# Supplementary material for: Mapping the landscape of histomorphological cancer phenotypes using self-supervised learning on unannotated pathology slides
Source: Nat Commun. 2024 Jun 11;15:4596. doi: 10.1038/s41467-024-48666-7 (PMC11525555; doi:10.1038/s41467-024-48666-7)
Supplement: Supplementary file 4 — Source Data [file 41467_2024_48666_MOESM4_ESM.zip]

Archive with 219 entries (217 files):
- Source_Data/
- __MACOSX/._Source_Data
- Source_Data/supplementary_figure6c-1.csv
- __MACOSX/Source_Data/._supplementary_figure6c-1.csv
- Source_Data/supplementary_figure6c-3.csv
- __MACOSX/Source_Data/._supplementary_figure6c-3.csv
- Source_Data/supplementary_figure6c-2.csv
- __MACOSX/Source_Data/._supplementary_figure6c-2.csv
- Source_Data/supplementary_figure15b.csv
- __MACOSX/Source_Data/._supplementary_figure15b.csv
- Source_Data/supplementary_figure14b.csv
- __MACOSX/Source_Data/._supplementary_figure14b.csv
- Source_Data/supplementary_figure23b-2.csv
- __MACOSX/Source_Data/._supplementary_figure23b-2.csv
- Source_Data/figure7de.csv
- __MACOSX/Source_Data/._figure7de.csv
- Source_Data/.DS_Store
- __MACOSX/Source_Data/._.DS_Store
- Source_Data/supplementary_figure12-1.csv
- __MACOSX/Source_Data/._supplementary_figure12-1.csv
- Source_Data/supplementary_figure14c.csv
- __MACOSX/Source_Data/._supplementary_figure14c.csv
- Source_Data/supplementary_figure23b-1.csv
- __MACOSX/Source_Data/._supplementary_figure23b-1.csv
- Source_Data/figure1c.csv
- __MACOSX/Source_Data/._figure1c.csv
- Source_Data/figure5.csv
- __MACOSX/Source_Data/._figure5.csv
- Source_Data/supplementary_figure12-2.csv
- __MACOSX/Source_Data/._supplementary_figure12-2.csv
- Source_Data/supplementary_figure13c.csv
- Source_Data/figure6a.csv
- __MACOSX/Source_Data/._figure6a.csv
- Source_Data/supplementary_figure13b.csv
- Source_Data/figure6b.csv
- __MACOSX/Source_Data/._figure6b.csv
- Source_Data/figure7f.csv
- __MACOSX/Source_Data/._figure7f.csv
- Source_Data/supplementary_figure22.csv
- __MACOSX/Source_Data/._supplementary_figure22.csv
- Source_Data/supplementary_figure13a.csv
- Source_Data/figure9h.csv
- __MACOSX/Source_Data/._figure9h.csv
- Source_Data/supplementary_figure32.csv
- __MACOSX/Source_Data/._supplementary_figure32.csv
- Source_Data/supplementary_figure20b.txt
- __MACOSX/Source_Data/._supplementary_figure20b.txt
- Source_Data/supplementary_figure15a-2.csv
- __MACOSX/Source_Data/._supplementary_figure15a-2.csv
- Source_Data/figure6c-1.csv
- __MACOSX/Source_Data/._figure6c-1.csv
- Source_Data/supplementary_figure15a-3.csv
- __MACOSX/Source_Data/._supplementary_figure15a-3.csv
- Source_Data/supplementary_figure23a-2.csv
- __MACOSX/Source_Data/._supplementary_figure23a-2.csv
- Source_Data/supplementary_figure33.csv
- __MACOSX/Source_Data/._supplementary_figure33.csv
- Source_Data/figure6f.csv
- __MACOSX/Source_Data/._figure6f.csv
- Source_Data/supplementary_figure16a.txt
- __MACOSX/Source_Data/._supplementary_figure16a.txt
- Source_Data/supplementary_figure13d.csv
- Source_Data/supplementary_figure15a-1.csv
- __MACOSX/Source_Data/._supplementary_figure15a-1.csv
- Source_Data/figure6c-3.csv
- __MACOSX/Source_Data/._figure6c-3.csv
- Source_Data/figure6c-2.csv
- __MACOSX/Source_Data/._figure6c-2.csv
- Source_Data/supplementary_figure23a-1.csv
- __MACOSX/Source_Data/._supplementary_figure23a-1.csv
- Source_Data/supplementary_figure30.csv
- __MACOSX/Source_Data/._supplementary_figure30.csv
- Source_Data/supplementary_figure24.csv
- __MACOSX/Source_Data/._supplementary_figure24.csv
- Source_Data/supplementary_figure18.csv
- __MACOSX/Source_Data/._supplementary_figure18.csv
- Source_Data/table1.csv
- __MACOSX/Source_Data/._table1.csv
- Source_Data/supplementary_figure8.csv
- __MACOSX/Source_Data/._supplementary_figure8.csv
- Source_Data/supplementary_figure5.csv
- __MACOSX/Source_Data/._supplementary_figure5.csv
- Source_Data/figure9g.csv
- __MACOSX/Source_Data/._figure9g.csv
- Source_Data/supplementary_figure1c.csv
- __MACOSX/Source_Data/._supplementary_figure1c.csv
- Source_Data/figure9b-2.csv
- __MACOSX/Source_Data/._figure9b-2.csv
- Source_Data/supplementary_figure28.csv
- __MACOSX/Source_Data/._supplementary_figure28.csv
- Source_Data/figure8b.csv
- __MACOSX/Source_Data/._figure8b.csv
- Source_Data/figure9f.csv
- __MACOSX/Source_Data/._figure9f.csv
- Source_Data/supplementary_figure31a.csv
- Source_Data/figure4a.csv
- __MACOSX/Source_Data/._figure4a.csv
- Source_Data/supplementary_figure31c.csv
- Source_Data/figure9d.csv
- __MACOSX/Source_Data/._figure9d.csv
- Source_Data/figure9b-1.csv
- __MACOSX/Source_Data/._figure9b-1.csv
- Source_Data/supplementary_figure1a.csv
- __MACOSX/Source_Data/._supplementary_figure1a.csv
- Source_Data/figure9e.csv
- __MACOSX/Source_Data/._figure9e.csv
- Source_Data/supplementary_figure17.csv
- Source_Data/supplementary_figure31b.csv
- Source_Data/figure4b.csv
- __MACOSX/Source_Data/._figure4b.csv
- Source_Data/figure9a.csv
- __MACOSX/Source_Data/._figure9a.csv
- Source_Data/figure7b-1.csv
- __MACOSX/Source_Data/._figure7b-1.csv
- Source_Data/supplementary_figure16d-2.csv
- __MACOSX/Source_Data/._supplementary_figure16d-2.csv
- Source_Data/supplementary_figure16d-3.csv
- __MACOSX/Source_Data/._supplementary_figure16d-3.csv
- Source_Data/supplementary_figure10.csv
- __MACOSX/Source_Data/._supplementary_figure10.csv
- Source_Data/figure7b-2.csv
- __MACOSX/Source_Data/._figure7b-2.csv
- Source_Data/supplementary_figure16d-1.csv
- __MACOSX/Source_Data/._supplementary_figure16d-1.csv
- Source_Data/figure9c.csv
- __MACOSX/Source_Data/._figure9c.csv
- Source_Data/figure2c.csv
- __MACOSX/Source_Data/._figure2c.csv
- Source_Data/supplementary_figure7a.csv
- Source_Data/figure2b.csv
- __MACOSX/Source_Data/._figure2b.csv
- Source_Data/figure9a-2.csv
- __MACOSX/Source_Data/._figure9a-2.csv
- Source_Data/paper_tissue_figures/
- Source_Data/supplementary_figure7c.csv
- Source_Data/supplementary_figure7b.csv
- __MACOSX/Source_Data/._supplementary_figure7b.csv
- Source_Data/figure2a.csv
- __MACOSX/Source_Data/._figure2a.csv
- Source_Data/figure9a-1.csv
- __MACOSX/Source_Data/._figure9a-1.csv
- Source_Data/supplementary_figure16c.csv
- __MACOSX/Source_Data/._supplementary_figure16c.csv
- Source_Data/figure7c-2.csv
- __MACOSX/Source_Data/._figure7c-2.csv
- Source_Data/figure2e.csv
- __MACOSX/Source_Data/._figure2e.csv
- Source_Data/figure3a.csv
- __MACOSX/Source_Data/._figure3a.csv
- Source_Data/supplementary_figure6b.csv
- __MACOSX/Source_Data/._supplementary_figure6b.csv
- Source_Data/supplementary_figure20a.csv
- __MACOSX/Source_Data/._supplementary_figure20a.csv
- Source_Data/supplementary_figure14a-1.csv
- __MACOSX/Source_Data/._supplementary_figure14a-1.csv
- Source_Data/figure2d.csv
- __MACOSX/Source_Data/._figure2d.csv
- Source_Data/supplementary_figure16b.csv
- __MACOSX/Source_Data/._supplementary_figure16b.csv
- Source_Data/figure7a-1.csv
- __MACOSX/Source_Data/._figure7a-1.csv
- Source_Data/figure7c-1.csv
- __MACOSX/Source_Data/._figure7c-1.csv
- Source_Data/supplementary_figure14a-3.csv
- __MACOSX/Source_Data/._supplementary_figure14a-3.csv
- Source_Data/figure3b.csv
- __MACOSX/Source_Data/._figure3b.csv
- Source_Data/figure2f.csv
- __MACOSX/Source_Data/._figure2f.csv
- Source_Data/supplementary_figure6a.csv
- __MACOSX/Source_Data/._supplementary_figure6a.csv
- Source_Data/supplementary_figure7d.csv
- __MACOSX/Source_Data/._supplementary_figure7d.csv
- Source_Data/figure2g.csv
- __MACOSX/Source_Data/._figure2g.csv
- Source_Data/supplementary_figure14a-2.csv
- __MACOSX/Source_Data/._supplementary_figure14a-2.csv
- Source_Data/figure7a-2.csv
- __MACOSX/Source_Data/._figure7a-2.csv
- Source_Data/paper_tissue_figures/.DS_Store
- __MACOSX/Source_Data/paper_tissue_figures/._.DS_Store
- Source_Data/paper_tissue_figures/SupplementaryFigure2.jpg
- __MACOSX/Source_Data/paper_tissue_figures/._SupplementaryFigure2.jpg
- Source_Data/paper_tissue_figures/SupplementaryFigure3.jpg
- __MACOSX/Source_Data/paper_tissue_figures/._SupplementaryFigure3.jpg
- Source_Data/paper_tissue_figures/SupplementaryFigure11.jpg
- __MACOSX/Source_Data/paper_tissue_figures/._SupplementaryFigure11.jpg
- Source_Data/paper_tissue_figures/SupplementaryFigure4.jpg
- __MACOSX/Source_Data/paper_tissue_figures/._SupplementaryFigure4.jpg
- Source_Data/paper_tissue_figures/SupplementaryFigure28.jpg
- __MACOSX/Source_Data/paper_tissue_figures/._SupplementaryFigure28.jpg
- Source_Data/paper_tissue_figures/SupplementaryFigure29.jpg
- __MACOSX/Source_Data/paper_tissue_figures/._SupplementaryFigure29.jpg
- Source_Data/paper_tissue_figures/SupplementaryFigure5.jpg
- __MACOSX/Source_Data/paper_tissue_figures/._SupplementaryFigure5.jpg
- Source_Data/paper_tissue_figures/SupplementaryFigure6.jpg
- __MACOSX/Source_Data/paper_tissue_figures/._SupplementaryFigure6.jpg
- Source_Data/paper_tissue_figures/SupplementaryFigure16.jpg
- __MACOSX/Source_Data/paper_tissue_figures/._SupplementaryFigure16.jpg
- Source_Data/paper_tissue_figures/SupplementaryFigure27.jpg
- __MACOSX/Source_Data/paper_tissue_figures/._SupplementaryFigure27.jpg
- Source_Data/paper_tissue_figures/SupplementaryFigure24.jpg
- __MACOSX/Source_Data/paper_tissue_figures/._SupplementaryFigure24.jpg
- Source_Data/paper_tissue_figures/SupplementaryFigure9.jpg
- __MACOSX/Source_Data/paper_tissue_figures/._SupplementaryFigure9.jpg
- Source_Data/paper_tissue_figures/SupplementaryFigure19.jpg
- __MACOSX/Source_Data/paper_tissue_figures/._SupplementaryFigure19.jpg
- Source_Data/paper_tissue_figures/Figure1.pdf
- __MACOSX/Source_Data/paper_tissue_figures/._Figure1.pdf
- Source_Data/paper_tissue_figures/Figure3.pdf
- __MACOSX/Source_Data/paper_tissue_figures/._Figure3.pdf
- Source_Data/paper_tissue_figures/Figure7.pdf
- __MACOSX/Source_Data/paper_tissue_figures/._Figure7.pdf
- Source_Data/paper_tissue_figures/Figure6.pdf
- __MACOSX/Source_Data/paper_tissue_figures/._Figure6.pdf
- Source_Data/paper_tissue_figures/Figure4.pdf
- __MACOSX/Source_Data/paper_tissue_figures/._Figure4.pdf
- Source_Data/paper_tissue_figures/Figure5.pdf
- __MACOSX/Source_Data/paper_tissue_figures/._Figure5.pdf
