# Supplementary material for: Mapping the landscape of histomorphological cancer phenotypes using self-supervised learning on unannotated pathology slides
Source: Nat Commun. 2024 Jun 11;15:4596. doi: 10.1038/s41467-024-48666-7 (PMC11525555; doi:10.1038/s41467-024-48666-7)
Supplement: Supplementary file 4 — Source Data [file 41467_2024_48666_MOESM4_ESM.zip › Source_Data/supplementary_figure6c-1.csv]

	0	1	2	3	4	5	6	7	8	9	10	11	12	13	14	15	16	17	18	19	20	21	22	23	24	25	26	27	28	29	30	31	32	33	34	35	36	37	38	39	40	41	42	43	44	45
0	0.06680821068372453	-0.04773776828229229	0.0	0.0428175787985101	0.0	-0.01209161799364499	0.0	0.02002600584224038	0.03587454662843338	0.020445126067119564	0.023616153445490225	0.0	0.0	0.0	0.05103340972157107	0.07812507577256543	0.024848461221394086	0.0	0.0	0.0	0.03164473623994307	0.016286208577516788	0.047780600979330554	0.0	0.0	-0.021799741944222933	0.0	0.0	0.0	0.0	0.0	0.07575467585341497	-0.015947644000516643	0.0	0.0	0.0	0.0	0.048779152498962815	0.0	-0.03616435490352758	0.0	-0.027135966465842216	0.0	0.0	0.0	0.0
1	0.04695367830099627	-0.051477092449421634	0.0	0.006442595535155327	0.0	-0.008450873341469494	0.0	0.002839043106269915	0.03349164327967563	-0.01554198500966821	0.0361288832084605	0.0	0.0	0.0	0.0302030796111016	0.019195634220802983	-0.01604294811309898	0.0	0.0	0.0	0.003931128243544465	0.019769847401840894	0.016838816949850347	0.0	0.0	0.05008885490741196	0.0	0.0	0.0	0.0	0.0	-0.012645552496422135	-0.01666589603808714	0.0	0.0	0.0	0.0	0.04539202693276924	0.0	-0.03837003736657744	0.0	-0.025096707454546358	0.0	0.0	0.0	0.0
2	0.037309870266334796	0.036129112040653624	0.0	0.030781380837594678	0.0	-0.009857355120537942	0.0	0.00371891442286017	0.0382946311226951	0.008794135970697236	0.031377389767677705	0.0	0.0	0.0	0.0012655938350912028	-0.08700919688867823	0.006153958449608281	0.0	0.0	0.0	0.019969615111489165	0.014714752200517506	0.03246677220160624	0.0	0.0	-0.03152142073889351	0.0	0.0	0.0	0.0	0.0	0.022722974702013583	-0.02053956682246798	0.0	0.0	0.0	0.0	-0.020912568754478472	0.0	0.03605393127536145	0.0	-0.015181915911789915	0.0	0.0	0.0	0.0
3	0.0012871079149761847	0.05313927583561563	0.0	-0.02233243361779908	0.0	0.018868202639045623	0.0	-0.0205917263337862	0.015662757477247692	0.02711616303864493	-0.012514988911534746	0.0	0.0	0.0	-0.027779749812613774	-0.03883905818865896	0.02855781967465603	0.0	0.0	0.0	0.03391845186570933	0.017995624727371734	-0.0527000662303827	0.0	0.0	-0.015556193812444514	0.0	0.0	0.0	0.0	0.0	0.05997427763896222	0.009404065043300026	0.0	0.0	0.0	0.0	0.020049549257529314	0.0	-0.000653614777342367	0.0	-0.009838969010005907	0.0	0.0	0.0	0.0
4	-0.0033837314497638035	-0.03377087373693078	0.0	-0.010900242809474617	0.0	-0.017168692861549074	0.0	0.014351585491609286	0.03712954098345432	0.02450291517126213	-0.02594094385993912	0.0	0.0	0.0	-0.0007395420188689607	0.12557367162876884	0.023602342491576604	0.0	0.0	0.0	0.003861466630389769	-0.020122588311171558	0.026441168971508666	0.0	0.0	0.017624463391478794	0.0	0.0	0.0	0.0	0.0	0.0201920377260748	0.02198237048185139	0.0	0.0	0.0	0.0	0.014663621737583708	0.0	0.0060035698308817205	0.0	0.003405250548757493	0.0	0.0	0.0	0.0
5	-0.0026590055835081167	-0.022813420754339266	0.0	-0.030552167598470882	0.0	-0.04965272858656096	0.0	-0.013038418478258058	0.03628166635821449	0.0025495095491529516	0.01528091868459521	0.0	0.0	0.0	-0.004653212923338515	0.08672605607919254	-0.024024072653833366	0.0	0.0	0.0	-0.014038479460679727	-0.00574034836588083	-0.03309967662407319	0.0	0.0	0.018182020799964733	0.0	0.0	0.0	0.0	0.0	0.03143087340818918	0.02148556452082876	0.0	0.0	0.0	0.0	0.049357843886493113	0.0	0.027473141676666056	0.0	0.010643124680584872	0.0	0.0	0.0	0.0
6	-0.018315932902587796	-0.02096161082479566	0.0	0.022946702676682692	0.0	0.03228167588920102	0.0	0.006166838710023182	-0.07322093808188199	0.01176200636925218	-0.005900512463194718	0.0	0.0	0.0	-0.05008521993523509	-0.06607864378101333	-0.023845021696508307	0.0	0.0	0.0	0.019376465147297427	-0.012973983267202694	0.039875184632706104	0.0	0.0	-0.02854006189355886	0.0	0.0	0.0	0.0	0.0	0.04111789659501594	-0.020482617515955072	0.0	0.0	0.0	0.0	-0.05599031183997903	0.0	-0.03299096820581959	0.0	-0.010789805148589123	0.0	0.0	0.0	0.0
7	-0.007009021066155745	0.022123065541704946	0.0	0.022378510935450853	0.0	0.022326126278794187	0.0	0.014579566872784102	-0.04917885720721384	0.03038857995220203	-0.015482565037008117	0.0	0.0	0.0	-0.045998043520533334	-0.024063349415384506	-0.004746614913821423	0.0	0.0	0.0	0.01058282188955415	-0.03813588610552171	0.02054595323315859	0.0	0.0	-0.01065901996302905	0.0	0.0	0.0	0.0	0.0	0.04759680383110544	-0.010563919951415007	0.0	0.0	0.0	0.0	-0.02586532784465031	0.0	-0.008990016303020258	0.0	-0.0038980053194784536	0.0	0.0	0.0	0.0
8	0.026523331170673174	0.048792556332127014	0.0	-0.03369764413450545	0.0	0.013046377044915935	0.0	-0.007231726976231319	0.033986725994457304	0.019011850138297846	-0.014828091091409357	0.0	0.0	0.0	-0.009813564218937112	-0.001753317454526837	-0.022299847649813177	0.0	0.0	0.0	0.022414100319541323	0.0012035783600601157	0.00728761154756738	0.0	0.0	-0.018165176485721673	0.0	0.0	0.0	0.0	0.0	-0.008132759073642493	0.00472323781091573	0.0	0.0	0.0	0.0	0.04609575137106496	0.0	0.17570461250937727	0.0	0.04428409616926519	0.0	0.0	0.0	0.0
9	-0.017271821787046022	0.001242880011966771	0.0	0.00029322353566020777	0.0	-0.008435527169570333	0.0	-0.03959792554141771	0.046478710396231845	0.005992116475289642	-0.031788188152716425	0.0	0.0	0.0	-0.004824213312702089	0.051226996607202424	-0.02678402078125248	0.0	0.0	0.0	0.0186568984634144	0.006579349794573483	-0.0036793852570025957	0.0	0.0	0.029195230724737405	0.0	0.0	0.0	0.0	0.0	-0.019014007896172087	0.005153036091278765	0.0	0.0	0.0	0.0	0.06385220790624038	0.0	0.03262617232676891	0.0	0.012221885563888622	0.0	0.0	0.0	0.0
10	0.021990696826446703	0.016587196151729357	0.0	0.006347192590905694	0.0	0.012067597451741088	0.0	0.018212585459818777	-0.01479132803755009	-0.0010857381196116185	0.029187539163673292	0.0	0.0	0.0	0.037815342126979894	0.1475214500940818	-0.009636667410005954	0.0	0.0	0.0	-0.015999867334816033	-0.004951982867390105	-0.015882139315575916	0.0	0.0	0.0006718706525688823	0.0	0.0	0.0	0.0	0.0	0.018958285753787475	-0.004075233682573569	0.0	0.0	0.0	0.0	0.05248889412421193	0.0	-0.040749718289247006	0.0	-0.029369460291514077	0.0	0.0	0.0	0.0
11	0.009023991573721964	0.008771196762106769	0.0	0.009249814696431212	0.0	-0.011922699463183315	0.0	0.009993747660938176	-0.0026948674779256215	0.010752235867053603	0.009143369652409685	0.0	0.0	0.0	0.05422483293417859	0.102948652213066	0.035118269190579386	0.0	0.0	0.0	0.015000052986191222	-0.018529370061145432	-0.012377760072697879	0.0	0.0	-0.0012052339663113309	0.0	0.0	0.0	0.0	0.0	0.020535272833761796	0.005495439800055435	0.0	0.0	0.0	0.0	0.057718214507198495	0.0	-0.04721333129483825	0.0	0.003944506860207196	0.0	0.0	0.0	0.0
12	-0.04531296366862468	-0.023788027759993644	0.0	-0.03481846293837988	0.0	-0.01605096329331419	0.0	-0.03101670008696884	0.032565426803723506	0.038773524545116914	-0.023086413215479922	0.0	0.0	0.0	-0.009473463522513732	-0.006687963528625841	-0.06127659907295241	0.0	0.0	0.0	0.02720279460174595	-0.035638213451971955	0.023986504178024275	0.0	0.0	0.011588470572154314	0.0	0.0	0.0	0.0	0.0	1.5163707971152257e-05	0.019308061021727576	0.0	0.0	0.0	0.0	-0.03999427585452238	0.0	0.058430276586846686	0.0	0.034792416523889313	0.0	0.0	0.0	0.0
13	-0.003877196842822544	0.0740222597749147	0.0	-0.033469085658659775	0.0	0.02985515735963646	0.0	-0.029890063078273403	-0.04187428056112909	0.022837288502630265	0.0029503651013717694	0.0	0.0	0.0	-0.04605012510529893	-0.07092708282679218	0.04827457471731648	0.0	0.0	0.0	-0.016695352850439698	-0.011808385126836062	-0.07682870316250863	0.0	0.0	-0.026191259618661044	0.0	0.0	0.0	0.0	0.0	0.007237752634203893	-0.007927013436861651	0.0	0.0	0.0	0.0	-0.03171110678972579	0.0	0.06332426859990217	0.0	-0.022740806221409785	0.0	0.0	0.0	0.0
14	-0.01748980517730468	0.002777708280827624	0.0	-0.015520817839576337	0.0	0.007165944071677642	0.0	-0.014904496720470384	0.04099735610609263	-0.003424029723031627	0.02608474889977095	0.0	0.0	0.0	0.005843386574893525	-0.09276173153772416	0.007557408597485331	0.0	0.0	0.0	0.010047835532648102	-0.024659519714299156	0.018171821016483975	0.0	0.0	-0.017295715476102008	0.0	0.0	0.0	0.0	0.0	-0.031167662412237805	-0.011899262288376799	0.0	0.0	0.0	0.0	-0.05795949248623078	0.0	-0.004986031471871641	0.0	-0.011949254525785312	0.0	0.0	0.0	0.0
15	0.06873027207693706	-0.02833862266315233	0.0	-0.0384977766268886	0.0	-0.012739908481405918	0.0	-0.008257779574021086	0.03754621140934108	-0.01222612039787278	-7.774253086271708e-06	0.0	0.0	0.0	-0.003544680430499715	0.08977725095934036	-0.021821203043078847	0.0	0.0	0.0	0.014767433760188181	0.03118471114677135	0.02273658353227593	0.0	0.0	-0.0014491186392159698	0.0	0.0	0.0	0.0	0.0	-0.055016212861391814	-0.03140285113758039	0.0	0.0	0.0	0.0	0.05115530364267971	0.0	-0.039101356332192694	0.0	-0.028566556367908096	0.0	0.0	0.0	0.0
16	0.04637439105813805	0.056519101538886264	0.0	-0.02413485528921779	0.0	0.020646396410264424	0.0	0.023132937797943846	-0.0552308060681018	-0.026915232843215665	-0.014041027636414762	0.0	0.0	0.0	-0.030736735471469323	-0.04403237398846911	0.03174889599171758	0.0	0.0	0.0	-0.008193273679640617	-0.03823824703337701	0.0539811296767598	0.0	0.0	-0.017277435799332302	0.0	0.0	0.0	0.0	0.0	0.06432466998050224	-0.02412398280850522	0.0	0.0	0.0	0.0	-0.14683406069147992	0.0	-0.0049405044868031395	0.0	-0.011927078695540633	0.0	0.0	0.0	0.0
17	-0.022578018299962532	-0.018219568851245992	0.0	-0.0355378220575628	0.0	0.03189608609299289	0.0	-0.03161731536217367	-0.05662792592202541	-0.015611525238361873	-0.0236954659639994	0.0	0.0	0.0	-0.04944401675701972	-0.07688773099055347	-0.026475901381267132	0.0	0.0	0.0	0.021762036791331214	-0.018944868826599175	-0.004056450403772768	0.0	0.0	-0.028166821722723105	0.0	0.0	0.0	0.0	0.0	-0.05271367262929953	0.005291082260042871	0.0	0.0	0.0	0.0	-0.11315474797593883	0.0	0.05274544641488367	0.0	-0.025137442136227407	0.0	0.0	0.0	0.0
18	-0.019427676658504367	-0.0029656789384830975	0.0	-0.006095580265986583	0.0	0.0028496028007184175	0.0	-0.007035073079103088	0.03982290760504431	-0.0008182291929643256	0.008541478315074551	0.0	0.0	0.0	-0.057059104554416894	0.007944171500759333	-0.04604206000246823	0.0	0.0	0.0	0.03733629919988624	0.03255686852965188	0.03498915945666396	0.0	0.0	-0.03259951445880824	0.0	0.0	0.0	0.0	0.0	-0.0208903272670546	0.023560529036185423	0.0	0.0	0.0	0.0	0.05439146338660803	0.0	-0.04310135684412904	0.0	0.018973021434394086	0.0	0.0	0.0	0.0
19	-0.016940412946149785	-0.025627490179115385	0.0	-0.03695630363189591	0.0	0.0332955006362515	0.0	-0.03280164969313825	-0.015841230480850177	-0.027210063787180883	-0.024896437882661056	0.0	0.0	0.0	-0.003763770048527243	-0.08097480056397074	-0.0481334388700259	0.0	0.0	0.0	-0.019871683637319483	-0.005112023718458214	-0.0022789186492566255	0.0	0.0	-0.0295214159789312	0.0	0.0	0.0	0.0	0.0	-0.029222446494603916	0.02100380953292175	0.0	0.0	0.0	0.0	-0.0081189237862574	0.0	0.034163549859542404	0.0	-0.02678075632906335	0.0	0.0	0.0	0.0
20	0.003566158129892092	-0.014164946626332298	0.0	0.02021214544829563	0.0	0.007012535658900225	0.0	0.02737833624057582	0.0031571161883225452	-0.003713662704114997	0.015826399564110753	0.0	0.0	0.0	0.057543292205064954	0.1533996878934111	0.018546266653146674	0.0	0.0	0.0	-0.016540941370605314	0.02694355675326802	0.04336947603265866	0.0	0.0	-7.82113080489439e-05	0.0	0.0	0.0	0.0	0.0	0.03767724612717458	-0.0034522032011592763	0.0	0.0	0.0	0.0	0.03549803620384799	0.0	-0.026737891355893405	0.0	-0.0032878186286486046	0.0	0.0	0.0	0.0
21	-0.046251577930901025	-0.05479357321933999	0.0	0.014573592173581559	0.0	-0.015900953709055143	0.0	0.005334644495754994	0.03849003921977832	-0.0029834005109858172	0.0010794736498127024	0.0	0.0	0.0	-0.009722916757883553	-0.08742510744416589	-0.059088719648492195	0.0	0.0	0.0	0.02053697952298948	-0.00507181133207415	0.033281961412441066	0.0	0.0	0.014097352565300845	0.0	0.0	0.0	0.0	0.0	-0.022861439472848754	0.0006736504143234777	0.0	0.0	0.0	0.0	0.052496886929506194	0.0	-0.04075959766103299	0.0	0.008762609364894562	0.0	0.0	0.0	0.0
22	-0.038089658858382884	-0.020846817027716222	0.0	-0.017716776890926187	0.0	-0.01295415335168076	0.0	-0.033474683222667	0.04164832597206126	0.010031696489287017	0.007485459262234586	0.0	0.0	0.0	0.007070976607435689	-0.094147268998055	-0.026011942721936753	0.0	0.0	0.0	0.014460946798251181	0.02354103078929744	0.00739251993701383	0.0	0.0	-0.011148422711300765	0.0	0.0	0.0	0.0	0.0	-0.019779136784779983	0.014795317487633594	0.0	0.0	0.0	0.0	0.0569861641843326	0.0	-0.04630849287586925	0.0	0.018142150303050192	0.0	0.0	0.0	0.0
23	0.001932275198205154	0.016181458732031567	0.0	-0.0033939212595217156	0.0	0.0343851525585698	0.0	-0.03372382974809057	0.03641807054761816	0.009189736147485352	0.019747744999229593	0.0	0.0	0.0	-0.008807479916978622	-0.08415719082765416	-0.046781357367665644	0.0	0.0	0.0	0.03145962860860655	0.03082818946830581	0.01759267220067894	0.0	0.0	-0.030576168655576608	0.0	0.0	0.0	0.0	0.0	0.021455289914355573	-0.008354549017052541	0.0	0.0	0.0	0.0	0.05926923373816993	0.0	0.030086258684446136	0.0	-0.007597991090023719	0.0	0.0	0.0	0.0
24	-0.026694182236208213	0.05085014877625623	0.0	-0.021111668826162715	0.0	0.017663847197123807	0.0	-0.01957247188668656	0.02953998267169423	0.036686949029529195	0.00010366052563208147	0.0	0.0	0.0	-0.025777008701060727	-0.06837562563597496	-0.004172491050024042	0.0	0.0	0.0	0.014887316933637668	-0.006399029522618128	-0.020409039116525852	0.0	0.0	-0.025345619681890426	0.0	0.0	0.0	0.0	0.0	-0.0014700830466855047	0.01753532406889369	0.0	0.0	0.0	0.0	0.03977502585666966	0.0	0.05532741481588509	0.0	0.044802863348440754	0.0	0.0	0.0	0.0
25	-0.03597195259502317	0.00024752685210320085	0.0	-0.029694680751742208	0.0	-0.04709932795148312	0.0	-0.026738695171132427	0.025629226849517794	0.015349281616618516	-0.01874831067341226	0.0	0.0	0.0	0.08540253798616346	0.14160968469712218	0.02152890487377233	0.0	0.0	0.0	-0.013257437985351162	-0.03629576315372589	-0.04409833978551815	0.0	0.0	-0.022586851003118795	0.0	0.0	0.0	0.0	0.0	0.05039176249960027	0.015243845179533977	0.0	0.0	0.0	0.0	0.03421616798887604	0.0	0.05646564187305474	0.0	-0.01836814938519866	0.0	0.0	0.0	0.0
26	0.024675236786882788	-0.02615060175835346	0.0	0.02394342619466178	0.0	-0.038280214048775386	0.0	6.288936646046393e-05	0.0287839951546209	-0.014043146056489023	0.008429783859291164	0.0	0.0	0.0	0.04846563648849254	-0.06676656647793082	-0.05190012975972326	0.0	0.0	0.0	0.012368402743679004	0.025903751945011662	-0.03416378650016854	0.0	0.0	-0.020453026633053106	0.0	0.0	0.0	0.0	0.0	0.0031306637231738447	0.013471455368372343	0.0	0.0	0.0	0.0	0.0299165590802703	0.0	-0.023706737774510413	0.0	0.023295474644235276	0.0	0.0	0.0	0.0
27	0.028293819313610448	-0.020547659980265944	0.0	0.052297456834709134	0.0	0.02641345898671631	0.0	0.03954516314175091	-0.027832744613061604	-0.004106808662652766	0.007379002204875332	0.0	0.0	0.0	0.06096775484273827	0.09634111943589876	0.035408551655391654	0.0	0.0	0.0	0.029929320163707647	0.024235574657647547	0.019756284886799994	0.0	0.0	-0.02285979156295359	0.0	0.0	0.0	0.0	0.0	0.07843392245447912	0.015470554122449003	0.0	0.0	0.0	0.0	0.03476613717989666	0.0	-0.01884380434813559	0.0	0.001530287157932912	0.0	0.0	0.0	0.0
28	-0.013486567626985349	0.04144439879594019	0.0	-0.04302271526894276	0.0	0.03928036841591749	0.0	-0.022592586516068946	-0.03899263491581402	-0.0021368267377833336	0.017307000141254903	0.0	0.0	0.0	-0.0033847130410526822	-0.09845394648326553	-0.0003656780678849422	0.0	0.0	0.0	-0.01659785989150465	-0.023717755716724576	-0.03918756040859	0.0	0.0	-0.0013560026694362218	0.0	0.0	0.0	0.0	0.0	0.005186470769947977	-0.00459537719282416	0.0	0.0	0.0	0.0	-0.018281022924269055	0.0	0.026191039131281423	0.0	0.0032368471715295264	0.0	0.0	0.0	0.0
29	-0.018434481402656855	-0.03972137182437153	0.0	-0.02548757096044743	0.0	-0.053945605021784734	0.0	-0.023226048514223406	0.01993395064948348	-0.002679676366752064	-0.00866492281889277	0.0	0.0	0.0	-0.03295595026663238	-0.047929952329567205	-0.019002882638703485	0.0	0.0	0.0	-0.009425394087770439	0.02056985894274623	-0.059535977340152	0.0	0.0	0.06535748197021427	0.0	0.0	0.0	0.0	0.0	0.06758963510476548	0.01190673957262128	0.0	0.0	0.0	0.0	0.026120742870720897	0.0	-0.008157810948867555	0.0	-0.013494202937142596	0.0	0.0	0.0	0.0
30	-0.029227663560551138	0.018154717407605957	0.0	-0.022408927705828946	0.0	0.03627930572711576	0.0	-0.013447484074795749	0.004079345628840411	0.01653255460015674	-0.027457127381101964	0.0	0.0	0.0	-0.05673293982462868	-0.08968917262665015	-0.010816640055377533	0.0	0.0	0.0	-0.0226265110513693	0.02510173032568382	0.0032480628258169755	0.0	0.0	-0.03240965610563291	0.0	0.0	0.0	0.0	0.0	-0.01052804721833434	-0.01909045287882317	0.0	0.0	0.0	0.0	-0.009827360379632841	0.0	0.03170880561854976	0.0	0.013295311362514267	0.0	0.0	0.0	0.0
31	0.009045957117192218	-0.012829727405288135	0.0	0.01566236551167815	0.0	0.01098740913092383	0.0	0.012446633540037956	-0.02703214737814218	-0.009595248481277324	0.00014953168984581968	0.0	0.0	0.0	0.036100139177569254	0.07856247198801491	-0.014730631420312302	0.0	0.0	0.0	0.011673007179659552	0.0032375895474572327	0.01806452692721851	0.0	0.0	0.009281963632701121	0.0	0.0	0.0	0.0	0.0	0.0064401031417810495	-0.001728735606127682	0.0	0.0	0.0	0.0	0.06268153914714904	0.0	-0.053348164761559624	0.0	0.001114858509968958	0.0	0.0	0.0	0.0
32	0.034922907575783736	-0.005101050868456652	0.0	0.03182159259307547	0.0	0.030248469974743664	0.0	0.00874302490959226	-0.08788570998313652	0.01542258420865146	0.017711267798418934	0.0	0.0	0.0	0.02382303114758458	0.01946397654118822	0.04929244408211093	0.0	0.0	0.0	0.02058374267599997	0.027550943327576394	0.04149153615444489	0.0	0.0	0.015202521098355843	0.0	0.0	0.0	0.0	0.0	0.0878163658653569	0.011845869338937979	0.0	0.0	0.0	0.0	0.004012974194726793	0.0	-0.028089292329445226	0.0	-0.023202668080528392	0.0	0.0	0.0	0.0
33	-0.04717722500711066	-0.008468765034993076	0.0	-0.013713981461514025	0.0	0.03641860371975862	0.0	-0.0354447537102842	0.03974491021795791	-0.014540798757679435	0.0020912810996272357	0.0	0.0	0.0	-0.05696458059022972	-0.09009600031763777	0.013299382094951729	0.0	0.0	0.0	0.001298574154123718	-0.005391008266730508	0.025264889930086964	0.0	0.0	-0.03254449267828694	0.0	0.0	0.0	0.0	0.0	-0.03793495109874702	-0.024823710269610104	0.0	0.0	0.0	0.0	-0.04317056971027121	0.0	0.04037776115276639	0.0	-0.030448175427671764	0.0	0.0	0.0	0.0
34	0.0005463088462799133	0.01749731795888432	0.0	-0.029739901571109152	0.0	-0.03356215984176704	0.0	0.01091923365176689	0.025690443473058155	0.004655276374237095	-0.01878659734218622	0.0	0.0	0.0	0.011688130274705066	0.12844963025244432	0.010190829786582622	0.0	0.0	0.0	0.0028978523605543314	0.0024877087846691013	-0.030223222064774312	0.0	0.0	0.01083951408761132	0.0	0.0	0.0	0.0	0.0	0.01409720757751581	0.0011751363036620569	0.0	0.0	0.0	0.0	0.0343031830122834	0.0	-0.018271577680113067	0.0	-0.018420537809286795	0.0	0.0	0.0	0.0
35	-0.008932346039554128	0.004570811135241909	0.0	-0.041652194991804156	0.0	-0.0031497064795197255	0.0	0.007570786914683152	-0.0364564335374578	-0.0017807703751117148	0.011767445705060723	0.0	0.0	0.0	0.022997439881889868	-0.09450506774856794	0.028555237297336288	0.0	0.0	0.0	-0.024148933987826825	-0.031151397729877274	-0.052696906012353086	0.0	0.0	-0.0340058080070051	0.0	0.0	0.0	0.0	0.0	-0.02143854540719986	-0.014286903924510371	0.0	0.0	0.0	0.0	-0.013177613197676134	0.0	-0.046603842483086896	0.0	-0.03222095735767442	0.0	0.0	0.0	0.0
36	-0.0075258605208660566	0.007772551918367149	0.0	0.021906733178393315	0.0	0.024642216450385095	0.0	0.011032799559256222	0.023585692223420388	0.03258041917147077	-0.01747022428391858	0.0	0.0	0.0	-0.03738144582039031	0.08061932222755464	-0.029559870016750776	0.0	0.0	0.0	-0.011882453854926617	0.022770751697126942	0.06893291645371477	0.0	0.0	0.007547692857909826	0.0	0.0	0.0	0.0	0.0	0.07410053647046223	0.014046450949798655	0.0	0.0	0.0	0.0	0.031311430630953124	0.0	-0.014573672754572803	0.0	0.02819086753657831	0.0	0.0	0.0	0.0
37	-0.04371841205291591	-0.07280097466700508	0.0	-0.005305901333472809	0.0	-0.02348086118716638	0.0	-0.02961470286218158	0.030292280026737062	-0.016664124744046303	-0.021664720663817184	0.0	0.0	0.0	-0.045509067642344206	-0.06997683057834	-0.03707614031425957	0.0	0.0	0.0	0.016820596939313603	0.026812790325568187	-0.015810432416352008	0.0	0.0	0.013770458213072614	0.0	0.0	0.0	0.0	0.0	-0.001958961598719849	0.017976127224597384	0.0	0.0	0.0	0.0	0.04084436238933842	0.0	-0.02635669180526635	0.0	-0.02235873222472225	0.0	0.0	0.0	0.0
38	-0.017636350626973534	0.05754645042385322	0.0	-0.008675526638310045	0.0	0.03690346977170084	0.0	-0.03585509924656646	0.000321014450604219	0.019204925698829704	0.006244356490720459	0.0	0.0	0.0	-0.06988261631254274	-0.09151207913261286	-0.01270647531569632	0.0	0.0	0.0	0.03345821633920841	0.023649982674234453	0.0012684026509563596	0.0	0.0	-0.03301382949642665	0.0	0.0	0.0	0.0	0.0	-0.008074828709939044	0.005211217574946788	0.0	0.0	0.0	0.0	0.010898191953026673	0.0	0.06056647053636412	0.0	0.007716175503594621	0.0	0.0	0.0	0.0
39	-0.040498806265402296	-0.009296464347714393	0.0	0.01096381922405737	0.0	0.013896248085569298	0.0	-0.007572787880979001	-0.049942090512276896	0.027125862233767024	0.002094954281229079	0.0	0.0	0.0	-0.04196006444155419	0.006088548685086068	-0.010933675624876836	0.0	0.0	0.0	0.0013025258169003788	-0.005890348902709834	-0.012134951038404621	0.0	0.0	-0.007321767069905271	0.0	0.0	0.0	0.0	0.0	-0.002512740690016539	0.009412305397640045	0.0	0.0	0.0	0.0	0.059581797565723495	0.0	-0.04951678161187565	0.0	-0.033639826705951115	0.0	0.0	0.0	0.0
40	0.0415817351540666	-0.03597746458569852	0.0	-0.021055730843582414	0.0	-0.01950076019231186	0.0	0.027521252812143727	0.013934451042374271	-0.013909349654754516	-0.011434055462658351	0.0	0.0	0.0	0.021861314807585012	0.23002477701761803	0.02629749621576048	0.0	0.0	0.0	-0.005388654682959527	0.016953980067461818	0.012858041140543707	0.0	0.0	0.02640652645426776	0.0	0.0	0.0	0.0	0.0	0.05689278008517218	0.008391376476195079	0.0	0.0	0.0	0.0	0.017592886080305445	0.0	0.002382902188480228	0.0	-0.008359905885841217	0.0	0.0	0.0	0.0
41	-0.02621893763125111	-0.0055387601145257806	0.0	0.009368278050693827	0.0	0.01628982088012742	0.0	-0.013097495052606257	0.030648176173741614	0.0015072617747368706	0.022132402662916682	0.0	0.0	0.0	-0.045940373304116475	-0.09339948024138982	-0.0002946191897233894	0.0	0.0	0.0	0.023032311867623216	0.015863295176798804	0.002772110974028291	0.0	0.0	-0.026127373813951117	0.0	0.0	0.0	0.0	0.0	0.024180554985166153	0.011336770591300133	0.0	0.0	0.0	0.0	0.05648676662749021	0.0	0.014084425800354305	0.0	0.02641324810198207	0.0	0.0	0.0	0.0
42	-0.002455396969717334	0.08835299269530617	0.0	-0.041111498567121915	0.0	0.0024935444004562284	0.0	-0.03627095102400148	-0.00940516714786013	0.03245530945537238	0.015238864037836369	0.0	0.0	0.0	0.005328208915618566	0.030736279279136174	-0.0008274953291894125	0.0	0.0	0.0	-0.0236564409136183	-0.029995366629108743	-0.04638552433001512	0.0	0.0	-0.007950328744018761	0.0	0.0	0.0	0.0	0.0	-0.007632201122904222	-0.005284302804357407	0.0	0.0	0.0	0.0	0.05618469229581634	0.0	-0.014254958832810966	0.0	0.020546088265819537	0.0	0.0	0.0	0.0
43	-0.0018988874677213763	-0.050921461476104525	0.0	-0.03425860975047385	0.0	0.030634068778952576	0.0	-0.03054926126877419	0.031807538682241114	-0.02983300977904859	-0.022612407793474613	0.0	0.0	0.0	-0.04734538883511053	-0.07320193782069671	-0.026558636774305023	0.0	0.0	0.0	0.01012390811171303	0.027726031782661743	-0.056465709765454807	0.0	0.0	-0.02694522415317547	0.0	0.0	0.0	0.0	0.0	-0.054029104591428956	-0.0411583060980374	0.0	0.0	0.0	0.0	-0.03616009576362995	0.0	0.015745810330865716	0.0	-0.001850940223056249	0.0	0.0	0.0	0.0
44	-0.005081820967917051	-0.018842910726613944	0.0	0.012992942361487134	0.0	0.037297248652068626	0.0	-0.006403045626336151	-0.05416520726827586	-0.004008503951777653	0.001873015089517432	0.0	0.0	0.0	-0.053824900020313	-0.09266213269491048	0.02117530650409563	0.0	0.0	0.0	0.027505421346967523	0.030948430053366432	0.013114573468780488	0.0	0.0	-0.030716905180129102	0.0	0.0	0.0	0.0	0.0	0.0015268405485971952	0.0027723410395920274	0.0	0.0	0.0	0.0	0.055994342049060286	0.0	-0.04508256790220798	0.0	-0.00015313000467007684	0.0	0.0	0.0	0.0
45	0.003095618384898983	-0.020251554861928457	0.0	-0.021833767659244947	0.0	-0.006785044001922637	0.0	-0.014355871910740304	0.05179668538725586	0.00047159548460377925	0.0037679951916760276	0.0	0.0	0.0	0.028710442532360003	-0.008300636000322815	-0.01951539740197874	0.0	0.0	0.0	-0.009360987763230388	0.0007380153592021619	-0.029736655120723078	0.0	0.0	0.011697055726534112	0.0	0.0	0.0	0.0	0.0	-0.000782112228714735	-4.389990813614924e-05	0.0	0.0	0.0	0.0	0.02598468060437298	0.0	0.05709907523300235	0.0	-0.003410726851647952	0.0	0.0	0.0	0.0
46	-0.032359755658594336	-0.018177507039114103	0.0	0.006596739085704304	0.0	0.031311580764379315	0.0	0.002729766195752984	-0.07954327724432401	-0.010725612449808916	-0.01506969020858152	0.0	0.0	0.0	-0.04847203389316655	-0.0751806500147372	-0.011953616399802507	0.0	0.0	0.0	0.014290657327681183	-0.007061476080572798	0.03068222124057261	0.0	0.0	-0.02760103686313504	0.0	0.0	0.0	0.0	0.0	-0.0074440144619019	-0.016193026667980667	0.0	0.0	0.0	0.0	-0.07697078692736466	0.0	-0.030652251877426435	0.0	-0.013334618520755254	0.0	0.0	0.0	0.0
47	-0.02244486571853425	-0.03053913914679507	0.0	-0.010870360735771451	0.0	-0.00840490194854737	0.0	-0.015238159407399065	0.018669644731820506	-0.006213086231769235	0.030253877694117935	0.0	0.0	0.0	-0.017260483885017504	-0.08502523064053022	0.0019212818934242182	0.0	0.0	0.0	0.0320791345125202	0.0016001781874858036	-0.009161753173143019	0.0	0.0	-0.0011886504950858398	0.0	0.0	0.0	0.0	0.0	-0.02318018205507468	-0.02527805684174162	0.0	0.0	0.0	0.0	-0.07127759184964841	0.0	0.026607842997061974	0.0	-0.02840933864515393	0.0	0.0	0.0	0.0
48	-0.0203407716669581	-0.05869236980812027	0.0	0.027360630914396843	0.0	0.031177380415677546	0.0	0.019002576126514563	-0.014561263917174803	-0.02826987916623862	-0.0009213704089388664	0.0	0.0	0.0	-0.0482488700777559	-0.07478871028210875	-0.02625444127247173	0.0	0.0	0.0	-0.017916108299052262	0.006823400558701118	0.054964778441318904	0.0	0.0	-0.027471134667671683	0.0	0.0	0.0	0.0	0.0	-0.0147512433308572	-0.031995292141087275	0.0	0.0	0.0	0.0	-0.02291172134188287	0.0	-0.030328720154862016	0.0	-0.024293475460524457	0.0	0.0	0.0	0.0
49	0.056811881157608504	-0.022978439575609418	0.0	0.051614528014036265	0.0	0.027262004248271698	0.0	0.001875788899803556	0.027180489265767577	0.03505966359468131	0.005992444074285487	0.0	0.0	0.0	0.05969078969763307	-0.06335363203501088	0.005141719661838578	0.0	0.0	0.0	0.039481101381993206	0.024937324167763644	0.06489405783223956	0.0	0.0	-0.023681159715065906	0.0	0.0	0.0	0.0	0.0	-0.038001758776191795	-0.027159360213740234	0.0	0.0	0.0	0.0	0.0364211758389401	0.0	-0.020889486887716153	0.0	0.025486684460110376	0.0	0.0	0.0	0.0
50	-0.019893206483177682	-0.04361184340961555	0.0	-0.0329312801591465	0.0	-0.031215013897592354	0.0	0.014938486866837884	-0.014808334590398048	-0.019010429770685417	0.02419492552884873	0.0	0.0	0.0	0.037474291696229	0.16758258079481192	0.04732242327578863	0.0	0.0	0.0	-0.016205492974008705	0.010794789367665925	0.014772584083274445	0.0	0.0	0.035820623623539355	0.0	0.0	0.0	0.0	0.0	-0.0030026832210861805	0.0024034016471957565	0.0	0.0	0.0	0.0	0.04044411292968133	0.0	-0.02586197023086496	0.0	-0.022117757303237624	0.0	0.0	0.0	0.0
51	-0.028976871599762765	-0.001881498808314546	0.0	0.007009504488802111	0.0	0.032972788758769675	0.0	-0.0325285363706042	0.0350166625941499	-0.004993345048577645	0.01963703222777271	0.0	0.0	0.0	-0.05123448211185626	-0.08003230221579359	-0.03233113642941742	0.0	0.0	0.0	0.020174551205358996	0.0010996262985642677	0.029576709231554442	0.0	0.0	0.01246420599000092	0.0	0.0	0.0	0.0	0.0	-0.0671165674052265	-0.03309460403153466	0.0	0.0	0.0	0.0	-0.06963529233753181	0.0	-0.03465711094941894	0.0	0.014152176131711578	0.0	0.0	0.0	0.0
52	-0.02919266498834579	-0.002852851326372182	0.0	0.03467063137683847	0.0	0.02896196886736816	0.0	0.026067075919308312	-0.030432614037756982	-0.0016569892024832385	-0.004205588152316492	0.0	0.0	0.0	-0.022116574268857825	-0.018568933240575996	-0.008122704873949114	0.0	0.0	0.0	-0.0034073121935078486	-0.0030284802194629483	0.045333685402134574	0.0	0.0	0.01793906006921544	0.0	0.0	0.0	0.0	0.0	-0.005388679009389341	0.010671699459462437	0.0	0.0	0.0	0.0	0.0505676457856	0.0	-0.0383749917781646	0.0	0.00416170620796478	0.0	0.0	0.0	0.0
53	0.0482419547096682	0.016922143943022223	0.0	0.015715092393951507	0.0	0.013312983423208316	0.0	0.02078068409126	0.030249632863605064	-0.021465014218050044	0.033817210946614114	0.0	0.0	0.0	0.035382710280364826	0.1508008238540551	0.033873153663312526	0.0	0.0	0.0	0.017917179235860115	0.020445136651486912	0.025406733080794285	0.0	0.0	-0.018423244025781896	0.0	0.0	0.0	0.0	0.0	0.013356863887236767	-0.01428686861732117	0.0	0.0	0.0	0.0	0.04078374251709513	0.0	-0.02628176363756333	0.0	-0.013317105939612684	0.0	0.0	0.0	0.0
54	-0.041200412236962795	0.019783209762713454	0.0	-0.03897995092966777	0.0	0.03529194634987254	0.0	-0.034491255685829364	-0.057522217083621874	0.02922357680125176	0.027638511465894113	0.0	0.0	0.0	-0.05509104479277077	-0.08680553354472179	0.032554088435171595	0.0	0.0	0.0	0.003855869038148459	0.012793565168989208	-0.005080044526789665	0.0	0.0	-0.0314539197602662	0.0	0.0	0.0	0.0	0.0	-0.03134333469718491	-0.004705805410494394	0.0	0.0	0.0	0.0	-0.0019367308910677571	0.0	0.08272082088147899	0.0	-0.02912515641567424	0.0	0.0	0.0	0.0
55	-0.011383780446558453	-0.013063767608697102	0.0	-0.03093021818199985	0.0	0.027350416984764536	0.0	-0.02777028375312295	0.02730180666556108	-0.013906235751488163	-0.019794391063206816	0.0	0.0	0.0	-0.04188495397067263	-0.06361184644829052	-0.04923256666297125	0.0	0.0	0.0	-0.014382826649951209	-0.01785320044940778	0.0050876961476425085	0.0	0.0	0.03464768892640254	0.0	0.0	0.0	0.0	0.0	-0.08775203579775731	-0.043149761295683736	0.0	0.0	0.0	0.0	-0.031273630379594596	0.0	-0.021102633315507623	0.0	0.031062316548646322	0.0	0.0	0.0	0.0
56	-0.001958907299377833	-0.0032166705719407157	0.0	0.019592497933810876	0.0	0.03180388059452627	0.0	0.010504829008461624	-0.028784461040714672	0.003413901098492396	0.006260440367140746	0.0	0.0	0.0	0.0412454395313446	-0.05174366864227846	-0.010703194306857903	0.0	0.0	0.0	0.005096050572989312	0.003442086914845098	0.011558033716834046	0.0	0.0	0.005620894730206903	0.0	0.0	0.0	0.0	0.0	-0.003916819723904117	0.0005800650671911704	0.0	0.0	0.0	0.0	0.018950165056253312	0.0	0.009227309061461832	0.0	-0.009177071747706341	0.0	0.0	0.0	0.0
57	-0.0339849057016977	-0.018455277028674347	0.0	-0.007702518964390781	0.0	0.02998634106294114	0.0	-0.030001084765331826	0.01923178151913215	-0.006627673124028485	0.01602128870622435	0.0	0.0	0.0	-0.017941729751539584	-0.09625307947572156	-0.027212476219580138	0.0	0.0	0.0	0.027334953574006494	0.03425333664751436	0.018824493363828153	0.0	0.0	-0.03458515871363049	0.0	0.0	0.0	0.0	0.0	-0.03737569769558706	-0.017059884822614935	0.0	0.0	0.0	0.0	0.025122660000744357	0.0	-0.04804676137614283	0.0	-0.022894853528226667	0.0	0.0	0.0	0.0
58	0.01347195300635345	0.018020126021876158	0.0	0.013023698060316207	0.0	0.04155951009528741	0.0	0.004573994051520492	-0.024451728297888213	0.006579618678813587	-0.02824876914142217	0.0	0.0	0.0	-0.01850556430953191	-0.03462580686830663	-0.014964067335739994	0.0	0.0	0.0	0.01303891814234755	0.036761404954726615	0.02595290717505013	0.0	0.0	-0.025058213220346025	0.0	0.0	0.0	0.0	0.0	0.011904936649313675	-0.012781513145809517	0.0	0.0	0.0	0.0	0.009171806733058278	0.0	-0.04485234935645667	0.0	0.01323344575574458	0.0	0.0	0.0	0.0
59	-0.030696582717745762	-0.0084980052466817	0.0	-0.00042689713415903954	0.0	0.032070583069325	0.0	-0.0029325551782304073	-0.011881007410989467	-0.004910824399299719	0.005392259160373082	0.0	0.0	0.0	0.012475393157571749	-0.11081092138262705	-0.02122777901020714	0.0	0.0	0.0	-0.00048222191935572595	-0.00857200536977126	-0.005239596541833541	0.0	0.0	-0.0022017666344460183	0.0	0.0	0.0	0.0	0.0	0.005383961629131585	0.006323176314957729	0.0	0.0	0.0	0.0	-0.07122269630975196	0.0	-0.06006372030341463	0.0	0.0027355719561462637	0.0	0.0	0.0	0.0
60	0.0026919897616379967	0.0219516909654602	0.0	0.021666072821601396	0.0	0.015959128512493974	0.0	0.02212726501197771	-0.024412056746222453	0.006873087674729021	-0.010018433225355765	0.0	0.0	0.0	-0.0371054772607825	0.07716402931191277	0.023337310132856847	0.0	0.0	0.0	0.015474099741212013	-0.0026178761122527166	-0.012505511804873188	0.0	0.0	-0.020984638686361384	0.0	0.0	0.0	0.0	0.0	0.05285716025504049	-0.001987290273776229	0.0	0.0	0.0	0.0	0.05098932638549438	0.0	-0.014173587358563274	0.0	0.02817682531753733	0.0	0.0	0.0	0.0
61	-0.019295867484960715	-0.016921626526863874	0.0	0.03132557339617551	0.0	-0.0009579701235307931	0.0	0.022780175068473036	-0.032175884232229106	0.006233487990643151	-0.0028096168162095787	0.0	0.0	0.0	0.04495082615058353	0.10240725587784902	0.02846808853450005	0.0	0.0	0.0	0.001358152922744264	-0.014755633941822093	0.04135122640616893	0.0	0.0	0.005803535632227123	0.0	0.0	0.0	0.0	0.0	0.022191434360842748	-0.014765106609984901	0.0	0.0	0.0	0.0	-0.06593169000702284	0.0	-0.04202489648824004	0.0	-0.019781810814510838	0.0	0.0	0.0	0.0
62	0.024789897683287914	-0.007073046184872772	0.0	0.012048919398186638	0.0	0.036612737835297046	0.0	-0.03560905077218864	0.0400112954362261	-0.012031791906893678	-0.0023001109632474707	0.0	0.0	0.0	0.03906285722085345	-0.09066298001682835	0.06040146176727952	0.0	0.0	0.0	0.004437777112346552	-0.01866581930118292	0.040495090469717214	0.0	0.0	0.022099283668174617	0.0	0.0	0.0	0.0	0.0	-0.04384720584091348	-0.016066206588085018	0.0	0.0	0.0	0.0	-0.029495725983964723	0.0	0.060585984628042	0.0	0.004138255311120558	0.0	0.0	0.0	0.0
63	-0.009521133769359914	-0.04073622490163081	0.0	-0.016902612048382105	0.0	-0.039166039579979946	0.0	0.0029990054183301855	0.03944961373761299	-0.012933422125660132	-0.0109514374091341	0.0	0.0	0.0	0.029174524843324424	0.0016806523495620806	-0.041846123028336076	0.0	0.0	0.0	-0.0016057884577885824	0.007878744270826243	-0.04869894992951919	0.0	0.0	0.0036480887313331037	0.0	0.0	0.0	0.0	0.0	-0.0015142042460263476	-0.011744823739042778	0.0	0.0	0.0	0.0	0.05386085302730035	0.0	0.055122998080518806	0.0	0.018934269697615563	0.0	0.0	0.0	0.0
64	0.021646100478714687	-0.01361130965179549	0.0	0.01876792272485511	0.0	-0.006286205720971691	0.0	0.02933222952577323	-0.021927467728467053	-0.020575031574829743	0.01785560873449276	0.0	0.0	0.0	0.06840773278472834	0.1174370055850186	0.04947526936627146	0.0	0.0	0.0	0.0009454620659115325	-0.023007735699297812	0.008563497837971598	0.0	0.0	0.008182485558063626	0.0	0.0	0.0	0.0	0.0	0.02999314654545493	-0.009214829987467107	0.0	0.0	0.0	0.0	-0.0038523164695264426	0.0	-0.0320920945219904	0.0	-0.025152401009063387	0.0	0.0	0.0	0.0
65	-0.0157652286189405	-0.0016513617906892034	0.0	0.029293148257096925	0.0	-0.01362601638212354	0.0	0.005079252992230119	0.028974647618134498	0.028236832439561498	0.015371418289638217	0.0	0.0	0.0	0.041696151069138696	0.007451964622894778	0.010477910503967857	0.0	0.0	0.0	0.033622358506841296	0.028410190645617193	0.0281112704907997	0.0	0.0	-0.016702465005276296	0.0	0.0	0.0	0.0	0.0	0.0506823702150397	0.006350417181976785	0.0	0.0	0.0	0.0	0.04461174554463559	0.0	-0.031013302029196936	0.0	-0.011229557897701591	0.0	0.0	0.0	0.0
66	-0.018703509833286874	-0.01969089453325774	0.0	0.03882349238920288	0.0	0.03106367645000781	0.0	0.005758148237728672	-0.00041242179857228225	0.025882248153896316	0.029927078969643927	0.0	0.0	0.0	0.025723111703810454	-0.08304917407161186	-0.05929806415586132	0.0	0.0	0.0	0.030223417669333442	0.0020165495274537776	0.028655385934159873	0.0	0.0	-0.030208934110982782	0.0	0.0	0.0	0.0	0.0	0.04813605889747852	0.01920939242784783	0.0	0.0	0.0	0.0	0.027223940621983828	0.0	-0.03714742685008911	0.0	0.0075442349746015925	0.0	0.0	0.0	0.0
67	0.022409404367609638	0.07109806081559523	0.0	-0.03190964442158137	0.0	-0.03874578948804012	0.0	-0.028588037146027905	0.028627681964446816	0.009709162559797676	0.01951475610066155	0.0	0.0	0.0	0.049164178354300626	0.16648071509499815	0.01977446629922148	0.0	0.0	0.0	0.022894084398128418	-0.00013947514737451747	-0.023246702321076125	0.0	0.0	0.015315442642139077	0.0	0.0	0.0	0.0	0.0	-0.03133530391408465	-0.005384775694226763	0.0	0.0	0.0	0.0	0.03847825607740658	0.0	-0.023432106121021132	0.0	0.011760592488504407	0.0	0.0	0.0	0.0
68	-0.004182503905416838	0.04938909689768388	0.0	0.01872021437365944	0.0	0.03624014065365505	0.0	0.006918877061103254	0.039500028360459884	-0.00699189680168461	0.017735176186605604	0.0	0.0	0.0	0.03771083888725149	-0.0895747888074644	0.0007916960444574559	0.0	0.0	0.0	-0.00472990649011896	-0.004767173953111116	0.010925212593595936	0.0	0.0	-0.032371745406612765	0.0	0.0	0.0	0.0	0.0	-0.04996469808559732	0.00781771073889503	0.0	0.0	0.0	0.0	-0.03898321984770066	0.0	0.03664737643540306	0.0	0.0377206188750736	0.0	0.0	0.0	0.0
69	-0.03438592403342265	-0.03238557775275623	0.0	-0.016096495343247023	0.0	0.015457991462671359	0.0	-0.004678028453694786	0.015833892618850147	-0.008532253880096667	-0.007235268053852592	0.0	0.0	0.0	-0.06386594451464257	-0.10221677682582189	-0.060881106858519676	0.0	0.0	0.0	0.02087531999864208	0.035942054339175106	0.004241482337184974	0.0	0.0	-0.028743899506961677	0.0	0.0	0.0	0.0	0.0	0.01619843500758194	0.01351010010425904	0.0	0.0	0.0	0.0	0.0623752429290822	0.0	-0.03349864195184392	0.0	0.014168713743774217	0.0	0.0	0.0	0.0
70	-0.06494624812051106	-0.025799700655986253	0.0	-0.012651814023784952	0.0	-0.02395779929243982	0.0	-0.030554799959535063	0.014244809691648205	0.018078022944896587	-0.011628162849160548	0.0	0.0	0.0	-0.04735627185232247	-0.07322105152355382	0.02670339121300753	0.0	0.0	0.0	-0.005597478263456703	-0.01742160902226247	0.0020798227418329534	0.0	0.0	0.041671996069704634	0.0	0.0	0.0	0.0	0.0	-0.014639300314671777	-0.015976204970256747	0.0	0.0	0.0	0.0	-0.09987973301456711	0.0	0.042904026083292475	0.0	-0.02366315688111676	0.0	0.0	0.0	0.0
71	-0.028764942079542992	-0.019259869104673522	0.0	0.02010692264640723	0.0	0.011812776024433466	0.0	0.01945869921103617	-0.052187785769295045	-0.01949265381034549	-0.002184343216638326	0.0	0.0	0.0	-0.0160471728268017	-0.018233284450652566	-0.004308594808618613	0.0	0.0	0.0	0.007825980383278995	0.028598237915861795	0.0033820986332178935	0.0	0.0	0.0021716970137961936	0.0	0.0	0.0	0.0	0.0	-0.008535059891179248	0.019711942163649306	0.0	0.0	0.0	0.0	0.045055244966432054	0.0	-0.004177513758170092	0.0	-0.011555432014984365	0.0	0.0	0.0	0.0
72	0.06075394783587915	0.07384255191134906	0.0	-0.019516454425793073	0.0	-0.021891497957444238	0.0	0.012912353343206834	0.030609003075641468	0.03742422650126489	0.015155452368016586	0.0	0.0	0.0	0.027614837204769288	0.10507673098132742	-0.01191723319262311	0.0	0.0	0.0	-0.01660806057649421	-0.017410359107696848	-0.027894353847227805	0.0	0.0	-0.026099739893296493	0.0	0.0	0.0	0.0	0.0	0.0531775249672102	0.018161708788197475	0.0	0.0	0.0	0.0	0.041294561402616135	0.0	0.04711032871824407	0.0	0.0034249076018659534	0.0	0.0	0.0	0.0
73	0.04274907616929389	0.052151584268906245	0.0	0.008778430454352046	0.0	0.018348558389311584	0.0	-0.006040882810391231	0.014949716667788363	0.026624396068340727	-0.012069032311590205	0.0	0.0	0.0	-0.026915625430310293	-0.03732140767379149	-0.002296668100800829	0.0	0.0	0.0	0.009322380965195493	-0.03512960543420282	0.07772487775253403	0.0	0.0	-0.015053192668607418	0.0	0.0	0.0	0.0	0.0	-0.040587503330959465	-0.034957317813904334	0.0	0.0	0.0	0.0	-0.15603749934520608	0.0	0.0005991494730005438	0.0	-0.00922875756485032	0.0	0.0	0.0	0.0
74	0.04646320787100517	-0.015895304096467784	0.0	-0.0241919171824888	0.0	0.02070269128554105	0.0	0.000617939824611578	0.01817998973779992	0.028852237139736614	-0.01408933967139934	0.0	0.0	0.0	0.03261811704387755	0.03435427831431846	-0.06360679772162861	0.0	0.0	0.0	-0.008245248477242988	0.01951275241320904	0.04834050451236413	0.0	0.0	0.0004582268327353072	0.0	0.0	0.0	0.0	0.0	0.06446239669973579	0.010879018951688127	0.0	0.0	0.0	0.0	0.023627613701564926	0.0	-0.005076220810538455	0.0	-0.01199318503120197	0.0	0.0	0.0	0.0
75	-0.011219574319655205	-0.024796367857119975	0.0	-0.0024790237739030956	0.0	0.0352969873243338	0.0	-0.012826636202285422	-0.04469730506956355	-0.022686374552132745	-0.026614105688488494	0.0	0.0	0.0	-0.05509942750641529	-0.08682025599665012	-0.052047625993437076	0.0	0.0	0.0	0.01855472637869973	-0.012990995060864412	0.010880669317974379	0.0	0.0	0.006392187467271349	0.0	0.0	0.0	0.0	0.0	-0.04388252104266664	-0.018516646537577137	0.0	0.0	0.0	0.0	-0.0666698290428385	0.0	-0.011078138818049406	0.0	-0.014916671281760344	0.0	0.0	0.0	0.0
76	0.005065185906238296	0.0015412002027979375	0.0	-0.0011781371001737856	0.0	-0.03218919096867068	0.0	0.004278762527753121	0.027034038702079412	-0.023322276095606113	-0.019626921138646766	0.0	0.0	0.0	0.026966758870607187	-0.06304192368615412	-0.060391647832097474	0.0	0.0	0.0	0.00025344627347025604	0.02484905888995846	0.041483511280753026	0.0	0.0	0.04193914622833546	0.0	0.0	0.0	0.0	0.0	-0.02057017525287879	0.0160669844523602	0.0	0.0	0.0	0.0	0.03621300690556298	0.0	-0.020632183198786656	0.0	0.02689416148655826	0.0	0.0	0.0	0.0
77	-0.04430980126791008	-0.053928621038300914	0.0	0.017499269889607726	0.0	0.03133189537959695	0.0	0.027588593365474368	-0.04133255048498754	-0.01398465086824493	-0.023211279768549007	0.0	0.0	0.0	0.004680557206516158	-0.07523998000108865	-0.037041239314642774	0.0	0.0	0.0	-0.018058765760087338	0.028303136502156108	0.03851914189075652	0.0	0.0	0.003338738322674445	0.0	0.0	0.0	0.0	0.0	0.012217850198351464	0.01942504410781703	0.0	0.0	0.0	0.0	0.04435926407726768	0.0	-0.030701226582173297	0.0	0.02893534758626638	0.0	0.0	0.0	0.0
78	-0.0136401280106417	-0.05175942180469748	0.0	-0.030877830611700973	0.0	-0.04242112695471619	0.0	0.02360749459091462	0.02723088822104649	-0.010544732707031271	-0.019750036591527874	0.0	0.0	0.0	-0.041799008879946975	0.16503467727572782	-0.047778693783016433	0.0	0.0	0.0	-0.014335109457143896	0.024967699453981435	0.026933079184751595	0.0	0.0	0.027787680631133828	0.0	0.0	0.0	0.0	0.0	0.08059976734938483	-0.008896531446507578	0.0	0.0	0.0	0.0	0.03649281432567254	0.0	-0.020978034427478844	0.0	-0.019738831241278558	0.0	0.0	0.0	0.0
79	-0.02498375730336197	-0.00018953299039500514	0.0	-0.031086160784653354	0.0	-0.04325768132317027	0.0	0.003153406262588733	0.027512910306189076	-0.015556430947422793	-0.019926421461132778	0.0	0.0	0.0	-0.0421407875788472	-0.06406116371686646	0.04405575331089525	0.0	0.0	0.0	-0.014524866893376214	0.0251376732462661	-0.00978746411618536	0.0	0.0	0.003358191972557485	0.0	0.0	0.0	0.0	0.0	-0.04632919551123543	-0.006306536597586916	0.0	0.0	0.0	0.0	0.036893688417068485	0.0	0.10409814767316798	0.0	0.047706559567398645	0.0	0.0	0.0	0.0
80	0.0029141556174604186	0.011520126295772195	0.0	-0.0032675585348415893	0.0	0.03830609107417738	0.0	0.01860640946211421	-0.07087597676034627	0.007289121222119143	0.0031119807768258973	0.0	0.0	0.0	-0.02210068620742257	0.016092547750031362	0.01903001188121643	0.0	0.0	0.0	-0.01586188664484614	-0.011524840292217097	0.00976533444991676	0.0	0.0	-0.008828734705585217	0.0	0.0	0.0	0.0	0.0	-0.008952843081726022	0.010664017638206172	0.0	0.0	0.0	0.0	-0.04444055107431053	0.0	-0.012953594271022661	0.0	-0.015830190630648673	0.0	0.0	0.0	0.0
81	-0.017598349513206508	0.005107655623031631	0.0	0.007724672299412735	0.0	-0.04559834561525518	0.0	-0.0008082436285659616	0.03538315094645468	0.00499397691022594	0.003270706123211792	0.0	0.0	0.0	0.02981579791500539	-0.08081234345493396	0.0018922386252865978	0.0	0.0	0.0	0.012962434346980429	-0.004260001274876688	-0.02006771256304235	0.0	0.0	0.008904843136338205	0.0	0.0	0.0	0.0	0.0	-0.022687692708477307	0.020959085959795523	0.0	0.0	0.0	0.0	-0.02923889915187989	0.0	0.05030117132222558	0.0	0.007609895425449364	0.0	0.0	0.0	0.0
82	0.0028769964149763516	0.022531148151137687	0.0	0.02649906075151892	0.0	0.03547412953588346	0.0	-0.0050672009054529895	0.03844893006051677	-0.012009720437994606	-0.01566682006067453	0.0	0.0	0.0	-0.05539400000329866	-0.08733760987615662	-0.04879172334304117	0.0	0.0	0.0	0.019156182964742936	-0.01538247941650148	-0.0014733344132566704	0.0	0.0	-0.019111191481266308	0.0	0.0	0.0	0.0	0.0	-0.03876817286079557	-0.01944371791104733	0.0	0.0	0.0	0.0	-0.03923592059799935	0.0	0.08920276870302161	0.0	0.03907589012911471	0.0	0.0	0.0	0.0
83	0.05854583023952188	0.027613273021516577	0.0	0.02114617959333164	0.0	0.02836103543562527	0.0	0.0038015686687822444	-0.03557459851418595	0.022467102551586817	0.045858965678613084	0.0	0.0	0.0	0.008716041302942255	-0.06656341497438947	0.045593282518633975	0.0	0.0	0.0	0.03138776655148108	0.025846226299765445	0.03754446285470313	0.0	0.0	-0.024744991258731423	0.0	0.0	0.0	0.0	0.0	-0.014556620681088641	-0.03048297514694769	0.0	0.0	0.0	0.0	-0.04219156450329882	0.0	-0.02353904373787493	0.0	-0.004070159615042522	0.0	0.0	0.0	0.0
84	0.04817217771636139	0.0833534112145931	0.0	0.012629789337571584	0.0	0.03476446240228376	0.0	-0.015852875910629734	0.03747514534597867	0.029877325509518222	0.01708613439042156	0.0	0.0	0.0	0.048494475225364715	-0.08526498674746155	-0.05925010687383818	0.0	0.0	0.0	0.032021898056338344	0.031141879861815915	0.036833642850822086	0.0	0.0	-0.030943330007510046	0.0	0.0	0.0	0.0	0.0	-0.01429683535624766	-0.00415038602387092	0.0	0.0	0.0	0.0	0.05105428834962174	0.0	-0.03897649808787909	0.0	0.012588481928670778	0.0	0.0	0.0	0.0
85	-0.01923592270979934	-0.012462448755346781	0.0	0.026011941361423634	0.0	0.031029505638249272	0.0	0.028853754402009334	-0.07090479798394417	0.011504576950214377	-0.022951770111743347	0.0	0.0	0.0	-0.0003473417818386627	-0.07435683360452651	-0.01633079418645768	0.0	0.0	0.0	-0.0037843087239268812	0.0043529066776657015	0.03849372898456775	0.0	0.0	-0.02732799600650277	0.0	0.0	0.0	0.0	0.0	-0.0012223414828138274	-0.006701538493880954	0.0	0.0	0.0	0.0	-0.03243267139193774	0.0	-0.029972221964447543	0.0	0.019534301968336134	0.0	0.0	0.0	0.0
86	-0.03259717928359608	-0.010144561821893005	0.0	-0.04072175586608627	0.0	0.03701033818777112	0.0	-0.0190872023293316	-0.007899114227770324	-0.013314536141786473	0.02650249512132379	0.0	0.0	0.0	-0.006100672374208737	-0.09182419440523475	-0.0242754477530881	0.0	0.0	0.0	0.012153052358437168	0.023569113486265326	0.010496328616955224	0.0	0.0	-0.022079726920368484	0.0	0.0	0.0	0.0	0.0	-0.05125577264970225	-0.02001577344989418	0.0	0.0	0.0	0.0	0.033194324178977865	0.0	-0.04439088090113915	0.0	-0.01775293623270437	0.0	0.0	0.0	0.0
87	0.039503881285813995	0.04824200809893995	0.0	0.050087756902266245	0.0	0.01629165232258385	0.0	0.02904395338276016	0.012127289656324522	0.024677836541986575	0.01892352942274283	0.0	0.0	0.0	0.1257541446067604	-0.031314096801399745	0.02393404423035054	0.0	0.0	0.0	-0.004172713345239338	0.015864809785276237	0.08026136890797644	0.0	0.0	-0.013062164951358582	0.0	0.0	0.0	0.0	0.0	0.053670687475869464	0.007332483424801725	0.0	0.0	0.0	0.0	0.015024136266714398	0.0	0.0055579619452422	0.0	0.0331789921743194	0.0	0.0	0.0	0.0
88	-0.01898136193317298	-0.023632683381923574	0.0	-0.03842053787655171	0.0	0.004773274842437657	0.0	-0.00145498065413428	0.037441651262747296	-0.025378991686933843	0.01116629774634161	0.0	0.0	0.0	0.05030055329390547	-0.08519369726166108	-0.01202089211518009	0.0	0.0	0.0	-0.021205380683560603	-0.0029721818387148046	0.002980205982823762	0.0	0.0	0.0281285199763165	0.0	0.0	0.0	0.0	0.0	-0.03300716756332821	0.022165249226695622	0.0	0.0	0.0	0.0	0.05100667892153127	0.0	0.04533774988316043	0.0	0.02256461500790544	0.0	0.0	0.0	0.0
89	-0.029425372638203457	0.004137497272330943	0.0	-0.0008131393323235668	0.0	-0.016198103672162845	0.0	0.013274881088069946	0.054778996669412904	-0.008037839404377845	-0.005258185032666737	0.0	0.0	0.0	-0.026370975901085076	0.057068158386367286	0.009313962557633613	0.0	0.0	0.0	0.0031599722847798044	0.003904331155936796	-0.006709302107205314	0.0	0.0	0.0030260484423538726	0.0	0.0	0.0	0.0	0.0	-0.0076806475427275795	-0.01931114487389306	0.0	0.0	0.0	0.0	0.007085336957136028	0.0	-0.03300230369105622	0.0	0.03537702676733645	0.0	0.0	0.0	0.0
90	-0.008406067625726925	0.0020400576452208503	0.0	-0.0029497137192644155	0.0	-0.0021239309678395372	0.0	-0.0008173092739179865	-0.0073941691339996785	0.01196481330118946	0.027626655493134488	0.0	0.0	0.0	-0.03477033013370869	-0.014211299305819288	0.020274489369031944	0.0	0.0	0.0	0.007799872863601556	0.004149234218112467	0.012635981093930252	0.0	0.0	-0.01379429644456473	0.0	0.0	0.0	0.0	0.0	-0.021528418897518047	-0.04338641541069075	0.0	0.0	0.0	0.0	0.011610845966977633	0.0	-0.028859540580950045	0.0	-0.026227206483451913	0.0	0.0	0.0	0.0
91	0.013660473444774732	0.0017074747102225328	0.0	0.047119109455701656	0.0	0.022798748236405233	0.0	0.022445050233302077	-0.07558340998386323	0.007872295309557367	0.02131346580956544	0.0	0.0	0.0	-0.03129879582615334	-0.01727917607311055	0.017040311100967362	0.0	0.0	0.0	0.0026502142421521145	0.039695108883523546	0.013202663701792855	0.0	0.0	-0.012396705479758068	0.0	0.0	0.0	0.0	0.0	0.0070236494890926395	-0.016184326851053792	0.0	0.0	0.0	0.0	-0.04162950466723466	0.0	-0.023587213136532618	0.0	-0.0399835817952275	0.0	0.0	0.0	0.0
92	-0.008228359776819728	0.009154943596643433	0.0	-0.011749554190007835	0.0	0.03416584974225134	0.0	-0.017572640740103035	-0.017956125753983088	-0.011534059038881005	0.014785008423131085	0.0	0.0	0.0	-0.04686857527255326	-0.08132004057278927	-0.014175569576970744	0.0	0.0	0.0	0.020472991854590773	0.029663519380789684	-0.0030388036603902365	0.0	0.0	-0.018664880053450933	0.0	0.0	0.0	0.0	0.0	-0.024936450637815306	-0.03287824096484766	0.0	0.0	0.0	0.0	0.054895229938667654	0.0	-0.012850586995057065	0.0	0.008612964088084414	0.0	0.0	0.0	0.0
93	0.02177710021675821	-0.005314646375448958	0.0	0.04308155941189839	0.0	0.019884787427937707	0.0	0.03810663714253616	-0.08634167516407346	-0.012495829433522983	0.03509925144772479	0.0	0.0	0.0	0.01435320846757607	0.0313288797174607	0.03262145414635298	0.0	0.0	0.0	-0.04404856732022418	-0.014398928296174457	0.03536399524283735	0.0	0.0	-0.006593754205932561	0.0	0.0	0.0	0.0	0.0	-0.011814077227261006	-0.03373892219649964	0.0	0.0	0.0	0.0	-0.0405730937013694	0.0	-0.017525472614023048	0.0	-0.0333689982378805	0.0	0.0	0.0	0.0
94	0.016474571311999288	0.02574643991891809	0.0	0.004467358876606488	0.0	0.012054150669815324	0.0	-0.034004454115564686	0.008478208101513706	-0.008086998603444587	-0.0008916804826103519	0.0	0.0	0.0	-0.030500066806186516	-0.049933097783663075	-0.01182402367059387	0.0	0.0	0.0	0.04581468162881082	0.04660466362642403	0.01655969910082406	0.0	0.0	-0.012075148392102315	0.0	0.0	0.0	0.0	0.0	-0.0746595932658021	-0.04227043699984327	0.0	0.0	0.0	0.0	0.01840885334810425	0.0	-0.0223741584582428	0.0	-0.015593741620385782	0.0	0.0	0.0	0.0
95	-0.03280310502123983	-0.020139635697945683	0.0	-0.02162557114331764	0.0	0.0282184875372959	0.0	-0.040141194873275034	0.01575818813882155	-0.026537453686497087	-0.00374809015126297	0.0	0.0	0.0	-0.008514160307570693	-0.06569946546240193	0.004240955601119881	0.0	0.0	0.0	0.055673927642641105	0.0562304062916261	-0.002417087182386963	0.0	0.0	-0.015385318897559872	0.0	0.0	0.0	0.0	0.0	-0.0023130500692462074	-0.001527114540008928	0.0	0.0	0.0	0.0	0.03686573814342152	0.0	0.01857818848566361	0.0	-0.06601707447152545	0.0	0.0	0.0	0.0
96	-0.0007659126318753926	-0.011535886905631423	0.0	0.0230620896680673	0.0	0.02495385343961016	0.0	0.0056887904479571445	-0.03989921606640031	-0.02263446223765609	-0.0014761276120762363	0.0	0.0	0.0	-0.034250692814179015	-0.05712499826611418	0.014069926954466887	0.0	0.0	0.0	0.024719075595447094	-0.05453843870813535	0.022770329905772716	0.0	0.0	-0.013585097756488848	0.0	0.0	0.0	0.0	0.0	-0.023510036183769584	-0.028466240526915394	0.0	0.0	0.0	0.0	-0.1048863528295498	0.0	-0.028070351174139994	0.0	-0.0448755911180874	0.0	0.0	0.0	0.0
97	-0.031410919053554726	-0.06464823013922455	0.0	-0.049258322243943636	0.0	-0.045658773776666564	0.0	0.01962008289374614	0.03830778162457535	-0.013849817816109725	-0.035306735410938726	0.0	0.0	0.0	-0.008272287406376741	-0.007310885638636437	-0.03265099067905565	0.0	0.0	0.0	-0.04939056859142714	0.020582788817368823	-0.027161210455473324	0.0	0.0	0.02442202043516965	0.0	0.0	0.0	0.0	0.0	0.02150261994821622	-0.02155706675726394	0.0	0.0	0.0	0.0	-0.009639536960752848	0.0	-0.023423204825573536	0.0	-0.039804615593538414	0.0	0.0	0.0	0.0
98	0.012243345465466186	-0.056774820335881895	0.0	-0.01572100964092308	0.0	-0.03276410873360557	0.0	0.010753103082011755	0.03421535317639257	-0.013221873170090817	-0.032010391775531166	0.0	0.0	0.0	-0.02765995461294941	0.12582323690113326	-0.00128561880871016	0.0	0.0	0.0	-0.0445334442078131	-0.02702589833704625	-0.02608581564309905	0.0	0.0	0.03174311650896977	0.0	0.0	0.0	0.0	0.0	-0.023465756553210045	0.023917491742783285	0.0	0.0	0.0	0.0	0.03439566244762689	0.0	-0.018060791475511408	0.0	-0.033953139265690886	0.0	0.0	0.0	0.0
99	0.051796954840087575	0.012757093346415569	0.0	-0.046750405656167233	0.0	0.006762201398728668	0.0	-0.0050436124778461995	0.035289598469875276	0.03517671102890092	-0.014900810594138716	0.0	0.0	0.0	0.01943005214218108	-0.04626434549022828	-0.06166044244606981	0.0	0.0	0.0	0.023648821546937593	0.04436480304480165	-0.019618860807385074	0.0	0.0	-0.011304888819256367	0.0	0.0	0.0	0.0	0.0	-0.0427414015691929	0.02471620389011471	0.0	0.0	0.0	0.0	0.03573315240175203	0.0	0.12300423215303291	0.0	0.10049352134329607	0.0	0.0	0.0	0.0
100	-0.0076363376953806905	-0.005815537722991961	0.0	-0.01822566967529828	0.0	-0.02180371626084882	0.0	0.0375419993604858	-0.07145111341594663	-0.021605691858426278	-0.03300076094562028	0.0	0.0	0.0	0.0010309997697529971	0.13757006863566693	0.045304365125270724	0.0	0.0	0.0	-0.04599274177410722	-0.06226084830522073	-0.014281675880717165	0.0	0.0	0.009578071462224447	0.0	0.0	0.0	0.0	0.0	0.09861737029302434	0.024831674620668365	0.0	0.0	0.0	0.0	-0.08655863964315785	0.0	-0.01967190046370377	0.0	-0.03571118466252341	0.0	0.0	0.0	0.0
101	-0.05609076866953448	-0.027910108214097777	0.0	-0.05806391916151732	0.0	-0.005532304019342771	0.0	-0.04134394060261461	-0.009937047585639552	0.01734916167280371	-0.006834882343941556	0.0	0.0	0.0	-0.04033382760046149	0.02294601405895999	0.0006972249085119939	0.0	0.0	0.0	0.0038429310399193395	-0.04878265041748289	-0.010275535849277472	0.0	0.0	0.0138807673641116	0.0	0.0	0.0	0.0	0.0	0.010141272298331389	0.03483939753491748	0.0	0.0	0.0	0.0	-0.047279166503721326	0.0	-0.03730899773223574	0.0	0.018390392283069573	0.0	0.0	0.0	0.0
102	-0.03272675049031927	0.011789333160306635	0.0	0.029768728005879798	0.0	0.02982018915740926	0.0	-0.0033781919566566775	0.049580011849217245	0.002562605727655599	-0.002429503993674086	0.0	0.0	0.0	-0.040916224374647835	-0.06990628852096104	-0.028956694690614647	0.0	0.0	0.0	0.03567227073747681	-0.0043309318998867915	0.025069176422539342	0.0	0.0	-3.4907602866734476e-05	0.0	0.0	0.0	0.0	0.0	-0.06035066164683833	-0.012976801163275625	0.0	0.0	0.0	0.0	-0.05185029641150658	0.0	-0.03819350188056009	0.0	-0.018323595927667153	0.0	0.0	0.0	0.0
103	0.08753819631439305	0.014972056862120406	0.0	0.011403700175437837	0.0	0.022655811992179604	0.0	0.0057854793533400105	0.03820602564381044	-0.009249385460689924	0.00472146899046011	0.0	0.0	0.0	-0.031103012776591877	-0.05108925875684713	-0.049947755064691	0.0	0.0	0.0	0.05408559273215211	0.04731052741408815	0.022949677002411593	0.0	0.0	-0.012317885973197579	0.0	0.0	0.0	0.0	0.0	-0.043134044459636235	0.009189266775274048	0.0	0.0	0.0	0.0	0.03936425927593119	0.0	-0.023289871311879404	0.0	0.04969146933674814	0.0	0.0	0.0	0.0
104	0.0013714660430569358	0.08215465428921989	0.0	0.005820847022552539	0.0	0.016172742267239415	0.0	-0.027826818227299897	-0.09729918884620986	0.029871413900711952	-0.026934544741877044	0.0	0.0	0.0	0.029581101413951726	-0.03406166331294987	0.038341751498646715	0.0	0.0	0.0	-0.03705424206097504	-0.038549478961621086	-0.01052481334712697	0.0	0.0	-0.008742918969652413	0.0	0.0	0.0	0.0	0.0	0.08274834451512744	0.019232115229585935	0.0	0.0	0.0	0.0	-0.07205952996332392	0.0	-0.009803524361800837	0.0	-0.024942792637333403	0.0	0.0	0.0	0.0
105	-0.0022936631078201127	-0.05596227360009472	0.0	-0.04158370984131238	0.0	-0.03465541524509042	0.0	0.010414683507094156	0.029071674656196644	-0.010780870525276553	0.01585737443504057	0.0	0.0	0.0	0.06057673868981961	-0.035977463181775665	-0.016561291940416542	0.0	0.0	0.0	-0.038428632361967134	0.0380844165952383	-0.06326232218369031	0.0	0.0	-0.0006912793932955764	0.0	0.0	0.0	0.0	0.0	-0.029193934773428444	0.020093107606821932	0.0	0.0	0.0	0.0	0.027991506697461595	0.0	0.020570799299382915	0.0	-0.026598548528331305	0.0	0.0	0.0	0.0
106	0.022759136252278923	-0.004242752002421827	0.0	-0.037706507279801516	0.0	-0.04363872711896753	0.0	-0.0001477542324667456	0.024405607405177006	0.0273481676364589	0.011999412655258002	0.0	0.0	0.0	0.05722754668765406	0.18901774831223989	0.03509855819439779	0.0	0.0	0.0	-0.03289067878226455	0.03337147600378423	-0.057689012155333896	0.0	0.0	0.009488556132797822	0.0	0.0	0.0	0.0	0.0	-0.027850011610359705	0.016623834130307442	0.0	0.0	0.0	0.0	0.022182004913229292	0.0	0.0197350618438616	0.0	-0.019926863449466443	0.0	0.0	0.0	0.0
107	0.0603380577417985	0.028498927446487677	0.0	0.025635651628304456	0.0	0.019602484748623857	0.0	0.014388110967325406	-0.02383902216663391	-0.023331029676441354	0.0043627978921150935	0.0	0.0	0.0	-0.02692080047423857	-0.043069782911771624	0.018181178073628273	0.0	0.0	0.0	-0.043516645785005796	0.00726868202881527	0.05322676435871265	0.0	0.0	-0.010634186027052364	0.0	0.0	0.0	0.0	0.0	-0.0958867492857114	-0.04332415150893766	0.0	0.0	0.0	0.0	-0.1190941568404825	0.0	-0.016938215027772326	0.0	-0.012202768674513101	0.0	0.0	0.0	0.0
108	0.003333119728316332	0.006157647844874657	0.0	-0.04420027931469454	0.0	0.018885654292283453	0.0	0.037044571865794095	0.03222061746639859	-0.050078428430563225	0.029122509956517967	0.0	0.0	0.0	0.05545812980746943	-0.04118704841556955	0.042323519472309175	0.0	0.0	0.0	-0.04216597650423727	-0.012733033083846748	0.03260018557085841	0.0	0.0	0.023827296370731634	0.0	0.0	0.0	0.0	0.0	-0.0638951011129543	0.022434381999750463	0.0	0.0	0.0	0.0	0.03191210789975162	0.0	-0.015447034977463909	0.0	-0.031101002871747007	0.0	0.0	0.0	0.0
109	0.010124367114283685	0.007151105937954119	0.0	-0.003761496782054073	0.0	-0.03752031613617206	0.0	-0.0394181120112449	0.045914283946264144	-0.0008707078351279859	0.008795963681012018	0.0	0.0	0.0	0.044812653349461176	-0.06384173825588144	-0.0011718880475887435	0.0	0.0	0.0	0.034305112317758756	0.025782419943868085	-0.017905579049553304	0.0	0.0	-0.014995286524123417	0.0	0.0	0.0	0.0	0.0	-0.0394968966775182	-0.012546033503370607	0.0	0.0	0.0	0.0	0.048961450647667736	0.0	-0.012260711142220174	0.0	0.04061335638113632	0.0	0.0	0.0	0.0
110	0.007876594792162012	0.011116860316485266	0.0	0.0038258260919750266	0.0	-0.017520567993148266	0.0	0.025901039298436124	0.034540977463546826	0.03463824935636755	-0.03227267228117935	0.0	0.0	0.0	-0.027940894178900888	0.09149361116757451	-0.019897202468123175	0.0	0.0	0.0	0.05704501859874409	0.0035331943538562368	0.023809826766095166	0.0	0.0	0.015312486818776344	0.0	0.0	0.0	0.0	0.0	0.09671271384878537	-0.0053406182331641305	0.0	0.0	0.0	0.0	0.03480107945080413	0.0	-0.01848746315799063	0.0	0.0515397789172775	0.0	0.0	0.0	0.0
111	-0.06581073905012524	-0.009047413497811725	0.0	0.02537940078242542	0.0	0.02286920628722757	0.0	-0.03467261965258349	-0.07437678963836329	0.005995398376182123	-0.00019705460067923254	0.0	0.0	0.0	0.006416634934885648	-0.051649732711358975	-0.024544438031286274	0.0	0.0	0.0	0.002343141733143568	0.016413032238370186	-0.001866630845625784	0.0	0.0	-0.012435558248201294	0.0	0.0	0.0	0.0	0.0	-0.06872092073383543	0.027136486624918014	0.0	0.0	0.0	0.0	-0.0977945464124482	0.0	-0.023733782857225508	0.0	-0.040143518971835504	0.0	0.0	0.0	0.0
112	-0.025340623905287175	-0.07570835368322265	0.0	0.009145191921176323	0.0	-0.04640226220004222	0.0	-0.03322298901094805	0.03629361142640466	-0.044461640986618076	-0.03368437351632377	0.0	0.0	0.0	-0.02945302612814557	0.052542638372897875	-0.021977125938597762	0.0	0.0	0.0	-0.047000037024045024	0.045378901891349264	0.01605170414733754	0.0	0.0	-0.011653624517707581	0.0	0.0	0.0	0.0	0.0	-0.06347740741979932	0.025462698814593832	0.0	0.0	0.0	0.0	0.036983201907805595	0.0	-0.020783985118966744	0.0	-0.03692469369475014	0.0	0.0	0.0	0.0
113	-0.013757281198067855	0.0997726317501457	0.0	-0.050090087767095635	0.0	0.02335042764671312	0.0	-0.03516457269807273	0.03930878010390033	-0.010798592680403318	-0.036113013743772335	0.0	0.0	0.0	0.006450599874772372	-0.052913646717521634	0.04887651175079673	0.0	0.0	0.0	-0.012916890603999226	-0.013873190813561777	-0.013172181019963269	0.0	0.0	-0.0016789564546349106	0.0	0.0	0.0	0.0	0.0	-0.050377299679483234	0.004111173531932315	0.0	0.0	0.0	0.0	-0.0714074030840397	0.0	0.08118581171996564	0.0	0.04101668222131742	0.0	0.0	0.0	0.0
114	0.08304256502705004	-0.09725596734190387	0.0	-0.04653655554978577	0.0	-0.016674283023351145	0.0	0.02076245265262634	0.035032237921339804	-0.022339198567360538	-0.032668369848236206	0.0	0.0	0.0	-0.028364742312265923	-0.04583857030337264	-0.02876589120990692	0.0	0.0	0.0	0.009530161987876071	0.04410485716091693	0.033833704810569666	0.0	0.0	0.004890328430008355	0.0	0.0	0.0	0.0	0.0	-0.10051486091245528	-0.03221579321012662	0.0	0.0	0.0	0.0	-0.04776913073820999	0.0	-0.019131174539710798	0.0	0.031178384423385597	0.0	0.0	0.0	0.0
115	-0.055329342162237796	0.08356295678493483	0.0	-0.04137835735264427	0.0	-0.06070163428079602	0.0	-0.02841336557401164	0.028824540670523164	0.030526579912840808	0.03331733444416246	0.0	0.0	0.0	0.0707784482430256	0.11857368692297761	-0.004941145671021496	0.0	0.0	0.0	-0.0381353197140777	-0.048239705022630516	-0.06296713691382505	0.0	0.0	0.019098506002247457	0.0	0.0	0.0	0.0	0.0	-0.0159010201862368	0.019909360709163094	0.0	0.0	0.0	0.0	0.02768381174720106	0.0	-0.01099706703882364	0.0	-0.02624518882818167	0.0	0.0	0.0	0.0
116	0.06134527686762681	-0.00414281999238896	0.0	-0.03380855619316363	0.0	-0.043356357477918356	0.0	-0.022547103294954317	0.019714570085643708	0.023974038698532523	-0.020330385385169545	0.0	0.0	0.0	0.03706110209482676	0.19644978775629698	0.030761703510737048	0.0	0.0	0.0	-0.02732308930730566	-0.07918793426539525	-0.05208587702464412	0.0	0.0	0.01064440190533715	0.0	0.0	0.0	0.0	0.0	0.06547207681331664	0.013135995127035454	0.0	0.0	0.0	0.0	0.016341414066242767	0.0	0.0009399648545374417	0.0	-0.013219475406079609	0.0	0.0	0.0	0.0
117	-0.025631332690808917	0.014422616525792856	0.0	0.020663343942491214	0.0	0.023988623463649335	0.0	0.013545864665681523	0.040321963839314176	-0.027680705309265856	-0.036929106984587796	0.0	0.0	0.0	-0.03292859519474324	-0.05458984960378284	-0.03995444260360483	0.0	0.0	0.0	0.014939979811062676	0.04944772143083076	0.021255975181650358	0.0	0.0	-0.013052839819848432	0.0	0.0	0.0	0.0	0.0	-0.12892096046207444	-0.028538047953884545	0.0	0.0	0.0	0.0	0.041998714816497654	0.0	-0.02606244027780259	0.0	0.08051288899503266	0.0	0.0	0.0	0.0
118	-0.03429013287746762	-0.0013948521712028234	0.0	-0.008370201944966363	0.0	0.010587142967743973	0.0	-0.01866985025463656	0.050316434132102864	0.0038693042581931366	-0.02586860943639453	0.0	0.0	0.0	-0.014572280221294334	-0.07112461952345753	0.0003060387733632167	0.0	0.0	0.0	-0.002269087571876769	-0.002288323045238718	-0.044894006634117425	0.0	0.0	-0.012762886943732616	0.0	0.0	0.0	0.0	0.0	0.003670158689502214	0.03588882519931601	0.0	0.0	0.0	0.0	0.05444236165543346	0.0	-0.008069486183552639	0.0	0.08021379554893111	0.0	0.0	0.0	0.0
119	-0.002700925424669616	-0.01652707259275811	0.0	-0.04877095453514694	0.0	0.022350457791573537	0.0	-0.010041153771819888	0.03772125294335675	-0.03551303494188561	0.03944067128389166	0.0	0.0	0.0	0.0616080319183185	-0.05028725476558774	0.012807003544081399	0.0	0.0	0.0	-0.04869444304607774	-0.01162922828036379	-0.07359367379426765	0.0	0.0	0.015050788327823836	0.0	0.0	0.0	0.0	0.0	-0.056974708599933054	0.026524166337945652	0.0	0.0	0.0	0.0	0.038760691492458504	0.0	0.11919535003670682	0.0	0.06987037560359864	0.0	0.0	0.0	0.0
120	-0.00037266438875932896	0.04339605910319587	0.0	-0.006255765153069875	0.0	-0.005126187155103777	0.0	-0.002237413779319628	-0.008091485327992056	0.014826584412508767	0.054468375110434196	0.0	0.0	0.0	0.013459583871351275	-0.06470495520681162	0.012029652910474623	0.0	0.0	0.0	0.008005390407230816	-0.028844146678759508	0.014825880454236797	0.0	0.0	-0.005957279690159205	0.0	0.0	0.0	0.0	0.0	-0.04958751855549325	-0.027095114334393537	0.0	0.0	0.0	0.0	-0.08314255142652906	0.0	-0.016193992937624663	0.0	0.00496463273983199	0.0	0.0	0.0	0.0
121	-0.017960503342308285	0.04087861814058883	0.0	0.023430051323958718	0.0	0.015603876982880852	0.0	-0.014082465689812081	0.0442998483480642	-0.00018353834919771996	-0.040133189863997	0.0	0.0	0.0	-0.03636062172370426	-0.0611708292047405	-0.012211795891284264	0.0	0.0	0.0	0.0035850162134686858	0.015356165191079121	0.021729856343174953	0.0	0.0	-0.014434525507762691	0.0	0.0	0.0	0.0	0.0	-0.016575788240166516	-0.010206298752997082	0.0	0.0	0.0	0.0	-0.011858616269455497	0.0	-0.00862014751746403	0.0	0.0731221770203405	0.0	0.0	0.0	0.0
122	0.0841156997742715	-0.061845075994756846	0.0	-0.024018695469019906	0.0	-0.053369682011132034	0.0	-0.0017975916710054468	0.03578984050651558	-0.01659115587931791	-0.03327859909627452	0.0	0.0	0.0	-0.0290183842581327	0.02033095051367103	0.019869518773111293	0.0	0.0	0.0	-0.013339864706078109	0.044870070301615876	-0.0072044188572983735	0.0	0.0	0.028918458239468765	0.0	0.0	0.0	0.0	0.0	-0.035642868807506375	0.02508813947016335	0.0	0.0	0.0	0.0	0.03635598033115547	0.0	0.016377870980949373	0.0	0.0036263990823510992	0.0	0.0	0.0	0.0
123	0.015397831279484572	0.05323284285988381	0.0	-0.006855000818534256	0.0	0.02761742947750172	0.0	-0.004802750179781519	0.04608296561124299	0.016416500687566872	0.02264144565011543	0.0	0.0	0.0	0.011552455466201109	-0.04578709970149848	0.044894094483164636	0.0	0.0	0.0	0.03859640924982998	0.023427011779171142	-0.034576567817320034	0.0	0.0	-0.01505387672245681	0.0	0.0	0.0	0.0	0.0	0.07050733969615113	-0.01825967423299146	0.0	0.0	0.0	0.0	0.03537398937262169	0.0	0.02459319451533283	0.0	0.01259097679184396	0.0	0.0	0.0	0.0
124	0.0954780479254564	-0.058078617607300306	0.0	-0.017314961671151808	0.0	0.026186548599825034	0.0	0.030985464341080755	0.012762035176598834	-0.018132162063826666	0.03938605782592316	0.0	0.0	0.0	0.026121650229979233	-0.060362636512243585	0.05303911469416012	0.0	0.0	0.0	-0.019071426072246506	0.008584495830109264	-0.00053569030302326	0.0	0.0	0.009095780865790931	0.0	0.0	0.0	0.0	0.0	-0.0035274719206451225	-0.011211250664943509	0.0	0.0	0.0	0.0	0.007685138494945068	0.0	-0.03063465409230663	0.0	-0.0032785292264407772	0.0	0.0	0.0	0.0
125	0.054055526553082156	0.061521260273853316	0.0	-0.029532264306743577	0.0	0.007766555411711862	0.0	-0.01923316554955851	0.014568213863478613	0.020272411900173825	-0.016185128823167978	0.0	0.0	0.0	-0.01070885680292379	-0.011983056252611363	0.02600390740603591	0.0	0.0	0.0	0.027221393304129725	0.02343526016235013	0.018211318381137168	0.0	0.0	-0.004107485153702907	0.0	0.0	0.0	0.0	0.0	0.054628219451653824	0.009309621399063323	0.0	0.0	0.0	0.0	0.00993392697988976	0.0	0.007683369543521371	0.0	-0.005861058527188893	0.0	0.0	0.0	0.0
126	-0.022036792639401087	-0.026370483151719304	0.0	-0.02309716922255875	0.0	-0.003098414618994558	0.0	-0.03571385430275544	0.010216143753942617	-0.017184519814519867	0.05452345106584363	0.0	0.0	0.0	-0.0015525826156439324	-0.06207125682732708	-0.019881278898908193	0.0	0.0	0.0	0.01456369310873607	0.04928593157685408	-0.02321798248905859	0.0	0.0	0.002499763032341093	0.0	0.0	0.0	0.0	0.0	-0.06071156417424552	-0.015037612419347073	0.0	0.0	0.0	0.0	0.04762903140392552	0.0	0.021589288773857667	0.0	0.009313108751864608	0.0	0.0	0.0	0.0
127	0.07007920735373092	-0.08014029274517492	0.0	-0.03893202880370901	0.0	-0.05588986908090915	0.0	-0.026517568764233335	0.025880476400903674	-0.02873839652339517	-0.025296863124105635	0.0	0.0	0.0	-0.02046881465127625	-0.030697970885179605	-0.03001635249096301	0.0	0.0	0.0	-0.00014506647689490823	0.03486116091038691	-0.059450646037185736	0.0	0.0	-0.00803670713375498	0.0	0.0	0.0	0.0	0.0	0.07846422226568202	0.0177204158152564	0.0	0.0	0.0	0.0	0.02401829521965611	0.0	-0.007139382894279579	0.0	-0.02203567606246936	0.0	0.0	0.0	0.0
128	0.08621955297503614	-0.07218576981194573	0.0	0.0018983691225570158	0.0	-0.003183796172752184	0.0	0.011244544069151569	0.03727510098089346	0.002341912152621714	0.003894291871393914	0.0	0.0	0.0	0.026544357258821583	-0.0495491446074271	-0.03483809866885183	0.0	0.0	0.0	-0.0005821842380056552	0.04637025107527452	0.01642462096024256	0.0	0.0	-0.0025487471003871965	0.0	0.0	0.0	0.0	0.0	-0.04883750405895086	-0.016291893962301334	0.0	0.0	0.0	0.0	0.03820520858093316	0.0	-0.022070056463080676	0.0	0.018995835679242123	0.0	0.0	0.0	0.0
129	0.07911064891212302	0.04022391087483562	0.0	0.02898398613811625	0.0	0.01890820415472322	0.0	0.0027998205535631863	-0.04008883524254479	-0.032167237556154804	0.06727149832643176	0.0	0.0	0.0	0.018811889001837844	-0.041246274978175054	0.0013459033229828651	0.0	0.0	0.0	-0.042208465500363966	0.04130115158055221	0.01672774582118064	0.0	0.0	-0.010251338036871383	0.0	0.0	0.0	0.0	0.0	-0.04464300435802103	-0.010521144134246352	0.0	0.0	0.0	0.0	-0.007216544967298055	0.0	-0.01549394412412467	0.0	0.013834700599023872	0.0	0.0	0.0	0.0
130	-0.013988923393949007	-0.044353335453232834	0.0	-0.044495508901695624	0.0	0.019109453284073073	0.0	-0.030829020644079476	0.03257591515476618	-0.03932979970917684	-0.030689865518769243	0.0	0.0	0.0	-0.026245483977835132	-0.04177485000565376	-0.02538120728969314	0.0	0.0	0.0	0.02049171049802202	0.041623859213498184	0.011438670663683294	0.0	0.0	0.020674205872654155	0.0	0.0	0.0	0.0	0.0	-0.10555880839738792	-0.032015952155106484	0.0	0.0	0.0	0.0	0.0323544724100475	0.0	0.08051343955025625	0.0	-0.031609018328557885	0.0	0.0	0.0	0.0
131	0.04745536904716422	0.03437731030765471	0.0	0.03386516329453577	0.0	-0.011415714873134575	0.0	0.01904548201251195	0.04221270656847195	-0.023170812240484083	0.016731098458253817	0.0	0.0	0.0	0.04057852744636042	-0.0577178789127978	-0.0091246939577763	0.0	0.0	0.0	-0.00037815928740285215	0.0057024876938452495	0.014851082044054553	0.0	0.0	0.00461100398184529	0.0	0.0	0.0	0.0	0.0	-0.055749104514459566	-0.016419706219931628	0.0	0.0	0.0	0.0	0.004132572727373592	0.0	-0.028539929754833226	0.0	0.05256990196806779	0.0	0.0	0.0	0.0
132	0.036608993901950264	0.004074166521101899	0.0	-0.007107792317265535	0.0	0.005995177692265935	0.0	-0.009117481644213209	0.0022514584205362382	-0.02535329203982294	0.002544780682938918	0.0	0.0	0.0	-0.02591864911234688	-0.07116535335710393	-0.02631457945032828	0.0	0.0	0.0	-0.011524551310956487	-0.02267808709431493	-0.03618647501969773	0.0	0.0	0.0023451706466692283	0.0	0.0	0.0	0.0	0.0	-0.05381727665253901	-0.02265552267407866	0.0	0.0	0.0	0.0	-0.019017635244039925	0.0	0.05637003897247321	0.0	0.02070125843726163	0.0	0.0	0.0	0.0
133	-0.01805851948362435	-0.027769762277057408	0.0	0.04333922303715039	0.0	0.02048736831892118	0.0	0.029117146841544105	-0.06897800692872194	-0.010919705280569448	0.00835717105156978	0.0	0.0	0.0	0.026706555332530267	-0.0453939040595067	0.044674371086868434	0.0	0.0	0.0	0.005993816836128561	-0.020366648836545185	0.048020790422464224	0.0	0.0	0.003855392611277966	0.0	0.0	0.0	0.0	0.0	0.033497634052918515	-0.051409372446674394	0.0	0.0	0.0	0.0	-0.0805579407759741	0.0	-0.018778986043013	0.0	-0.0347368346349551	0.0	0.0	0.0	0.0
134	-0.0076921001806310035	-0.022712609686862364	0.0	0.027031123623001373	0.0	0.024658729919364467	0.0	-0.0006092907579347558	0.0413858081076545	-0.008019537269028338	-0.042544431733974306	0.0	0.0	0.0	-0.03384645536478988	-0.06612336450314751	-0.02660658222271377	0.0	0.0	0.0	0.05322362573392975	-0.0015835135198825946	0.021279448129281238	0.0	0.0	-0.015474317082212155	0.0	0.0	0.0	0.0	0.0	-0.05598366206651164	-0.027159736049182325	0.0	0.0	0.0	0.0	-0.026075270051941372	0.0	-0.03519731689612632	0.0	0.02600331933070425	0.0	0.0	0.0	0.0
135	-0.018288436708984536	-0.06353504017250287	0.0	-0.02162677824289335	0.0	-0.012336683600798908	0.0	-0.039523956144794245	0.025495338050481986	-0.012612739370260617	0.031381972168857505	0.0	0.0	0.0	-0.00900939294484881	0.012612200607138135	-0.009289630709353316	0.0	0.0	0.0	0.014337233434371289	0.008419270548220345	0.006446489131577684	0.0	0.0	0.020654870149673467	0.0	0.0	0.0	0.0	0.0	-0.016357186509948222	-0.012962282987909662	0.0	0.0	0.0	0.0	0.0491660999111689	0.0	-0.03360558123209349	0.0	0.007742283721922249	0.0	0.0	0.0	0.0
136	-0.030911935444184874	0.07999112340993271	0.0	-0.03945871062837982	0.0	0.015291304883479536	0.0	-0.02692572396620475	-0.10348462430503913	0.028864902939740783	0.03213091962886839	0.0	0.0	0.0	-0.021015678608340305	0.10297925838168512	0.03704805707986542	0.0	0.0	0.0	-0.035393416426914404	-0.016505508135294753	0.001293249660264581	0.0	0.0	-0.008256866883784741	0.0	0.0	0.0	0.0	0.0	-0.028693724833630186	0.018191684276448322	0.0	0.0	0.0	0.0	0.024807461880826238	0.0	-0.007969922244824474	0.0	-0.022941962286936395	0.0	0.0	0.0	0.0
137	0.04234190389849372	0.09401128083412504	0.0	-0.05036256275066732	0.0	0.02100321359631183	0.0	-0.0066458313830478	-0.02236320952321036	0.03830345210645551	-0.003447620865342365	0.0	0.0	0.0	-0.02883941087914215	-0.04674875678633492	0.007932364104053445	0.0	0.0	0.0	0.05094781748623071	0.04466054766876638	0.01473751354753795	0.0	0.0	-0.011406591634867184	0.0	0.0	0.0	0.0	0.0	-0.03516230741449151	0.012750145867189425	0.0	0.0	0.0	0.0	-0.04312206796575373	0.0	0.01407403903813009	0.0	0.030339730231966355	0.0	0.0	0.0	0.0
138	-0.009265356658474892	-0.0376831427179274	0.0	0.0010438890412021755	0.0	-0.034680734596244975	0.0	-0.0211787643422423	0.05058617249938539	-0.02513545619247181	-0.029006897896880823	0.0	0.0	0.0	-0.04178431645630028	0.07816702447565149	-0.014649034401101985	0.0	0.0	0.0	-0.0005404420191759364	-0.03284306958582436	0.006583946952394143	0.0	0.0	0.014040060962465888	0.0	0.0	0.0	0.0	0.0	-0.02927863231028186	-0.015363598066212417	0.0	0.0	0.0	0.0	-0.01175449446161642	0.0	-0.013174779137870768	0.0	-0.028621512689208504	0.0	0.0	0.0	0.0
139	0.002707994086286184	0.05177425311819735	0.0	-0.01802508987044539	0.0	-0.017203742269865107	0.0	-0.038176189682167475	-0.02345504958696993	-0.019580455946691673	0.013013223207613184	0.0	0.0	0.0	-0.03608953818559777	-0.060651021091551405	0.03209877879062282	0.0	0.0	0.0	0.019481659782681234	0.05314821086376442	-0.029397830748219233	0.0	0.0	-0.006397380593125575	0.0	0.0	0.0	0.0	0.0	0.025448228577024855	-0.012708352875851037	0.0	0.0	0.0	0.0	0.018142099173552095	0.0	-0.0009551226005548172	0.0	-0.04792300392983858	0.0	0.0	0.0	0.0
140	-0.035220806410475536	0.08870319111124295	0.0	-0.00041521105787845	0.0	0.018840661278296558	0.0	0.011636070266443097	0.03214918768141878	0.03291790339286153	-0.03034614759822161	0.0	0.0	0.0	-0.02587731340728606	-0.041068875563436996	0.005531460957852491	0.0	0.0	0.0	-0.04208119957922835	-0.07389729068003867	-0.06693820881008221	0.0	0.0	-0.01021409278658186	0.0	0.0	0.0	0.0	0.0	0.09167298746436346	0.02238127315130652	0.0	0.0	0.0	0.0	0.03182317402011303	0.0	-0.015353438668508154	0.0	0.10549957259024037	0.0	0.0	0.0	0.0
141	0.06460693263789191	0.026739210726444706	0.0	-0.011632019849859905	0.0	-0.003788663838105148	0.0	-0.040690679706855595	0.047890508963626406	0.0028156850983183635	-0.026496552870076684	0.0	0.0	0.0	-0.03945856045520793	-0.011825555377166088	0.011341132226783507	0.0	0.0	0.0	0.0795769830577022	-0.007523583579986599	-0.011590382574377528	0.0	0.0	-0.015654087006781052	0.0	0.0	0.0	0.0	0.0	-0.03958226543964292	0.009238837881759143	0.0	0.0	0.0	0.0	0.05132293305853495	0.0	0.10176210471963307	0.0	-0.0057249362700579585	0.0	0.0	0.0	0.0
142	0.006786533230612679	0.07616585140386059	0.0	-0.05620173669525576	0.0	-0.016328170314540806	0.0	-0.025332527083831	0.011143289410799478	0.003106278463826956	0.007349772122267613	0.0	0.0	0.0	-0.038400287416287614	-0.06508192901775031	0.05567632341848061	0.0	0.0	0.0	0.027344856457180194	-0.01910339424639535	-0.011039087531389569	0.0	0.0	-0.015255666274534493	0.0	0.0	0.0	0.0	0.0	-0.05314768838083382	-0.04005640986391332	0.0	0.0	0.0	0.0	-0.06063545236149306	0.0	0.0954962809395525	0.0	0.03236427606457289	0.0	0.0	0.0	0.0
143	-0.03426305203964408	-0.035401705129123454	0.0	-0.013181274998931899	0.0	-0.02544868937899327	0.0	0.012721285497274578	-0.00821783963588996	-0.026724854589903462	0.021745070162516165	0.0	0.0	0.0	-0.039486048743889036	-0.03190393009859966	0.021374439422563098	0.0	0.0	0.0	-0.007841549753711752	-0.053328207062381915	-0.0016710005246854272	0.0	0.0	0.02147210167195194	0.0	0.0	0.0	0.0	0.0	-0.017421005381955724	-0.013591504595109688	0.0	0.0	0.0	0.0	-0.016581667809314003	0.0	-0.008094537391190912	0.0	-0.012291024174069022	0.0	0.0	0.0	0.0
144	-0.0049683049733366255	-0.0406512284745653	0.0	0.02537933507202998	0.0	0.026937663863712207	0.0	0.03229773129360487	0.009105202143401585	-0.014472378126807389	0.008991398596301107	0.0	0.0	0.0	0.03636944866425158	-0.062335419065546196	-0.006731320163015811	0.0	0.0	0.0	-0.057337767658460735	0.054176575911049574	0.03690313031609377	0.0	0.0	-0.014679032745367748	0.0	0.0	0.0	0.0	0.0	-0.047156095293574146	-0.03687002855650579	0.0	0.0	0.0	0.0	-0.03415172597826669	0.0	-0.032197154802319425	0.0	0.031177399267661478	0.0	0.0	0.0	0.0
145	0.07206201464982306	0.08117537944132606	0.0	0.061475274151309246	0.0	0.01577377894844743	0.0	0.017917834099678343	-0.001237021480859862	-0.009648562364373777	0.002622231405805211	0.0	0.0	0.0	-0.02167653439257823	-0.03301379767559429	0.03775618906581907	0.0	0.0	0.0	0.006497327194691968	0.03627502827641158	0.048527515386907465	0.0	0.0	-0.008522918142757189	0.0	0.0	0.0	0.0	0.0	-0.05496463379126092	-0.06189027643226954	0.0	0.0	0.0	0.0	-0.09520026609538004	0.0	-0.00897358453917557	0.0	-0.0017026104481327256	0.0	0.0	0.0	0.0
146	0.006385265918065345	-0.036809859458288754	0.0	0.06093999634093459	0.0	0.016450978292082342	0.0	0.03002580552328782	0.028355386672112893	0.030189130863823736	-0.027290339206835677	0.0	0.0	0.0	-0.022604109853765104	0.07751114695111218	-0.03858150564896763	0.0	0.0	0.0	-0.03757850110749641	0.037360933084660666	0.0639415284144311	0.0	0.0	0.007581903708457511	0.0	0.0	0.0	0.0	0.0	0.0836790913507871	-0.01571239239137823	0.0	0.0	0.0	0.0	-0.03196690175117363	0.0	-0.01038232232700031	0.0	-0.025574378151331834	0.0	0.0	0.0	0.0
147	-0.07417324628725001	-0.09033771820058724	0.0	-0.0438229310492115	0.0	-0.05008254920935921	0.0	-0.030307802450545356	0.03176649304141281	-0.025957071084805505	-0.030037896983758666	0.0	0.0	0.0	-0.025547133344465546	0.044807280086668774	-0.02728070551231112	0.0	0.0	0.0	0.019526151654349237	0.040806305987532474	-0.06648110526651929	0.0	0.0	0.01939539318225751	0.0	0.0	0.0	0.0	0.0	0.09086661380693481	0.02209673538261344	0.0	0.0	0.0	0.0	0.031346698848555066	0.0	0.06254830876567227	0.0	0.024780397232135105	0.0	0.0	0.0	0.0
148	0.037667032175531995	0.04363318461238511	0.0	0.02560435333767199	0.0	0.025081159228772625	0.0	-0.0034781144119772935	-0.048589136195134525	-0.033113803991069654	0.02907099790633432	0.0	0.0	0.0	0.016909396458178017	-0.05745936324559089	-0.012377043540085625	0.0	0.0	0.0	0.059748734789017176	-0.06020313270328912	0.007700485399328593	0.0	0.0	-0.013655298142251351	0.0	0.0	0.0	0.0	0.0	-0.01282174013616216	-0.008881641801173859	0.0	0.0	0.0	0.0	-0.08812089575813395	0.0	-0.028335177886522105	0.0	0.058349445051275685	0.0	0.0	0.0	0.0
149	0.03790589998284901	0.09644424424450303	0.0	-0.0030733925749993627	0.0	0.021994419649231038	0.0	-0.03377832445509706	0.037156015683200275	-0.009467169960225397	0.009462982807721444	0.0	0.0	0.0	-0.03019708852651361	-0.049352130864778423	-0.012221141859760051	0.0	0.0	0.0	0.03188385093729817	0.04624996949698802	0.04326715734267654	0.0	0.0	-0.011953173591138368	0.0	0.0	0.0	0.0	0.0	0.1022228457217182	-0.06062679643312681	0.0	0.0	0.0	0.0	-0.08381219664580843	0.0	-0.02191401589375611	0.0	0.028881049963641502	0.0	0.0	0.0	0.0
150	0.025402236002386717	-0.009633594563968235	0.0	0.0291443753140329	0.0	0.02120987544125437	0.0	-0.006207311852444974	0.03591049289827963	-0.026368237137506634	-0.03337578147096655	0.0	0.0	0.0	-0.029122480344483625	0.07102447656542399	-0.004620359621657073	0.0	0.0	0.0	0.0027931212320239244	-0.03066921628995555	0.04118784511391093	0.0	0.0	0.022594633329330385	0.0	0.0	0.0	0.0	0.0	-0.04234484350748476	-0.02490838498486966	0.0	0.0	0.0	0.0	0.036506198973004673	0.0	-0.02028197492622735	0.0	0.0230621346860707	0.0	0.0	0.0	0.0
151	-0.03695831938777423	-0.07302506498217207	0.0	-0.0010248950267122835	0.0	-0.043904508540058264	0.0	0.024326393086551615	0.02900170280403495	-0.033809390394431926	0.02183681625506354	0.0	0.0	0.0	0.057384454459539616	0.15592657230804022	0.0393476392609863	0.0	0.0	0.0	-0.038345585794416576	-0.024243365702154778	-0.06317874541456632	0.0	0.0	0.03180879827159312	0.0	0.0	0.0	0.0	0.0	0.08504094032558579	0.020041082747824453	0.0	0.0	0.0	0.0	0.02790438802168802	0.0	-0.01122920719979589	0.0	-0.026498500642843658	0.0	0.0	0.0	0.0
152	-0.01150353051641133	0.002415676403884584	0.0	0.009338104496634478	0.0	-0.02039559751221501	0.0	0.010889657161407376	0.051485077414447154	-0.013374402360000462	0.007563328973330684	0.0	0.0	0.0	0.048636881568561885	0.09895412430292955	0.0040812867771761975	0.0	0.0	0.0	-0.02176320769905357	-0.0021511704759087967	-0.006670496830563304	0.0	0.0	0.010613108582469902	0.0	0.0	0.0	0.0	0.0	-0.001886687014055883	-0.0020685104473241096	0.0	0.0	0.0	0.0	0.05589738466917733	0.0	-0.01970623486072707	0.0	-0.03574865042621924	0.0	0.0	0.0	0.0
153	-0.006432704072175338	0.05870610536190422	0.0	0.018552139575098554	0.0	0.0194953036453517	0.0	0.023952439708188656	-0.07772360435516104	0.018962754477284564	-0.03925200854522761	0.0	0.0	0.0	-0.0009375887126765098	0.12351728613311401	0.019372018987436564	0.0	0.0	0.0	0.002605573446991493	0.016189696116303005	-0.0005182126992859686	0.0	0.0	-0.0001737098290828923	0.0	0.0	0.0	0.0	0.0	0.09386287754768172	-0.02191841767776643	0.0	0.0	0.0	0.0	-0.017783309723082435	0.0	-0.029841281235358025	0.0	-0.03248488441704242	0.0	0.0	0.0	0.0
154	0.09014730584128262	-0.04148929925703183	0.0	0.015832492168320358	0.0	0.009604579059823726	0.0	0.04317917791988268	-0.02120444035083588	-0.02269313604665726	0.02845574095349075	0.0	0.0	0.0	0.0408289620229412	0.10421913599214627	0.0010169089178699037	0.0	0.0	0.0	-0.024678350109311097	-0.0038638869940984728	0.019270970666949005	0.0	0.0	0.014239599639604732	0.0	0.0	0.0	0.0	0.0	-0.04268796360678427	0.0018902085831223505	0.0	0.0	0.0	0.0	-0.018547621959229234	0.0	-0.025703435653389888	0.0	-0.04229280809940726	0.0	0.0	0.0	0.0
155	0.016694575015808243	0.07904441328977767	0.0	0.026354757781087746	0.0	-0.059603218616535523	0.0	-0.026531426355590783	0.025901996449554522	0.00130107633239452	0.015447975524548907	0.0	0.0	0.0	0.08410389348278642	-0.030733573477680926	0.036481966893506815	0.0	0.0	0.0	0.03434979132154046	0.03488289714035547	0.000969704334685837	0.0	0.0	0.014013177714292604	0.0	0.0	0.0	0.0	0.0	-0.0009480090726421405	0.01773641621344636	0.0	0.0	0.0	0.0	0.024045088824271768	0.0	0.08592782906665396	0.0	-0.02206644608350774	0.0	0.0	0.0	0.0
156	0.01951833847755326	-0.03413915638074165	0.0	-0.0506290599486938	0.0	-0.04044682424204314	0.0	-0.0035324781124356913	0.039957412824494054	0.012011301750841256	-0.03663547058999487	0.0	0.0	0.0	0.0580118435157155	0.0565600946008197	0.01538569011129661	0.0	0.0	0.0	0.007723163108950742	0.049079508290519484	-0.016815875707962162	0.0	0.0	0.0069819119015447715	0.0	0.0	0.0	0.0	0.0	-0.01264385139511929	0.028186776357803416	0.0	0.0	0.0	0.0	0.04154482942284447	0.0	-0.02558475958167742	0.0	-0.04216330852916258	0.0	0.0	0.0	0.0
157	-0.05919224029594753	0.014169671642604732	0.0	0.0013014182428948977	0.0	-0.014140035312142835	0.0	-0.010000838407194169	-0.04261158760280202	-0.006417717924750844	0.0118279357325886	0.0	0.0	0.0	-0.0019211232109491217	-0.03780540285691416	0.028510662703133127	0.0	0.0	0.0	-0.06537348628948918	-0.022029585920934965	-0.024762051878673193	0.0	0.0	0.0020507471592340534	0.0	0.0	0.0	0.0	0.0	0.03316660600189948	-0.01907070890784514	0.0	0.0	0.0	0.0	-0.012140369672671325	0.0	-0.04106883307552599	0.0	0.0010489071788295245	0.0	0.0	0.0	0.0
158	-0.03365338434523054	-0.0038335794822478273	0.0	-0.015840916360741246	0.0	-0.013351045749450837	0.0	-0.043717603730088594	0.010988077164266877	-0.014393612224042377	-0.013301421496156323	0.0	0.0	0.0	-0.043514163914583015	-0.07488788961657104	-0.004990605946357241	0.0	0.0	0.0	0.033881948621561055	-0.019260165689587532	0.00455078288694398	0.0	0.0	-0.01731444114350239	0.0	0.0	0.0	0.0	0.0	-0.06161527129639151	0.006647749500376661	0.0	0.0	0.0	0.0	-0.03180744648019201	0.0	0.07295724321764406	0.0	-0.060227409683928	0.0	0.0	0.0	0.0
159	0.0589635678516058	0.011528786940664514	0.0	-0.0026643011079067244	0.0	0.009949090039989616	0.0	0.009893124600537437	-0.1171672913413974	0.022764642280385532	-0.01897604614151383	0.0	0.0	0.0	-0.013698324503105624	0.09666506603275615	0.02920723519700793	0.0	0.0	0.0	-0.02532748602936268	0.026935004911504506	-0.007317365078568701	0.0	0.0	-0.005311002871578428	0.0	0.0	0.0	0.0	0.0	0.06192916906856326	0.011885841361357853	0.0	0.0	0.0	0.0	0.014247958309170163	0.0	0.003143171693376165	0.0	-0.010815331633263713	0.0	0.0	0.0	0.0
160	-0.03925689540296974	0.0324329739875457	0.0	-0.033986769210125826	0.0	0.005156454152682779	0.0	-0.04397798413229853	-0.0073540234001129	-0.0047719865165330244	0.030961581494646284	0.0	0.0	0.0	-0.043863032816429004	-0.07555685272250369	-0.003312727466462999	0.0	0.0	0.0	-0.0009903302562892127	-0.03760494519156925	-0.0369375708724785	0.0	0.0	-0.0004936624344088189	0.0	0.0	0.0	0.0	0.0	-0.03936451894955815	0.013295457957028956	0.0	0.0	0.0	0.0	-0.04159111969394493	0.0	0.07286920682071996	0.0	-0.013526134938890443	0.0	0.0	0.0	0.0
161	0.0718482165117162	-0.00160609939381225	0.0	0.017494663231569802	0.0	-0.015815169453966972	0.0	0.041121367206128454	0.02712934651228464	-0.006655495848265443	-0.010150421996593861	0.0	0.0	0.0	0.08204483555549062	0.16629859330648705	0.03761664958850017	0.0	0.0	0.0	-0.03612336702418538	-0.004778541777016658	-0.006181092780608287	0.0	0.0	0.010074510183427424	0.0	0.0	0.0	0.0	0.0	0.08109570923751883	0.018648964788072625	0.0	0.0	0.0	0.0	0.02557320490055634	0.0	0.017500486940789053	0.0	-0.02382134858695335	0.0	0.0	0.0	0.0
162	-0.02945221976567395	-0.03236941993622563	0.0	-0.05740069049852624	0.0	-0.025187919386387862	0.0	-0.008858304206695963	0.04810681514312452	-0.017358213608184188	-0.043199602954598564	0.0	0.0	0.0	-0.03964518441193231	-0.06746904393789971	-0.020414284161738284	0.0	0.0	0.0	0.002834696494574826	-0.014988836082201754	-0.03308812366377373	0.0	0.0	0.012205427424732167	0.0	0.0	0.0	0.0	0.0	-0.05418430526652247	0.016508447543679798	0.0	0.0	0.0	0.0	0.051691268546747805	0.0	0.011895652183269536	0.0	0.050504024952432294	0.0	0.0	0.0	0.0
163	0.02556476724612077	-0.05623062338353614	0.0	-0.029804324186724955	0.0	-0.03899288337124352	0.0	-0.0028343943512935546	0.03855417372145404	-0.028860211349022263	-0.03550519785938182	0.0	0.0	0.0	-0.010991341854725195	-0.012524726996643632	-0.03580646417016511	0.0	0.0	0.0	-0.021603694815475055	0.04766217284024547	0.015287950753119246	0.0	0.0	0.007358459708875281	0.0	0.0	0.0	0.0	0.0	-0.08055664561868955	-0.05344514986996577	0.0	0.0	0.0	0.0	0.03979772214078928	0.0	0.007254350683471833	0.0	0.012111154048888597	0.0	0.0	0.0	0.0
164	0.022741794425420136	0.007402392263646823	0.0	0.008205395248808254	0.0	0.02531657876445162	0.0	0.01831666022304746	-0.0815854284516451	0.00437176441584121	0.0016211674122411628	0.0	0.0	0.0	-0.03474752600463669	-0.058077685858675045	0.02941268524407551	0.0	0.0	0.0	0.005022270929177042	0.05157712846560567	0.0029477731809479484	0.0	0.0	-0.013785115822416774	0.0	0.0	0.0	0.0	0.0	-0.013892307473554976	-0.010213848679097678	0.0	0.0	0.0	0.0	-0.0015326623684626534	0.0	-0.028824907238773123	0.0	-0.04569896422679853	0.0	0.0	0.0	0.0
165	-0.04377648352128714	-0.024379448104780314	0.0	-0.025233903884156007	0.0	0.02612627132110268	0.0	-0.03800232028034585	-0.011045779921755872	0.007275321896303026	-0.03966262532083477	0.0	0.0	0.0	-0.03585658045620152	-0.060204319980092846	-0.016573915818105963	0.0	0.0	0.0	-0.05580892220797255	0.05287548920492868	0.01889013395456503	0.0	0.0	-0.014231605571232491	0.0	0.0	0.0	0.0	0.0	-0.010621502223665386	-0.009734671039564272	0.0	0.0	0.0	0.0	-0.07451272072566764	0.0	0.03136069912037463	0.0	0.0015353327213985934	0.0	0.0	0.0	0.0
166	0.07017858424752807	-0.006763064338222094	0.0	-0.014266493531582733	0.0	-0.016681334376981483	0.0	-0.026562745735345422	0.025950633659199907	-0.02656396723077888	0.006268541062666897	0.0	0.0	0.0	-0.0013670665272608876	-0.03081403847957327	-0.009878503702621099	0.0	0.0	0.0	-0.00836430743857793	0.03493202293886227	-0.03300605492182368	0.0	0.0	-0.008061075684294339	0.0	0.0	0.0	0.0	0.0	0.015917147991032766	0.010848168296000951	0.0	0.0	0.0	0.0	0.024105644735923745	0.0	-0.007231311778355562	0.0	-0.022135989047295496	0.0	0.0	0.0	0.0
167	0.010709199404135648	-0.02905935601296562	0.0	-0.03948361361239169	0.0	-0.032508226067050575	0.0	0.02679777941002977	-0.003136174387315077	-0.007164531324589866	-0.025831546117788307	0.0	0.0	0.0	0.03580389125807374	0.19053673220905099	0.009636235636065308	0.0	0.0	0.0	-0.03542898629133749	0.03553164082296005	-0.02479216768114463	0.0	0.0	0.01909752168753673	0.0	0.0	0.0	0.0	0.0	0.017323405602927198	0.018213967162252626	0.0	0.0	0.0	0.0	0.024844775879193468	0.0	-0.008009192459210116	0.0	-0.022984814024552724	0.0	0.0	0.0	0.0
168	-0.005568204760702369	-0.025598755194553968	0.0	0.03242651467350215	0.0	0.014107942818892069	0.0	0.02693523228104071	-0.0011581276709610442	-0.00031545597710297863	-0.005519185879299151	0.0	0.0	0.0	0.01495981002333369	0.05670747633015298	0.019549685170541654	0.0	0.0	0.0	0.033536285386762385	-0.05303571449763796	0.004338013319073555	0.0	0.0	0.011424809251088394	0.0	0.0	0.0	0.0	0.0	0.032769960229906615	0.02638384645369214	0.0	0.0	0.0	0.0	-0.03509643420122357	0.0	-0.03668006881567754	0.0	0.013072499242647398	0.0	0.0	0.0	0.0
169	-0.013257732170851614	0.03959250010655812	0.0	-0.0052093852155864016	0.0	0.0169228195097851	0.0	-0.026709608273725604	-0.05648247425337074	0.030727925072245067	-0.02553707676058457	0.0	0.0	0.0	-0.020726117475217597	-0.036031719533170414	-0.0010576923324007877	0.0	0.0	0.0	0.004572299464100957	0.01451596181266484	-0.0011565365589607118	0.0	0.0	-0.009156534973487037	0.0	0.0	0.0	0.0	0.0	0.015994330331168472	-0.0012358073999481402	0.0	0.0	0.0	0.0	0.02803233864606474	0.0	-0.011363865737339945	0.0	-0.02246208925324979	0.0	0.0	0.0	0.0
170	0.07467112762233193	0.0022218847309744627	0.0	0.023770569989672197	0.0	0.01693401356450548	0.0	0.016442928383434245	0.029122241403314004	-0.04263305131350888	-0.02790802081871524	0.0	0.0	0.0	0.07468466283421417	-0.03606112039468223	0.039459076956582656	0.0	0.0	0.0	-0.03848864784891744	0.03813549131453538	0.020236267400191722	0.0	0.0	-0.009162707724661845	0.0	0.0	0.0	0.0	0.0	-0.14911523484928366	0.0201307045519859	0.0	0.0	0.0	0.0	0.0280544649858439	0.0	-0.011387152068066241	0.0	0.05976583997696241	0.0	0.0	0.0	0.0
171	-0.03522104369310268	0.10613189129320795	0.0	0.01973640168598747	0.0	0.02594123379048017	0.0	-0.015682525653936165	0.043421879213632344	0.007030031448976267	-0.011743792124226944	0.0	0.0	0.0	-0.005951556212239834	-0.059718324248586786	-0.018701548777758856	0.0	0.0	0.0	0.024896545521990526	0.0525787772454472	0.006860584950783925	0.0	0.0	-0.014129570101237799	0.0	0.0	0.0	0.0	0.0	-0.06806677791201846	-0.02518639996870316	0.0	0.0	0.0	0.0	-0.02238145281886466	0.0	-0.03012434018682906	0.0	0.057344018964842855	0.0	0.0	0.0	0.0
172	0.038494939539749196	-0.025304066489316858	0.0	-0.04916564186499099	0.0	-0.0327892862954953	0.0	-0.03600879858441155	0.020116055152865946	-0.01329210281324857	-0.026177769711419763	0.0	0.0	0.0	-0.021061075719465368	-0.048143605663104265	-0.013896557940818951	0.0	0.0	0.0	0.051997481872179695	0.0014038845642807335	-0.010396378628963993	0.0	0.0	0.02258771636288177	0.0	0.0	0.0	0.0	0.0	-0.05876713903050855	-0.0486691168040146	0.0	0.0	0.0	0.0	0.02965339109634583	0.0	0.048774612183775545	0.0	-0.021777070574080935	0.0	0.0	0.0	0.0
173	-0.030811614918505613	-0.029315596083046302	0.0	0.00785035733570438	0.0	-0.01785272436904986	0.0	0.020004107460797817	0.027066595055080363	-0.008168906537217746	0.0049768925494692185	0.0	0.0	0.0	-0.003889977934476041	0.09244650798040754	0.005796830072214361	0.0	0.0	0.0	0.007200690710992471	0.0016494079635993634	0.00031943981823812995	0.0	0.0	0.010938270354615217	0.0	0.0	0.0	0.0	0.0	-0.013312708895620824	-0.009737526184733282	0.0	0.0	0.0	0.0	0.03972293989717382	0.0	-0.030250268374781352	0.0	0.004899625748464268	0.0	0.0	0.0	0.0
174	-0.042660037857879675	0.020794349312178512	0.0	-0.04211120444514442	0.0	-0.013190455296501088	0.0	0.008336983554499404	-0.05361920717945766	-0.041648528800982215	-0.021720702961759614	0.0	0.0	0.0	-0.016988337619850264	0.1462845496681065	0.04560164771946982	0.0	0.0	0.0	-0.0387248424233676	-0.001974581378520778	-0.003113638945347872	0.0	0.0	0.0371594669528207	0.0	0.0	0.0	0.0	0.0	-0.040421795653759265	0.020664445964498818	0.0	0.0	0.0	0.0	0.022134815115113962	0.0	-0.006073161716445769	0.0	-0.01610996657445442	0.0	0.0	0.0	0.0
175	-0.019244187658655244	0.005472260684847737	0.0	0.028323444495843546	0.0	-0.007592064789366186	0.0	0.024113463498691985	0.02961482269369079	-0.009231707288912528	0.014063923065415559	0.0	0.0	0.0	0.03461304861904927	0.06033099373054955	0.039521570367217415	0.0	0.0	0.0	-0.01636082615072453	-0.004905530999235914	0.01783588819936463	0.0	0.0	-0.012012228421582843	0.0	0.0	0.0	0.0	0.0	-0.010904955946850812	-0.0289074868422545	0.0	0.0	0.0	0.0	0.043414667867029993	0.0	-0.03532501636450542	0.0	-0.032149591490512996	0.0	0.0	0.0	0.0
176	-0.010128693987359	0.026872043938240477	0.0	0.04287718512125438	0.0	-0.007025134990387857	0.0	-0.009317557038596425	0.03106233936058806	-0.006805479294073019	0.018313270666582598	0.0	0.0	0.0	-0.02965139054197282	-0.0703678197933062	-0.006063681895995239	0.0	0.0	0.0	0.04760355910334685	-0.0064281174335285435	0.019017021022212456	0.0	0.0	-0.03907826985771539	0.0	0.0	0.0	0.0	0.0	-0.0013406221359853858	0.009944143315344595	0.0	0.0	0.0	0.0	-0.057749080479614336	0.0	-0.03820771890807982	0.0	0.019194733316811124	0.0	0.0	0.0	0.0
177	-0.03771075659351868	-0.035076780978241386	0.0	0.024964485494549944	0.0	-0.00644448055222703	0.0	0.004539461952359621	-0.022999672356054875	-0.011010927260563052	0.0018789186434336996	0.0	0.0	0.0	-0.01953194265733855	0.059807375317448896	-0.013797081091973185	0.0	0.0	0.0	-0.04409585455768286	-0.00788105596844677	0.005479852765318193	0.0	0.0	0.02749210229071398	0.0	0.0	0.0	0.0	0.0	0.0010459453900548575	-0.005400883412664434	0.0	0.0	0.0	0.0	-0.06007439154882851	0.0	-0.0305853787765534	0.0	-0.02955071322917019	0.0	0.0	0.0	0.0
178	-0.04463536300715496	0.004124875732690894	0.0	-0.0669658426539956	0.0	-0.012778117515580917	0.0	-0.007708396725237468	-0.016621874974531974	-0.0007383327871388165	-0.01614091168974858	0.0	0.0	0.0	-0.011889686471502072	0.04839331667119986	0.019732599966010844	0.0	0.0	0.0	-0.0690245195806516	-0.005206324687176968	-0.0032296625468267253	0.0	0.0	0.004476946409254987	0.0	0.0	0.0	0.0	0.0	0.03417963458346348	0.014501673535606016	0.0	0.0	0.0	0.0	0.04862473553506728	0.0	0.12177972511055604	0.0	0.020693718870738186	0.0	0.0	0.0	0.0
179	0.07357907133535341	0.08980574569966393	0.0	0.05680277343562449	0.0	0.013587363667982171	0.0	-0.03275295829643964	0.01654170147164389	0.04383002189647055	0.013954231731216108	0.0	0.0	0.0	-0.01825603038846388	-0.04088660410155924	0.048183048235836	0.0	0.0	0.0	0.07828731257484323	0.005526163774178838	0.03969580575447737	0.0	0.0	-0.025814980687372157	0.0	0.0	0.0	0.0	0.0	0.014033786962798982	-0.013360518296371287	0.0	0.0	0.0	0.0	0.024475069796007977	0.0	0.06536178794491895	0.0	-0.017873926491245227	0.0	0.0	0.0	0.0
180	0.005169297168098409	-0.0015840662173454087	0.0	0.04704978929513267	0.0	0.01839890758193369	0.0	0.01902822674198311	-0.014745474737700746	-0.009886484826127353	-0.031666649197950404	0.0	0.0	0.0	-0.026076654319605014	-0.06111953205224043	-0.021271184811584295	0.0	0.0	0.0	-0.011437429646184794	-0.001259744762269977	0.0177003080590736	0.0	0.0	-0.007593116796624255	0.0	0.0	0.0	0.0	0.0	0.03796320850684063	-0.013805951582787187	0.0	0.0	0.0	0.0	-0.024916681555719133	0.0	-0.02913624409950504	0.0	0.001871727417561963	0.0	0.0	0.0	0.0
181	-0.04362588448266501	-0.03055724533093761	0.0	0.02411926334230952	0.0	0.009604708790332298	0.0	0.009436523369166228	-0.04951680309370947	-0.009489890418005041	0.0009851744533178534	0.0	0.0	0.0	-0.0015674258037908552	-0.06373431951315603	0.0070850050886702	0.0	0.0	0.0	-0.038280783921520865	-0.003887176356071051	0.027311554690952637	0.0	0.0	0.002461192544031416	0.0	0.0	0.0	0.0	0.0	-0.0070939495657152685	-0.042107583843098886	0.0	0.0	0.0	0.0	-0.05848118836642935	0.0	-0.005539498056755896	0.0	-0.030162462528999883	0.0	0.0	0.0	0.0
182	-0.01938546698173036	-0.08056724734018103	0.0	-0.03363458772243974	0.0	-0.025478724002336205	0.0	-0.0034255415351285372	0.008690358977491874	0.018944502348405855	-0.016365088573844083	0.0	0.0	0.0	-0.012094532794922803	0.10880085431682454	0.03563640171126024	0.0	0.0	0.0	-0.02839120779445877	0.0038634508142939223	-0.035174420634799156	0.0	0.0	0.07334341766109771	0.0	0.0	0.0	0.0	0.0	0.05424716628191097	0.01474927260394911	0.0	0.0	0.0	0.0	0.01310048918656644	0.0	0.006345664296402162	0.0	-0.009300370617533249	0.0	0.0	0.0	0.0
183	0.08344904272513559	-0.024259389936118158	0.0	-0.05175066605385516	0.0	-0.0306467300233808	0.0	0.0029166878823943627	0.02201777416799925	-0.025826067033732285	0.0021998673367426475	0.0	0.0	0.0	0.032134325823168566	-0.0520046611414541	0.0010923999627388198	0.0	0.0	0.0	-0.050476072606632026	-0.0027667393354603243	-0.010034153539510492	0.0	0.0	0.021655026694669708	0.0	0.0	0.0	0.0	0.0	-0.020312767560809464	0.02739107858021699	0.0	0.0	0.0	0.0	0.03240849396572819	0.0	0.04939487222854834	0.0	0.01430473601493944	0.0	0.0	0.0	0.0
184	-0.061180983616724506	-0.04451869042588199	0.0	0.034153918023342965	0.0	0.014466829803421241	0.0	-0.03427207323488514	-0.005318019733077649	0.045674129321071996	-0.024540310127660756	0.0	0.0	0.0	-0.0195648127268001	-0.04427258698321116	-0.04571260922518178	0.0	0.0	0.0	0.010881256571247175	-0.01016999381238579	0.018558213698421828	0.0	0.0	-0.02733829880812897	0.0	0.0	0.0	0.0	0.0	-0.004971395573240498	0.023778647993791056	0.0	0.0	0.0	0.0	-0.03527397719669927	0.0	-0.012611386517864694	0.0	0.01657916007681636	0.0	0.0	0.0	0.0
185	-0.039219223955330625	-0.030115243629560168	0.0	0.013488815605490857	0.0	0.020419459166212003	0.0	0.010854277809144466	-0.010616733618862456	0.010980596469928602	0.02548180821891699	0.0	0.0	0.0	0.009506370162510552	-0.06719046899258126	-0.030724389528063445	0.0	0.0	0.0	0.024831656877592145	-0.004930847120673197	-0.0014493898717120673	0.0	0.0	0.003288776849408005	0.0	0.0	0.0	0.0	0.0	0.025371715166133246	0.026972507217891274	0.0	0.0	0.0	0.0	-0.018563526323539907	0.0	-0.03509111413173882	0.0	0.05607996137048945	0.0	0.0	0.0	0.0
186	-0.05238326994045028	0.012935780012284698	0.0	-0.055921229554656074	0.0	0.01809310831033616	0.0	-0.04053579804342312	-0.05182370802995939	0.015845133633867765	-0.030446020101069428	0.0	0.0	0.0	-0.02496127891519912	-0.05823391699211132	-0.010378459333077891	0.0	0.0	0.0	0.036636530792926954	-0.0014904391670072562	0.01556420386896617	0.0	0.0	-0.03361935448258932	0.0	0.0	0.0	0.0	0.0	-0.024880175848794903	0.007382976583333538	0.0	0.0	0.0	0.0	-0.06076039840603352	0.0	0.002511397993152013	0.0	-0.011402808020985021	0.0	0.0	0.0	0.0
187	0.012732871867817571	0.06500242142443277	0.0	-0.009589234845082086	0.0	0.017789139814420752	0.0	-0.029985104989584573	-0.036599339726646	0.004872011693930344	0.02886310125473087	0.0	0.0	0.0	-0.024508926535916034	-0.057063625059020254	0.018781446384491935	0.0	0.0	0.0	0.029274920383227432	0.0028303276649704378	-0.003330781784915888	0.0	0.0	-0.03309285243855549	0.0	0.0	0.0	0.0	0.0	-0.017533797585211564	-0.01745593077206596	0.0	0.0	0.0	0.0	0.03601837890095978	0.0	-0.025157879763851365	0.0	-0.0265746609602316	0.0	0.0	0.0	0.0
188	-0.05968637325674351	-0.06657293634423782	0.0	-0.04828944801256531	0.0	-0.017812322982896804	0.0	-0.03542165068875343	0.019471467563597404	-0.047793153607000385	0.00038072068518464825	0.0	0.0	0.0	-0.020555222754438992	-0.04683490105268783	-0.011009368956342695	0.0	0.0	0.0	-0.04625658695808609	-0.0002658306239950909	0.005366218595370618	0.0	0.0	-0.0008333768418919953	0.0	0.0	0.0	0.0	0.0	-0.004610803432798466	-0.0037461525060739275	0.0	0.0	0.0	0.0	-0.015147828900844854	0.0	0.09935767845301477	0.0	-0.02107318996815761	0.0	0.0	0.0	0.0
189	-0.053264797730239136	0.013285190822786216	0.0	-0.05133143721596881	0.0	-0.00500167229273521	0.0	-0.005807623142038686	0.02170936101808168	0.04954421674183388	-0.0275461416836842	0.0	0.0	0.0	0.017012652369973506	-0.05137849067536088	-0.03269363064052279	0.0	0.0	0.0	0.007617599418953605	-0.0007384078610956594	-0.003309340738614501	0.0	0.0	-0.030535170215028783	0.0	0.0	0.0	0.0	0.0	-0.0010000977594648466	0.02709853128983435	0.0	0.0	0.0	0.0	0.03196168245070868	0.0	0.030320870000742472	0.0	0.050327957548330804	0.0	0.0	0.0	0.0
190	-0.011140913625696731	-0.05703100211422637	0.0	-0.03734718160360866	0.0	-0.020746161688410147	0.0	-0.04194783757967023	0.026636100369472154	-0.020335244078768754	0.012977836390710503	0.0	0.0	0.0	0.013026816810135594	-0.061381237564734625	0.024514312832308136	0.0	0.0	0.0	-0.01685796489301313	0.0003371911050160233	-0.009216218689775787	0.0	0.0	-0.035035300938222116	0.0	0.0	0.0	0.0	0.0	-0.03316175951108159	-0.0202343406798536	0.0	0.0	0.0	0.0	0.03909926356321769	0.0	0.03950586833635429	0.0	-0.02889686849467086	0.0	0.0	0.0	0.0
191	-0.01627877692539094	-0.04146222257729883	0.0	-0.058264937451980824	0.0	0.004273500661100621	0.0	0.02380898166245125	-0.0011201321692491065	-0.03152460823126936	-0.03192679906590851	0.0	0.0	0.0	-0.026314371710515407	-0.06173453654360361	-0.0683218635391419	0.0	0.0	0.0	0.003924935482827128	0.0017858404203171536	0.02026906131179556	0.0	0.0	-0.009682493351122238	0.0	0.0	0.0	0.0	0.0	-0.03993498062169685	-0.003749116074777857	0.0	0.0	0.0	0.0	-0.023365205370255195	0.0	-0.029739490657869416	0.0	0.0014125481040470852	0.0	0.0	0.0	0.0
192	-0.037450503961231875	-0.011339325625209581	0.0	0.02625539042849897	0.0	0.016079362533177616	0.0	0.008026132514890705	-0.022557791949023027	-0.02576010353913084	0.03198624480531008	0.0	0.0	0.0	-0.021964512125846054	-0.050480908144244864	-0.023358067599496126	0.0	0.0	0.0	-0.04923240678979375	-0.00480643875248512	0.023708918070974364	0.0	0.0	-0.030131357265491116	0.0	0.0	0.0	0.0	0.0	-0.008761613336967775	-0.03150562483010472	0.0	0.0	0.0	0.0	-0.06846283355989341	0.0	-0.018701014197352095	0.0	-0.023034177696312077	0.0	0.0	0.0	0.0
193	-0.05731494275457142	0.09228014568714114	0.0	-0.001549100416282454	0.0	0.014257054258032637	0.0	0.0047271564247668455	0.01781163251782769	-0.04190605525498466	-0.024198672405070967	0.0	0.0	0.0	-0.019252634101886518	-0.04346494200740964	-0.03305715672388601	0.0	0.0	0.0	-0.04350607366857435	-0.006440528922975278	0.029718255382449182	0.0	0.0	-0.02697494781972217	0.0	0.0	0.0	0.0	0.0	-0.0582629174196409	-0.0352184517527051	0.0	0.0	0.0	0.0	-0.0986466151665716	0.0	-0.011819182462650967	0.0	0.037640304745738026	0.0	0.0	0.0	0.0
194	-0.011071326928267096	-0.009542027129192747	0.0	0.04241560993286615	0.0	-0.011179805632873456	0.0	0.04094622335609158	-0.04578423967588653	-0.05635209514971692	-0.022930680996865953	0.0	0.0	0.0	-0.018093980393463816	0.04295842502969773	0.04785306612098349	0.0	0.0	0.0	-0.04105948977064617	-0.0011671312487793787	-0.007547921162328652	0.0	0.0	-0.025626367434716142	0.0	0.0	0.0	0.0	0.0	-0.04416456147709817	0.022000843494586267	0.0	0.0	0.0	0.0	-0.03535356557022138	0.0	-0.008878910153312132	0.0	-0.017648438342402283	0.0	0.0	0.0	0.0
195	-0.011925428341537942	-0.02151102101373752	0.0	0.03291460989701745	0.0	0.006249931357659029	0.0	-0.002423810991879873	-0.02120690681178722	0.017728466164767726	0.0038842222568879446	0.0	0.0	0.0	0.02657855724257055	-0.05965075047476056	-0.019069846345513647	0.0	0.0	0.0	0.025021953946215682	0.0074833965430459145	0.004639428899506137	0.0	0.0	-0.03425677297927166	0.0	0.0	0.0	0.0	0.0	-0.003350704843345874	-0.018579192583224463	0.0	0.0	0.0	0.0	0.03786445355498274	0.0	-0.02769554335008481	0.0	-0.02796613417025674	0.0	0.0	0.0	0.0
196	0.006538492432206053	0.0336567671398643	0.0	0.01372795941697664	0.0	0.03277421210695943	0.0	-0.023457541932526506	0.030423523725412904	0.01976551825030061	0.03268974822680374	0.0	0.0	0.0	0.0044618839378472285	-0.06949330515394632	-0.051461850955685076	0.0	0.0	0.0	0.029102996935038445	0.005636813203106466	-0.007597933954621494	0.0	0.0	-0.03868483491029649	0.0	0.0	0.0	0.0	0.0	0.0033342659671781274	0.010337909741964852	0.0	0.0	0.0	0.0	0.044887727577004086	0.0	0.0067403660972795544	0.0	0.00017019295086487997	0.0	0.0	0.0	0.0
197	0.011743258475329523	0.037997999244337444	0.0	-0.013967842317479051	0.0	0.0062571169361300884	0.0	-0.045891939516249786	0.03096604718173121	0.024351826895683756	-0.006476736692040458	0.0	0.0	0.0	-0.016486278348529664	-0.03360253279659434	0.014171622554709735	0.0	0.0	0.0	0.054495168181397845	0.0009439213762715136	-0.009138076087533257	0.0	0.0	-0.005127605099799012	0.0	0.0	0.0	0.0	0.0	0.013198657659337762	0.00505284137756839	0.0	0.0	0.0	0.0	0.045372245424258724	0.0	0.08471435035835602	0.0	0.006498691010050494	0.0	0.0	0.0	0.0
198	0.0029726407759102366	-0.0030352013438348646	0.0	0.026356624850008552	0.0	-0.017882068171545928	0.0	0.03974039107573653	0.02306326819562416	-0.016471582403355334	-0.010979032877699012	0.0	0.0	0.0	0.02178319240298699	0.12344838977629022	0.025614513252092453	0.0	0.0	0.0	-0.052208561159886945	0.00048299241478139246	0.012524716007179448	0.0	0.0	0.02399693662026082	0.0	0.0	0.0	0.0	0.0	0.010629411776531482	-0.014962006945547612	0.0	0.0	0.0	0.0	0.033923146536644175	0.0	-0.022277717326197627	0.0	0.008130508714150183	0.0	0.0	0.0	0.0
199	-0.003905407712992065	-0.04676317752023	0.0	0.04121204377741283	0.0	-0.024558968572166447	0.0	-0.00631049783233642	0.024297316402400283	-0.023644982201375973	-0.029768744192520753	0.0	0.0	0.0	-0.02434240386763386	-0.01750981656601998	-0.021662188681921272	0.0	0.0	0.0	0.019190499792232585	0.0051401326988062875	0.004812872317288301	0.0	0.0	-0.03289903335139274	0.0	0.0	0.0	0.0	0.0	0.015889777524766637	0.029553353127087262	0.0	0.0	0.0	0.0	0.035710965729905376	0.0	-0.024735301398229294	0.0	0.029070613562815602	0.0	0.0	0.0	0.0
200	0.06998987065229685	0.08592566447551314	0.0	-0.04160010801117317	0.0	0.012537228727149768	0.0	-0.030939044591614933	0.014550335632167	0.041628047808797745	0.028713181813170806	0.0	0.0	0.0	-0.016693266334171807	-0.03684353889438315	-0.020251277526472638	0.0	0.0	0.0	0.058587118526730764	0.0051044435662479844	0.0316692709705268	0.0	0.0	-0.02399604813255398	0.0	0.0	0.0	0.0	0.0	-0.03581350662100917	-0.03680971836945496	0.0	0.0	0.0	0.0	0.02159009168164235	0.0	-0.005324370318071569	0.0	0.018307028618266014	0.0	0.0	0.0	0.0
201	0.007976419925335088	-0.015241305387336226	0.0	-0.042667183166738266	0.0	0.012951200569545629	0.0	0.01635588108355048	-0.06915932437376879	-0.019670263925562377	-0.022071976086185226	0.0	0.0	0.0	-0.017309320795013173	-0.03843734849699889	-0.019040634559617454	0.0	0.0	0.0	-0.03940262238657037	0.005270689145424963	0.012924373359628188	0.0	0.0	-0.02471308632605974	0.0	0.0	0.0	0.0	0.0	-0.003313845201303657	0.021052420392338136	0.0	0.0	0.0	0.0	0.022727373814478324	0.0	-0.006887708750503071	0.0	-0.01655660590929174	0.0	0.0	0.0	0.0
202	-0.02661318673872882	-0.011824522802311676	0.0	0.015062849507994396	0.0	0.0050999313844890025	0.0	-0.019367098774282183	-0.018077214460618597	-0.0026191657406312635	-0.0071919464268480225	0.0	0.0	0.0	-0.012720294796021594	-0.0292704692066209	-0.022766503111695133	0.0	0.0	0.0	-0.0035677132968400826	-0.0015305181492960983	-0.0021055948352304565	0.0	0.0	0.02414098766134609	0.0	0.0	0.0	0.0	0.0	-0.00043181211683199563	-0.01640463347781091	0.0	0.0	0.0	0.0	0.010871948056466792	0.0	0.05335141991975094	0.0	0.001739916564620747	0.0	0.0	0.0	0.0
203	0.07476380621085402	0.014326867794679723	0.0	0.03416084284342819	0.0	0.0012592266281054867	0.0	0.02535181956258372	0.01719901789617422	0.0028161424044590294	-0.0030305795185673777	0.0	0.0	0.0	0.040835983257194494	0.06787700598726183	0.03537054230079924	0.0	0.0	0.0	-0.04249090974460401	-0.00027644691836432823	-0.01711711304684874	0.0	0.0	0.008064382846032232	0.0	0.0	0.0	0.0	0.0	-0.013689729475534257	0.014591463704789458	0.0	0.0	0.0	0.0	0.025427352626912363	0.0	-0.010599171827570175	0.0	0.012046455550741011	0.0	0.0	0.0	0.0
204	0.007170385168332434	0.002770039401822728	0.0	-0.020569767216367323	0.0	-0.005842611938557384	0.0	0.0008087276038266898	0.029174176981292804	-0.005563369349377947	0.028446618420559087	0.0	0.0	0.0	0.007502306350610803	0.04980506331110414	0.004790516508863206	0.0	0.0	0.0	0.003594967682217493	-0.006730063700954345	0.0051382707325650975	0.0	0.0	0.013017636451102505	0.0	0.0	0.0	0.0	0.0	0.003894738884297785	0.03417933080770917	0.0	0.0	0.0	0.0	0.042776285300022074	0.0	0.04478622875665434	0.0	0.04254008096623711	0.0	0.0	0.0	0.0
205	-0.03561590896992156	0.08808388918280023	0.0	-0.04310576192740893	0.0	-0.005150499627574414	0.0	0.0332228311417097	-0.07600027505696398	0.04285285590076281	0.007408217226581816	0.0	0.0	0.0	0.0348931071548531	0.10406438106538671	0.04677086538074786	0.0	0.0	0.0	-0.039937282949508233	-0.0093562483301546	-0.043277806937623405	0.0	0.0	-0.025007796329025406	0.0	0.0	0.0	0.0	0.0	-0.021110363694903996	0.02135847049304316	0.0	0.0	0.0	0.0	0.02319480835810044	0.0	-0.007530256774068858	0.0	-0.016908933288616843	0.0	0.0	0.0	0.0
206	-0.0742399875693587	-0.02453907396468793	0.0	-0.03729921572614647	0.0	-0.006810934132874022	0.0	-0.04161290284766085	-0.03469392349460253	0.05458542237010664	-0.03146156097798076	0.0	0.0	0.0	-0.02588925066285778	-0.060634695456331225	-0.04876183723839066	0.0	0.0	0.0	0.012225137463335459	-0.007027817496976935	0.002095636781389701	0.0	0.0	-0.0034020543330060505	0.0	0.0	0.0	0.0	0.0	0.05968327806077065	0.03142303679517183	0.0	0.0	0.0	0.0	-0.05500870174188801	0.0	0.05887584624593054	0.0	-0.028495344340612037	0.0	0.0	0.0	0.0
207	0.011324161294214206	0.054912122615581496	0.0	0.017401953342159635	0.0	0.006624288643020858	0.0	0.013762719906659244	-0.050191899241669204	-0.006974861047967127	-0.031093436038850536	0.0	0.0	0.0	-0.03083842582491827	0.04115870748008736	0.01658156658399009	0.0	0.0	0.0	-0.0407503154179784	-0.0046765916097827815	0.0012348486881429562	0.0	0.0	-0.02027787691736733	0.0	0.0	0.0	0.0	0.0	0.004371581513849483	-0.009977248890276198	0.0	0.0	0.0	0.0	-0.03915982477752431	0.0	-0.04122001408072797	0.0	-0.017444700500150675	0.0	0.0	0.0	0.0
208	0.004163380774990963	0.033263387952999136	0.0	0.014303898877438718	0.0	0.0016167831527411948	0.0	-0.03271364749073721	0.0355525340351871	0.018729525680176922	-0.005463861515022084	0.0	0.0	0.0	-0.0019935338720742366	-0.07948425109007289	-0.0388897013967468	0.0	0.0	0.0	0.040745809010160304	0.014075097724318053	-0.004699815439599659	0.0	0.0	-0.044983672711923654	0.0	0.0	0.0	0.0	0.0	0.0015485477235213155	0.005753714484867851	0.0	0.0	0.0	0.0	0.0607053174481905	0.0	0.0261157138899412	0.0	0.014442056090956033	0.0	0.0	0.0	0.0
209	-0.009514402133046856	0.022122504061991743	0.0	-0.016065777052979402	0.0	0.020579255446793735	0.0	-0.052601569092065904	0.0480231982080011	0.02768731499829862	0.015713765328332054	0.0	0.0	0.0	-0.02530278618270197	-0.06780569162458328	-0.03830079724699313	0.0	0.0	0.0	0.05413003837724865	0.0043791783417326	0.011049767556170795	0.0	0.0	-0.0379255953157776	0.0	0.0	0.0	0.0	0.0	-0.0016449513830752982	-0.009015512682970562	0.0	0.0	0.0	0.0	-0.019421618876493046	0.0	0.06540850566214013	0.0	0.007475266956865212	0.0	0.0	0.0	0.0
210	-0.012525892021738611	0.013953723362404477	0.0	-0.0014745098139121178	0.0	0.017175850688882496	0.0	-0.0333748771358851	-0.035997798762128566	0.051354536248606295	0.01032552101333455	0.0	0.0	0.0	-0.00113286343244154	-0.05470243524522593	-0.03857288307085445	0.0	0.0	0.0	0.02443248135420762	0.006967252375051085	0.012711597417383614	0.0	0.0	-0.03203057795117089	0.0	0.0	0.0	0.0	0.0	0.009511206202624533	0.022844350894740816	0.0	0.0	0.0	0.0	0.03433352333034741	0.0	-0.0228418322409149	0.0	0.02463640189221294	0.0	0.0	0.0	0.0
211	-0.04859633815760853	-0.052807620394645996	0.0	-0.007096899624300118	0.0	-0.02604711928007498	0.0	-0.007818035306147372	0.019652437837594967	-0.03154816246942603	0.0004016980875992066	0.0	0.0	0.0	0.007675289259194191	-0.047202324558619335	-0.047007344218565415	0.0	0.0	0.0	0.003960234021659903	-0.002323336046402359	-0.04792335550751229	0.0	0.0	0.05584932827167076	0.0	0.0	0.0	0.0	0.0	-0.01609092245381643	0.025147423488051303	0.0	0.0	0.0	0.0	0.028981728571317755	0.0	-0.015485112050109735	0.0	-0.021270806968913182	0.0	0.0	0.0	0.0
212	-0.027927952762064324	0.019922770873298346	0.0	0.01326996030810762	0.0	-0.00021574098286006936	0.0	0.00815198739494909	-0.06805514702225993	0.0015882697687514802	-0.029421284281124404	0.0	0.0	0.0	-0.02402490509574745	-0.06132565733793257	0.03538440065245163	0.0	0.0	0.0	-0.05808373892110082	-0.0057399005215988	0.01316938737893884	0.0	0.0	-0.03252949013678345	0.0	0.0	0.0	0.0	0.0	0.03952800016792664	-0.009162794599102162	0.0	0.0	0.0	0.0	-0.03908199676745816	0.0	-0.02933842858910125	0.0	-0.0013291739955814824	0.0	0.0	0.0	0.0
213	0.03291347027611709	0.0708060474816448	0.0	-0.023346275741565753	0.0	0.018277219254499263	0.0	-0.03269826387330337	-0.008569550338091234	-0.011202131077714587	-0.006410473004351688	0.0	0.0	0.0	-0.02523526462346601	-0.0589427521366843	-0.0074320492657755826	0.0	0.0	0.0	-0.009183820421967331	-0.00445674543642577	0.011068938186014456	0.0	0.0	-0.03393825196615561	0.0	0.0	0.0	0.0	0.0	-0.022958649797086027	-0.010815309915100603	0.0	0.0	0.0	0.0	-0.0036918403267597105	0.0	-0.02700108084327364	0.0	0.0033567971740230415	0.0	0.0	0.0	0.0
214	0.0023394877148719836	-0.0110568302149258	0.0	0.04409555978341989	0.0	0.01828413675106741	0.0	0.02503786777038978	0.025448169688020182	-0.01817656326054821	-0.0001651147830209917	0.0	0.0	0.0	0.015918689604250656	-0.05896938479940994	-0.027268758876088105	0.0	0.0	0.0	-0.056160582335563425	0.005173967779876212	0.027392977371631273	0.0	0.0	-0.006591974315376165	0.0	0.0	0.0	0.0	0.0	-0.0008762359386557719	-0.03494440267626053	0.0	0.0	0.0	0.0	0.008025745107003508	0.0	-0.005978161388413164	0.0	0.0007151135253669233	0.0	0.0	0.0	0.0
215	-0.016917959292646886	-0.024889314905550384	0.0	-0.048030753550087624	0.0	-0.0267717620888623	0.0	0.0021917934560512792	-0.021821636720143173	-0.015575219460618859	-0.025460735499917196	0.0	0.0	0.0	0.015006852000232768	0.147476727494602	0.011423247433907232	0.0	0.0	0.0	-0.04594121891170425	0.006106309635871304	0.00031113378877065703	0.0	0.0	0.009226458391882188	0.0	0.0	0.0	0.0	0.0	-0.031164240035773356	0.024795240161933428	0.0	0.0	0.0	0.0	-0.008850752892114047	0.0	-0.014745707947289471	0.0	-0.020865370643137565	0.0	0.0	0.0	0.0
216	0.03480662867267765	0.010125651233696378	0.0	-0.015065820618818965	0.0	0.0022432510432114318	0.0	0.017609660662911954	0.027960619489637323	-0.013926005146634191	0.03121753946230225	0.0	0.0	0.0	0.015369874808200693	0.10649100159801975	0.06643077187947866	0.0	0.0	0.0	0.016383277654535306	0.00248301778990335	0.01281197262585336	0.0	0.0	0.016716101273262046	0.0	0.0	0.0	0.0	0.0	-0.024735425986685603	-0.021521308503710878	0.0	0.0	0.0	0.0	0.041018151895026826	0.0	-0.03203070142294741	0.0	-0.01895534200139185	0.0	0.0	0.0	0.0
217	-0.01064220040547255	-0.03283108083704053	0.0	0.009621433757587011	0.0	0.020314121427803346	0.0	0.018757997581479124	-0.049568333252160514	-0.019407011502015944	0.025001243074280734	0.0	0.0	0.0	0.013216095434296426	-0.0034800034512272905	0.0685673327539987	0.0	0.0	0.0	-0.0398955561767196	-0.007410178958100191	0.009091529740090431	0.0	0.0	-0.00013417383033708323	0.0	0.0	0.0	0.0	0.0	-0.016905840568416354	-0.013664843812190663	0.0	0.0	0.0	0.0	-0.052307011013058104	0.0	-0.026779814690907133	0.0	-0.027464014068991006	0.0	0.0	0.0	0.0
218	0.05671641351060423	0.01482339446272333	0.0	0.021176593096204198	0.0	0.00865365621031219	0.0	-0.02423089201230127	0.007185935739872003	0.03348478381750902	0.037590570477275674	0.0	0.0	0.0	-0.010913906658033917	-0.021891615753986418	0.03323229482128144	0.0	0.0	0.0	0.09785376018479983	0.003544852559765372	0.03426278884775933	0.0	0.0	-0.017269335016739447	0.0	0.0	0.0	0.0	0.0	-0.062377655567635616	0.013322242200504786	0.0	0.0	0.0	0.0	0.010920965952193436	0.0	0.009341695218101386	0.0	-0.007657561544428667	0.0	0.0	0.0	0.0
219	-0.03577259571084117	0.06542485789575878	0.0	-0.027298019999402446	0.0	-0.011651155961327653	0.0	-0.021355045735220634	-0.03698692939220042	-0.015359834519743893	-0.012361579346323943	0.0	0.0	0.0	-0.008436242381317221	-0.015481589746065097	0.02818703148804238	0.0	0.0	0.0	-0.02066645418187452	0.002876241651362374	-0.02975295387866675	0.0	0.0	-0.01438553166814544	0.0	0.0	0.0	0.0	0.0	-0.026425662743306884	0.010327473457099104	0.0	0.0	0.0	0.0	0.006347014309626678	0.0	0.015629171460321622	0.0	-0.004209959270754311	0.0	0.0	0.0	0.0
220	-0.024438812053865635	-0.02506975530077727	0.0	-0.009300790348111451	0.0	-0.002982778381700351	0.0	-0.018122434289726635	0.025438248997392804	-0.007015958251304898	-0.009313733817129063	0.0	0.0	0.0	-0.02523777347400056	-0.05894924284542463	-0.02096071479776223	0.0	0.0	0.0	0.02858118353711861	-0.00827261471542893	0.00818682337570471	0.0	0.0	0.021111330623992553	0.0	0.0	0.0	0.0	0.0	-0.02722285875280477	-0.035727850538614145	0.0	0.0	0.0	0.0	-0.08319175299508144	0.0	0.033986248535977544	0.0	-0.010917239865617514	0.0	0.0	0.0	0.0
221	-0.038025239187089666	-0.04364717306025977	0.0	0.009274762284326128	0.0	0.01457341295165564	0.0	-0.03445617589233274	-0.022876667430385782	0.00024273864599541148	-0.024713890055491648	0.0	0.0	0.0	-0.019723425021637177	-0.04468293674069683	-0.06126853613747587	0.0	0.0	0.0	0.023918523745745438	-0.008583261988637037	0.0015381380810449018	0.0	0.0	0.03674604431308845	0.0	0.0	0.0	0.0	0.0	-0.009404593940149688	-0.015193834697183977	0.0	0.0	0.0	0.0	0.02718398890008883	0.0	-0.013013891023775254	0.0	-0.01991576610658239	0.0	0.0	0.0	0.0
222	-0.039843432279883274	0.01323796263233869	0.0	-0.007329846400169704	0.0	0.0064737130964954105	0.0	-0.0028103525182888328	0.02731452585949342	-0.02064259635228635	0.007802562054870454	0.0	0.0	0.0	0.03643140059315553	-0.06275864318252274	-0.017889613364774	0.0	0.0	0.0	0.026035722997824407	0.0011569178549012704	-0.014839768872914725	0.0	0.0	0.010734069695453468	0.0	0.0	0.0	0.0	0.0	-0.007635039785217829	0.032415346694564626	0.0	0.0	0.0	0.0	0.040082128013405036	0.0	0.08348332720415334	0.0	0.05627460998749345	0.0	0.0	0.0	0.0
223	-0.00531774976890589	0.04446079713256084	0.0	0.0005004923888834849	0.0	0.020215093589179292	0.0	-0.0442011347816509	0.02910983385650522	0.006142904145053255	0.0017474558606930175	0.0	0.0	0.0	-0.028119122910832926	-0.06640365263030457	-0.015906489244604964	0.0	0.0	0.0	0.031135670912294754	-0.002115346908138083	-0.008933600512281975	0.0	0.0	-0.0185878884884658	0.0	0.0	0.0	0.0	0.0	-0.031027355257742178	0.03411829772005906	0.0	0.0	0.0	0.0	-0.012362889713140302	0.0	0.07323289808627706	0.0	0.05049264704912613	0.0	0.0	0.0	0.0
224	0.006493691298612802	-0.0044693850888855085	0.0	0.0629014467991144	0.0	-0.007520141105087405	0.0	0.049311896792107124	-0.005318635111179059	-0.01042609196404319	0.025165542451645245	0.0	0.0	0.0	0.041221201486018245	0.13175015018816458	0.04645296315510732	0.0	0.0	0.0	-0.039607628724737616	0.0020972428476782588	0.024786517935149095	0.0	0.0	0.009528027085645234	0.0	0.0	0.0	0.0	0.0	0.05697149037052085	0.016030851121553624	0.0	0.0	0.0	0.0	0.022906603499185628	0.0	-0.007134082667973246	0.0	-0.016691699744293558	0.0	0.0	0.0	0.0
225	0.02598260685802692	-0.039620117427692766	0.0	0.043678611863019176	0.0	-0.027628119323018008	0.0	0.0072558969553207205	0.019261115267967494	-0.015454214758596268	0.012763081634872614	0.0	0.0	0.0	0.010073123300585296	0.012728567215358044	-0.032105297766822534	0.0	0.0	0.0	-0.04590801208850263	0.006102065865547885	0.016842665001184583	0.0	0.0	0.048766044437794184	0.0	0.0	0.0	0.0	0.0	0.07556204200296672	0.024776231930750053	0.0	0.0	0.0	0.0	0.028414802581802366	0.0	-0.014705800424468058	0.0	0.010962740677845712	0.0	0.0	0.0	0.0
226	0.03099991610419786	0.013847460180820259	0.0	0.04566616290993982	0.0	0.01698241767429325	0.0	-0.011234263736323646	-0.02244220795426284	0.017707716466014788	-0.028637163788973602	0.0	0.0	0.0	-0.023308398571963627	-0.05395770972396559	-0.04314352942618167	0.0	0.0	0.0	0.051092814608689516	0.006889572252276941	0.029238082686795556	0.0	0.0	-0.03169553376424562	0.0	0.0	0.0	0.0	0.0	-0.03241556003292817	-0.00021182477684115073	0.0	0.0	0.0	0.0	0.03380211542076628	0.0	-0.02211134471775775	0.0	-0.024904159037502767	0.0	0.0	0.0	0.0
227	-0.008367836535229769	0.003236440948242112	0.0	-0.006313483728750677	0.0	-0.008610730651745172	0.0	0.013518338952693987	0.007973362252372919	-0.012712893239433185	-0.02407230426390977	0.0	0.0	0.0	-0.007083035769163609	0.058556605059776154	0.02543149928509103	0.0	0.0	0.0	-0.017809057287705165	-0.005158425012576404	-0.0015775201528070225	0.0	0.0	0.02479202081171139	0.0	0.0	0.0	0.0	0.0	-0.02057357996260733	-0.02184525838951147	0.0	0.0	0.0	0.0	-0.006498072792904587	0.0	0.007773549950848682	0.0	0.022244975157516937	0.0	0.0	0.0	0.0
228	-0.01296673259419943	0.03522234787025582	0.0	-0.050712814762485535	0.0	0.016494125805201328	0.0	-0.037045577498653115	0.021254260408947935	-0.02965531298065961	-0.008516551647684197	0.0	0.0	0.0	-0.021954304992233484	-0.050454501018575015	0.013514902651331262	0.0	0.0	0.0	0.0028116846550389754	0.006524162883899636	-0.032852303499619775	0.0	0.0	-0.030849766289600754	0.0	0.0	0.0	0.0	0.0	0.011138716926800213	0.012855332083958384	0.0	0.0	0.0	0.0	0.03130235844747562	0.0	0.048921375862670875	0.0	-0.0071200507990825555	0.0	0.0	0.0	0.0
229	-0.03574106333306497	-0.041967558104677685	0.0	-0.051887919320488154	0.0	-0.01921778678323985	0.0	-0.03783302900438937	-0.02388159064267375	-0.049675760342277435	-0.02789773285066454	0.0	0.0	0.0	-0.022632728064064037	-0.05220966598409262	-0.03688667740863673	0.0	0.0	0.0	-0.05064339468281026	-0.006524320692043064	-0.001970944364696382	0.0	0.0	-0.006595900581122134	0.0	0.0	0.0	0.0	0.0	-0.05383385183178234	0.002238106436476174	0.0	0.0	0.0	0.0	-0.07859352834856406	0.0	0.08679380820045275	0.0	-0.023963981951696765	0.0	0.0	0.0	0.0
230	0.012206652526640136	-0.025351574066175303	0.0	0.0584311343986173	0.0	0.0007414680575241395	0.0	0.01741860598095141	-0.032869115337096286	0.016894122358877155	-0.02953603266662138	0.0	0.0	0.0	-0.024129758836499406	-0.056082671005856545	-0.06817760070104897	0.0	0.0	0.0	0.031082998036564675	-0.0049377798797355585	0.02573172803824066	0.0	0.0	-0.003564680451542593	0.0	0.0	0.0	0.0	0.0	0.0014186949097143293	0.02929632771058251	0.0	0.0	0.0	0.0	-0.057455492417733844	0.0	-0.02419568003231288	0.0	-0.02604705944662184	0.0	0.0	0.0	0.0
231	0.06420084399752138	0.04190206973238135	0.0	0.021074081734968553	0.0	0.018796270726137675	0.0	-0.016344000094006644	-0.04506564991810449	0.011721038652060003	0.027069298426305104	0.0	0.0	0.0	0.017841504128622825	-0.060941122883258494	0.030809010076168503	0.0	0.0	0.0	0.01230442768186582	0.007617991483403091	0.013079765864656815	0.0	0.0	-0.03483729796746376	0.0	0.0	0.0	0.0	0.0	0.00907353606204958	-0.00756287334843984	0.0	0.0	0.0	0.0	0.008724056394015767	0.0	-0.02896124583741031	0.0	-0.001609481024002381	0.0	0.0	0.0	0.0
232	0.02572800369541508	-0.053466615549720084	0.0	0.002951910920272098	0.0	-0.021214957114409246	0.0	-0.008569939555714428	0.02374826955503694	-0.033314183808055536	0.026598176322231538	0.0	0.0	0.0	0.026188106221554246	-0.05551808170527619	0.017170526372497514	0.0	0.0	0.0	-0.01863671315372674	0.0046691772077279625	-0.0006086171811298436	0.0	0.0	0.031767350763685885	0.0	0.0	0.0	0.0	0.0	-0.012481414966813651	-0.01664123508055701	0.0	0.0	0.0	0.0	0.03491553773420323	0.0	0.018068487498183888	0.0	-0.02574339775258696	0.0	0.0	0.0	0.0
233	0.024858161406969455	0.008297782249855029	0.0	0.04491924432623727	0.0	0.020221732746024092	0.0	0.03176899868197285	-0.03282635322087566	-0.026264168922813635	0.02415916702632187	0.0	0.0	0.0	0.01967341205245165	0.00410806712303199	0.03731401762865011	0.0	0.0	0.0	-0.04619001535090425	-0.00425919509489855	0.01957309622448795	0.0	0.0	-0.03730633234848607	0.0	0.0	0.0	0.0	0.0	0.010990741383642321	-0.029139032979992853	0.0	0.0	0.0	0.0	-0.021671382555196742	0.0	-0.028409932931146253	0.0	-0.02102932101368123	0.0	0.0	0.0	0.0
234	0.0038132820598844957	-0.027578867466895383	0.0	0.036792681015919336	0.0	-0.007495572356598462	0.0	0.03309864704865751	0.0010183973347717493	-0.02578824910846702	0.01269952414828258	0.0	0.0	0.0	0.03177993518300365	0.10037112537467156	0.06341419597993103	0.0	0.0	0.0	-0.047796346508197085	-0.001865939261250458	0.020519135597301383	0.0	0.0	0.021120335764687262	0.0	0.0	0.0	0.0	0.0	-0.03298616376142286	-0.02129421258431084	0.0	0.0	0.0	0.0	-0.009349445490593362	0.0	-0.028271403236011638	0.0	-0.028281894544619296	0.0	0.0	0.0	0.0
235	0.0830372380886581	0.024590405303803912	0.0	-0.05144009369158874	0.0	-0.01428413547548187	0.0	-0.03753293573746895	0.021789296086656303	-0.01016472388120489	-0.027614791972261226	0.0	0.0	0.0	0.015615786212576307	0.1256684168656778	0.025669949330328134	0.0	0.0	0.0	0.007396867406602574	-0.0015619937470709444	0.0037200985778298424	0.0	0.0	0.016458806713306923	0.0	0.0	0.0	0.0	0.0	0.00258903216358996	-0.005736517406706643	0.0	0.0	0.0	0.0	0.032077487853631986	0.0	0.07294711441858887	0.0	-0.0024899503045642916	0.0	0.0	0.0	0.0
236	0.026337444335613736	0.030898473087119082	0.0	0.01355858815452223	0.0	0.001618257513297435	0.0	0.020014780959444815	-0.0387423595655895	0.006949915599193754	0.03395945880290195	0.0	0.0	0.0	0.007161167631637056	0.03638050232593468	0.03990264258647929	0.0	0.0	0.0	-0.016755985595642987	-0.007033377390665318	0.011608333540178374	0.0	0.0	-0.02108201434604905	0.0	0.0	0.0	0.0	0.0	0.02054794712286433	-0.013902533115872334	0.0	0.0	0.0	0.0	-0.05825162432399609	0.0	-0.03533765264646567	0.0	-0.022798217640246886	0.0	0.0	0.0	0.0
237	-0.02219840504150534	0.011287532654281427	0.0	0.04681496114510534	0.0	0.020164819777176823	0.0	-0.039502710280445864	-0.012263647684794744	0.03503921527348267	-0.0018236031495837183	0.0	0.0	0.0	-0.020914742024681916	-0.06621009626698786	-0.03380758035373844	0.0	0.0	0.0	0.059794661907879854	-9.286963941705188e-05	0.01646533931187073	0.0	0.0	-0.03720775372987008	0.0	0.0	0.0	0.0	0.0	0.0010384608143548092	-0.0008619135137954486	0.0	0.0	0.0	0.0	-0.00420479289724426	0.0	0.014552256312697387	0.0	0.0005172863521670224	0.0	0.0	0.0	0.0
238	-0.013083984167983948	-0.020393107593584953	0.0	-0.008759463716392364	0.0	0.016068660600387433	0.0	0.03698552120089381	-0.0701221024010294	0.022810461121702662	-0.027149030912707168	0.0	0.0	0.0	-0.021948585986046647	-0.03347791909412393	-0.006739842634765267	0.0	0.0	0.0	-0.035354805692739744	0.006522619579603819	0.0248005965632259	0.0	0.0	-0.013629920879556865	0.0	0.0	0.0	0.0	0.0	0.0007765156603361776	0.00035020386837244133	0.0	0.0	0.0	0.0	0.019188512936934105	0.0	-0.01866059902627337	0.0	0.02272050349991124	0.0	0.0	0.0	0.0
239	-0.06576798848264727	-0.012023375002243254	0.0	-0.05158589443003982	0.0	-0.015906856757600497	0.0	-0.03763063854208225	0.021896556992734954	-0.003242668435890875	0.007318782845104016	0.0	0.0	0.0	0.03796787231755788	-0.05175855420614981	0.01611337878753321	0.0	0.0	0.0	-0.008146470677140468	-0.0007761216741417217	-0.02096604910960523	0.0	0.0	0.013069241142364005	0.0	0.0	0.0	0.0	0.0	-0.04855191009638221	0.027276097243717923	0.0	0.0	0.0	0.0	0.03223288138325333	0.0	0.049975227362867206	0.0	-0.023721353608317945	0.0	0.0	0.0	0.0
240	0.0014284207130528582	-0.022319975833173186	0.0	-0.04166202258111	0.0	-0.007522606465464624	0.0	-0.03098053427948296	0.014595884186594438	-0.038851101813986294	-0.021436905199927393	0.0	0.0	0.0	-0.016729011470586707	-0.03693601601334947	-0.000300418477674138	0.0	0.0	0.0	-0.038177255878321756	-0.013798722867756907	-0.009020494848136492	0.0	0.0	0.05878260870407427	0.0	0.0	0.0	0.0	0.0	-0.010639368840235346	0.020350996780337704	0.0	0.0	0.0	0.0	-0.08385192356471952	0.0	-0.005415079417805564	0.0	0.015256496845805868	0.0	0.0	0.0	0.0
241	-0.0044823359405130265	0.06030793958102759	0.0	0.0026182069946895825	0.0	0.020158709187483748	0.0	0.0015340078567854752	-0.03645957813678578	-0.018431285817250353	0.02391373743245368	0.0	0.0	0.0	0.001229984614155752	0.00952614315048356	0.06809638264141968	0.0	0.0	0.0	-0.03237384275808947	-0.005980350785053253	0.013014682470316508	0.0	0.0	0.004011866363335002	0.0	0.0	0.0	0.0	0.0	0.008580074152003571	-0.028933908599711844	0.0	0.0	0.0	0.0	-0.04692826535565018	0.0	-0.034106408358895904	0.0	-0.011924823283041924	0.0	0.0	0.0	0.0
242	-0.026287174917378857	-0.03177377837455447	0.0	-0.05896219035552543	0.0	-0.0022190693893569344	0.0	-0.042573581953988096	0.011619245181894144	-0.02011668993089411	-0.032367330684170414	0.0	0.0	0.0	-0.026716916704017483	-0.06277597056755704	-0.04153646177999557	0.0	0.0	0.0	0.04133183132796989	0.007809379034009514	-0.020716903511022414	0.0	0.0	-0.03566277666124773	0.0	0.0	0.0	0.0	0.0	-0.02567816390244169	-0.024620165323478715	0.0	0.0	0.0	0.0	0.040094492178720686	0.0	-0.030761014076862638	0.0	0.02411103041235115	0.0	0.0	0.0	0.0
243	0.017358286685276843	-0.014815634030891228	0.0	0.03761299137776008	0.0	-0.019061907689492917	0.0	-0.004340043896253658	0.020512569628132207	-0.03979420171379393	0.012003889313868043	0.0	0.0	0.0	-0.0213722483612113	-0.04894864803518394	0.05452859731769838	0.0	0.0	0.0	-0.047981797587623845	-0.007897309740778107	0.034883426327851304	0.0	0.0	0.0255585595449056	0.0	0.0	0.0	0.0	0.0	-0.0514415430686886	-0.031153619872968663	0.0	0.0	0.0	0.0	-0.08238282314382125	0.0	-0.017198048527522276	0.0	0.01618784832212758	0.0	0.0	0.0	0.0
244	0.07835850927490493	0.09497252489336869	0.0	0.04038228149490909	0.0	-0.0003565242155095632	0.0	0.023998327253958455	0.019193436575131367	-0.02100621636103932	-0.025385401196105495	0.0	0.0	0.0	-0.020337032391753922	-0.04627041541489108	0.05242058889146893	0.0	0.0	0.0	-0.04579586170070534	-0.003326386265465945	-0.047389535483379916	0.0	0.0	0.007189115775513008	0.0	0.0	0.0	0.0	0.0	-0.06472381408507122	0.024712034868429097	0.0	0.0	0.0	0.0	0.02831675352232247	0.0	0.09325708336022623	0.0	0.04070912051834756	0.0	0.0	0.0	0.0
245	0.004371410422208291	0.02840530569987943	0.0	0.014507189107557036	0.0	-0.00908359471642069	0.0	0.0014953376775329007	0.028346200323939356	-0.0002577436650338002	0.00013180461487662942	0.0	0.0	0.0	0.04437510652529434	0.07851388040258134	0.002308892219396133	0.0	0.0	0.0	-0.005241606301374386	0.0001909203748904633	-0.03537631319813182	0.0	0.0	0.013954128705490482	0.0	0.0	0.0	0.0	0.0	0.01927932763817891	0.000344037501556884	0.0	0.0	0.0	0.0	0.04157675958339235	0.0	-0.03279857848938463	0.0	0.0315984366521909	0.0	0.0	0.0	0.0
246	-0.06835853414047856	0.00940139436012712	0.0	-0.04646167211571922	0.0	-0.035696453059639685	0.0	-0.015661353206785605	0.018126831720958796	0.023081917163565727	-0.024469373570905378	0.0	0.0	0.0	-0.019499992962237457	-0.044104890180791854	-0.01776068477799381	0.0	0.0	0.0	-0.04402839038869971	0.001552504369594586	-0.022483372176603178	0.0	0.0	0.014205925727035652	0.0	0.0	0.0	0.0	0.0	0.001271526951963008	-0.004794249354285087	0.0	0.0	0.0	0.0	0.026771516780804094	0.0	-0.01244689581848143	0.0	0.013198291720644392	0.0	0.0	0.0	0.0
247	0.07123830403673188	0.030627165274166212	0.0	0.06527969850110164	0.0	0.015920138010249184	0.0	0.009423873505751133	0.020965330241405768	0.048721496748253074	0.012027256784367566	0.0	0.0	0.0	0.024530386866359506	-0.04986788680408183	-0.05467641168884535	0.0	0.0	0.0	0.04842438508047714	0.006462974885231708	0.009544894926133581	0.0	0.0	-0.029855565405779917	0.0	0.0	0.0	0.0	0.0	-0.0025945560983822195	0.026392776078890796	0.0	0.0	0.0	0.0	0.030883772774559747	0.0	-0.01809971287540956	0.0	0.02383587360026698	0.0	0.0	0.0	0.0
248	0.012149449466940524	-0.016337897927990185	0.0	0.0481049403230738	0.0	0.020050471877488266	0.0	0.012701325489728615	-0.03825559951516246	-0.011839378554516852	2.912528150961621e-05	0.0	0.0	0.0	0.010491330755831205	-0.06576985187860673	0.014190645004372764	0.0	0.0	0.0	-0.03827100783141354	-0.0001791321341385853	0.015231496344757997	0.0	0.0	-0.03700969240533811	0.0	0.0	0.0	0.0	0.0	0.007645559532759266	-0.03297993442205099	0.0	0.0	0.0	0.0	-0.03894165418908597	0.0	-0.005527749280406851	0.0	0.000962087310687311	0.0	0.0	0.0	0.0
249	0.08070897316258255	-0.00046223724730412585	0.0	0.021453343466103232	0.0	0.015673443465309717	0.0	0.049666853674682654	0.020497524561891516	-0.019288523738173267	0.012122955206506778	0.0	0.0	0.0	-0.014205967098486824	0.11808318019738687	-0.003540677592910591	0.0	0.0	0.0	0.038765132050436524	0.006363905641135434	0.003403480282912296	0.0	0.0	0.03664534601918463	0.0	0.0	0.0	0.0	0.0	-0.00524213022033818	-0.006461107524095353	0.0	0.0	0.0	0.0	0.03020604238448272	0.0	-0.017168086557679617	0.0	0.00892678140185998	0.0	0.0	0.0	0.0
250	-0.0356259834928477	0.0022774822309534573	0.0	-0.05506408699062013	0.0	-0.028423121467605904	0.0	-0.039961416642139064	0.02445535120411796	-0.0010478972369593067	0.020070889912347598	0.0	0.0	0.0	0.010100179860574005	-0.05695366785291407	-0.016673719448101438	0.0	0.0	0.0	-0.013643762576575565	-0.003563446000718072	-0.018231210487453877	0.0	0.0	0.045526530919366995	0.0	0.0	0.0	0.0	0.0	-0.014211145331456999	-0.008262352318871274	0.0	0.0	0.0	0.0	0.00020732705181964877	0.0	0.02406894974937696	0.0	-0.01016476612951305	0.0	0.0	0.0	0.0
251	-0.023602422433874483	0.011297282882420673	0.0	-0.006950787100889854	0.0	0.014426702391088213	0.0	0.0011074220919007967	-0.004368770737900196	0.011620848998778304	0.014175813572408357	0.0	0.0	0.0	-0.007450970101874855	-0.06931111771925484	-0.029338420605619635	0.0	0.0	0.0	0.021602111885872684	-0.005835967749957117	0.010697806828339828	0.0	0.0	-0.0024181720497769817	0.0	0.0	0.0	0.0	0.0	-0.012543150585297674	-0.02306045929147208	0.0	0.0	0.0	0.0	-0.048926982436073824	0.0	-0.03717121934045056	0.0	-0.002838979762870786	0.0	0.0	0.0	0.0
252	0.024869729634938505	0.03477847753229481	0.0	0.04612040621303202	0.0	0.02212608601472395	0.0	0.024122409039939875	-0.04261282975441322	-0.006766092214011957	0.01964347784431504	0.0	0.0	0.0	0.02119407584072893	-0.034409302837361086	0.03809923795353391	0.0	0.0	0.0	-0.036114988035904495	-0.00630312958472088	0.012692320224837742	0.0	0.0	-0.0406048514450572	0.0	0.0	0.0	0.0	0.0	0.018272398155613837	-0.027498538121341353	0.0	0.0	0.0	0.0	-0.035334282302224115	0.0	-0.04153608228864873	0.0	-0.010983311480621764	0.0	0.0	0.0	0.0
253	-0.04420042768249903	-0.021343465259159443	0.0	-0.058271712014949406	0.0	0.0037777723002720637	0.0	0.009138561443946777	0.007616248476616757	0.033593609351731335	-0.048652447937680435	0.0	0.0	0.0	-0.05189860852546322	-0.060122419248522206	-0.03257769671221088	0.0	0.0	0.0	0.005870683053498532	-0.028251429269896634	0.006108917195792094	0.0	0.0	-0.0004695714902658254	0.0	0.0	0.0	0.0	0.0	-0.017193624289637256	0.008567027898899179	0.0	0.0	0.0	0.0	-0.0957738899777831	0.0	0.0635525195746798	0.0	-0.004531059936234131	0.0	0.0	0.0	0.0
254	0.03411949887195159	-0.0008159195817369463	0.0	0.0275558624357723	0.0	0.031486822674683904	0.0	0.005480393693220717	-0.04192923180019309	0.0020502943590717743	-0.0170275073280836	0.0	0.0	0.0	-0.05494117397618078	-0.0640490297849147	0.005405261949968354	0.0	0.0	0.0	-0.0022204597131128575	-0.008539323298742098	-0.02728975742438914	0.0	0.0	-0.007745880474157407	0.0	0.0	0.0	0.0	0.0	-0.008982719697941757	-0.0043868076356984465	0.0	0.0	0.0	0.0	0.037541169629096795	0.0	0.009529913755010272	0.0	0.016251771096456407	0.0	0.0	0.0	0.0
255	0.03340747205007041	0.005351991613941469	0.0	0.01635925334087659	0.0	0.01884264334028674	0.0	0.030917870539266912	0.02304747743035604	-0.028654706749798992	0.014659118119614564	0.0	0.0	0.0	0.008555453349970998	0.06288220503758242	0.029562119601917236	0.0	0.0	0.0	-0.030149182968258324	-0.02896039771687653	-0.010638433705547129	0.0	0.0	-0.013649751123647589	0.0	0.0	0.0	0.0	0.0	-0.012787692335988582	-0.017039111080299353	0.0	0.0	0.0	0.0	0.04546307192485599	0.0	-0.030158219587870606	0.0	0.0121237437960506	0.0	0.0	0.0	0.0
256	0.02190752169027013	0.014448712812406467	0.0	0.03817318685826131	0.0	0.023512825971458883	0.0	0.029298709776528813	-0.037334576093758357	0.006199146539019482	-0.005520244791782715	0.0	0.0	0.0	-0.0398009964969208	-0.024024162255471264	0.03054762460859234	0.0	0.0	0.0	0.006459230264538001	0.030467988780208826	0.03358804677513057	0.0	0.0	-0.012237097515622066	0.0	0.0	0.0	0.0	0.0	0.020667362711500624	0.025878195528456133	0.0	0.0	0.0	0.0	0.040831933367203935	0.0	-0.026119446559726322	0.0	0.025505610772032134	0.0	0.0	0.0	0.0
257	0.07622645320727213	-0.016603335933821264	0.0	0.05151467597034707	0.0	-0.010896463381944827	0.0	0.035036363794739664	0.015063999257332646	-0.009658976077574691	-0.03368756711468453	0.0	0.0	0.0	0.07388341036768654	-0.03761525718746099	-0.03932515270995879	0.0	0.0	0.0	-0.02505206137013073	0.026391933397814232	0.03521073008706138	0.0	0.0	-0.002129418309176653	0.0	0.0	0.0	0.0	0.0	-0.0012974257127401987	-0.007926806908996307	0.0	0.0	0.0	0.0	0.02091723839505869	0.0	-0.01989479528848656	0.0	-0.029431802034566266	0.0	0.0	0.0	0.0
258	-0.023739106079241564	0.011387777300429143	0.0	-0.0037523943560169998	0.0	0.02424269578206513	0.0	-0.012389557843090652	-0.007378487347516313	0.06046882248593073	0.00987535434378882	0.0	0.0	0.0	0.0010122184736438891	-0.0496574185476004	0.0012785586041760971	0.0	0.0	0.0	0.029529910175560205	0.006605430690680999	0.015024919023071973	0.0	0.0	-0.008791647764305318	0.0	0.0	0.0	0.0	0.0	-0.00013602327002115337	0.013500473023769494	0.0	0.0	0.0	0.0	0.042683460706502224	0.0	-0.030767010261190154	0.0	0.04627003252835239	0.0	0.0	0.0	0.0
259	-0.058664581826845544	-0.052725858554158664	0.0	0.004534340225682115	0.0	0.02754336276974474	0.0	-0.03569930177434849	-0.034730851217909295	0.013189266137857572	-0.012356001416235104	0.0	0.0	0.0	-0.04745375141191277	-0.05438606844275429	-0.0536116699989885	0.0	0.0	0.0	0.022938833214482375	0.018156906000090046	0.018927958312044406	0.0	0.0	-0.014316439951630067	0.0	0.0	0.0	0.0	0.0	0.0026884218417458925	0.016326269506475182	0.0	0.0	0.0	0.0	-0.040300543339320365	0.0	0.0022685251749412446	0.0	-0.018186854313203996	0.0	0.0	0.0	0.0
260	-0.008980894375565793	0.06059232948030059	0.0	0.042125824397449815	0.0	0.0209671088803454	0.0	0.005851958830874492	-0.031077713394042573	0.0011056390905585154	0.026775872270981667	0.0	0.0	0.0	0.03016639770061169	-0.03827177068359474	0.03945008795319227	0.0	0.0	0.0	0.01830528814361241	-0.025302958034806818	0.06254008397426676	0.0	0.0	-0.010923769330682943	0.0	0.0	0.0	0.0	0.0	-0.01208356022338902	-0.04921946172628993	0.0	0.0	0.0	0.0	-0.1401046430235173	0.0	-0.020487525750152176	0.0	-0.029961800595096427	0.0	0.0	0.0	0.0
261	0.027191799536764132	-0.10849370365618564	0.0	-0.013157389754050924	0.0	-0.02301924266437134	0.0	0.04752307264809104	0.01394637049978309	-0.01926059866608914	-0.012300639081341653	0.0	0.0	0.0	-0.03298304488046907	0.11367793407127387	0.030284331465051616	0.0	0.0	0.0	-0.03187909798129569	0.018107679323908173	-0.01327170242166067	0.0	0.0	0.024107067679826056	0.0	0.0	0.0	0.0	0.0	-0.00016892580950624708	-0.003046785470683808	0.0	0.0	0.0	0.0	0.031722660127798306	0.0	-0.018175333766011714	0.0	-0.018119635180415844	0.0	0.0	0.0	0.0
262	0.02795700783748038	-0.007242265659137515	0.0	0.03271581404606739	0.0	-0.001900688734800668	0.0	0.027767480240776698	0.02708687839259789	-0.022212265578795538	0.02638011288859952	0.0	0.0	0.0	0.02445199344478564	-0.02438804140531312	0.01943201038108016	0.0	0.0	0.0	-0.04652566632737265	-0.027018607147646458	0.03935193746158268	0.0	0.0	0.006550944994437741	0.0	0.0	0.0	0.0	0.0	-0.018693366663822524	-0.03404246103285902	0.0	0.0	0.0	0.0	0.020000628846898506	0.0	-0.007952658891787001	0.0	-0.045971242681486627	0.0	0.0	0.0	0.0
263	0.05409885135429325	-0.11231799130369377	0.0	-0.001943629366580856	0.0	0.011432306668503115	0.0	0.03195832972624026	0.014697353387186297	-0.03464935285858316	-0.03327215359452147	0.0	0.0	0.0	0.06753423805709856	0.003245524881052641	-0.009177503471458617	0.0	0.0	0.0	-0.03271615255154556	0.012967222878079627	0.006503484441782131	0.0	0.0	0.02613579500769917	0.0	0.0	0.0	0.0	0.0	0.0027155818352815114	-0.009225470389510531	0.0	0.0	0.0	0.0	0.010186177867651386	0.0	-0.019330714003147002	0.0	0.018209949829969384	0.0	0.0	0.0	0.0
264	-0.04658945665763592	0.02125754633501696	0.0	0.032023058431860686	0.0	0.01723978855855506	0.0	0.013010681528791474	-0.06518656788823274	0.003128409361903807	0.0747816289503935	0.0	0.0	0.0	0.016698816970459756	-0.010984992063872016	0.04618640987213938	0.0	0.0	0.0	-0.015706033147917763	-0.038879028176919794	0.031253424346712036	0.0	0.0	-0.005178867905437761	0.0	0.0	0.0	0.0	0.0	0.06360297909550183	-0.025488771009330898	0.0	0.0	0.0	0.0	-0.03146236799714373	0.0	-0.012241529776161988	0.0	-0.007933383090922945	0.0	0.0	0.0	0.0
265	-0.01664177781994588	0.00644498504291095	0.0	0.015791993622932172	0.0	-0.019840932740385304	0.0	0.022507078168780816	-0.030209382245915895	-0.0030109915939152527	-0.04528214387638634	0.0	0.0	0.0	0.0030253095874471876	0.061723294090995084	0.04993596055157948	0.0	0.0	0.0	-0.0445311207629385	-0.05487068290811244	-0.007547792821231944	0.0	0.0	0.00545701436527443	0.0	0.0	0.0	0.0	0.0	-0.007092065802844505	-0.007801437810994405	0.0	0.0	0.0	0.0	-0.01638708869443348	0.0	-0.03563882730781532	0.0	-0.04350955718104066	0.0	0.0	0.0	0.0
266	0.06817727380973254	0.13177721453018718	0.0	0.03227102146764081	0.0	0.02763362114090338	0.0	-0.007239909116973485	-0.011089607383931912	0.029386444383678996	0.0285393595321215	0.0	0.0	0.0	0.011430827074186066	-0.05460723543122039	0.049657125637193	0.0	0.0	0.0	0.005612932407623436	-0.027699200497948207	-0.01916148125103548	0.0	0.0	-0.01436300398782348	0.0	0.0	0.0	0.0	0.0	-0.007274606604285088	0.010599660612041914	0.0	0.0	0.0	0.0	-0.004644262925517717	0.0	0.05955179032434492	0.0	0.03585705075906951	0.0	0.0	0.0	0.0
267	0.07152692800016905	0.10273452160567935	0.0	0.06252545322217337	0.0	0.018731058386997644	0.0	0.0057585049456248755	-0.057437113696676825	0.05128625794319007	-0.030481013914058656	0.0	0.0	0.0	-0.03072188440448232	-0.03279260517990208	-0.006312250325359418	0.0	0.0	0.0	0.014350928424728862	-0.04426190617353664	0.06742993498846953	0.0	0.0	-0.009770197260121018	0.0	0.0	0.0	0.0	0.0	-0.03242282964291106	-0.01890515840547969	0.0	0.0	0.0	0.0	-0.1533484490957935	0.0	-0.015540684112208969	0.0	-0.025538510218028353	0.0	0.0	0.0	0.0
268	0.022231210397524053	0.00011354186440122412	0.0	0.013872043627449862	0.0	0.02227661346003574	0.0	-0.02971142048534552	-0.010229081020830007	0.053919587793958536	0.02496914365008214	0.0	0.0	0.0	0.019832582231858072	-0.0414805498866191	-0.009737624357199392	0.0	0.0	0.0	0.031525317840166975	0.028677116614439647	0.011622037847840293	0.0	0.0	-0.011599339007619005	0.0	0.0	0.0	0.0	0.0	-0.009915019487444212	0.009081988351686249	0.0	0.0	0.0	0.0	0.0376959203018308	0.0	-0.02338455862090403	0.0	-0.014010066607016198	0.0	0.0	0.0	0.0
269	-0.03188021565384769	-0.04489961536115882	0.0	0.0339343890613081	0.0	0.019180559750412357	0.0	-0.02619145000878865	-0.07134559910208321	0.052035141620715576	-0.031213359975839922	0.0	0.0	0.0	-0.03157534982120552	-0.033894052741847445	0.03671471845549645	0.0	0.0	0.0	-0.03069079028332859	-0.06411577047125312	0.037922970875867476	0.0	0.0	0.01639331440067942	0.0	0.0	0.0	0.0	0.0	-0.014907779733482729	-0.017164824959539096	0.0	0.0	0.0	0.0	-0.14853158741683295	0.0	-0.016535121432594675	0.0	0.026100299306000312	0.0	0.0	0.0	0.0
270	-0.05018527467164089	0.09937924884578572	0.0	-0.012559874321494219	0.0	0.02576085281356836	0.0	-0.033672727622741594	-0.019152228566450637	0.03723005676259459	0.028586714664795322	0.0	0.0	0.0	-0.04406931094880825	-0.05001824799731898	0.005130579189713458	0.0	0.0	0.0	0.028138231583983042	-0.0028691192791830042	0.015932097794012404	0.0	0.0	-0.0133968481503443	0.0	0.0	0.0	0.0	0.0	-0.006542646002938986	-0.008314479680415134	0.0	0.0	0.0	0.0	-0.022488363078729805	0.0	-0.01326531219860332	0.0	-0.039444646118055794	0.0	0.0	0.0	0.0
271	-0.03853736574293225	-0.11763329880216453	0.0	-0.03583210402649336	0.0	-0.03043784310894062	0.0	-0.023292707139305067	0.00921393021937421	0.04778735678554078	-0.027059379072405777	0.0	0.0	0.0	-0.026734361075821132	-0.027646470652955807	0.032810984659096626	0.0	0.0	0.0	-0.026604263052834753	0.020498329613620987	-0.06545855604717574	0.0	0.0	0.02428334703667064	0.0	0.0	0.0	0.0	0.0	-0.008074526377492381	0.018142933852091016	0.0	0.0	0.0	0.0	0.023373969587689978	0.0	0.06045675751872215	0.0	-0.0213840733212421	0.0	0.0	0.0	0.0
272	-0.06741786426177256	-0.0004519538894271938	0.0	-0.03285954853354533	0.0	0.014875244585334893	0.0	0.010280574147505937	-0.05798529511492041	-0.013753228329967873	0.03312220386444953	0.0	0.0	0.0	-0.02340087494625867	-0.023344409786468706	0.030122888662961506	0.0	0.0	0.0	0.020725953655910265	-0.02228107207640618	-0.0610537578106111	0.0	0.0	-0.007780993919624909	0.0	0.0	0.0	0.0	0.0	0.04308664736926836	0.016169557640410587	0.0	0.0	0.0	0.0	0.01892019260272567	0.0	-0.007010420453598895	0.0	-0.017911050938642196	0.0	0.0	0.0	0.0
273	0.06755801604159128	-0.08705026030675521	0.0	0.012693962829377459	0.0	0.01706890693065334	0.0	-0.023790666211276963	0.009843747571378667	0.04851706034660087	-0.02777296857268157	0.0	0.0	0.0	-0.027565967869392017	-0.028719708369830864	-0.06778626799304095	0.0	0.0	0.0	0.05697295706214578	0.02113283390836335	0.07308200214823292	0.0	0.0	-0.00891269806554248	0.0	0.0	0.0	0.0	0.0	-0.009526662454065407	0.018635233204816998	0.0	0.0	0.0	0.0	0.02448505601606886	0.0	-0.011863486277332852	0.0	-0.022250490307945715	0.0	0.0	0.0	0.0
274	0.021895213276514707	-0.06585380415489475	0.0	0.008347490996706532	0.0	-0.030260862181028525	0.0	0.02159676919919592	0.02094496922532547	0.01665711359285888	0.0033834142326701283	0.0	0.0	0.0	-0.04222394976680569	0.0907532149446154	0.045301662503159076	0.0	0.0	0.0	-0.03967982040363626	0.032316668069011435	-0.018579220869553603	0.0	0.0	0.014174836279658806	0.0	0.0	0.0	0.0	0.0	-0.018993838484676596	-0.03271153003999795	0.0	0.0	0.0	0.0	0.04406917302851724	0.0	-0.028942613274993027	0.0	0.015578568690770728	0.0	0.0	0.0	0.0
275	-1.1404520976117535e-05	-0.028435499014236032	0.0	-0.0004357835119235154	0.0	-0.0033451405713853023	0.0	0.03261654690875328	-0.04116282502277401	-0.0021303837520256345	-0.01713862614792676	0.0	0.0	0.0	0.004731535496377497	0.08088262736556127	-0.0017206682738069381	0.0	0.0	0.0	-0.04834613574569219	-0.038367823663402974	-0.002134832305537625	0.0	0.0	0.012203413587642768	0.0	0.0	0.0	0.0	0.0	0.016903307600276106	-0.011492217420444425	0.0	0.0	0.0	0.0	-0.05944751481238889	0.0	-0.023400487902287263	0.0	0.005316520081969649	0.0	0.0	0.0	0.0
276	-0.051316446200666464	-0.016759871676055	0.0	0.024021986597319325	0.0	-0.014386908977095067	0.0	0.02554492976168992	-0.0016192916312233578	-0.005765461717658118	0.05561843596442077	0.0	0.0	0.0	0.0917329788460504	0.05993042883796048	0.014641043728049669	0.0	0.0	0.0	-0.02640354191646784	-0.0425533966338964	-0.017097759792135854	0.0	0.0	0.0076133922509825525	0.0	0.0	0.0	0.0	0.0	0.008825976685436743	0.009675100935114828	0.0	0.0	0.0	0.0	0.04242404667241547	0.0	-0.027507913822104685	0.0	0.0020915062840898653	0.0	0.0	0.0	0.0
277	0.08690568782949563	0.029405112873629447	0.0	0.047675186029211836	0.0	0.025171571130506516	0.0	0.01672085180070522	-0.036973663411573175	0.06201635858597545	0.006140954274021592	0.0	0.0	0.0	-0.04295044551671878	-0.04857428602982482	-0.016367468514911353	0.0	0.0	0.0	0.01793107104339742	-0.009022500060926511	0.04458643489798975	0.0	0.0	-0.013092839411142646	0.0	0.0	0.0	0.0	0.0	-0.03925260134588176	0.027742624397816835	0.0	0.0	0.0	0.0	-0.04711387079260841	0.0	-0.029789108601762017	0.0	-0.03827894614579455	0.0	0.0	0.0	0.0
278	0.07177121511585045	0.01806715578690047	0.0	-0.007989134575211004	0.0	0.00018609068482516015	0.0	-0.02579671570645763	0.01238099380738274	0.020389747403393426	0.035943558737906126	0.0	0.0	0.0	0.11075473008222739	0.012649547223691035	0.007632455652636577	0.0	0.0	0.0	0.018573290057684287	-0.003324907309318537	-0.07098425929463952	0.0	0.0	-0.00020290132725048863	0.0	0.0	0.0	0.0	0.0	0.05082678879266633	0.0206184822780854	0.0	0.0	0.0	0.0	0.028961115383609792	0.0	-0.015767016180606244	0.0	-0.025740888327827734	0.0	0.0	0.0	0.0
279	0.0018408100592032454	0.02308885787519206	0.0	0.041456209989863727	0.0	-0.03539991110043673	0.0	0.010873216038528134	0.026829621021158528	-0.01104839133057053	-0.0077842672514091315	0.0	0.0	0.0	0.06077822493806739	0.05352477790532677	0.006337671881800448	0.0	0.0	0.0	0.005603161879298074	-0.02677028054583106	-0.006316870561114049	0.0	0.0	-0.00034758124519514003	0.0	0.0	0.0	0.0	0.0	-0.0017790910967494648	0.004845197451078605	0.0	0.0	0.0	0.0	-0.006638124398442487	0.0	-0.03799609571963093	0.0	0.002019135800905778	0.0	0.0	0.0	0.0
280	0.033713830614662384	-0.0050438242927753115	0.0	0.02263756056654521	0.0	-0.031072161928703147	0.0	0.009169325672344932	0.016269300813536114	0.0559616775322991	0.03358076784096724	0.0	0.0	0.0	0.10593222035274255	0.0731869019530017	-0.020063409666182985	0.0	0.0	0.0	-0.004588875064401595	0.027606204505837572	0.017049481903473777	0.0	0.0	0.008279167014302183	0.0	0.0	0.0	0.0	0.0	-0.01778944453654881	0.023657793621663124	0.0	0.0	0.0	0.0	0.03582063605282893	0.0	-0.021749140602054556	0.0	0.005787510203445905	0.0	0.0	0.0	0.0
281	0.0778381548440064	-0.016785201615958194	0.0	-0.04386294433368833	0.0	-0.0440098183569292	0.0	-0.028685395107655564	0.01603458807577929	-0.043754550281307425	0.005068958279673129	0.0	0.0	0.0	-0.03574031397940029	-0.03926918514644605	0.040073311544695546	0.0	0.0	0.0	-0.03420665043952535	0.027369745094766296	0.00260333718823913	0.0	0.0	0.01360207103570949	0.0	0.0	0.0	0.0	0.0	-0.03550418243259805	-0.029003348108298254	0.0	0.0	0.0	0.0	-0.026651093259333458	0.0	-0.021388037222527724	0.0	0.05165328305303035	0.0	0.0	0.0	0.0
282	-0.017982378658888236	0.11506110286372465	0.0	-0.026093329844171113	0.0	0.022509570368517893	0.0	-0.029976274236951518	-0.05027071588857931	0.006298992091357923	-0.03663712064538999	0.0	0.0	0.0	-0.03789612138210604	-0.01355193166227325	-0.02329521147554439	0.0	0.0	0.0	0.01823729352502723	-0.03497463028367441	0.0011527743273327677	0.0	0.0	-0.011719520812130553	0.0	0.0	0.0	0.0	0.0	0.0016334460071343807	0.011677700369346962	0.0	0.0	0.0	0.0	0.03828688334573983	0.0	0.03461019317523604	0.0	0.04253247372777323	0.0	0.0	0.0	0.0
283	0.014175856315694856	0.012438453192241029	0.0	-0.004358112780513892	0.0	0.0012541977265439262	0.0	-0.024166596390210238	0.023956392274008857	0.0038847231641355824	0.03665184181366756	0.0	0.0	0.0	-0.010328279154770924	-0.0492711326355497	-0.026617575946067413	0.0	0.0	0.0	0.02995193363641772	0.025765541823341155	0.009046478134877209	0.0	0.0	-0.018647807681822677	0.0	0.0	0.0	0.0	0.0	0.00471545841284988	-0.0025182766179344005	0.0	0.0	0.0	0.0	0.017127972694525477	0.0	0.08860572253107771	0.0	-0.04492393811683564	0.0	0.0	0.0	0.0
284	0.016126510554220062	-0.01405160865803463	0.0	-0.03978275482337236	0.0	-0.05887992989623486	0.0	-0.025945558672213386	0.012569250007205665	0.00266723832495478	-0.03086099070321261	0.0	0.0	0.0	0.054884986721228456	-0.033364089796056706	-0.003148424814737081	0.0	0.0	0.0	-0.00465777482226295	0.023878618849599444	-0.020232293890328698	0.0	0.0	0.011073663164104285	0.0	0.0	0.0	0.0	0.0	-0.023718136501716527	-0.010445776101002752	0.0	0.0	0.0	0.0	0.007432030199155583	0.0	-0.016056646605536164	0.0	0.02507551523037956	0.0	0.0	0.0	0.0
285	0.04618269974387303	-0.050483011554958136	0.0	0.04129937632286905	0.0	0.017419197745907042	0.0	-0.024188919421183987	0.010347457205782385	-0.009095629559976203	0.01483765853595068	0.0	0.0	0.0	-0.01056919020065079	-0.029578052739472026	-0.009545655505168385	0.0	0.0	0.0	0.06771928637867736	0.021640292023505876	-0.014638602039859287	0.0	0.0	-0.0042944760690729845	0.0	0.0	0.0	0.0	0.0	-0.022065279245910507	-0.012951783831744185	0.0	0.0	0.0	0.0	0.02537367068641482	0.0	-0.012638438898233536	0.0	-0.02294342546164482	0.0	0.0	0.0	0.0
286	0.06625486168642923	-0.048773315129726075	0.0	0.005371680043869278	0.0	0.016523155366526866	0.0	0.004375524590777048	0.00905897015538425	0.0072426446634596894	0.04985602041269754	0.0	0.0	0.0	0.0277007076199715	-0.027382411581299428	-0.019444396375431494	0.0	0.0	0.0	0.0604248748276919	0.020342216375707996	0.03593043346289601	0.0	0.0	-0.008631146390517815	0.0	0.0	0.0	0.0	0.0	0.0463091530567864	-0.0092108253993575	0.0	0.0	0.0	0.0	0.023100598230911665	0.0	-0.01065611347004373	0.0	-0.02117090035724815	0.0	0.0	0.0	0.0
287	0.07499354775950341	0.1074706904511566	0.0	0.025435801018836357	0.0	-0.004738741682901991	0.0	0.04011720990410167	0.01432152669632501	0.05370499517042685	-0.032846338110606235	0.0	0.0	0.0	-0.03347839871710373	0.024717240552172223	-0.03393685190754401	0.0	0.0	0.0	-0.032297251595899155	-0.01045939683028925	0.025329575828549798	0.0	0.0	-0.010519174229769978	0.0	0.0	0.0	0.0	0.0	-0.0387304630093729	0.022135307881777283	0.0	0.0	0.0	0.0	0.03238448844544201	0.0	0.03638183935735671	0.0	0.07668608967563202	0.0	0.0	0.0	0.0
288	0.005182109801021723	0.11721894130060981	0.0	0.038267706463870156	0.0	0.023171020467070935	0.0	0.010242804359706701	-0.04223552833710971	0.02730361629903122	0.06619042369645485	0.0	0.0	0.0	0.08664687149479448	-0.015672714364383965	0.04282447739983084	0.0	0.0	0.0	-0.018772260139011974	-0.040242714956257086	0.017568307612226393	0.0	0.0	-0.012060761031003633	0.0	0.0	0.0	0.0	0.0	0.022477035976790762	-0.008874653548334915	0.0	0.0	0.0	0.0	-0.018809264214021036	0.0	-8.40623572774082e-05	0.0	-0.011717747138376432	0.0	0.0	0.0	0.0
289	-0.011647650453363963	-0.00261328843396543	0.0	0.004021850929748917	0.0	0.02612945420934522	0.0	0.01482241109953292	-0.044282467126543934	-0.013736721713134689	0.012806249121405443	0.0	0.0	0.0	0.027952740740942627	0.06215303008106802	0.015510337827805176	0.0	0.0	0.0	-0.004188308511541496	-0.03838034791430488	0.01959269725404698	0.0	0.0	0.00516706598324053	0.0	0.0	0.0	0.0	0.0	-0.003002108814143491	-0.03471091253201926	0.0	0.0	0.0	0.0	0.047469772950132355	0.0	-0.043605098097946285	0.0	-0.04017380273225752	0.0	0.0	0.0	0.0
290	-0.04839782736799751	-0.10846375864958424	0.0	-0.04403029816855926	0.0	-0.028014408271577966	0.0	-0.028797772763946065	0.016176723046087423	-0.03335065460651664	-0.03494829454595555	0.0	0.0	0.0	-0.035927988082909916	-0.039511389668973204	-0.004914043562505602	0.0	0.0	0.0	0.024761368637374763	0.027512937797867475	-0.07760682079299992	0.0	0.0	0.010082315648108376	0.0	0.0	0.0	0.0	0.0	-0.03530089447206746	-0.0012245686971581351	0.0	0.0	0.0	0.0	0.03565731584474881	0.0	-0.021606710561766777	0.0	-0.03096253596721844	0.0	0.0	0.0	0.0
291	-0.02189677087973004	0.10240987154762711	0.0	-0.0392193891157175	0.0	-0.03704771898631014	0.0	-0.025567260093578976	0.012090778939053262	-0.0015548411398400921	-0.030318878090194384	0.0	0.0	0.0	-0.03053293368063535	-0.03254875310337845	-0.02387770228908763	0.0	0.0	0.0	0.008990650820470404	0.023396587119786857	-0.009740623914234215	0.0	0.0	0.002770388986087626	0.0	0.0	0.0	0.0	0.0	0.003091596376677865	-0.020017132106722513	0.0	0.0	0.0	0.0	0.028449135520736267	0.0	-0.015320523285741332	0.0	-0.02534165021392955	0.0	0.0	0.0	0.0
292	-0.02712904943191859	-0.003348300809713594	0.0	0.012369403995573375	0.0	0.024514126806427006	0.0	0.03526870342932087	-0.052241943678697465	-0.027450969258338193	-0.04249249946279585	0.0	0.0	0.0	-0.04471989443594705	-0.05085786443837191	0.008924499177366213	0.0	0.0	0.0	-0.027365232551340664	0.010453713425634826	-0.007730450963769081	0.0	0.0	-0.006695958887111867	0.0	0.0	0.0	0.0	0.0	-0.0006773026072667493	-0.017609060681033576	0.0	0.0	0.0	0.0	0.013584812524452905	0.0	-0.031850827808326564	0.0	0.015559719638112155	0.0	0.0	0.0	0.0
293	-0.0048534277955781515	-0.0471638357141765	0.0	0.02586551894729385	0.0	0.02458027090286228	0.0	0.04327825131413052	-0.06817623004901255	-0.00455416172167758	0.02292487325090184	0.0	0.0	0.0	-0.007972646007730254	-0.04712537786819239	0.029024670983479696	0.0	0.0	0.0	-0.03934536571027113	0.03201437129816355	0.032829276234874416	0.0	0.0	-0.0035889648398119032	0.0	0.0	0.0	0.0	0.0	-0.0042395113616106265	-0.02664169218861928	0.0	0.0	0.0	0.0	-0.026536868330947944	0.0	-0.028480967933500006	0.0	-0.037109253147055134	0.0	0.0	0.0	0.0
294	-0.03503639273414437	0.005482279373635143	0.0	-0.04219741000610409	0.0	0.027916410010619803	0.0	-0.036123427257107314	0.014620036252806062	0.025392030320883614	-0.045446165602442246	0.0	0.0	0.0	-0.04816205386615309	-0.05530017462216823	-0.04309857960252188	0.0	0.0	0.0	0.0318021362291275	0.03684735803305646	0.0026154321862614073	0.0	0.0	-0.014508893958976471	0.0	0.0	0.0	0.0	0.0	-0.025220510138694308	-0.007483599498098487	0.0	0.0	0.0	0.0	-0.02666332274657257	0.0	-0.035861548961219666	0.0	-0.043708706985779	0.0	0.0	0.0	0.0
295	0.06205066091006199	0.02297601840141877	0.0	-0.03266860264343708	0.0	-0.005717606954718597	0.0	-0.02116842435024463	0.006527142817717199	0.044674456944720574	-0.024015221471485694	0.0	0.0	0.0	-0.02318674421676255	0.027115828976743066	0.029950215391126533	0.0	0.0	0.0	0.009215615014735088	-0.05380783992941045	-0.060770809982715765	0.0	0.0	0.030827117130204373	0.0	0.0	0.0	0.0	0.0	0.04286610904027503	-0.006976798931793806	0.0	0.0	0.0	0.0	0.01863409856251175	0.0	0.12692617181453625	0.0	0.02282513204313643	0.0	0.0	0.0	0.0
296	0.013811585234859123	0.023882606112185817	0.0	0.04650330159677506	0.0	0.02286948447513429	0.0	0.03199529938176311	-0.022523089803143225	0.058181008438511886	0.020969105978355537	0.0	0.0	0.0	0.07596469836228277	0.044588310857875915	-0.01895935187184256	0.0	0.0	0.0	0.008770201667420648	0.02953599499418441	0.019373937801893268	0.0	0.0	0.0026994318101624475	0.0	0.0	0.0	0.0	0.0	-0.011126696202104153	0.02515507995397332	0.0	0.0	0.0	0.0	0.03919991029728044	0.0	-0.024696174361310823	0.0	0.056303581028190955	0.0	0.0	0.0	0.0
297	-0.03542944299560653	0.0076690682002844264	0.0	0.04503457034571319	0.0	-0.029692987247860163	0.0	0.031771417503372174	-0.03590150874955174	-0.005351981573810378	0.03130985664479363	0.0	0.0	0.0	0.014241087803734741	0.08639795378081903	0.01253559172367794	0.0	0.0	0.0	-0.046457169774044696	-0.04320267736982749	0.0036918130597609357	0.0	0.0	-0.0005252416869491345	0.0	0.0	0.0	0.0	0.0	0.015583695090059673	-0.012836849124524503	0.0	0.0	0.0	0.0	-0.001584962235560483	0.0	-0.03726433517503812	0.0	-0.04496302867521294	0.0	0.0	0.0	0.0
298	0.051388470086786486	0.07522093673427917	0.0	-0.025108428258458815	0.0	-0.01780188174208233	0.0	0.01585468820901681	0.00010622534928027526	0.03723521074567663	0.016969834059372507	0.0	0.0	0.0	0.10227293139905909	0.18065219415328712	0.0231135139258199	0.0	0.0	0.0	-0.01645270552219564	0.01132284748863859	0.0023427202459377545	0.0	0.0	-0.005419203430827956	0.0	0.0	0.0	0.0	0.0	0.03413427289121708	0.011023858459683174	0.0	0.0	0.0	0.0	0.007306696682878752	0.0	0.003117601737843101	0.0	-0.008854932635901508	0.0	0.0	0.0	0.0
299	-0.00186597061832901	-0.062261124822685865	0.0	0.032533057817735814	0.0	-0.01395402543703389	0.0	0.02611009705391591	0.024008620112965878	-0.02273082502737176	0.010700748711342566	0.0	0.0	0.0	0.009042460696629348	0.018525632332439396	0.015303827869665915	0.0	0.0	0.0	-0.008277328717682381	0.003933535699939724	0.027529544209735506	0.0	0.0	0.017122715532626596	0.0	0.0	0.0	0.0	0.0	-0.009478626010543684	-0.03184336801574798	0.0	0.0	0.0	0.0	-0.005632796574320736	0.0	-0.033656011873596965	0.0	0.01589032890052954	0.0	0.0	0.0	0.0
300	-0.08850427016284632	-0.0524153839710878	0.0	-0.05008386338041228	0.0	-0.03156610216672812	0.0	-0.029054951449727872	-0.004804278486278004	-0.026640503342432453	-0.04077348768512342	0.0	0.0	0.0	-0.04271658318768992	-0.04827247287244024	-0.009250976729055648	0.0	0.0	0.0	0.01166324589890436	-0.024822164714705826	-0.048714709753632165	0.0	0.0	0.006663566627824911	0.0	0.0	0.0	0.0	0.0	-0.017272409108032526	0.015512614086786924	0.0	0.0	0.0	0.0	0.04472736667525261	0.0	-0.02951661785607786	0.0	-0.0020997298412174605	0.0	0.0	0.0	0.0
301	-0.02758223406294124	-0.02801457653724555	0.0	0.0005942666374501105	0.0	-0.006009607476378588	0.0	-0.02553215138298056	-0.009259906939624946	-0.009495170094137145	0.019572362109335967	0.0	0.0	0.0	-0.016407963000314434	-0.07059042536101193	0.024483861568618835	0.0	0.0	0.0	0.008804937371926157	-0.011506265206111733	0.0003667286623014826	0.0	0.0	-0.0014094997490752936	0.0	0.0	0.0	0.0	0.0	-0.012241141560406673	0.0071588290798514	0.0	0.0	0.0	0.0	0.017377224452239087	0.0	0.05989421927068726	0.0	0.0012064766700365561	0.0	0.0	0.0	0.0
302	0.08031587416284641	-0.058284684740670646	0.0	0.0025125219722250125	0.0	-0.00601647793723389	0.0	0.010878411073710518	0.017526704613544997	0.010056069292818498	-0.002231429308143548	0.0	0.0	0.0	0.05846512164585851	-0.04181182031076229	-0.00849946008976405	0.0	0.0	0.0	-0.03586978150180696	0.02887296558949436	0.020820994060581854	0.0	0.0	-0.0008250013741349105	0.0	0.0	0.0	0.0	0.0	-0.006241822319212416	0.02464064853172468	0.0	0.0	0.0	0.0	0.03803887328102771	0.0	-0.023683644736566395	0.0	-0.03281965685799647	0.0	0.0	0.0	0.0
303	-0.0063940347035712245	0.11938765567460677	0.0	-0.028334092939276773	0.0	0.023835804406356124	0.0	-0.03148409842090703	-0.09063322854232059	0.00850391323330205	0.031428749258313106	0.0	0.0	0.0	0.030335600619078786	-0.04530115468609227	0.01939527971732869	0.0	0.0	0.0	0.001954468393183979	-0.026779307411045183	-0.02488819969156557	0.0	0.0	-0.001349680845009946	0.0	0.0	0.0	0.0	0.0	-0.01492963230339292	0.021492336432411357	0.0	0.0	0.0	0.0	-0.0630348464562239	0.0	0.02056885969372343	0.0	-0.03563657106771839	0.0	0.0	0.0	0.0
304	-0.06408218658359133	-0.003543344322525503	0.0	-0.027622789968923957	0.0	0.019190699462027918	0.0	-0.03903347859582919	0.02912281742570342	0.006378689451865481	0.007031485085122999	0.0	0.0	0.0	0.004766354394914648	-0.06157212954888872	0.0007738468739421748	0.0	0.0	0.0	0.004915313142626035	-0.009814335736796022	0.013339749379101757	0.0	0.0	-0.0061853372750232186	0.0	0.0	0.0	0.0	0.0	-0.02278367439146019	-0.000505040114137437	0.0	0.0	0.0	0.0	0.0584960479310017	0.0	0.057582531548187856	0.0	0.0334545825519756	0.0	0.0	0.0	0.0
305	0.0038312424951428706	-0.028607870471415765	0.0	-0.029900180098464617	0.0	-0.016639130310802733	0.0	-0.0037441210565885667	0.027029661419776196	0.011921075787822932	0.005963851385265119	0.0	0.0	0.0	0.023584471867216985	0.06858009199077447	0.0310983417792928	0.0	0.0	0.0	0.02852537031695007	-0.032296274720628855	-0.04406520349167657	0.0	0.0	0.0017700240807820872	0.0	0.0	0.0	0.0	0.0	0.050345250732235544	0.033539796829015596	0.0	0.0	0.0	0.0	0.03933001230456977	0.0	0.04074939637954932	0.0	0.03911625810417787	0.0	0.0	0.0	0.0
306	0.08431594827517411	-0.052338876060435344	0.0	0.036110757956470854	0.0	0.024087007044254847	0.0	0.04371432026737502	0.01993560407600986	-0.025436711556074576	-0.010426739073767774	0.0	0.0	0.0	0.03833552135456445	0.10135046300290611	0.010545122088348926	0.0	0.0	0.0	-0.022115827592800903	0.03129979147746351	0.02893424095267062	0.0	0.0	0.019723177769679485	0.0	0.0	0.0	0.0	0.0	-0.012565539046782582	-0.021579852920633358	0.0	0.0	0.0	0.0	0.04228851088081055	0.0	-0.027389714313999426	0.0	-0.0361334928564782	0.0	0.0	0.0	0.0
307	0.013062408022359081	0.00757815064211084	0.0	0.021643739110917777	0.0	0.026265241143557844	0.0	0.026721483469592543	-0.04484633757738541	-0.019369325423041008	0.03760937689882446	0.0	0.0	0.0	0.012468644252588337	0.03304777832305384	0.021224426866500296	0.0	0.0	0.0	-0.008711145808701882	-0.04877334772875982	0.026499943499093646	0.0	0.0	0.009444538145292447	0.0	0.0	0.0	0.0	0.0	0.008759773140370688	-0.011480845441539465	0.0	0.0	0.0	0.0	-0.06960705402678796	0.0	-0.04101348377734994	0.0	-0.025787272207781285	0.0	0.0	0.0	0.0
308	-0.006896214964956971	0.09525311498865732	0.0	0.008881767020849238	0.0	-0.009778330108494073	0.0	0.025009390682633702	-0.07401569090078924	0.0037887030118363466	-0.026744670748769718	0.0	0.0	0.0	0.04570333090550201	0.1534186272275125	0.03251523522077571	0.0	0.0	0.0	-0.02629466506379762	-0.0734594984921684	-0.06497393176059743	0.0	0.0	-0.008587088836509847	0.0	0.0	0.0	0.0	0.0	0.0461421527559818	0.01792581924493431	0.0	0.0	0.0	0.0	-0.07758755439064524	0.0	-0.010467182281265471	0.0	-0.021001964787764615	0.0	0.0	0.0	0.0
309	0.0825794565380178	0.006112529108926277	0.0	0.023301906671288324	0.0	-0.0308928504672435	0.0	-0.030942892487231245	0.018889864948497495	-0.020365704283165965	-0.03802231206572747	0.0	0.0	0.0	0.05364609792548288	-0.04413470817811445	0.002021779330554954	0.0	0.0	0.0	0.03319750460067317	0.0302462702216978	0.022167524159070914	0.0	0.0	-0.012158139955291754	0.0	0.0	0.0	0.0	0.0	-0.042921765150987994	-0.004459936528746015	0.0	0.0	0.0	0.0	0.040443679917506956	0.0	-0.02578085432345447	0.0	0.03305074725219318	0.0	0.0	0.0	0.0
310	-0.009868056488984228	-0.018101321008632848	0.0	0.03457567483232686	0.0	-0.015356569008055546	0.0	-0.02448635721548903	0.027276240961444133	-0.02893271529935466	0.03457318462772925	0.0	0.0	0.0	0.05659986828808171	-0.058425478377355525	-0.015403497500038232	0.0	0.0	0.0	-0.02828702132413865	-0.03164280101062732	-0.015912434760455393	0.0	0.0	0.0022375830585115958	0.0	0.0	0.0	0.0	0.0	-0.016961033097421856	0.006124921233365114	0.0	0.0	0.0	0.0	0.007243699530305142	0.0	0.08790635997131674	0.0	0.005849332386380091	0.0	0.0	0.0	0.0
311	0.06371533605862503	0.09206216035593365	0.0	0.026547025424140967	0.0	0.015459620507418708	0.0	0.06295582120461919	-0.07253333374859869	-0.043949970862736276	-0.025151053112001043	0.0	0.0	0.0	-0.02451042584077782	0.10727949837263233	0.031017621444542464	0.0	0.0	0.0	-0.024726925100846238	-0.057794931938851754	0.008389250313723381	0.0	0.0	0.014142361692381953	0.0	0.0	0.0	0.0	0.0	0.04422940021369222	0.016826395933954106	0.0	0.0	0.0	0.0	-0.07008861899928213	0.0	-0.00830324239665257	0.0	-0.019067046476504094	0.0	0.0	0.0	0.0
312	-0.03657930010178055	0.017963012365870702	0.0	-0.033021716855889206	0.0	0.03719631336476625	0.0	-0.04667395024395511	0.014050640679684983	0.032679242418245956	0.013415797221224235	0.0	0.0	0.0	-0.06578174810496965	-0.04704119175903292	0.0020044980077773217	0.0	0.0	0.0	0.04219331227490351	0.009428811695906553	0.01903745227525563	0.0	0.0	-0.01165239461697056	0.0	0.0	0.0	0.0	0.0	0.009119488851566545	0.010444604023619766	0.0	0.0	0.0	0.0	-0.030524507820500514	0.0	0.06176960331563876	0.0	-0.024182955111100475	0.0	0.0	0.0	0.0
313	-0.026730338671012405	0.001070531997521866	0.0	-0.030017375435378423	0.0	-0.037702032203940194	0.0	-0.0321401305193313	-0.012609393758083098	-0.027594676658327266	-0.039737988186767964	0.0	0.0	0.0	-0.04150982717847314	-0.046715082920639014	0.009574499881342756	0.0	0.0	0.0	0.026396717875637264	-0.016674172324142273	0.0020771135013098506	0.0	0.0	-0.0127014066685447	0.0	0.0	0.0	0.0	0.0	-0.025730000443167755	0.0010846418977030314	0.0	0.0	0.0	0.0	-0.13416248433770872	0.0	0.05114890983289434	0.0	-0.014590362457443457	0.0	0.0	0.0	0.0
314	-0.05321420642883081	0.010807784451153015	0.0	0.01565913920321721	0.0	-0.00944758015754896	0.0	0.017490842553213058	-0.071830627896068	-0.0028802622368180627	0.015428780013349214	0.0	0.0	0.0	-0.03832579644469972	0.03625566752844252	0.04215822349360509	0.0	0.0	0.0	-0.03638918897743966	-0.06287151574613915	0.029429265225878444	0.0	0.0	0.009819474638047096	0.0	0.0	0.0	0.0	0.0	-0.004476874858405516	0.025004898152263134	0.0	0.0	0.0	0.0	-0.12038598768766084	0.0	-0.024400579036545442	0.0	-0.03346071408646392	0.0	0.0	0.0	0.0
315	-0.009951884648293894	-0.008583546374823513	0.0	0.03613506436708668	0.0	0.024893791477261347	0.0	-0.032686946821950544	0.02109574038017747	-0.005563310531470654	0.02511314421200762	0.0	0.0	0.0	-0.04242302703301691	-0.04789362130502707	0.001759674270761731	0.0	0.0	0.0	0.0415233888892686	0.032468561224975434	0.03760329323472772	0.0	0.0	-0.012949533680477219	0.0	0.0	0.0	0.0	0.0	-0.026777221042585196	-0.004652352235142175	0.0	0.0	0.0	0.0	0.044335154560169066	0.0	-0.029174573304399827	0.0	-0.03772945047438648	0.0	0.0	0.0	0.0
316	-0.03684817843199917	-0.03119221861762301	0.0	0.023665168422516113	0.0	0.024564628407896104	0.0	-0.006986245468614175	-0.06368423415072591	0.023892053297494074	-0.0399853055105873	0.0	0.0	0.0	-0.041798047179715477	-0.047087047866671713	-0.01847008748896845	0.0	0.0	0.0	-0.03932029415575115	-0.06175396043672905	0.02628650023354768	0.0	0.0	0.004770294824064479	0.0	0.0	0.0	0.0	0.0	-0.024989063641412824	0.0020218086882412096	0.0	0.0	0.0	0.0	-0.13113589851146878	0.0	0.020835885813815635	0.0	0.030215976523734624	0.0	0.0	0.0	0.0
317	0.026902464101540395	0.08007365459894877	0.0	0.02565612624331451	0.0	0.022522027112381854	0.0	-0.017782982502286184	0.017685201167895074	-0.004534577889075349	0.04224248373694569	0.0	0.0	0.0	0.01512807217110027	-0.04208190572454437	0.02539104462204882	0.0	0.0	0.0	-1.684984006680469e-05	-0.027384340515104744	0.04279319117657565	0.0	0.0	-0.011725947210753656	0.0	0.0	0.0	0.0	0.0	0.008068623475352027	-0.04549944437576074	0.0	0.0	0.0	0.0	-0.14265002535070914	0.0	-0.02392749022175895	0.0	-0.03303769484406634	0.0	0.0	0.0	0.0
318	-0.06302418651448045	-0.032755233292457095	0.0	-0.05271867970138548	0.0	-0.020416129612715005	0.0	-0.034631997921496904	0.023555836002451796	-0.026276892421000557	-0.043308904983651676	0.0	0.0	0.0	-0.04567132151999198	-0.052085737321743666	-0.012568440613889204	0.0	0.0	0.0	0.00902594818409078	0.03494696426173225	0.01977426654295409	0.0	0.0	0.014247712855136558	0.0	0.0	0.0	0.0	0.0	0.0030485311212168466	-0.006843789542572557	0.0	0.0	0.0	0.0	-0.051813017842194255	0.0	-0.032959407700916266	0.0	0.02259104358948657	0.0	0.0	0.0	0.0
319	-0.024734657286729755	-0.091254499936296	0.0	0.01962373927037818	0.0	0.023162187682161297	0.0	0.009018720339602462	0.018605736427518418	-0.03146680790514926	-0.03770039154598581	0.0	0.0	0.0	-0.03913524177835627	-0.043650540118621996	-0.010702778768222256	0.0	0.0	0.0	-0.037072483356245474	-0.04841610435105479	0.03530409697450147	0.0	0.0	0.019676789847557653	0.0	0.0	0.0	0.0	0.0	-0.00905590126972465	-0.034281109992128446	0.0	0.0	0.0	0.0	-0.09494356082042185	0.0	-0.025343725217782182	0.0	0.03483574715820448	0.0	0.0	0.0	0.0
320	0.02725582241157647	0.016196805331706747	0.0	0.04728787454886134	0.0	0.019282023375517553	0.0	0.0437452226958448	-0.08234097495696764	0.03483733960382192	0.06061222035564454	0.0	0.0	0.0	0.05471920587532011	0.03482902445747026	0.04359581964259897	0.0	0.0	0.0	0.019189000568460315	0.009237809647333126	0.039541407143159096	0.0	0.0	-0.004676687773810295	0.0	0.0	0.0	0.0	0.0	0.051704146494266835	-0.024630476045369422	0.0	0.0	0.0	0.0	-0.021188271189992985	0.0	-0.016759590641541675	0.0	-0.026628413213990045	0.0	0.0	0.0	0.0
321	-0.05204200181154365	-0.03696546422500422	0.0	0.045796846816813584	0.0	0.02803522825286211	0.0	0.012893852252425878	-0.05537907890734789	0.022505435330280224	-0.045639749157145956	0.0	0.0	0.0	-0.04838765331675167	-0.05559132404658433	-0.03772259397897056	0.0	0.0	0.0	0.013414617789725386	-0.0014852382332979663	0.0134380869486493	0.0	0.0	-0.014570191951187203	0.0	0.0	0.0	0.0	0.0	0.004176499609001358	0.0001247306379540996	0.0	0.0	0.0	0.0	-0.06975271304677454	0.0	-0.036124412000234384	0.0	0.004779729993876546	0.0	0.0	0.0	0.0
322	-0.051202451219779066	-0.044446206242221134	0.0	0.007873716824964022	0.0	0.021812417485215597	0.0	0.006055635653836099	-0.04479060596345237	-0.0574807160529083	-0.03550129056766255	0.0	0.0	0.0	-0.03657244157934097	-0.040343094994722106	-0.006712395919438746	0.0	0.0	0.0	-0.03490909208425033	-0.05775973972389614	-0.07845838804550866	0.0	0.0	0.013504939064361598	0.0	0.0	0.0	0.0	0.0	-0.018446639673028516	0.023966937096643777	0.0	0.0	0.0	0.0	-0.09849133403557274	0.0	-0.022357612233406387	0.0	-0.03163396561493781	0.0	0.0	0.0	0.0
323	0.07929391188236237	-0.05415892306063645	0.0	0.023584207854605937	0.0	-0.01916696366604729	0.0	0.0008169035834167289	0.02232543642146139	-0.047857726438483406	-0.01164030434905341	0.0	0.0	0.0	-0.0368978724630276	-0.04998907988138658	-0.032075422999119384	0.0	0.0	0.0	0.029248305164455486	0.03370740835571758	0.02547199480082955	0.0	0.0	0.002253396900597505	0.0	0.0	0.0	0.0	0.0	-0.03380101482246996	-0.03900093657676593	0.0	0.0	0.0	0.0	0.007165939038249268	0.0	-0.03106644930798729	0.0	0.025283011151428048	0.0	0.0	0.0	0.0
324	0.04044598555121591	-0.004994234497240865	0.0	0.06304550926591104	0.0	-0.0016938434404980274	0.0	0.023183444387884222	-0.02960000417677438	0.007292793025067372	0.018751900601880513	0.0	0.0	0.0	0.02212508653275458	0.0990880759121775	0.016097085379528787	0.0	0.0	0.0	-0.020981849134611243	0.0345472453446584	0.01212233376412559	0.0	0.0	0.005819343985411894	0.0	0.0	0.0	0.0	0.0	0.0396601452704182	-0.021788951385358697	0.0	0.0	0.0	0.0	0.01447515198898614	0.0	-0.03234898644019222	0.0	-0.040567898135352484	0.0	0.0	0.0	0.0
325	0.019780964627110705	-0.02289713192853861	0.0	0.05225334490817215	0.0	-0.002939774646872463	0.0	0.04437606726921527	-0.05352887498330335	-0.017686170828845927	0.047101584587915316	0.0	0.0	0.0	0.07104827136513663	0.09292285656673414	0.03216764938265652	0.0	0.0	0.0	-0.03734506293580971	-0.024863755782106495	0.02767909345488459	0.0	0.0	0.011730770539232358	0.0	0.0	0.0	0.0	0.0	0.031210960087416383	-0.018904490006241448	0.0	0.0	0.0	0.0	-0.015279218379961235	0.0	-0.02571996479697854	0.0	-0.03464046204787043	0.0	0.0	0.0	0.0
326	0.0003287666218412309	-0.04023482043713238	0.0	0.05034774942503012	0.0	0.02481967334767924	0.0	0.03758560321055033	-0.051126828423089424	-0.004060890604857779	0.01658333653755878	0.0	0.0	0.0	-0.03860164970622628	-0.024808467387796587	-0.008202575069220305	0.0	0.0	0.0	-0.009051201766262482	0.0323611880233447	0.061070068696855086	0.0	0.0	-0.011911221056087783	0.0	0.0	0.0	0.0	0.0	0.018071417281590414	-0.033671629677296464	0.0	0.0	0.0	0.0	0.02043588153689473	0.0	-0.029010600867000014	0.0	-0.037582832135345315	0.0	0.0	0.0	0.0
327	0.008599706921116064	-0.005413397077202455	0.0	-0.007311778039470779	0.0	-0.04280457686728616	0.0	-0.011283895226537957	0.018761041446982978	0.03928591126677913	-0.01874567117362306	0.0	0.0	0.0	0.00014889787439368113	0.07846563365471337	-0.0013394671814944779	0.0	0.0	0.0	0.03317668914918665	-0.007011578932205595	-0.00047594660427256323	0.0	0.0	0.0076474663277301055	0.0	0.0	0.0	0.0	0.0	-0.0069204795546351835	0.008951330303627412	0.0	0.0	0.0	0.0	0.055402418792330085	0.0	-0.03882623190190467	0.0	0.006624490813260571	0.0	0.0	0.0	0.0
328	-0.019012409347963666	0.03685626863852338	0.0	-0.042827249936158086	0.0	-0.021872232238213128	0.0	-0.027989929066393943	0.022100585407945024	-0.014262795527458188	-0.014659949023906316	0.0	0.0	0.0	-0.04374981796521003	0.04854730194876961	0.005107787717240989	0.0	0.0	0.0	0.004413853471913371	-0.049808081992761995	0.004507397269382714	0.0	0.0	-0.0019438034166583882	0.0	0.0	0.0	0.0	0.0	0.0064735019261196155	-0.002194446178666101	0.0	0.0	0.0	0.0	0.015061151512806462	0.0	0.012744771400501703	0.0	-0.014901799212319091	0.0	0.0	0.0	0.0
329	-0.0474134544565998	0.028301858118910277	0.0	0.015823769395313887	0.0	-0.026958307806515418	0.0	0.023005007459006653	-0.04369165231550031	0.013273877056525848	-0.03339580759680573	0.0	0.0	0.0	-0.03411874244050043	0.11768497143811944	0.03876568949626198	0.0	0.0	0.0	-0.0328377986205192	-0.075944206300294	-0.03207133448013695	0.0	0.0	0.0042362913860937695	0.0	0.0	0.0	0.0	0.0	0.006009590082163826	0.022514382226753143	0.0	0.0	0.0	0.0	-0.12816021793460358	0.0	-0.019498621173136388	0.0	-0.02907755718900029	0.0	0.0	0.0	0.0
330	-0.011996688405759912	-0.05247411472919191	0.0	-0.0352281907939916	0.0	-0.040025032691933124	0.0	-0.0228871810052688	0.008701021809259302	0.047193103400543744	-0.02647824859879101	0.0	0.0	0.0	0.021626342739658695	0.15763170812463753	0.03226486306568911	0.0	0.0	0.0	-0.026032569162058	-0.05833059152097384	-0.06456366411063401	0.0	0.0	0.015183099778060325	0.0	0.0	0.0	0.0	0.0	-0.017775210573548004	0.017742016860039796	0.0	0.0	0.0	0.0	0.02246912698266121	0.0	-0.010105413245091763	0.0	0.014345818814493805	0.0	0.0	0.0	0.0
331	0.013169162427841958	0.037142524723102574	0.0	-0.0053458673091240794	0.0	0.01554177819800929	0.0	-0.02205444050043082	-0.07298440911172702	0.04597281493504183	-0.009793359133726988	0.0	0.0	0.0	-0.024666418132111977	-0.024977668064169532	0.031143412354558458	0.0	0.0	0.0	0.029826353239384894	0.018920518213798802	0.01330985920294209	0.0	0.0	-0.008124856708931075	0.0	0.0	0.0	0.0	0.0	0.011308947004787935	0.01691874114403142	0.0	0.0	0.0	0.0	0.020611049230160206	0.0	-0.008485000852420736	0.0	-0.019229568442475958	0.0	0.0	0.0	0.0
332	0.0015745639518561095	-0.029556718628503436	0.0	-0.0035790103382804125	0.0	-0.04333956842654949	0.0	-0.025280639254443606	0.023684853595667278	-0.01044761243163785	0.03987354486877146	0.0	0.0	0.0	0.027441365994087426	-0.03193100696254732	0.006166952263065177	0.0	0.0	0.0	0.020107416056077833	-0.01889901180555538	-0.014084524242497853	0.0	0.0	0.01836094910708917	0.0	0.0	0.0	0.0	0.0	0.012490121763661134	-0.010705554183354619	0.0	0.0	0.0	0.0	-0.0019776080297505554	0.0	0.05358126735786588	0.0	-0.04129120002488681	0.0	0.0	0.0	0.0
333	-0.0655005362548942	-0.02835798608115587	0.0	-0.051771472809051165	0.0	-0.019308417585044656	0.0	-0.033995951005303914	-0.05130886171624564	0.06347176862482473	0.031494460884776906	0.0	0.0	0.0	-0.04460910382719764	0.021026826812022732	-0.029445767676294664	0.0	0.0	0.0	-0.006641303899736932	-0.031566145707459234	0.0029640691156651326	0.0	0.0	0.015487606459894701	0.0	0.0	0.0	0.0	0.0	-0.015285337627603502	0.004143327305260379	0.0	0.0	0.0	0.0	0.04725591023001937	0.0	0.016660206886993857	0.0	-0.040007034163408346	0.0	0.0	0.0	0.0
334	-0.0027360964023330657	-0.014420441939770384	0.0	0.005211167902448356	0.0	0.007369044924946905	0.0	0.007699691321461989	0.03306852075102026	0.016277878937475444	0.0006913297308596749	0.0	0.0	0.0	0.009747649915006196	0.03451536964382372	-0.01952619220572432	0.0	0.0	0.0	0.02206100881636058	0.004796517955443717	-7.253341475269553e-05	0.0	0.0	-0.008911730576352209	0.0	0.0	0.0	0.0	0.0	0.02364742381418193	0.016317347169828585	0.0	0.0	0.0	0.0	0.05315609680157031	0.0	-0.043203284530241484	0.0	0.043581624273722676	0.0	0.0	0.0	0.0
335	0.002968137745081621	0.004635897477422104	0.0	0.012482766100698383	0.0	0.012902215720019048	0.0	0.007088023083688691	-0.05522000285953157	-0.014465223641918434	-0.007940163736967366	0.0	0.0	0.0	-0.015414576383674763	-0.03653341809479775	0.00406500406808516	0.0	0.0	0.0	-0.016134764817514125	-0.0576051007290316	0.0008247372971091837	0.0	0.0	-0.009596429280471145	0.0	0.0	0.0	0.0	0.0	0.0028538441056055013	-0.031127610923920163	0.0	0.0	0.0	0.0	-0.06431526914556582	0.0	-0.01993073347539444	0.0	-0.035846360748469044	0.0	0.0	0.0	0.0
336	0.002424213120009816	-0.03792522950577697	0.0	0.012494750516234717	0.0	0.023316374629681558	0.0	0.019166687373690493	-0.009995209489527599	-0.019740886814869178	0.0049442063557485596	0.0	0.0	0.0	-0.004761955206836157	-0.04176311344109492	-0.009725531038080682	0.0	0.0	0.0	-0.0003578714772547832	0.01900698480843783	0.00174335909519255	0.0	0.0	-0.02172388112907121	0.0	0.0	0.0	0.0	0.0	-0.014606811067222825	-0.051408033089513305	0.0	0.0	0.0	0.0	0.005329655296337266	0.0	-0.036717322108347564	0.0	-0.011122050319624635	0.0	0.0	0.0	0.0
337	0.010820815241541097	0.0667934120657411	0.0	-0.02313137249162912	0.0	0.017989065246967414	0.0	-0.0030800190132377575	-0.03209918992011446	0.01728347705438373	0.011251254878826224	0.0	0.0	0.0	-0.0075886608205453536	-0.026613763915404497	0.015427275811181237	0.0	0.0	0.0	-0.014772945545261096	0.031478901737878026	-0.0015109659903323118	0.0	0.0	-0.03127678543700911	0.0	0.0	0.0	0.0	0.0	0.009545154213466366	-0.0212828923364413	0.0	0.0	0.0	0.0	0.027950484064219638	0.0	-0.011900302291516266	0.0	-0.02733025535173253	0.0	0.0	0.0	0.0
338	0.014238917582661239	0.034701044872491996	0.0	0.018635578667019502	0.0	0.018630544842215963	0.0	0.018740638847556258	-0.031357180044485886	0.011851988266770388	0.004784078763537919	0.0	0.0	0.0	-0.013127699470647902	0.08423406772349859	0.03267655560621139	0.0	0.0	0.0	0.02943682023910325	-0.02895982427664312	0.0023661689311429146	0.0	0.0	-0.03219981139440197	0.0	0.0	0.0	0.0	0.0	0.01119196260170035	-0.01956244791165316	0.0	0.0	0.0	0.0	-0.0420609577268614	0.0	0.004003765655440241	0.0	-0.05208831630708925	0.0	0.0	0.0	0.0
339	0.02149816192237982	-0.028914817644287667	0.0	-0.024072656644177907	0.0	-0.05627261112893715	0.0	-0.0166852335068867	0.020331507737757933	-0.01744091993415577	-0.0074063333942036135	0.0	0.0	0.0	0.00445277769221143	-0.029507767230239068	-0.014700082421647179	0.0	0.0	0.0	-0.023259112375555235	-0.0012687169952734216	-0.0021881885643393	0.0	0.0	0.05545427932798617	0.0	0.0	0.0	0.0	0.0	-0.021320911037588874	0.028613957812374108	0.0	0.0	0.0	0.0	-0.04760573775214434	0.0	-0.014243135423136207	0.0	-0.029814781203332703	0.0	0.0	0.0	0.0
340	0.006410563497535537	-0.016896991456441045	0.0	0.012348533975777478	0.0	-0.013627872340996633	0.0	0.020010989295776004	-0.0482770248690835	-0.02834399979909784	0.011708495062879007	0.0	0.0	0.0	0.0018244660544181237	0.10732235145265427	0.003098769344573925	0.0	0.0	0.0	-0.03065854316480665	-0.02540764768497797	0.00010034035950473481	0.0	0.0	0.003353286885949705	0.0	0.0	0.0	0.0	0.0	-0.004042078731765332	-0.04206479857475699	0.0	0.0	0.0	0.0	-0.03065790039350256	0.0	-0.028839143626133667	0.0	-0.04529354459500499	0.0	0.0	0.0	0.0
341	0.00916566628564679	0.010973841788849277	0.0	0.018195766188807527	0.0	0.024318903687719776	0.0	0.01182837992859872	-0.0679842519225847	-0.016426325868521448	0.005119986158790011	0.0	0.0	0.0	0.0016853473509284484	-0.04461402034715225	0.028666643887542274	0.0	0.0	0.0	0.004674955130937505	0.004086939890891703	0.0018145636878113477	0.0	0.0	-0.040384799519131	0.0	0.0	0.0	0.0	0.0	0.06654966501295054	-0.05488001810769905	0.0	0.0	0.0	0.0	-0.061274417258437644	0.0	-0.026472364780105347	0.0	-0.04278362481087078	0.0	0.0	0.0	0.0
342	0.005113034694498101	-0.026195281069430764	0.0	0.028461867753176127	0.0	0.017629391908009613	0.0	0.03194626290536773	-0.009847895615933728	0.04289152464116771	0.0009576227547305058	0.0	0.0	0.0	0.03005249387189344	0.16603988061979677	-0.008691948928921923	0.0	0.0	0.0	-0.02165165580363726	0.031019878482584105	0.0029065054236850976	0.0	0.0	0.03742607049666621	0.0	0.0	0.0	0.0	0.0	0.05277490120421215	0.026489624272216867	0.0	0.0	0.0	0.0	0.027283756830749288	0.0	-0.01107229026248423	0.0	-0.026452165801179085	0.0	0.0	0.0	0.0
343	0.02051585934541111	-0.06283355722491932	0.0	0.025412764177516294	0.0	-0.005861687100475991	0.0	0.025055235452839053	-0.016457629213740072	-0.015471894534997596	0.0035967260896717533	0.0	0.0	0.0	0.008746299968245306	0.11627858289931636	0.003326308565722291	0.0	0.0	0.0	0.005763806807099684	0.0403141188748146	0.003060239428635407	0.0	0.0	0.02996258018151359	0.0	0.0	0.0	0.0	0.0	0.04804752151282198	-0.018796065750413288	0.0	0.0	0.0	0.0	0.023028059868172534	0.0	-0.027837765119644454	0.0	-0.002415338808922323	0.0	0.0	0.0	0.0
344	-0.01999047555476014	-0.04890496188759898	0.0	-0.031150040846318117	0.0	0.026658573461057267	0.0	-0.022096713864193707	-0.02398758858990555	-0.028958704559469667	0.009638477477624	0.0	0.0	0.0	-0.0043449167848141805	-0.018816999208515536	-0.001411068093231482	0.0	0.0	0.0	0.007561954099961694	0.01834443936714547	-0.003826669019244673	0.0	0.0	-0.043751353885807656	0.0	0.0	0.0	0.0	0.0	0.0012303988826535006	0.004359696164518903	0.0	0.0	0.0	0.0	0.0440211698811845	0.0	-0.005588450960486032	0.0	-0.048495584406393163	0.0	0.0	0.0	0.0
345	-0.00814013249788417	0.042214608229907746	0.0	0.030523678588135837	0.0	0.002069169531178887	0.0	-0.020756789368659018	0.02800385751400312	0.05312094097002616	-0.002781833087288899	0.0	0.0	0.0	0.030128813438623985	-0.04587952690446901	-0.012395961890362829	0.0	0.0	0.0	-0.008646184913472438	0.0015261956612144226	-0.0025158316656695	0.0	0.0	0.024860933850740417	0.0	0.0	0.0	0.0	0.0	0.005187465658856609	0.0374933934736355	0.0	0.0	0.0	0.0	0.020621760582393876	0.0	0.04934377499186019	0.0	0.011535828285275846	0.0	0.0	0.0	0.0
346	0.03841220662589459	-0.06397001794336743	0.0	-0.02525052755076233	0.0	-0.02355233583560485	0.0	0.0010154386398132389	0.02202861387875297	-0.008176764455531485	-0.007876671431606617	0.0	0.0	0.0	-0.014452913423447377	0.1097244749824053	-0.03428939260535735	0.0	0.0	0.0	-0.02474533038119614	0.034402928800937586	-0.0045796403768442245	0.0	0.0	0.009627522627083177	0.0	0.0	0.0	0.0	0.0	-0.005021105057257364	0.0016559508657376983	0.0	0.0	0.0	0.0	0.032197607607226245	0.0	-0.01717482717343794	0.0	-0.03292377938345972	0.0	0.0	0.0	0.0
347	0.01962829739666532	0.00640781668785118	0.0	0.019471940660217995	0.0	0.02764504618206225	0.0	0.009958052768938484	-0.022459556968939733	0.012060437216065357	-0.002218016227754017	0.0	0.0	0.0	-0.02036919968861408	0.031909800518249806	-0.014792744067278313	0.0	0.0	0.0	0.009060371894379466	-0.016806426746073626	-0.0004971639918217883	0.0	0.0	-0.04517079097233694	0.0	0.0	0.0	0.0	0.0	0.0331369566046473	0.006947775643156734	0.0	0.0	0.0	0.0	-0.01257679793754785	0.0	-0.034129551725266764	0.0	0.050995021878728064	0.0	0.0	0.0	0.0
348	-0.02542395494564792	-0.004804978990049906	0.0	-0.02261602250994232	0.0	-0.012005916604967085	0.0	-0.015571467914958665	0.009186592097464292	-0.008338886485450173	0.0049454018634967215	0.0	0.0	0.0	-0.0067118407765567436	-0.02502930660645803	0.0016889260028621021	0.0	0.0	0.0	-0.013499101557232527	0.03076781772026217	-0.00415350216984601	0.0	0.0	-0.03047506022064203	0.0	0.0	0.0	0.0	0.0	-0.025155103810576805	0.026185006755087937	0.0	0.0	0.0	0.0	0.026917640794598234	0.0	0.005009318180797719	0.0	-0.025969985608897274	0.0	0.0	0.0	0.0
349	-0.0110659451450994	-0.043027602628524245	0.0	-0.011665334642067501	0.0	-0.0545486298969742	0.0	-0.0018589879817715524	0.02430118961259211	0.025632980815951566	-0.008506495804215914	0.0	0.0	0.0	0.025510948968094638	0.04266772309178509	-0.006922589511965091	0.0	0.0	0.0	-0.026735508186359242	0.015657971205358726	-0.001252659792040639	0.0	0.0	0.030965331622764002	0.0	0.0	0.0	0.0	0.0	0.003348208923951859	0.03320818719857867	0.0	0.0	0.0	0.0	0.035358714733414266	0.0	0.016638384235417476	0.0	0.0029344286711768435	0.0	0.0	0.0	0.0
350	-0.002629537058823577	-0.010103991204305135	0.0	-0.021378699055555644	0.0	-0.039701586457601905	0.0	-0.014625390751728765	0.016449985627250363	-0.008919443378906083	-0.006330603687326147	0.0	0.0	0.0	-0.0110901589210528	0.16400100580401866	0.020013237792606907	0.0	0.0	0.0	-0.01985992129929915	0.029060548943118103	-0.003953361805656369	0.0	0.0	0.053827196877386074	0.0	0.0	0.0	0.0	0.0	-0.006087714403754013	0.0241217583098532	0.0	0.0	0.0	0.0	0.024437847939992617	0.0	0.07211647031694315	0.0	0.04333577447514774	0.0	0.0	0.0	0.0
351	5.8872424950778825e-05	0.04093200341139559	0.0	0.0031279207502098146	0.0	-0.019234415318023175	0.0	0.008047721465581976	-0.026982945200584918	0.009033223022772024	0.004075314166511562	0.0	0.0	0.0	0.027220830031469155	0.13659317281841304	0.0206134226397165	0.0	0.0	0.0	-0.00656026317786422	-0.025137296655762042	0.00026185023114366144	0.0	0.0	-0.012152618725488847	0.0	0.0	0.0	0.0	0.0	0.014690426772937035	0.013357155893113412	0.0	0.0	0.0	0.0	0.0438335174070992	0.0	-0.03162552424917656	0.0	0.03966753909659878	0.0	0.0	0.0	0.0
352	-0.024212817217086607	-0.004376497194368026	0.0	-0.021864396256184585	0.0	0.016619254151859577	0.0	-0.014996762544715225	-0.07279026580303594	-0.03816486122558547	-0.006524548428501897	0.0	0.0	0.0	-0.011511995903304848	-0.02271841157651248	-0.006077166177132683	0.0	0.0	0.0	-0.020472765984424622	-0.029637191772698745	-0.004031924621446507	0.0	0.0	-0.029305762185646993	0.0	0.0	0.0	0.0	0.0	-0.03754732741731313	-0.014124898477820984	0.0	0.0	0.0	0.0	-0.10486108332869823	0.0	-0.008746829566689419	0.0	-0.023986063056769136	0.0	0.0	0.0	0.0
353	0.002324734201904135	0.04019669369476091	0.0	-0.0076726064434477605	0.0	0.028796759682518512	0.0	-0.023608869979244943	0.033378255109750884	0.05890318138562504	0.002828530378611739	0.0	0.0	0.0	0.02507373540755638	-0.057347766543877576	-0.021964944518974478	0.0	0.0	0.0	0.021228298919475447	0.045271925975938224	0.0007146510702714806	0.0	0.0	-0.04682799326571473	0.0	0.0	0.0	0.0	0.0	-0.00554076629929242	0.04371334160702671	0.0	0.0	0.0	0.0	-0.028325809085924903	0.0	-0.03678093710495518	0.0	0.013473261605973674	0.0	0.0	0.0	0.0
354	-0.0001543786551307747	-0.018948240418996606	0.0	0.015443776174410645	0.0	0.02556092774101081	0.0	0.024541040053966116	-0.032710746297931345	0.0012328382713640014	-0.009827019403315469	0.0	0.0	0.0	-0.018694992366859044	-0.04814598276023715	-0.010855075349360626	0.0	0.0	0.0	-0.030908221838633683	0.02727221533964257	0.001686378689592612	0.0	0.0	-0.04217194980323276	0.0	0.0	0.0	0.0	0.0	0.015635177228840724	-0.008139873213402773	0.0	0.0	0.0	0.0	0.04198646167518346	0.0	-0.029331656101091525	0.0	-0.0008510536692471219	0.0	0.0	0.0	0.0
355	0.014238354696237729	0.03661054620532082	0.0	-0.00636815063746001	0.0	0.007415163723826126	0.0	0.0030986222987367056	-0.008416660168513976	0.03907146265360025	-0.0031251577903757904	0.0	0.0	0.0	0.0038992652418918736	0.042258968585962245	-0.007562008937296957	0.0	0.0	0.0	0.014063045182089664	-0.04184616158235184	0.00012311996663631617	0.0	0.0	-0.0425403270762744	0.0	0.0	0.0	0.0	0.0	0.03174218830094234	0.003924403494759701	0.0	0.0	0.0	0.0	0.04246103323583204	0.0	0.05279915582351291	0.0	-0.019947641802816742	0.0	0.0	0.0	0.0
356	-0.0065923503296481945	0.020771580135044078	0.0	-0.00758987769177758	0.0	-0.006363780913888663	0.0	0.0012571711249892744	0.009883238530626412	-0.013545253765162968	0.0005290256407826348	0.0	0.0	0.0	0.029979450630438165	0.05076536302698083	0.02277226873802873	0.0	0.0	0.0	-0.014109180354027199	-0.04023535053090651	-0.0017229832254165797	0.0	0.0	-0.001825548720614138	0.0	0.0	0.0	0.0	0.0	-0.002515361332831979	-0.013578546473632772	0.0	0.0	0.0	0.0	0.044295638157262465	0.0	-0.013574946723484827	0.0	0.00010786629163623589	0.0	0.0	0.0	0.0
357	0.04026944353789419	0.011657898345350212	0.0	-0.026873944315074526	0.0	-0.04522436336661169	0.0	0.009131350269136643	0.024367673740667558	-0.03545576376184667	-0.008524921295446006	0.0	0.0	0.0	0.0037649021619584958	-0.03812040113406934	-0.012032613585646768	0.0	0.0	0.0	-0.026793730772353287	0.036642932208434884	-0.001186758884345529	0.0	0.0	0.008921813757208002	0.0	0.0	0.0	0.0	0.0	-0.0377458745464854	-0.0043991709843901276	0.0	0.0	0.0	0.0	0.035451192818042356	0.0	-0.02121547161811391	0.0	0.059305845510946774	0.0	0.0	0.0	0.0
358	-0.02647976434216038	-0.09458254352892546	0.0	-0.020271385951468518	0.0	-0.013979785645509085	0.0	0.022661549688903763	0.014854540949531004	-0.019586596187541702	-0.00588844023014623	0.0	0.0	0.0	-0.010128437054771884	-0.017820658767299043	-0.03007196557927106	0.0	0.0	0.0	-0.018462731960487266	0.027532669484898735	-0.0037742509618925502	0.0	0.0	0.014723242343055692	0.0	0.0	0.0	0.0	0.0	0.047148362992093774	0.022275303341028167	0.0	0.0	0.0	0.0	0.022218616490373343	0.0	-0.004781866052967303	0.0	-0.01978130164310301	0.0	0.0	0.0	0.0
359	-0.01277483978045597	-0.06712808429500941	0.0	0.005525979788905574	0.0	0.019573500691301537	0.0	0.011285764048416034	-0.0505610616364676	-0.053603987376642216	0.008832342264246233	0.0	0.0	0.0	-0.013885191729981473	-0.031119446732512	-0.029035097368717955	0.0	0.0	0.0	-0.023920544416216202	0.033500994110831774	-0.004473908028329668	0.0	0.0	0.04138715805024564	0.0	0.0	0.0	0.0	0.0	-0.034924661261588816	0.029488073040777614	0.0	0.0	0.0	0.0	0.03088755541756056	0.0	-0.015547866525592998	0.0	-0.031198421424947297	0.0	0.0	0.0	0.0
360	-0.012195011506950145	-0.039954404058075765	0.0	0.0019325759825209719	0.0	-0.0021590198095406935	0.0	0.010844553325951942	-0.007875249006187848	-0.03095748957095828	0.004830504792181568	0.0	0.0	0.0	-0.013453630655013569	0.027171360461051407	-0.00792522263665309	0.0	0.0	0.0	0.002319605778492024	-0.0028397471990981036	-7.935707283946749e-06	0.0	0.0	-0.016928957356041722	0.0	0.0	0.0	0.0	0.0	-0.02061294861243649	-0.013085347155697771	0.0	0.0	0.0	0.0	-0.00710985072947058	0.0	-0.04907277600615697	0.0	-0.0029866074091359483	0.0	0.0	0.0	0.0
361	-0.013603025928716973	-0.03210040904490214	0.0	-0.018021589259377434	0.0	-0.04203957918950552	0.0	0.0003392349898477835	0.021674443286349272	0.0020644544856904517	-0.010756562938557288	0.0	0.0	0.0	-0.00817444710785974	0.05538364793153362	0.0018379739193373442	0.0	0.0	0.0	-0.03384548021291178	0.01169110931448078	-0.00136886167118921	0.0	0.0	0.038898218694793596	0.0	0.0	0.0	0.0	0.0	-0.005859500887122416	0.011712191247736833	0.0	0.0	0.0	0.0	-0.027746044115369833	0.0	0.0008178226439764832	0.0	-0.03227495978364848	0.0	0.0	0.0	0.0
362	-0.0022116509450695997	-0.014149443264465073	0.0	0.005112592538089255	0.0	-0.03206358972409495	0.0	0.023494735402765095	0.01920564938480765	0.0059566561524913185	0.0014592412154323057	0.0	0.0	0.0	0.022879579118695287	0.19575947218423995	0.022188795062900075	0.0	0.0	0.0	-0.022273156980346407	-0.0018560136416724525	0.0008004763940262713	0.0	0.0	0.01717088655488968	0.0	0.0	0.0	0.0	0.0	0.03082329073094714	-0.00840828820012335	0.0	0.0	0.0	0.0	0.028270920788428244	0.0	-0.01229825433077412	0.0	-0.027752275219852417	0.0	0.0	0.0	0.0
363	0.02147673358955713	0.01739680537072438	0.0	0.03145158813112266	0.0	0.021656042411386453	0.0	0.014062054599075186	0.023862112593909305	-0.024528681101256285	0.013890989572952641	0.0	0.0	0.0	0.021495582925383266	-0.03704160183049993	0.02586500641511309	0.0	0.0	0.0	-0.026350992359525392	-0.0362178897720054	0.0012034595045368993	0.0	0.0	-0.022407684810749454	0.0	0.0	0.0	0.0	0.0	-0.016705504542494084	-0.025551740632258912	0.0	0.0	0.0	0.0	-0.04588643481244906	0.0	-0.020342132345205904	0.0	-0.012282245158501176	0.0	0.0	0.0	0.0
364	0.018241159604223345	-0.013845515326357439	0.0	0.011238564080104794	0.0	-0.007204191894957611	0.0	0.0259269948085608	0.028601751003669896	-0.03645870376531497	-0.00362461720087843	0.0	0.0	0.0	0.031139620116802113	0.08913728651960331	0.024894722616226498	0.0	0.0	0.0	-0.00249809830095752	-0.03607944891736796	-0.0002345158818962821	0.0	0.0	0.0100741244335775	0.0	0.0	0.0	0.0	0.0	0.00988625398900193	0.0011772486055293377	0.0	0.0	0.0	0.0	0.019043145833157145	0.0	-0.0008382324798685316	0.0	0.01771402677481408	0.0	0.0	0.0	0.0
365	0.026129373646821764	0.059004900646150646	0.0	0.04297103419451671	0.0	0.008672327596260417	0.0	-0.009376581539760714	0.006559245686507673	0.030048978206445042	0.01801143281835193	0.0	0.0	0.0	0.05781931129857305	-0.0001196174391936478	0.012204639545578282	0.0	0.0	0.0	-0.011198238076336572	0.019588670291924355	0.005673875772673077	0.0	0.0	-0.017870917575397778	0.0	0.0	0.0	0.0	0.0	0.03433088774298314	0.012674914577831075	0.0	0.0	0.0	0.0	0.010680027663906116	0.0	0.009547967598252815	0.0	-0.00458481083243692	0.0	0.0	0.0	0.0
366	0.019409481413700587	-0.012948842046151321	0.0	0.019903089348475383	0.0	0.022321649583427396	0.0	-0.01902957878669443	0.024749140110642748	0.020943501429920595	-0.004032408177366656	0.0	0.0	0.0	-0.016092825857602806	-0.03893439892029786	-0.03895922216936504	0.0	0.0	0.0	0.04294596934537623	0.03700824392298442	0.002947657752743759	0.0	0.0	-0.03751094757524019	0.0	0.0	0.0	0.0	0.0	0.012159817824110273	0.03372661346209261	0.0	0.0	0.0	0.0	0.035981804864353574	0.0	-0.021874441486208367	0.0	0.029351345087565584	0.0	0.0	0.0	0.0
367	0.004125634614554851	0.08860139121913457	0.0	0.004719475432906307	0.0	0.020311809540961557	0.0	0.005329687928778108	0.022070708301632345	0.011058830201014077	-0.007888337530599723	0.0	0.0	0.0	-0.014478287620056571	-0.033218986672449116	-0.017617107039023	0.0	0.0	0.0	0.05264891428810836	0.03444324057415116	-0.0008614520227226084	0.0	0.0	-0.034618985705923415	0.0	0.0	0.0	0.0	0.0	0.007057905143838315	-0.031041622266639375	0.0	0.0	0.0	0.0	0.03225616010259764	0.0	-0.017247543822861415	0.0	-0.03300089387910863	0.0	0.0	0.0	0.0
368	-0.013757380245328257	-0.044812431036738445	0.0	-0.02561424608713541	0.0	-0.019042214358348148	0.0	0.011410986336796486	0.02255266872909515	-0.03482270169561998	0.002226888214965427	0.0	0.0	0.0	0.02160513815776022	0.057222828904260656	-0.009010873844667377	0.0	0.0	0.0	-0.025204264407600253	-0.033842468010290686	-0.004638472818817367	0.0	0.0	0.038330121630587785	0.0	0.0	0.0	0.0	0.0	0.05904312492044652	0.031184572642389684	0.0	0.0	0.0	0.0	0.03292655736113894	0.0	-0.018080113675172593	0.0	-0.03388381690653729	0.0	0.0	0.0	0.0
369	0.0035340554865232266	0.011667889400587533	0.0	0.022907483213006383	0.0	-0.0062790787058932705	0.0	0.014999443337714895	0.00999611770677716	0.003357064019783908	0.004721048962334931	0.0	0.0	0.0	0.015891695739904965	-0.007453438809166993	-0.003525965925280843	0.0	0.0	0.0	-0.03289035761610999	-0.018050379199335474	0.0016529628664282725	0.0	0.0	-0.04461578466323588	0.0	0.0	0.0	0.0	0.0	-0.004003100540967286	-0.0018034778287873182	0.0	0.0	0.0	0.0	-0.006721373567743558	0.0	-0.03324158794470378	0.0	0.052883326553707234	0.0	0.0	0.0	0.0
370	-0.0068221490760032085	-0.007161609909983215	0.0	-0.006660413683657063	0.0	-0.04053031711301848	0.0	0.001967854066470257	0.025707600286793697	0.017874532238682524	-0.00889627015026757	0.0	0.0	0.0	-0.01667057833140304	-0.04097962367137052	-0.023116324919857243	0.0	0.0	0.0	0.025144950882785982	0.008752141323871827	0.0015983781866383308	0.0	0.0	0.05435262851679079	0.0	0.0	0.0	0.0	0.0	0.06391796733066123	-0.01887710565941058	0.0	0.0	0.0	0.0	-0.005059935172323912	0.0	-0.02353014805843671	0.0	-0.039663465117319954	0.0	0.0	0.0	0.0
371	0.011942998024869289	-0.01966119813019116	0.0	-0.007260031698639613	0.0	-0.05771923861392133	0.0	-0.017429482384244126	0.02173395385455485	0.01431126049144584	-0.0006928497889349461	0.0	0.0	0.0	0.024670722527458867	0.10932678223349128	0.016543064430196874	0.0	0.0	0.0	-0.0020452206184318053	0.009579499046352132	-0.0016696297575265952	0.0	0.0	0.035504744990091125	0.0	0.0	0.0	0.0	0.0	0.006724084288917918	0.03023704988007938	0.0	0.0	0.0	0.0	0.031787741441524464	0.0	0.01743593982151778	0.0	0.00378021979689145	0.0	0.0	0.0	0.0
372	0.0013171195633868784	-0.00062000662412129	0.0	0.012065667242991848	0.0	0.020324824844259078	0.0	-0.014150872363627729	-0.02051416540135753	0.046756208586783414	-0.006082791797189513	0.0	0.0	0.0	-0.01448874303163319	-0.03325599848548125	-0.020409619254487053	0.0	0.0	0.0	0.0301333285462309	0.03445985099878143	0.0021583491565976922	0.0	0.0	-0.03463771344547423	0.0	0.0	0.0	0.0	0.0	0.00804488158491196	-0.02124757200785362	0.0	0.0	0.0	0.0	0.00919877565820092	0.0	-0.01727750664335596	0.0	0.02658006706018537	0.0	0.0	0.0	0.0
373	-0.0016293039139480769	0.05742423490090302	0.0	-0.027934206683161638	0.0	-0.008332058087328263	0.0	-0.019637835992194725	0.025895326530024854	0.002534358265144813	-0.008948296827136859	0.0	0.0	0.0	-0.0106937038661715	-0.04138020615631447	-0.001039355347756036	0.0	0.0	0.0	-0.028131552271590365	-0.01738441940254604	-0.0038795261137750487	0.0	0.0	-0.0026155694228604076	0.0	0.0	0.0	0.0	0.0	-0.03775694957021926	0.035053128658027254	0.0	0.0	0.0	0.0	-0.008973069611090722	0.0	0.0982719743672267	0.0	0.11138552937022592	0.0	0.0	0.0	0.0
374	-0.010232186394037468	0.08270646580850718	0.0	-0.023135472711017534	0.0	0.017993498263036305	0.0	-0.015968647788119638	-0.04512117387894808	0.013253920102463655	0.0007368241326211087	0.0	0.0	0.0	-0.012615949261948872	-0.026626370149631973	-0.01270954687797098	0.0	0.0	0.0	-0.022076589207460903	0.004639313734274916	-0.001090499804024251	0.0	0.0	-0.031283164110518666	0.0	0.0	0.0	0.0	0.0	-0.03907074134392778	-0.0053915065315784175	0.0	0.0	0.0	0.0	-0.07757984421159134	0.0	0.1249387991090414	0.0	0.02401259382926108	0.0	0.0	0.0	0.0
375	-0.011448011759315634	-0.012393704235430649	0.0	-0.038275941540783585	0.0	-0.0014027568537634972	0.0	-0.027545290702025944	-0.005157713565026562	0.009860607910743554	0.0001316068941496468	0.0	0.0	0.0	-0.0066473699195221374	-0.03952664244331734	-0.009635698921262509	0.0	0.0	0.0	0.008644578860337667	-0.0050475897146217835	-0.0031259378750702386	0.0	0.0	0.0011349325685411412	0.0	0.0	0.0	0.0	0.0	0.01922138021812084	0.05229806836265445	0.0	0.0	0.0	0.0	-0.0029219018355789717	0.0	-0.04959476260553384	0.0	0.025348215185931156	0.0	0.0	0.0	0.0
376	-0.01851104958773092	0.04475422093128751	0.0	-0.023296654910304908	0.0	-0.005764907551278587	0.0	-0.01609189025743866	-0.04383963619903852	-0.011408314428830444	0.0074298172684162025	0.0	0.0	0.0	-0.018933871570241814	0.0771780092285326	0.006308165266411712	0.0	0.0	0.0	0.0024561839354186607	-0.047441084256182486	-0.004263596273376422	0.0	0.0	0.02505943542251222	0.0	0.0	0.0	0.0	0.0	-0.013307251488219277	0.03918127052739122	0.0	0.0	0.0	0.0	0.042537689903836634	0.0	0.03983081119199515	0.0	-0.04654181950648935	0.0	0.0	0.0	0.0
377	-0.023907809825231295	-0.02000470435668201	0.0	-0.014317711211605962	0.0	-0.007511639228948856	0.0	0.0031712789666767894	0.02222338271706088	0.008094613555081513	-0.0035110662099295683	0.0	0.0	0.0	0.008521193779278981	-0.01207496134637232	0.024571252528105998	0.0	0.0	0.0	-0.02491589658647852	-0.01979122066958559	-0.004601505886476371	0.0	0.0	-0.009559364067834983	0.0	0.0	0.0	0.0	0.0	0.0010055378748683576	-0.013530998592661478	0.0	0.0	0.0	0.0	0.04993005701656815	0.0	-0.00013045110364481041	0.0	0.06910166198817676	0.0	0.0	0.0	0.0
378	-0.003543887298346979	0.052380257371658544	0.0	-0.006958034971707061	0.0	0.027395834649202554	0.0	-0.022618115603132073	-0.009211776897188186	0.015488548448985572	-0.010504714327578876	0.0	0.0	0.0	-0.01264798185025105	-0.0533639350326353	0.022053540692117672	0.0	0.0	0.0	0.009464675626737496	-0.01205076601675985	-0.003113950915209135	0.0	0.0	-0.044812200121723815	0.0	0.0	0.0	0.0	0.0	-0.00017520094060711935	0.027112695699362054	0.0	0.0	0.0	0.0	4.202451941915982e-05	0.0	0.03292649441052099	0.0	0.0831536419837383	0.0	0.0	0.0	0.0
379	-0.01999731675180114	-0.07103718790168019	0.0	0.007754302518059475	0.0	0.02083967525707483	0.0	-0.01798150518232364	0.02277417340086942	-0.021627850749754974	-0.008083296694416492	0.0	0.0	0.0	-0.014902331009056352	-0.03472008631985781	-0.0376507756040582	0.0	0.0	0.0	0.04616977214413859	0.03511691474769567	0.0007589787906598661	0.0	0.0	-0.035378532481221206	0.0	0.0	0.0	0.0	0.0	-0.035796298688823266	0.031440926502556234	0.0	0.0	0.0	0.0	0.03323466590335539	0.0	-0.01846275528090812	0.0	0.09105671485142237	0.0	0.0	0.0	0.0
380	-0.006124663937706625	0.032801435051817734	0.0	-0.004982592130881211	0.0	-0.013823696580770563	0.0	-0.0003697608944278572	-0.019729919710752886	-0.008215789468881367	-0.0016742082112601673	0.0	0.0	0.0	0.013629956869310011	0.022753644031385918	0.03313602259455883	0.0	0.0	0.0	-0.0008690183298204422	-0.036089889858286865	-0.0008581098360326316	0.0	0.0	-0.0030428951128168387	0.0	0.0	0.0	0.0	0.0	-0.003795155559143179	-0.015380277990505726	0.0	0.0	0.0	0.0	-0.016609280208177417	0.0	0.06233971083533527	0.0	0.02057357247665892	0.0	0.0	0.0	0.0
381	0.006632835507876372	0.03135156566772392	0.0	0.01822548718818114	0.0	0.02484243727552395	0.0	0.0014379367726108441	-0.04516566209472232	-0.00903332712417066	0.006901724648254748	0.0	0.0	0.0	-0.018117816917405053	-0.04610280065636785	0.02921746166040317	0.0	0.0	0.0	0.013141629668167714	0.04022533022602802	0.0024527207996270493	0.0	0.0	-0.041138112788468933	0.0	0.0	0.0	0.0	0.0	-0.01915600981937073	-0.047821853298409926	0.0	0.0	0.0	0.0	0.040654594371042935	0.0	-0.027677603148788137	0.0	-0.0440617550557945	0.0	0.0	0.0	0.0
382	-0.015367204260485545	-0.059910829650741224	0.0	0.0008088465646363625	0.0	0.020793733386756125	0.0	-0.017949014429440642	0.02271294854504665	-0.035996110043607275	-0.008066328764224986	0.0	0.0	0.0	-0.014865425133580306	-0.03458944073475628	-0.01781530556447653	0.0	0.0	0.0	0.008135956362142427	-0.03356202604784205	0.0028065509251576797	0.0	0.0	0.005966792684285788	0.0	0.0	0.0	0.0	0.0	-0.05551589807230328	0.03137006917931055	0.0	0.0	0.0	0.0	-0.07838885904955616	0.0	-0.018356991474865872	0.0	-0.034177440059542825	0.0	0.0	0.0	0.0
383	-0.004957177257528105	-0.03699962560231748	0.0	-0.03104833522389607	0.0	-0.027667031531703988	0.0	0.00719011140970115	-0.025921688671741237	-0.013636423509760682	0.005412333097748859	0.0	0.0	0.0	-0.007291545171710194	0.013691657112040446	-0.025373532774850355	0.0	0.0	0.0	-0.014341295988875267	-0.04112864041324214	-0.000986830016531094	0.0	0.0	-0.010882501405791193	0.0	0.0	0.0	0.0	0.0	-0.015857027093590027	0.04024596715725109	0.0	0.0	0.0	0.0	0.04381733564943112	0.0	0.07718053423756283	0.0	0.05260455515990976	0.0	0.0	0.0	0.0
384	0.009021469663492487	-0.03852041489326915	0.0	-0.022961263508200956	0.0	-0.060816760039130766	0.0	0.0073969509715020145	0.018730184447079433	-0.008450060822279882	-0.002037714001977006	0.0	0.0	0.0	0.015273572237355084	0.12685387025019584	-0.002716400761698832	0.0	0.0	0.0	-0.02185677492006578	0.023862002415737816	-0.003343944583731237	0.0	0.0	0.02171554041064215	0.0	0.0	0.0	0.0	0.0	0.010132870558794256	0.0178392718123019	0.0	0.0	0.0	0.0	0.02760955862543174	0.0	-0.011476905210748982	0.0	-0.026881251545844337	0.0	0.0	0.0	0.0
385	-0.009292349936343446	-0.03170598053182255	0.0	-0.009130772279400495	0.0	-0.0071283491013252945	0.0	0.014398336966487225	0.031593795435884454	-0.021595978827158878	-0.0008197295844138211	0.0	0.0	0.0	-0.020218731810575423	-0.05353997026491365	-0.007716298740850313	0.0	0.0	0.0	0.011519265594187169	-0.0014736549247893098	0.00035337461520591735	0.0	0.0	0.02944937082579796	0.0	0.0	0.0	0.0	0.0	0.0017947929284657048	-0.02731048464225927	0.0	0.0	0.0	0.0	0.045502582721279314	0.0	0.01277971247358605	0.0	0.0257426480358038	0.0	0.0	0.0	0.0
386	-0.0043682467025496444	-0.034977331676749636	0.0	0.024603798238763692	0.0	-0.024154800120196843	0.0	0.03293128320718752	-0.05026360971222651	-0.01292083327453698	-0.001783751871473948	0.0	0.0	0.0	0.03845924650566712	0.15548252028138448	0.02229185620044513	0.0	0.0	0.0	-0.022387477489325507	0.03182452736390996	0.0036821969419641803	0.0	0.0	0.03160688306379465	0.0	0.0	0.0	0.0	0.0	0.02426342550025553	0.02746204910396055	0.0	0.0	0.0	0.0	0.0016170643979636448	0.0	-0.012523761283180921	0.0	-0.027991420656805866	0.0	0.0	0.0	0.0
387	0.038101978966305974	0.08777558304998763	0.0	0.031709386561365224	0.0	0.0043317977763091845	0.0	0.023672342055110915	0.02163790386113965	-0.006564026183008694	0.016458403293936035	0.0	0.0	0.0	0.01244115984362255	0.0961038186055707	0.024109025314024066	0.0	0.0	0.0	-0.0061325860070264426	-0.02759420943536355	0.004181354043280209	0.0	0.0	-0.034151677210495196	0.0	0.0	0.0	0.0	0.0	0.057629676009707864	-0.05115754106658603	0.0	0.0	0.0	0.0	0.031654137833013796	0.0	-0.016499889225994283	0.0	0.00601195424837008	0.0	0.0	0.0	0.0
388	0.018582160410576958	-0.048282638795875535	0.0	-0.02752113728217781	0.0	-0.033644673789614735	0.0	0.00043616856657567447	0.032305500848285346	-0.004859673697016658	0.00904128413800577	0.0	0.0	0.0	-0.006812221956088394	0.08106231776896392	-0.008422649832567616	0.0	0.0	0.0	-0.00998795919545263	0.01826518449837273	-0.0011946687167492666	0.0	0.0	0.021899793094430155	0.0	0.0	0.0	0.0	0.0	-0.0015392118360222007	-0.01112918351000187	0.0	0.0	0.0	0.0	0.0367482703846914	0.0	-0.02282631901395623	0.0	-0.051750429122004935	0.0	0.0	0.0	0.0
389	-0.0036874330301684957	-0.008884947022917155	0.0	0.006455742244355278	0.0	0.013655576806362337	0.0	-0.004438042454145259	0.01320021855725767	-0.0036443455996094587	0.006553894453972452	0.0	0.0	0.0	-0.012679007087354904	-0.0696429037156308	-0.014325943828674323	0.0	0.0	0.0	0.0034449787457413775	0.01417019650217757	0.001121564514432018	0.0	0.0	-0.053049253664229766	0.0	0.0	0.0	0.0	0.0	-0.019816202334469374	-0.02091088560607617	0.0	0.0	0.0	0.0	0.005922190237528409	0.0	-0.029472049410004954	0.0	0.02604712491201936	0.0	0.0	0.0	0.0
390	0.00983061480411651	-0.05325409366017877	0.0	0.013698988606743115	0.0	-0.018697154787169556	0.0	0.01784943394359756	0.02973971291543494	-0.04648287532321459	-0.005108584824407446	0.0	0.0	0.0	0.0011805352072237873	-0.04958360822117937	-0.0019118661061568423	0.0	0.0	0.0	0.016606821890757066	-0.027765762199418665	-0.0008356390386213584	0.0	0.0	0.020615237077083848	0.0	0.0	0.0	0.0	0.0	0.018159843440104007	0.007374231525638933	0.0	0.0	0.0	0.0	-0.030111274076059708	0.0	-0.030495482190540248	0.0	-0.04705005722355269	0.0	0.0	0.0	0.0
391	0.01203478225378025	0.011452462240821299	0.0	0.0021669632637138316	0.0	-0.035596402596086436	0.0	-0.03290017598298576	0.03493953990759373	-0.0005117577705563625	0.0033850926277234766	0.0	0.0	0.0	0.031232794681716157	-0.04485682502497558	-0.014185397758826674	0.0	0.0	0.0	0.009143208990851418	0.028705879560236125	-0.0012025283437908632	0.0	0.0	-0.044004950951258816	0.0	0.0	0.0	0.0	0.0	-0.01904870251229035	-0.010257454415174226	0.0	0.0	0.0	0.0	0.006554416746993495	0.0	-0.006898168536027541	0.0	0.0028193415707583056	0.0	0.0	0.0	0.0
392	-0.028828683871004134	-0.01657221019912877	0.0	-0.02789588982129624	0.0	0.009149605966855514	0.0	-0.01960853831110006	-0.012927637332240194	-0.0017416841144661092	-0.0037657476204546736	0.0	0.0	0.0	-0.01675045937537051	-0.04126239993918839	0.01270679149007622	0.0	0.0	0.0	-0.011755249838939528	0.038053020773821264	-0.005007534769665404	0.0	0.0	-0.038688901130715755	0.0	0.0	0.0	0.0	0.0	0.004220730978764157	-0.019279015372442018	0.0	0.0	0.0	0.0	0.03749933403377727	0.0	0.008449214398489282	0.0	-0.0399062308888763	0.0	0.0	0.0	0.0
393	0.00864334999890069	-0.04386996633692552	0.0	-0.011850463739877118	0.0	-0.03942153694682271	0.0	0.009585578797491476	0.024987739688245744	-0.0243497496537686	-0.0008947277406130962	0.0	0.0	0.0	0.03655821594536919	0.0919498982570987	-0.008061782699094732	0.0	0.0	0.0	-0.01664854622838412	0.010277080835230986	-0.003541683815697734	0.0	0.0	0.04369124648815128	0.0	0.0	0.0	0.0	0.0	0.028400938882038124	0.03400275175869233	0.0	0.0	0.0	0.0	0.03631369207666313	0.0	-0.022286613946366936	0.0	0.042441862059346566	0.0	0.0	0.0	0.0
394	0.03086144704965863	0.07037627532623814	0.0	0.014744106479425631	0.0	0.013144375048944867	0.0	-0.012539277957172945	0.012518960835768	0.0364609537232499	0.01761631812442708	0.0	0.0	0.0	-0.008720567200539452	-0.012836845797662515	-0.008486884847230914	0.0	0.0	0.0	0.049835172685627344	0.025295998462281265	0.003851569358854736	0.0	0.0	-0.02430575340196987	0.0	0.0	0.0	0.0	0.0	0.04353954144309906	-0.0293018030927245	0.0	0.0	0.0	0.0	0.018969871539230663	0.0	-0.000747232752027549	0.0	-0.015502656867842987	0.0	0.0	0.0	0.0
395	0.035334264969800536	0.06273510881483478	0.0	0.021784317981308872	0.0	0.017371413026441216	0.0	0.011850883131747474	0.008514240465787117	0.03215233018657734	0.009273771959971769	0.0	0.0	0.0	0.032251841541683826	0.19075781494387528	0.013748080066498991	0.0	0.0	0.0	-0.012910298607916232	0.030690639995356195	0.002116431924656585	0.0	0.0	-0.03038804472505216	0.0	0.0	0.0	0.0	0.0	0.0012538525469986983	-0.033618913433239826	0.0	0.0	0.0	0.0	0.026805540829250997	0.0	-0.01047839131575144	0.0	-0.025822348309493055	0.0	0.0	0.0	0.0
396	-0.02369921706369154	-0.016469161444185598	0.0	0.01624903578146121	0.0	-0.031917541111904174	0.0	0.0160469707234688	-0.024464469884551622	0.007495982586389305	0.0029534883408535136	0.0	0.0	0.0	0.007507787383644519	0.0502582947966141	-0.04194360973825236	0.0	0.0	0.0	0.0006656242764180411	-0.029735226598924636	-0.0019828547941114242	0.0	0.0	-0.0032436045924018725	0.0	0.0	0.0	0.0	0.0	0.02249238980143435	0.038613568221357336	0.0	0.0	0.0	0.0	-0.013972560146333132	0.0	-0.029168859502878473	0.0	-0.045643201430739126	0.0	0.0	0.0	0.0
397	-0.028328584400288383	0.03099266642276171	0.0	0.0026584721255074367	0.0	-0.009894027039499566	0.0	0.018172567122927967	0.02432320629661603	-0.018221255677170322	0.004898865072982805	0.0	0.0	0.0	-0.015836076207641	0.0867066502894489	0.0006140753124960952	0.0	0.0	0.0	-0.026754789002939018	-0.023376881418565677	-0.0011948247968961386	0.0	0.0	0.01519902906438384	0.0	0.0	0.0	0.0	0.0	-0.03763485894469765	-0.004316019434242474	0.0	0.0	0.0	0.0	-0.02373646341602923	0.0	-0.021138655657265183	0.0	0.02231020133299997	0.0	0.0	0.0	0.0
398	-0.007369230433226602	0.016901682265837527	0.0	-0.026964513013032283	0.0	0.022133324837979675	0.0	-0.0188963928122522	-0.03733959551107637	-0.033748992100500044	-0.0002624618495726212	0.0	0.0	0.0	-0.015941541428903416	-0.038398857019468366	-0.021103090479093135	0.0	0.0	0.0	0.00812595381369453	0.036767899620684066	-0.004856882090333342	0.0	0.0	-0.037239966814892896	0.0	0.0	0.0	0.0	0.0	-0.020316043467003116	-0.019674517934364113	0.0	0.0	0.0	0.0	-0.06069642971999985	0.0	-0.021440894882373322	0.0	-0.03744785553915165	0.0	0.0	0.0	0.0
399	0.010603309773074738	-0.0644146818206138	0.0	0.029338137899209214	0.0	-0.009665516159024428	0.0	0.030852747800066672	0.01036725632409517	-0.012638877106822053	-0.0018563819216291535	0.0	0.0	0.0	0.00218922176815796	0.11908641672605014	-0.009968922510161127	0.0	0.0	0.0	-0.005721857990352862	0.03814756951635989	0.002325469289418336	0.0	0.0	0.010608250009836924	0.0	0.0	0.0	0.0	0.0	-0.003429635716554387	-0.02159992293551865	0.0	0.0	0.0	0.0	0.0376366652491654	0.0	-0.023929621230195142	0.0	0.006871150309458451	0.0	0.0	0.0	0.0
400	-0.008049441473848869	0.01852927179610816	0.0	0.004943948462517548	0.0	-0.02694191191399285	0.0	-0.00739355199730869	0.03405664711235729	-0.018218125553719145	0.0013918996051754823	0.0	0.0	0.0	-0.02170331999075365	0.04188300751232181	-0.00045542529712937105	0.0	0.0	0.0	0.010714075564166713	-0.03760864440526003	0.0004963335297676578	0.0	0.0	-0.020191028024668236	0.0	0.0	0.0	0.0	0.0	0.009553114580163077	-0.04659771714183724	0.0	0.0	0.0	0.0	-0.014321624147125686	0.0	-0.03795283566183968	0.0	-0.054958425614754614	0.0	0.0	0.0	0.0
401	-0.009276435855565476	-0.023666871505093383	0.0	0.02298862791903255	0.0	0.024839947205079795	0.0	0.0036081844976022905	-0.030208020172478	-0.007101020759325711	-0.009560736221584683	0.0	0.0	0.0	-0.01811581660202599	-0.04609571960573013	-0.0024660783984243686	0.0	0.0	0.0	0.00507524756914896	0.040222152341772	0.003907357332491261	0.0	0.0	-0.04113452982235014	0.0	0.0	0.0	0.0	0.0	-0.014933376428480286	-0.0426803881809053	0.0	0.0	0.0	0.0	0.040649978522164065	0.0	-0.02767187070198824	0.0	-0.04405567591508454	0.0	0.0	0.0	0.0
402	0.005263813798557601	-0.024481640670167486	0.0	0.019547616154660614	0.0	-0.01721598477439354	0.0	0.026751972738937806	-0.015772177609930937	-0.014089724157754984	0.002843370877139301	0.0	0.0	0.0	0.039943087120866916	0.1317976144426986	0.013757869790489938	0.0	0.0	0.0	-0.028005304806258034	0.02147274832126403	-0.0008047772821048491	0.0	0.0	0.008934194526813512	0.0	0.0	0.0	0.0	0.0	0.021824333684555757	0.006370294002136454	0.0	0.0	0.0	0.0	0.03737560143246103	0.0	-0.023605404714467905	0.0	-0.03974327323719455	0.0	0.0	0.0	0.0
403	0.02221515556803522	0.009524424398700408	0.0	0.031992739029484116	0.0	-0.0011222680269663992	0.0	0.010581515559229046	-0.011670972805084851	0.0247451994287178	-0.007800147370723447	0.0	0.0	0.0	0.032665332877308335	-0.04267755770889238	-0.006834440075247025	0.0	0.0	0.0	0.009920850307433714	0.024503127875752363	0.0006302538825799892	0.0	0.0	-0.03940496186817031	0.0	0.0	0.0	0.0	0.0	0.008525578315974352	0.035756764056443555	0.0	0.0	0.0	0.0	0.038421817820268864	0.0	0.010850127133555851	0.0	0.07939228160630891	0.0	0.0	0.0	0.0
404	-0.022784557470535212	-0.04966144996336212	0.0	-0.013337150203217319	0.0	-0.026752627795306665	0.0	0.014204732197280526	-0.06012783398067767	-0.026847180650116147	-0.00311951639096269	0.0	0.0	0.0	-0.004105925336609447	0.12588620330535222	0.010865887496168973	0.0	0.0	0.0	-0.02804582270635338	-0.038479087184514225	-0.0008623421906611753	0.0	0.0	0.03310210418257663	0.0	0.0	0.0	0.0	0.0	0.016164261467717718	0.010712400305651097	0.0	0.0	0.0	0.0	-0.050038033255515146	0.0	-0.02368532972748632	0.0	-0.039828032052644805	0.0	0.0	0.0	0.0
405	0.023827779369141974	-0.010299240127031704	0.0	0.028229581131143877	0.0	0.018979906890807547	0.0	0.033258962370528125	0.020295735990750862	-0.04393977682507129	0.007039141446203151	0.0	0.0	0.0	0.023047659812191423	0.15890813673530818	0.009916159684026529	0.0	0.0	0.0	-0.023227785746530193	-0.033001435549913895	-6.655384460171818e-05	0.0	0.0	0.04287695222785208	0.0	0.0	0.0	0.0	0.0	0.05555582536143215	0.028572558119280955	0.0	0.0	0.0	0.0	0.029787209326979164	0.0	-0.014181340976070544	0.0	-0.029749249476318972	0.0	0.0	0.0	0.0
406	0.016748048605681083	0.041510825782596385	0.0	0.015046826943641924	0.0	0.02909299099989201	0.0	-0.02381836903668898	0.03377303049809707	0.02018459655778774	0.008524152408489308	0.0	0.0	0.0	0.008058943913562114	-0.0581901639803599	-0.019956243576567063	0.0	0.0	0.0	0.023264633188216456	0.045649983087468364	-0.00013583659181791463	0.0	0.0	-0.04725424095520277	0.0	0.0	0.0	0.0	0.0	-0.01202324457061792	-0.005831948326070853	0.0	0.0	0.0	0.0	-0.011563142564213789	0.0	-0.03746289783874766	0.0	0.07597582538943394	0.0	0.0	0.0	0.0
407	0.03024039454767654	0.06888385961438323	0.0	-0.01810752030334265	0.0	0.012557449187269174	0.0	0.00813852220632712	0.011736788690608542	-0.027110712753691056	0.005557593774560272	0.0	0.0	0.0	0.02884954588705473	0.21386666790814224	0.016292235970917238	0.0	0.0	0.0	-0.015732402116991815	-0.050560176769878874	-0.003424239930146561	0.0	0.0	-0.023461224894119344	0.0	0.0	0.0	0.0	0.0	-0.016666901368655933	0.018667037112529584	0.0	0.0	0.0	0.0	0.017881885821019853	0.0	0.0006039423865736311	0.0	-0.014069763711012404	0.0	0.0	0.0	0.0
408	0.0374386417423933	0.07372347912496821	0.0	-0.00026380771661321903	0.0	-0.05684833974865433	0.0	0.000331946156446402	0.020802477069143545	0.021191133038263206	-0.0029388864399780322	0.0	0.0	0.0	0.02878037038705985	0.12414558365456571	0.018294715328821494	0.0	0.0	0.0	0.002505308775473775	0.03322871745376204	0.0003403665413949624	0.0	0.0	0.015161661178255226	0.0	0.0	0.0	0.0	0.0	-0.01127864999494757	0.02160252790887746	0.0	0.0	0.0	0.0	0.03049207597242785	0.0	-0.01505671853978135	0.0	0.01049768433589548	0.0	0.0	0.0	0.0
409	0.010059194913438407	0.031034393263105704	0.0	0.001476343734854187	0.0	0.02551810695094165	0.0	-0.02295484373341969	0.010313195435726875	0.016362633585463113	0.006323471544658221	0.0	0.0	0.0	-0.020551489522796312	-0.04802421263781304	-0.010563993162113311	0.0	0.0	0.0	0.01936075182596811	0.04108763515753147	0.0002958900414767049	0.0	0.0	-0.04211033490379919	0.0	0.0	0.0	0.0	0.0	-0.01739748767761002	-0.008039379100071724	0.0	0.0	0.0	0.0	0.011849965127035591	0.0	-0.017271120282019752	0.0	-0.022243860601198828	0.0	0.0	0.0	0.0
410	0.0058324003325530265	-0.019303686576813164	0.0	0.008657718783658275	0.0	0.007552464434212103	0.0	0.019334209057065496	-0.0329791732498643	-0.022883017183340716	0.011404415287551583	0.0	0.0	0.0	0.015236762832256764	0.07938130837861532	0.02691318263153123	0.0	0.0	0.0	-0.027513681239301258	-0.015173444887606174	0.0002443705566980781	0.0	0.0	0.02814496288128422	0.0	0.0	0.0	0.0	0.0	0.003926915453221161	-0.010097897403798519	0.0	0.0	0.0	0.0	-0.04769009759722821	0.0	-0.022635635306459984	0.0	-0.05447164902570066	0.0	0.0	0.0	0.0
411	0.0346738359960095	0.07953760894147553	0.0	-0.021982805747175233	0.0	-0.030597833158767844	0.0	-0.015087300321994632	0.01732039780097213	0.04162675368101992	-0.00657183076419002	0.0	0.0	0.0	-0.011614836731468584	-0.02308246472508271	0.020700415800990118	0.0	0.0	0.0	-0.020622173119421515	-0.045800505467057565	-0.004051077671981787	0.0	0.0	0.03412618005257414	0.0	0.0	0.0	0.0	0.0	-0.015439641842211882	0.025129111874372494	0.0	0.0	0.0	0.0	-0.034124558683856346	0.0	0.10554806028177852	0.0	0.05442348688484426	0.0	0.0	0.0	0.0
412	0.0270626788398023	0.022852313655422306	0.0	-0.029296123497367082	0.0	0.024654181837156723	0.0	-0.020679179217016376	0.02839086912060207	-0.027516202841160593	-0.009492126611809155	0.0	0.0	0.0	0.008672707142145103	-0.04670535747778225	-0.003448892571908041	0.0	0.0	0.0	0.01570321824258055	0.04049574996090749	-0.0023142091760327216	0.0	0.0	-0.040867231754184496	0.0	0.0	0.0	0.0	0.0	-0.0329249993174758	0.01886815239283706	0.0	0.0	0.0	0.0	0.04104737665305726	0.0	0.06118012316339581	0.0	0.041993454255075696	0.0	0.0	0.0	0.0
413	0.010429713357104999	-0.013419074958619947	0.0	0.016609987448087348	0.0	0.016485109531758656	0.0	0.019410569277921876	-0.024154847920443832	-0.0038885447556304916	-4.3107473543663175e-07	0.0	0.0	0.0	0.02715415861124284	0.05193640375386542	-0.00475534411686714	0.0	0.0	0.0	-0.006350798543751578	0.0006533948199045734	-0.0028823158597054105	0.0	0.0	0.0200293669925324	0.0	0.0	0.0	0.0	0.0	0.010231589692091553	0.03317382495451158	0.0	0.0	0.0	0.0	0.03531741517615409	0.0	-0.021049332466841462	0.0	0.08815165787579642	0.0	0.0	0.0	0.0
