# Supplementary material for: Mapping the landscape of histomorphological cancer phenotypes using self-supervised learning on unannotated pathology slides
Source: Nat Commun. 2024 Jun 11;15:4596. doi: 10.1038/s41467-024-48666-7 (PMC11525555; doi:10.1038/s41467-024-48666-7)
Supplement: Supplementary file 4 — Source Data [file 41467_2024_48666_MOESM4_ESM.zip › Source_Data/supplementary_figure6c-3.csv]

	0	1	2	3	4	5	6	7	8	9	10	11	12	13	14	15	16	17	18	19	20	21	22	23	24	25	26	27	28	29	30	31	32	33	34	35	36	37	38	39	40	41	42	43	44	45
0	-2.1619752246125987	3.3560324922432443	0.0	4.267587619371565	0.0	1.556367843508076	0.0	2.9426622046279665	-2.1619752246125987	-0.3895423055472369	2.46308912436608	0.0	0.0	0.0	2.8938720404585347	2.296035039702914	-0.7950074136554015	0.0	0.0	0.0	2.4036657038952796	-0.7950074136554015	2.760340647834012	0.0	0.0	-1.488154594215347	0.0	0.0	0.0	0.0	0.0	-1.488154594215347	1.6028878591429687	0.0	0.0	0.0	0.0	-2.1619752246125987	0.0	-2.1619752246125987	0.0	-2.1619752246125987	0.0	0.0	0.0	0.0
1	-1.1378210072903556	3.516139342867168	0.0	1.3470856424976452	0.0	1.260074265508015	0.0	1.289927228657696	-2.020646582869964	2.705209126650839	3.6496707354916906	0.0	0.0	0.0	1.8744405682148462	0.6539384619376998	1.0594035700458644	0.0	0.0	0.0	-0.03920871862224562	-1.1378210072903556	1.6137143057515937	0.0	0.0	4.555911131512344	0.0	0.0	0.0	0.0	0.0	1.452446158155471	1.6755897094696812	0.0	0.0	0.0	0.0	-2.020646582869964	0.0	-2.2364332959584647	0.0	-2.020646582869964	0.0	0.0	0.0	0.0
2	-0.6403654903658351	-0.2349003822576714	0.0	3.301216317303855	0.0	1.374537530176429	0.0	1.374537530176429	-2.3055090589389984	0.6123974781295329	3.199086822227475	0.0	0.0	0.0	0.458246798302274	-2.3055090589389984	0.05278169019410939	0.0	0.0	0.0	1.374537530176429	-0.6403654903658351	2.1928478536903806	0.0	0.0	-2.3055090589389984	0.0	0.0	0.0	0.0	0.0	0.2759252415083191	2.0676847107363745	0.0	0.0	0.0	0.0	0.7459288707540548	0.0	0.2759252415083191	0.0	-1.3335126709257805	0.0	0.0	0.0	0.0
3	1.2177928016841282	-0.9632255105653478	0.0	-0.9632255105653478	0.0	-0.9632255105653478	0.0	-0.9632255105653478	-0.9632255105653478	-0.9632255105653478	-0.9632255105653478	0.0	0.0	0.0	-0.9632255105653478	-0.9632255105653478	-0.9632255105653478	0.0	0.0	0.0	2.604087162804019	-0.9632255105653478	-0.9632255105653478	0.0	0.0	-0.9632255105653478	0.0	0.0	0.0	0.0	0.0	-0.9632255105653478	-0.9632255105653478	0.0	0.0	0.0	0.0	-0.9632255105653478	0.0	-0.9632255105653478	0.0	-0.9632255105653478	0.0	0.0	0.0	0.0
4	1.4587282083520074	2.7580111924822686	0.0	-0.045349188424266274	0.0	1.9695538321179984	0.0	2.396997846944938	-2.236408225717004	-0.7384963689842117	-2.236408225717004	0.0	0.0	0.0	0.36011591968389745	3.61821245770538	-0.7384963689842117	0.0	0.0	0.0	-0.045349188424266274	2.7878641556319494	1.9695538321179984	0.0	0.0	1.8264529884773246	0.0	0.0	0.0	0.0	0.0	0.36011591968389745	-2.236408225717004	0.0	0.0	0.0	0.0	-0.7384963689842117	0.0	-0.7384963689842117	0.0	-0.045349188424266274	0.0	0.0	0.0	0.0
5	1.4213447516167612	2.288845319321484	0.0	-1.6231776861066614	0.0	4.613191904097043	0.0	-0.23688332498677145	-2.1861212641347594	1.1494110361331193	1.6726591798976673	0.0	0.0	0.0	0.16858178312139316	2.53570539725301	1.4213447516167612	0.0	0.0	0.0	-1.6231776861066614	1.372554587447329	-0.23688332498677145	0.0	0.0	1.8733298753598184	0.0	0.0	0.0	0.0	0.0	-0.013739773672560851	-2.1861212641347594	0.0	0.0	0.0	0.0	-2.1861212641347594	0.0	-0.013739773672560851	0.0	0.45626385557317395	0.0	0.0	0.0	0.0
6	2.228974356537225	2.2095562706801237	0.0	2.6721797926282367	0.0	-2.054849989179001	0.0	1.6099351481310018	4.308415898217061	0.35717217963563375	-0.33597500092431165	0.0	0.0	0.0	-2.054849989179001	-1.7222693620442024	1.4132248538849472	0.0	0.0	0.0	1.322253075679221	2.0843931277261176	2.467385379982223	0.0	0.0	-2.054849989179001	0.0	0.0	0.0	0.0	0.0	-0.33597500092431165	2.061920271874059	0.0	0.0	0.0	0.0	2.2095562706801237	0.0	-2.054849989179001	0.0	-1.029122181484257	0.0	0.0	0.0	0.0
7	1.6457311343374235	0.36479728887535945	0.0	2.6265603873491497	0.0	-1.244640623558741	0.0	2.418921022570905	2.88249376148635	-1.244640623558741	-1.244640623558741	0.0	0.0	0.0	-1.8548245336215317	-0.5514934429987957	0.5471188456693135	0.0	0.0	0.0	0.5471188456693135	4.560494345357747	1.7510916499952494	0.0	0.0	-0.5514934429987957	0.0	0.0	0.0	0.0	0.0	-0.5514934429987957	1.0579444694353048	0.0	0.0	0.0	0.0	0.9525839537774781	0.0	-1.244640623558741	0.0	-0.5514934429987957	0.0	0.0	0.0	0.0
8	-0.08396459951719404	-0.7771117800771394	0.0	-1.8757240687452494	0.0	-0.48942970762535865	0.0	0.32150050859097057	-2.0500096569815636	-0.26628615631114894	-1.182576888185304	0.0	0.0	0.0	-0.08396459951719404	0.07018608031006401	1.3431517561229516	0.0	0.0	0.0	1.5900118340544775	0.6892252887162877	1.2597701471839011	0.0	0.0	-1.182576888185304	0.0	0.0	0.0	0.0	0.0	1.3023297616026968	-0.48942970762535865	0.0	0.0	0.0	0.0	-2.0500096569815636	0.0	4.990167006138189	0.0	2.7877150253668184	0.0	0.0	0.0	0.0
9	2.1751160846967172	1.2588253528225621	0.0	0.8533602447143975	0.0	1.2588253528225621	0.0	-2.790902143910732	-2.790902143910732	0.8533602447143975	-2.790902143910732	0.0	0.0	0.0	0.16021306415445213	1.546507425274343	1.546507425274343	0.0	0.0	0.0	1.2588253528225621	0.16021306415445213	0.8533602447143975	0.0	0.0	2.799270393769711	0.0	0.0	0.0	0.0	0.0	1.6642904609307267	-0.5329341164054933	0.0	0.0	0.0	0.0	-2.790902143910732	0.0	0.16021306415445213	0.0	0.5656781722626167	0.0	0.0	0.0	0.0
10	0.14984179238037765	0.6018269161234349	0.0	1.3394258592542148	0.0	-0.409773995555045	0.0	2.7682798347929007	0.842988972940323	1.4620281813465463	2.9914233861071104	0.0	0.0	0.0	2.246982911159615	4.229797617150379	0.7688810007866014	0.0	0.0	0.0	-1.796068356674935	1.2949740966833803	0.4011562206612842	0.0	0.0	0.4011562206612842	0.0	0.0	0.0	0.0	0.0	0.4011562206612842	0.4011562206612842	0.0	0.0	0.0	0.0	-2.3167651002361893	0.0	-2.3167651002361893	0.0	-2.3167651002361893	0.0	0.0	0.0	0.0
11	0.8187019605959218	0.9364849962523047	0.0	1.5724737629723018	0.0	1.542620799822621	0.0	1.9779388710804664	0.12555478003597642	0.4440085111545109	1.0906356760795637	0.0	0.0	0.0	3.0500595443015994	2.987755660965445	-1.2607395810839144	0.0	0.0	0.0	0.9364849962523047	2.6310807170267125	0.531019888144141	0.0	0.0	0.24333781569236024	0.0	0.0	0.0	0.0	0.0	0.34869833135018613	-0.567592400523969	0.0	0.0	0.0	0.0	-2.534959770767742	0.0	-2.534959770767742	0.0	-0.007976612588546317	0.0	0.0	0.0	0.0
12	3.621559302948126	2.3305751216325605	0.0	-1.9657132106984898	0.0	1.8785899978895033	0.0	-1.9657132106984898	-1.9657132106984898	-1.9657132106984898	-1.9657132106984898	0.0	0.0	0.0	-0.06732015116581014	-0.06732015116581014	3.1107336791821356	0.0	0.0	0.0	2.012121390514026	4.314706483508072	1.8785899978895033	0.0	0.0	1.3189742099540807	0.0	0.0	0.0	0.0	0.0	1.0312921375022999	-1.9657132106984898	0.0	0.0	0.0	0.0	1.5421177612682904	0.0	1.0312921375022999	0.0	2.1299044261704094	0.0	0.0	0.0	0.0
13	1.4841825808681461	-1.857373394170203	0.0	-1.857373394170203	0.0	-1.857373394170203	0.0	-1.857373394170203	2.449263476911733	-0.59525896081169	0.50335332785642	0.0	0.0	0.0	-1.857373394170203	-1.857373394170203	-1.857373394170203	0.0	0.0	0.0	-1.857373394170203	1.9696903966498467	-1.857373394170203	0.0	0.0	-1.857373394170203	0.0	0.0	0.0	0.0	0.0	0.7910354003082007	0.7910354003082007	0.0	0.0	0.0	0.0	1.1965005084163653	0.0	1.1965005084163653	0.0	-1.857373394170203	0.0	0.0	0.0	0.0
14	2.1863602985687	1.1931085255584164	0.0	-0.41632938687568366	0.0	-0.010864278767519053	0.0	-0.41632938687568366	-2.4658061398535835	1.663112154804152	2.6971859223346906	0.0	0.0	0.0	0.6822829017924263	-2.4658061398535835	-0.010864278767519053	0.0	0.0	0.0	0.49996134499847145	3.234328854418055	1.663112154804152	0.0	0.0	-1.109476567435629	0.0	0.0	0.0	0.0	0.0	2.0685772629123167	1.1931085255584164	0.0	0.0	0.0	0.0	2.2917208142265264	0.0	-1.109476567435629	0.0	-1.109476567435629	0.0	0.0	0.0	0.0
15	-2.261120711590846	2.5254181964359286	0.0	-2.261120711590846	0.0	1.6091274645617735	0.0	0.22283310344188312	-2.261120711590846	2.4200576807781022	0.22283310344188312	0.0	0.0	0.0	0.22283310344188312	2.620728376240254	1.3214453921099931	0.0	0.0	0.0	0.9159802840018285	-2.261120711590846	1.8322710158759836	0.0	0.0	0.22283310344188312	0.0	0.0	0.0	0.0	0.0	2.8618904330571415	3.1672720826083234	0.0	0.0	0.0	0.0	-2.261120711590846	0.0	-2.261120711590846	0.0	-2.261120711590846	0.0	0.0	0.0	0.0
16	-1.1079396954882021	-1.1079396954882021	0.0	-1.1079396954882021	0.0	-1.1079396954882021	0.0	3.2414314048662454	3.2414314048662454	3.6832641571452847	-1.1079396954882021	0.0	0.0	0.0	-1.1079396954882021	-1.1079396954882021	-1.1079396954882021	0.0	0.0	0.0	-1.1079396954882021	4.570567352146187	2.9901169765853393	0.0	0.0	-1.1079396954882021	0.0	0.0	0.0	0.0	0.0	-1.1079396954882021	2.4305011886499166	0.0	0.0	0.0	0.0	6.000033885131287	0.0	-1.1079396954882021	0.0	-1.1079396954882021	0.0	0.0	0.0	0.0
17	2.448825051087257	2.0921501071485245	0.0	-2.023469655957739	0.0	-2.023469655957739	0.0	-2.023469655957739	3.3242937884411567	2.711189315554748	-2.023469655957739	0.0	0.0	0.0	-2.023469655957739	-2.023469655957739	1.5325343192131022	0.0	0.0	0.0	1.5325343192131022	2.6719686024014666	0.8393871386531568	0.0	0.0	-2.023469655957739	0.0	0.0	0.0	0.0	0.0	2.78529728770847	-0.546907222466734	0.0	0.0	0.0	0.0	4.594756334035926	0.0	0.8393871386531568	0.0	-2.023469655957739	0.0	0.0	0.0	0.0
18	2.286321315622199	1.4390234552349952	0.0	0.3404111665668852	0.0	0.3404111665668852	0.0	0.3404111665668852	-2.3961502675176956	1.4390234552349952	1.0335583471268306	0.0	0.0	0.0	-2.3961502675176956	0.3404111665668852	2.4198527082467214	0.0	0.0	0.0	2.9053605240284224	-2.3961502675176956	2.286321315622199	0.0	0.0	-2.3961502675176956	0.0	0.0	0.0	0.0	0.0	1.7267055276867764	-2.3961502675176956	0.0	0.0	0.0	0.0	-2.3961502675176956	0.0	-2.3961502675176956	0.0	1.0335583471268306	0.0	0.0	0.0	0.0
19	2.1580210579532473	2.4093354862341534	0.0	-2.1373577699949626	0.0	-2.1373577699949626	0.0	-2.1373577699949626	0.9052580894578792	3.708618470364414	-2.1373577699949626	0.0	0.0	0.0	0.21211090889793383	-2.1373577699949626	2.5146960018919797	0.0	0.0	0.0	-2.1373577699949626	1.310723197566043	0.9052580894578792	0.0	0.0	-2.1373577699949626	0.0	0.0	0.0	0.0	0.0	2.003870378125989	-2.1373577699949626	0.0	0.0	0.0	0.0	0.21211090889793383	0.0	0.21211090889793383	0.0	-2.1373577699949626	0.0	0.0	0.0	0.0
20	1.1002327985522715	1.9185431220662226	0.0	2.4526256079964806	0.0	0.001620509884161514	0.0	3.6496779694778425	-0.2215230414300482	1.6880194634543901	1.7243871076252653	0.0	0.0	0.0	3.212464163055098	4.393597475411211	-0.509205113881829	0.0	0.0	0.0	-1.8437624686393441	-1.8437624686393441	2.596875216841027	0.0	0.0	0.33809274650537446	0.0	0.0	0.0	0.0	0.0	-0.2215230414300482	0.33809274650537446	0.0	0.0	0.0	0.0	-1.607817402549939	0.0	-1.8437624686393441	0.0	-0.509205113881829	0.0	0.0	0.0	0.0
21	3.669975741906183	3.6581412842591803	0.0	1.999913207655648	0.0	1.8663818150311253	0.0	1.5299095784099124	-2.3170986019897812	1.6252197582142371	0.32593677408397603	0.0	0.0	0.0	-0.07952833402418769	-2.3170986019897812	3.011514119334128	0.0	0.0	0.0	1.424549062752086	1.3067660270957022	2.2230567589698578	0.0	0.0	1.5299095784099124	0.0	0.0	0.0	0.0	0.0	1.7922738428774037	-0.07952833402418769	0.0	0.0	0.0	0.0	-2.3170986019897812	0.0	-2.3170986019897812	0.0	0.32593677408397603	0.0	0.0	0.0	0.0
22	3.2489603445939803	2.204641138292533	0.0	-0.5926401965376193	0.0	1.6265632875173752	0.0	-2.20207810897172	-2.5044147922022795	0.5059720921304907	0.9334161069574298	0.0	0.0	0.0	0.7423608701947204	-2.5044147922022795	1.511493957732588	0.0	0.0	0.0	0.8889643443865962	-1.5089309284117745	1.2636577938280067	0.0	0.0	-0.5926401965376193	0.0	0.0	0.0	0.0	0.0	1.689742189138907	-1.5089309284117745	0.0	0.0	0.0	0.0	-2.5044147922022795	0.0	-2.5044147922022795	0.0	0.9759757213762255	0.0	0.0	0.0	0.0
23	1.1845132068158009	0.6191993977657404	0.0	0.5573239940476533	0.0	-2.22603656998864	0.0	-2.22603656998864	-2.194211318994296	0.5783774032454856	2.0962481221540954	0.0	0.0	0.0	-0.034727069640923425	-2.22603656998864	2.453379582877748	0.0	0.0	0.0	2.3873490013546617	-2.22603656998864	1.6416503254682864	0.0	0.0	-2.22603656998864	0.0	0.0	0.0	0.0	0.0	0.3180943049818188	0.8343107773826866	0.0	0.0	0.0	0.0	-2.5996764271024606	0.0	0.07447222232406858	0.0	-0.8079169578744052	0.0	0.0	0.0	0.0
24	2.6611486945372	-0.8652118300789615	0.0	-0.8652118300789615	0.0	-0.8652118300789615	0.0	-0.8652118300789615	-1.7862758407057742	-1.7862758407057742	0.23340045858914849	0.0	0.0	0.0	-0.8652118300789615	-1.7862758407057742	0.5210825310409293	0.0	0.0	0.0	0.9265476391490939	1.4373732629150844	0.23340045858914849	0.0	0.0	-1.7862758407057742	0.0	0.0	0.0	0.0	0.0	1.080698318976352	-1.7862758407057742	0.0	0.0	0.0	0.0	-1.7862758407057742	0.0	0.9265476391490939	0.0	2.823667624034975	0.0	0.0	0.0	0.0
25	3.1397229292340345	1.3014434443710865	0.0	-1.554331138112854	0.0	4.40538930256531	0.0	-1.554331138112854	-1.554331138112854	0.04868047587571844	-1.554331138112854	0.0	0.0	0.0	4.575889120394098	4.065063496628107	-0.644466704684227	0.0	0.0	0.0	-1.554331138112854	4.3794138161620495	-0.644466704684227	0.0	0.0	-1.554331138112854	0.0	0.0	0.0	0.0	0.0	-0.644466704684227	-1.554331138112854	0.0	0.0	0.0	0.0	-1.554331138112854	0.0	0.9649712077498735	0.0	-1.554331138112854	0.0	0.0	0.0	0.0
26	0.011365455136471247	2.4317335837869005	0.0	2.7522054790616726	0.0	3.687666127043548	0.0	1.0229663668149511	-1.7414386512251108	2.5763148125980084	1.0229663668149511	0.0	0.0	0.0	2.768205820408114	-1.7414386512251108	2.6855141045630004	0.0	0.0	0.0	0.7045126356964166	-1.7414386512251108	-0.27631661731530954	0.0	0.0	-1.3749289059834187	0.0	0.0	0.0	0.0	0.0	0.9276561870106264	-1.3749289059834187	0.0	0.0	0.0	0.0	-1.3749289059834187	0.0	-1.7414386512251108	0.0	1.333121295118791	0.0	0.0	0.0	0.0
27	-0.1752914997611743	2.1918321143704422	0.0	5.028715187315621	0.0	-1.5772787369686583	0.0	4.819665981615851	1.6164679694668802	1.721828485124707	0.9233207889069357	0.0	0.0	0.0	3.380056561728239	2.8036336554764354	-1.2739037884292843	0.0	0.0	0.0	2.2524567361868773	-1.5772787369686583	1.721828485124707	0.0	0.0	-1.5772787369686583	0.0	0.0	0.0	0.0	0.0	-1.5772787369686583	-1.5772787369686583	0.0	0.0	0.0	0.0	-1.5772787369686583	0.0	-1.5772787369686583	0.0	-0.1752914997611743	0.0	0.0	0.0	0.0
28	1.9798617247886936	-0.4624853105805107	0.0	-2.6244223838878513	0.0	-2.6244223838878513	0.0	-1.155632491140456	2.27835471334469	1.552417709961754	1.8647923950039065	0.0	0.0	0.0	0.23066186997943472	-2.6244223838878513	0.34844490563581765	0.0	0.0	0.0	-1.8487796717004015	3.1416529150783346	-0.4624853105805107	0.0	0.0	0.23066186997943472	0.0	0.0	0.0	0.0	0.0	0.859270529401809	0.45380542129364443	0.0	0.0	0.0	0.0	0.6361269780875984	0.0	-0.05702020247234607	0.0	-0.05702020247234607	0.0	0.0	0.0	0.0
29	2.235089431118814	3.012793999706822	0.0	-1.2165475473014107	0.0	4.962557718078125	0.0	-1.2165475473014107	-1.2165475473014107	1.5991006643988168	-0.5981239129374023	0.0	0.0	0.0	-1.2165475473014107	-1.2165475473014107	1.1936355562906522	0.0	0.0	0.0	-1.2165475473014107	-1.2165475473014107	-1.2165475473014107	0.0	0.0	5.839627736798999	0.0	0.0	0.0	0.0	0.0	-1.2165475473014107	-1.2165475473014107	0.0	0.0	0.0	0.0	-1.2165475473014107	0.0	-1.2165475473014107	0.0	-1.2165475473014107	0.0	0.0	0.0	0.0
30	2.791832990335076	0.5347102714177874	0.0	-0.9693671253584863	0.0	-2.3801878421063556	0.0	-0.27621994479854095	-0.27621994479854095	-0.05307639348433124	-2.3801878421063556	0.0	0.0	0.0	-2.3801878421063556	-2.3801878421063556	0.8223923438695682	0.0	0.0	0.0	-2.3801878421063556	-1.6625143059184317	1.1100744163213498	0.0	0.0	-2.3801878421063556	0.0	0.0	0.0	0.0	0.0	1.3820081318049913	1.9210046325376782	0.0	0.0	0.0	0.0	0.2833958431368817	0.0	0.12924516330962366	0.0	0.6400707870756142	0.0	0.0	0.0	0.0
31	0.817568914319776	1.8613729664928904	0.0	2.0873294591837146	0.0	-0.32186536886858885	0.0	2.213813606292834	1.5689850030036965	2.1938129395861647	0.2377504190668338	0.0	0.0	0.0	2.163041280919411	2.308223290763909	0.99989047111373	0.0	0.0	0.0	0.6432155271749975	0.4890648473477395	1.659136099997994	0.0	0.0	1.125053614067736	0.0	0.0	0.0	0.0	0.0	0.817568914319776	0.16364244691311125	0.0	0.0	0.0	0.0	-2.7420557039368987	0.0	-2.7420557039368987	0.0	-0.20408233321220592	0.0	0.0	0.0	0.0
32	-0.5172390495615504	1.530453793803706	0.0	3.3847336200130944	0.0	-1.8893822311351975	0.0	1.857666705012122	5.178175175424134	0.042376738373872236	1.9031290790888793	0.0	0.0	0.0	1.5622024921182858	0.661415946780096	-1.9035334106814403	0.0	0.0	0.0	1.428671099493763	-1.9035334106814403	2.527283388161873	0.0	0.0	1.6228271139347212	0.0	0.0	0.0	0.0	0.0	-1.8893822311351975	-1.210386230121495	0.0	0.0	0.0	0.0	-0.2940954982473398	0.0	-1.8893822311351975	0.0	-1.8893822311351975	0.0	0.0	0.0	0.0
33	3.7177232958942477	1.6746493983852866	0.0	-0.2712607506700264	0.0	-2.3915242868701183	0.0	-2.3915242868701183	-2.3915242868701183	2.619111007226138	0.421886429889919	0.0	0.0	0.0	-2.3915242868701183	-2.3915242868701183	-0.2712607506700264	0.0	0.0	0.0	-0.2712607506700264	1.3381771617640736	1.9259638266661927	0.0	0.0	-2.3915242868701183	0.0	0.0	0.0	0.0	0.0	2.29368860679151	2.5013279715697543	0.0	0.0	0.0	0.0	1.6746493983852866	0.0	0.421886429889919	0.0	-2.3915242868701183	0.0	0.0	0.0	0.0
34	1.2560053606993025	0.5628581801393571	0.0	-1.5579618612227693	0.0	3.303698204064558	0.0	2.066935576915631	-1.5579618612227693	0.9683232882475217	-1.5579618612227693	0.0	0.0	0.0	0.9683232882475217	3.6983523960685067	-0.13028900042058833	0.0	0.0	0.0	-0.13028900042058833	0.5628581801393571	-0.13028900042058833	0.0	0.0	1.2560053606993025	0.0	0.0	0.0	0.0	0.0	0.5628581801393571	-0.13028900042058833	0.0	0.0	0.0	0.0	-1.5579618612227693	0.0	-1.5579618612227693	0.0	-1.5579618612227693	0.0	0.0	0.0	0.0
35	1.7449418004370538	1.11633314101468	0.0	-2.514385022502693	0.0	0.8286510685628992	0.0	1.7449418004370538	2.12793405269316	1.5217982491228441	1.3394766923288892	0.0	0.0	0.0	1.5217982491228441	-2.514385022502693	-0.9631084006651562	0.0	0.0	0.0	-2.514385022502693	3.8731735062863217	-0.9631084006651562	0.0	0.0	-2.514385022502693	0.0	0.0	0.0	0.0	0.0	1.7449418004370538	1.4347868721332144	0.0	0.0	0.0	0.0	0.42318596045473456	0.0	-2.514385022502693	0.0	-2.514385022502693	0.0	0.0	0.0	0.0
36	1.6723912085721864	0.979244028012241	0.0	2.588681940446341	0.0	-1.4331302622103737	0.0	2.077856316680351	-1.4331302622103737	-1.4331302622103737	-1.4331302622103737	0.0	0.0	0.0	-1.4331302622103737	2.3655383891321313	1.6723912085721864	0.0	0.0	0.0	-1.4331302622103737	-1.4331302622103737	3.5441933854737777	0.0	0.0	0.979244028012241	0.0	0.0	0.0	0.0	0.0	-1.4331302622103737	-1.4331302622103737	0.0	0.0	0.0	0.0	-1.4331302622103737	0.0	-1.4331302622103737	0.0	1.6723912085721864	0.0	0.0	0.0	0.0
37	3.5393077177439958	4.429165192549996	0.0	0.4038135018148461	0.0	2.4832550434946823	0.0	-1.8308941687761138	-1.8308941687761138	2.8017087746132168	-1.8308941687761138	0.0	0.0	0.0	-1.8308941687761138	-1.8308941687761138	2.0132514142489466	0.0	0.0	0.0	1.0969606823747915	-1.8308941687761138	0.4038135018148461	0.0	0.0	1.502425790482956	0.0	0.0	0.0	0.0	0.0	1.0969606823747915	-1.8308941687761138	0.0	0.0	0.0	0.0	-1.8308941687761138	0.0	-1.8308941687761138	0.0	-1.8308941687761138	0.0	0.0	0.0	0.0
38	2.193919536802802	-1.1519277497761884	0.0	0.13327049447233286	0.0	-2.430983988416311	0.0	-2.430983988416311	-0.053315461108079276	-0.2828899027525793	0.8157223859155307	0.0	0.0	0.0	-3.02372992667778	-2.430983988416311	0.908095706046546	0.0	0.0	0.0	2.5635187317224695	-1.5196525299015065	1.036713083868639	0.0	0.0	-2.430983988416311	0.0	0.0	0.0	0.0	0.0	1.3004027295771987	-0.5388232768897794	0.0	0.0	0.0	0.0	-0.5813828913085759	0.0	1.1034044583673115	0.0	0.25341480631439683	0.0	0.0	0.0	0.0
39	3.373231137251694	1.710089045845733	0.0	1.710089045845733	0.0	-0.5585944954726312	0.0	0.28870336491457227	2.9277606945298307	-0.9640596035807958	0.422234757539095	0.0	0.0	0.0	-1.6572067841407412	0.28870336491457227	0.8276998656472587	0.0	0.0	0.0	-0.2709124230208504	1.3873156535826818	0.5400177931954779	0.0	0.0	-0.2709124230208504	0.0	0.0	0.0	0.0	0.0	1.11538193809904	-0.9640596035807958	0.0	0.0	0.0	0.0	-2.612718229168177	0.0	-2.612718229168177	0.0	-2.612718229168177	0.0	0.0	0.0	0.0
40	-0.8607206393194975	2.852490915453969	0.0	-0.8607206393194975	0.0	2.1593437348940236	0.0	3.663421131670298	-0.8607206393194975	2.5648088430021883	-0.8607206393194975	0.0	0.0	0.0	1.4661965543340783	6.528791587361045	-0.8607206393194975	0.0	0.0	0.0	-0.8607206393194975	-0.8607206393194975	1.4661965543340783	0.0	0.0	2.5648088430021883	0.0	0.0	0.0	0.0	0.0	-0.8607206393194975	-0.8607206393194975	0.0	0.0	0.0	0.0	-0.8607206393194975	0.0	-0.8607206393194975	0.0	-0.8607206393194975	0.0	0.0	0.0	0.0
41	2.6366342029821204	1.5491952149121362	0.0	1.581985037735127	0.0	-0.7533898780819097	0.0	-0.24256425431591921	-1.8520021667500197	1.2390402866082963	2.3223851031456175	0.0	0.0	0.0	-1.8520021667500197	-2.48357730713749	0.3452224105862003	0.0	0.0	0.0	1.644505394716461	-0.7533898780819097	1.0924368124164214	0.0	0.0	-1.8520021667500197	0.0	0.0	0.0	0.0	0.0	0.22743937492981647	-1.1588549861900743	0.0	0.0	0.0	0.0	-2.48357730713749	0.0	-0.4657078056301289	0.0	1.5491952149121362	0.0	0.0	0.0	0.0
42	1.41084203029967	-2.4709731818499945	0.0	-2.4709731818499945	0.0	0.36938815547150927	0.0	-2.4709731818499945	0.5235388352987673	-1.4223713137565461	1.66867113960177	0.0	0.0	0.0	0.6570702279232901	0.9755239590418245	0.36938815547150927	0.0	0.0	0.0	-2.4709731818499945	3.7594122365355394	-0.7292241331966007	0.0	0.0	-0.3237590250884361	0.0	0.0	0.0	0.0	0.0	1.285678887345664	0.5235388352987673	0.0	0.0	0.0	0.0	-2.4709731818499945	0.0	-1.4223713137565461	0.0	1.142578043704991	0.0	0.0	0.0	0.0
43	1.3821356602647414	3.4923488606113318	0.0	-1.9207632974517663	0.0	-1.9207632974517663	0.0	-1.9207632974517663	-1.9207632974517663	3.9341816128903706	-1.9207632974517663	0.0	0.0	0.0	-1.9207632974517663	-1.9207632974517663	1.5362863400920004	0.0	0.0	0.0	0.506666922910842	-1.9207632974517663	-1.1027709895232585	0.0	0.0	-1.9207632974517663	0.0	0.0	0.0	0.0	0.0	2.8290546432010673	4.154724382504523	0.0	0.0	0.0	0.0	1.3821356602647414	0.0	-0.4096238089633131	0.0	-0.4096238089633131	0.0	0.0	0.0	0.0
44	1.546320578088212	2.118839770859543	0.0	1.873004808343262	0.0	-2.463030771300496	0.0	0.40118827378520905	3.178231346374371	1.7133746627513782	0.40118827378520905	0.0	0.0	0.0	-2.237869055830049	-2.463030771300496	-0.6284311433959493	0.0	0.0	0.0	2.038797063186006	-2.237869055830049	1.4757030108742586	0.0	0.0	-2.237869055830049	0.0	0.0	0.0	0.0	0.0	0.9810067690381512	-0.29195890677473635	0.0	0.0	0.0	0.0	-2.463030771300496	0.0	-2.463030771300496	0.0	-0.29195890677473635	0.0	0.0	0.0	0.0
45	1.1245045998197454	2.179153765066739	0.0	-0.9231882435455105	0.0	1.1245045998197454	0.0	-0.3635724556100879	-3.1063082147001877	1.3281035550609848	0.5808891532307636	0.0	0.0	0.0	1.8013912595079105	-0.11225802732918133	1.2168779199507607	0.0	0.0	0.0	-1.2108703159972913	0.7350398330580221	-0.11225802732918133	0.0	0.0	1.3281035550609848	0.0	0.0	0.0	0.0	0.0	1.0578132253210732	-0.0068975116713554385	0.0	0.0	0.0	0.0	-1.2108703159972913	0.0	0.9863542613389282	0.0	-0.5177231354373459	0.0	0.0	0.0	0.0
46	2.953395361556826	2.090349144201483	0.0	1.3594616356586906	0.0	-1.9759010424677639	0.0	1.2794189279851542	4.683390236530035	2.2910198396636345	-1.2054877218028457	0.0	0.0	0.0	-1.9759010424677639	-1.9759010424677639	0.8739538198769896	0.0	0.0	0.0	0.8739538198769896	1.502562479299364	2.126716788372358	0.0	0.0	-1.9759010424677639	0.0	0.0	0.0	0.0	0.0	1.2794189279851542	1.6277256222533705	0.0	0.0	0.0	0.0	3.0849717193455453	0.0	-1.9759010424677639	0.0	-1.2054877218028457	0.0	0.0	0.0	0.0
47	2.441956655741126	2.6196378329785786	0.0	-0.042949994046874274	0.0	1.2563329900833864	0.0	-0.4484151021550389	-1.1415622827149843	1.9029601550084392	3.0925442218822754	0.0	0.0	0.0	-0.4484151021550389	-2.2502249072365954	0.24473207840490652	0.0	0.0	0.0	2.441956655741126	0.6501971865130711	0.6501971865130711	0.0	0.0	0.24473207840490652	0.0	0.0	0.0	0.0	0.0	1.8028766964514564	2.5473171713989524	0.0	0.0	0.0	0.0	2.8474217638492907	0.0	-0.042949994046874274	0.0	-2.2502249072365954	0.0	0.0	0.0	0.0
48	2.3334213976436367	3.8250762744213533	0.0	3.026568578203582	0.0	-1.9649794576590205	0.0	2.844247021409627	0.829344000867362	3.7997584664370634	0.13619682030741664	0.0	0.0	0.0	-1.9649794576590205	-1.9649794576590205	1.5224911814273074	0.0	0.0	0.0	-1.9649794576590205	0.13619682030741664	3.026568578203582	0.0	0.0	-1.9649794576590205	0.0	0.0	0.0	0.0	0.0	1.5224911814273074	3.2272392736657327	0.0	0.0	0.0	0.0	0.829344000867362	0.0	-1.9649794576590205	0.0	-1.9649794576590205	0.0	0.0	0.0	0.0
49	-1.646335629352195	2.29591093936039	0.0	4.9738836852253225	0.0	-1.646335629352195	0.0	1.1972986506922805	-1.646335629352195	-1.646335629352195	0.7918335425841159	0.0	0.0	0.0	3.3175621868923715	-1.646335629352195	0.09868636202417047	0.0	0.0	0.0	3.0944186355781613	-1.646335629352195	3.3945232280284996	0.0	0.0	-1.646335629352195	0.0	0.0	0.0	0.0	0.0	2.29591093936039	2.7377436916394293	0.0	0.0	0.0	0.0	-1.646335629352195	0.0	-1.646335629352195	0.0	1.4849807231440613	0.0	0.0	0.0	0.0
50	2.31033469070643	3.1793725377300395	0.0	-1.8141936622887993	0.0	3.112681163231367	0.0	2.4534355343471033	0.8439976219130028	3.0034818712663753	2.5179740554846743	0.0	0.0	0.0	2.2302919830328936	4.78881045016414	-1.8141936622887993	0.0	0.0	0.0	-1.8141936622887993	-0.25461466675510724	1.5371448024729482	0.0	0.0	3.3563032458891175	0.0	0.0	0.0	0.0	0.0	1.1316796943647836	-0.25461466675510724	0.0	0.0	0.0	0.0	-1.8141936622887993	0.0	-1.8141936622887993	0.0	-1.8141936622887993	0.0	0.0	0.0	0.0
51	2.778896415483514	1.392602054363623	0.0	1.392602054363623	0.0	-2.1110946106753268	0.0	-2.1110946106753268	-2.1110946106753268	1.7980671624717877	2.0857492349235685	0.0	0.0	0.0	-2.1110946106753268	-2.1110946106753268	1.7980671624717877	0.0	0.0	0.0	1.392602054363623	0.6994548738036777	2.0857492349235685	0.0	0.0	1.392602054363623	0.0	0.0	0.0	0.0	0.0	3.2644042312652144	3.3385122034189365	0.0	0.0	0.0	0.0	2.778896415483514	0.0	-2.1110946106753268	0.0	0.6994548738036777	0.0	0.0	0.0	0.0
52	2.7900276627336287	1.4341925090984464	0.0	3.6134793857479988	0.0	-1.7846833157697546	0.0	3.5235843816314505	1.7706647457196594	1.511153550234575	-0.17524540333565408	0.0	0.0	0.0	-0.6860710271016446	-0.3983889546498638	0.7002233340182462	0.0	0.0	0.0	-0.6860710271016446	1.10568844212641	2.669663980483753	0.0	0.0	1.8529028439566315	0.0	0.0	0.0	0.0	0.0	1.2110489577842367	-1.0915361352098092	0.0	0.0	0.0	0.0	-2.2366005439361825	0.0	-2.2366005439361825	0.0	0.007076153458300816	0.0	0.0	0.0	0.0
53	-1.2042740312943883	0.5874854379336671	0.0	2.091562834709941	0.0	-0.5111268507344429	0.0	3.0152336738817183	-1.8283647897969946	3.2145665765022096	3.4304549569352476	0.0	0.0	0.0	2.1279304788808155	4.321178907837396	-1.2042740312943883	0.0	0.0	0.0	1.1936212415039824	-1.2042740312943883	1.9312201846347614	0.0	0.0	-1.2042740312943883	0.0	0.0	0.0	0.0	0.0	0.5874854379336671	1.4347832983208706	0.0	0.0	0.0	0.0	-1.8283647897969946	0.0	-1.8283647897969946	0.0	-1.2042740312943883	0.0	0.0	0.0	0.0
54	3.4094220029352034	0.4649830237687631	0.0	-2.299833884165226	0.0	-2.299833884165226	0.0	-2.299833884165226	3.377333688383703	-1.1444548886653374	2.844529157898937	0.0	0.0	0.0	-2.299833884165226	-2.299833884165226	-1.1444548886653374	0.0	0.0	0.0	-0.045842599997227396	-0.451307708105392	0.801455260389976	0.0	0.0	-2.299833884165226	0.0	0.0	0.0	0.0	0.0	2.0744209362028636	0.4649830237687631	0.0	0.0	0.0	0.0	-0.045842599997227396	0.0	1.851277384888654	0.0	-2.299833884165226	0.0	0.0	0.0	0.0
55	1.8713938788857192	1.8713938788857192	0.0	-1.6535308953043373	0.0	-1.6535308953043373	0.0	-1.6535308953043373	-1.6535308953043373	2.5645410594456646	-1.6535308953043373	0.0	0.0	0.0	-1.6535308953043373	-1.6535308953043373	2.5645410594456646	0.0	0.0	0.0	-1.6535308953043373	2.5645410594456646	1.1782466983257738	0.0	0.0	3.25768824000561	0.0	0.0	0.0	0.0	0.0	3.9508354205655554	4.356300528673719	0.0	0.0	0.0	0.0	1.1782466983257738	0.0	-1.6535308953043373	0.0	1.8713938788857192	0.0	0.0	0.0	0.0
56	1.3852316568124823	1.4497701779500534	0.0	2.4028748829469246	0.0	-2.015965724849673	0.0	2.027085542984877	1.672913729264263	1.0750767285086429	0.817247619206543	0.0	0.0	0.0	2.4148510739936406	-1.3228185442897278	0.817247619206543	0.0	0.0	0.0	0.06347581683016301	0.4689409249383276	1.418021479635473	0.0	0.0	0.817247619206543	0.0	0.0	0.0	0.0	0.0	1.1620881054982726	-0.07005557579435973	0.0	0.0	0.0	0.0	-0.9173534361815632	0.0	-0.6296713637297824	0.0	-0.9173534361815632	0.0	0.0	0.0	0.0
57	3.037225302163922	2.1022424372776145	0.0	0.2113920654053283	0.0	-1.868049476274507	0.0	-1.868049476274507	-1.1749022957145616	1.9386130134958126	1.742868436369717	0.0	0.0	0.0	-0.4817551151546162	-2.563094190610644	1.5659377282106388	0.0	0.0	0.0	2.0237708218361194	-2.563094190610644	1.6872985852149065	0.0	0.0	-2.563094190610644	0.0	0.0	0.0	0.0	0.0	2.2750852501170256	1.715469462181603	0.0	0.0	0.0	0.0	-1.1749022957145616	0.0	-2.563094190610644	0.0	-1.868049476274507	0.0	0.0	0.0	0.0
58	0.5892632424280198	0.5404730782585876	0.0	1.8754741449909278	0.0	-2.8099050550073548	0.0	1.4567638101327427	1.4159418156124879	0.8028373427260789	-2.455259195295403	0.0	0.0	0.0	-0.5093490462400903	-0.8458212828613032	1.0104767075043233	0.0	0.0	0.0	0.7636166295727973	-2.8099050550073548	1.95146005196885	0.0	0.0	-1.7621120147354574	0.0	0.0	0.0	0.0	0.0	0.6357832580629124	1.2824104229879651	0.0	0.0	0.0	0.0	-0.5093490462400903	0.0	-2.455259195295403	0.0	0.6357832580629124	0.0	0.0	0.0	0.0
59	2.8676040898878905	1.6759013781537688	0.0	0.795542655505677	0.0	-2.0376706885505387	0.0	0.7349180336892425	0.6703795125516709	1.790970707938556	0.7349180336892425	0.0	0.0	0.0	1.006851749172884	-2.968755295577651	1.2945338216246651	0.0	0.0	0.0	-0.4282327761164382	1.6512087655633976	0.795542655505677	0.0	0.0	0.15955388878568044	0.0	0.0	0.0	0.0	0.0	0.8527010693456258	-0.6513763274306479	0.0	0.0	0.0	0.0	2.845131234035832	0.0	-2.968755295577651	0.0	-0.09176053949522522	0.0	0.0	0.0	0.0
60	1.1453249318616274	0.37213504362814565	0.0	2.5693596209643648	0.0	-0.7264772450399644	0.0	3.144723765867927	1.4135889184563064	0.7776001517363103	-0.7264772450399644	0.0	0.0	0.0	-1.4196244255999098	2.269255028514027	-0.7264772450399644	0.0	0.0	0.0	0.9782708471984609	1.065282224188091	0.5262857234554037	0.0	0.0	-1.4196244255999098	0.0	0.0	0.0	0.0	0.0	-0.7264772450399644	0.18981348683419075	0.0	0.0	0.0	0.0	-2.254195269985641	0.0	-1.4196244255999098	0.0	1.6714180277584063	0.0	0.0	0.0	0.0
61	2.279522217141093	2.0365760385307037	0.0	3.3449088581808826	0.0	0.6502816774108133	0.0	3.20750898877844	1.874057109032929	0.8326032342047682	-0.04286550314913207	0.0	0.0	0.0	2.5961918264661263	2.9726693977010386	-0.9591562350232872	0.0	0.0	0.0	-0.2660090544633418	2.2597195898449134	2.5220838543124047	0.0	0.0	0.8326032342047682	0.0	0.0	0.0	0.0	0.0	0.2936067334720809	1.483190800345917	0.0	0.0	0.0	0.0	2.6243627034328227	0.0	-2.359811781211306	0.0	-1.6523034155832326	0.0	0.0	0.0	0.0
62	0.0054509143982874875	1.614888826832388	0.0	1.7972103836263429	0.0	-2.4073234425923964	0.0	-2.4073234425923964	-2.4073234425923964	2.403346187196658	0.0054509143982874875	0.0	0.0	0.0	2.3080360073923334	-2.4073234425923964	-2.4073234425923964	0.0	0.0	0.0	0.0054509143982874875	2.6445082440135463	2.490357564186288	0.0	0.0	2.202675491734507	0.0	0.0	0.0	0.0	0.0	2.490357564186288	1.614888826832388	0.0	0.0	0.0	0.0	1.1040632030663975	0.0	1.1040632030663975	0.0	0.0054509143982874875	0.0	0.0	0.0	0.0
63	1.7753131748398463	3.0562470203019103	0.0	-0.5272719181541996	0.0	3.7597569878974024	0.0	1.3053095455941106	-2.3740104206445825	2.4808828753983487	-0.8149539906059804	0.0	0.0	0.0	1.8241033390092785	0.1658752624057458	2.2295684471174426	0.0	0.0	0.0	-0.5272719181541996	0.032343869781223056	-0.8149539906059804	0.0	0.0	0.6513830781874468	0.0	0.0	0.0	0.0	0.0	1.082165994279901	1.1774761740842257	0.0	0.0	0.0	0.0	-2.3740104206445825	0.0	0.9196470647821258	0.0	1.0308726998923508	0.0	0.0	0.0	0.0
64	0.167617068876468	1.8948380169669514	0.0	2.3366707692459907	0.0	1.083907800750623	0.0	3.837568513104885	1.266229357544577	3.138031534446169	1.9168169236857269	0.0	0.0	0.0	3.744167338016484	3.3914804352557075	-1.9118244728033682	0.0	0.0	0.0	-0.3023865603692677	3.071782148904968	1.3070513520648328	0.0	0.0	1.032614506363072	0.0	0.0	0.0	0.0	0.0	0.03408567625194525	0.921388871252848	0.0	0.0	0.0	0.0	0.03408567625194525	0.0	-2.0245063644720567	0.0	-2.0245063644720567	0.0	0.0	0.0	0.0
65	2.0974016506742656	1.3827482648933564	0.0	3.181727982094899	0.0	1.6812412534493535	0.0	1.5053505869856894	-1.7527459510357923	-1.0595987704758478	1.6812412534493535	0.0	0.0	0.0	2.436908790990633	0.32669559064404297	-0.14330803860169272	0.0	0.0	0.0	2.5779873892505383	-1.9880891513230994	2.0314436828824682	0.0	0.0	-1.0595987704758478	0.0	0.0	0.0	0.0	0.0	-0.6541336623676832	-0.6541336623676832	0.0	0.0	0.0	0.0	-1.9880891513230994	0.0	-1.9880891513230994	0.0	-1.0595987704758478	0.0	0.0	0.0	0.0
66	2.2489666958409487	2.155147940623294	0.0	3.9469074098513492	0.0	-1.955725923550017	0.0	1.570634601066144	-0.00981577449470361	-0.857113634881908	3.0615539132649072	0.0	0.0	0.0	1.6551919890942073	-2.195161162462413	3.021007818870557	0.0	0.0	0.0	2.278380581047242	0.6092234339115192	2.0516072616824537	0.0	0.0	-2.195161162462413	0.0	0.0	0.0	0.0	0.0	-0.5694315624301272	-1.955725923550017	0.0	0.0	0.0	0.0	-1.2625787429900717	0.0	-2.195161162462413	0.0	0.24149865378620206	0.0	0.0	0.0	0.0
67	0.1282436461314278	-1.7321678048581024	0.0	-1.7321678048581024	0.0	3.7255559067198742	0.0	-1.7321678048581024	-1.7321678048581024	0.5337087542395924	2.0741537951867417	0.0	0.0	0.0	2.802392295557957	4.758106444709892	-0.5649035344285167	0.0	0.0	0.0	1.6323210429077024	0.8213908266913732	0.1282436461314278	0.0	0.0	1.6323210429077024	0.0	0.0	0.0	0.0	0.0	2.0741537951867417	0.5337087542395924	0.0	0.0	0.0	0.0	-1.7321678048581024	0.0	-1.7321678048581024	0.0	0.5337087542395924	0.0	0.0	0.0	0.0
68	1.4999312023771685	-0.8026538906168774	0.0	2.3328403253122727	0.0	-2.3770004832397076	0.0	1.6822527591711234	-2.3770004832397076	1.9699348316229042	1.905396310485333	0.0	0.0	0.0	2.241868547106546	-2.3770004832397076	0.2959583980512326	0.0	0.0	0.0	-0.8026538906168774	1.2767876510629588	1.3945706867193426	0.0	0.0	-2.3770004832397076	0.0	0.0	0.0	0.0	0.0	2.6938536708496033	-0.8026538906168774	0.0	0.0	0.0	0.0	1.4999312023771685	0.0	0.2959583980512326	0.0	2.3328403253122727	0.0	0.0	0.0	0.0
69	3.057910987817083	2.6986968973596746	0.0	-0.46254981467189005	0.0	-0.6856933659860998	0.0	0.5670696025092683	-0.9733754384378805	2.1023995427896467	-0.46254981467189005	0.0	0.0	0.0	-2.7292754194082267	-2.7292754194082267	3.0927982468175235	0.0	0.0	0.0	1.454372797510171	-2.7292754194082267	1.1468880977622105	0.0	0.0	-2.0719877271059906	0.0	0.0	0.0	0.0	0.0	0.49296163035554663	-1.3788405465460452	0.0	0.0	0.0	0.0	-2.7292754194082267	0.0	-2.0719877271059906	0.0	0.700600995133791	0.0	0.0	0.0	0.0
70	4.634300911951142	2.416709031790489	0.0	-0.18598065365389438	0.0	2.5220695474483157	0.0	-1.9212959097627538	-0.8791278342138398	-0.18598065365389438	-0.8791278342138398	0.0	0.0	0.0	-1.9212959097627538	-1.9212959097627538	-0.8791278342138398	0.0	0.0	0.0	-0.8791278342138398	2.5220695474483157	1.0667823148414737	0.0	0.0	3.8482599844985006	0.0	0.0	0.0	0.0	0.0	1.518767438584531	1.6057788155741601	0.0	0.0	0.0	0.0	4.040853091614285	0.0	0.5071665269060501	0.0	-1.9212959097627538	0.0	0.0	0.0	0.0
71	2.767964477741331	2.136692700899473	0.0	2.444177400647434	0.0	-0.389035943408782	0.0	2.888108789583394	3.060951602422805	3.044951261076364	0.016429164699382603	0.0	0.0	0.0	-0.389035943408782	-0.389035943408782	0.5272547884653731	0.0	0.0	0.0	0.3041112371511634	-2.0065942730468773	1.1150414533674917	0.0	0.0	0.5272547884653731	0.0	0.0	0.0	0.0	0.0	1.3157121488296433	-2.0065942730468773	0.0	0.0	0.0	0.0	-2.0065942730468773	0.0	-1.0821831239687274	0.0	-1.0821831239687274	0.0	0.0	0.0	0.0
72	-1.8496788325911941	-1.8496788325911941	0.0	-0.7371340581639192	0.0	2.353908395194396	0.0	2.2585982153900717	-1.8496788325911941	-1.8496788325911941	1.6607612146344506	0.0	0.0	0.0	1.7477725916240807	3.0470555757543414	0.8723038542701813	0.0	0.0	0.0	-1.8496788325911941	2.5209624798575625	-0.04398687760397468	0.0	0.0	-1.8496788325911941	0.0	0.0	0.0	0.0	0.0	-0.7371340581639192	-1.8496788325911941	0.0	0.0	0.0	0.0	-1.8496788325911941	0.0	0.6491603029559707	0.0	-0.04398687760397468	0.0	0.0	0.0	0.0
73	-0.9209354658765916	-0.9209354658765916	0.0	1.5346269108956303	0.0	-0.9209354658765916	0.0	0.4360146222275212	-0.9209354658765916	-0.9209354658765916	-0.9209354658765916	0.0	0.0	0.0	-0.9209354658765916	-0.9209354658765916	0.4360146222275212	0.0	0.0	0.0	0.4360146222275212	4.264656018716616	3.8700018267126675	0.0	0.0	-0.9209354658765916	0.0	0.0	0.0	0.0	0.0	2.3819247712828346	3.527057075585837	0.0	0.0	0.0	0.0	6.384049611408167	0.0	-0.9209354658765916	0.0	-0.9209354658765916	0.0	0.0	0.0	0.0
74	-1.1125211236333525	1.992631934005109	0.0	-1.1125211236333525	0.0	-1.1125211236333525	0.0	1.076341202130954	-1.1125211236333525	-1.1125211236333525	-1.1125211236333525	0.0	0.0	0.0	1.992631934005109	1.076341202130954	3.2164073656272243	0.0	0.0	0.0	-1.1125211236333525	-1.1125211236333525	2.781089294369379	0.0	0.0	0.38319402157100857	0.0	0.0	0.0	0.0	0.0	-1.1125211236333525	-1.1125211236333525	0.0	0.0	0.0	0.0	-1.1125211236333525	0.0	-1.1125211236333525	0.0	-1.1125211236333525	0.0	0.0	0.0	0.0
75	1.8629236518294365	2.3737492755954275	0.0	0.6307799705368042	0.0	-2.3002441322057843	0.0	-0.21651788985039921	2.616695454205817	3.319598809711127	-2.3002441322057843	0.0	0.0	0.0	-2.3002441322057843	-2.3002441322057843	2.692203006713962	0.0	0.0	0.0	1.249819178943028	2.0860672031436462	1.3929200225837013	0.0	0.0	0.8820943988177108	0.0	0.0	0.0	0.0	0.0	2.491532311251811	1.8629236518294365	0.0	0.0	0.0	0.0	2.6551617350336127	0.0	-1.3151301785185092	0.0	-1.3151301785185092	0.0	0.0	0.0	0.0
76	1.0229086093226174	1.246052160636827	0.0	0.7352265368708366	0.0	3.1919623096921406	0.0	1.428373717430782	-1.6376497297502306	3.374283866486095	-1.6376497297502306	0.0	0.0	0.0	1.7160557898825628	-1.6376497297502306	3.070601452687873	0.0	0.0	0.0	-0.3633857517972734	-1.6376497297502306	2.5269860060988916	0.0	0.0	3.870720752799986	0.0	0.0	0.0	0.0	0.0	1.7160557898825628	-1.6376497297502306	0.0	0.0	0.0	0.0	-1.6376497297502306	0.0	-1.6376497297502306	0.0	1.58252439725804	0.0	0.0	0.0	0.0
77	3.569813284278619	3.62110657866617	0.0	2.2348122175462795	0.0	-1.9775543004145746	0.0	3.669896742835602	2.417133774340234	2.571284454167492	-1.9775543004145746	0.0	0.0	0.0	0.625374305112179	-1.9775543004145746	2.0116686662320693	0.0	0.0	0.0	-1.9775543004145746	-1.9775543004145746	2.417133774340234	0.0	0.0	0.625374305112179	0.0	0.0	0.0	0.0	0.0	0.625374305112179	-1.9775543004145746	0.0	0.0	0.0	0.0	-1.9775543004145746	0.0	-1.9775543004145746	0.0	1.7239865937802885	0.0	0.0	0.0	0.0
78	1.987782813611318	3.5282278545584664	0.0	-1.6493247627127774	0.0	4.024664740872358	0.0	3.2870657977415787	-1.6493247627127774	2.2754648860630984	-1.6493247627127774	0.0	0.0	0.0	-1.6493247627127774	4.717811921432303	2.4986084373773085	0.0	0.0	0.0	-1.6493247627127774	-1.6493247627127774	1.987782813611318	0.0	0.0	2.680929994171263	0.0	0.0	0.0	0.0	0.0	-1.6493247627127774	0.889170524943208	0.0	0.0	0.0	0.0	-1.6493247627127774	0.0	-1.6493247627127774	0.0	-1.6493247627127774	0.0	0.0	0.0	0.0
79	2.572920028426108	1.3201570599307395	0.0	-1.666051332111996	0.0	4.092745782170521	0.0	1.3201570599307395	-1.666051332111996	2.7064514210506303	-1.666051332111996	0.0	0.0	0.0	-1.666051332111996	-1.666051332111996	-1.666051332111996	0.0	0.0	0.0	-1.666051332111996	-1.666051332111996	0.6270098793707941	0.0	0.0	0.6270098793707941	0.0	0.0	0.0	0.0	0.0	2.572920028426108	0.6270098793707941	0.0	0.0	0.0	0.0	-1.666051332111996	0.0	2.572920028426108	0.0	3.024905152169165	0.0	0.0	0.0	0.0
80	1.1338649743164448	0.8187839276765496	0.0	0.567469499395644	0.0	-2.5451330771313163	0.0	2.806150790410209	4.16933757651995	0.7418228865404215	0.5186793352262118	0.0	0.0	0.0	-0.6852934690997241	0.567469499395644	-0.531142789272466	0.0	0.0	0.0	-1.783905757767834	1.9417876694688188	1.3515884581613156	0.0	0.0	-0.3976113966479433	0.0	0.0	0.0	0.0	0.0	1.3296095514425406	-1.0907585772078887	0.0	0.0	0.0	0.0	1.7276396810631867	0.0	-1.3784406496596695	0.0	-1.3784406496596695	0.0	0.0	0.0	0.0
81	2.1919593294215742	1.0933470407534642	0.0	1.4500219846921967	0.0	4.283235328748413	0.0	0.9391963609262062	-2.1328308263186226	0.9391963609262062	0.5337312528180416	0.0	0.0	0.0	1.8554870928003613	-2.1328308263186226	0.24604918036626078	0.0	0.0	0.0	0.7568748041322513	1.226878433377987	0.24604918036626078	0.0	0.0	1.0933470407534642	0.0	0.0	0.0	0.0	0.0	1.78649422131341	-2.1328308263186226	0.0	0.0	0.0	0.0	1.0933470407534642	0.0	0.7568748041322513	0.0	0.24604918036626078	0.0	0.0	0.0	0.0
82	1.13578175347814	0.34732439311386987	0.0	2.957394185855876	0.0	-2.3146604411450937	0.0	0.5296459499078248	-2.3146604411450937	2.401448126809416	-1.2621135193202306	0.0	0.0	0.0	-2.3146604411450937	-2.3146604411450937	2.544548970450089	0.0	0.0	0.0	1.3028358381413065	2.3214054191358793	0.9351110580159885	0.0	0.0	-1.2621135193202306	0.0	0.0	0.0	0.0	0.0	2.3214054191358793	1.9567623055479704	0.0	0.0	0.0	0.0	1.510475202919551	0.0	2.0700909908549736	0.0	2.4267659347937056	0.0	0.0	0.0	0.0
83	-1.735777739125	0.12972277017178868	0.0	2.527618042970159	0.0	-1.735777739125	0.0	1.3824857386671567	2.0756329192271017	-0.5634244103881567	4.572374026662105	0.0	0.0	0.0	0.8228699507317341	-1.735777739125	-1.735777739125	0.0	0.0	0.0	2.3810145687782835	-1.735777739125	2.3810145687782835	0.0	0.0	-1.735777739125	0.0	0.0	0.0	0.0	0.0	1.5160171312916795	3.074161749338229	0.0	0.0	0.0	0.0	1.6338001669480624	0.0	-1.735777739125	0.0	-0.5634244103881567	0.0	0.0	0.0	0.0
84	-1.2006747321222973	-2.256905823809416	0.0	1.8438477056011253	0.0	-2.256905823809416	0.0	-0.5075275515623519	-2.256905823809416	-1.2006747321222973	1.8438477056011253	0.0	0.0	0.0	2.7696171814298243	-2.256905823809416	3.0188329730538093	0.0	0.0	0.0	2.436911427604088	-2.256905823809416	2.3546733293671163	0.0	0.0	-2.256905823809416	0.0	0.0	0.0	0.0	0.0	1.5073754689799128	0.40876318031180237	0.0	0.0	0.0	0.0	-2.256905823809416	0.0	-2.256905823809416	0.0	0.5910847371057573	0.0	0.0	0.0	0.0
85	2.276430092224499	1.8456471761320445	0.0	2.9182839783968935	0.0	-1.9529450111141395	0.0	3.791557325187358	4.171046946892262	0.37931010733861736	-1.9529450111141395	0.0	0.0	0.0	0.37931010733861736	-1.9529450111141395	1.0724572878985628	0.0	0.0	0.0	-0.7193021813294918	0.37931010733861736	2.4161920345996575	0.0	0.0	-1.9529450111141395	0.0	0.0	0.0	0.0	0.0	1.0724572878985628	0.6669921797903982	0.0	0.0	0.0	0.0	1.2266079677258208	0.0	-1.9529450111141395	0.0	1.0724572878985628	0.0	0.0	0.0	0.0
86	2.965642358975361	1.7464020825186366	0.0	-2.4396812271401913	0.0	-2.4396812271401913	0.0	-0.8185472749429001	0.4342156935524679	2.5136572352323037	2.736800786546514	0.0	0.0	0.0	0.09774345693125497	-2.4396812271401913	1.4327445236635952	0.0	0.0	0.0	0.6855301218333745	-1.5116944555028455	1.3786773023933194	0.0	0.0	-1.5116944555028455	0.0	0.0	0.0	0.0	0.0	2.736800786546514	2.014666069113316	0.0	0.0	0.0	0.0	-1.5116944555028455	0.0	-2.4396812271401913	0.0	-1.5116944555028455	0.0	0.0	0.0	0.0
87	-0.753538925787856	-0.753538925787856	0.0	4.851301139471952	0.0	-0.753538925787856	0.0	3.80984726464379	-0.753538925787856	-0.753538925787856	2.0180877954157346	0.0	0.0	0.0	6.550687288568991	-0.753538925787856	-0.753538925787856	0.0	0.0	0.0	-0.753538925787856	-0.753538925787856	3.9639979444710485	0.0	0.0	-0.753538925787856	0.0	0.0	0.0	0.0	0.0	-0.753538925787856	-0.753538925787856	0.0	0.0	0.0	0.0	-0.753538925787856	0.0	-0.753538925787856	0.0	2.0180877954157346	0.0	0.0	0.0	0.0
88	2.2632991109492355	2.3239237327656705	0.0	-2.2549193087910995	0.0	0.18385756926939933	0.0	0.8770047498293447	-2.2549193087910995	3.551153399255874	1.2824698579375093	0.0	0.0	0.0	2.8580062186959285	-2.2549193087910995	0.8770047498293447	0.0	0.0	0.0	-2.2549193087910995	1.1001483011435553	1.1001483011435553	0.0	0.0	2.7095862135776554	0.0	0.0	0.0	0.0	0.0	2.1297677183247132	-2.2549193087910995	0.0	0.0	0.0	0.0	-2.2549193087910995	0.0	0.5893226773775639	0.0	1.2824698579375093	0.0	0.0	0.0	0.0
89	2.470674201043549	1.2979539402217175	0.0	1.1607528187082323	0.0	1.3479643607963787	0.0	2.016418928765953	-2.8579548834475164	1.4185819280103322	0.03228756689044143	0.0	0.0	0.0	-1.6724605253479838	1.5464152995202172	0.2734496237073296	0.0	0.0	0.0	0.40698101633185235	0.34244249519428127	1.0683794985772175	0.0	0.0	0.40698101633185235	0.0	0.0	0.0	0.0	0.0	0.8924888321135533	1.3720619123754392	0.0	0.0	0.0	0.0	-0.5738482366798738	0.0	-2.3656077059079292	0.0	0.8532681189602718	0.0	0.0	0.0	0.0
90	1.6731457576967461	1.3708648858238126	0.0	1.0225581915555964	0.0	0.14708945420169695	0.0	0.8402366347616423	0.4835616908229099	-0.07605409711251276	2.2265309958815327	0.0	0.0	0.0	-2.195685022189182	-0.7692012776724582	-0.36373616956429444	0.0	0.0	0.0	0.6170930834474326	0.32941101099565095	1.9388489234297515	0.0	0.0	-2.195685022189182	0.0	0.0	0.0	0.0	0.0	1.245701742869806	3.1123625202709793	0.0	0.0	0.0	0.0	-0.7692012776724582	0.0	-2.195685022189182	0.0	-1.4623484582324036	0.0	0.0	0.0	0.0
91	0.8358823876871604	1.38242609405523	0.0	4.261033010371808	0.0	-1.9794312792189626	0.0	2.781792536742473	4.1484141322636585	0.22974658411684423	1.8052829448752634	0.0	0.0	0.0	-1.9794312792189626	-0.8688657045512649	-0.1757185239913195	0.0	0.0	0.0	0.3838972639441032	-1.5620128851112103	1.9643476395049508	0.0	0.0	-1.9794312792189626	0.0	0.0	0.0	0.0	0.0	0.517428656568625	1.1460373159909993	0.0	0.0	0.0	0.0	1.529029568247105	0.0	-1.9794312792189626	0.0	-1.9794312792189626	0.0	0.0	0.0	0.0
92	1.6664030483623824	1.123538070851775	0.0	0.4533804085165283	0.0	-2.949326081980054	0.0	-0.5582205031619516	1.051217409272149	1.6798260686945228	1.3696711403906834	0.0	0.0	0.0	-2.949326081980054	-2.949326081980054	1.639004074174268	0.0	0.0	0.0	1.1909793516473077	-1.0282241324076873	1.2335389660661034	0.0	0.0	-2.949326081980054	0.0	0.0	0.0	0.0	0.0	1.3326298687103342	2.3527705419369487	0.0	0.0	0.0	0.0	-2.637662044841788	0.0	-1.5390497561736778	0.0	-0.152755395053787	0.0	0.0	0.0	0.0
93	0.5279159391844805	1.6265282278525905	0.0	3.9998823917348436	0.0	-1.7307983764399513	0.0	4.088962021788532	4.726620516730825	1.751691370806597	2.7251405165207	0.0	0.0	0.0	0.8643881758056944	0.7102374959784354	-1.081521973249619	0.0	0.0	0.0	-1.7307983764399513	1.3163732995487516	2.9615292945849307	0.0	0.0	-1.081521973249619	0.0	0.0	0.0	0.0	0.0	0.9979195684302162	2.414985588216861	0.0	0.0	0.0	0.0	1.4834273842119172	0.0	-1.7307983764399513	0.0	-1.7307983764399513	0.0	0.0	0.0	0.0
94	0.7291080157399916	0.5467864589460367	0.0	1.5022979039734734	0.0	-1.0626514534880638	0.0	-1.9296757173019055	-0.3695042729281184	1.422255196299937	0.323642907631827	0.0	0.0	0.0	-1.9296757173019055	-1.9296757173019055	1.5022979039734734	0.0	0.0	0.0	2.338545928174092	-1.9296757173019055	2.115402376859882	0.0	0.0	-1.9296757173019055	0.0	0.0	0.0	0.0	0.0	2.600910192641583	3.031693108734037	0.0	0.0	0.0	0.0	-1.0626514534880638	0.0	-1.9296757173019055	0.0	-1.0626514534880638	0.0	0.0	0.0	0.0
95	2.598834368465169	2.1418727345898296	0.0	-0.18540497099458797	0.0	-2.4418690411717714	0.0	-2.4418690411717714	-0.7607691158981496	2.8009080806429116	0.1330487601239474	0.0	0.0	0.0	-0.560098420435998	-2.4418690411717714	0.5683668313817929	0.0	0.0	0.0	2.7850094945751134	-2.4418690411717714	1.2615140119417378	0.0	0.0	-2.4418690411717714	0.0	0.0	0.0	0.0	0.0	0.7555783734699393	0.0865287444890539	0.0	0.0	0.0	0.0	-1.8593814045662596	0.0	-0.24994349213215905	0.0	-2.9579936932343687	0.0	0.0	0.0	0.0
96	1.3832579181341176	1.842790247512558	0.0	2.7050137581164373	0.0	-2.1633150366497196	0.0	1.3832579181341176	2.2305557785213215	2.509269180990342	0.28464562946600847	0.0	0.0	0.0	-2.1633150366497196	-2.1633150366497196	-0.0030364429857732134	0.0	0.0	0.0	1.3832579181341176	3.452228159946658	2.394858829812598	0.0	0.0	-2.1633150366497196	0.0	0.0	0.0	0.0	0.0	1.2962465411444883	2.0338454842752673	0.0	0.0	0.0	0.0	4.259643434055542	0.0	-2.1633150366497196	0.0	-2.1633150366497196	0.0	0.0	0.0	0.0
97	2.546011123024936	3.6890751742638797	0.0	-1.972704191135561	0.0	3.8616879169308733	0.0	2.546011123024936	-1.972704191135561	1.8528639424649906	-1.972704191135561	0.0	0.0	0.0	-0.54503133033338	-0.54503133033338	2.713065207688102	0.0	0.0	0.0	-1.972704191135561	-0.54503133033338	0.14811585022656537	0.0	0.0	3.7176485467079354	0.0	0.0	0.0	0.0	0.0	0.14811585022656537	1.5344102113464562	0.0	0.0	0.0	0.0	0.14811585022656537	0.0	-1.972704191135561	0.0	-1.972704191135561	0.0	0.0	0.0	0.0
98	0.889651999512588	3.415380643820843	0.0	0.1965048189526426	0.0	2.7614541764141793	0.0	1.805942731386743	-1.7527554169879531	1.805942731386743	-1.7527554169879531	0.0	0.0	0.0	-1.7527554169879531	3.7800237574087525	0.889651999512588	0.0	0.0	0.0	-1.7527554169879531	1.9882642881806976	0.1965048189526426	0.0	0.0	4.850465169110166	0.0	0.0	0.0	0.0	0.0	1.2951171076207517	-1.7527554169879531	0.0	0.0	0.0	0.0	-1.7527554169879531	0.0	-1.7527554169879531	0.0	-1.7527554169879531	0.0	0.0	0.0	0.0
99	-0.6111173406042649	0.9983205718298356	0.0	-1.8104909773593274	0.0	-0.6111173406042649	0.0	0.4874949480638451	-1.8104909773593274	-1.8104909773593274	-0.6111173406042649	0.0	0.0	0.0	1.1806421286237905	-1.8104909773593274	4.399517953491991	0.0	0.0	0.0	1.3347928084510485	-1.8104909773593274	0.4874949480638451	0.0	0.0	-1.8104909773593274	0.0	0.0	0.0	0.0	0.0	1.7867779321941057	-1.8104909773593274	0.0	0.0	0.0	0.0	-1.8104909773593274	0.0	4.033273558537108	0.0	3.3009056648238815	0.0	0.0	0.0	0.0
100	1.643940153002296	1.643940153002296	0.0	0.0345022405681954	0.0	1.8262617097962508	0.0	4.041835425800667	3.9263225386788223	2.432397513366566	-1.8188378734936608	0.0	0.0	0.0	0.0345022405681954	4.161636625613287	-1.8188378734936608	0.0	0.0	0.0	-1.8188378734936608	3.8631436370572905	0.7276494211281408	0.0	0.0	1.4207966016880862	0.0	0.0	0.0	0.0	0.0	-1.8188378734936608	-1.8188378734936608	0.0	0.0	0.0	0.0	3.4684894450533417	0.0	-1.8188378734936608	0.0	-1.8188378734936608	0.0	0.0	0.0	0.0
101	3.482430383061473	2.41198897136006	0.0	-2.542254303838555	0.0	0.43790794533805055	0.0	-2.542254303838555	0.6202295021320055	-0.47838278653610455	-0.07291767842793995	0.0	0.0	0.0	-2.542254303838555	0.43790794533805055	0.7743801819592635	0.0	0.0	0.0	0.43790794533805055	3.1459581464402606	0.9079115745837862	0.0	0.0	2.0865665709254317	0.0	0.0	0.0	0.0	0.0	0.43790794533805055	-2.542254303838555	0.0	0.0	0.0	0.0	1.7729090120703903	0.0	-2.542254303838555	0.0	0.21476439402384084	0.0	0.0	0.0	0.0
102	2.595937274096377	1.031961735739034	0.0	3.1388022516069842	0.0	-2.5785337904152783	0.0	0.6264966276308694	-2.5785337904152783	0.6264966276308694	0.22103151952270483	0.0	0.0	0.0	-2.5785337904152783	-2.5785337904152783	2.498298804532461	0.0	0.0	0.0	1.8792595961262375	0.7806473074581275	2.498298804532461	0.0	0.0	-0.06665055292907596	0.0	0.0	0.0	0.0	0.0	2.23593454006497	0.9141787000826502	0.0	0.0	0.0	0.0	1.9702313743319642	0.0	-2.5785337904152783	0.0	-1.165262841597186	0.0	0.0	0.0	0.0
103	-1.9672352835793259	0.9213242748605204	0.0	1.9509436920416787	0.0	-1.9672352835793259	0.0	1.391327904106256	-1.9672352835793259	1.5091109397626399	0.6981807235463107	0.0	0.0	0.0	-1.9672352835793259	-1.9672352835793259	3.718605609690673	0.0	0.0	0.0	2.7130837440885758	-1.9672352835793259	2.402928815784736	0.0	0.0	-1.9672352835793259	0.0	0.0	0.0	0.0	0.0	1.7967930122144202	-0.6881136375735801	0.0	0.0	0.0	0.0	-1.9672352835793259	0.0	-1.9672352835793259	0.0	1.391327904106256	0.0	0.0	0.0	0.0
104	1.302160075629355	-1.4140691462906414	0.0	1.5898421480811358	0.0	-1.4140691462906414	0.0	-1.4140691462906414	5.315535575317789	-1.4140691462906414	-1.4140691462906414	0.0	0.0	0.0	1.8129856993953455	-1.4140691462906414	-1.4140691462906414	0.0	0.0	0.0	-1.4140691462906414	2.6014430597596157	0.8966949675211904	0.0	0.0	-1.4140691462906414	0.0	0.0	0.0	0.0	0.0	-1.4140691462906414	-1.4140691462906414	0.0	0.0	0.0	0.0	2.842605116576504	0.0	-1.4140691462906414	0.0	-1.4140691462906414	0.0	0.0	0.0	0.0
105	1.4412248422631198	3.3871349913184328	0.0	-1.4763066839833971	0.0	2.922829383187335	0.0	1.7776970788843327	-1.4763066839833971	1.6235463990570738	1.4412248422631198	0.0	0.0	0.0	3.743809935257165	-1.4763066839833971	1.7776970788843327	0.0	0.0	0.0	-1.4763066839833971	-1.4763066839833971	-1.4763066839833971	0.0	0.0	-0.16821307017098075	0.0	0.0	0.0	0.0	0.0	1.4412248422631198	-1.4763066839833971	0.0	0.0	0.0	0.0	-1.4763066839833971	0.0	-0.16821307017098075	0.0	-1.4763066839833971	0.0	0.0	0.0	0.0
106	0.4906548751172144	1.5892671637853244	0.0	-1.2255274152351614	0.0	3.6893279926678955	0.0	0.896119983225379	-1.2255274152351614	-1.2255274152351614	1.1838020556771598	0.0	0.0	0.0	3.5351773128406374	5.832989127082025	-1.2255274152351614	0.0	0.0	0.0	-1.2255274152351614	-1.2255274152351614	-1.2255274152351614	0.0	0.0	1.4069456069913695	0.0	0.0	0.0	0.0	0.0	1.4069456069913695	-1.2255274152351614	0.0	0.0	0.0	0.0	-1.2255274152351614	0.0	-0.202492305442731	0.0	-1.2255274152351614	0.0	0.0	0.0	0.0
107	-0.935189544591176	0.4511048165287148	0.0	2.8714729451791445	0.0	-1.7067109781413423	0.0	2.1093328931322475	1.36739554840287	2.5613180168753047	0.6742483678429245	0.0	0.0	0.0	-1.7067109781413423	-1.7067109781413423	-0.24204236403123058	0.0	0.0	0.0	-1.7067109781413423	0.16342274407693402	3.7652908212012406	0.0	0.0	-1.7067109781413423	0.0	0.0	0.0	0.0	0.0	3.1423478993145437	3.1078617232433747	0.0	0.0	0.0	0.0	4.872952945389269	0.0	-1.7067109781413423	0.0	-0.935189544591176	0.0	0.0	0.0	0.0
108	1.2277297074957847	1.2277297074957847	0.0	-1.64554761704108	0.0	-1.64554761704108	0.0	4.000318429735566	-1.64554761704108	4.559934217670989	2.3263419961638947	0.0	0.0	0.0	3.4249542848320047	-1.64554761704108	-1.64554761704108	0.0	0.0	0.0	-1.64554761704108	1.2277297074957847	2.837167619929885	0.0	0.0	3.6256249802941554	0.0	0.0	0.0	0.0	0.0	2.3263419961638947	-1.64554761704108	0.0	0.0	0.0	0.0	-1.64554761704108	0.0	-1.64554761704108	0.0	-1.64554761704108	0.0	0.0	0.0	0.0
109	0.9700516847020415	1.1931952360162512	0.0	0.9700516847020415	0.0	3.167276262038261	0.0	-2.3815180781510152	-2.3815180781510152	0.8830403077124123	0.9700516847020415	0.0	0.0	0.0	2.761811153930097	-2.3815180781510152	0.8830403077124123	0.0	0.0	0.0	1.8173495450892454	-0.821707784526013	0.5645865765938778	0.0	0.0	-2.3815180781510152	0.0	0.0	0.0	0.0	0.0	1.7040208597822422	0.8830403077124123	0.0	0.0	0.0	0.0	-2.3815180781510152	0.0	-1.5148549650859584	0.0	1.050094392375578	0.0	0.0	0.0	0.0
110	1.0553381563525361	1.0553381563525361	0.0	1.4608032644607007	0.0	1.4608032644607007	0.0	3.070241176894801	-1.7702561032272408	-1.7702561032272408	-1.7702561032272408	0.0	0.0	0.0	-1.7702561032272408	2.6647760687866366	1.9716288882266912	0.0	0.0	0.0	2.847097625580591	0.36219097579259074	2.441632517472427	0.0	0.0	2.308101124847904	0.0	0.0	0.0	0.0	0.0	-1.7702561032272408	0.36219097579259074	0.0	0.0	0.0	0.0	-1.7702561032272408	0.0	-1.7702561032272408	0.0	1.4608032644607007	0.0	0.0	0.0	0.0
111	3.8512319605830996	1.756286232367298	0.0	2.8548985210354076	0.0	-1.985443092984343	0.0	-1.985443092984343	4.083563937951715	0.3699918712474073	0.3699918712474073	0.0	0.0	0.0	0.3699918712474073	-1.985443092984343	2.241794048148999	0.0	0.0	0.0	0.3699918712474073	-0.3231553093125381	1.2862826031215624	0.0	0.0	-1.985443092984343	0.0	0.0	0.0	0.0	0.0	2.4494334129272435	-1.985443092984343	0.0	0.0	0.0	0.0	3.953510809703517	0.0	-1.985443092984343	0.0	-1.985443092984343	0.0	0.0	0.0	0.0
112	2.315687949286326	4.0735458668387	0.0	1.804862325520335	0.0	3.925125861720426	0.0	-1.8644519730987614	-1.8644519730987614	4.140237241337371	-1.8644519730987614	0.0	0.0	0.0	-1.8644519730987614	1.3993972174121705	2.092544397972116	0.0	0.0	0.0	-1.8644519730987614	-1.8644519730987614	2.092544397972116	0.0	0.0	-1.8644519730987614	0.0	0.0	0.0	0.0	0.0	2.315687949286326	-1.8644519730987614	0.0	0.0	0.0	0.0	-1.8644519730987614	0.0	-1.8644519730987614	0.0	-1.8644519730987614	0.0	0.0	0.0	0.0
113	1.8761850602727415	-2.026503172838697	0.0	-2.026503172838697	0.0	-2.026503172838697	0.0	-2.026503172838697	-2.026503172838697	1.6248706319918353	-2.026503172838697	0.0	0.0	0.0	0.3721076634964673	-2.026503172838697	-2.026503172838697	0.0	0.0	0.0	-0.3210395170634781	1.2883983953706224	0.7775727716046319	0.0	0.0	-0.3210395170634781	0.0	0.0	0.0	0.0	0.0	1.9815455759305678	-0.3210395170634781	0.0	0.0	0.0	0.0	2.814454698865672	0.0	2.3180178125517807	0.0	1.0652548440564127	0.0	0.0	0.0	0.0
114	-1.7966590528082476	4.822581437167699	0.0	-1.7966590528082476	0.0	1.3885942326825527	0.0	2.6413572011779207	-1.7966590528082476	2.4872065213506622	-1.7966590528082476	0.0	0.0	0.0	-1.7966590528082476	-1.7966590528082476	2.4872065213506622	0.0	0.0	0.0	0.6954470521226073	-1.7966590528082476	2.892671629458827	0.0	0.0	0.6954470521226073	0.0	0.0	0.0	0.0	0.0	3.260396409584144	2.3048849645567078	0.0	0.0	0.0	0.0	1.7940593407907173	0.0	-1.7966590528082476	0.0	0.6954470521226073	0.0	0.0	0.0	0.0
115	3.4535398323640605	-1.4630243893065478	0.0	-1.4630243893065478	0.0	5.145215843035133	0.0	-1.4630243893065478	-1.4630243893065478	-1.4630243893065478	2.606241971976857	0.0	0.0	0.0	4.379309308192759	3.544511610569787	1.1021645752005824	0.0	0.0	0.0	-1.4630243893065478	3.1170675957428475	-1.4630243893065478	0.0	0.0	2.893924044428638	0.0	0.0	0.0	0.0	0.0	1.1021645752005824	-1.4630243893065478	0.0	0.0	0.0	0.0	-1.4630243893065478	0.0	-1.4630243893065478	0.0	-1.4630243893065478	0.0	0.0	0.0	0.0
116	-0.9734061222113288	1.585793339197842	0.0	-0.9734061222113288	0.0	3.6652348808776782	0.0	-0.9734061222113288	-0.9734061222113288	-0.9734061222113288	-0.9734061222113288	0.0	0.0	0.0	2.2789405197577874	6.074429708929983	-0.9734061222113288	0.0	0.0	0.0	-0.9734061222113288	4.763847169545787	-0.9734061222113288	0.0	0.0	1.585793339197842	0.0	0.0	0.0	0.0	0.0	-0.9734061222113288	-0.9734061222113288	0.0	0.0	0.0	0.0	-0.9734061222113288	0.0	-0.9734061222113288	0.0	-0.9734061222113288	0.0	0.0	0.0	0.0
117	2.326718215274987	0.940423854155096	0.0	2.5498617665891965	0.0	-2.0809570550066327	0.0	2.039036142823206	-2.0809570550066327	2.88633400321041	-2.0809570550066327	0.0	0.0	0.0	-2.0809570550066327	-2.0809570550066327	3.1376484314913156	0.0	0.0	0.0	0.940423854155096	-2.0809570550066327	2.326718215274987	0.0	0.0	-2.0809570550066327	0.0	0.0	0.0	0.0	0.0	3.9849462918785195	2.039036142823206	0.0	0.0	0.0	0.0	-2.0809570550066327	0.0	-2.0809570550066327	0.0	2.5498617665891965	0.0	0.0	0.0	0.0
118	2.6552561678865456	1.4902688102735633	0.0	0.6719584867596113	0.0	-0.9374794256744883	0.0	-0.6497973532227075	-2.6181130402753396	0.528857643118938	-1.3429445337826529	0.0	0.0	0.0	-0.9374794256744883	-2.6181130402753396	0.7971216297136179	0.0	0.0	0.0	0.16113286299362084	0.6719584867596113	-0.6497973532227075	0.0	0.0	-2.0360917143425983	0.0	0.0	0.0	0.0	0.0	0.6029656152726606	-2.6181130402753396	0.0	0.0	0.0	0.0	-2.6181130402753396	0.0	-1.3429445337826529	0.0	2.5386192641607845	0.0	0.0	0.0	0.0
119	1.4566774598162677	2.0162932477516904	0.0	-1.9411810205803732	0.0	-1.9411810205803732	0.0	0.07038309869637693	-1.9411810205803732	3.4715804803585324	3.0148220778628176	0.0	0.0	0.0	3.808052716979746	-1.9411810205803732	0.07038309869637693	0.0	0.0	0.0	-1.9411810205803732	1.168995387364487	-1.9411810205803732	0.0	0.0	2.267607676032597	0.0	0.0	0.0	0.0	0.0	2.149824640376213	-1.9411810205803732	0.0	0.0	0.0	0.0	-1.9411810205803732	0.0	3.8770455884666974	0.0	2.149824640376213	0.0	0.0	0.0	0.0
120	1.3683370318824064	-0.06674749340691655	0.0	0.8087212439469837	0.0	0.40325613583882003	0.0	0.7217098669573545	0.521039171495203	-0.28989104472112537	4.017546732961684	0.0	0.0	0.0	0.8087212439469837	-2.409560932937027	0.11557406338703835	0.0	0.0	0.0	0.6263996871530289	2.085014709852546	2.0373866608632913	0.0	0.0	-0.9830382252810708	0.0	0.0	0.0	0.0	0.0	1.9614007538853695	1.9347325068032082	0.0	0.0	0.0	0.0	3.3210268679230985	0.0	-1.6761854058410162	0.0	-0.28989104472112537	0.0	0.0	0.0	0.0
121	2.035666508957515	0.020763488415250997	0.0	2.7288136895174606	0.0	-1.3655308727046398	0.0	-0.2669185840365307	-2.2947497233508933	0.8316937046315793	-2.2947497233508933	0.0	0.0	0.0	-2.2947497233508933	-2.2947497233508933	1.5248408851915247	0.0	0.0	0.0	0.4262285965234147	-0.2669185840365307	2.3480411939996677	0.0	0.0	-2.2947497233508933	0.0	0.0	0.0	0.0	0.0	1.1193757770833601	0.7139106689751955	0.0	0.0	0.0	0.0	0.24390703972945982	0.0	-1.3655308727046398	0.0	2.2720552870217454	0.0	0.0	0.0	0.0
122	-1.8373766447526476	3.5916322649663317	0.0	-0.340193367757994	0.0	4.519619036603679	0.0	0.758418920910116	-1.8373766447526476	2.0577019050403766	-1.8373766447526476	0.0	0.0	0.0	-1.8373766447526476	0.35295381280195137	-0.340193367757994	0.0	0.0	0.0	-0.340193367757994	-1.8373766447526476	1.0461009933618968	0.0	0.0	4.4133968233483705	0.0	0.0	0.0	0.0	0.0	1.6057167812973194	-1.8373766447526476	0.0	0.0	0.0	0.0	-1.8373766447526476	0.0	-0.340193367757994	0.0	-0.340193367757994	0.0	0.0	0.0	0.0
123	0.7699624018155964	-0.40869259452605	0.0	0.7699624018155964	0.0	-2.390583927895337	0.0	0.5075981373481051	-2.390583927895337	-0.40869259452605	1.893892498467996	0.0	0.0	0.0	0.68991969414206	-1.79498695564594	-1.79498695564594	0.0	0.0	0.0	2.0116755341243797	-0.6963746669778308	-0.1855490432118403	0.0	0.0	-2.390583927895337	0.0	0.0	0.0	0.0	0.0	-1.1018397750859954	1.2960554977123757	0.0	0.0	0.0	0.0	-1.79498695564594	0.0	-0.0032274864178853946	0.0	-0.0032274864178853946	0.0	0.0	0.0	0.0
124	-2.26849441141525	3.460703088721689	0.0	0.09340725873521549	0.0	-2.26849441141525	0.0	3.4946046403973705	-0.5997399218247299	2.1728488004150512	3.0111779908194944	0.0	0.0	0.0	1.5974846555114892	-2.26849441141525	-2.26849441141525	0.0	0.0	0.0	-0.5997399218247299	0.09340725873521549	1.3461702272305835	0.0	0.0	1.3461702272305835	0.0	0.0	0.0	0.0	0.0	0.7865544392951609	0.7865544392951609	0.0	0.0	0.0	0.0	-0.5997399218247299	0.0	-2.26849441141525	0.0	-0.5997399218247299	0.0	0.0	0.0	0.0
125	-0.6968135699221465	-0.6968135699221465	0.0	-0.6968135699221465	0.0	-0.6968135699221465	0.0	-0.6968135699221465	-0.6968135699221465	-0.6968135699221465	-0.6968135699221465	0.0	0.0	0.0	-0.6968135699221465	-0.6968135699221465	-0.6968135699221465	0.0	0.0	0.0	1.4965722311069074	-0.6968135699221465	2.189719411666853	0.0	0.0	-0.6968135699221465	0.0	0.0	0.0	0.0	0.0	-0.6968135699221465	-0.6968135699221465	0.0	0.0	0.0	0.0	-0.6968135699221465	0.0	-0.6968135699221465	0.0	-0.6968135699221465	0.0	0.0	0.0	0.0
126	2.1903317871773207	2.3584687089793186	0.0	-0.2805886206359398	0.0	0.2302370031300507	0.0	-2.072348089863995	-0.4629101774298947	2.1020391800316425	4.0212216801811405	0.0	0.0	0.0	-0.12643794080868176	-2.3240014207814177	1.970703177970555	0.0	0.0	0.0	0.9233841836899961	-2.072348089863995	0.32554718293437546	0.0	0.0	0.32554718293437546	0.0	0.0	0.0	0.0	0.0	2.2451400236723154	1.0631461260651545	0.0	0.0	0.0	0.0	-2.3240014207814177	0.0	-0.12643794080868176	0.0	-0.12643794080868176	0.0	0.0	0.0	0.0
127	-1.3047947185872424	4.227608402742547	0.0	-1.3047947185872424	0.0	4.734653303668631	0.0	-1.3047947185872424	-1.3047947185872424	2.9653666902926354	-1.3047947185872424	0.0	0.0	0.0	-1.3047947185872424	-1.3047947185872424	2.559901582184471	0.0	0.0	0.0	0.2573164891904254	-1.3047947185872424	-1.3047947185872424	0.0	0.0	-1.3047947185872424	0.0	0.0	0.0	0.0	0.0	-1.3047947185872424	-1.3047947185872424	0.0	0.0	0.0	0.0	-1.3047947185872424	0.0	-1.3047947185872424	0.0	-1.3047947185872424	0.0	0.0	0.0	0.0
128	-1.9172024414305149	3.9510942273741776	0.0	1.3361344493379796	0.0	0.23752216066986964	0.0	1.8469600731039701	-1.9172024414305149	0.6429872687780342	0.6429872687780342	0.0	0.0	0.0	1.6238165217897604	-1.9172024414305149	2.8402118461142534	0.0	0.0	0.0	0.23752216066986964	-1.9172024414305149	2.1093243375714614	0.0	0.0	-0.45562501989007487	0.0	0.0	0.0	0.0	0.0	1.942270252908295	1.1538128925440247	0.0	0.0	0.0	0.0	-1.9172024414305149	0.0	-1.9172024414305149	0.0	0.23752216066986964	0.0	0.0	0.0	0.0
129	-1.6474716778381149	0.04352234412753653	0.0	3.08804478185096	0.0	-1.6474716778381149	0.0	1.1421346327956465	2.240746921463756	3.2215761744754823	4.871836081429838	0.0	0.0	0.0	1.1421346327956465	-1.6474716778381149	0.7366695246874819	0.0	0.0	0.0	-1.6474716778381149	-1.6474716778381149	2.1229638858073727	0.0	0.0	-1.6474716778381149	0.0	0.0	0.0	0.0	0.0	1.835281813355592	0.7366695246874819	0.0	0.0	0.0	0.0	0.04352234412753653	0.0	-1.6474716778381149	0.0	0.04352234412753653	0.0	0.0	0.0	0.0
130	1.8849741824527975	2.9835864711209075	0.0	-1.6646432043276302	0.0	-1.6646432043276302	0.0	-1.6646432043276302	-1.6646432043276302	3.7567763593543892	-1.6646432043276302	0.0	0.0	0.0	-1.6646432043276302	-1.6646432043276302	2.290439290560962	0.0	0.0	0.0	1.191827001892852	-1.6646432043276302	1.8849741824527975	0.0	0.0	3.137737150948166	0.0	0.0	0.0	0.0	0.0	3.3890515792290716	2.290439290560962	0.0	0.0	0.0	0.0	-1.6646432043276302	0.0	2.290439290560962	0.0	-1.6646432043276302	0.0	0.0	0.0	0.0
131	-0.446386006384059	0.2467611741758864	0.0	3.403761595326	0.0	0.9399083547358318	0.0	2.4980529727823813	-2.1825756244573036	2.549346267169932	1.4995241426712544	0.0	0.0	0.0	2.4980529727823813	-2.1825756244573036	1.3453734628439964	0.0	0.0	0.0	0.2467611741758864	0.2467611741758864	2.0385206434039413	0.0	0.0	0.652226282284051	0.0	0.0	0.0	0.0	0.0	2.1185633510774777	1.1630519060500415	0.0	0.0	0.0	0.0	-0.446386006384059	0.0	-2.1825756244573036	0.0	1.4995241426712544	0.0	0.0	0.0	0.0
132	-0.03484563050658007	1.3001554362257601	0.0	0.7536117298576901	0.0	-0.5456712542725706	0.0	0.14747592628737394	-0.03484563050658007	2.712425283748911	0.5529410343955385	0.0	0.0	0.0	-1.6442835429406806	-2.619436337947602	2.344700503623594	0.0	0.0	0.0	-0.2579891818207898	1.7569138387214744	-0.2579891818207898	0.0	0.0	0.3016266061146329	0.0	0.0	0.0	0.0	0.0	2.0692885237636274	1.6138129950808011	0.0	0.0	0.0	0.0	0.5529410343955385	0.0	1.3001554362257601	0.0	0.3016266061146329	0.0	0.0	0.0	0.0
133	2.0393855025474674	2.407110282672785	0.0	4.0165481951068855	0.0	-1.7822134248678596	0.0	3.3386684866777285	3.7934046437926754	1.6339203944393033	0.9407732138793579	0.0	0.0	0.0	1.6339203944393033	-1.7822134248678596	-1.7822134248678596	0.0	0.0	0.0	0.5353081057711933	1.6339203944393033	3.5310403793251846	0.0	0.0	0.5353081057711933	0.0	0.0	0.0	0.0	0.0	-0.15783907478875214	3.6923085269213067	0.0	0.0	0.0	0.0	3.209456755197722	0.0	-1.7822134248678596	0.0	-1.7822134248678596	0.0	0.0	0.0	0.0
134	1.6460559302857232	2.2313141488344836	0.0	2.9617327241916604	0.0	-2.138133703632538	0.0	0.8575985699214534	-2.138133703632538	1.417214357856876	-2.4556400163950327	0.0	0.0	0.0	-2.138133703632538	-2.4556400163950327	2.361675966697727	0.0	0.0	0.0	2.6740506517398797	0.6344550186072437	2.327774415022046	0.0	0.0	-2.4556400163950327	0.0	0.0	0.0	0.0	0.0	2.1245461734087776	1.9394037402731819	0.0	0.0	0.0	0.0	0.8575985699214534	0.0	-2.4556400163950327	0.0	0.500923625982721	0.0	0.0	0.0	0.0
135	2.048109174749347	3.650378597704835	0.0	-0.18548304675774663	0.0	1.0184897575681893	0.0	-2.390352190706065	-1.2840953354258566	1.7604271022975664	2.4771047802677058	0.0	0.0	0.0	-0.5909481548659112	0.10219902569403416	1.3549619941894018	0.0	0.0	0.0	0.9131292419103625	0.10219902569403416	1.6603436437405836	0.0	0.0	3.134745272370741	0.0	0.0	0.0	0.0	0.0	1.113799937372514	0.9131292419103625	0.0	0.0	0.0	0.0	-2.390352190706065	0.0	-2.390352190706065	0.0	-0.18548304675774663	0.0	0.0	0.0	0.0
136	2.5270783552193357	-1.3388607444805247	0.0	-1.3388607444805247	0.0	-1.3388607444805247	0.0	-1.3388607444805247	5.647973771727333	-1.3388607444805247	2.5270783552193357	0.0	0.0	0.0	-1.3388607444805247	3.0379039789853266	-1.3388607444805247	0.0	0.0	0.0	-1.3388607444805247	1.428466066551226	1.428466066551226	0.0	0.0	-1.3388607444805247	0.0	0.0	0.0	0.0	0.0	1.428466066551226	-1.3388607444805247	0.0	0.0	0.0	0.0	-1.3388607444805247	0.0	-1.3388607444805247	0.0	-1.3388607444805247	0.0	0.0	0.0	0.0
137	-0.25236751254201106	-1.8262277809737428	0.0	-2.0441269817700665	0.0	-1.8262277809737428	0.0	0.3537682910283042	1.2880775284051378	-2.0441269817700665	0.15309759556615354	0.0	0.0	0.0	-1.8262277809737428	-1.8262277809737428	0.3537682910283042	0.0	0.0	0.0	2.5709935350711937	-1.8262277809737428	2.0334104621356532	0.0	0.0	-1.8262277809737428	0.0	0.0	0.0	0.0	0.0	1.59345917795632	-0.9455146931019565	0.0	0.0	0.0	0.0	1.59345917795632	0.0	-0.43468906933596596	0.0	0.663923219332144	0.0	0.0	0.0	0.0
138	1.7057494733888543	2.7517180285715424	0.0	1.2808662794235883	0.0	2.924989749845579	0.0	-0.859199884072682	-2.6326102146325407	2.6961481774167315	-1.5523470646326274	0.0	0.0	0.0	-2.6326102146325407	2.2318425692856336	1.6665287602355736	0.0	0.0	0.0	0.23941240459542712	2.297800537077431	1.6665287602355736	0.0	0.0	2.111214581497019	0.0	0.0	0.0	0.0	0.0	1.4433852089213635	1.0867102649826315	0.0	0.0	0.0	0.0	0.23941240459542712	0.0	-1.5523470646326274	0.0	-1.5523470646326274	0.0	0.0	0.0	0.0
139	1.2514486401573794	-0.35798927227672106	0.0	0.04747583583144355	0.0	1.433770196951334	0.0	-2.2778630027888784	1.3467588199617042	2.281068057338538	1.2514486401573794	0.0	0.0	0.0	-2.2778630027888784	-2.2778630027888784	-1.0511364528366665	0.0	0.0	0.0	1.1460881244995536	-2.2778630027888784	0.04747583583144355	0.0	0.0	-1.0511364528366665	0.0	0.0	0.0	0.0	0.0	0.04747583583144355	0.894773696218647	0.0	0.0	0.0	0.0	-1.0511364528366665	0.0	-1.0511364528366665	0.0	-2.2778630027888784	0.0	0.0	0.0	0.0
140	2.6905684017402964	-1.6417086005245114	0.0	1.1864910049640223	0.0	-1.6417086005245114	0.0	1.8796381855239677	-1.6417086005245114	-1.6417086005245114	-1.6417086005245114	0.0	0.0	0.0	-1.6417086005245114	-1.6417086005245114	0.49334382440407687	0.0	0.0	0.0	-1.6417086005245114	4.482327870968351	-1.6417086005245114	0.0	0.0	-1.6417086005245114	0.0	0.0	0.0	0.0	0.0	-1.6417086005245114	-1.6417086005245114	0.0	0.0	0.0	0.0	-1.6417086005245114	0.0	-1.6417086005245114	0.0	3.489076097958068	0.0	0.0	0.0	0.0
141	-1.0971620336293615	0.512275878804739	0.0	0.460982584417188	0.0	0.2891323274905284	0.0	-2.4877309203743643	-2.4877309203743643	0.6075860586090638	-1.3848441060811423	0.0	0.0	0.0	-2.4877309203743643	-0.6916969255211978	0.15560093486600657	0.0	0.0	0.0	3.867429321965487	0.950530809735894	0.848748115425952	0.0	0.0	-2.4834563947492523	0.0	0.0	0.0	0.0	0.0	1.706198347277173	-0.6916969255211978	0.0	0.0	0.0	0.0	-2.4834563947492523	0.0	3.1619905028939854	0.0	-0.6916969255211978	0.0	0.0	0.0	0.0
142	1.0966979967382482	-1.2058870962557977	0.0	-2.4218074740028523	0.0	1.359062261205739	0.0	-1.2058870962557977	-0.5127399156958523	0.5858723729722577	0.8735544454240385	0.0	0.0	0.0	-2.4218074740028523	-2.4218074740028523	-2.4218074740028523	0.0	0.0	0.0	1.5021631048464124	1.5667016259839834	0.8735544454240385	0.0	0.0	-2.4218074740028523	0.0	0.0	0.0	0.0	0.0	2.0522094417656844	2.871650347649922	0.0	0.0	0.0	0.0	2.349460965233616	0.0	2.9049867679175136	0.0	0.7400230527995157	0.0	0.0	0.0	0.0
143	2.6542286487358826	2.672410967819073	0.0	0.36077603930510893	0.0	2.1372680364023755	0.0	1.9702139517392099	0.5278301239682754	2.8149110304263556	1.8340817774146299	0.0	0.0	0.0	-2.4894432598728358	-1.3439720529333163	-0.42768132105916123	0.0	0.0	0.0	-0.09120908443794828	3.387830783988141	1.2950852766819425	0.0	0.0	3.2611981330547755	0.0	0.0	0.0	0.0	0.0	1.1409345968546845	0.9586130400607296	0.0	0.0	0.0	0.0	0.44778741629473906	0.0	-1.3439720529333163	0.0	-0.9385069448251517	0.0	0.0	0.0	0.0
144	1.5427078818902338	2.854894270856403	0.0	2.854894270856403	0.0	-2.332583114269182	0.0	3.6041309180673915	-0.4032022671650797	1.8993828258289667	0.9830920939548111	0.0	0.0	0.0	2.235855062450179	-2.332583114269182	1.2062356452690208	0.0	0.0	0.0	-2.332583114269182	-2.332583114269182	3.030784937320067	0.0	0.0	-2.332583114269182	0.0	0.0	0.0	0.0	0.0	1.8993828258289667	2.641320170558344	0.0	0.0	0.0	0.0	1.2062356452690208	0.0	-2.332583114269182	0.0	0.6954100215030303	0.0	0.0	0.0	0.0
145	-1.3800277110848702	-1.3800277110848702	0.0	5.189596433942527	0.0	-1.3800277110848702	0.0	2.4039356301353934	0.1526438315288976	1.5389381926487884	0.5581089396370622	0.0	0.0	0.0	-1.3800277110848702	-1.3800277110848702	-1.3800277110848702	0.0	0.0	0.0	0.5581089396370622	-1.3800277110848702	3.5538412131910535	0.0	0.0	-1.3800277110848702	0.0	0.0	0.0	0.0	0.0	2.098553980584211	4.449929237747689	0.0	0.0	0.0	0.0	3.8415232856428343	0.0	-1.3800277110848702	0.0	-0.5405033490310469	0.0	0.0	0.0	0.0
146	1.1119231478529912	2.7213610602870912	0.0	5.154974415687541	0.0	-1.437809558417448	0.0	3.4145082408470366	-1.437809558417448	-1.437809558417448	-1.437809558417448	0.0	0.0	0.0	-1.437809558417448	2.2105354365211003	3.057833296908304	0.0	0.0	0.0	-1.437809558417448	-1.437809558417448	4.247417363782141	0.0	0.0	1.1119231478529912	0.0	0.0	0.0	0.0	0.0	-1.437809558417448	1.1119231478529912	0.0	0.0	0.0	0.0	1.1119231478529912	0.0	-1.437809558417448	0.0	-1.437809558417448	0.0	0.0	0.0	0.0
147	4.168527769142981	4.582090087483765	0.0	-1.6211405553567957	0.0	4.239145336356935	0.0	-1.6211405553567957	-1.6211405553567957	2.7575407954327193	-1.6211405553567957	0.0	0.0	0.0	-1.6211405553567957	1.1481028829986188	2.400865851493987	0.0	0.0	0.0	1.1481028829986188	-1.6211405553567957	-1.6211405553567957	0.0	0.0	2.939862352226674	0.0	0.0	0.0	0.0	0.0	-1.6211405553567957	-1.6211405553567957	0.0	0.0	0.0	0.0	-1.6211405553567957	0.0	1.5535679911067835	0.0	0.45495570243867345	0.0	0.0	0.0	0.0
148	-0.07499042201277462	-0.07499042201277462	0.0	2.869448557153666	0.0	-2.1741773680194747	0.0	0.6181567585471708	2.697598300227007	3.2923054079736995	2.3229048507855965	0.0	0.0	0.0	1.0236218666553354	-2.1741773680194747	1.5344474904213259	0.0	0.0	0.0	2.969532015710649	3.7536509744763205	1.7167690472152808	0.0	0.0	-2.1741773680194747	0.0	0.0	0.0	0.0	0.0	1.0236218666553354	0.6181567585471708	0.0	0.0	0.0	0.0	3.53592749063145	0.0	-2.1741773680194747	0.0	1.7167690472152808	0.0	0.0	0.0	0.0
149	-0.08405370314514826	-1.910802164223269	0.0	1.0145585855229617	0.0	-1.910802164223269	0.0	-1.910802164223269	-1.910802164223269	1.5253842092889522	1.0145585855229617	0.0	0.0	0.0	-1.910802164223269	-1.910802164223269	1.5253842092889522	0.0	0.0	0.0	1.7077057660829071	-1.910802164223269	3.317143678517007	0.0	0.0	-1.910802164223269	0.0	0.0	0.0	0.0	0.0	-1.910802164223269	4.358597553345168	0.0	0.0	0.0	0.0	3.349933501339998	0.0	-1.910802164223269	0.0	0.6090934774147971	0.0	0.0	0.0	0.0
150	0.39036862740052847	1.7766629885204193	0.0	3.098418828502739	0.0	-1.843861145929245	0.0	0.39036862740052847	-1.843861145929245	2.788263900198899	-1.843861145929245	0.0	0.0	0.0	-1.843861145929245	1.9998065398346294	1.0835158079604739	0.0	0.0	0.0	0.39036862740052847	2.182128096628584	3.223581971456745	0.0	0.0	3.434891065123952	0.0	0.0	0.0	0.0	0.0	1.7766629885204193	1.7766629885204193	0.0	0.0	0.0	0.0	-1.843861145929245	0.0	-1.843861145929245	0.0	0.39036862740052847	0.0	0.0	0.0	0.0
151	2.7564942741350964	3.980269705757212	0.0	1.1470563617009963	0.0	3.7120057191625326	0.0	2.938815830929051	-1.4725460245299287	3.3442809390372155	1.8402035422609417	0.0	0.0	0.0	3.5449516344993666	4.75797427434522	-1.4725460245299287	0.0	0.0	0.0	-1.4725460245299287	1.8402035422609417	-1.4725460245299287	0.0	0.0	4.860628428405304	0.0	0.0	0.0	0.0	0.0	-1.4725460245299287	-1.4725460245299287	0.0	0.0	0.0	0.0	-1.4725460245299287	0.0	-1.4725460245299287	0.0	-1.4725460245299287	0.0	0.0	0.0	0.0
152	1.7906717537306638	1.3578076714343847	0.0	1.817340000812825	0.0	1.7061143657026006	0.0	1.817340000812825	-2.6809221452469405	1.817340000812825	0.8878040421886491	0.0	0.0	0.0	3.0000354066914765	2.90714165979878	0.5776491138848101	0.0	0.0	0.0	-0.7216338702454506	0.6646604908744393	1.0701255989826044	0.0	0.0	1.5809512227485945	0.0	0.0	0.0	0.0	0.0	0.7447031985479757	0.1256639901417529	0.0	0.0	0.0	0.0	-2.6809221452469405	0.0	-1.8202461589135606	0.0	-1.8202461589135606	0.0	0.0	0.0	0.0
153	1.5982710859563074	-0.5989534913799117	0.0	2.4133080841252896	0.0	-1.6975657800480217	0.0	2.9076044059400696	4.263439559575252	-0.5989534913799117	-2.235952834342343	0.0	0.0	0.0	-0.08812786761392122	3.7051116018242576	-0.3112714189281309	0.0	0.0	0.0	0.38187576163181447	-0.3112714189281309	1.3469566576754017	0.0	0.0	-0.08812786761392122	0.0	0.0	0.0	0.0	0.0	-1.6975657800480217	1.5605307579734604	0.0	0.0	0.0	0.0	0.4996587972881974	0.0	-2.235952834342343	0.0	-1.6975657800480217	0.0	0.0	0.0	0.0
154	-2.066231851651696	2.8840271872184875	0.0	2.2374000222934347	0.0	-0.8536424310648814	0.0	4.512333583956971	1.2257991106149548	2.5136533989215932	2.2818517848642688	0.0	0.0	0.0	2.5136533989215932	3.078183201659445	0.7557954813692191	0.0	0.0	0.0	-0.8536424310648814	0.7557954813692191	2.2374000222934347	0.0	0.0	2.14208984248911	0.0	0.0	0.0	0.0	0.0	1.7854148985503775	-0.16049525050493596	0.0	0.0	0.0	0.0	0.5326519300550094	0.0	-2.066231851651696	0.0	-2.066231851651696	0.0	0.0	0.0	0.0
155	0.7207604889628163	-1.3059513204478135	0.0	2.917985066299036	0.0	5.051493829249147	0.0	-1.3059513204478135	-1.3059513204478135	0.7207604889628163	1.4139076695227617	0.0	0.0	0.0	5.209396858694956	-1.3059513204478135	-1.3059513204478135	0.0	0.0	0.0	1.8193727776309263	-1.3059513204478135	1.4139076695227617	0.0	0.0	2.107054850082707	0.0	0.0	0.0	0.0	0.0	0.7207604889628163	-1.3059513204478135	0.0	0.0	0.0	0.0	-1.3059513204478135	0.0	2.5125199581908713	0.0	-1.3059513204478135	0.0	0.0	0.0	0.0
156	0.6136193786031567	2.6285223991454214	0.0	-2.0613641447462765	0.0	3.4169797595096916	0.0	0.6136193786031567	-2.0613641447462765	-0.07952780195678866	-2.0613641447462765	0.0	0.0	0.0	3.584033844172858	1.5299101104773118	-0.07952780195678866	0.0	0.0	0.0	0.6136193786031567	-2.0613641447462765	0.6136193786031567	0.0	0.0	1.0190844867113213	0.0	0.0	0.0	0.0	0.0	1.0190844867113213	-2.0613641447462765	0.0	0.0	0.0	0.0	-2.0613641447462765	0.0	-2.0613641447462765	0.0	-2.0613641447462765	0.0	0.0	0.0	0.0
157	3.6001084812112083	0.949216693948947	0.0	1.2975233882171628	0.0	1.1723602452631567	0.0	0.07374795659504674	2.3763330495890926	1.2975233882171628	1.1723602452631567	0.0	0.0	0.0	-0.14939559471916297	-1.5356899558390529	-0.8425427752791084	0.0	0.0	0.0	-2.6964705346227715	1.7224065821824284	0.25606951338900164	0.0	0.0	0.25606951338900164	0.0	0.0	0.0	0.0	0.0	-0.14939559471916297	1.3546818020571112	0.0	0.0	0.0	0.0	0.25606951338900164	0.0	-2.6964705346227715	0.0	-0.43707766717094376	0.0	0.0	0.0	0.0
158	2.631096231798409	1.5750435575490949	0.0	0.18874919642920407	0.0	1.1050399283033592	0.0	-2.740368328042803	-0.5043979841307413	1.8934972886676298	-0.5043979841307413	0.0	0.0	0.0	-2.740368328042803	-2.740368328042803	1.1050399283033592	0.0	0.0	0.0	1.7981871088633046	1.5750435575490949	1.5750435575490949	0.0	0.0	-2.740368328042803	0.0	0.0	0.0	0.0	0.0	2.2681907381090403	-0.5043979841307413	0.0	0.0	0.0	0.0	1.1050399283033592	0.0	1.9805086656572595	0.0	-2.740368328042803	0.0	0.0	0.0	0.0
159	-0.8830377354866092	1.0410188122820827	0.0	1.0410188122820827	0.0	-0.8830377354866092	0.0	1.734165992842028	6.383353064246894	-0.8830377354866092	-0.8830377354866092	0.0	0.0	0.0	-0.8830377354866092	2.8327782815101377	-0.8830377354866092	0.0	0.0	0.0	-0.8830377354866092	-0.8830377354866092	1.0410188122820827	0.0	0.0	-0.8830377354866092	0.0	0.0	0.0	0.0	0.0	-0.8830377354866092	-0.8830377354866092	0.0	0.0	0.0	0.0	-0.8830377354866092	0.0	-0.8830377354866092	0.0	-0.8830377354866092	0.0	0.0	0.0	0.0
160	2.843708373279905	0.3143499609210716	0.0	-0.98493302320919	0.0	-0.47410739944319946	0.0	-2.7621005649001225	0.4814040455842372	1.1745512261441826	2.4490541812759568	0.0	0.0	0.0	-2.7621005649001225	-2.7621005649001225	1.0074971414810165	0.0	0.0	0.0	0.21903978111674594	2.5511836763523363	-0.29178584264924456	0.0	0.0	-0.13763516282198562	0.0	0.0	0.0	0.0	0.0	1.700644322040962	-0.98493302320919	0.0	0.0	0.0	0.0	1.5273726007669248	0.0	1.97689769866912	0.0	-0.98493302320919	0.0	0.0	0.0	0.0
161	-1.3719156400067094	1.497612160974671	0.0	2.3449100213618745	0.0	1.3152906041807162	0.0	4.3405816799762516	-1.3719156400067094	1.3152906041807162	-0.2941473082533843	0.0	0.0	0.0	5.081131099430781	5.094924421563117	-1.3719156400067094	0.0	0.0	0.0	-1.3719156400067094	0.8044649804147257	1.0921470528665065	0.0	0.0	1.497612160974671	0.0	0.0	0.0	0.0	0.0	-1.3719156400067094	-1.3719156400067094	0.0	0.0	0.0	0.0	-1.3719156400067094	0.0	-0.2941473082533843	0.0	-1.3719156400067094	0.0	0.0	0.0	0.0
162	2.471692852600639	2.5670030324049637	0.0	-2.499356364801552	0.0	2.1150179086619065	0.0	0.16910775960659308	-2.499356364801552	2.1150179086619065	-2.499356364801552	0.0	0.0	0.0	-2.499356364801552	-2.499356364801552	2.0016892233549033	0.0	0.0	0.0	0.3922513109208028	1.3477627559482395	-0.11857431284518771	0.0	0.0	1.8273358362101257	0.0	0.0	0.0	0.0	0.0	2.078650264491032	-1.2171866015132977	0.0	0.0	0.0	0.0	-2.499356364801552	0.0	-0.5240394209533523	0.0	1.4218707281019611	0.0	0.0	0.0	0.0
163	0.38420175890827846	3.39646333441348	0.0	-0.7144105297598315	0.0	3.2929226554726396	0.0	0.6718838313600592	-1.985946612763125	2.974468924354105	-1.985946612763125	0.0	0.0	0.0	-0.7144105297598315	-0.7144105297598315	2.8965073828843932	0.0	0.0	0.0	-0.7144105297598315	-1.985946612763125	2.0581781924799496	0.0	0.0	1.0773489394682239	0.0	0.0	0.0	0.0	0.0	2.751325373039895	3.839466361840709	0.0	0.0	0.0	0.0	-1.985946612763125	0.0	-0.7144105297598315	0.0	-0.02126334919988615	0.0	0.0	0.0	0.0
164	0.49131287023985415	1.1844600507997995	0.0	1.7440758387352226	0.0	-2.1942644750102973	0.0	2.437223019295168	4.470994524141815	0.49131287023985415	0.49131287023985415	0.0	0.0	0.0	-2.1942644750102973	-2.1942644750102973	-0.8949814908800358	0.0	0.0	0.0	0.49131287023985415	-2.1942644750102973	1.5029137819183345	0.0	0.0	-2.1942644750102973	0.0	0.0	0.0	0.0	0.0	1.0509286581752777	0.7144564215540647	0.0	0.0	0.0	0.0	-0.20183431032009036	0.0	-2.1942644750102973	0.0	-2.1942644750102973	0.0	0.0	0.0	0.0
165	3.0151935900570956	2.2892565866741594	0.0	-0.41879361442805063	0.0	-2.263351269223077	0.0	-2.263351269223077	0.6798186742400594	0.27435356613189477	-2.263351269223077	0.0	0.0	0.0	-2.263351269223077	-2.263351269223077	1.7784309629081685	0.0	0.0	0.0	-2.263351269223077	-2.263351269223077	2.2202637151872078	0.0	0.0	-2.263351269223077	0.0	0.0	0.0	0.0	0.0	0.9675007466918402	0.6798186742400594	0.0	0.0	0.0	0.0	2.9485022155584235	0.0	0.27435356613189477	0.0	-0.41879361442805063	0.0	0.0	0.0	0.0
166	-1.3085653427523924	1.6768779599392092	0.0	0.2905835988193184	0.0	1.3891958874874284	0.0	-1.3085653427523924	-1.3085653427523924	2.8028892227954336	0.8014092225853098	0.0	0.0	0.0	-0.11488150928884533	-1.3085653427523924	1.3891958874874284	0.0	0.0	0.0	-0.11488150928884533	-1.3085653427523924	-0.11488150928884533	0.0	0.0	-1.3085653427523924	0.0	0.0	0.0	0.0	0.0	0.2905835988193184	-0.8080286898487907	0.0	0.0	0.0	0.0	-1.3085653427523924	0.0	-1.3085653427523924	0.0	-1.3085653427523924	0.0	0.0	0.0	0.0
167	0.9478615891937574	2.4519389859700316	0.0	-1.3404714810930862	0.0	2.739621058421813	0.0	3.145086166529977	0.2547144086338129	1.353326697301922	-1.3404714810930862	0.0	0.0	0.0	2.2006245576891263	5.88233552232445	0.2547144086338129	0.0	0.0	0.0	-1.3404714810930862	-1.3404714810930862	0.2547144086338129	0.0	0.0	2.8937717382490713	0.0	0.0	0.0	0.0	0.0	0.2547144086338129	-1.3404714810930862	0.0	0.0	0.0	0.0	-1.3404714810930862	0.0	-1.3404714810930862	0.0	-1.3404714810930862	0.0	0.0	0.0	0.0
168	1.56546967840529	2.331641993980125	0.0	3.3107091319984523	0.0	-1.2378907025012449	0.0	3.1565584521711942	0.1484036586186459	0.8415508391785913	0.014872265994123168	0.0	0.0	0.0	0.9021754609950259	1.5346980197385363	-0.3215999706270898	0.0	0.0	0.0	1.7825341836431177	3.3722670249978854	1.56546967840529	0.0	0.0	1.7065482766651954	0.0	0.0	0.0	0.0	0.0	-0.13927841383313577	-1.9310378830611903	0.0	0.0	0.0	0.0	1.2470159472867555	0.0	-2.5164576829530434	0.0	0.014872265994123168	0.0	0.0	0.0	0.0
169	1.857230839007352	0.06547136977929657	0.0	0.8764015859956258	0.0	-1.478069280259735	0.0	-1.3208229913405933	3.1218282651497224	-1.478069280259735	-1.3208229913405933	0.0	0.0	0.0	-1.3208229913405933	-1.478069280259735	0.8764015859956258	0.0	0.0	0.0	0.4709364778874612	-0.22221070267248422	1.3182343382746646	0.0	0.0	-1.478069280259735	0.0	0.0	0.0	0.0	0.0	0.2886149210935063	0.06547136977929657	0.0	0.0	0.0	0.0	-1.478069280259735	0.0	-1.478069280259735	0.0	-1.3208229913405933	0.0	0.0	0.0	0.0
170	-1.4790244098932206	1.3645442344033771	0.0	2.750838595523268	0.0	-1.4790244098932206	0.0	2.2808349662775322	-1.4790244098932206	4.003601564018636	-1.4790244098932206	0.0	0.0	0.0	4.622640772424859	-1.4790244098932206	-1.4790244098932206	0.0	0.0	0.0	-1.4790244098932206	-1.4790244098932206	2.2808349662775322	0.0	0.0	-1.4790244098932206	0.0	0.0	0.0	0.0	0.0	4.500038450332527	-1.4790244098932206	0.0	0.0	0.0	0.0	-1.4790244098932206	0.0	-1.4790244098932206	0.0	1.7700093425115417	0.0	0.0	0.0	0.0
171	2.6905774048754694	-2.247562992926417	0.0	2.4899067094133183	0.0	-2.247562992926417	0.0	-0.4004650484828467	-2.247562992926417	0.2926821320770987	-0.4004650484828467	0.0	0.0	0.0	-0.4004650484828467	-2.247562992926417	1.9021200445111992	0.0	0.0	0.0	1.3912944207452087	-2.247562992926417	1.6789764931969895	0.0	0.0	-2.247562992926417	0.0	0.0	0.0	0.0	0.0	2.4327482955733695	1.7967595288533729	0.0	0.0	0.0	0.0	0.6981472401852633	0.0	-2.247562992926417	0.0	1.6789764931969895	0.0	0.0	0.0	0.0
172	-0.16319344220885235	2.6700199018473634	0.0	-1.8110882716926522	0.0	4.734646357742059	0.0	-1.8110882716926522	-1.8110882716926522	2.139391650785193	-1.8110882716926522	0.0	0.0	0.0	-1.8110882716926522	-1.8110882716926522	1.2231009189110376	0.0	0.0	0.0	2.475863887406406	-0.16319344220885235	0.529953738351093	0.0	0.0	2.234701830589518	0.0	0.0	0.0	0.0	0.0	3.014860388139093	3.7880502763725747	0.0	0.0	0.0	0.0	-1.8110882716926522	0.0	0.529953738351093	0.0	-1.8110882716926522	0.0	0.0	0.0	0.0
173	2.5870977455766475	2.8172753235482375	0.0	1.1889689268097543	0.0	2.7087946805541674	0.0	2.5870977455766475	-2.308217844083095	1.8080081352159776	0.7835038187015897	0.0	0.0	0.0	-0.24611559847956865	3.1416587628504464	0.34167106642255085	0.0	0.0	0.0	0.5423417618847015	-0.24611559847956865	1.1889689268097543	0.0	0.0	1.322500319434277	0.0	0.0	0.0	0.0	0.0	1.402543027107813	0.8524966901885414	0.0	0.0	0.0	0.0	-2.308217844083095	0.0	-2.308217844083095	0.0	-0.06379404168561376	0.0	0.0	0.0	0.0
174	3.057278574129362	0.9778370324495258	0.0	-1.439899200914474	0.0	2.076449321117636	0.0	1.6709842130094712	3.4627436822375266	3.973569306003517	-1.439899200914474	0.0	0.0	0.0	-1.439899200914474	5.038280042995946	-1.439899200914474	0.0	0.0	0.0	-1.439899200914474	0.9778370324495258	0.9778370324495258	0.0	0.0	3.3757323052478965	0.0	0.0	0.0	0.0	0.0	2.3641313935694166	-1.439899200914474	0.0	0.0	0.0	0.0	-1.439899200914474	0.0	-1.439899200914474	0.0	-1.439899200914474	0.0	0.0	0.0	0.0
175	2.1280676652791404	1.5402810003770213	0.0	2.2662180037599575	0.0	1.3171374490628116	0.0	2.9097682431805305	-2.4904769684328905	1.8767532369982343	1.5402810003770213	0.0	0.0	0.0	3.263047598118125	2.010284629622757	-1.1677692007251892	0.0	0.0	0.0	-0.4746220201652438	1.967725015203961	2.2662180037599575	0.0	0.0	-0.4746220201652438	0.0	0.0	0.0	0.0	0.0	1.3171374490628116	2.297966702074538	0.0	0.0	0.0	0.0	-2.4904769684328905	0.0	-2.4904769684328905	0.0	-2.4904769684328905	0.0	0.0	0.0	0.0
176	1.7663376368215724	0.7547367251430925	0.0	3.0320040101528485	0.0	1.2402445409247935	0.0	0.28473309589735685	-2.5940089748333452	1.7198176211866798	1.8941710083314574	0.0	0.0	0.0	-2.5940089748333452	-2.5940089748333452	0.8725197607994764	0.0	0.0	0.0	2.286213096107481	2.4819576732335764	2.338856829592903	0.0	0.0	-2.5940089748333452	0.0	0.0	0.0	0.0	0.0	0.9778802764573022	-0.6315576359767983	0.0	0.0	0.0	0.0	2.503936579952352	0.0	-2.5940089748333452	0.0	0.8725197607994764	0.0	0.0	0.0	0.0
177	2.8608763037576206	3.0287571763967804	0.0	2.0894769262979267	0.0	1.16149015466058	0.0	1.3727992483277873	1.272715789770805	1.9918384567340106	0.5255013879405839	0.0	0.0	0.0	-1.6717231893956352	1.9918384567340106	1.2186485685005293	0.0	0.0	0.0	-1.6717231893956352	2.972667709745737	1.50633064095231	0.0	0.0	2.6187362517527553	0.0	0.0	0.0	0.0	0.0	0.893226168065901	0.5255013879405839	0.0	0.0	0.0	0.0	2.6187362517527553	0.0	-2.3202533044667737	0.0	-2.3202533044667737	0.0	0.0	0.0	0.0
178	3.1356653788627464	1.5897408721509723	0.0	-2.747695912714054	0.0	2.0205237882434264	0.0	0.41108587580932543	0.81655098391749	1.327376607683481	-0.9752084853105645	0.0	0.0	0.0	-0.9752084853105645	1.5897408721509723	-0.2820613047506191	0.0	0.0	0.0	-2.747695912714054	2.069313952412858	0.9707016637447485	0.0	0.0	0.81655098391749	0.0	0.0	0.0	0.0	0.0	-0.2820613047506191	-0.9752084853105645	0.0	0.0	0.0	0.0	-2.747695912714054	0.0	3.1519258997345267	0.0	0.9707016637447485	0.0	0.0	0.0	0.0
179	-1.5554366328103226	-1.5554366328103226	0.0	3.764738015547558	0.0	-1.5554366328103226	0.0	-1.5554366328103226	-1.5554366328103226	-1.5554366328103226	1.531145794040464	0.0	0.0	0.0	-1.5554366328103226	-1.5554366328103226	-1.5554366328103226	0.0	0.0	0.0	3.6105873357202993	-1.5554366328103226	3.6105873357202993	0.0	0.0	-1.5554366328103226	0.0	0.0	0.0	0.0	0.0	0.432533505372354	1.1256806859322994	0.0	0.0	0.0	0.0	-1.5554366328103226	0.0	1.1256806859322994	0.0	-1.5554366328103226	0.0	0.0	0.0	0.0
180	1.1592676332042764	1.799304988450273	0.0	3.2515573173619607	0.0	-2.208028196782198	0.0	2.5104706745128964	0.6823435611139672	1.9191061882628935	-2.268207760956323	0.0	0.0	0.0	-2.268207760956323	-2.268207760956323	1.5531719189113642	0.0	0.0	0.0	-0.26211804772688474	0.7364107823842421	2.2578799218723855	0.0	0.0	-0.128586655102362	0.0	0.0	0.0	0.0	0.0	-0.4162687275541437	1.1592676332042764	0.0	0.0	0.0	0.0	0.8830142565761179	0.0	-2.268207760956323	0.0	-0.26211804772688474	0.0	0.0	0.0	0.0
181	3.0956062544139087	2.862853843993062	0.0	2.0450031849321593	0.0	-1.0152676097594027	0.0	1.7573211124803785	3.1693238303104763	1.8934532868049585	0.4510694590340245	0.0	0.0	0.0	-0.03443835674767648	-2.3603222098844183	0.284015374370858	0.0	0.0	0.0	-1.4207327178675673	1.6237897198558562	2.8489647318323947	0.0	0.0	0.6587088238122689	0.0	0.0	0.0	0.0	0.0	1.1819569675768165	3.2932918730326066	0.0	0.0	0.0	0.0	2.5400804517300113	0.0	-1.4207327178675673	0.0	-2.3603222098844183	0.0	0.0	0.0	0.0
182	2.1336740509999004	4.698623408461437	0.0	-0.9938781651630588	0.0	3.7431119634340004	0.0	0.7473796898800096	-0.9938781651630588	0.05423250932006418	-0.9938781651630588	0.0	0.0	0.0	-0.9938781651630588	3.7177941554497105	-0.9938781651630588	0.0	0.0	0.0	-0.9938781651630588	-0.9938781651630588	-0.9938781651630588	0.0	0.0	6.209090603336482	0.0	0.0	0.0	0.0	0.0	-0.9938781651630588	-0.9938781651630588	0.0	0.0	0.0	0.0	-0.9938781651630588	0.0	-0.9938781651630588	0.0	-0.9938781651630588	0.0	0.0	0.0	0.0
183	-1.9471065917225534	2.631671864574312	0.0	-1.9471065917225534	0.0	4.444050621005102	0.0	1.2453775034544217	-1.9471065917225534	2.950125595692847	0.5522303228944763	0.0	0.0	0.0	3.0371369726824766	-1.9471065917225534	0.5522303228944763	0.0	0.0	0.0	-1.9471065917225534	1.2453775034544217	0.5522303228944763	0.0	0.0	2.1616682353285763	0.0	0.0	0.0	0.0	0.0	1.6508426115625854	-1.9471065917225534	0.0	0.0	0.0	0.0	-1.9471065917225534	0.0	0.5522303228944763	0.0	0.5522303228944763	0.0	0.0	0.0	0.0
184	3.792245047476201	3.375351243544414	0.0	2.5730047710194768	0.0	-1.674718965269614	0.0	-1.674718965269614	0.008055413557939595	-1.674718965269614	-1.674718965269614	0.0	0.0	0.0	-1.674718965269614	-1.674718965269614	2.6471127431731984	0.0	0.0	0.0	0.701202594117885	3.7457250318413084	2.3106405065519855	0.0	0.0	-1.674718965269614	0.0	0.0	0.0	0.0	0.0	1.1066677022260496	-1.674718965269614	0.0	0.0	0.0	0.0	1.3943497746778304	0.0	-1.674718965269614	0.0	0.701202594117885	0.0	0.0	0.0	0.0
185	2.9207367963860964	2.8466288242323747	0.0	1.485652271096774	0.0	-2.482076390470435	0.0	1.86864452335288	0.38703998242866433	0.5693615392226192	2.4911741366988718	0.0	0.0	0.0	0.974826647330783	-2.482076390470435	1.9762751875452453	0.0	0.0	0.0	1.3033307143028194	1.9762751875452453	1.0801871629886097	0.0	0.0	0.7235122190498773	0.0	0.0	0.0	0.0	0.0	0.030365038489931884	-1.9155451105653816	0.0	0.0	0.0	0.0	0.5693615392226192	0.0	-2.482076390470435	0.0	3.2884615765114136	0.0	0.0	0.0	0.0
186	3.4431254788343777	1.2663097731293655	0.0	-2.166552523176759	0.0	-2.166552523176759	0.0	-2.166552523176759	3.3343226189855786	0.25470886145088567	-2.166552523176759	0.0	0.0	0.0	-2.166552523176759	-2.166552523176759	1.065639077667214	0.0	0.0	0.0	1.8128534794974356	0.8143246493863083	2.126511038352477	0.0	0.0	-2.166552523176759	0.0	0.0	0.0	0.0	0.0	1.8128534794974356	-0.4384383191090597	0.0	0.0	0.0	0.0	2.652604134249256	0.0	-1.1315854996690051	0.0	-1.1315854996690051	0.0	0.0	0.0	0.0
187	0.8591223870959217	-0.6449550096803529	0.0	0.2713357221938022	0.0	-2.1253251583859196	0.0	-1.3381021902402983	2.245416748215812	0.9644829027537476	2.7727716739330135	0.0	0.0	0.0	-2.1253251583859196	-2.1253251583859196	-0.2394899015721883	0.0	0.0	0.0	1.4951111538159179	-0.6449550096803529	0.9644829027537476	0.0	0.0	-2.1253251583859196	0.0	0.0	0.0	0.0	0.0	1.5522695676558667	1.4344865319994833	0.0	0.0	0.0	0.0	-2.1253251583859196	0.0	-2.1253251583859196	0.0	-2.1253251583859196	0.0	0.0	0.0	0.0
188	3.7329344420888733	4.1849195658319305	0.0	-1.7649848671903392	0.0	2.703315024907715	0.0	-1.7649848671903392	-1.7649848671903392	4.371021845465791	0.4007299319136699	0.0	0.0	0.0	-1.7649848671903392	-1.7649848671903392	1.0938771124736153	0.0	0.0	0.0	-1.7649848671903392	0.4007299319136699	1.499342220581779	0.0	0.0	0.4007299319136699	0.0	0.0	0.0	0.0	0.0	1.0938771124736153	0.4007299319136699	0.0	0.0	0.0	0.0	0.4007299319136699	0.0	2.346640080968983	0.0	-1.7649848671903392	0.0	0.0	0.0	0.0
189	3.4781071357785924	1.2534835842542584	0.0	-1.9250476870194433	0.0	0.9658015118024776	0.0	0.560336403694313	-1.9250476870194433	-1.9250476870194433	-1.9250476870194433	0.0	0.0	0.0	1.658948692362423	-1.9250476870194433	2.064413800470587	0.0	0.0	0.0	0.560336403694313	0.560336403694313	0.9658015118024776	0.0	0.0	-1.9250476870194433	0.0	0.0	0.0	0.0	0.0	0.9658015118024776	-1.9250476870194433	0.0	0.0	0.0	0.0	-1.9250476870194433	0.0	-0.13281077686563236	0.0	2.911711660857791	0.0	0.0	0.0	0.0
190	1.8065055368590857	3.8346537841513713	0.0	-1.1892267366949048	0.0	3.1012327044534858	0.0	-2.277427194438082	-2.277427194438082	2.5949628972233563	1.4498305929203537	0.0	0.0	0.0	1.2956799130930952	-2.277427194438082	-0.49607955613495935	0.0	0.0	0.0	-0.49607955613495935	0.19706762442498515	0.6025327325331498	0.0	0.0	-2.277427194438082	0.0	0.0	0.0	0.0	0.0	2.106610129309424	1.643986607361311	0.0	0.0	0.0	0.0	-2.277427194438082	0.0	0.19706762442498515	0.0	-2.277427194438082	0.0	0.0	0.0	0.0
191	2.01039130592739	3.2631542744227575	0.0	-2.2898733076430062	0.0	-0.29219378706665644	0.0	2.8858600432812893	-0.29219378706665644	3.3187241255775684	-2.2898733076430062	0.0	0.0	0.0	-2.2898733076430062	-2.2898733076430062	3.6590499315147715	0.0	0.0	0.0	0.40095339349328896	-0.29219378706665644	2.415856414035554	0.0	0.0	-0.29219378706665644	0.0	0.0	0.0	0.0	0.0	2.3468635425486024	0.40095339349328896	0.0	0.0	0.0	0.0	0.8064185016014536	0.0	-2.2898733076430062	0.0	-0.29219378706665644	0.0	0.0	0.0	0.0
192	2.8505487016026536	2.157401521042708	0.0	2.157401521042708	0.0	-1.8934274037432308	0.0	1.6465758972767173	1.2411107891685536	2.9458588814069784	3.032870258396608	0.0	0.0	0.0	-1.8934274037432308	-1.8934274037432308	1.6465758972767173	0.0	0.0	0.0	-1.8934274037432308	1.9342579697284985	2.627405150288444	0.0	0.0	-1.8934274037432308	0.0	0.0	0.0	0.0	0.0	1.2411107891685536	2.493873757663921	0.0	0.0	0.0	0.0	3.032870258396608	0.0	-1.8934274037432308	0.0	-1.8934274037432308	0.0	0.0	0.0	0.0
193	3.6388289932817495	-1.646267026828145	0.0	0.6943900141153092	0.0	-1.646267026828145	0.0	1.3875371946752546	-1.646267026828145	3.990226880119638	-1.646267026828145	0.0	0.0	0.0	-1.646267026828145	-1.646267026828145	2.0806843752351996	0.0	0.0	0.0	-1.646267026828145	2.4861494833433637	2.9969751071093547	0.0	0.0	-1.646267026828145	0.0	0.0	0.0	0.0	0.0	2.9969751071093547	2.773831555795145	0.0	0.0	0.0	0.0	4.523031410604404	0.0	-1.646267026828145	0.0	2.0806843752351996	0.0	0.0	0.0	0.0
194	1.8037441287610534	2.091426201212834	0.0	3.0077169330869893	0.0	1.8037441287610534	0.0	4.231492364709105	2.902356417429163	4.92463954526905	-1.5406674073918332	0.0	0.0	0.0	-1.5406674073918332	1.3982790206528888	-1.5406674073918332	0.0	0.0	0.0	-1.5406674073918332	0.7051318400929434	0.7051318400929434	0.0	0.0	-1.5406674073918332	0.0	0.0	0.0	0.0	0.0	2.496891309320999	-1.5406674073918332	0.0	0.0	0.0	0.0	1.3982790206528888	0.0	-1.5406674073918332	0.0	-1.5406674073918332	0.0	0.0	0.0	0.0
195	1.837637425127543	2.5307846056874883	0.0	2.5077950874627897	0.0	-0.5602578476708278	0.0	0.826036513449063	1.1444902445675975	0.13288933288911764	0.6925051208245403	0.0	0.0	0.0	2.5307846056874883	-2.216465121209259	1.4546451728714374	0.0	0.0	0.0	1.311544329230764	-2.216465121209259	1.4546451728714374	0.0	0.0	-2.216465121209259	0.0	0.0	0.0	0.0	0.0	1.0491800647632727	1.5191836940090084	0.0	0.0	0.0	0.0	-2.216465121209259	0.0	-2.216465121209259	0.0	-2.216465121209259	0.0	0.0	0.0	0.0
196	1.10493387359571	0.5056827788028917	0.0	1.4982354955106767	0.0	-4.157756315309175	0.0	-0.8255518051339719	-2.5483184028750756	0.001126768050496274	3.0914587418052135	0.0	0.0	0.0	0.5150725191527306	-2.563201333566786	2.90443531697738	0.0	0.0	0.0	1.4876905823340616	-1.592806957847639	0.7020560890524967	0.0	0.0	-2.563201333566786	0.0	0.0	0.0	0.0	0.0	0.8120569842668246	-0.6612487538426954	0.0	0.0	0.0	0.0	-2.563201333566786	0.0	-0.9797024849612299	0.0	-0.37356668139091465	0.0	0.0	0.0	0.0
197	0.8983932037444937	0.3463246214444542	0.0	0.040942971893272784	0.0	-0.5612324304609464	0.0	-2.5871217847196144	-2.5871217847196144	-0.29552926472794017	-0.1703661217739345	0.0	0.0	0.0	-1.3941415533960502	-1.2988313735917254	-0.03316500026044977	0.0	0.0	0.0	2.583669192570099	-0.007847192276159376	0.6073384468140741	0.0	0.0	0.06447346930346676	0.0	0.0	0.0	0.0	0.0	0.4621564369695763	-0.2627394419049498	0.0	0.0	0.0	0.0	-2.5871217847196144	0.0	1.8207262500746118	0.0	0.040942971893272784	0.0	0.0	0.0	0.0
198	1.2464375230545466	1.8525733266248623	0.0	2.162728254928702	0.0	2.7127745918479738	0.0	4.136809280950711	-2.021884379664513	2.3450498117226566	-0.5453219461735079	0.0	0.0	0.0	2.0937353834417505	4.233801546938022	-0.5453219461735079	0.0	0.0	0.0	-2.021884379664513	0.14782523438643747	1.939584703614492	0.0	0.0	2.3450498117226566	0.0	0.0	0.0	0.0	0.0	0.5532903424946012	1.2464375230545466	0.0	0.0	0.0	0.0	-2.021884379664513	0.0	-2.021884379664513	0.0	0.14782523438643747	0.0	0.0	0.0	0.0
199	1.5193790405784542	3.457741983998385	0.0	2.9443879138790354	0.0	3.6183651783312607	0.0	0.5208502104673274	-2.11014829383158	2.809046566009273	-2.11014829383158	0.0	0.0	0.0	-2.11014829383158	-0.7319127580280407	1.5706723349660048	0.0	0.0	0.0	1.0598467112000147	-1.425059938587986	1.4653118193081784	0.0	0.0	-2.11014829383158	0.0	0.0	0.0	0.0	0.0	0.3666995306400693	-2.11014829383158	0.0	0.0	0.0	0.0	-2.11014829383158	0.0	-2.11014829383158	0.0	1.5193790405784542	0.0	0.0	0.0	0.0
200	-1.4130064241963618	-1.4130064241963618	0.0	-1.4130064241963618	0.0	-1.4130064241963618	0.0	-1.4130064241963618	-1.4130064241963618	-1.4130064241963618	2.760286229731732	0.0	0.0	0.0	-1.4130064241963618	-1.4130064241963618	1.507523261236364	0.0	0.0	0.0	2.760286229731732	-1.4130064241963618	3.116961173670465	0.0	0.0	-1.4130064241963618	0.0	0.0	0.0	0.0	0.0	2.2006704417963094	2.893817622356255	0.0	0.0	0.0	0.0	-1.4130064241963618	0.0	-1.4130064241963618	0.0	0.8143760806764186	0.0	0.0	0.0	0.0
201	1.0478726137489325	2.300635582244301	0.0	-1.4691535854611804	0.0	-1.4691535854611804	0.0	2.300635582244301	4.574233138365094	2.5519500105252066	-1.4691535854611804	0.0	0.0	0.0	-1.4691535854611804	-1.4691535854611804	1.453337721857097	0.0	0.0	0.0	-1.4691535854611804	-1.4691535854611804	1.9641633456230876	0.0	0.0	-1.4691535854611804	0.0	0.0	0.0	0.0	0.0	1.0478726137489325	-1.4691535854611804	0.0	0.0	0.0	0.0	-1.4691535854611804	0.0	-1.4691535854611804	0.0	-1.4691535854611804	0.0	0.0	0.0	0.0
202	2.4204915693549536	2.175212162408518	0.0	1.5684744930361036	0.0	-0.4042829060553981	0.0	-0.5043663646123804	0.9206425086882009	1.4490344561720905	-0.22992951891062052	0.0	0.0	0.0	-1.05091007098045	-1.1462202507847747	1.6200988584414109	0.0	0.0	0.0	0.07755518083734092	0.8278607752372347	1.039831025953319	0.0	0.0	2.3563296251376675	0.0	0.0	0.0	0.0	0.0	0.945643810893618	1.3552157009544357	0.0	0.0	0.0	0.0	-0.8838559863172843	0.0	0.6943293826127119	0.0	-0.27075151343087533	0.0	0.0	0.0	0.0
203	-1.6024504529810262	1.21524565575635	0.0	2.5733691399095444	0.0	0.11663336708824001	0.0	3.007005124984405	-1.6024504529810262	1.097462620099967	0.11663336708824001	0.0	0.0	0.0	3.8302054337925484	2.276117616441613	-0.9819789215798691	0.0	0.0	0.0	-1.6024504529810262	0.4043154395400217	0.11663336708824001	0.0	0.0	1.097462620099967	0.0	0.0	0.0	0.0	0.0	1.4159163512185016	-0.9819789215798691	0.0	0.0	0.0	0.0	-1.6024504529810262	0.0	-1.6024504529810262	0.0	0.4043154395400217	0.0	0.0	0.0	0.0
204	1.0798584815584231	1.6394742694938453	0.0	-0.3064358795614677	0.0	1.0798584815584231	0.0	1.0798584815584231	-2.458960277979781	1.6394742694938453	2.738086558161955	0.0	0.0	0.0	0.7921764091066414	1.6394742694938453	0.3867113009984777	0.0	0.0	0.0	0.3867113009984777	2.583935878334697	1.4853235896665868	0.0	0.0	1.4853235896665868	0.0	0.0	0.0	0.0	0.0	0.7921764091066414	-2.458960277979781	0.0	0.0	0.0	0.0	-2.458960277979781	0.0	0.3867113009984777	0.0	2.401614321540742	0.0	0.0	0.0	0.0
205	2.777746490077403	-1.4922306407878558	0.0	-1.4922306407878558	0.0	0.9859870208493478	0.0	3.6250443504646066	5.0635244647550675	-1.4922306407878558	0.9859870208493478	0.0	0.0	0.0	3.288572113843394	3.550936378310885	-1.4922306407878558	0.0	0.0	0.0	-1.4922306407878558	3.4708936706373485	-1.4922306407878558	0.0	0.0	-1.4922306407878558	0.0	0.0	0.0	0.0	0.0	1.6791342014092931	-1.4922306407878558	0.0	0.0	0.0	0.0	-1.4922306407878558	0.0	-1.4922306407878558	0.0	-1.4922306407878558	0.0	0.0	0.0	0.0
206	4.310465348181221	2.6419385193771148	0.0	-1.1867028771119799	0.0	1.2111923956863908	0.0	-2.251127804546897	2.1091339888923493	-2.251127804546897	-2.251127804546897	0.0	0.0	0.0	-2.251127804546897	-2.251127804546897	2.7835890364401417	0.0	0.0	0.0	0.7592072719433336	2.684498133795911	1.29820377267602	0.0	0.0	0.19959148400791005	0.0	0.0	0.0	0.0	0.0	-1.1867028771119799	-2.251127804546897	0.0	0.0	0.0	0.0	2.3686451843774337	0.0	0.8927386645678554	0.0	-2.251127804546897	0.0	0.0	0.0	0.0
207	0.9150242322677995	-0.2745598346060367	0.0	1.6915530217667958	0.0	-0.6110320712272497	0.0	2.0970181298749604	3.2176093252618454	1.7307737349200774	-2.22046998366135	0.0	0.0	0.0	-2.7021952890230727	1.3348780778280638	-0.14102844198151399	0.0	0.0	0.0	-1.5273228031014048	1.8904038805119612	1.2452659191383764	0.0	0.0	-1.1218576949932402	0.0	0.0	0.0	0.0	0.0	0.7752622898926411	0.8705724696969659	0.0	0.0	0.0	0.0	1.58619250610897	0.0	-2.7021952890230727	0.0	-1.5273228031014048	0.0	0.0	0.0	0.0
208	1.199185401635238	0.5201229609570319	0.0	1.5285401704875872	0.0	0.0681378372139747	0.0	-1.5523499114067105	-2.9151651137718595	0.0681378372139747	-0.08601284261328335	0.0	0.0	0.0	-0.07327381683585354	-2.9151651137718595	2.3417353933347678	0.0	0.0	0.0	1.9902184234363038	-4.442721669302875	0.8802883098355325	0.0	0.0	-3.056427308182985	0.0	0.0	0.0	0.0	0.0	0.875398324541341	-0.31558728425778426	0.0	0.0	0.0	0.0	-3.344109380634766	0.0	-0.28383858594320355	0.0	0.5612246366425833	0.0	0.0	0.0	0.0
209	1.741960700370912	0.9290830638701877	0.0	-0.06944576624093912	0.0	-2.503749621875298	0.0	-3.1139682039643626	-3.807115384524308	-0.5112785185199789	1.6776815489663472	0.0	0.0	0.0	-2.1976774720902075	-2.503749621875298	2.315377424990078	0.0	0.0	0.0	2.5679094353037883	-1.1680580549090491	1.8488764262955448	0.0	0.0	-2.503749621875298	0.0	0.0	0.0	0.0	0.0	0.9886751610724334	0.7980548014637838	0.0	0.0	0.0	0.0	0.6117252232722903	0.0	1.1273585486063835	0.0	0.10490762090383843	0.0	0.0	0.0	0.0
210	1.8614656183071054	1.228943059563595	0.0	0.6983148085014248	0.0	-2.042144516837281	0.0	-1.604270284492621	2.202392205277699	-2.042144516837281	1.228943059563595	0.0	0.0	0.0	0.005167627941479402	-2.042144516837281	2.327555348231705	0.0	0.0	0.0	1.2861014734035434	-2.042144516837281	1.9510777769967929	0.0	0.0	-2.042144516837281	0.0	0.0	0.0	0.0	0.0	0.592954292843598	-1.604270284492621	0.0	0.0	0.0	0.0	-2.042144516837281	0.0	-2.042144516837281	0.0	1.228943059563595	0.0	0.0	0.0	0.0
211	3.2928487093064986	3.6796216844025107	0.0	0.4024769514103337	0.0	3.8202036350236996	0.0	0.4024769514103337	-1.7779285631036785	3.320247683494613	0.4024769514103337	0.0	0.0	0.0	0.8079420595184983	-1.7779285631036785	2.7050620444043796	0.0	0.0	0.0	0.4024769514103337	1.095624131970279	-1.7779285631036785	0.0	0.0	4.839228485773463	0.0	0.0	0.0	0.0	0.0	1.5010892400784437	-1.7779285631036785	0.0	0.0	0.0	0.0	-1.7779285631036785	0.0	-1.7779285631036785	0.0	-1.7779285631036785	0.0	0.0	0.0	0.0
212	2.4726654140402706	1.009830975798046	0.0	1.4741365839291434	0.0	0.31668379523810053	0.0	1.6564581407230978	4.495258091487954	1.1768850604612116	-2.08121147756027	0.0	0.0	0.0	-2.08121147756027	-2.2754691989835	-0.982599188892161	0.0	0.0	0.0	-2.2754691989835	2.249521862726061	1.979231532986149	0.0	0.0	-2.08121147756027	0.0	0.0	0.0	0.0	0.0	-0.47177356512616964	0.8091602803358944	0.0	0.0	0.0	0.0	1.5823501685693762	0.0	-2.2754691989835	0.0	-0.47177356512616964	0.0	0.0	0.0	0.0
213	0.058295937124081654	-0.8579947947500735	0.0	-0.45252968664190885	0.0	-2.1915235618172524	0.0	-1.5511419753100189	0.24061749391803655	2.004206086179395	-0.16484761419012806	0.0	0.0	0.0	-2.1915235618172524	-2.1915235618172524	0.933764674477982	0.0	0.0	0.0	-0.16484761419012806	1.8161538546764553	1.8500554063521366	0.0	0.0	-2.1915235618172524	0.0	0.0	0.0	0.0	0.0	1.7446948906943103	0.933764674477982	0.0	0.0	0.0	0.0	-0.16484761419012806	0.0	-2.1915235618172524	0.0	-0.16484761419012806	0.0	0.0	0.0	0.0
214	1.2715629285505283	2.1470316659044286	0.0	3.0961122206015745	0.0	-2.192461784555096	0.0	2.9823533352449165	-2.192461784555096	2.455333025558945	0.3552721966763732	0.0	0.0	0.0	1.5592450010023096	-2.192461784555096	1.8216092654698004	0.0	0.0	0.0	-2.192461784555096	-1.4364872725516813	2.8539721685967097	0.0	0.0	-0.0501929114317905	0.0	0.0	0.0	0.0	0.0	0.9614080002466894	2.7531674694747443	0.0	0.0	0.0	0.0	-0.7433400919917359	0.0	-1.4364872725516813	0.0	-0.3378749838835713	0.0	0.0	0.0	0.0
215	2.0357559723113	2.6547951807175236	0.0	-1.7513729302735248	0.0	3.9184872197450815	0.0	1.1884581119240964	1.1884581119240964	2.2870704005922065	-1.7513729302735248	0.0	0.0	0.0	1.4761401843758772	5.080278410034723	0.08984582325598645	0.0	0.0	0.0	-1.7513729302735248	-1.7513729302735248	1.1884581119240964	0.0	0.0	1.1884581119240964	0.0	0.0	0.0	0.0	0.0	2.0357559723113	-1.7513729302735248	0.0	0.0	0.0	0.0	0.08984582325598645	0.0	-1.7513729302735248	0.0	-1.7513729302735248	0.0	0.0	0.0	0.0
216	-0.016830245324921833	1.3694641157949685	0.0	-0.016830245324921833	0.0	-0.016830245324921833	0.0	2.399083532976127	-2.372161939234081	2.1803943320112973	2.9688516923755675	0.0	0.0	0.0	1.5092260581701273	3.6364220311458633	-2.372161939234081	0.0	0.0	0.0	0.938681199702514	-0.5276558690909132	1.9572507806970876	0.0	0.0	1.7749292239031327	0.0	0.0	0.0	0.0	0.0	1.807719046726124	1.7410276722274514	0.0	0.0	0.0	0.0	-2.372161939234081	0.0	-2.372161939234081	0.0	-1.6262681577590223	0.0	0.0	0.0	0.0
217	1.7867151059895088	2.9463219073604603	0.0	1.2821590952371134	0.0	-2.4677893922256446	0.0	2.4892520268992935	3.1730094671093996	2.5349220637324814	2.4511521806670227	0.0	0.0	0.0	1.312930753903867	-0.2376666585072993	-2.4677893922256446	0.0	0.0	0.0	-1.4904296270026682	2.813635466201502	1.7284461978655332	0.0	0.0	0.4554805220526452	0.0	0.0	0.0	0.0	0.0	1.5299952591416948	1.1486277026125906	0.0	0.0	0.0	0.0	2.2352638002339846	0.0	-2.1835768075626127	0.0	-2.1835768075626127	0.0	0.0	0.0	0.0
218	-0.886275980104898	1.1970191308909275	0.0	1.8901663114508729	0.0	-0.886275980104898	0.0	-0.886275980104898	-0.886275980104898	-0.886275980104898	3.4996042238849734	0.0	0.0	0.0	-0.886275980104898	-0.886275980104898	-0.886275980104898	0.0	0.0	0.0	4.455115668912409	-0.886275980104898	3.2764606725707637	0.0	0.0	-0.886275980104898	0.0	0.0	0.0	0.0	0.0	3.142929279946241	-0.886275980104898	0.0	0.0	0.0	0.0	-0.886275980104898	0.0	-0.886275980104898	0.0	-0.886275980104898	0.0	0.0	0.0	0.0
219	2.7839642881797984	-0.6604618280331778	0.0	-0.6604618280331778	0.0	1.8676735563056432	0.0	-0.6604618280331778	2.273138664413808	2.273138664413808	-0.6604618280331778	0.0	0.0	0.0	-0.6604618280331778	-0.6604618280331778	-0.6604618280331778	0.0	0.0	0.0	-0.6604618280331778	-0.6604618280331778	-0.6604618280331778	0.0	0.0	-0.6604618280331778	0.0	0.0	0.0	0.0	0.0	1.8676735563056432	-0.6604618280331778	0.0	0.0	0.0	0.0	-0.6604618280331778	0.0	-0.6604618280331778	0.0	-0.6604618280331778	0.0	0.0	0.0	0.0
220	2.3342058842351565	2.6614187954435726	0.0	0.2865130408699006	0.0	0.6919781489780652	0.0	-0.4066341396900448	-2.191752218282722	1.7334320238062264	-0.4066341396900448	0.0	0.0	0.0	-2.191752218282722	-2.191752218282722	1.5392760093652686	0.0	0.0	0.0	1.465168037211547	3.1049112991409764	1.6728074019897914	0.0	0.0	2.1190945046182112	0.0	0.0	0.0	0.0	0.0	1.895950953304001	2.812241685178156	0.0	0.0	0.0	0.0	3.760031084111682	0.0	-0.0011690315818801977	0.0	-1.0997813202499893	0.0	0.0	0.0	0.0
221	2.873355912830254	3.34335954207599	0.0	1.2639180003961537	0.0	-1.6891748789312686	0.0	-1.6891748789312686	1.2639180003961537	1.2639180003961537	-1.6891748789312686	0.0	0.0	0.0	-1.6891748789312686	-1.6891748789312686	3.34335954207599	0.0	0.0	0.0	1.2639180003961537	3.2098281494514675	1.2639180003961537	0.0	0.0	3.34335954207599	0.0	0.0	0.0	0.0	0.0	1.2639180003961537	1.2639180003961537	0.0	0.0	0.0	0.0	-1.6891748789312686	0.0	-1.6891748789312686	0.0	-1.6891748789312686	0.0	0.0	0.0	0.0
222	2.9455072480090174	1.2552172389458223	0.0	0.3902198014592182	0.0	-0.590609451552508	0.0	0.7956849095673819	-2.325950816846987	2.6148433529835517	1.0188284608815916	0.0	0.0	0.0	3.428772072196137	-2.325950816846987	1.4018207131376976	0.0	0.0	0.0	1.355300697502805	-0.07978382778651749	0.25668840883469546	0.0	0.0	1.3065105333333724	0.0	0.0	0.0	0.0	0.0	1.2011500176755465	-2.325950816846987	0.0	0.0	0.0	0.0	-2.325950816846987	0.0	1.7765141625791085	0.0	3.301210846558118	0.0	0.0	0.0	0.0
223	1.5754249938202691	0.10908792502684239	0.0	0.8022351055867878	0.0	-2.4543582081316897	0.0	-2.4543582081316897	-2.4543582081316897	0.8822778132603242	0.5145530331350061	0.0	0.0	0.0	-2.4543582081316897	-2.4543582081316897	1.3130607293527783	0.0	0.0	0.0	1.5754249938202691	1.0253786569009975	0.6199135487928329	0.0	0.0	-0.9895243636412676	0.0	0.0	0.0	0.0	0.0	2.030900522503095	-2.4543582081316897	0.0	0.0	0.0	0.0	0.26323860485410044	0.0	1.408370909157103	0.0	2.922498641786879	0.0	0.0	0.0	0.0
224	1.1067117164546918	1.905219412672463	0.0	4.0856368716923015	0.0	1.3073824119168425	0.0	4.888372904019594	0.008099427786581792	1.9540095768418952	2.4648352006078857	0.0	0.0	0.0	3.8653141967197326	4.5262582367850435	-1.4780020828745801	0.0	0.0	0.0	-1.4780020828745801	-0.3973656803215828	2.6936767730367333	0.0	0.0	1.2120722321125177	0.0	0.0	0.0	0.0	0.0	-1.0905128608815282	-1.0905128608815282	0.0	0.0	0.0	0.0	-1.4780020828745801	0.0	-1.4780020828745801	0.0	-1.4780020828745801	0.0	0.0	0.0	0.0
225	0.3333333088635735	3.1955341897930425	0.0	3.074173332788775	0.0	4.034635282976067	0.0	1.5860962773589415	-1.7499396551278181	2.2792434579188874	1.4319455975316835	0.0	0.0	0.0	1.0264804894235189	0.3333333088635735	2.038081401101999	0.0	0.0	0.0	-1.7499396551278181	-1.7499396551278181	2.2051354857651653	0.0	0.0	4.2845770274450015	0.0	0.0	0.0	0.0	0.0	-1.7499396551278181	-1.7499396551278181	0.0	0.0	0.0	0.0	-1.7499396551278181	0.0	-1.7499396551278181	0.0	0.3333333088635735	0.0	0.0	0.0	0.0
226	0.1342314848874553	1.2328437735555644	0.0	3.178753922610878	0.0	-2.0159091221755814	0.0	0.1342314848874553	1.2328437735555644	0.1342314848874553	-2.0159091221755814	0.0	0.0	0.0	-2.0159091221755814	-2.0159091221755814	2.5321267576858255	0.0	0.0	0.0	2.4368165778815007	-2.0159091221755814	2.967444828943671	0.0	0.0	-2.0159091221755814	0.0	0.0	0.0	0.0	0.0	2.0801416339427683	0.1342314848874553	0.0	0.0	0.0	0.0	-2.0159091221755814	0.0	-2.0159091221755814	0.0	-2.0159091221755814	0.0	0.0	0.0	0.0
227	1.6964615511988992	1.622353579045177	0.0	0.44369858270353113	0.0	1.455299494382011	0.0	2.077829107728003	-0.9425957784163597	2.1019266593070633	-1.635742958976305	0.0	0.0	0.0	-0.5371306703081951	1.9477759794798049	-0.5371306703081951	0.0	0.0	0.0	-0.5371306703081951	2.053136495137631	1.072307242125905	0.0	0.0	2.407308308858245	0.0	0.0	0.0	0.0	0.0	1.660093907028024	1.7654544226858504	0.0	0.0	0.0	0.0	-0.026305046542204558	0.0	-0.9425957784163597	0.0	1.072307242125905	0.0	0.0	0.0	0.0
228	1.8789594895741821	0.4482133658834577	0.0	-1.8924971262865693	0.0	-1.949681906914913	0.0	-1.8924971262865693	-1.8924971262865693	3.1978125698985402	-0.34024399448081244	0.0	0.0	0.0	-1.8924971262865693	-1.8924971262865693	-0.0037717578595994894	0.0	0.0	0.0	0.35290318607913296	-1.8924971262865693	-0.8510696182468029	0.0	0.0	-1.949681906914913	0.0	0.0	0.0	0.0	0.0	0.5352247428730879	-0.8510696182468029	0.0	0.0	0.0	0.0	-1.8924971262865693	0.0	0.5352247428730879	0.0	-0.8510696182468029	0.0	0.0	0.0	0.0
229	2.7827129892022953	3.2817041553212833	0.0	-1.9543285584749208	0.0	2.89393862431252	0.0	-1.9543285584749208	1.33579400626597	4.492794427416083	-1.9543285584749208	0.0	0.0	0.0	-1.9543285584749208	-1.9543285584749208	2.252084738140125	0.0	0.0	0.0	-1.9543285584749208	2.514449002607616	1.048111933814189	0.0	0.0	-0.050500354853920904	0.0	0.0	0.0	0.0	0.0	2.839871403042244	-0.050500354853920904	0.0	0.0	0.0	0.0	3.5330185836021895	0.0	1.8954097942013926	0.0	-1.9543285584749208	0.0	0.0	0.0	0.0
230	0.8800043430407145	2.6717638122687695	0.0	3.8504188086104154	0.0	0.1868571624807691	0.0	2.3840817398169882	1.978616631708824	0.1868571624807691	-2.0907678402934886	0.0	0.0	0.0	-2.0907678402934886	-2.0907678402934886	3.652593065280495	0.0	0.0	0.0	1.5731515236006595	1.978616631708824	2.751806519942306	0.0	0.0	0.1868571624807691	0.0	0.0	0.0	0.0	0.0	0.8800043430407145	-2.0907678402934886	0.0	0.0	0.0	0.0	2.4894422554748146	0.0	-2.0907678402934886	0.0	-2.0907678402934886	0.0	0.0	0.0	0.0
231	-1.183280547344781	0.20301381377510985	0.0	1.884772387788836	0.0	-2.261922713880743	0.0	-0.26698981547062584	2.8509600908076145	0.5214675448936443	2.623381942425539	0.0	0.0	0.0	1.7344901847394985	-2.261922713880743	-0.7778154392366163	0.0	0.0	0.0	0.7626296017105325	-2.261922713880743	1.9737198738053325	0.0	0.0	-2.261922713880743	0.0	0.0	0.0	0.0	0.0	0.6084789218832745	0.6885216295568108	0.0	0.0	0.0	0.0	-0.7778154392366163	0.0	-2.261922713880743	0.0	-0.49013336678483554	0.0	0.0	0.0	0.0
232	0.3434367231796802	3.7038121103215804	0.0	0.9312233880817997	0.0	3.1648156095888935	0.0	0.3434367231796802	-2.0708783337576717	3.4344791765379963	2.5841464124556386	0.0	0.0	0.0	2.4951989264391425	-2.0708783337576717	-0.16738890058631029	0.0	0.0	0.0	-0.572854008694474	-1.2660011892544194	1.1318940835439504	0.0	0.0	2.9535065159216867	0.0	0.0	0.0	0.0	0.0	1.3730561403608386	1.3730561403608386	0.0	0.0	0.0	0.0	-2.0708783337576717	0.0	-0.572854008694474	0.0	-2.0708783337576717	0.0	0.0	0.0	0.0
233	0.37795466451113313	1.4365616185655439	0.0	3.1394527000567565	0.0	-2.455258679545083	0.0	3.510888059578609	1.9755581192982308	2.978463324009157	2.3810232274063954	0.0	0.0	0.0	1.9014501471445087	0.029647970242917765	-1.0689643184251922	0.0	0.0	0.0	-1.7621114989851376	1.7494339398458831	2.3730550577572185	0.0	0.0	-2.455258679545083	0.0	0.0	0.0	0.0	0.0	0.5404735940089083	2.315425944920582	0.0	0.0	0.0	0.0	0.7227951508028632	0.0	-2.2421223597071185	0.0	-1.7621114989851376	0.0	0.0	0.0	0.0
234	1.2130783648410821	2.753523405788231	0.0	2.7118507093876634	0.0	1.3040501430468092	0.0	3.6152932987839694	-0.44514971176245055	2.9476794202291883	1.4266524651391412	0.0	0.0	0.0	3.004837834069137	3.420829355164289	-2.2371470779822307	0.0	0.0	0.0	-1.8314440728823405	0.9411446493574402	2.4312358041589746	0.0	0.0	2.1197996456990866	0.0	0.0	0.0	0.0	0.0	2.100381559841985	1.7239039886070726	0.0	0.0	0.0	0.0	0.11446607617297211	0.0	-2.2371470779822307	0.0	-2.2371470779822307	0.0	0.0	0.0	0.0
235	-1.9307649531625888	0.8384912261215121	0.0	-1.9307649531625888	0.0	2.224785587241403	0.0	-1.9307649531625888	-1.9307649531625888	1.937103514789622	-1.9307649531625888	0.0	0.0	0.0	1.5316384066814575	4.312009269363294	-0.5478031349983778	0.0	0.0	0.0	0.5508091536697313	0.8384912261215121	1.3981070140569347	0.0	0.0	1.7547819579956676	0.0	0.0	0.0	0.0	0.0	0.8384912261215121	0.5508091536697313	0.0	0.0	0.0	0.0	-1.9307649531625888	0.0	1.3981070140569347	0.0	-0.5478031349983778	0.0	0.0	0.0	0.0
236	0.3192522974017944	0.6069343698535752	0.0	1.4893235500520485	0.0	0.06793786912088784	0.0	2.5879358387201585	2.39869383908163	0.8300779211677849	3.197201535299402	0.0	0.0	0.0	0.7610850496808332	1.1665501577889978	-1.1848250993744802	0.0	0.0	0.0	-0.4916779188145348	2.686375911533411	1.8832278357591372	0.0	0.0	-1.1848250993744802	0.0	0.0	0.0	0.0	0.0	0.20146926174541058	1.1665501577889978	0.0	0.0	0.0	0.0	2.5287469673298277	0.0	-2.490930799379723	0.0	-1.8779722799344256	0.0	0.0	0.0	0.0
237	2.2452998390376733	1.3268137166000824	0.0	3.2392011736167525	0.0	-2.447539551544893	0.0	-2.085433501248658	0.5048336641971689	-0.9868212125805487	0.21715159174538723	0.0	0.0	0.0	-1.797751428796877	-2.447539551544893	2.114271576631269	0.0	0.0	0.0	2.8124062987022533	0.3423147346993938	2.181930225105084	0.0	0.0	-2.447539551544893	0.0	0.0	0.0	0.0	0.0	0.8934916539889519	0.1832500400697068	0.0	0.0	0.0	0.0	-0.13952335219334433	0.0	-0.699139140128767	0.0	-0.3508324458605516	0.0	0.0	0.0	0.0
238	1.883612382401623	2.489748185971939	0.0	0.31499646448777785	0.0	-1.891975896455346	0.0	3.920494309662663	4.643094757136104	-0.19582915927821265	-1.891975896455346	0.0	0.0	0.0	-1.891975896455346	-1.2944414479463227	0.9027831293898965	0.0	0.0	0.0	-1.2944414479463227	-1.891975896455346	2.694542598617952	0.0	0.0	-0.6012942673863773	0.0	0.0	0.0	0.0	0.0	0.9027831293898965	0.09185291317356814	0.0	0.0	0.0	0.0	-1.2944414479463227	0.0	-1.891975896455346	0.0	1.103453824852048	0.0	0.0	0.0	0.0
239	3.9742711077772546	2.1825116385492	0.0	-1.9384366691908772	0.0	2.444875903016691	0.0	-1.9384366691908772	-1.9384366691908772	1.4893644579892547	0.9785388342232642	0.0	0.0	0.0	3.5688059996690904	-1.9384366691908772	-0.12007345444484585	0.0	0.0	0.0	-0.12007345444484585	0.5730737261150995	-0.12007345444484585	0.0	0.0	1.4893644579892547	0.0	0.0	0.0	0.0	0.0	2.6525152677949353	-1.9384366691908772	0.0	0.0	0.0	0.0	-1.9384366691908772	0.0	0.5730737261150995	0.0	-1.9384366691908772	0.0	0.0	0.0	0.0
240	1.3077167896993256	2.5604797581946936	0.0	-1.4162642334750792	0.0	1.3077167896993256	0.0	-1.4162642334750792	-1.4162642334750792	3.792623439487326	-1.4162642334750792	0.0	0.0	0.0	-1.4162642334750792	-1.4162642334750792	0.6145696091393802	0.0	0.0	0.0	-1.4162642334750792	4.971278435828972	0.6145696091393802	0.0	0.0	5.0689169053928875	0.0	0.0	0.0	0.0	0.0	1.3077167896993256	-1.4162642334750792	0.0	0.0	0.0	0.0	3.792623439487326	0.0	-1.4162642334750792	0.0	0.6145696091393802	0.0	0.0	0.0	0.0
241	1.5422732766653358	-0.47262974387692935	0.0	0.9136646172429614	0.0	-2.4467107698989388	0.0	1.1368081685571712	2.235420457225281	2.4718092352895114	2.360583600179287	0.0	0.0	0.0	0.22051743668301604	0.22051743668301604	-2.4467107698989388	0.0	0.0	0.0	-1.1657769244368748	2.330730637029606	1.9697172914922754	0.0	0.0	0.7801332246184387	0.0	0.0	0.0	0.0	0.0	0.6259825447911807	2.2999589783628522	0.0	0.0	0.0	0.0	1.9697172914922754	0.0	-2.4467107698989388	0.0	-1.1657769244368748	0.0	0.0	0.0	0.0
242	2.4075544460715728	2.9075103976006593	0.0	-2.3265612307133763	0.0	0.5883960026554034	0.0	-2.3265612307133763	-1.203363466572652	2.5808261673456094	-2.3265612307133763	0.0	0.0	0.0	-2.3265612307133763	-2.3265612307133763	2.4601981795569947	0.0	0.0	0.0	2.015512358295549	-2.3265612307133763	-0.10475117790454203	0.0	0.0	-2.3265612307133763	0.0	0.0	0.0	0.0	0.0	1.841158971150771	1.9746903637752937	0.0	0.0	0.0	0.0	-2.3265612307133763	0.0	-2.3265612307133763	0.0	1.1945318062257186	0.0	0.0	0.0	0.0
243	0.6755721051384915	2.285010017572592	0.0	2.7550136468183277	0.0	2.872796682474711	0.0	0.6755721051384915	-1.8394485248972918	3.8536259354864373	1.368719285698437	0.0	0.0	0.0	-1.8394485248972918	-1.8394485248972918	-1.8394485248972918	0.0	0.0	0.0	-1.8394485248972918	2.9781571981325374	3.3146294347537504	0.0	0.0	2.4673315743665465	0.0	0.0	0.0	0.0	0.0	2.7550136468183277	2.4673315743665465	0.0	0.0	0.0	0.0	3.7200945428619145	0.0	-1.8394485248972918	0.0	0.6755721051384915	0.0	0.0	0.0	0.0
244	-1.7450990125154577	-1.7450990125154577	0.0	2.9007276370520194	0.0	0.3357782795904827	0.0	2.9007276370520194	-1.7450990125154577	2.6383633725845286	-1.7450990125154577	0.0	0.0	0.0	-1.7450990125154577	-1.7450990125154577	-1.7450990125154577	0.0	0.0	0.0	-1.7450990125154577	1.4343905682585927	-1.7450990125154577	0.0	0.0	1.028925460150428	0.0	0.0	0.0	0.0	0.0	3.2261500374866476	-1.7450990125154577	0.0	0.0	0.0	0.0	-1.7450990125154577	0.0	2.1275377488185376	0.0	2.281688428645796	0.0	0.0	0.0	0.0
245	1.190930163584346	0.6984536784865512	0.0	1.5392368578525613	0.0	1.5194342305563815	0.0	1.1337717497443967	-2.3997401760293897	1.2962906792421718	0.3799999473680167	0.0	0.0	0.0	4.152760885462655	2.6508363420474823	0.4977829830244005	0.0	0.0	0.0	0.005306497926605758	0.24646855474349394	-1.0062944137518741	0.0	0.0	1.5586549437096626	0.0	0.0	0.0	0.0	0.0	0.24646855474349394	0.09231787491623589	0.0	0.0	0.0	0.0	-2.3997401760293897	0.0	-2.3997401760293897	0.0	1.6849486690339548	0.0	0.0	0.0	0.0
246	4.0770717007367665	1.3960501720224752	0.0	-1.6688112963776858	0.0	5.1289465115531865	0.0	-0.21338774041162445	-1.6688112963776858	-0.21338774041162445	-1.6688112963776858	0.0	0.0	0.0	-1.6688112963776858	-1.6688112963776858	1.3960501720224752	0.0	0.0	0.0	-1.6688112963776858	-0.21338774041162445	-0.21338774041162445	0.0	0.0	1.57837172881643	0.0	0.0	0.0	0.0	0.0	0.8852245482564847	0.47975944014832095	0.0	0.0	0.0	0.0	-1.6688112963776858	0.0	-1.6688112963776858	0.0	0.47975944014832095	0.0	0.0	0.0	0.0
247	-1.462547991550096	0.6168935501297392	0.0	4.210775275621396	0.0	-1.8718317200502606	0.0	1.756327833318104	-1.8718317200502606	-1.8718317200502606	1.37066535250612	0.0	0.0	0.0	2.344114498220223	-1.8718317200502606	3.0483115149667537	0.0	0.0	0.0	2.3216416423681645	-1.8718317200502606	1.756327833318104	0.0	0.0	-1.8718317200502606	0.0	0.0	0.0	0.0	0.0	1.0223586582379038	-1.8718317200502606	0.0	0.0	0.0	0.0	-1.8718317200502606	0.0	-1.8718317200502606	0.0	1.176509338065162	0.0	0.0	0.0	0.0
248	0.8822743313879347	2.340889354087451	0.0	3.307077057106229	0.0	-2.4320305016371764	0.0	2.013676442879035	2.3638788723121498	2.045425141193615	0.37144870762194326	0.0	0.0	0.0	1.0645958881818887	-2.4320305016371764	-0.03401640048622134	0.0	0.0	0.0	-1.4203107616061112	0.37144870762194326	2.10604976301005	0.0	0.0	-2.4320305016371764	0.0	0.0	0.0	0.0	0.0	0.659130780073724	2.605040929129038	0.0	0.0	0.0	0.0	1.5754215119478796	0.0	-1.4203107616061112	0.0	-0.32169847293800213	0.0	0.0	0.0	0.0
249	-1.8383724434054844	1.7581248365406603	0.0	1.9047283107325361	0.0	-1.8383724434054844	0.0	4.916244451987788	-1.8383724434054844	2.5272579240785276	1.3786352148357564	0.0	0.0	0.0	-1.18631414262578	4.044794474228807	0.7595960064295335	0.0	0.0	0.0	1.9047283107325361	-1.8383724434054844	1.3786352148357564	0.0	0.0	3.33547443442326	0.0	0.0	0.0	0.0	0.0	1.116270950368266	0.6054453266022746	0.0	0.0	0.0	0.0	-1.8383724434054844	0.0	-1.8383724434054844	0.0	0.19998021849411085	0.0	0.0	0.0	0.0
250	2.7781462772525334	1.6575550818656484	0.0	-2.1214515558092133	0.0	4.142461731653649	0.0	-2.1214515558092133	-2.1214515558092133	1.347400153561809	2.040547334121754	0.0	0.0	0.0	1.0289464224432745	-2.1214515558092133	1.347400153561809	0.0	0.0	0.0	-0.3573479386766163	1.5144542382249755	0.04811716943154831	0.0	0.0	4.030909245747901	0.0	0.0	0.0	0.0	0.0	1.434411530551439	0.7412643499914937	0.0	0.0	0.0	0.0	-0.3573479386766163	0.0	-0.3573479386766163	0.0	-1.0504951192365617	0.0	0.0	0.0	0.0
251	2.301015444753671	1.3264558047555401	0.0	0.4101650728813855	0.0	-1.6692764687984507	0.0	1.1033122534413304	-0.059838556364350204	0.5279481085377684	1.5495993560697499	0.0	0.0	0.0	-0.5706641801303416	-2.55678318471183	1.9142424696576592	0.0	0.0	0.0	1.1639368752577655	2.2819672497829764	1.8272310926680295	0.0	0.0	0.27663368025686275	0.0	0.0	0.0	0.0	0.0	1.3752459689249719	1.8570840558177104	0.0	0.0	0.0	0.0	2.0683931494849173	0.0	-2.55678318471183	0.0	-0.5706641801303416	0.0	0.0	0.0	0.0
252	0.37749560265630144	0.4645069796459307	0.0	3.2026552119054204	0.0	-2.7135468507020155	0.0	2.910470655485324	2.6755248791144863	1.7172699481412992	2.00495202059308	0.0	0.0	0.0	2.04004334040435	-1.3272524895821238	-1.1041089382679141	0.0	0.0	0.0	-1.3272524895821238	2.4397447437957642	1.9498922434100527	0.0	0.0	-2.7135468507020155	0.0	0.0	0.0	0.0	0.0	0.2821854228519767	2.1917279277364146	0.0	0.0	0.0	0.0	1.3973270134712967	0.0	-2.7135468507020155	0.0	-1.1041089382679141	0.0	0.0	0.0	0.0
253	3.0185554950641222	2.0425455284883447	0.0	-2.5595233141400886	0.0	-0.11693872086502743	0.0	1.3493983479283993	-1.2155510095331374	-0.522403828973192	-2.5595233141400886	0.0	0.0	0.0	-2.5595233141400886	-2.5595233141400886	2.6762692885774895	0.0	0.0	0.0	0.576208459694918	1.8289714281902856	1.3493983479283993	0.0	0.0	0.17074335158675336	0.0	0.0	0.0	0.0	0.0	1.7288879696333033	-0.522403828973192	0.0	0.0	0.0	0.0	3.074908431615254	0.0	1.8289714281902856	0.0	-0.522403828973192	0.0	0.0	0.0	0.0
254	-0.05025962567490794	1.4538177711013662	0.0	2.1833325958321863	0.0	-2.709451863699223	0.0	1.0483526629932016	2.0081285068070955	1.2490233584553527	-0.7434068062348533	0.0	0.0	0.0	-2.709451863699223	-2.709451863699223	0.35520548243325667	0.0	0.0	0.0	0.10389105415235012	0.5558761778954073	0.10389105415235012	0.0	0.0	-1.148871914343018	0.0	0.0	0.0	0.0	0.0	1.3360347354449824	0.5558761778954073	0.0	0.0	0.0	0.0	-1.8420190949029633	0.0	-0.45572473378307254	0.0	0.46056599809108256	0.0	0.0	0.0	0.0
255	-0.022360229269810183	1.2769227548604505	0.0	1.5646048273122313	0.0	-1.5264376260460848	0.0	3.1417073591033953	-2.21958480660603	2.9733720442841802	1.076252059398299	0.0	0.0	0.0	0.41947252300922866	2.1371240200835615	-1.1209725179379202	0.0	0.0	0.0	-1.5264376260460848	1.8747597556160707	0.724854172560411	0.0	0.0	-2.21958480660603	0.0	0.0	0.0	0.0	0.0	1.5180848116773387	1.6090565898830649	0.0	0.0	0.0	0.0	-2.1341947843957065	0.0	-2.1341947843957065	0.0	0.2653218431819706	0.0	0.0	0.0	0.0
256	0.42824312423777755	1.016029789139897	0.0	2.7700489303851046	0.0	-1.963389080071031	0.0	3.0084599538301027	1.709176969699842	1.016029789139897	-0.08258249952821295	0.0	0.0	0.0	-1.963389080071031	-1.181194788196323	-1.181194788196323	0.0	0.0	0.0	0.6105646810317324	-1.963389080071031	2.374153273293091	0.0	0.0	-1.963389080071031	0.0	0.0	0.0	0.0	0.0	-0.08258249952821295	-1.963389080071031	0.0	0.0	0.0	0.0	-1.963389080071031	0.0	-1.963389080071031	0.0	0.8982467534835132	0.0	0.0	0.0	0.0
257	-1.7001393413135926	1.9065991396075779	0.0	3.5073033720729234	0.0	1.256011573466428	0.0	3.480635124990762	-1.7001393413135926	1.9065991396075779	-1.7001393413135926	0.0	0.0	0.0	3.6386393741340104	-1.7001393413135926	3.0885930372147383	0.0	0.0	0.0	-1.2288950763215718	-1.7001393413135926	2.4346665698080745	0.0	0.0	-0.1302827876534618	0.0	0.0	0.0	0.0	0.0	0.9683295010146473	0.8505464653582635	0.0	0.0	0.0	0.0	-1.2288950763215718	0.0	-1.7001393413135926	0.0	-1.7001393413135926	0.0	0.0	0.0	0.0
258	2.216818109844212	1.1038170837240022	0.0	0.45322951758285335	0.0	-2.0316771322051475	0.0	-0.42223921977104695	-0.23991766297709205	-2.0316771322051475	0.8015362118510687	0.0	0.0	0.0	0.04776440947468874	-2.159941445329114	0.6073801974101114	0.0	0.0	0.0	1.957306914359127	-0.42223921977104695	1.6818949344991605	0.0	0.0	-1.338529951645202	0.0	0.0	0.0	0.0	0.0	0.9127618469612928	-0.9330648435370374	0.0	0.0	0.0	0.0	-2.0316771322051475	0.0	-2.159941445329114	0.0	1.8803458732229985	0.0	0.0	0.0	0.0
259	3.5853054512966622	2.942589124363609	0.0	0.911156801870133	0.0	-2.340494014417043	0.0	-2.340494014417043	1.5397654612925078	0.6234747294183531	-0.47513755924975687	0.0	0.0	0.0	-2.340494014417043	-2.340494014417043	3.961613975113371	0.0	0.0	0.0	1.5725552841154986	-1.1682847398097023	1.8274475337442886	0.0	0.0	-2.340494014417043	0.0	0.0	0.0	0.0	0.0	0.7776254092456112	-1.1682847398097023	0.0	0.0	0.0	0.0	1.0289398375265169	0.0	-0.7628196317015377	0.0	-1.1682847398097023	0.0	0.0	0.0	0.0
260	1.6385460758450394	-0.30736407321027404	0.0	2.988472792794055	0.0	-1.72520679206509	0.0	1.0789302879096168	1.3020738392238265	1.3020738392238265	1.7720774684695622	0.0	0.0	0.0	1.4843953960177814	-1.72520679206509	-1.72520679206509	0.0	0.0	0.0	1.3020738392238265	1.6385460758450394	3.453836042483289	0.0	0.0	-1.72520679206509	0.0	0.0	0.0	0.0	0.0	1.4843953960177814	4.287755776924316	0.0	0.0	0.0	0.0	4.70991576360465	0.0	-1.72520679206509	0.0	-1.72520679206509	0.0	0.0	0.0	0.0
261	0.22118889843697875	4.542004802065964	0.0	-0.06649317401480204	0.0	2.390242598806502	0.0	4.508217804488581	-1.627420762091913	2.4458124499613128	-0.47195828212296664	0.0	0.0	0.0	-1.627420762091913	4.076641552376731	-1.165105462682912	0.0	0.0	0.0	-1.627420762091913	-1.165105462682912	0.6266540065451434	0.0	0.0	4.627908145701232	0.0	0.0	0.0	0.0	0.0	0.9143360789969242	0.44433244975118846	0.0	0.0	0.0	0.0	-1.627420762091913	0.0	-1.627420762091913	0.0	-1.165105462682912	0.0	0.0	0.0	0.0
262	0.19120568845375097	1.6381246713900763	0.0	2.468472973463507	0.0	0.4143492397679607	0.0	2.88244877123958	-2.4824086619307106	2.6115738171041802	1.7493503065003009	0.0	0.0	0.0	1.2028066001322308	-1.1950886726661398	-0.5019414921061944	0.0	0.0	0.0	-2.4824086619307106	1.7493503065003009	2.5891009612521216	0.0	0.0	1.443968656949119	0.0	0.0	0.0	0.0	0.0	1.800643600887851	3.0244190325099667	0.0	0.0	0.0	0.0	-1.1950886726661398	0.0	-1.1950886726661398	0.0	-2.4824086619307106	0.0	0.0	0.0	0.0
263	-0.833111981361915	4.65168495212874	0.0	0.5531823797579758	0.0	-0.833111981361915	0.0	3.227331029184504	-1.6762835067402246	3.3100227450296176	-1.6762835067402246	0.0	0.0	0.0	3.3257711019977565	-0.1399648008019696	1.2463295603179212	0.0	0.0	0.0	-1.6762835067402246	-0.833111981361915	1.3641125959743041	0.0	0.0	4.995833636248292	0.0	0.0	0.0	0.0	0.0	0.7763259310721855	0.9586474878661404	0.0	0.0	0.0	0.0	-0.833111981361915	0.0	-1.6762835067402246	0.0	0.5531823797579758	0.0	0.0	0.0	0.0
264	3.112164983291702	0.8207531908957817	0.0	2.4301911033298818	0.0	-1.3764713864404374	0.0	1.6680510512829851	3.5213684135104737	1.1884779710210989	4.528890461614132	0.0	0.0	0.0	0.8207531908957817	-0.683324205880492	-2.136850159072538	0.0	0.0	0.0	-0.683324205880492	2.515348911670189	2.287090259689209	0.0	0.0	-0.683324205880492	0.0	0.0	0.0	0.0	0.0	-2.136850159072538	2.312408067673499	0.0	0.0	0.0	0.0	0.7029701552393988	0.0	-1.3764713864404374	0.0	-0.683324205880492	0.0	0.0	0.0	0.0
265	1.938723003819915	1.2455758232599692	0.0	1.5332578957117504	0.0	2.092873683647173	0.0	2.4495486275859055	1.2455758232599692	1.5332578957117504	-2.3659778173141213	0.0	0.0	0.0	0.14696353459186007	2.092873683647173	-2.3659778173141213	0.0	0.0	0.0	-2.3659778173141213	3.548160916254015	0.8401107151518046	0.0	0.0	1.2455758232599692	0.0	0.0	0.0	0.0	0.0	1.2455758232599692	0.8401107151518046	0.0	0.0	0.0	0.0	0.14696353459186007	0.0	-2.3659778173141213	0.0	-2.3659778173141213	0.0	0.0	0.0	0.0
266	-1.3847477860426984	-2.3489387647898576	0.0	2.443893610446397	0.0	-2.3489387647898576	0.0	0.001546575077192358	0.001546575077192358	-0.28613549737458843	1.8733487519787837	0.0	0.0	0.0	0.561162363012615	-2.3489387647898576	-2.3489387647898576	0.0	0.0	0.0	0.561162363012615	1.7933060443052473	0.40701168318535696	0.0	0.0	-2.3489387647898576	0.0	0.0	0.0	0.0	0.0	1.2543095435725604	-0.691600605482753	0.0	0.0	0.0	0.0	-0.28613549737458843	0.0	1.659774651680725	0.0	1.3878409361970832	0.0	0.0	0.0	0.0
267	-1.5159975187874242	-1.5159975187874242	0.0	4.115762020664892	0.0	-1.5159975187874242	0.0	1.0712395829414687	3.017149731996782	-1.5159975187874242	-1.5159975187874242	0.0	0.0	0.0	-1.5159975187874242	-1.5159975187874242	1.0712395829414687	0.0	0.0	0.0	1.0712395829414687	2.862999052169524	3.636188940403006	0.0	0.0	-1.5159975187874242	0.0	0.0	0.0	0.0	0.0	2.4575339440613595	1.764386763501414	0.0	0.0	0.0	0.0	5.19837396798656	0.0	-1.5159975187874242	0.0	-1.5159975187874242	0.0	0.0	0.0	0.0
268	0.41556000714441765	1.4271609188228975	0.0	1.4271609188228975	0.0	-1.8477266109537132	0.0	-1.8477266109537132	-0.054443622101318034	-1.6638815345354185	1.6683229756397857	0.0	0.0	0.0	0.9751757950798403	-1.8477266109537132	1.2805574446310217	0.0	0.0	0.0	2.07378808374795	-1.8477266109537132	1.5549942903327825	0.0	0.0	-1.8477266109537132	0.0	0.0	0.0	0.0	0.0	1.380640903188005	-0.5652692458673085	0.0	0.0	0.0	0.0	-1.8477266109537132	0.0	-1.8477266109537132	0.0	-0.9707343539754731	0.0	0.0	0.0	0.0
269	2.535811771626762	2.7181333284207163	0.0	2.535811771626762	0.0	-1.5580537486700106	0.0	-1.5580537486700106	3.922106132746652	-1.5580537486700106	-1.5580537486700106	0.0	0.0	0.0	-1.5580537486700106	-1.5580537486700106	-1.5580537486700106	0.0	0.0	0.0	-1.5580537486700106	4.145249684060862	2.535811771626762	0.0	0.0	3.2289589521867073	0.0	0.0	0.0	0.0	0.0	1.6195210397526063	1.6195210397526063	0.0	0.0	0.0	0.0	5.020718421414762	0.0	-1.5580537486700106	0.0	0.9263738591926618	0.0	0.0	0.0	0.0
270	3.253060170228994	-1.4197686642329117	0.0	-0.0334743031130218	0.0	-2.173718884047097	0.0	-2.173718884047097	0.5261414848224009	-0.7266214836729672	1.876068201771417	0.0	0.0	0.0	-2.173718884047097	-2.173718884047097	0.3719908049951428	0.0	0.0	0.0	1.876068201771417	0.1896692482011879	1.7157255516962375	0.0	0.0	-2.173718884047097	0.0	0.0	0.0	0.0	0.0	1.2192886653823463	0.8828164287611333	0.0	0.0	0.0	0.0	0.3719908049951428	0.0	-1.4197686642329117	0.0	-2.173718884047097	0.0	0.0	0.0	0.0
271	2.7966593458415896	4.804127387896336	0.0	-1.3195042637751513	0.0	3.0843414182933704	0.0	-1.3195042637751513	-1.3195042637751513	-1.3195042637751513	-1.3195042637751513	0.0	0.0	0.0	-1.3195042637751513	-1.3195042637751513	-1.3195042637751513	0.0	0.0	0.0	-1.3195042637751513	-1.3195042637751513	-1.3195042637751513	0.0	0.0	4.659877779051789	0.0	0.0	0.0	0.0	0.0	1.2925819490653154	-1.3195042637751513	0.0	0.0	0.0	0.0	-1.3195042637751513	0.0	1.69804705717348	0.0	-1.3195042637751513	0.0	0.0	0.0	0.0
272	3.928285924774608	1.443379274986607	0.0	-1.155240010967404	0.0	-1.155240010967404	0.0	1.443379274986607	3.052817187420708	2.1365264555465524	2.1365264555465524	0.0	0.0	0.0	-1.155240010967404	-1.155240010967404	-1.155240010967404	0.0	0.0	0.0	1.443379274986607	1.443379274986607	-1.155240010967404	0.0	0.0	-1.155240010967404	0.0	0.0	0.0	0.0	0.0	-1.155240010967404	-1.155240010967404	0.0	0.0	0.0	0.0	-1.155240010967404	0.0	-1.155240010967404	0.0	-1.155240010967404	0.0	0.0	0.0	0.0
273	-1.3604833659121978	3.9270091999541163	0.0	1.3620598424925792	0.0	-1.3604833659121978	0.0	-1.3604833659121978	-1.3604833659121978	-1.3604833659121978	-1.3604833659121978	0.0	0.0	0.0	-1.3604833659121978	-1.3604833659121978	4.827795745292306	0.0	0.0	0.0	3.559284419828799	-1.3604833659121978	3.84696649228058	0.0	0.0	-1.3604833659121978	0.0	0.0	0.0	0.0	0.0	1.3620598424925792	-1.3604833659121978	0.0	0.0	0.0	0.0	-1.3604833659121978	0.0	-1.3604833659121978	0.0	-1.3604833659121978	0.0	0.0	0.0	0.0
274	0.42872540566865336	3.3190971635648183	0.0	1.1218725862285988	0.0	3.0677827352839118	0.0	2.374635554723967	-2.0827849896373234	0.42872540566865336	0.42872540566865336	0.0	0.0	0.0	-2.0827849896373234	3.2013141279084345	-2.0827849896373234	0.0	0.0	0.0	-2.0827849896373234	-2.0827849896373234	0.42872540566865336	0.0	0.0	2.826620678467024	0.0	0.0	0.0	0.0	0.0	1.8150197667885437	2.9136320554566537	0.0	0.0	0.0	0.0	-2.0827849896373234	0.0	-2.0827849896373234	0.0	0.42872540566865336	0.0	0.0	0.0	0.0
275	1.2870939320289527	2.2459442783219035	0.0	0.6365063658878034	0.0	0.5494949888981733	0.0	3.2814984310228765	1.9582622058701227	1.4838042262750069	-0.7497879952320874	0.0	0.0	0.0	0.2310412577796388	2.824428550561709	0.7906570457150615	0.0	0.0	0.0	-2.58867787721121	2.482333056386134	1.041971473995968	0.0	0.0	2.4690878296361136	0.0	0.0	0.0	0.0	0.0	0.09750986515511606	1.147331989653794	0.0	0.0	0.0	0.0	1.735118654555913	0.0	-1.8484002839001965	0.0	-0.05664081467214199	0.0	0.0	0.0	0.0
276	3.2973829427996466	1.9110885816797563	0.0	1.9880496228158844	0.0	1.5825845147077198	0.0	2.699545942044026	-0.6146400626284994	1.687945030365546	3.4284112052060505	0.0	0.0	0.0	4.518212864192005	2.024417266986759	-0.20917495452033474	0.0	0.0	0.0	-1.3077872431884447	2.752655767357975	0.48397222603960977	0.0	0.0	1.6366517359779955	0.0	0.0	0.0	0.0	0.0	0.48397222603960977	-0.6146400626284994	0.0	0.0	0.0	0.0	-2.022109420884849	0.0	-2.022109420884849	0.0	-0.20917495452033474	0.0	0.0	0.0	0.0
277	-2.118584533084994	0.5870818766619399	0.0	3.29513207776415	0.0	-2.118584533084994	0.0	1.9733762377818307	1.6856941653300495	-2.118584533084994	0.5870818766619399	0.0	0.0	0.0	-2.118584533084994	-2.118584533084994	1.6856941653300495	0.0	0.0	0.0	1.2802290572218853	0.5870818766619399	2.7843064539981595	0.0	0.0	-2.118584533084994	0.0	0.0	0.0	0.0	0.0	2.7843064539981595	-2.118584533084994	0.0	0.0	0.0	0.0	1.2802290572218853	0.0	-2.118584533084994	0.0	-2.118584533084994	0.0	0.0	0.0	0.0
278	-1.5255694378045295	0.9122532417102871	0.0	0.2191060611503417	0.0	0.2191060611503417	0.0	-1.5255694378045295	-1.5255694378045295	0.2191060611503417	2.298547602830178	0.0	0.0	0.0	5.455548023980291	0.2191060611503417	0.2191060611503417	0.0	0.0	0.0	1.3177183498184517	0.2191060611503417	-1.5255694378045295	0.0	0.0	0.2191060611503417	0.0	0.0	0.0	0.0	0.0	-1.5255694378045295	-1.5255694378045295	0.0	0.0	0.0	0.0	-1.5255694378045295	0.0	-1.5255694378045295	0.0	-1.5255694378045295	0.0	0.0	0.0	0.0
279	1.214518479515525	0.7682313768871056	0.0	2.9514697122485853	0.0	3.548602239568942	0.0	1.4921502161138047	-2.4656701963006835	1.984626701211599	-0.21259787612462056	0.0	0.0	0.0	2.9928549284114396	1.7798322885655855	0.29822774764136994	0.0	0.0	0.0	0.5605920121088612	1.733312272930693	0.8860144125434894	0.0	0.0	0.19286723198354405	0.0	0.0	0.0	0.0	0.0	0.9913749282013153	-0.21259787612462056	0.0	0.0	0.0	0.0	-0.21259787612462056	0.0	-2.4656701963006835	0.0	-0.21259787612462056	0.0	0.0	0.0	0.0
280	-0.03436429817983644	1.575073614254264	0.0	1.9115458508754766	0.0	3.143689532168109	0.0	1.3519300629400535	-1.778562356208953	-1.778562356208953	2.1628602791563827	0.0	0.0	0.0	5.2179091298667934	2.5305850592817	1.9115458508754766	0.0	0.0	0.0	-0.03436429817983644	-1.778562356208953	1.757395171048218	0.0	0.0	1.757395171048218	0.0	0.0	0.0	0.0	0.0	1.757395171048218	-1.778562356208953	0.0	0.0	0.0	0.0	-1.778562356208953	0.0	-1.778562356208953	0.0	-0.03436429817983644	0.0	0.0	0.0	0.0
281	-1.7632907584627322	1.91181502741378	0.0	-1.7632907584627322	0.0	4.354162062782985	0.0	-1.7632907584627322	-1.7632907584627322	3.8213575322982183	0.5255206662938896	0.0	0.0	0.0	-1.7632907584627322	-1.7632907584627322	-1.7632907584627322	0.0	0.0	0.0	-1.7632907584627322	-1.7632907584627322	1.218667846853835	0.0	0.0	2.7227452436301087	0.0	0.0	0.0	0.0	0.0	2.6049622079737254	2.6049622079737254	0.0	0.0	0.0	0.0	0.5255206662938896	0.0	-1.7632907584627322	0.0	2.1349585787279897	0.0	0.0	0.0	0.0
282	1.9912518595838629	-1.8695225165799787	0.0	-0.7813368626559178	0.0	-1.8695225165799787	0.0	-1.8695225165799787	2.550867647519286	1.0104226065721367	-1.8695225165799787	0.0	0.0	0.0	-1.8695225165799787	-0.7813368626559178	2.1090348952402467	0.0	0.0	0.0	1.2981046790239175	2.2631855750675047	1.1645732863993956	0.0	0.0	-1.8695225165799787	0.0	0.0	0.0	0.0	0.0	0.8281010497781818	-0.7813368626559178	0.0	0.0	0.0	0.0	-1.8695225165799787	0.0	0.6049574984639721	0.0	1.703569787132082	0.0	0.0	0.0	0.0
283	0.7311935054986058	1.0736838144453813	0.0	0.4197573470387175	0.0	0.11917186975102911	0.0	-1.3914202080464388	-2.2787234030473416	1.1460044760250079	2.3392219744294724	0.0	0.0	0.0	-0.5110614853983471	-2.145192010422819	2.31205804548865	0.0	0.0	0.0	1.9819423746222724	-1.6596841946411187	1.4589462152360264	0.0	0.0	-3.126021263434546	0.0	0.0	0.0	0.0	0.0	0.6806412263357746	0.40033926118161656	0.0	0.0	0.0	0.0	-1.0891393361735053	0.0	2.8885085566044326	0.0	-2.4328740828745996	0.0	0.0	0.0	0.0
284	0.654760885016537	1.8334158813581833	0.0	-1.537818338245149	0.0	5.74543888678633	0.0	-1.537818338245149	-1.537818338245149	1.2143766729519596	-1.537818338245149	0.0	0.0	0.0	2.702453728381793	-1.537818338245149	0.8779044363307467	0.0	0.0	0.0	-0.038386295543408444	-1.537818338245149	0.36707881256475616	0.0	0.0	2.2641987974506375	0.0	0.0	0.0	0.0	0.0	2.0410552461364277	1.0602259931247016	0.0	0.0	0.0	0.0	-0.731533476103353	0.0	-1.537818338245149	0.0	0.8779044363307467	0.0	0.0	0.0	0.0
285	-0.5229328631112002	2.878264518550955	0.0	2.9428030396885263	0.0	-1.3932572621694996	0.0	-1.3932572621694996	-1.3932572621694996	1.8749624096871704	1.0865050493229003	0.0	0.0	0.0	-0.5229328631112002	-1.3932572621694996	1.2688266061168552	0.0	0.0	0.0	4.186597338201134	-1.3932572621694996	0.5756794255569098	0.0	0.0	-0.5229328631112002	0.0	0.0	0.0	0.0	0.0	1.9619737866768006	1.2688266061168552	0.0	0.0	0.0	0.0	-1.3932572621694996	0.0	-1.3932572621694996	0.0	-1.3932572621694996	0.0	0.0	0.0	0.0
286	-1.3094217783225055	2.8292306126931073	0.0	0.9574284357915159	0.0	-1.3094217783225055	0.0	0.9574284357915159	-1.3094217783225055	0.9574284357915159	3.0974945992877867	0.0	0.0	0.0	1.3628935438996805	-1.3094217783225055	1.873719167665671	0.0	0.0	0.0	3.7607888166980508	-1.3094217783225055	2.4615058325677897	0.0	0.0	-1.3094217783225055	0.0	0.0	0.0	0.0	0.0	-1.3094217783225055	0.9574284357915159	0.0	0.0	0.0	0.0	-1.3094217783225055	0.0	-1.3094217783225055	0.0	-1.3094217783225055	0.0	0.0	0.0	0.0
287	-1.6518303215403929	-1.6518303215403929	0.0	2.0661774054965676	0.0	0.6798830443766768	0.0	3.898758869244878	-1.6518303215403929	-1.6518303215403929	-1.6518303215403929	0.0	0.0	0.0	-1.6518303215403929	0.6798830443766768	2.759324586056513	0.0	0.0	0.0	-1.6518303215403929	0.6798830443766768	2.0661774054965676	0.0	0.0	-1.6518303215403929	0.0	0.0	0.0	0.0	0.0	2.759324586056513	-1.6518303215403929	0.0	0.0	0.0	0.0	-1.6518303215403929	0.0	0.6798830443766768	0.0	3.3189403739919356	0.0	0.0	0.0	0.0
288	1.0835960997111291	-1.9314090861540585	0.0	2.775272110382201	0.0	-1.9314090861540585	0.0	1.4402710436498607	2.02805770855198	-0.16916686878423892	4.035525750606727	0.0	0.0	0.0	4.267584665578889	-0.8623140493441843	-1.9314090861540585	0.0	0.0	0.0	-0.8623140493441843	2.603421853455542	1.776743280271074	0.0	0.0	-1.9314090861540585	0.0	0.0	0.0	0.0	0.0	-0.16916686878423892	0.9294454198838702	0.0	0.0	0.0	0.0	0.2362982393239248	0.0	-0.8623140493441843	0.0	-0.8623140493441843	0.0	0.0	0.0	0.0
289	1.7430377644216382	1.5053661125445186	0.0	0.8828364991985262	0.0	-2.20820595415979	0.0	1.8171457365753598	2.161241898307232	2.1355994676938943	0.9698478761881564	0.0	0.0	0.0	1.3753129842963205	2.1092821593765207	-0.26229580510447636	0.0	0.0	0.0	-0.01098137682356981	2.4831419280693545	1.8522370563866297	0.0	0.0	1.192991427502366	0.0	0.0	0.0	0.0	0.0	1.0498905838616928	3.080061076534746	0.0	0.0	0.0	0.0	-2.20820595415979	0.0	-2.7028832298409995	0.0	-2.20820595415979	0.0	0.0	0.0	0.0
290	3.1830224984095326	4.5411459825627265	0.0	-1.7725387784592668	0.0	2.8576000979749048	0.0	-1.7725387784592668	-1.7725387784592668	3.2370897196798083	-1.7725387784592668	0.0	0.0	0.0	-1.7725387784592668	-1.7725387784592668	0.9857979210733134	0.0	0.0	0.0	1.6789451016332588	-1.7725387784592668	-1.7725387784592668	0.0	0.0	2.0844102097414225	0.0	0.0	0.0	0.0	0.0	2.5952358335074135	0.29265074051336804	0.0	0.0	0.0	0.0	-1.7725387784592668	0.0	-1.7725387784592668	0.0	-1.7725387784592668	0.0	0.0	0.0	0.0
291	2.144629761789517	-1.506686590748771	0.0	-1.506686590748771	0.0	3.7027743798360673	0.0	-1.506686590748771	-1.506686590748771	1.4514825812295715	-1.506686590748771	0.0	0.0	0.0	-1.506686590748771	-1.506686590748771	2.144629761789517	0.0	0.0	0.0	0.758335400669627	-1.506686590748771	0.758335400669627	0.0	0.0	0.758335400669627	0.0	0.0	0.0	0.0	0.0	0.758335400669627	1.8569476893377361	0.0	0.0	0.0	0.0	-1.506686590748771	0.0	-1.506686590748771	0.0	-1.506686590748771	0.0	0.0	0.0	0.0
292	2.3496464956307	1.526446186822557	0.0	1.3441246300286025	0.0	-2.0570727516335534	0.0	3.4997553100659844	2.6791256967609423	2.905771878626354	-2.2057776976285233	0.0	0.0	0.0	-2.2057776976285233	-2.2057776976285233	0.1401518257026657	0.0	0.0	0.0	-1.363925571073608	-0.6707783905136626	0.8332990062626111	0.0	0.0	-0.9584604629654434	0.0	0.0	0.0	0.0	0.0	0.9386595219204379	1.6564993150707545	0.0	0.0	0.0	0.0	-0.9584604629654434	0.0	-2.2057776976285233	0.0	0.4278338981544465	0.0	0.0	0.0	0.0
293	1.4768192662290351	2.783070919675389	0.0	2.0899237391154437	0.0	-2.0632613231295904	0.0	4.158893980927984	3.7158909535007547	1.619920109869708	1.5509272383827568	0.0	0.0	0.0	-0.39498291067255664	-2.0632613231295904	-1.088130091232502	0.0	0.0	0.0	-2.0632613231295904	-2.0632613231295904	2.3458571132526442	0.0	0.0	-0.39498291067255664	0.0	0.0	0.0	0.0	0.0	1.109094486103717	2.408377470233978	0.0	0.0	0.0	0.0	0.5213078212015985	0.0	-2.0632613231295904	0.0	-2.0632613231295904	0.0	0.0	0.0	0.0
294	2.6594804773297795	1.2731861162098888	0.0	-1.6712528629565515	0.0	-2.375397046523833	0.0	-2.375397046523833	-1.6712528629565515	-0.061814950522451007	-2.375397046523833	0.0	0.0	0.0	-2.375397046523833	-2.375397046523833	3.319179723822185	0.0	0.0	0.0	2.089947252737011	-2.375397046523833	1.219118894939613	0.0	0.0	-2.375397046523833	0.0	0.0	0.0	0.0	0.0	2.11293677096171	0.8136537868314493	0.0	0.0	0.0	0.0	0.5259717143796685	0.0	-2.375397046523833	0.0	-2.375397046523833	0.0	0.0	0.0	0.0
295	-1.1446882873613182	0.7714676006122021	0.0	-1.1446882873613182	0.0	0.7714676006122021	0.0	-1.1446882873613182	-1.1446882873613182	-1.1446882873613182	-1.1446882873613182	0.0	0.0	0.0	-1.1446882873613182	0.7714676006122021	-1.1446882873613182	0.0	0.0	0.0	0.7714676006122021	3.479517801714412	-1.1446882873613182	0.0	0.0	5.84664141584603	0.0	0.0	0.0	0.0	0.0	-1.1446882873613182	0.7714676006122021	0.0	0.0	0.0	0.0	-1.1446882873613182	0.0	4.509137218895571	0.0	0.7714676006122021	0.0	0.0	0.0	0.0
296	0.7454667645540702	0.7454667645540702	0.0	3.230373414342071	0.0	-1.9031967868666282	0.0	3.230373414342071	0.7454667645540702	-1.9031967868666282	1.4386139451140156	0.0	0.0	0.0	3.741199038108062	1.4386139451140156	1.8440790532221802	0.0	0.0	0.0	0.7454667645540702	-1.9031967868666282	1.8440790532221802	0.0	0.0	0.7454667645540702	0.0	0.0	0.0	0.0	0.0	1.4386139451140156	-1.9031967868666282	0.0	0.0	0.0	0.0	-1.9031967868666282	0.0	-1.9031967868666282	0.0	2.354904676988171	0.0	0.0	0.0	0.0
297	2.674881393018164	1.2104692526343213	0.0	3.1492109122110223	0.0	3.0146512418609337	0.0	3.2119492528444455	1.6159343607424859	1.6647245249119176	2.032449305037235	0.0	0.0	0.0	0.6996436288683308	3.0350185446853675	-0.08051492868124477	0.0	0.0	0.0	-2.4784102014796145	2.794589357084132	1.2592594168037534	0.0	0.0	0.1606471281356434	0.0	0.0	0.0	0.0	0.0	0.1606471281356434	1.2592594168037534	0.0	0.0	0.0	0.0	-0.39896865979977925	0.0	-2.434722957041336	0.0	-2.434722957041336	0.0	0.0	0.0	0.0
298	-0.7269109239476244	-0.7269109239476244	0.0	-0.7269109239476244	0.0	1.9020960698141325	0.0	1.9020960698141325	-0.7269109239476244	-0.7269109239476244	1.208948889254187	0.0	0.0	0.0	5.037590285743282	6.63389890673559	-0.7269109239476244	0.0	0.0	0.0	-0.7269109239476244	-0.7269109239476244	1.208948889254187	0.0	0.0	-0.7269109239476244	0.0	0.0	0.0	0.0	0.0	-0.7269109239476244	-0.7269109239476244	0.0	0.0	0.0	0.0	-0.7269109239476244	0.0	-0.7269109239476244	0.0	-0.7269109239476244	0.0	0.0	0.0	0.0
299	1.3597615242030816	3.216059514568708	0.0	2.4583738128711916	0.0	1.5420830809970365	0.0	2.7460558853229724	-2.2821216103850803	2.6406953696651465	0.8489359004370911	0.0	0.0	0.0	0.4434707923289274	0.4434707923289274	-0.249676388231018	0.0	0.0	0.0	-0.249676388231018	-0.249676388231018	2.148218884567352	0.0	0.0	3.3612415244132063	0.0	0.0	0.0	0.0	0.0	1.3597615242030816	2.8413660651272976	0.0	0.0	0.0	0.0	-0.249676388231018	0.0	-2.2821216103850803	0.0	0.4434707923289274	0.0	0.0	0.0	0.0
300	4.75451603144187	2.9336847473918386	0.0	-2.1070604951125134	0.0	3.189903550387834	0.0	-1.7937030713205022	-0.4074087102006114	2.8602572788370213	-2.1070604951125134	0.0	0.0	0.0	-2.1070604951125134	-2.1070604951125134	1.2508193664029212	0.0	0.0	0.0	0.9143471297817083	1.6074943103416532	-0.6950907826523922	0.0	0.0	1.4643934667009804	0.0	0.0	0.0	0.0	0.0	1.7326574532956593	-1.1005558907605568	0.0	0.0	0.0	0.0	-2.1070604951125134	0.0	-2.1070604951125134	0.0	-0.4074087102006114	0.0	0.0	0.0	0.0
301	2.3674036604973185	2.233872267872796	0.0	0.693427226925647	0.0	0.7987877425834733	0.0	-1.5037973504105722	-0.11750298929068137	1.8974000312515829	1.358403530518896	0.0	0.0	0.0	-0.8106501698506268	-2.9592199376467496	-0.8106501698506268	0.0	0.0	0.0	0.7474944481959227	0.7474944481959227	1.1352599792046862	0.0	0.0	0.0002800463657015584	0.0	0.0	0.0	0.0	0.0	1.4919349231434187	-0.40518506174246305	0.0	0.0	0.0	0.0	-1.0983322423024084	0.0	1.6742564799373731	0.0	-0.2510343819152041	0.0	0.0	0.0	0.0
302	-1.8603754065863098	3.1020156493810966	0.0	0.7994305563870503	0.0	0.7994305563870503	0.0	1.4925777369469957	-1.8603754065863098	0.7994305563870503	0.1062833758271049	0.0	0.0	0.0	2.8788720980668865	-1.8603754065863098	1.204895664495215	0.0	0.0	0.0	-1.8603754065863098	-1.8603754065863098	1.8980428450551603	0.0	0.0	0.1062833758271049	0.0	0.0	0.0	0.0	0.0	1.204895664495215	-1.8603754065863098	0.0	0.0	0.0	0.0	-1.8603754065863098	0.0	-1.8603754065863098	0.0	-1.8603754065863098	0.0	0.0	0.0	0.0
303	1.5371849736850702	-1.9936075764109997	0.0	-0.905162061684134	0.0	-1.9936075764109997	0.0	-1.9936075764109997	5.177056848692312	0.8865974075439205	2.039276917482306	0.0	0.0	0.0	1.4927332111142366	-1.9936075764109997	-0.49969695357596944	0.0	0.0	0.0	0.347600906811234	1.7338952679311244	0.19345022698397596	0.0	0.0	0.011128670190021062	0.0	0.0	0.0	0.0	0.0	1.6205665826241216	-1.5983092422440794	0.0	0.0	0.0	0.0	1.867426660555647	0.0	0.011128670190021062	0.0	-1.9936075764109997	0.0	0.0	0.0	0.0
304	3.797583834680112	1.5320400133664158	0.0	-0.8658552594319548	0.0	-1.5590024399919002	0.0	-2.614877151909438	-2.614877151909438	1.005946917469637	0.6382221373443189	0.0	0.0	0.0	0.23275702923615516	-2.614877151909438	0.6382221373443189	0.0	0.0	0.0	0.520439101687936	0.6382221373443189	1.6190513903560455	0.0	0.0	-0.8658552594319548	0.0	0.0	0.0	0.0	0.0	1.9963456214975133	0.23275702923615516	0.0	0.0	0.0	0.0	-2.614877151909438	0.0	1.5764917759372499	0.0	1.274210904064316	0.0	0.0	0.0	0.0
305	1.1365272271619578	2.2508878727982062	0.0	-0.9917044786873106	0.0	1.793306763551028	0.0	0.2892293667747543	-2.47868583631187	0.694694474882918	0.5769114392265351	0.0	0.0	0.0	1.1600577245721517	2.35468466647985	-1.2148480300015203	0.0	0.0	0.0	1.8986672792088544	2.090205491107733	-0.5217008494415749	0.0	0.0	0.5769114392265351	0.0	0.0	0.0	0.0	0.0	-1.502530102453301	-2.601142391121411	0.0	0.0	0.0	0.0	-1.9079952105614657	0.0	0.8645935116783159	0.0	1.541992335270122	0.0	0.0	0.0	0.0
306	-2.017110588295826	2.9314905089101155	0.0	2.6560785290501485	0.0	-2.017110588295826	0.0	4.1947798903924705	-2.017110588295826	2.7926540640558994	-0.36434635709421404	0.0	0.0	0.0	1.8869454415122813	3.6059455564579084	0.04111875101395057	0.0	0.0	0.0	-1.0574935376541594	-2.017110588295826	2.200603000367323	0.0	0.0	3.8328555905675943	0.0	0.0	0.0	0.0	0.0	1.5074558198073778	1.987028900069264	0.0	0.0	0.0	0.0	-2.017110588295826	0.0	-2.017110588295826	0.0	-2.017110588295826	0.0	0.0	0.0	0.0
307	0.7748218272945193	1.2130767582256747	0.0	1.8566269976462482	0.0	-2.220910446259471	0.0	2.7963693905554527	2.1979301615371263	2.4519183882024347	2.394210070581788	0.0	0.0	0.0	0.6123028977967451	0.997965378608729	-0.6114725338253715	0.0	0.0	0.0	-0.27500029720415764	3.1543679614246933	2.1098228940268595	0.0	0.0	1.968744295766954	0.0	0.0	0.0	0.0	0.0	0.4871397548427385	1.1463853837270026	0.0	0.0	0.0	0.0	2.1098228940268595	0.0	-2.593280014636119	0.0	-1.5277632656995257	0.0	0.0	0.0	0.0
308	1.5568619377384758	-1.3014315980020736	0.0	1.1513968296303112	0.0	1.1513968296303112	0.0	2.655474226406585	4.0958358087967515	1.1513968296303112	-1.3014315980020736	0.0	0.0	0.0	2.250009118298421	5.594048086120628	-1.3014315980020736	0.0	0.0	0.0	-1.3014315980020736	4.748709090218757	-1.3014315980020736	0.0	0.0	-1.3014315980020736	0.0	0.0	0.0	0.0	0.0	-1.3014315980020736	-1.3014315980020736	0.0	0.0	0.0	0.0	2.404159798125679	0.0	-1.3014315980020736	0.0	-1.3014315980020736	0.0	0.0	0.0	0.0
309	-1.9490695119763979	1.2551106229637679	0.0	1.9482578035237132	0.0	3.1269127998653596	0.0	-1.9490695119763979	-1.9490695119763979	2.507873591459136	-1.9490695119763979	0.0	0.0	0.0	2.6414049840836586	-1.9490695119763979	0.5619634424038225	0.0	0.0	0.0	2.171401354837923	-1.9490695119763979	1.9482578035237132	0.0	0.0	-1.9490695119763979	0.0	0.0	0.0	0.0	0.0	2.959858715202193	0.5619634424038225	0.0	0.0	0.0	0.0	-1.9490695119763979	0.0	-1.9490695119763979	0.0	1.2551106229637679	0.0	0.0	0.0	0.0
310	1.6733078105398818	1.9495611871680403	0.0	2.5712494037458407	0.0	1.6733078105398818	0.0	-1.4177346428184343	-2.494729548335296	2.988984604445819	2.219851516907952	0.0	0.0	0.0	2.786957976572532	-2.494729548335296	1.6267877949049887	0.0	0.0	0.0	-1.4177346428184343	2.0480012599812927	0.5281755062368791	0.0	0.0	0.6617068988614019	0.0	0.0	0.0	0.0	0.0	1.7177595731107158	-0.3191223541503243	0.0	0.0	0.0	0.0	-0.7245874622584889	0.0	2.8589314761976214	0.0	-0.031440281698543515	0.0	0.0	0.0	0.0
311	-1.2099153693029363	-1.2099153693029363	0.0	2.127583978753866	0.0	-1.2099153693029363	0.0	5.778242220047604	3.9993861556554573	3.832332070992291	-1.2099153693029363	0.0	0.0	0.0	-1.2099153693029363	3.832332070992291	-1.2099153693029363	0.0	0.0	0.0	-1.2099153693029363	3.737021891187966	1.4344367981939206	0.0	0.0	2.820731159313811	0.0	0.0	0.0	0.0	0.0	-1.2099153693029363	-1.2099153693029363	0.0	0.0	0.0	0.0	2.127583978753866	0.0	-1.2099153693029363	0.0	-1.2099153693029363	0.0	0.0	0.0	0.0
312	2.719936323855756	0.9152400635969817	0.0	-1.1642014780828545	0.0	-3.2436430197626906	0.0	-3.2436430197626906	-1.6342051073285901	-0.47105429752290906	1.0048522222866687	0.0	0.0	0.0	-3.2436430197626906	-2.060046871092056	0.563019470007629	0.0	0.0	0.0	2.6965282329577414	-0.6045856901474318	1.8315307954711368	0.0	0.0	-1.8573486586427999	0.0	0.0	0.0	0.0	0.0	0.4699290469416173	-0.6786936623011535	0.0	0.0	0.0	0.0	0.6683799856654558	0.0	1.753569254001425	0.0	-1.4518835505346352	0.0	0.0	0.0	0.0
313	2.334023784199534	1.3997145468227004	0.0	-0.9981807259756703	0.0	3.763993208822086	0.0	-2.0475951586836905	0.10043156269243969	2.913842279452476	-2.0475951586836905	0.0	0.0	0.0	-2.0475951586836905	-2.0475951586836905	0.10043156269243969	0.0	0.0	0.0	1.7744079962641113	1.0812608157041659	1.1990438513605488	0.0	0.0	-2.0475951586836905	0.0	0.0	0.0	0.0	0.0	2.1373134899534794	0.10043156269243969	0.0	0.0	0.0	0.0	4.490757000181016	0.0	1.3044043670183756	0.0	-0.9981807259756703	0.0	0.0	0.0	0.0
314	3.371743013600771	1.1204512149942758	0.0	1.5259163231024404	0.0	1.1204512149942758	0.0	2.036741946868431	3.953664559050492	1.5259163231024404	1.1204512149942758	0.0	0.0	0.0	-1.8906956219609024	1.1204512149942758	-1.8906956219609024	0.0	0.0	0.0	-1.8906956219609024	4.064890194160716	2.2190635036623854	0.0	0.0	2.036741946868431	0.0	0.0	0.0	0.0	0.0	1.1204512149942758	-1.8906956219609024	0.0	0.0	0.0	0.0	3.9826520959237444	0.0	-1.8906956219609024	0.0	-1.8906956219609024	0.0	0.0	0.0	0.0
315	1.6765924551271612	1.6765924551271612	0.0	2.657421708138888	0.0	-2.0925949234766126	0.0	-2.0925949234766126	-2.0925949234766126	1.6765924551271612	1.6765924551271612	0.0	0.0	0.0	-2.0925949234766126	-2.0925949234766126	0.577980166459052	0.0	0.0	0.0	2.657421708138888	-2.0925949234766126	2.523890315514365	0.0	0.0	-2.0925949234766126	0.0	0.0	0.0	0.0	0.0	2.187418078893152	0.577980166459052	0.0	0.0	0.0	0.0	-2.0925949234766126	0.0	-2.0925949234766126	0.0	-2.0925949234766126	0.0	0.0	0.0	0.0
316	2.730471802139694	2.3250066940315297	0.0	1.9683317500927973	0.0	-2.0617977805960654	0.0	0.02242160103748425	3.4236189826996393	0.02242160103748425	-2.0617977805960654	0.0	0.0	0.0	-2.0617977805960654	-2.0617977805960654	1.8141810702655392	0.0	0.0	0.0	-2.0617977805960654	3.9927135145896058	2.10186314271732	0.0	0.0	1.1210338897055934	0.0	0.0	0.0	0.0	0.0	2.10186314271732	0.02242160103748425	0.0	0.0	0.0	0.0	4.379130427727076	0.0	0.02242160103748425	0.0	1.1210338897055934	0.0	0.0	0.0	0.0
317	0.2325259488868774	-0.8660863397812326	0.0	2.0783526393852076	0.0	-1.8706879939871035	0.0	-0.8660863397812326	-1.8706879939871035	1.6188203100067673	2.660274184834929	0.0	0.0	0.0	0.7433515726528679	-1.8706879939871035	-0.8660863397812326	0.0	0.0	0.0	0.2325259488868774	1.7729709898340262	2.7174325986748773	0.0	0.0	-1.8706879939871035	0.0	0.0	0.0	0.0	0.0	0.5202080213386582	3.9781007466773586	0.0	0.0	0.0	0.0	4.803794583199287	0.0	-1.8706879939871035	0.0	-1.8706879939871035	0.0	0.0	0.0	0.0
318	3.75612814450434	2.369833783384449	0.0	-2.2526611862609487	0.0	2.1466902320702395	0.0	-2.2526611862609487	-2.2526611862609487	2.839837412630185	-2.2526611862609487	0.0	0.0	0.0	-2.2526611862609487	-2.2526611862609487	1.453543051510294	0.0	0.0	0.0	0.7603958709503491	-2.2526611862609487	1.8590081596184587	0.0	0.0	2.839837412630185	0.0	0.0	0.0	0.0	0.0	0.7603958709503491	0.7603958709503491	0.0	0.0	0.0	0.0	1.453543051510294	0.0	-2.2526611862609487	0.0	0.7603958709503491	0.0	0.0	0.0	0.0
319	2.2558268619385546	4.04758633116661	0.0	1.7450012381725641	0.0	-1.930582673460128	0.0	1.3395361300644	-1.930582673460128	3.1312955992924545	-1.930582673460128	0.0	0.0	0.0	-1.930582673460128	-1.930582673460128	1.3395361300644	0.0	0.0	0.0	-1.930582673460128	3.1312955992924545	2.438148418732509	0.0	0.0	3.8244427798524	0.0	0.0	0.0	0.0	0.0	1.3395361300644	3.044284222302825	0.0	0.0	0.0	0.0	3.044284222302825	0.0	-1.930582673460128	0.0	1.3395361300644	0.0	0.0	0.0	0.0
320	0.2186802856874417	0.9658946875176628	0.0	3.2737291363978525	0.0	-1.567546884596739	0.0	4.197322978456984	4.63752089348404	-0.5922499305288866	3.715187847153922	0.0	0.0	0.0	2.694284542813129	1.0659781460746451	-1.9785442916487774	0.0	0.0	0.0	1.3536602185264268	-0.5922499305288866	2.596166686854605	0.0	0.0	-0.5922499305288866	0.0	0.0	0.0	0.0	0.0	-1.567546884596739	2.240963413527329	0.0	0.0	0.0	0.0	0.3240408013452676	0.0	-1.567546884596739	0.0	-1.567546884596739	0.0	0.0	0.0	0.0
321	3.3258124386834154	2.4905827445096973	0.0	3.1913345244548617	0.0	-2.386513914495107	0.0	1.658436689143096	2.883243580371874	0.10029207109654603	-2.386513914495107	0.0	0.0	0.0	-2.386513914495107	-2.386513914495107	2.9906638289927105	0.0	0.0	0.0	1.0165828029707011	0.10029207109654603	1.6227186065410164	0.0	0.0	-2.386513914495107	0.0	0.0	0.0	0.0	0.0	0.7064278746668613	0.18033477877008242	0.0	0.0	0.0	0.0	2.1151950916388107	0.0	-2.386513914495107	0.0	-0.08202948569740887	0.0	0.0	0.0	0.0
322	3.29291626954769	2.705129604645571	0.0	1.0956916922114708	0.0	-1.8042955243841359	0.0	1.0956916922114708	2.19430398087958	4.592199253677951	-1.8042955243841359	0.0	0.0	0.0	-1.8042955243841359	-1.8042955243841359	1.0956916922114708	0.0	0.0	0.0	-1.8042955243841359	3.734749021826729	-1.8042955243841359	0.0	0.0	2.705129604645571	0.0	0.0	0.0	0.0	0.0	1.7888388727714153	-1.8042955243841359	0.0	0.0	0.0	0.0	3.175133233891306	0.0	-1.8042955243841359	0.0	-1.8042955243841359	0.0	0.0	0.0	0.0
323	-1.8203317875847782	2.983689257148479	0.0	1.9638578463334833	0.0	2.0298158141252807	0.0	0.6645748622032226	-2.1726051669430992	4.051786001890638	-0.4340374264648874	0.0	0.0	0.0	-1.8203317875847782	-2.1726051669430992	2.645576331069806	0.0	0.0	0.0	1.9408683281087846	-2.1726051669430992	2.0714885105258487	0.0	0.0	0.6645748622032226	0.0	0.0	0.0	0.0	0.0	2.523473634268906	3.4371635844430037	0.0	0.0	0.0	0.0	-0.7217194989166682	0.0	-2.1726051669430992	0.0	0.8877184135174323	0.0	0.0	0.0	0.0
324	-0.29815079254139576	1.573651384360196	0.0	4.144500463948921	0.0	0.39499638801854964	0.0	2.505209588365139	1.2059266042348789	0.9546121759539723	1.3112871198927047	0.0	0.0	0.0	1.088143568578495	3.5195615334155095	-0.29815079254139576	0.0	0.0	0.0	-0.9912979731013412	-2.2268455653666424	1.573651384360196	0.0	0.0	1.3112871198927047	0.0	0.0	0.0	0.0	0.0	-0.9912979731013412	2.00443430045265	0.0	0.0	0.0	0.0	-0.9912979731013412	0.0	-2.2268455653666424	0.0	-2.2268455653666424	0.0	0.0	0.0	0.0
325	0.5115681573122259	2.0871045180706456	0.0	3.5481224253864725	0.0	0.5115681573122259	0.0	4.249237775595595	2.7628599559187217	2.357394847810557	2.939316393260278	0.0	0.0	0.0	3.4989321811957006	3.2841568795520075	-1.2801913119158286	0.0	0.0	0.0	-1.9464944035503375	1.610180445980336	2.1537958925693177	0.0	0.0	2.3833703342138177	0.0	0.0	0.0	0.0	0.0	-0.5870441313558832	1.7643311258075944	0.0	0.0	0.0	0.0	0.10610304920406222	0.0	-1.9464944035503375	0.0	-1.9464944035503375	0.0	0.0	0.0	0.0
326	1.273764982518368	2.5843475219025627	0.0	3.4428186828878915	0.0	-2.0856602857872115	0.0	3.6904225317722616	2.606570658687273	1.5922187136369033	1.1867536055287387	0.0	0.0	0.0	-1.9042888478295774	-1.211141667269632	1.1867536055287387	0.0	0.0	0.0	-0.2948509353954769	-2.0856602857872115	3.3990160602294983	0.0	0.0	-1.9042888478295774	0.0	0.0	0.0	0.0	0.0	0.04162130122573604	2.993550952121334	0.0	0.0	0.0	0.0	-1.211141667269632	0.0	-2.0856602857872115	0.0	-2.0856602857872115	0.0	0.0	0.0	0.0
327	0.9496841544356451	1.5856729211556417	0.0	0.25653697387569974	0.0	4.241397303256112	0.0	-0.3312496910264189	-1.9406876034605194	-0.8420753147924103	-0.8420753147924103	0.0	0.0	0.0	0.005222545594793182	2.7321412310013864	0.7673625976416902	0.0	0.0	0.0	2.1701862607127915	0.4572076693378513	1.1038348342629032	0.0	0.0	1.6428313349955905	0.0	0.0	0.0	0.0	0.0	1.237366226887426	-0.5543932423406286	0.0	0.0	0.0	0.0	-2.5007778872530064	0.0	-2.5007778872530064	0.0	0.005222545594793182	0.0	0.0	0.0	0.0
328	2.0316116235995043	0.37338354699597165	0.0	-1.7060579946838637	0.0	2.2829260518804104	0.0	-1.7060579946838637	-2.1579752228502924	2.1651430162240266	-0.6074457060157545	0.0	0.0	0.0	-2.1579752228502924	1.589778871320465	0.37338354699597165	0.0	0.0	0.0	0.49116658265235547	3.2211956904733405	1.2896742788701268	0.0	0.0	-0.09662008224976404	0.0	0.0	0.0	0.0	0.0	0.5965270983101814	0.37338354699597165	0.0	0.0	0.0	0.0	-1.0129108141239183	0.0	-0.31976363356397375	0.0	-1.0129108141239183	0.0	0.0	0.0	0.0
329	3.144451746267125	0.6187231019588699	0.0	1.535013833833025	0.0	2.7587892654551407	0.0	2.4905252788604613	2.1228004987351436	0.6187231019588699	-1.6833845501094205	0.0	0.0	0.0	-1.6833845501094205	4.229641014603094	-1.6833845501094205	0.0	0.0	0.0	-1.6833845501094205	4.909182543107261	-0.07442407860107547	0.0	0.0	1.0241882100670345	0.0	0.0	0.0	0.0	0.0	0.6187231019588699	-1.6833845501094205	0.0	0.0	0.0	0.0	4.269381343252608	0.0	-1.6833845501094205	0.0	-1.6833845501094205	0.0	0.0	0.0	0.0
330	1.7567141427476534	2.9353691390892998	0.0	-1.2861318486485178	0.0	3.981337694271987	0.0	-1.2861318486485178	-1.2861318486485178	-1.2861318486485178	-1.2861318486485178	0.0	0.0	0.0	1.063566962187708	5.754914844416852	-1.2861318486485178	0.0	0.0	0.0	-1.2861318486485178	3.771617163289918	-1.2861318486485178	0.0	0.0	3.0094771112430214	0.0	0.0	0.0	0.0	0.0	1.7567141427476534	-1.2861318486485178	0.0	0.0	0.0	0.0	-1.2861318486485178	0.0	-1.2861318486485178	0.0	0.37041978162776257	0.0	0.0	0.0	0.0
331	0.7706388620114311	0.36517375390326645	0.0	0.36517375390326645	0.0	-1.2176022041010564	0.0	-1.2176022041010564	4.028735400032913	-1.2176022041010564	-0.32797342665667895	0.0	0.0	0.0	-1.2176022041010564	-1.2176022041010564	-1.2176022041010564	0.0	0.0	0.0	1.974611666337367	-1.2176022041010564	1.6179367223986345	0.0	0.0	-1.2176022041010564	0.0	0.0	0.0	0.0	0.0	0.36517375390326645	-1.2176022041010564	0.0	0.0	0.0	0.0	-1.2176022041010564	0.0	-1.2176022041010564	0.0	-1.2176022041010564	0.0	0.0	0.0	0.0
332	1.2249508192279057	2.278100733819258	0.0	0.46281076718100955	0.0	4.291452163670105	0.0	-1.483099381874304	-2.2610557233644863	1.9508878226108424	2.524233803358167	0.0	0.0	0.0	1.3501139621819123	-1.483099381874304	0.3086600873537506	0.0	0.0	0.0	1.4072723760218606	1.2249508192279057	0.5963421598055323	0.0	0.0	3.5858048203459276	0.0	0.0	0.0	0.0	0.0	0.3086600873537506	1.0818499755872324	0.0	0.0	0.0	0.0	-0.3844870932061948	0.0	1.4072723760218606	0.0	-2.2610557233644863	0.0	0.0	0.0	0.0
333	3.85315912834134	2.24372121590724	0.0	-2.2003182669133503	0.0	2.043050520445089	0.0	-2.2003182669133503	2.6184146653486504	-2.2003182669133503	2.043050520445089	0.0	0.0	0.0	-2.2003182669133503	0.5389731236688142	2.4848832727241277	0.0	0.0	0.0	-0.15417405689113117	2.043050520445089	1.2321203042287596	0.0	0.0	3.06470176797707	0.0	0.0	0.0	0.0	0.0	1.6375854123369242	-0.15417405689113117	0.0	0.0	0.0	0.0	-2.2003182669133503	0.0	-0.15417405689113117	0.0	-2.2003182669133503	0.0	0.0	0.0	0.0
334	1.8629092994968817	2.009512773688757	0.0	1.3163655931288116	0.0	-0.5219138917341359	0.0	1.5752272270451009	-2.4678240407894494	0.24022616031276023	0.4225477171067151	0.0	0.0	0.0	1.0585364838267117	0.47661493837699087	2.1272958093451404	0.0	0.0	0.0	1.9748272157008673	0.4225477171067151	1.0585364838267117	0.0	0.0	-0.06992876799107872	0.0	0.0	0.0	0.0	0.0	-0.1652389477954035	-0.8583861283553489	0.0	0.0	0.0	0.0	-2.7452850949420045	0.0	-2.7452850949420045	0.0	1.1697621189369363	0.0	0.0	0.0	0.0
335	1.3679888074068787	1.321468791771986	0.0	2.0381464697421254	0.0	-1.029906465391492	0.0	1.4958221789167636	3.614484433749881	2.2087719867728888	-1.7230536459514365	0.0	0.0	0.0	-1.8171763181942913	-1.8171763181942913	0.068705823276618	0.0	0.0	0.0	-1.029906465391492	4.911579711910249	1.6091508642237669	0.0	0.0	-0.11361573351733689	0.0	0.0	0.0	0.0	0.0	0.7618530038365634	1.9658258081624993	0.0	0.0	0.0	0.0	3.0727368996453044	0.0	-1.8171763181942913	0.0	-1.8171763181942913	0.0	0.0	0.0	0.0
336	1.415181737116526	2.858171441912962	0.0	2.03933604618952	0.0	-1.9860156445456294	0.0	3.0638403627039077	0.4988910052423714	2.5465838486076264	1.4797202582540971	0.0	0.0	0.0	-0.5997212834257386	-1.9860156445456294	1.2720808934758527	0.0	0.0	0.0	0.21120893279058972	-0.5997212834257386	2.1728674388140425	0.0	0.0	-0.8874033558775194	0.0	0.0	0.0	0.0	0.0	1.5403448800705322	3.1730396546688997	0.0	0.0	0.0	0.0	-0.3765777321115289	0.0	-2.486625069436899	0.0	-0.8874033558775194	0.0	0.0	0.0	0.0
337	0.6866612115585022	-0.9227767008755983	0.0	-1.4969229155801562	0.0	-1.4969229155801562	0.0	0.17583558779251174	2.021662278290842	0.17583558779251174	3.0475152126765237	0.0	0.0	0.0	-0.9227767008755983	-1.4969229155801562	-0.9227767008755983	0.0	0.0	0.0	-0.9227767008755983	-1.4969229155801562	0.17583558779251174	0.0	0.0	-1.4969229155801562	0.0	0.0	0.0	0.0	0.0	0.46351766024429253	1.3798083921184476	0.0	0.0	0.0	0.0	-1.4969229155801562	0.0	-1.4969229155801562	0.0	-1.4969229155801562	0.0	0.0	0.0	0.0
338	0.3900939004102888	0.23594322058303074	0.0	2.6488763707459415	0.0	-1.5558162486450247	0.0	3.008531942822812	1.970544275971137	0.5236252930348115	1.4399160249089666	0.0	0.0	0.0	-1.5558162486450247	2.0817699110813614	-2.4279650872892544	0.0	0.0	0.0	2.5550576155282867	2.8509029986192287	2.5550576155282867	0.0	0.0	-1.5558162486450247	0.0	0.0	0.0	0.0	0.0	0.3900939004102888	1.2773970954111915	0.0	0.0	0.0	0.0	1.970544275971137	0.0	-0.8626690680850793	0.0	-2.4279650872892544	0.0	0.0	0.0	0.0
339	-0.23974522081763894	2.5328435014221427	0.0	-1.5903550445628065	0.0	5.320936410197889	0.0	-1.5903550445628065	-1.5903550445628065	2.39931210879762	-1.5903550445628065	0.0	0.0	0.0	0.45340195974230646	-1.5903550445628065	1.7061649282376745	0.0	0.0	0.0	-1.5903550445628065	0.8588670678504711	-0.23974522081763894	0.0	0.0	4.036920898198417	0.0	0.0	0.0	0.0	0.0	1.8396963208621973	-1.5903550445628065	0.0	0.0	0.0	0.0	2.2451614289703614	0.0	-1.5903550445628065	0.0	-1.5903550445628065	0.0	0.0	0.0	0.0
340	1.0693111063471505	2.0989305235283084	0.0	2.0248225513745868	0.0	1.4057833429683635	0.0	3.173445260617358	3.136173865820126	3.0974593536394357	3.1611751680255433	0.0	0.0	0.0	0.15302037447299544	2.8271690238995237	0.15302037447299544	0.0	0.0	0.0	-2.172443500905982	2.5953674098421997	1.1646212861514753	0.0	0.0	0.7126361624084181	0.0	0.0	0.0	0.0	0.0	1.0693111063471505	2.616873615063163	0.0	0.0	0.0	0.0	1.4057833429683635	0.0	-2.172443500905982	0.0	-2.172443500905982	0.0	0.0	0.0	0.0
341	0.8302681098933506	1.092632374360842	0.0	2.6052204608050245	0.0	-2.078056417408221	0.0	2.111201955355415	4.493829756022997	2.334345506669625	1.523415290453296	0.0	0.0	0.0	0.13712092933340525	-2.078056417408221	-2.078056417408221	0.0	0.0	0.0	0.6071245585791409	0.4735931659546182	2.216562471013241	0.0	0.0	-2.078056417408221	0.0	0.0	0.0	0.0	0.0	-2.078056417408221	3.379713280818922	0.0	0.0	0.0	0.0	2.922132171571744	0.0	-2.078056417408221	0.0	-2.078056417408221	0.0	0.0	0.0	0.0
342	1.1818895460342613	2.434652514529629	0.0	3.624236581403465	0.0	-1.463901815762342	0.0	4.722848870071575	0.48874236547431593	-1.463901815762342	0.48874236547431593	0.0	0.0	0.0	3.3791141233704804	4.722848870071575	1.1818895460342613	0.0	0.0	0.0	-1.463901815762342	-1.463901815762342	2.886637638272686	0.0	0.0	2.886637638272686	0.0	0.0	0.0	0.0	0.0	-1.463901815762342	-1.463901815762342	0.0	0.0	0.0	0.0	-1.463901815762342	0.0	-1.463901815762342	0.0	-1.463901815762342	0.0	0.0	0.0	0.0
343	-0.1545169845296357	3.75750602089851	0.0	3.321581705305637	0.0	0.6927808758575678	0.0	3.8282750917867174	0.9440953041384734	2.273231251418416	1.144765999600625	0.0	0.0	0.0	0.9440953041384734	3.116318579269276	0.1331650879221451	0.0	0.0	0.0	0.6927808758575678	-2.1325085501337666	2.9809772313995135	0.0	0.0	2.4104323729319006	0.0	0.0	0.0	0.0	0.0	-1.2531292731977457	1.2317773765902542	0.0	0.0	0.0	0.0	-1.2531292731977457	0.0	-2.1325085501337666	0.0	-0.5599820926378003	0.0	0.0	0.0	0.0
344	3.3599637497938852	3.254603234136059	0.0	-2.292858185451334	0.0	-2.292858185451334	0.0	-2.292858185451334	1.462843764908004	3.1368201984796755	2.646613861916421	0.0	0.0	0.0	-0.5520592556342603	-1.2452064361942057	0.5465530330338488	0.0	0.0	0.0	0.8342351054856296	-0.5520592556342603	-1.2452064361942057	0.0	0.0	-2.292858185451334	0.0	0.0	0.0	0.0	0.0	0.8342351054856296	-0.14659414752609656	0.0	0.0	0.0	0.0	-2.292858185451334	0.0	-1.2452064361942057	0.0	-2.292858185451334	0.0	0.0	0.0	0.0
345	2.3317837756946016	-0.03533983843701538	0.0	3.8288925031547825	0.0	-0.03533983843701538	0.0	-2.118912960759613	-2.118912960759613	-2.118912960759613	-0.44080494654518	0.0	0.0	0.0	3.3878364499439155	-2.118912960759613	1.5051052025101335	0.0	0.0	0.0	-0.44080494654518	0.65780734212293	-0.44080494654518	0.0	0.0	2.084923697763076	0.0	0.0	0.0	0.0	0.0	0.65780734212293	-2.118912960759613	0.0	0.0	0.0	0.0	-1.1339521271051245	0.0	0.9454894145747108	0.0	-0.03533983843701538	0.0	0.0	0.0	0.0
346	-1.7072708411061877	3.7985388205823556	0.0	-1.7072708411061877	0.0	2.31693427965814	0.0	0.7074963672240395	-1.7072708411061877	1.8061086558921495	-1.7072708411061877	0.0	0.0	0.0	-1.7072708411061877	2.904720944560259	3.4155465683262496	0.0	0.0	0.0	-1.7072708411061877	-1.7072708411061877	-1.7072708411061877	0.0	0.0	1.1129614753322041	0.0	0.0	0.0	0.0	0.0	1.1129614753322041	0.014349186664094127	0.0	0.0	0.0	0.0	-1.7072708411061877	0.0	-1.7072708411061877	0.0	-1.7072708411061877	0.0	0.0	0.0	0.0
347	-0.07750879859839	1.2574922681339507	0.0	2.7318938967641078	0.0	-2.383424848752675	0.0	1.8684013504569235	1.357575726690933	0.5102778663037295	-0.3006523499125997	0.0	0.0	0.0	-2.383424848752675	0.3924948306473457	1.7142506706296654	0.0	0.0	0.0	0.9521106185827684	1.9766149350971562	0.7979599387555103	0.0	0.0	-2.383424848752675	0.0	0.0	0.0	0.0	0.0	-0.5883344223643805	-0.3006523499125997	0.0	0.0	0.0	0.0	0.5102778663037295	0.0	-2.383424848752675	0.0	1.4485475048966592	0.0	0.0	0.0	0.0
348	3.83139269261681	1.662338992247287	0.0	-1.4457691318584356	0.0	1.2568738841391225	0.0	-1.4457691318584356	-0.8225676575407137	1.8164896720745451	1.4800174354533322	0.0	0.0	0.0	-0.8225676575407137	-1.4457691318584356	0.2760446311273963	0.0	0.0	0.0	-0.8225676575407137	-1.4457691318584356	-1.4457691318584356	0.0	0.0	-1.4457691318584356	0.0	0.0	0.0	0.0	0.0	2.0106456865155025	-1.4457691318584356	0.0	0.0	0.0	0.0	-1.4457691318584356	0.0	-0.8225676575407137	0.0	-1.4457691318584356	0.0	0.0	0.0	0.0
349	2.5856381963974373	3.0423965988931525	0.0	-0.35880078276900296	0.0	5.162660135093243	0.0	0.33434639779094244	-1.8638314684639905	-0.35880078276900296	-1.8638314684639905	0.0	0.0	0.0	2.860075042099198	0.739811505899107	1.0274935783508878	0.0	0.0	0.0	-1.8638314684639905	-0.35880078276900296	0.33434639779094244	0.0	0.0	2.474412561287213	0.0	0.0	0.0	0.0	0.0	0.739811505899107	-1.8638314684639905	0.0	0.0	0.0	0.0	-1.8638314684639905	0.0	-0.35880078276900296	0.0	-0.35880078276900296	0.0	0.0	0.0	0.0
350	1.8536639568326905	1.8536639568326905	0.0	-1.3229520587456278	0.0	3.799574105888004	0.0	-1.3229520587456278	-1.3229520587456278	1.8536639568326905	-1.3229520587456278	0.0	0.0	0.0	-1.3229520587456278	4.657024337739226	-1.3229520587456278	0.0	0.0	0.0	-1.3229520587456278	-1.3229520587456278	-1.3229520587456278	0.0	0.0	3.9331054985125267	0.0	0.0	0.0	0.0	0.0	1.160516776272745	-1.3229520587456278	0.0	0.0	0.0	0.0	-1.3229520587456278	0.0	1.8536639568326905	0.0	1.160516776272745	0.0	0.0	0.0	0.0
351	1.620407520278179	0.01096960784407841	0.0	1.1095818965121884	0.0	1.9205121127285167	0.0	1.620407520278179	1.6691976844476106	0.7041167884040238	1.2637325763394465	0.0	0.0	0.0	3.0554920455675014	3.772169723537641	-1.3753247532758124	0.0	0.0	0.0	-0.2767124646077024	2.575918965305615	1.2637325763394465	0.0	0.0	-0.2767124646077024	0.0	0.0	0.0	0.0	0.0	0.23411315915828812	-0.682177572715867	0.0	0.0	0.0	0.0	-2.2835642931866094	0.0	-2.2835642931866094	0.0	1.0225705195225583	0.0	0.0	0.0	0.0
352	3.7263098648534076	1.646868323173572	0.0	-1.3711624991028755	0.0	-1.3711624991028755	0.0	-1.3711624991028755	4.824922153521517	3.7263098648534076	-1.3711624991028755	0.0	0.0	0.0	-1.3711624991028755	-1.3711624991028755	0.9537211426136265	0.0	0.0	0.0	-1.3711624991028755	2.89963129166894	-1.3711624991028755	0.0	0.0	-1.3711624991028755	0.0	0.0	0.0	0.0	0.0	2.563159055047727	0.9537211426136265	0.0	0.0	0.0	0.0	5.080855527658718	0.0	-1.3711624991028755	0.0	-1.3711624991028755	0.0	0.0	0.0	0.0
353	1.4238128991808043	0.03751853806091354	0.0	0.03751853806091354	0.0	-2.4891620339727236	0.0	-2.4891620339727236	-2.4891620339727236	-2.4891620339727236	0.9538092699350686	0.0	0.0	0.0	2.810107260300695	-2.4891620339727236	2.3401036310549594	0.0	0.0	0.0	1.9093207149625058	-2.4891620339727236	1.5415959348371882	0.0	0.0	-2.4891620339727236	0.0	0.0	0.0	0.0	0.0	1.1361308267290235	-2.4891620339727236	0.0	0.0	0.0	0.0	1.290281506556282	0.0	-2.4891620339727236	0.0	0.03751853806091354	0.0	0.0	0.0	0.0
354	1.638909979569239	2.172992465499497	0.0	2.3320571601291844	0.0	-2.1920848865705267	0.0	3.7615236931142837	2.063793173534505	1.2035919083113935	-2.1920848865705267	0.0	0.0	0.0	-2.1920848865705267	-2.1920848865705267	1.37064599297456	0.0	0.0	0.0	-2.1920848865705267	-1.1943033644869772	2.137901145688227	0.0	0.0	-2.1920848865705267	0.0	0.0	0.0	0.0	0.0	0.19199099663291364	0.5974561047410782	0.0	0.0	0.0	0.0	-2.1920848865705267	0.0	-2.1920848865705267	0.0	-0.5011561839270318	0.0	0.0	0.0	0.0
355	0.3901427385363725	0.16699918722216278	0.0	0.16699918722216278	0.0	-0.5261479933377826	0.0	0.9779294034384911	0.3901427385363725	-1.219295173897728	-0.5261479933377826	0.0	0.0	0.0	0.3901427385363725	0.7266149751575854	1.0832899190963179	0.0	0.0	0.0	1.3456541835638092	3.7779170998663876	1.1786000989006427	0.0	0.0	-2.2155890635235256	0.0	0.0	0.0	0.0	0.0	-0.5261479933377826	-0.12068288522961801	0.0	0.0	0.0	0.0	-2.2155890635235256	0.0	1.0832899190963179	0.0	-1.219295173897728	0.0	0.0	0.0	0.0
356	2.197492420413976	0.7388773977144591	0.0	0.04573021715451375	0.0	0.7388773977144591	0.0	0.7388773977144591	-0.8705605147196414	2.1498643714247216	0.3822024537757267	0.0	0.0	0.0	3.3707662378511056	1.0012416621819504	-1.5637076952795868	0.0	0.0	0.0	-0.8705605147196414	3.662038978433615	0.04573021715451375	0.0	0.0	0.3822024537757267	0.0	0.0	0.0	0.0	0.0	1.0012416621819504	0.921198954508414	0.0	0.0	0.0	0.0	-2.3064518169789032	0.0	-1.5637076952795868	0.0	-0.46509540661147675	0.0	0.0	0.0	0.0
357	-1.8684116444492576	1.0679339794232217	0.0	-1.8684116444492576	0.0	4.306612431587602	0.0	1.761081159983167	-1.8684116444492576	3.5528406292112225	-1.8684116444492576	0.0	0.0	0.0	0.37478679886327715	-1.8684116444492576	1.4733990875313872	0.0	0.0	0.0	-1.8684116444492576	-1.8684116444492576	0.37478679886327715	0.0	0.0	1.0679339794232217	0.0	0.0	0.0	0.0	0.0	2.5720113761994963	0.37478679886327715	0.0	0.0	0.0	0.0	-1.8684116444492576	0.0	-1.8684116444492576	0.0	1.761081159983167	0.0	0.0	0.0	0.0
358	3.922998654802864	4.90382790781459	0.0	-1.2130398494673722	0.0	1.4380920050148633	0.0	3.5175335466946995	-1.2130398494673722	2.5367042936829733	-1.2130398494673722	0.0	0.0	0.0	-1.2130398494673722	-1.2130398494673722	3.0475299174489643	0.0	0.0	0.0	-1.2130398494673722	-1.2130398494673722	-1.2130398494673722	0.0	0.0	1.4380920050148633	0.0	0.0	0.0	0.0	0.0	-1.2130398494673722	-1.2130398494673722	0.0	0.0	0.0	0.0	-1.2130398494673722	0.0	-1.2130398494673722	0.0	-1.2130398494673722	0.0	0.0	0.0	0.0
359	2.733908270393297	3.912563266734943	0.0	1.3476139092734067	0.0	-1.6423876895716	0.0	2.0407610898333517	3.2935240583287193	4.71490973925988	2.446226197941516	0.0	0.0	0.0	-1.6423876895716	-1.6423876895716	2.9570518217075064	0.0	0.0	0.0	-1.6423876895716	-1.6423876895716	-1.6423876895716	0.0	0.0	3.1393733785014613	0.0	0.0	0.0	0.0	0.0	2.446226197941516	-1.6423876895716	0.0	0.0	0.0	0.0	-1.6423876895716	0.0	-1.6423876895716	0.0	-1.6423876895716	0.0	0.0	0.0	0.0
360	2.683600206198534	2.931436370103115	0.0	0.9909316396147103	0.0	0.35284423623779215	0.0	1.9834843563224953	0.35284423623779215	3.2648066267263243	1.4514565249059013	0.0	0.0	0.0	-1.5930659128175213	0.2395155509307889	1.1149842882846888	0.0	0.0	0.0	0.4218371077247438	0.9718834446440159	1.0981771699683076	0.0	0.0	-0.5814650011390414	0.0	0.0	0.0	0.0	0.0	1.8081314688446342	0.8918407369704795	0.0	0.0	0.0	0.0	0.2395155509307889	0.0	-2.979360273937412	0.0	-0.5814650011390414	0.0	0.0	0.0	0.0
361	2.8057647903591287	2.64786176091332	0.0	-0.989724398813066	0.0	4.014221907132393	0.0	0.6197135136210346	-1.6828715793730105	1.1503417646832048	-2.423149172684024	0.0	0.0	0.0	-0.989724398813066	1.1503417646832048	0.2630385696823021	0.0	0.0	0.0	-2.423149172684024	-0.07343366693891085	0.2630385696823021	0.0	0.0	2.980567514739056	0.0	0.0	0.0	0.0	0.0	1.1503417646832048	-0.5842592907049013	0.0	0.0	0.0	0.0	1.2615673997934294	0.0	-0.989724398813066	0.0	-1.6828715793730105	0.0	0.0	0.0	0.0
362	1.8174065985812238	1.9997281553751787	0.0	1.3065809748152333	0.0	3.0983404440432887	0.0	3.6256953697604897	-1.5127932333416014	0.9011158667070696	0.6134337942552879	0.0	0.0	0.0	2.5593439433106018	5.682337996475519	-1.5127932333416014	0.0	0.0	0.0	-1.5127932333416014	0.9011158667070696	1.594263047267014	0.0	0.0	1.594263047267014	0.0	0.0	0.0	0.0	0.0	-0.48517849441282124	0.6134337942552879	0.0	0.0	0.0	0.0	-1.5127932333416014	0.0	-1.5127932333416014	0.0	-1.5127932333416014	0.0	0.0	0.0	0.0
363	-0.23788601871852233	0.8607262699495877	0.0	3.920997064641149	0.0	-1.8335828952350388	0.0	2.401171310896736	-1.8335828952350388	2.8531564346397933	3.7036957889511677	0.0	0.0	0.0	2.401171310896736	-1.8335828952350388	-1.8335828952350388	0.0	0.0	0.0	-1.8335828952350388	3.3730318939257016	1.8415555229613134	0.0	0.0	-0.9310331992784677	0.0	0.0	0.0	0.0	0.0	1.6339161581830686	1.6339161581830686	0.0	0.0	0.0	0.0	2.1600092540798483	0.0	-1.8335828952350388	0.0	-0.9310331992784677	0.0	0.0	0.0	0.0
364	0.04284445131681469	1.9887546003721281	0.0	1.914646628218406	0.0	0.8160343395502965	0.0	3.9414444364128203	-2.1601026022934704	3.6170609971106114	-0.6503027292431307	0.0	0.0	0.0	3.5033584101353896	2.2400690286530343	-1.7489150179112398	0.0	0.0	0.0	0.04284445131681469	3.363072770445303	0.9591351831909698	0.0	0.0	1.1414567399849247	0.0	0.0	0.0	0.0	0.0	0.4483095594249793	0.04284445131681469	0.0	0.0	0.0	0.0	-1.0557678373512944	0.0	-1.0557678373512944	0.0	0.19699513114407274	0.0	0.0	0.0	0.0
365	-0.6415664278519886	-0.6415664278519886	0.0	5.064420511736639	0.0	-0.6415664278519886	0.0	-0.6415664278519886	-0.6415664278519886	-0.6415664278519886	4.727948275115426	0.0	0.0	0.0	6.552497567166472	-0.6415664278519886	-0.6415664278519886	0.0	0.0	0.0	-0.6415664278519886	-0.6415664278519886	4.584847431474753	0.0	0.0	-0.6415664278519886	0.0	0.0	0.0	0.0	0.0	-0.6415664278519886	-0.6415664278519886	0.0	0.0	0.0	0.0	-0.6415664278519886	0.0	-0.6415664278519886	0.0	-0.6415664278519886	0.0	0.0	0.0	0.0
366	-0.0585235075720103	1.9563795129702544	0.0	2.7746898364842054	0.0	-1.8946913469515483	0.0	-1.8946913469515483	-1.8946913469515483	-0.0585235075720103	-0.7516706881319557	0.0	0.0	0.0	-1.8946913469515483	-1.8946913469515483	3.823040290371427	0.0	0.0	0.0	3.617777164335066	-1.8946913469515483	2.9118909579976906	0.0	0.0	-1.8946913469515483	0.0	0.0	0.0	0.0	0.0	0.3469416005361543	-1.8946913469515483	0.0	0.0	0.0	0.0	-1.8946913469515483	0.0	-1.8946913469515483	0.0	0.6346236729879351	0.0	0.0	0.0	0.0
367	1.267560060697769	-1.710170779337565	0.0	1.267560060697769	0.0	-1.710170779337565	0.0	1.267560060697769	-1.710170779337565	0.5744128801378237	-1.710170779337565	0.0	0.0	0.0	-1.710170779337565	-1.710170779337565	1.9607072412577145	0.0	0.0	0.0	4.381075369908143	-1.710170779337565	0.5744128801378237	0.0	0.0	-1.710170779337565	0.0	0.0	0.0	0.0	0.0	0.5744128801378237	1.9607072412577145	0.0	0.0	0.0	0.0	-1.710170779337565	0.0	-1.710170779337565	0.0	-1.710170779337565	0.0	0.0	0.0	0.0
368	2.8191571467233105	3.1068392191750913	0.0	-1.7433736450382122	0.0	1.9028664148491563	0.0	2.057017094676414	-1.7433736450382122	3.512304327283256	0.8042541261810463	0.0	0.0	0.0	2.4136920386151464	1.209719234289211	1.209719234289211	0.0	0.0	0.0	-1.7433736450382122	3.2021493989794165	-1.7433736450382122	0.0	0.0	2.9443202896773166	0.0	0.0	0.0	0.0	0.0	-1.7433736450382122	-1.7433736450382122	0.0	0.0	0.0	0.0	-1.7433736450382122	0.0	-1.7433736450382122	0.0	-1.7433736450382122	0.0	0.0	0.0	0.0
369	1.3188876728705088	1.0675732445896031	0.0	3.072906814115717	0.0	0.7311010079683902	0.0	2.522860477196445	-0.8783369044657103	1.0675732445896031	1.4242481885283351	0.0	0.0	0.0	1.7607204251495485	-0.8783369044657103	0.7311010079683902	0.0	0.0	0.0	-2.3480128745246525	2.06610207470073	2.1173953690882805	0.0	0.0	-2.3480128745246525	0.0	0.0	0.0	0.0	0.0	1.0675732445896031	0.22027538420239967	0.0	0.0	0.0	0.0	0.22027538420239967	0.0	-2.3480128745246525	0.0	1.5195583683326603	0.0	0.0	0.0	0.0
370	2.217430616965868	1.7474269877201327	0.0	0.13798907528603177	0.0	3.8756586935694006	0.0	0.8311362558459772	-1.960720885259681	0.13798907528603177	-1.960720885259681	0.0	0.0	0.0	-1.960720885259681	-1.960720885259681	2.440574168280078	0.0	0.0	0.0	2.217430616965868	0.13798907528603177	2.0838992243413457	0.0	0.0	3.9666304717751273	0.0	0.0	0.0	0.0	0.0	-1.960720885259681	1.2366013639541418	0.0	0.0	0.0	0.0	0.13798907528603177	0.0	-1.960720885259681	0.0	-1.960720885259681	0.0	0.0	0.0	0.0
371	0.5892964467108248	2.198734359144925	0.0	0.07847082294483432	0.0	5.453749230628999	0.0	-1.686971337965848	-1.686971337965848	0.3661528953966151	0.07847082294483432	0.0	0.0	0.0	2.7640481681949853	2.8918815397048703	-1.0201414657232757	0.0	0.0	0.0	0.07847082294483432	0.07847082294483432	0.07847082294483432	0.0	0.0	2.7640481681949853	0.0	0.0	0.0	0.0	0.0	0.5892964467108248	-1.686971337965848	0.0	0.0	0.0	0.0	-1.686971337965848	0.0	-0.3269942851633303	0.0	-0.3269942851633303	0.0	0.0	0.0	0.0
372	1.5112373043613463	1.5112373043613463	0.0	1.9967451201430473	0.0	-1.7113656958987766	0.0	-1.2613514178784344	1.2235552319095655	-1.7113656958987766	-1.2613514178784344	0.0	0.0	0.0	-1.7113656958987766	-1.7113656958987766	2.204384484921292	0.0	0.0	0.0	2.6098495930294563	-1.7113656958987766	2.427528036235502	0.0	0.0	-1.7113656958987766	0.0	0.0	0.0	0.0	0.0	0.5304080513496201	1.3777059117368244	0.0	0.0	0.0	0.0	-0.568204237318489	0.0	-1.7113656958987766	0.0	0.5304080513496201	0.0	0.0	0.0	0.0
373	1.7668799975789065	-0.5844952595845712	0.0	-1.9736535844758913	0.0	0.9195821371917026	0.0	-1.9736535844758913	-1.9736535844758913	1.1202528326538541	-1.9736535844758913	0.0	0.0	0.0	-1.2776424401445166	-1.9736535844758913	0.5141170290835388	0.0	0.0	0.0	-1.9736535844758913	2.0181944258598126	-1.2776424401445166	0.0	0.0	0.33179547228958395	0.0	0.0	0.0	0.0	0.0	2.572505161565542	-1.9736535844758913	0.0	0.0	0.0	0.0	0.33179547228958395	0.0	2.8967448297511207	0.0	3.7195698336195986	0.0	0.0	0.0	0.0
374	2.51329817662269	-1.4973299045066337	0.0	-1.4973299045066337	0.0	-1.4973299045066337	0.0	-1.4973299045066337	2.9187632847308542	0.4338566349428543	0.4338566349428543	0.0	0.0	0.0	-1.4973299045066337	-1.4973299045066337	1.5324689236109634	0.0	0.0	0.0	-1.4973299045066337	0.4338566349428543	0.4338566349428543	0.0	0.0	-1.4973299045066337	0.0	0.0	0.0	0.0	0.0	2.6310812122790734	0.4338566349428543	0.0	0.0	0.0	0.0	3.729693500947183	0.0	3.9602171595590154	0.0	0.4338566349428543	0.0	0.0	0.0	0.0
375	2.6187877212359676	1.9363358297927702	0.0	-3.000177086975425	0.0	0.2834128054189309	0.0	-3.000177086975425	0.16562976976254795	0.651137585544248	0.2834128054189309	0.0	0.0	0.0	-0.8151994832491791	-1.9138117719172882	1.264242058430657	0.0	0.0	0.0	0.9194015721389275	1.1307106658061348	-0.8151994832491791	0.0	0.0	0.5710948778707117	0.0	0.0	0.0	0.0	0.0	0.032098377138025214	-3.000177086975425	0.0	0.0	0.0	0.0	0.032098377138025214	0.0	-3.000177086975425	0.0	0.48408350088108243	0.0	0.0	0.0	0.0
376	3.2316032335488036	-0.1270345336945562	0.0	-1.513328894814446	0.0	0.683895682521773	0.0	-1.513328894814446	2.8304765270392376	2.0130316298017146	2.097589017829778	0.0	0.0	0.0	-2.2193856498317013	1.8539669351720276	-0.1270345336945562	0.0	0.0	0.0	0.43258125424086646	4.180403243988254	-1.513328894814446	0.0	0.0	2.097589017829778	0.0	0.0	0.0	0.0	0.0	1.4824033787395443	-2.2193856498317013	0.0	0.0	0.0	0.0	-2.2193856498317013	0.0	0.5661126468653892	0.0	-2.2193856498317013	0.0	0.0	0.0	0.0
377	3.6998462856344214	2.2111369190864614	0.0	-0.6220764249697543	0.0	0.8442606438236728	0.0	0.9873614874643462	-1.7206887136378644	0.7642179361501356	-0.6220764249697543	0.0	0.0	0.0	0.9183686159773945	-1.027541533077919	-1.7206887136378644	0.0	0.0	0.0	-1.7206887136378644	2.1913342917902816	-1.7206887136378644	0.0	0.0	-0.11125080120376385	0.0	0.0	0.0	0.0	0.0	0.8442606438236728	0.9183686159773945	0.0	0.0	0.0	0.0	-2.5855085259722808	0.0	-1.027541533077919	0.0	2.129458888072194	0.0	0.0	0.0	0.0
378	1.93299639481181	-0.4023785210052271	0.0	0.1084471027607643	0.0	-2.3605450908975163	0.0	-2.3605450908975163	0.44491933938197725	0.2907686595547183	-2.3605450908975163	0.0	0.0	0.0	-1.5009908096733362	-2.3605450908975163	-1.5009908096733362	0.0	0.0	0.0	0.9839158401146637	1.6345034062558135	-0.8078436291133908	0.0	0.0	-2.3605450908975163	0.0	0.0	0.0	0.0	0.0	0.8969044631250345	-1.5009908096733362	0.0	0.0	0.0	0.0	-0.11469644855344541	0.0	0.2907686595547183	0.0	2.6578922736863353	0.0	0.0	0.0	0.0
379	3.360557317571853	4.053704498131799	0.0	1.5687978483437979	0.0	-1.7586333830787488	0.0	-1.7586333830787488	-1.7586333830787488	2.6674101370119074	-1.7586333830787488	0.0	0.0	0.0	-1.7586333830787488	-1.7586333830787488	3.7088640118400686	0.0	0.0	0.0	3.8713829413378433	-1.7586333830787488	1.5687978483437979	0.0	0.0	-1.7586333830787488	0.0	0.0	0.0	0.0	0.0	2.4850885802179525	-1.7586333830787488	0.0	0.0	0.0	0.0	-1.7586333830787488	0.0	-1.7586333830787488	0.0	2.9550922094636882	0.0	0.0	0.0	0.0
380	2.156914204235328	0.30453011319083867	0.0	0.30453011319083867	0.0	1.423761689061684	0.0	0.5276736645050484	1.1695275506774432	1.8086075099671128	-0.16547351605489702	0.0	0.0	0.0	1.502233304503179	0.09689074841259426	-2.468058609048943	0.0	0.0	0.0	0.17099872056631593	3.363823868234574	0.5764638286744805	0.0	0.0	0.30453011319083867	0.0	0.0	0.0	0.0	0.0	1.0583019155672186	1.0284489524175378	0.0	0.0	0.0	0.0	0.7099952212990033	0.0	1.4637670236753832	0.0	0.30453011319083867	0.0	0.0	0.0	0.0
381	1.0500259574921058	0.3568787769321604	0.0	2.6081705755386553	0.0	-2.126121294585259	0.0	0.762343885040325	2.921828134393697	1.8609561737084341	1.9663166893662605	0.0	0.0	0.0	-2.126121294585259	-2.126121294585259	-2.126121294585259	0.0	0.0	0.0	1.2731695088063155	-2.126121294585259	2.6081705755386553	0.0	0.0	-2.126121294585259	0.0	0.0	0.0	0.0	0.0	1.7431731380520508	2.959568462376544	0.0	0.0	0.0	0.0	-2.126121294585259	0.0	-2.126121294585259	0.0	-2.126121294585259	0.0	0.0	0.0	0.0
382	2.9588314841044943	3.6519786646644397	0.0	0.8793899424246581	0.0	-1.7544155250356521	0.0	-1.7544155250356521	-1.7544155250356521	3.5874401435268686	-1.7544155250356521	0.0	0.0	0.0	-1.7544155250356521	-1.7544155250356521	1.978002231092768	0.0	0.0	0.0	0.8793899424246581	3.181975035418704	2.8253000914799715	0.0	0.0	0.8793899424246581	0.0	0.0	0.0	0.0	0.0	3.364296592212659	-1.7544155250356521	0.0	0.0	0.0	0.0	3.769761700320823	0.0	-1.7544155250356521	0.0	-1.7544155250356521	0.0	0.0	0.0	0.0
383	2.0556187042800995	2.8247517918179668	0.0	-2.2827628568444887	0.0	2.694698663569769	0.0	1.5090749979120295	1.5960863749016596	2.1557021628370823	1.5960863749016596	0.0	0.0	0.0	-0.8888202748863412	-0.1956730943263958	2.6375402497298204	0.0	0.0	0.0	-0.8888202748863412	3.7263002419549185	0.4974740862335496	0.0	0.0	-0.1956730943263958	0.0	0.0	0.0	0.0	0.0	1.5960863749016596	-2.2827628568444887	0.0	0.0	0.0	0.0	-2.2827628568444887	0.0	2.0556187042800995	0.0	1.5090749979120295	0.0	0.0	0.0	0.0
384	0.8427791467907833	2.879661074051823	0.0	-1.4800378501748481	0.0	5.738128285429243	0.0	1.5359263273507286	-1.4800378501748481	1.8236083998025094	-0.25583314187732675	0.0	0.0	0.0	1.6900770071779867	3.457738924826981	0.6604575899968284	0.0	0.0	0.0	-1.4800378501748481	-0.9489803224372722	-0.9489803224372722	0.0	0.0	1.884233021618944	0.0	0.0	0.0	0.0	0.0	0.43731403868261864	-0.9489803224372722	0.0	0.0	0.0	0.0	-1.4800378501748481	0.0	-1.4800378501748481	0.0	-1.4800378501748481	0.0	0.0	0.0	0.0
385	2.431754459272778	2.6336206121397026	0.0	-0.10721941178549788	0.0	0.8090713200886563	0.0	2.4448265408401304	-2.366228341653801	2.665369310454283	0.04693126804176018	0.0	0.0	0.0	-2.366228341653801	-2.366228341653801	1.096753392540438	0.0	0.0	0.0	1.1455435567098702	0.8736098412262283	1.3198969438546477	0.0	0.0	2.377687238002502	0.0	0.0	0.0	0.0	0.0	0.8090713200886563	1.7386072787128324	0.0	0.0	0.0	0.0	-2.366228341653801	0.0	-0.5126845198936625	0.0	0.4989163917848174	0.0	0.0	0.0	0.0
386	2.0045208921865756	2.7517352940167967	0.0	3.2412835193355023	0.0	2.3722456723118928	0.0	4.850721431769603	3.2730322176500826	2.1098814078444015	-0.19270368514964353	0.0	0.0	0.0	4.339895808003612	4.382007293353739	-1.5217864451838752	0.0	0.0	0.0	-1.5217864451838752	-1.5217864451838752	3.36264437633977	0.0	0.0	2.515346515952566	0.0	0.0	0.0	0.0	0.0	-0.19270368514964353	-1.5217864451838752	0.0	0.0	0.0	0.0	-0.19270368514964353	0.0	-1.5217864451838752	0.0	-1.5217864451838752	0.0	0.0	0.0	0.0
387	-1.6803543319832182	-1.6803543319832182	0.0	3.9465862091313926	0.0	-0.24306853289503305	0.0	3.6487517652155934	-1.6803543319832182	1.7028416161602804	4.341898945775538	0.0	0.0	0.0	1.3663693795390675	2.464981668207177	-1.6803543319832182	0.0	0.0	0.0	-0.24306853289503305	2.752663740658958	3.6689544725331134	0.0	0.0	-1.6803543319832182	0.0	0.0	0.0	0.0	0.0	-1.6803543319832182	3.1581288487671224	0.0	0.0	0.0	0.0	-1.6803543319832182	0.0	-1.6803543319832182	0.0	-0.24306853289503305	0.0	0.0	0.0	0.0
388	0.013257949174076522	3.2321337740422775	0.0	-1.932652199881237	0.0	3.2434975326925928	0.0	0.6322971575803003	-2.4152586310299844	1.5937083247349246	2.498164598962077	0.0	0.0	0.0	-0.8340399112131269	1.9793708055469095	1.1583902534770791	0.0	0.0	0.0	-0.5463578387613461	-0.5463578387613461	0.36993289311280897	0.0	0.0	1.8959891966078586	0.0	0.0	0.0	0.0	0.0	0.9577195580149276	0.7753980012209736	0.0	0.0	0.0	0.0	-1.932652199881237	0.0	-1.932652199881237	0.0	-2.4152586310299844	0.0	0.0	0.0	0.0
389	1.9454509580356714	1.8096494168766095	0.0	1.4399023913705244	0.0	-1.0990714796877512	0.0	-0.0004591910196420912	-1.0990714796877512	1.5158882983484467	1.879853675549858	0.0	0.0	0.0	-1.5045365877959158	-2.8861072745680305	1.67351724255203	0.0	0.0	0.0	0.5103664327463484	-0.25177361930054776	1.7913002782084129	0.0	0.0	-2.8861072745680305	0.0	0.0	0.0	0.0	0.0	1.7726081451962603	1.3576642931335523	0.0	0.0	0.0	0.0	-0.4059242991278058	0.0	-2.197683768355861	0.0	0.5103664327463484	0.0	0.0	0.0	0.0
390	0.7725746956844812	3.4116320252997396	0.0	2.1588690568043716	0.0	1.8711869843525903	0.0	2.892838231884572	-2.238498243046992	4.258929885686943	-1.0191847735435742	0.0	0.0	0.0	0.07942751512453583	-2.238498243046992	0.5902531388905263	0.0	0.0	0.0	1.5457645839179626	2.765004860374687	0.5902531388905263	0.0	0.0	1.814028570512642	0.0	0.0	0.0	0.0	0.0	0.07942751512453583	-0.3260375929836288	0.0	0.0	0.0	0.0	1.3787104992547965	0.0	-2.238498243046992	0.0	-2.238498243046992	0.0	0.0	0.0	0.0
391	0.581332904587911	1.0753514100375199	0.0	1.0141969868841896	0.0	3.4226829900371882	0.0	-3.695333214428145	-2.596720925760035	1.3153020796681112	1.0921585283539015	0.0	0.0	0.0	3.5140070421747645	-2.0858953019940447	1.6612530602438675	0.0	0.0	0.0	0.9586271357293787	-1.2974379416297745	0.36510979611827477	0.0	0.0	-2.3090388533082544	0.0	0.0	0.0	0.0	0.0	1.7383887891260947	0.723507393368453	0.0	0.0	0.0	0.0	-0.43723667640666264	0.0	-1.2974379416297745	0.0	-0.36312870425294097	0.0	0.0	0.0	0.0
392	4.126799676320683	2.087204043188047	0.0	-1.9698502420204553	0.0	-0.685384679051734	0.0	-1.9698502420204553	0.700909682068156	1.3940568626281014	-0.685384679051734	0.0	0.0	0.0	-1.9698502420204553	-1.9698502420204553	-0.685384679051734	0.0	0.0	0.0	-0.685384679051734	-1.9698502420204553	-1.9698502420204553	0.0	0.0	-1.9698502420204553	0.0	0.0	0.0	0.0	0.0	0.700909682068156	1.2605254700035795	0.0	0.0	0.0	0.0	-1.9698502420204553	0.0	-0.685384679051734	0.0	-1.9698502420204553	0.0	0.0	0.0	0.0
393	0.875586219554882	3.0728107968911007	0.0	-0.37717674894048603	0.0	3.7738631569581598	0.0	1.8200478283957326	-1.9111287747567482	2.8416990759277145	0.02828835916767769	0.0	0.0	0.0	4.122632921389778	2.3308734521617236	1.1269006478357877	0.0	0.0	0.0	-1.0703239295004314	0.02828835916767769	-1.0703239295004314	0.0	0.0	3.28638489718916	0.0	0.0	0.0	0.0	0.0	-0.37717674894048603	-1.9111287747567482	0.0	0.0	0.0	0.0	-1.9111287747567482	0.0	-1.9111287747567482	0.0	1.1269006478357877	0.0	0.0	0.0	0.0
394	-1.0521387703920348	-1.0521387703920348	0.0	2.262607749969586	0.0	-1.0521387703920348	0.0	-1.0521387703920348	-1.0521387703920348	-1.0521387703920348	4.629731364101203	0.0	0.0	0.0	-1.0521387703920348	-1.0521387703920348	1.163995461301476	0.0	0.0	0.0	4.159727734855467	-1.0521387703920348	3.466580554295522	0.0	0.0	-1.0521387703920348	0.0	0.0	0.0	0.0	0.0	-1.0521387703920348	1.8571426418614214	0.0	0.0	0.0	0.0	-1.0521387703920348	0.0	-1.0521387703920348	0.0	-1.0521387703920348	0.0	0.0	0.0	0.0
395	-1.4402171400400752	-0.7762485000785349	0.0	2.961421118204833	0.0	-1.4402171400400752	0.0	2.1141232578176297	-0.7762485000785349	-0.7762485000785349	2.555956010096669	0.0	0.0	0.0	3.630470747185718	5.5208608198554	-0.7762485000785349	0.0	0.0	0.0	-0.7762485000785349	-1.4402171400400752	2.4018053302694105	0.0	0.0	-1.4402171400400752	0.0	0.0	0.0	0.0	0.0	0.8331894123555657	2.1141232578176297	0.0	0.0	0.0	0.0	-1.4402171400400752	0.0	-1.4402171400400752	0.0	-1.4402171400400752	0.0	0.0	0.0	0.0
396	3.6817479994390006	2.083483387603025	0.0	2.411987454575061	0.0	3.084931927817487	0.0	2.658847532506587	1.495696722700906	0.8025495421409605	0.9848710989349154	0.0	0.0	0.0	0.8025495421409605	0.9848710989349154	4.083460757928615	0.0	0.0	0.0	0.29172391837497	2.906683696411168	-0.11374118973319458	0.0	0.0	0.29172391837497	0.0	0.0	0.0	0.0	0.0	-0.11374118973319458	-2.185592562146355	0.0	0.0	0.0	0.0	0.5794059908267508	0.0	-2.185592562146355	0.0	-2.185592562146355	0.0	0.0	0.0	0.0
397	4.083409180502988	0.3698371137986811	0.0	1.0629842943586265	0.0	1.0629842943586265	0.0	2.9347864712602174	-1.8653482257767617	2.449278655478517	1.4684494024667902	0.0	0.0	0.0	-1.8653482257767617	2.1615965830267356	0.3698371137986811	0.0	0.0	0.0	-1.8653482257767617	2.449278655478517	0.3698371137986811	0.0	0.0	1.4684494024667902	0.0	0.0	0.0	0.0	0.0	2.5670616911349002	0.3698371137986811	0.0	0.0	0.0	0.0	1.0629842943586265	0.0	-1.8653482257767617	0.0	0.3698371137986811	0.0	0.0	0.0	0.0
398	2.264897436533912	0.8786030754140217	0.0	-1.8774015188102249	0.0	-1.8774015188102249	0.0	-1.8774015188102249	2.3826804721902954	3.443552432875558	0.18545589485407632	0.0	0.0	0.0	-1.8774015188102249	-1.8774015188102249	2.264897436533912	0.0	0.0	0.0	0.8786030754140217	-1.8774015188102249	-1.8774015188102249	0.0	0.0	-1.8774015188102249	0.0	0.0	0.0	0.0	0.0	1.7948938072881768	1.2840681835221854	0.0	0.0	0.0	0.0	2.8935060959562864	0.0	-1.8774015188102249	0.0	-1.8774015188102249	0.0	0.0	0.0	0.0
399	0.7055327974578187	3.8145937563188124	0.0	3.711215401864978	0.0	1.0420050340790317	0.0	4.580891818514373	-0.9039051149762818	2.091827158577709	-0.2107579344163364	0.0	0.0	0.0	0.19470717369182822	3.206968749197029	1.2933194623599373	0.0	0.0	0.0	-0.2107579344163364	-1.976651865748691	2.5300820895088645	0.0	0.0	1.1755364267035544	0.0	0.0	0.0	0.0	0.0	1.0420050340790317	1.3986799780177641	0.0	0.0	0.0	0.0	-1.976651865748691	0.0	-1.976651865748691	0.0	-0.2107579344163364	0.0	0.0	0.0	0.0
400	2.323915084105155	0.8198376873288806	0.0	1.2898413165746163	0.0	2.628126458508146	0.0	-0.38413511699705527	-2.5358973202565176	2.449078227059161	0.5966941360146709	0.0	0.0	0.0	-2.5358973202565176	0.7144771716710547	0.4631627433901482	0.0	0.0	0.0	1.082201951796372	3.4730796519360956	1.4076243522309997	0.0	0.0	-0.7896002251052199	0.0	0.0	0.0	0.0	0.0	0.4631627433901482	2.8867004468018567	0.0	0.0	0.0	0.0	0.5966941360146709	0.0	-2.5358973202565176	0.0	-2.5358973202565176	0.0	0.0	0.0	0.0
401	2.4303736942532708	2.343362317263641	0.0	3.0809612603944205	0.0	-2.1258926847446515	0.0	1.0440793331333804	1.8913771935205843	1.7372265136933258	-2.1258926847446515	0.0	0.0	0.0	-2.1258926847446515	-2.1258926847446515	0.6386142250252158	0.0	0.0	0.0	0.6386142250252158	-2.1258926847446515	3.5008151059546844	0.0	0.0	-2.1258926847446515	0.0	0.0	0.0	0.0	0.0	1.554904956899371	2.653517245567481	0.0	0.0	0.0	0.0	-2.1258926847446515	0.0	-2.1258926847446515	0.0	-2.1258926847446515	0.0	0.0	0.0	0.0
402	1.1688073884492436	2.3727801927751795	0.0	2.73940546756708	0.0	1.7352028633700445	0.0	4.048540748140352	0.8968736729656017	2.1847279612722397	0.9574982947820363	0.0	0.0	0.0	4.509479349723546	3.617346394066369	-0.7771027606060699	0.0	0.0	0.0	-1.9637221188935285	-0.7771027606060699	0.6091916005138209	0.0	0.0	1.0687239298922604	0.0	0.0	0.0	0.0	0.0	-0.08395558004612447	-0.26627713684007936	0.0	0.0	0.0	0.0	-1.9637221188935285	0.0	-1.9637221188935285	0.0	-1.9637221188935285	0.0	0.0	0.0	0.0
403	-0.30195426442770223	1.1449647185086231	0.0	3.974711854588353	0.0	0.2576615235077204	0.0	1.9493375341787926	0.6143364674464529	-0.30195426442770223	-1.688248625547593	0.0	0.0	0.0	3.677727389474258	-2.015538235047976	1.0198015755546175	0.0	0.0	0.0	1.0198015755546175	-0.9951014449876476	1.4898052048003523	0.0	0.0	-2.015538235047976	0.0	0.0	0.0	0.0	0.0	0.5089759517886261	-2.015538235047976	0.0	0.0	0.0	0.0	-2.015538235047976	0.0	-0.589636336879483	0.0	2.516443993843373	0.0	0.0	0.0	0.0
404	3.602388720784577	3.2819168255098052	0.0	-0.5247456642605144	0.0	2.610748551668635	0.0	2.419693314905926	3.952591150217692	3.0016148603556467	-0.5247456642605144	0.0	0.0	0.0	-0.5247456642605144	3.4264980543209127	-0.5247456642605144	0.0	0.0	0.0	-1.96690952649183	3.5356973462859047	0.5738666244075956	0.0	0.0	2.610748551668635	0.0	0.0	0.0	0.0	0.0	0.168401516299431	-0.5247456642605144	0.0	0.0	0.0	0.0	2.36562609363565	0.0	-1.96690952649183	0.0	-1.96690952649183	0.0	0.0	0.0	0.0
405	-0.4418715216831126	1.8607135713109324	0.0	3.6011797461514377	0.0	-1.5878906834989621	0.0	4.893259817987641	-1.5878906834989621	4.096089914611529	2.0004755136860917	0.0	0.0	0.0	2.57855336446125	4.492602411447579	-0.4418715216831126	0.0	0.0	0.0	-1.5878906834989621	3.1416474167729973	1.0622058750931611	0.0	0.0	3.2344291502239635	0.0	0.0	0.0	0.0	0.0	-1.5878906834989621	-1.5878906834989621	0.0	0.0	0.0	0.0	-1.5878906834989621	0.0	-1.5878906834989621	0.0	-1.5878906834989621	0.0	0.0	0.0	0.0
406	0.1723923319511922	-0.009929224842761819	0.0	2.292655868151283	0.0	-2.516358611646501	0.0	-2.516358611646501	-2.516358611646501	-0.009929224842761819	2.3696169092874118	0.0	0.0	0.0	0.8655395125111376	-2.516358611646501	2.1648224966413983	0.0	0.0	0.0	2.069512316837074	-2.516358611646501	1.0196901923383956	0.0	0.0	-2.516358611646501	0.0	0.0	0.0	0.0	0.0	1.4251553004465602	0.460074404402973	0.0	0.0	0.0	0.0	0.460074404402973	0.0	-2.516358611646501	0.0	2.387966047955608	0.0	0.0	0.0	0.0
407	-0.9982539383380127	-0.9982539383380127	0.0	-0.9982539383380127	0.0	-0.9982539383380127	0.0	1.6321950167406456	-0.9982539383380127	3.018489377860536	1.6321950167406456	0.0	0.0	0.0	3.2416329291747457	6.2669240049702815	-0.9982539383380127	0.0	0.0	0.0	-0.9982539383380127	4.404783738980427	-0.9982539383380127	0.0	0.0	-0.9982539383380127	0.0	0.0	0.0	0.0	0.0	1.6321950167406456	-0.9982539383380127	0.0	0.0	0.0	0.0	-0.9982539383380127	0.0	-0.9982539383380127	0.0	-0.9982539383380127	0.0	0.0	0.0	0.0
408	-1.6228007197014103	-1.1729921714333411	0.0	0.7729179776219723	0.0	5.373793239327183	0.0	0.6187672977947143	-1.6228007197014103	-0.07437988276523111	-0.4798449908733957	0.0	0.0	0.0	3.233727075830912	3.3703026108366627	-1.1729921714333411	0.0	0.0	0.0	0.4364457410007594	-1.6228007197014103	1.3119144783546597	0.0	0.0	1.4660651581819177	0.0	0.0	0.0	0.0	0.0	1.3919571860281952	-1.1729921714333411	0.0	0.0	0.0	0.0	-1.6228007197014103	0.0	-1.6228007197014103	0.0	-0.07437988276523111	0.0	0.0	0.0	0.0
409	0.7527422326279929	0.36833053371766145	0.0	0.9456458987524847	0.0	-2.1881535704845207	0.0	-2.40425818852212	-0.9001807917458464	0.2347991410931387	1.8225755567460595	0.0	0.0	0.0	-2.40425818852212	-2.1881535704845207	1.3452458874082511	0.0	0.0	0.0	1.7624070352796064	-2.1881535704845207	1.2846212655918166	0.0	0.0	-2.1881535704845207	0.0	0.0	0.0	0.0	0.0	1.6647685657156908	0.5914740850318712	0.0	0.0	0.0	0.0	-0.6995100962836949	0.0	-1.7111110079621747	0.0	-1.3056458998540101	0.0	0.0	0.0	0.0
410	1.1194746995143507	2.1858261259642386	0.0	1.6584712002470376	0.0	-0.5387533770891819	0.0	3.0855875558871833	2.0822854470233985	2.7477810962528335	3.0855875558871833	0.0	0.0	0.0	1.685870174435152	1.9250998635009862	-1.9250477382090727	0.0	0.0	0.0	-1.9250477382090727	1.8591418957091888	1.253006092138873	0.0	0.0	2.2944599669670342	0.0	0.0	0.0	0.0	0.0	0.7140095914061861	0.7140095914061861	0.0	0.0	0.0	0.0	2.2493395316865645	0.0	-1.9250477382090727	0.0	-2.517591786013461	0.0	0.0	0.0	0.0
411	-1.3829158583887464	-1.3829158583887464	0.0	-1.3829158583887464	0.0	2.963771409839827	0.0	-1.3829158583887464	-1.3829158583887464	-1.3829158583887464	-1.3829158583887464	0.0	0.0	0.0	-1.3829158583887464	-1.3829158583887464	-1.3829158583887464	0.0	0.0	0.0	-1.3829158583887464	4.0623836985079365	-1.3829158583887464	0.0	0.0	2.676089337388046	0.0	0.0	0.0	0.0	0.0	1.5774770487199365	-1.3829158583887464	0.0	0.0	0.0	0.0	1.5774770487199365	0.0	3.1869149611540366	0.0	1.5774770487199365	0.0	0.0	0.0	0.0
412	-0.7225434683089453	0.6637508928109446	0.0	-2.108837829428836	0.0	-2.108837829428836	0.0	-2.108837829428836	-2.145574681652641	3.0444537650689427	-2.108837829428836	0.0	0.0	0.0	0.9356846082945864	-2.145574681652641	0.72437551462738	0.0	0.0	0.0	1.4746811090272738	-2.145574681652641	-0.3170783602007816	0.0	0.0	-2.108837829428836	0.0	0.0	0.0	0.0	0.0	2.3570702892257476	-1.010225540760727	0.0	0.0	0.0	0.0	-2.145574681652641	0.0	1.4175226951873245	0.0	1.110037995439364	0.0	0.0	0.0	0.0
413	0.7205946701495032	1.9733576386448712	0.0	2.447815618239987	0.0	-1.358846871530333	0.0	3.0955004247231748	1.4743664725258832	1.5315248863658315	0.2505910409037675	0.0	0.0	0.0	3.0478723757339203	1.0390484012680377	0.838377705805887	0.0	0.0	0.0	-0.260234582862223	0.7205946701495032	-0.6656996909703876	0.0	0.0	1.7766473443988167	0.0	0.0	0.0	0.0	0.0	0.4329125976977224	-1.8617860190894087	0.0	0.0	0.0	0.0	-1.8617860190894087	0.0	-1.8617860190894087	0.0	2.845845747860633	0.0	0.0	0.0	0.0
