# Supplementary material for: Mapping the landscape of histomorphological cancer phenotypes using self-supervised learning on unannotated pathology slides
Source: Nat Commun. 2024 Jun 11;15:4596. doi: 10.1038/s41467-024-48666-7 (PMC11525555; doi:10.1038/s41467-024-48666-7)
Supplement: Supplementary file 4 — Source Data [file 41467_2024_48666_MOESM4_ESM.zip › Source_Data/supplementary_figure6c-2.csv]

	0
0	0.02008634599445298
1	0.02008634599445298
2	0.02008634599445298
3	0.02008634599445298
4	0.02008634599445298
5	0.02008634599445298
6	0.02008634599445298
7	0.02008634599445298
8	0.02008634599445298
9	0.02008634599445298
10	0.02008634599445298
11	0.02008634599445298
12	0.02008634599445298
13	0.02008634599445298
14	0.02008634599445298
15	0.02008634599445298
16	0.02008634599445298
17	0.02008634599445298
18	0.02008634599445298
19	0.02008634599445298
20	0.02008634599445298
21	0.02008634599445298
22	0.02008634599445298
23	0.02008634599445298
24	0.02008634599445298
25	0.02008634599445298
26	0.02008634599445298
27	0.02008634599445298
28	0.02008634599445298
29	0.02008634599445298
30	0.02008634599445298
31	0.02008634599445298
32	0.02008634599445298
33	0.02008634599445298
34	0.02008634599445298
35	0.02008634599445298
36	0.02008634599445298
37	0.02008634599445298
38	0.02008634599445298
39	0.02008634599445298
40	0.02008634599445298
41	0.02008634599445298
42	0.02008634599445298
43	0.02008634599445298
44	0.02008634599445298
45	0.02008634599445298
46	0.02008634599445298
47	0.02008634599445298
48	0.02008634599445298
49	0.02008634599445298
50	0.02008634599445298
51	0.02008634599445298
52	0.02008634599445298
53	0.02008634599445298
54	0.02008634599445298
55	0.02008634599445298
56	0.02008634599445298
57	0.02008634599445298
58	0.02008634599445298
59	0.02008634599445298
60	0.02008634599445298
61	0.02008634599445298
62	0.02008634599445298
63	0.02008634599445298
64	0.02008634599445298
65	0.02008634599445298
66	0.02008634599445298
67	0.02008634599445298
68	0.02008634599445298
69	0.02008634599445298
70	0.02008634599445298
71	0.02008634599445298
72	0.02008634599445298
73	0.02008634599445298
74	0.02008634599445298
75	0.02008634599445298
76	0.02008634599445298
77	0.02008634599445298
78	0.02008634599445298
79	0.02008634599445298
80	0.02008634599445298
81	0.02008634599445298
82	0.02008634599445298
83	0.02008634599445298
84	0.02008634599445298
85	0.02008634599445298
86	0.02008634599445298
87	0.02008634599445298
88	0.02008634599445298
89	0.036799527645482194
90	0.036799527645482194
91	0.036799527645482194
92	0.036799527645482194
93	0.036799527645482194
94	0.036799527645482194
95	0.036799527645482194
96	0.036799527645482194
97	0.036799527645482194
98	0.036799527645482194
99	0.036799527645482194
100	0.036799527645482194
101	0.036799527645482194
102	0.036799527645482194
103	0.036799527645482194
104	0.036799527645482194
105	0.036799527645482194
106	0.036799527645482194
107	0.036799527645482194
108	0.036799527645482194
109	0.036799527645482194
110	0.036799527645482194
111	0.036799527645482194
112	0.036799527645482194
113	0.036799527645482194
114	0.036799527645482194
115	0.036799527645482194
116	0.036799527645482194
117	0.036799527645482194
118	0.036799527645482194
119	0.036799527645482194
120	0.036799527645482194
121	0.036799527645482194
122	0.036799527645482194
123	0.036799527645482194
124	0.036799527645482194
125	0.036799527645482194
126	0.036799527645482194
127	0.036799527645482194
128	0.036799527645482194
129	0.036799527645482194
130	0.036799527645482194
131	0.036799527645482194
132	0.036799527645482194
133	0.036799527645482194
134	0.036799527645482194
135	0.036799527645482194
136	0.036799527645482194
137	0.036799527645482194
138	0.036799527645482194
139	0.036799527645482194
140	0.036799527645482194
141	0.036799527645482194
142	0.036799527645482194
143	0.036799527645482194
144	0.036799527645482194
145	0.036799527645482194
146	0.036799527645482194
147	0.036799527645482194
148	0.036799527645482194
149	0.036799527645482194
150	0.036799527645482194
151	0.036799527645482194
152	0.036799527645482194
153	0.036799527645482194
154	0.036799527645482194
155	0.036799527645482194
156	0.036799527645482194
157	0.036799527645482194
158	0.036799527645482194
159	0.036799527645482194
160	0.036799527645482194
161	0.036799527645482194
162	0.036799527645482194
163	0.036799527645482194
164	0.036799527645482194
165	0.036799527645482194
166	0.036799527645482194
167	0.036799527645482194
168	0.036799527645482194
169	0.036799527645482194
170	0.036799527645482194
171	0.036799527645482194
172	-0.002794771487425758
173	-0.002794771487425758
174	-0.002794771487425758
175	-0.002794771487425758
176	-0.002794771487425758
177	-0.002794771487425758
178	-0.002794771487425758
179	-0.002794771487425758
180	-0.002794771487425758
181	-0.002794771487425758
182	-0.002794771487425758
183	-0.002794771487425758
184	-0.002794771487425758
185	-0.002794771487425758
186	-0.002794771487425758
187	-0.002794771487425758
188	-0.002794771487425758
189	-0.002794771487425758
190	-0.002794771487425758
191	-0.002794771487425758
192	-0.002794771487425758
193	-0.002794771487425758
194	-0.002794771487425758
195	-0.002794771487425758
196	-0.002794771487425758
197	-0.002794771487425758
198	-0.002794771487425758
199	-0.002794771487425758
200	-0.002794771487425758
201	-0.002794771487425758
202	-0.002794771487425758
203	-0.002794771487425758
204	-0.002794771487425758
205	-0.002794771487425758
206	-0.002794771487425758
207	-0.002794771487425758
208	-0.002794771487425758
209	-0.002794771487425758
210	-0.002794771487425758
211	-0.002794771487425758
212	-0.002794771487425758
213	-0.002794771487425758
214	-0.002794771487425758
215	-0.002794771487425758
216	-0.002794771487425758
217	-0.002794771487425758
218	-0.002794771487425758
219	-0.002794771487425758
220	-0.002794771487425758
221	-0.002794771487425758
222	-0.002794771487425758
223	-0.002794771487425758
224	-0.002794771487425758
225	-0.002794771487425758
226	-0.002794771487425758
227	-0.002794771487425758
228	-0.002794771487425758
229	-0.002794771487425758
230	-0.002794771487425758
231	-0.002794771487425758
232	-0.002794771487425758
233	-0.002794771487425758
234	-0.002794771487425758
235	-0.002794771487425758
236	-0.002794771487425758
237	-0.002794771487425758
238	-0.002794771487425758
239	-0.002794771487425758
240	-0.002794771487425758
241	-0.002794771487425758
242	-0.002794771487425758
243	-0.002794771487425758
244	-0.002794771487425758
245	-0.002794771487425758
246	-0.002794771487425758
247	-0.002794771487425758
248	-0.002794771487425758
249	-0.002794771487425758
250	-0.002794771487425758
251	-0.002794771487425758
252	-0.002794771487425758
253	0.024933564810035152
254	0.024933564810035152
255	0.024933564810035152
256	0.024933564810035152
257	0.024933564810035152
258	0.024933564810035152
259	0.024933564810035152
260	0.024933564810035152
261	0.024933564810035152
262	0.024933564810035152
263	0.024933564810035152
264	0.024933564810035152
265	0.024933564810035152
266	0.024933564810035152
267	0.024933564810035152
268	0.024933564810035152
269	0.024933564810035152
270	0.024933564810035152
271	0.024933564810035152
272	0.024933564810035152
273	0.024933564810035152
274	0.024933564810035152
275	0.024933564810035152
276	0.024933564810035152
277	0.024933564810035152
278	0.024933564810035152
279	0.024933564810035152
280	0.024933564810035152
281	0.024933564810035152
282	0.024933564810035152
283	0.024933564810035152
284	0.024933564810035152
285	0.024933564810035152
286	0.024933564810035152
287	0.024933564810035152
288	0.024933564810035152
289	0.024933564810035152
290	0.024933564810035152
291	0.024933564810035152
292	0.024933564810035152
293	0.024933564810035152
294	0.024933564810035152
295	0.024933564810035152
296	0.024933564810035152
297	0.024933564810035152
298	0.024933564810035152
299	0.024933564810035152
300	0.024933564810035152
301	0.024933564810035152
302	0.024933564810035152
303	0.024933564810035152
304	0.024933564810035152
305	0.024933564810035152
306	0.024933564810035152
307	0.024933564810035152
308	0.024933564810035152
309	0.024933564810035152
310	0.024933564810035152
311	0.024933564810035152
312	0.024933564810035152
313	0.024933564810035152
314	0.024933564810035152
315	0.024933564810035152
316	0.024933564810035152
317	0.024933564810035152
318	0.024933564810035152
319	0.024933564810035152
320	0.024933564810035152
321	0.024933564810035152
322	0.024933564810035152
323	0.024933564810035152
324	0.024933564810035152
325	0.024933564810035152
326	0.024933564810035152
327	0.024933564810035152
328	0.024933564810035152
329	0.024933564810035152
330	0.024933564810035152
331	0.024933564810035152
332	0.024933564810035152
333	0.024933564810035152
334	-0.012634776289539342
335	-0.012634776289539342
336	-0.012634776289539342
337	-0.012634776289539342
338	-0.012634776289539342
339	-0.012634776289539342
340	-0.012634776289539342
341	-0.012634776289539342
342	-0.012634776289539342
343	-0.012634776289539342
344	-0.012634776289539342
345	-0.012634776289539342
346	-0.012634776289539342
347	-0.012634776289539342
348	-0.012634776289539342
349	-0.012634776289539342
350	-0.012634776289539342
351	-0.012634776289539342
352	-0.012634776289539342
353	-0.012634776289539342
354	-0.012634776289539342
355	-0.012634776289539342
356	-0.012634776289539342
357	-0.012634776289539342
358	-0.012634776289539342
359	-0.012634776289539342
360	-0.012634776289539342
361	-0.012634776289539342
362	-0.012634776289539342
363	-0.012634776289539342
364	-0.012634776289539342
365	-0.012634776289539342
366	-0.012634776289539342
367	-0.012634776289539342
368	-0.012634776289539342
369	-0.012634776289539342
370	-0.012634776289539342
371	-0.012634776289539342
372	-0.012634776289539342
373	-0.012634776289539342
374	-0.012634776289539342
375	-0.012634776289539342
376	-0.012634776289539342
377	-0.012634776289539342
378	-0.012634776289539342
379	-0.012634776289539342
380	-0.012634776289539342
381	-0.012634776289539342
382	-0.012634776289539342
383	-0.012634776289539342
384	-0.012634776289539342
385	-0.012634776289539342
386	-0.012634776289539342
387	-0.012634776289539342
388	-0.012634776289539342
389	-0.012634776289539342
390	-0.012634776289539342
391	-0.012634776289539342
392	-0.012634776289539342
393	-0.012634776289539342
394	-0.012634776289539342
395	-0.012634776289539342
396	-0.012634776289539342
397	-0.012634776289539342
398	-0.012634776289539342
399	-0.012634776289539342
400	-0.012634776289539342
401	-0.012634776289539342
402	-0.012634776289539342
403	-0.012634776289539342
404	-0.012634776289539342
405	-0.012634776289539342
406	-0.012634776289539342
407	-0.012634776289539342
408	-0.012634776289539342
409	-0.012634776289539342
410	-0.012634776289539342
411	-0.012634776289539342
412	-0.012634776289539342
413	-0.012634776289539342
