# Supplementary material for: Mapping the landscape of histomorphological cancer phenotypes using self-supervised learning on unannotated pathology slides
Source: Nat Commun. 2024 Jun 11;15:4596. doi: 10.1038/s41467-024-48666-7 (PMC11525555; doi:10.1038/s41467-024-48666-7)
Supplement: Supplementary file 4 — Source Data [file 41467_2024_48666_MOESM4_ESM.zip › Source_Data/supplementary_figure15b.csv]

	pfs_event_data	pfs_event_ind	grade	age	sex	race	race_0	race_1	race_2	h_bin
0	34.78356164383560	0	2	81	2	1	1	0	0	1
1	37.93972602739730	0	3	59	2	1	1	0	0	1
2	57.8958904109589	0	3	60	2	1	1	0	0	1
3	15.583561643835600	1	3	59	2	1	1	0	0	1
4	6.936986301369860	1	3	59	2	1	1	0	0	1
5	81.96164383561640	0	3	54	1	1	1	0	0	1
6	83.21095890410960	0	2	55	2	1	1	0	0	1
7	37.249315068493100	1	3	76	1	1	1	0	0	1
8	52.10958904109590	0	2	65	2	1	1	0	0	1
9	21.56712328767120	1	3	52	2	1	1	0	0	1
10	48.69041095890410	0	2	66	2	1	1	0	0	1
11	62.531506849315100	0	3	69	2	1	1	0	0	1
12	11.30958904109590	0	3	48	2	1	1	0	0	1
13	9.830136986301370	1	3	57	2	1	1	0	0	1
14	71.9013698630137	0	3	52	1	1	1	0	0	1
15	136.93150684931500	0	3	65	2	1	1	0	0	1
16	59.013698630137000	0	3	83	1	1	1	0	0	1
17	45.76438356164380	1	3	74	2	2	0	1	0	1
18	102.01643835616400	0	2	68	1	1	1	0	0	1
19	61.70958904109590	0	3	58	1	2	0	1	0	1
20	1.5123287671232900	0	3	77	2	1	1	0	0	1
21	86.76164383561640	0	2	64	2	1	1	0	0	1
22	110.82739726027400	0	3	56	2	1	1	0	0	1
23	90.93698630136990	0	2	73	2	1	1	0	0	1
24	24.131506849315100	0	1	67	2	1	1	0	0	1
25	79.56164383561640	0	3	69	2	1	1	0	0	1
26	100.37260273972600	0	1	61	1	1	1	0	0	1
27	34.06027397260270	1	3	68	2	1	1	0	0	1
28	49.8082191780822	1	3	56	1	1	1	0	0	1
29	16.01095890410960	1	3	59	1	1	1	0	0	1
30	31.46301369863010	1	3	65	2	1	1	0	0	1
31	54.279452054794500	0	3	57	2	1	1	0	0	1
32	7.232876712328770	1	3	66	2	1	1	0	0	1
33	117.07397260274000	0	3	63	1	1	1	0	0	1
34	140.21917808219200	0	3	65	1	1	1	0	0	1
35	59.21095890410960	0	2	70	2	1	1	0	0	1
36	120.52602739726000	0	1	59	2	1	1	0	0	1
37	30.575342465753400	0	3	46	2	1	1	0	0	1
38	75.22191780821920	0	3	59	1	1	1	0	0	1
39	22.06027397260270	1	3	73	1	1	1	0	0	1
40	151.56164383561600	0	3	56	1	1	1	0	0	1
41	22.652054794520500	0	3	72	2	1	1	0	0	1
42	42.64109589041100	0	3	62	2	1	1	0	0	1
43	29.424657534246600	0	1	68	2	1	1	0	0	1
44	84.2958904109589	0	2	66	2	1	1	0	0	1
45	48.78904109589040	0	3	65	2	1	1	0	0	1
46	36.88767123287670	0	3	69	2	1	1	0	0	1
47	25.249315068493100	0	2	53	2	1	1	0	0	1
48	51.02465753424660	0	3	64	2	1	1	0	0	1
49	61.77534246575340	0	3	76	2	2	0	1	0	1
50	12.591780821917800	0	2	71	2	1	1	0	0	1
51	88.37260273972600	0	3	64	2	1	1	0	0	1
52	98.8931506849315	0	3	76	1	1	1	0	0	1
53	96.82191780821920	0	3	60	2	1	1	0	0	1
54	103.2	0	1	69	1	1	1	0	0	1
55	121.57808219178100	0	2	54	1	1	1	0	0	1
56	126.54246575342500	0	1	69	2	1	1	0	0	1
57	49.67671232876710	0	2	65	2	3	0	0	0	1
58	82.15890410958900	0	3	58	2	1	1	0	0	1
59	48.03287671232880	0	2	62	2	2	0	1	0	1
60	84.42739726027400	0	2	66	1	1	1	0	0	1
61	55.06849315068490	1	2	70	2	1	1	0	0	1
62	12.263013698630100	1	3	58	2	1	1	0	0	1
63	39.71506849315070	1	1	50	2	1	1	0	0	1
64	22.71780821917810	0	2	53	2	1	1	0	0	1
65	46.52054794520550	0	2	60	2	1	1	0	0	1
66	117.76438356164400	0	1	49	2	1	1	0	0	1
67	112.66849315068500	0	2	62	2	1	1	0	0	1
68	114.54246575342500	0	3	59	1	1	1	0	0	1
69	75.74794520547950	0	1	70	1	4	0	0	1	1
70	42.9041095890411	0	2	66	1	1	1	0	0	1
71	18.115068493150700	1	3	69	1	1	1	0	0	1
72	72.98630136986300	0	2	54	1	1	1	0	0	1
73	23.21095890410960	1	3	69	1	1	1	0	0	1
74	7.2986301369863000	1	3	66	1	1	1	0	0	1
75	64.40547945205480	0	3	57	2	1	1	0	0	1
76	78.01643835616440	0	3	63	1	1	1	0	0	1
77	28.24109589041100	1	0	76	1	1	1	0	0	1
78	37.61095890410960	0	3	53	1	1	1	0	0	1
79	22.88219178082190	0	3	67	2	1	1	0	0	1
80	152.67945205479500	0	3	67	2	1	1	0	0	1
81	119.24383561643800	0	3	75	2	1	1	0	0	1
82	90.27945205479450	0	2	67	2	2	0	1	0	1
83	23.704109589041100	1	3	58	1	1	1	0	0	1
84	99.15616438356170	0	2	59	2	1	1	0	0	1
85	70.12602739726030	0	3	66	2	1	1	0	0	1
86	92.54794520547940	0	2	69	2	1	1	0	0	1
87	33.5013698630137	0	2	68	1	1	1	0	0	1
88	2.8602739726027400	1	3	68	2	1	1	0	0	1
89	36.06575342465750	1	3	68	2	1	1	0	0	1
90	28.273972602739700	1	3	68	1	1	1	0	0	1
91	124.07671232876700	0	1	60	2	1	1	0	0	1
92	25.972602739726000	0	3	68	2	1	1	0	0	1
93	108.7890410958900	0	3	65	2	1	1	0	0	1
94	59.86849315068490	0	3	81	1	1	1	0	0	1
95	97.70958904109590	0	2	59	1	1	1	0	0	1
96	48.0986301369863	0	2	72	2	1	1	0	0	1
97	7.495890410958900	1	3	62	1	3	0	0	0	1
98	81.17260273972600	0	3	62	1	2	0	1	0	1
99	31.92328767123290	1	2	65	1	1	1	0	0	1
100	61.939726027397300	0	2	65	2	1	1	0	0	1
101	40.93150684931510	0	3	78	1	1	1	0	0	1
102	18.016438356164400	0	1	66	2	1	1	0	0	1
103	51.51780821917810	0	1	62	2	1	1	0	0	1
104	18.34520547945210	0	3	71	1	1	1	0	0	1
105	37.93972602739730	0	2	71	2	1	1	0	0	1
106	39.32054794520550	0	2	60	2	1	1	0	0	1
107	45.56712328767120	0	2	73	1	1	1	0	0	1
108	106.35616438356200	0	3	67	1	1	1	0	0	1
109	83.14520547945210	0	2	71	2	1	1	0	0	1
110	9.501369863013700	1	3	55	1	1	1	0	0	1
111	81.6	0	3	73	2	1	1	0	0	1
112	119.67123287671200	0	3	60	2	1	1	0	0	1
113	24.92054794520550	1	3	66	2	1	1	0	0	1
114	7.9890410958904100	0	3	70	1	1	1	0	0	1
115	79.20000000000000	0	2	78	1	1	1	0	0	1
116	85.08493150684930	0	3	53	2	1	1	0	0	1
117	63.32054794520550	0	3	63	2	2	0	1	0	1
118	93.66575342465750	0	3	75	2	4	0	0	1	1
119	70.22465753424660	0	3	55	2	1	1	0	0	1
120	32.48219178082190	1	2	71	2	1	1	0	0	1
121	86.07123287671230	1	2	55	2	1	1	0	0	1
122	109.84109589041100	0	3	71	2	1	1	0	0	1
123	50.5972602739726	0	2	76	2	1	1	0	0	1
0	31.95616438356170	0	1	58	2	1	1	0	0	0
1	1.5780821917808200	1	1	61	2	1	1	0	0	0
2	63.55068493150690	0	2	77	2	1	1	0	0	0
3	89.68767123287670	0	2	59	2	1	1	0	0	0
4	70.55342465753430	0	2	50	2	1	1	0	0	0
5	77.2931506849315	0	1	64	2	1	1	0	0	0
6	67.89041095890410	0	1	82	2	1	1	0	0	0
7	116.3835616438360	0	2	63	1	1	1	0	0	0
8	30.31232876712330	1	2	57	2	1	1	0	0	0
9	42.44383561643840	0	1	64	2	1	1	0	0	0
10	125.85205479452100	0	1	57	1	1	1	0	0	0
11	119.86849315068500	0	3	60	2	1	1	0	0	0
12	65.75342465753420	0	1	78	2	1	1	0	0	0
13	36.821917808219200	0	2	68	2	1	1	0	0	0
14	106.61917808219200	0	1	62	1	2	0	1	0	0
15	22.421917808219200	0	2	59	2	1	1	0	0	0
16	33.2054794520548	1	2	59	2	1	1	0	0	0
17	29.556164383561600	0	1	61	1	1	1	0	0	0
18	114.11506849315100	0	2	60	2	1	1	0	0	0
19	50.66301369863010	0	2	60	2	1	1	0	0	0
20	74.46575342465750	0	2	57	2	1	1	0	0	0
21	148.0109589041100	0	1	55	1	1	1	0	0	0
22	165.33698630137000	0	3	70	2	1	1	0	0	0
23	25.51232876712330	1	3	65	2	1	1	0	0	0
24	98.23561643835620	0	2	46	2	1	1	0	0	0
25	29.35890410958900	0	3	74	1	1	1	0	0	0
26	100.30684931506800	0	2	66	2	2	0	1	0	0
27	39.87945205479450	0	1	58	1	1	1	0	0	0
28	106.88219178082200	0	1	65	1	4	0	0	1	0
29	77.85205479452050	0	2	65	2	1	1	0	0	0
30	98.23561643835620	0	3	62	2	4	0	0	1	0
31	38.367123287671200	0	2	55	2	1	1	0	0	0
32	40.47123287671230	0	1	60	1	1	1	0	0	0
33	63.74794520547950	0	1	67	1	1	1	0	0	0
34	39.64931506849320	1	1	66	2	1	1	0	0	0
35	103.06849315068500	0	1	72	1	1	1	0	0	0
36	47.67123287671230	0	2	68	2	1	1	0	0	0
37	125.88493150684900	0	1	70	2	1	1	0	0	0
38	46.29041095890410	0	3	56	2	1	1	0	0	0
39	114.1808219178080	0	2	62	1	1	1	0	0	0
40	65.91780821917810	0	2	60	2	1	1	0	0	0
41	35.14520547945210	0	2	59	1	1	1	0	0	0
42	96.49315068493150	0	1	66	2	3	0	0	0	0
43	82.15890410958900	0	1	68	2	1	1	0	0	0
44	112.63561643835600	0	2	72	2	1	1	0	0	0
45	1.7424657534246600	0	2	66	1	1	1	0	0	0
46	32.48219178082190	0	1	68	1	1	1	0	0	0
47	57.99452054794520	0	1	78	1	1	1	0	0	0
48	68.84383561643840	0	3	82	2	2	0	1	0	0
49	92.05479452054790	0	1	63	2	1	1	0	0	0
50	62.56438356164380	0	2	64	1	2	0	1	0	0
51	70.68493150684930	0	1	77	2	1	1	0	0	0
52	79.85753424657530	0	2	68	2	1	1	0	0	0
53	89.68767123287670	0	1	81	2	1	1	0	0	0
54	62.630136986301400	0	2	74	2	1	1	0	0	0
55	61.84109589041100	0	1	47	1	1	1	0	0	0
56	100.6027397260270	0	2	70	2	1	1	0	0	0
57	15.123287671232900	0	2	59	2	1	1	0	0	0
58	5.260273972602740	0	2	73	1	1	1	0	0	0
59	70.75068493150680	0	2	66	1	1	1	0	0	0
60	31.627397260274000	1	3	64	1	1	1	0	0	0
61	36.0986301369863	0	3	68	2	1	1	0	0	0
62	25.44657534246580	0	2	76	1	1	1	0	0	0
63	89.88493150684930	0	1	74	2	1	1	0	0	0
64	59.37534246575340	0	3	68	2	2	0	1	0	0
65	30.608219178082200	0	2	68	2	1	1	0	0	0
66	66.11506849315070	0	2	54	2	1	1	0	0	0
67	32.54794520547950	0	2	58	1	2	0	1	0	0
68	69.79726027397260	0	2	48	2	1	1	0	0	0
69	38.56438356164380	0	3	67	1	1	1	0	0	0
70	51.28767123287670	0	2	65	2	3	0	0	0	0
71	89.2931506849315	0	1	67	2	2	0	1	0	0
72	58.1917808219178	0	3	79	2	1	1	0	0	0
73	151.75890410958900	0	2	71	1	1	1	0	0	0
74	36.03287671232880	1	1	68	1	1	1	0	0	0
75	107.24383561643800	0	2	69	2	1	1	0	0	0
76	37.21643835616440	0	1	62	2	4	0	0	1	0
77	141.63287671232900	0	3	65	1	1	1	0	0	0
78	92.5150684931507	0	1	60	1	1	1	0	0	0
79	30.969863013698600	0	1	58	1	1	1	0	0	0
80	84.42739726027400	0	3	61	2	1	1	0	0	0
81	44.35068493150690	0	1	68	2	1	1	0	0	0
82	128.28493150684900	0	2	66	2	1	1	0	0	0
83	58.68493150684930	0	3	60	2	1	1	0	0	0
84	70.84931506849320	0	1	68	1	1	1	0	0	0
85	113.0958904109590	0	2	68	1	1	1	0	0	0
86	114.7068493150690	0	3	63	2	1	1	0	0	0
87	51.484931506849300	0	3	67	2	1	1	0	0	0
88	63.18904109589040	0	1	54	2	1	1	0	0	0
89	65.26027397260270	0	1	80	2	1	1	0	0	0
90	82.81643835616440	0	2	69	1	1	1	0	0	0
91	47.07945205479450	0	3	66	2	1	1	0	0	0
92	78.64109589041100	0	1	72	1	1	1	0	0	0
93	66.18082191780820	0	1	63	1	1	1	0	0	0
94	21.172602739726000	1	2	53	2	1	1	0	0	0
95	89.42465753424660	0	2	66	1	1	1	0	0	0
96	38.7945205479452	0	1	58	2	4	0	0	1	0
97	100.86575342465800	0	1	65	1	1	1	0	0	0
98	36.23013698630140	0	1	74	2	1	1	0	0	0
99	7.167123287671230	0	2	67	2	1	1	0	0	0
100	50.3013698630137	0	1	67	2	1	1	0	0	0
101	142.9808219178080	0	2	65	2	1	1	0	0	0
102	56.08767123287670	0	1	56	2	1	1	0	0	0
103	153.23835616438400	0	3	60	2	1	1	0	0	0
104	100.8986301369860	0	3	64	1	1	1	0	0	0
105	125.42465753424700	0	3	70	2	2	0	1	0	0
106	74.36712328767120	0	1	46	2	1	1	0	0	0
107	99.74794520547940	0	3	70	2	1	1	0	0	0
108	65.62191780821920	0	2	55	2	2	0	1	0	0
109	58.98082191780820	0	2	67	2	1	1	0	0	0
110	113.98356164383600	0	2	67	2	1	1	0	0	0
111	135.32054794520500	0	2	63	2	2	0	1	0	0
112	147.45205479452100	0	2	63	2	1	1	0	0	0
113	89.65479452054800	0	2	67	1	1	1	0	0	0
114	90.9041095890411	0	1	53	2	1	1	0	0	0
115	3.5178082191780800	1	1	71	2	1	1	0	0	0
116	26.531506849315100	0	1	70	2	1	1	0	0	0
117	40.24109589041100	1	2	71	2	1	1	0	0	0
118	114.9041095890410	0	1	65	2	1	1	0	0	0
119	62.43287671232880	0	2	74	2	2	0	1	0	0
120	76.24109589041100	0	3	62	2	1	1	0	0	0
121	97.97260273972600	0	1	57	2	1	1	0	0	0
122	41.19452054794520	0	1	73	2	1	1	0	0	0
123	34.29041095890410	0	3	46	2	4	0	0	1	0
124	23.112328767123300	0	2	62	2	2	0	1	0	0
125	31.134246575342500	0	2	47	2	1	1	0	0	0
126	47.40821917808220	0	1	65	2	1	1	0	0	0
127	36.2958904109589	0	1	65	2	2	0	1	0	0
128	71.04657534246580	0	1	65	2	1	1	0	0	0
129	66.7068493150685	0	1	70	2	1	1	0	0	0
130	60.821917808219200	0	2	68	2	1	1	0	0	0
131	56.97534246575340	0	1	68	2	1	1	0	0	0
