# Supplementary material for: Mapping the landscape of histomorphological cancer phenotypes using self-supervised learning on unannotated pathology slides
Source: Nat Commun. 2024 Jun 11;15:4596. doi: 10.1038/s41467-024-48666-7 (PMC11525555; doi:10.1038/s41467-024-48666-7)
Supplement: Supplementary file 4 — Source Data [file 41467_2024_48666_MOESM4_ESM.zip › Source_Data/supplementary_figure14b.csv]

	samples	os_event_data	os_event_ind	age	sex	race	race_0	race_1	race_2	h_bin
0	TCGA-50-6590	42.345205479452055	1	72	2	1	1	0	0	1
1	TCGA-MP-A4T2	37.347945205479455	1	71	1	1	1	0	0	1
2	TCGA-62-A46P	19.528767123287672	1	65	1	1	1	0	0	1
3	TCGA-44-A47A	15.32054794520548	0	78	2	1	1	0	0	1
4	TCGA-86-7953	32.778082191780825	0	69	2	1	1	0	0	1
5	TCGA-97-7937	18.542465753424658	0	65	1	1	1	0	0	1
6	TCGA-78-7535	31.200000000000006	1	45	1	1	1	0	0	1
7	TCGA-86-7954	19.89041095890411	0	68	2	1	1	0	0	1
8	TCGA-62-A46O	47.80273972602741	1	65	2	1	1	0	0	1
9	TCGA-44-6147	27.78082191780822	0	67	2	1	1	0	0	1
10	TCGA-55-7570	27.09041095890411	0	60	1	3	0	0	1	1
11	TCGA-55-7728	23.145205479452056	0	64	2	1	1	0	0	1
12	TCGA-53-A4EZ	35.2109589041096	0	63	1	1	1	0	0	1
13	TCGA-50-8459	36.7890410958904	0	68	1	1	1	0	0	1
14	TCGA-49-6744	55.33150684931507	0	64	2	1	1	0	0	1
15	TCGA-86-8278	31.035616438356165	0	63	2	1	1	0	0	1
16	TCGA-78-8648	39.74794520547945	1	58	2	0	0	0	0	1
17	TCGA-69-7760	6.641095890410957	0	73	1	1	1	0	0	1
18	TCGA-MP-A4TE	29.457534246575342	1	56	1	1	1	0	0	1
19	TCGA-J2-8194	23.8027397260274	0	69	2	1	1	0	0	1
20	TCGA-55-6982	32.71232876712328	1	79	2	1	1	0	0	1
21	TCGA-49-4490	12.657534246575342	1	45	2	1	1	0	0	1
22	TCGA-05-4250	3.9780821917808216	1	79	2	0	0	0	0	1
23	TCGA-78-7160	22.91506849315068	1	61	1	1	1	0	0	1
24	TCGA-78-7542	10.553424657534247	1	56	1	1	1	0	0	1
25	TCGA-93-7348	17.457534246575342	0	75	2	1	1	0	0	1
26	TCGA-69-8453	26.728767123287675	0	77	1	1	1	0	0	1
27	TCGA-95-8494	2.7616438356164386	0	67	1	1	1	0	0	1
28	TCGA-78-8662	110.49863013698628	1	53	2	0	0	0	0	1
29	TCGA-55-A4DF	14.465753424657532	1	88	1	1	1	0	0	1
30	TCGA-86-8585	11.605479452054794	0	57	1	1	1	0	0	1
31	TCGA-78-8640	225.0	0	59	1	0	0	0	0	1
32	TCGA-78-7166	8.482191780821918	1	84	1	1	1	0	0	1
33	TCGA-78-7539	26.0054794520548	0	75	2	1	1	0	0	1
34	TCGA-78-7146	5.6876712328767125	1	71	2	1	1	0	0	1
35	TCGA-64-1677	20.646575342465752	1	77	2	1	1	0	0	1
36	TCGA-55-A494	15.813698630136988	0	61	2	1	1	0	0	1
37	TCGA-44-7660	19.46301369863013	0	72	1	1	1	0	0	1
38	TCGA-44-2662	42.08219178082192	0	65	1	1	1	0	0	1
39	TCGA-55-6985	40.536986301369865	0	58	2	1	1	0	0	1
40	TCGA-55-A493	0.9205479452054794	0	54	2	1	1	0	0	1
41	TCGA-55-7816	15.386301369863016	1	49	2	1	1	0	0	1
42	TCGA-78-7540	39.35342465753425	1	66	2	1	1	0	0	1
43	TCGA-49-AAR9	8.54794520547945	1	61	1	3	0	0	1	1
44	TCGA-55-8615	14.663013698630138	0	67	1	1	1	0	0	1
45	TCGA-69-7763	22.684931506849324	0	69	1	1	1	0	0	1
46	TCGA-49-4514	55.89041095890411	0	79	2	1	1	0	0	1
47	TCGA-05-4430	25.019178082191782	0	59	2	0	0	0	0	1
48	TCGA-55-6543	14.3013698630137	0	60	2	1	1	0	0	1
49	TCGA-38-4630	35.276712328767125	1	75	2	1	1	0	0	1
50	TCGA-86-7955	35.24383561643835	0	62	1	1	1	0	0	1
51	TCGA-44-3398	38.23561643835617	0	77	2	1	1	0	0	1
52	TCGA-55-1592	23.046575342465754	1	65	1	1	1	0	0	1
53	TCGA-38-4631	11.638356164383564	1	72	2	1	1	0	0	1
54	TCGA-44-A47B	9.435616438356163	0	79	1	1	1	0	0	1
55	TCGA-99-8032	1.4465753424657537	0	61	1	1	1	0	0	1
56	TCGA-86-8055	4.076712328767123	1	79	1	1	1	0	0	1
57	TCGA-55-6978	5.786301369863014	1	81	1	1	1	0	0	1
58	TCGA-73-4668	15.353424657534244	0	66	2	4	0	0	0	1
59	TCGA-38-4627	37.70958904109589	1	64	2	1	1	0	0	1
60	TCGA-55-6979	7.791780821917808	1	59	2	1	1	0	0	1
61	TCGA-62-A46U	67.95616438356164	0	71	2	1	1	0	0	1
62	TCGA-44-6146	23.93424657534247	0	64	1	1	1	0	0	1
63	TCGA-49-6761	11.638356164383564	0	68	2	1	1	0	0	1
64	TCGA-55-8512	19.95616438356164	1	41	1	1	1	0	0	1
65	TCGA-99-8033	21.56712328767124	1	74	2	1	1	0	0	1
66	TCGA-55-8614	17.621917808219177	0	76	1	1	1	0	0	1
67	TCGA-49-4510	29.457534246575342	1	51	2	3	0	0	1	1
68	TCGA-55-A490	3.2547945205479447	1	78	1	1	1	0	0	1
69	TCGA-49-4507	8.810958904109588	1	73	2	1	1	0	0	1
70	TCGA-55-7727	3.912328767123288	0	70	1	1	1	0	0	1
71	TCGA-97-7938	0.5917808219178082	1	76	2	1	1	0	0	1
72	TCGA-55-A57B	17.95068493150685	0	80	2	3	0	0	1	1
73	TCGA-97-7546	42.24657534246575	0	76	2	1	1	0	0	1
74	TCGA-55-7574	32.71232876712328	1	64	2	1	1	0	0	1
75	TCGA-05-4382	19.95616438356164	0	68	1	0	0	0	0	1
76	TCGA-MP-A4TF	11.046575342465754	1	58	2	1	1	0	0	1
77	TCGA-L9-A50W	14.531506849315068	1	75	1	3	0	0	1	1
78	TCGA-55-7994	19.824657534246573	0	81	1	1	1	0	0	1
79	TCGA-05-4396	9.96164383561644	1	76	1	0	0	0	0	1
80	TCGA-78-7163	225.0	0	60	1	1	1	0	0	1
81	TCGA-05-4427	26.0054794520548	0	65	2	0	0	0	0	1
82	TCGA-L9-A7SV	18.575342465753423	0	69	1	3	0	0	1	1
83	TCGA-78-7149	129.53424657534248	0	71	1	1	1	0	0	1
84	TCGA-64-5774	87.97808219178081	0	60	1	1	1	0	0	1
85	TCGA-64-1679	81.79726027397261	0	58	2	1	1	0	0	1
86	TCGA-44-2656	46.98082191780822	0	59	1	1	1	0	0	1
87	TCGA-97-8175	18.115068493150684	0	55	2	1	1	0	0	1
88	TCGA-05-4422	12.0	0	68	1	0	0	0	0	1
89	TCGA-L9-A444	10.093150684931508	0	60	2	1	1	0	0	1
90	TCGA-67-6216	4.635616438356164	0	57	2	1	1	0	0	1
91	TCGA-55-A492	19.594520547945205	0	70	2	1	1	0	0	1
92	TCGA-44-A479	15.978082191780825	0	73	2	3	0	0	1	1
93	TCGA-73-4658	52.602739726027394	1	80	2	1	1	0	0	1
94	TCGA-05-4403	19.0027397260274	0	76	1	0	0	0	0	1
95	TCGA-49-4506	32.843835616438355	1	68	2	1	1	0	0	1
96	TCGA-MP-A4T4	86.03835616438356	1	68	2	1	1	0	0	1
97	TCGA-62-A471	40.96438356164384	0	64	1	1	1	0	0	1
98	TCGA-55-7284	7.9890410958904114	1	74	1	1	1	0	0	1
99	TCGA-86-A4D0	3.813698630136986	1	48	1	1	1	0	0	1
100	TCGA-44-2665	42.772602739726025	0	55	2	1	1	0	0	1
101	TCGA-05-4424	30.01643835616439	0	70	1	0	0	0	0	1
102	TCGA-49-4494	35.53972602739726	1	77	1	1	1	0	0	1
103	TCGA-49-4512	29.75342465753425	1	69	2	1	1	0	0	1
104	TCGA-MP-A4TC	2.432876712328768	1	77	1	1	1	0	0	1
105	TCGA-05-4418	9.008219178082191	1	69	1	0	0	0	0	1
106	TCGA-50-6594	12.164383561643836	1	79	2	3	0	0	1	1
107	TCGA-93-A4JN	23.6054794520548	0	71	1	1	1	0	0	1
108	TCGA-38-7271	26.301369863013697	1	72	2	1	1	0	0	1
109	TCGA-86-8672	0.6246575342465753	1	59	1	1	1	0	0	1
110	TCGA-86-8279	31.200000000000006	0	46	1	1	1	0	0	1
111	TCGA-MP-A4TK	19.134246575342463	1	56	2	0	0	0	0	1
112	TCGA-38-4629	28.405479452054795	1	68	1	1	1	0	0	1
113	TCGA-55-6983	92.81095890410955	0	81	1	1	1	0	0	1
114	TCGA-50-6593	11.046575342465754	1	49	2	1	1	0	0	1
115	TCGA-73-4666	26.301369863013697	0	52	2	1	1	0	0	1
116	TCGA-69-7973	7.561643835616437	0	42	2	1	1	0	0	1
117	TCGA-49-AAR0	156.65753424657538	0	57	1	3	0	0	1	1
118	TCGA-49-4505	14.07123287671233	1	61	2	1	1	0	0	1
119	TCGA-J2-A4AE	35.47397260273973	0	77	2	1	1	0	0	1
120	TCGA-64-1676	56.81095890410959	0	58	1	1	1	0	0	1
121	TCGA-78-7150	21.895890410958906	1	59	1	1	1	0	0	1
122	TCGA-86-8673	28.339726027397266	0	61	1	1	1	0	0	1
123	TCGA-50-5044	20.51506849315069	1	72	2	1	1	0	0	1
124	TCGA-NJ-A4YF	71.04657534246576	0	50	2	3	0	0	1	1
125	TCGA-NJ-A4YP	1.643835616438356	0	52	1	1	1	0	0	1
126	TCGA-78-7153	119.5068493150685	0	65	2	1	1	0	0	1
127	TCGA-MP-A4TJ	11.145205479452054	1	62	2	0	0	0	0	1
128	TCGA-L4-A4E6	14.3013698630137	0	67	1	1	1	0	0	1
129	TCGA-95-7944	12.394520547945206	0	71	1	1	1	0	0	1
130	TCGA-J2-A4AG	32.48219178082192	0	66	2	1	1	0	0	1
131	TCGA-78-7537	53.32602739726028	1	72	1	0	0	0	0	1
132	TCGA-50-6673	0.7232876712328767	1	84	2	1	1	0	0	1
133	TCGA-55-8511	18.14794520547945	0	73	2	1	1	0	0	1
134	TCGA-MP-A4SY	49.34794520547945	1	61	1	1	1	0	0	1
135	TCGA-95-7562	2.8602739726027395	1	71	1	3	0	0	1	1
136	TCGA-86-8054	37.742465753424646	0	61	1	1	1	0	0	1
137	TCGA-44-7667	36.06575342465754	0	49	2	1	1	0	0	1
138	TCGA-49-6745	17.161643835616438	0	82	1	1	1	0	0	1
139	TCGA-55-1594	38.72876712328768	0	68	1	1	1	0	0	1
140	TCGA-55-6981	45.336986301369855	1	53	2	1	1	0	0	1
141	TCGA-93-A4JP	19.0027397260274	0	64	1	2	0	1	0	1
142	TCGA-50-5946	53.16164383561642	0	62	1	1	1	0	0	1
143	TCGA-44-6779	16.43835616438356	1	50	2	1	1	0	0	1
144	TCGA-55-6975	3.8794520547945206	1	61	1	1	1	0	0	1
145	TCGA-97-7554	25.47945205479452	0	83	2	1	1	0	0	1
146	TCGA-05-4434	15.024657534246574	1	67	2	0	0	0	0	1
147	TCGA-55-8620	12.328767123287673	1	60	1	1	1	0	0	1
148	TCGA-50-7109	10.126027397260271	1	60	1	1	1	0	0	1
149	TCGA-50-5942	60.72328767123288	0	67	2	1	1	0	0	1
150	TCGA-55-8208	22.15890410958904	0	73	2	1	1	0	0	1
151	TCGA-73-4676	9.23835616438356	1	45	1	1	1	0	0	1
152	TCGA-MP-A4TI	14.104109589041094	1	72	1	1	1	0	0	1
153	TCGA-05-4402	8.021917808219179	1	57	2	0	0	0	0	1
154	TCGA-86-8358	21.468493150684928	0	44	1	1	1	0	0	1
155	TCGA-05-4405	20.054794520547947	0	74	2	0	0	0	0	1
156	TCGA-49-4488	28.56986301369863	1	74	2	1	1	0	0	1
157	TCGA-86-A4P7	13.643835616438356	0	63	2	1	1	0	0	1
158	TCGA-J2-8192	24.295890410958904	0	65	2	1	1	0	0	1
159	TCGA-MP-A4T7	5.490410958904111	1	75	2	0	0	0	0	1
160	TCGA-MP-A4SV	86.13698630136986	1	67	1	0	0	0	0	1
161	TCGA-97-A4M5	20.843835616438355	0	83	1	1	1	0	0	1
162	TCGA-78-7220	26.531506849315072	1	53	2	1	1	0	0	1
163	TCGA-73-4675	30.31232876712329	1	59	1	1	1	0	0	1
164	TCGA-78-7156	32.08767123287672	1	62	1	1	1	0	0	1
165	TCGA-78-7155	38.4986301369863	1	68	1	1	1	0	0	1
166	TCGA-62-A46S	54.34520547945205	1	73	1	1	1	0	0	1
167	TCGA-L9-A443	6.345205479452055	1	63	2	1	1	0	0	1
168	TCGA-44-A4SS	13.643835616438356	0	73	1	1	1	0	0	1
169	TCGA-93-A4JO	1.0849315068493148	1	70	1	1	1	0	0	1
170	TCGA-69-7979	13.413698630136988	0	71	2	1	1	0	0	1
171	TCGA-62-A46V	72.2958904109589	0	78	2	1	1	0	0	1
172	TCGA-44-6777	32.44931506849315	1	85	2	1	1	0	0	1
173	TCGA-44-3917	38.89315068493151	0	33	2	1	1	0	0	1
174	TCGA-86-8073	24.32876712328768	0	58	1	1	1	0	0	1
175	TCGA-62-A470	39.254794520547954	1	84	1	1	1	0	0	1
176	TCGA-78-7159	64.8986301369863	0	60	2	1	1	0	0	1
177	TCGA-50-5055	60.16438356164383	1	79	2	1	1	0	0	1
178	TCGA-95-A4VN	18.180821917808217	0	62	2	1	1	0	0	1
179	TCGA-69-A59K	19.43013698630137	0	60	2	3	0	0	1	1
180	TCGA-86-A4JF	24.23013698630137	1	56	1	1	1	0	0	1
181	TCGA-55-6712	5.6219178082191785	1	71	1	1	1	0	0	1
182	TCGA-55-8513	26.0054794520548	0	77	2	1	1	0	0	1
183	TCGA-44-6774	21.63287671232877	0	56	2	1	1	0	0	1
184	TCGA-38-4626	120.7890410958904	0	57	2	1	1	0	0	1
185	TCGA-67-6215	5.720547945205479	0	52	2	1	1	0	0	1
186	TCGA-86-7713	38.038356164383565	0	70	1	1	1	0	0	1
187	TCGA-95-7567	18.673972602739727	0	61	1	1	1	0	0	1
188	TCGA-86-8074	0.7890410958904108	0	62	2	1	1	0	0	1
189	TCGA-86-8671	27.583561643835623	0	72	2	1	1	0	0	1
190	TCGA-78-7154	19.495890410958904	1	72	1	1	1	0	0	1
191	TCGA-95-7947	15.68219178082192	0	67	1	1	1	0	0	1
192	TCGA-44-2657	44.41643835616438	0	74	2	1	1	0	0	1
193	TCGA-44-4112	26.56438356164384	1	60	2	1	1	0	0	1
194	TCGA-NJ-A4YQ	47.07945205479452	0	69	2	1	1	0	0	1
195	TCGA-67-3771	20.054794520547947	0	77	2	3	0	0	1	1
196	TCGA-95-7043	16.536986301369865	1	63	2	1	1	0	0	1
197	TCGA-64-5779	28.405479452054795	0	61	1	1	1	0	0	1
198	TCGA-50-5931	14.26849315068493	1	75	2	1	1	0	0	1
199	TCGA-44-A47G	11.53972602739726	0	73	2	1	1	0	0	1
200	TCGA-50-5939	15.123287671232877	1	85	1	1	1	0	0	1
201	TCGA-78-8660	10.553424657534247	1	69	1	0	0	0	0	1
202	TCGA-73-A9RS	11.17808219178082	1	41	1	3	0	0	1	1
203	TCGA-86-6562	12.361643835616436	1	52	1	1	1	0	0	1
204	TCGA-05-4415	2.9917808219178084	1	57	1	0	0	0	0	1
205	TCGA-50-6591	3.912328767123288	1	63	2	1	1	0	0	1
206	TCGA-93-A4JQ	17.293150684931508	0	49	1	1	1	0	0	1
207	TCGA-44-6144	23.76986301369863	0	58	1	1	1	0	0	1
208	TCGA-78-7536	8.021917808219179	1	69	1	1	1	0	0	1
209	TCGA-95-A4VP	19.89041095890411	0	66	2	1	1	0	0	1
0	TCGA-50-5066	47.40821917808219	0	72	1	3	0	0	1	0
1	TCGA-97-8172	17.917808219178077	0	75	2	1	1	0	0	0
2	TCGA-4B-A93V	9.863013698630136	1	52	2	3	0	0	1	0
3	TCGA-44-6776	86.0054794520548	0	60	2	1	1	0	0	0
4	TCGA-49-AARO	123.5835616438356	0	39	2	3	0	0	1	0
5	TCGA-67-3770	20.054794520547947	0	70	2	1	1	0	0	0
6	TCGA-44-2666	3.189041095890411	1	43	1	1	1	0	0	0
7	TCGA-55-6642	80.51506849315071	0	63	1	1	1	0	0	0
8	TCGA-55-7907	11.276712328767124	1	77	1	1	1	0	0	0
9	TCGA-55-1596	67.89041095890411	0	55	1	2	0	1	0	0
10	TCGA-69-7978	4.405479452054794	0	59	1	1	1	0	0	0
11	TCGA-86-7711	34.38904109589041	1	70	1	1	1	0	0	0
12	TCGA-62-A472	29.917808219178085	0	70	1	1	1	0	0	0
13	TCGA-55-8619	13.676712328767126	0	72	2	1	1	0	0	0
14	TCGA-44-7670	28.997260273972607	0	47	2	1	1	0	0	0
15	TCGA-86-6851	5.8849315068493135	0	73	2	1	1	0	0	0
16	TCGA-55-6970	15.254794520547945	1	67	2	1	1	0	0	0
17	TCGA-78-7145	27.15616438356164	1	52	2	1	1	0	0	0
18	TCGA-97-7553	61.47945205479452	0	58	2	1	1	0	0	0
19	TCGA-49-AAR2	73.11780821917807	0	64	1	3	0	0	1	0
20	TCGA-MP-A4TH	24.36164383561644	0	70	2	1	1	0	0	0
21	TCGA-93-7347	22.454794520547942	0	76	2	1	1	0	0	0
22	TCGA-99-AA5R	21.63287671232877	0	70	2	3	0	0	1	0
23	TCGA-55-A491	20.58082191780822	0	81	2	1	1	0	0	0
24	TCGA-69-8253	14.005479452054796	0	59	2	3	0	0	1	0
25	TCGA-44-2659	44.942465753424656	0	65	2	1	1	0	0	0
26	TCGA-95-A4VK	21.402739726027395	0	74	2	1	1	0	0	0
27	TCGA-69-8254	13.446575342465753	0	85	1	1	1	0	0	0
28	TCGA-78-7633	50.23561643835615	1	67	1	1	1	0	0	0
29	TCGA-62-A46R	56.71232876712328	1	54	2	1	1	0	0	0
30	TCGA-71-8520	6.904109589041095	1	60	2	2	0	1	0	0
31	TCGA-73-4677	1.2493150684931509	1	74	1	1	1	0	0	0
32	TCGA-44-2661	38.1041095890411	0	69	2	1	1	0	0	0
33	TCGA-S2-AA1A	16.865753424657534	0	68	2	3	0	0	1	0
34	TCGA-97-A4M1	19.75890410958904	0	52	2	1	1	0	0	0
35	TCGA-73-7498	39.09041095890411	0	58	2	1	1	0	0	0
36	TCGA-55-8506	0.3616438356164384	0	62	2	1	1	0	0	0
37	TCGA-NJ-A4YI	0.1315068493150685	1	87	2	1	1	0	0	0
38	TCGA-35-5375	8.679452054794519	0	61	1	1	1	0	0	0
39	TCGA-J2-A4AD	18.082191780821923	1	61	2	1	1	0	0	0
40	TCGA-67-3772	18.83835616438356	0	82	2	1	1	0	0	0
41	TCGA-55-6984	24.98630136986301	1	71	2	1	1	0	0	0
42	TCGA-50-5045	71.47397260273974	1	57	2	3	0	0	1	0
43	TCGA-49-4487	28.10958904109589	1	72	2	1	1	0	0	0
44	TCGA-97-7941	15.912328767123286	0	72	2	1	1	0	0	0
45	TCGA-78-7152	39.945205479452056	1	65	1	1	1	0	0	0
46	TCGA-50-8457	36.98630136986301	0	63	2	3	0	0	1	0
47	TCGA-97-8552	20.58082191780822	0	55	2	1	1	0	0	0
48	TCGA-55-6969	40.73424657534247	0	52	1	1	1	0	0	0
49	TCGA-44-6145	19.56164383561644	0	62	2	1	1	0	0	0
50	TCGA-55-1595	48.62465753424658	0	74	2	2	0	1	0	0
51	TCGA-44-6775	23.17808219178082	0	72	2	1	1	0	0	0
52	TCGA-73-7499	50.33424657534246	1	81	2	1	1	0	0	0
53	TCGA-44-A4SU	13.446575342465753	1	67	2	1	1	0	0	0
54	TCGA-35-4123	5.983561643835618	0	38	1	1	1	0	0	0
55	TCGA-97-A4LX	20.186301369863013	0	81	1	1	1	0	0	0
56	TCGA-55-8299	15.41917808219178	1	61	2	1	1	0	0	0
57	TCGA-44-5645	28.0109589041096	0	61	2	3	0	0	1	0
58	TCGA-55-6971	46.02739726027397	0	59	2	1	1	0	0	0
59	TCGA-55-8621	16.93150684931507	0	75	2	1	1	0	0	0
60	TCGA-49-AAR3	62.23561643835615	0	69	1	3	0	0	1	0
61	TCGA-44-5643	33.30410958904109	0	53	1	3	0	0	1	0
62	TCGA-55-6968	42.50958904109589	1	61	1	1	1	0	0	0
63	TCGA-55-8507	13.742465753424652	0	53	1	1	1	0	0	0
64	TCGA-97-A4M0	21.435616438356163	0	60	2	1	1	0	0	0
65	TCGA-69-7980	13.512328767123284	0	70	2	1	1	0	0	0
66	TCGA-83-5908	27.09041095890411	0	59	2	1	1	0	0	0
67	TCGA-05-4420	29.98356164383561	0	41	1	0	0	0	0	0
68	TCGA-NJ-A55O	0.4273972602739726	0	56	2	1	1	0	0	0
69	TCGA-38-4628	49.052054794520544	1	65	2	1	1	0	0	0
70	TCGA-L4-A4E5	19.0027397260274	0	48	2	1	1	0	0	0
71	TCGA-MP-A4TA	31.232876712328768	1	75	2	1	1	0	0	0
72	TCGA-44-2668	25.019178082191782	1	51	1	1	1	0	0	0
73	TCGA-55-8206	29.194520547945213	0	56	1	1	1	0	0	0
74	TCGA-L9-A743	21.83013698630137	0	56	1	3	0	0	1	0
75	TCGA-44-7669	18.871232876712327	1	59	1	3	0	0	1	0
76	TCGA-MP-A4SW	58.454794520547935	1	53	1	1	1	0	0	0
77	TCGA-86-8056	4.56986301369863	0	63	2	1	1	0	0	0
78	TCGA-38-6178	14.728767123287671	0	70	2	1	1	0	0	0
79	TCGA-L9-A5IP	1.906849315068493	1	40	2	3	0	0	1	0
80	TCGA-86-7701	31.134246575342463	0	66	1	1	1	0	0	0
81	TCGA-35-4122	7.397260273972603	0	69	1	1	1	0	0	0
82	TCGA-MP-A5C7	73.90684931506848	0	76	2	1	1	0	0	0
83	TCGA-55-6986	107.2109589041096	0	74	2	1	1	0	0	0
84	TCGA-49-AARE	40.405479452054784	1	51	2	3	0	0	1	0
85	TCGA-55-8514	17.0958904109589	0	70	2	3	0	0	1	0
86	TCGA-NJ-A4YG	74.33424657534246	0	65	1	1	1	0	0	0
87	TCGA-97-A4M7	20.67945205479452	0	74	1	1	1	0	0	0
88	TCGA-55-7995	29.227397260273968	0	73	2	1	1	0	0	0
89	TCGA-55-8616	1.5780821917808217	0	58	2	1	1	0	0	0
90	TCGA-69-7764	13.610958904109587	0	75	1	1	1	0	0	0
91	TCGA-35-3615	0.4602739726027397	0	57	1	1	1	0	0	0
92	TCGA-55-7911	17.654794520547945	0	70	2	1	1	0	0	0
93	TCGA-55-7815	25.413698630136984	0	76	1	0	0	0	0	0
94	TCGA-69-8255	4.241095890410959	0	71	1	1	1	0	0	0
95	TCGA-44-7659	22.717808219178075	0	70	1	1	1	0	0	0
96	TCGA-64-1681	38.36712328767123	1	61	2	1	1	0	0	0
97	TCGA-55-8508	20.28493150684932	0	60	2	3	0	0	1	0
98	TCGA-49-6742	16.043835616438358	1	70	1	1	1	0	0	0
99	TCGA-91-A4BD	19.824657534246573	0	78	1	1	1	0	0	0
100	TCGA-50-5068	49.282191780821925	1	59	2	1	1	0	0	0
101	TCGA-67-6217	13.873972602739723	0	73	2	1	1	0	0	0
102	TCGA-MP-A4T8	5.293150684931507	1	68	1	0	0	0	0	0
103	TCGA-78-7158	5.8849315068493135	1	59	2	1	1	0	0	0
104	TCGA-44-3396	37.15068493150685	0	74	2	1	1	0	0	0
105	TCGA-MP-A4T6	58.84931506849316	1	76	2	1	1	0	0	0
106	TCGA-73-4659	23.37534246575343	1	66	1	1	1	0	0	0
107	TCGA-05-4433	24.0	0	82	1	0	0	0	0	0
108	TCGA-73-4662	82.68493150684931	0	65	2	1	1	0	0	0
109	TCGA-55-7726	21.435616438356163	0	72	2	1	1	0	0	0
110	TCGA-86-8359	14.597260273972609	1	52	1	1	1	0	0	0
111	TCGA-55-7227	31.298630136986297	1	77	1	1	1	0	0	0
112	TCGA-55-7283	20.02191780821918	0	76	2	1	1	0	0	0
113	TCGA-97-8171	18.673972602739727	0	81	1	2	0	1	0	0
114	TCGA-MN-A4N4	38.630136986301366	0	57	1	1	1	0	0	0
115	TCGA-L9-A8F4	15.649315068493149	0	64	2	3	0	0	1	0
116	TCGA-MP-A4TD	10.093150684931508	1	71	1	1	1	0	0	0
117	TCGA-38-4632	44.613698630136994	1	42	1	3	0	0	1	0
118	TCGA-64-5781	51.254794520547954	0	55	2	1	1	0	0	0
119	TCGA-97-7552	63.51780821917808	0	70	1	1	1	0	0	0
120	TCGA-55-7576	22.02739726027397	0	54	1	3	0	0	1	0
121	TCGA-69-7974	6.049315068493152	0	54	2	1	1	0	0	0
122	TCGA-97-8179	14.3013698630137	0	72	1	1	1	0	0	0
123	TCGA-44-3918	34.06027397260274	0	60	2	1	1	0	0	0
124	TCGA-55-6980	69.33698630136986	0	56	1	1	1	0	0	0
125	TCGA-MN-A4N1	27.189041095890413	0	60	1	3	0	0	1	0
126	TCGA-69-7765	5.424657534246575	0	56	1	3	0	0	1	0
127	TCGA-95-7948	15.649315068493149	0	42	2	1	1	0	0	0
128	TCGA-NJ-A55R	19.824657534246573	0	67	1	1	1	0	0	0
129	TCGA-97-7547	64.60273972602741	0	67	2	1	1	0	0	0
130	TCGA-97-A4M6	18.673972602739727	0	45	2	1	1	0	0	0
131	TCGA-55-8096	23.63835616438357	1	67	2	1	1	0	0	0
132	TCGA-71-6725	8.416438356164385	0	48	2	2	0	1	0	0
133	TCGA-55-7573	16.01095890410959	0	72	2	1	1	0	0	0
134	TCGA-44-2664	41.12876712328767	0	66	2	3	0	0	1	0
135	TCGA-44-7671	29.227397260273968	0	64	1	3	0	0	1	0
136	TCGA-44-A47F	11.07945205479452	0	74	1	1	1	0	0	0
137	TCGA-55-7910	34.1917808219178	0	50	2	3	0	0	1	0
138	TCGA-55-8205	19.693150684931503	0	76	2	1	1	0	0	0
139	TCGA-86-7714	20.54794520547945	1	61	2	3	0	0	1	0
140	TCGA-NJ-A7XG	20.28493150684932	0	49	1	3	0	0	1	0
141	TCGA-MP-A4T9	41.58904109589041	1	54	2	1	1	0	0	0
142	TCGA-44-7672	23.63835616438357	0	52	2	1	1	0	0	0
143	TCGA-49-AARR	164.1205479452055	0	68	1	3	0	0	1	0
144	TCGA-78-8655	77.58904109589041	0	77	2	0	0	0	0	0
145	TCGA-NJ-A55A	0.4931506849315068	0	76	2	1	1	0	0	0
146	TCGA-86-8280	23.046575342465754	0	54	2	1	1	0	0	0
147	TCGA-69-7761	6.115068493150687	0	84	1	1	1	0	0	0
148	TCGA-44-5644	28.37260273972604	0	51	2	1	1	0	0	0
149	TCGA-49-AAQV	22.257534246575347	1	63	2	3	0	0	1	0
150	TCGA-55-5899	30.575342465753423	0	58	1	1	1	0	0	0
151	TCGA-86-8668	13.906849315068492	0	61	2	1	1	0	0	0
152	TCGA-55-8087	15.18904109589041	0	59	2	1	1	0	0	0
153	TCGA-O1-A52J	59.11232876712329	1	74	2	1	1	0	0	0
154	TCGA-44-3919	33.73150684931507	1	71	2	1	1	0	0	0
155	TCGA-55-8510	17.72054794520548	0	55	2	1	1	0	0	0
156	TCGA-78-7147	19.265753424657536	1	67	2	1	1	0	0	0
157	TCGA-55-7914	6.147945205479453	1	71	2	1	1	0	0	0
158	TCGA-73-4670	4.306849315068494	0	69	2	1	1	0	0	0
159	TCGA-05-4398	47.04657534246575	0	47	2	0	0	0	0	0
160	TCGA-86-A4P8	26.46575342465753	0	59	2	1	1	0	0	0
161	TCGA-93-8067	6.115068493150687	0	77	1	2	0	1	0	0
162	TCGA-97-8177	16.405479452054795	0	59	2	1	1	0	0	0
163	TCGA-49-AARN	37.31506849315068	1	56	2	3	0	0	1	0
164	TCGA-38-4625	97.74246575342468	0	66	2	1	1	0	0	0
165	TCGA-MN-A4N5	2.7616438356164386	0	63	1	1	1	0	0	0
166	TCGA-97-A4M3	17.753424657534246	0	69	2	1	1	0	0	0
167	TCGA-86-8076	32.64657534246575	0	42	1	1	1	0	0	0
168	TCGA-44-6778	61.282191780821925	0	59	1	3	0	0	1	0
169	TCGA-86-8669	30.83835616438356	0	64	1	1	1	0	0	0
170	TCGA-49-AARQ	221.32602739726028	0	41	2	3	0	0	1	0
171	TCGA-38-A44F	4.3726027397260285	0	80	1	1	1	0	0	0
172	TCGA-55-8091	19.72602739726027	0	74	1	1	1	0	0	0
173	TCGA-99-8028	36.75616438356165	0	50	2	3	0	0	1	0
174	TCGA-55-7725	14.531506849315068	0	68	2	1	1	0	0	0
175	TCGA-95-7039	41.81917808219178	0	54	2	1	1	0	0	0
176	TCGA-86-8674	26.4986301369863	0	50	1	1	1	0	0	0
177	TCGA-55-A48Z	21.402739726027395	0	60	2	1	1	0	0	0
178	TCGA-99-8025	34.849315068493155	0	72	2	3	0	0	1	0
179	TCGA-53-7624	34.29041095890411	1	40	2	1	1	0	0	0
180	TCGA-78-7167	88.14246575342466	1	77	1	1	1	0	0	0
181	TCGA-86-8075	22.81643835616439	1	66	2	1	1	0	0	0
182	TCGA-49-6767	22.257534246575347	0	46	2	1	1	0	0	0
183	TCGA-78-7148	20.58082191780822	1	71	1	1	1	0	0	0
184	TCGA-53-7626	30.54246575342465	1	76	2	1	1	0	0	0
185	TCGA-49-6743	53.2931506849315	0	81	2	1	1	0	0	0
186	TCGA-53-7813	13.93972602739726	0	51	2	1	1	0	0	0
187	TCGA-49-AAR4	28.898630136986306	1	51	1	3	0	0	1	0
188	TCGA-86-A456	29.457534246575342	0	78	2	2	0	1	0	0
189	TCGA-44-6148	23.145205479452056	0	60	1	1	1	0	0	0
190	TCGA-50-6597	41.68767123287671	1	79	2	1	1	0	0	0
191	TCGA-97-A4M2	20.51506849315069	0	66	1	1	1	0	0	0
192	TCGA-78-7161	9.567123287671231	1	69	2	1	1	0	0	0
193	TCGA-49-4501	46.71780821917808	1	67	2	1	1	0	0	0
