# Supplementary material for: Mapping the landscape of histomorphological cancer phenotypes using self-supervised learning on unannotated pathology slides
Source: Nat Commun. 2024 Jun 11;15:4596. doi: 10.1038/s41467-024-48666-7 (PMC11525555; doi:10.1038/s41467-024-48666-7)
Supplement: Supplementary file 4 — Source Data [file 41467_2024_48666_MOESM4_ESM.zip › Source_Data/supplementary_figure23b-2.csv]

	0	1	2	3	4	5	6	7	8	9	10	11	12	13	14	15	16	17	18	19	20	21	22	23	24	25	26	27	28	29	30	31	32	33
BLCA	False	True	True	True	True	True	True	True	True	True	False	True	True	True	True	True	True	True	True	True	False	True	True	True	False	True	True	True	True	True	True	True	True	True
BRCA	True	False	True	True	True	True	False	True	False	False	False	True	True	True	True	True	True	True	True	False	True	True	True	True	False	True	True	True	True	True	True	True	True	True
CESC	True	False	True	True	True	True	True	True	True	True	True	True	True	True	True	True	True	True	True	True	True	True	True	False	True	True	True	False	False	True	True	True	True	True
COAD	True	True	True	True	True	True	False	True	True	True	True	True	True	False	True	False	True	True	True	True	True	True	True	True	False	True	True	True	True	True	False	True	True	True
LUAD	True	True	True	True	False	True	True	True	False	True	False	True	True	False	False	False	True	False	True	True	True	True	True	True	True	True	True	False	True	True	True	True	False	True
LUSC	True	True	True	True	True	True	True	True	True	False	False	True	True	True	False	True	True	True	True	False	True	True	True	False	False	True	False	False	True	False	True	True	True	False
SKCM	True	True	True	True	True	True	True	False	False	True	False	False	False	False	False	False	True	True	True	True	True	False	True	True	False	False	True	False	True	False	True	True	True	True
STAD	False	True	True	False	True	True	True	True	True	False	True	True	True	True	True	True	True	True	False	True	True	True	True	True	True	True	True	False	False	True	True	True	True	True
UCEC	True	True	True	True	True	True	False	True	True	True	True	True	False	True	True	False	True	True	True	False	True	True	True	True	True	True	True	False	True	True	True	False	False	True
