# Supplementary material for: Mapping the landscape of histomorphological cancer phenotypes using self-supervised learning on unannotated pathology slides
Source: Nat Commun. 2024 Jun 11;15:4596. doi: 10.1038/s41467-024-48666-7 (PMC11525555; doi:10.1038/s41467-024-48666-7)
Supplement: Supplementary file 4 — Source Data [file 41467_2024_48666_MOESM4_ESM.zip › Source_Data/figure7de.csv]

samples	slides	0	1	2	3	4	5	6	7	8	9	10	11	12	13	14	15	16	17	18	19	20	21	22	23	24	25	26	27	28	29	30	31	32	33	34	35	36	37	38	39	40	41	42	43	44	45	luad	Leukocyte Fraction
TCGA-50-5045	TCGA-50-5045-01Z-00-DX1	2.470674201043549	1.2979539402217175	1.3479643607963787	1.1607528187082323	1.3955924097856336	1.3479643607963787	0.6301245676460621	2.016418928765953	-2.8579548834475164	1.4185819280103322	0.03228756689044143	2.63833860003753	-0.7561697934738287	2.016418928765953	-1.6724605253479838	1.5464152995202172	0.2734496237073296	1.8828875361414301	-1.6724605253479838	-2.8579548834475164	0.40698101633185235	0.34244249519428127	1.0683794985772175	0.8124461244400165	-2.8579548834475164	0.40698101633185235	-2.8579548834475164	-2.3656077059079292	-2.8579548834475164	-0.7561697934738287	0.11929894388007156	0.8924888321135533	1.3720619123754392	0.5247640519882353	0.11929894388007156	0.34244249519428127	1.001688124078545	-0.5738482366798738	2.396566228889827	-2.3656077059079292	0.19934165155360795	0.8532681189602718	-2.8579548834475164	-2.3656077059079292	0.19934165155360795	-2.8579548834475164	1	0.4670129909
TCGA-69-7765	TCGA-69-7765-01Z-00-DX1	3.0185554950641222	2.0425455284883447	0.9816735678030817	-2.5595233141400886	-1.2155510095331374	-0.11693872086502743	2.4980210571711705	1.3493983479283993	-1.2155510095331374	-0.522403828973192	-2.5595233141400886	-2.5595233141400886	0.39388690290096307	1.6748207483630275	-2.5595233141400886	-2.5595233141400886	2.6762692885774895	1.7801812640208539	-1.2155510095331374	0.576208459694918	0.576208459694918	1.8289714281902856	1.3493983479283993	0.17074335158675336	-2.5595233141400886	0.17074335158675336	1.3493983479283993	0.9816735678030817	-2.5595233141400886	-1.2155510095331374	-2.5595233141400886	1.7288879696333033	-0.522403828973192	0.8638905321466988	2.0802858564711917	2.696471995895009	-0.11693872086502743	3.074908431615254	-2.5595233141400886	1.8289714281902856	0.17074335158675336	-0.522403828973192	-2.5595233141400886	0.17074335158675336	-2.5595233141400886	-1.2155510095331374	1	0.3528713839
TCGA-49-4487	TCGA-49-4487-01Z-00-DX1	1.6731457576967461	1.3708648858238126	1.3708648858238126	1.0225581915555964	4.624426268679903	0.14708945420169695	-1.4623484582324036	0.8402366347616423	0.4835616908229099	-0.07605409711251276	2.2265309958815327	-1.4623484582324036	3.42800066998935	2.1211704802237064	-2.195685022189182	-0.7692012776724582	-0.36373616956429444	0.6170930834474326	-2.195685022189182	-0.07605409711251276	0.6170930834474326	0.32941101099565095	1.9388489234297515	-0.07605409711251276	-1.4623484582324036	-2.195685022189182	-0.7692012776724582	-1.4623484582324036	0.8402366347616423	-1.4623484582324036	-2.195685022189182	1.245701742869806	3.1123625202709793	0.6170930834474326	-2.195685022189182	-0.36373616956429444	1.9388489234297515	-0.7692012776724582	-2.195685022189182	-2.195685022189182	-0.07605409711251276	-1.4623484582324036	-2.195685022189182	-0.36373616956429444	1.6731457576967461	-2.195685022189182	1	0.5217886147
TCGA-95-7948	TCGA-95-7948-01Z-00-DX1	-0.05025962567490794	1.4538177711013662	2.070003910525183	2.1833325958321863	0.46056599809108256	-2.709451863699223	0.7970382347122955	1.0483526629932016	2.0081285068070955	1.2490233584553527	-0.7434068062348533	2.7731014219382963	-2.709451863699223	1.6843414297131987	-2.709451863699223	-2.709451863699223	0.35520548243325667	-1.8420190949029633	-1.8420190949029633	0.10389105415235012	0.10389105415235012	0.5558761778954073	0.10389105415235012	2.2355183490027564	-2.709451863699223	-1.148871914343018	2.701275687367041	2.690580398250293	1.490185415272241	-2.709451863699223	0.9305696273368183	1.3360347354449824	0.5558761778954073	0.6428875548850375	-0.7434068062348533	-1.8420190949029633	1.3360347354449824	-1.8420190949029633	-2.709451863699223	-0.45572473378307254	1.6843414297131987	0.46056599809108256	1.5252767350835108	0.35520548243325667	-2.709451863699223	-2.709451863699223	1	0.1125480601
TCGA-NJ-A4YF	TCGA-NJ-A4YF-01Z-00-DX1	-0.022360229269810183	1.2769227548604505	2.9678009992347247	1.5646048273122313	1.1477110233804444	-1.5264376260460848	-0.4278253373779748	3.1417073591033953	-2.21958480660603	2.9733720442841802	1.076252059398299	4.685165963355808	-0.4278253373779748	2.4151441816236057	0.41947252300922866	2.1371240200835615	-1.1209725179379202	0.5530039156337514	-1.5264376260460848	-2.1341947843957065	-1.5264376260460848	1.8747597556160707	0.724854172560411	0.8714576467522859	-0.27367465755071674	-2.21958480660603	-0.8332904454861394	0.17831046619234048	-0.022360229269810183	-2.21958480660603	-0.8332904454861394	1.5180848116773387	1.6090565898830649	0.41947252300922866	-1.1209725179379202	-2.1341947843957065	-0.6101468941719297	-2.1341947843957065	-2.1341947843957065	-2.1341947843957065	0.08300028638801571	0.2653218431819706	-2.1341947843957065	-2.21958480660603	2.187134440658223	-2.1341947843957065	1	0.2321813039
TCGA-97-7941	TCGA-97-7941-01Z-00-DX1	0.8358823876871604	1.38242609405523	3.5970424141033184	4.261033010371808	-1.5620128851112103	-1.9794312792189626	-1.9794312792189626	2.781792536742473	4.1484141322636585	0.22974658411684423	1.8052829448752634	0.8358823876871604	-1.9794312792189626	0.22974658411684423	-1.9794312792189626	-0.8688657045512649	-0.1757185239913195	-0.8688657045512649	1.1460373159909993	0.9228937646767896	0.3838972639441032	-1.5620128851112103	1.9643476395049508	2.4082790284409112	3.335826914839701	-1.9794312792189626	2.7284465560371807	-1.5620128851112103	0.047425027322889335	-1.9794312792189626	1.002936472350326	0.517428656568625	1.1460373159909993	-1.9794312792189626	-1.9794312792189626	-1.9794312792189626	-1.5620128851112103	1.529029568247105	-0.1757185239913195	-1.9794312792189626	-0.46340059644310116	-1.9794312792189626	-1.5620128851112103	-1.5620128851112103	-1.5620128851112103	-1.9794312792189626	1	0.227724124
TCGA-78-7152	TCGA-78-7152-01Z-00-DX1	1.6664030483623824	1.123538070851775	2.4803317675749676	0.4533804085165283	1.473211819331524	-2.949326081980054	-2.949326081980054	-0.5582205031619516	1.051217409272149	1.6798260686945228	1.3696711403906834	-0.8459025756137324	1.8621476254884777	1.1690004449285323	-2.949326081980054	-2.949326081980054	1.639004074174268	1.123538070851775	1.5212210385178846	0.3580702287122035	1.1909793516473077	-1.0282241324076873	1.2335389660661034	0.40686039288163567	2.0351667896201184	-2.949326081980054	-0.0727126873802506	0.0013952847734710616	0.7296337851446864	-0.3350769518477419	0.1349266773979938	1.3326298687103342	2.3527705419369487	-0.5582205031619516	-0.4404374675055678	0.3580702287122035	1.1465275890764737	-2.637662044841788	-1.9445148642818424	-1.5390497561736778	0.8588455166246929	-0.152755395053787	-1.9445148642818424	-0.4404374675055678	-0.5582205031619516	-2.949326081980054	1	0.3154274181
TCGA-44-2656	TCGA-44-2656-01Z-00-DX1	-0.16319344220885235	2.6700199018473634	3.3333141192576274	-1.8110882716926522	2.9278490111494633	4.734646357742059	0.529953738351093	-1.8110882716926522	-1.8110882716926522	2.139391650785193	-1.8110882716926522	-1.8110882716926522	-1.8110882716926522	3.3631670824073088	-1.8110882716926522	-1.8110882716926522	1.2231009189110376	2.5448567588933573	-1.8110882716926522	-1.8110882716926522	2.475863887406406	-0.16319344220885235	0.529953738351093	-1.8110882716926522	-1.8110882716926522	2.234701830589518	-1.8110882716926522	-1.8110882716926522	-1.8110882716926522	-0.16319344220885235	-0.16319344220885235	3.014860388139093	3.7880502763725747	2.401755915252684	-0.16319344220885235	-0.16319344220885235	1.4462444702252482	-1.8110882716926522	-1.8110882716926522	0.529953738351093	-1.8110882716926522	-1.8110882716926522	-1.8110882716926522	0.9354188464592568	-1.8110882716926522	-1.8110882716926522	1	0.441464197
TCGA-93-8067	TCGA-93-8067-01Z-00-DX1	1.8629092994968817	2.009512773688757	1.6097134031162699	1.3163655931288116	-0.1652389477954035	-0.5219138917341359	2.1272958093451404	1.5752272270451009	-2.4678240407894494	0.24022616031276023	0.4225477171067151	2.7306729904763762	-2.7452850949420045	0.24022616031276023	1.0585364838267117	0.47661493837699087	2.1272958093451404	-0.1652389477954035	1.8496640727468607	-0.3883824991096132	1.9748272157008673	0.4225477171067151	1.0585364838267117	2.820442989905086	1.5926189697569697	-0.06992876799107872	-0.6760645715613949	-1.774676860229504	-2.4678240407894494	-2.4678240407894494	-1.0815296796695586	-0.1652389477954035	-0.8583861283553489	-1.3692117521213394	1.423996257321177	-2.7452850949420045	-2.7452850949420045	-2.7452850949420045	2.0965241506783867	-2.7452850949420045	0.47661493837699087	1.1697621189369363	0.9333733408727061	-2.7452850949420045	0.24022616031276023	-2.7452850949420045	1	0.266695727
TCGA-50-8457	TCGA-50-8457-01Z-00-DX1	0.5279159391844805	1.6265282278525905	2.384213929550107	3.9998823917348436	-1.7307983764399513	-1.7307983764399513	0.017090315418490043	4.088962021788532	4.726620516730825	1.751691370806597	2.7251405165207	-1.081521973249619	-1.7307983764399513	0.017090315418490043	0.8643881758056944	0.7102374959784354	-1.081521973249619	0.7102374959784354	-1.7307983764399513	-1.7307983764399513	-1.7307983764399513	1.3163732995487516	2.9615292945849307	2.4738260882397944	-1.7307983764399513	-1.081521973249619	3.69760151986191	-1.7307983764399513	-1.7307983764399513	-1.7307983764399513	-1.081521973249619	0.9979195684302162	2.414985588216861	-1.081521973249619	-1.7307983764399513	-1.7307983764399513	-1.7307983764399513	1.4834273842119172	-1.7307983764399513	-1.7307983764399513	-1.7307983764399513	-1.7307983764399513	-1.7307983764399513	-1.7307983764399513	0.5279159391844805	-1.7307983764399513	1	0.3318435828
TCGA-97-8177	TCGA-97-8177-01Z-00-DX1	1.3679888074068787	1.321468791771986	2.3878202182218744	2.0381464697421254	0.9160036836638215	-1.029906465391492	1.2213853332150038	1.4958221789167636	3.614484433749881	2.2087719867728888	-1.7230536459514365	-1.7230536459514365	-1.8171763181942913	0.8418957115100998	-1.8171763181942913	-1.8171763181942913	0.068705823276618	1.1101596981047797	-1.8171763181942913	-1.8171763181942913	-1.029906465391492	4.911579711910249	1.6091508642237669	1.8878642666927874	-1.7230536459514365	-0.11361573351733689	4.185029292217494	-1.7230536459514365	-1.8171763181942913	-1.7230536459514365	-0.6244413572833274	0.7618530038365634	1.9658258081624993	-1.8171763181942913	-1.7230536459514365	-1.8171763181942913	-1.029906465391492	3.0727368996453044	-1.8171763181942913	-1.8171763181942913	1.1101596981047797	-1.8171763181942913	0.22285650310387606	-1.7230536459514365	-0.6244413572833274	-1.8171763181942913	1	0.3957105212
TCGA-49-AARN	TCGA-49-AARN-01Z-00-DX1	1.415181737116526	2.858171441912962	2.03933604618952	2.03933604618952	0.9043561133505351	-1.9860156445456294	-1.9860156445456294	3.0638403627039077	0.4988910052423714	2.5465838486076264	1.4797202582540971	-0.3765777321115289	-0.040105495490315946	2.456635611944687	-0.5997212834257386	-1.9860156445456294	1.2720808934758527	1.8206468452246902	-1.9860156445456294	-1.292868463985684	0.21120893279058972	-0.5997212834257386	2.1728674388140425	2.276664232495686	-1.292868463985684	-0.8874033558775194	-0.8874033558775194	-2.486625069436899	-1.9860156445456294	-1.9860156445456294	-2.486625069436899	1.5403448800705322	3.1730396546688997	0.41187962825274127	-0.8874033558775194	-2.486625069436899	1.415181737116526	-0.3765777321115289	-2.486625069436899	-2.486625069436899	2.420703602718624	-0.8874033558775194	-0.8874033558775194	0.7220345565565811	-0.8874033558775194	-2.486625069436899	1	0.3627027241
TCGA-62-A46S	TCGA-62-A46S-01Z-00-DX1	0.6866612115585022	-0.9227767008755983	-1.4969229155801562	-1.4969229155801562	1.0231334481797152	-1.4969229155801562	-1.4969229155801562	0.17583558779251174	2.021662278290842	0.17583558779251174	3.0475152126765237	1.642172656585939	3.0662073456886763	2.660742237580512	-0.9227767008755983	-1.4969229155801562	-0.9227767008755983	1.7162806287396606	-0.22962952031565287	5.782862393984405	-0.9227767008755983	-1.4969229155801562	0.17583558779251174	-0.9227767008755983	-0.9227767008755983	-1.4969229155801562	-1.4969229155801562	-1.4969229155801562	3.339903176165717	-1.4969229155801562	2.2960991239926027	0.46351766024429253	1.3798083921184476	0.46351766024429253	-1.4969229155801562	1.156664840804238	1.910436643180618	-1.4969229155801562	-1.4969229155801562	-1.4969229155801562	1.0231334481797152	-1.4969229155801562	-1.4969229155801562	-1.4969229155801562	-1.4969229155801562	-1.4969229155801562	1	0.2363431077
TCGA-NJ-A4YP	TCGA-NJ-A4YP-01Z-00-DX1	0.42824312423777755	1.016029789139897	-1.963389080071031	2.7700489303851046	-1.963389080071031	-1.963389080071031	0.7647153608589905	3.0084599538301027	1.709176969699842	1.016029789139897	-0.08258249952821295	-0.08258249952821295	-1.963389080071031	-1.181194788196323	-1.963389080071031	-1.181194788196323	-1.181194788196323	1.2167004846020477	1.9968590421516228	1.121390304797723	0.6105646810317324	-1.963389080071031	2.374153273293091	2.1510097219788813	4.656535658969617	-1.963389080071031	2.5076846659176137	0.20509957292356784	-1.963389080071031	-1.181194788196323	-1.181194788196323	-0.08258249952821295	-1.963389080071031	-1.963389080071031	1.6520185558598932	-1.963389080071031	0.20509957292356784	-1.963389080071031	-1.181194788196323	-1.963389080071031	0.42824312423777755	0.8982467534835132	1.8145374853576683	-1.963389080071031	4.234905614008097	-1.963389080071031	1	0.3279730421
TCGA-69-7763	TCGA-69-7763-01Z-00-DX1	0.7291080157399916	0.5467864589460367	4.6930907600988485	1.5022979039734734	2.9263325930762107	-1.0626514534880638	-1.9296757173019055	-1.9296757173019055	-0.3695042729281184	1.422255196299937	0.323642907631827	-1.9296757173019055	-1.0626514534880638	3.1420411659029024	-1.9296757173019055	-1.9296757173019055	1.5022979039734734	0.035960835180046224	2.2695530566871405	3.6007876406240036	2.338545928174092	-1.9296757173019055	2.115402376859882	0.5467864589460367	3.0644829315570283	-1.9296757173019055	-1.9296757173019055	-1.9296757173019055	-1.9296757173019055	-1.9296757173019055	0.5467864589460367	2.600910192641583	3.031693108734037	-1.9296757173019055	-1.9296757173019055	-1.9296757173019055	0.5467864589460367	-1.0626514534880638	0.7291080157399916	-1.9296757173019055	1.335243819310307	-1.0626514534880638	-1.0626514534880638	-1.0626514534880638	-1.9296757173019055	-1.9296757173019055	1	0.2272509543
TCGA-L9-A443	TCGA-L9-A443-01Z-00-DX1	0.3900939004102888	0.23594322058303074	3.1537139526673097	2.6488763707459415	2.2508462411252954	-1.5558162486450247	0.23594322058303074	3.008531942822812	1.970544275971137	0.5236252930348115	1.4399160249089666	1.0091331088165125	-2.4279650872892544	1.0091331088165125	-1.5558162486450247	2.0817699110813614	-2.4279650872892544	0.3900939004102888	-2.4279650872892544	-2.4279650872892544	2.5550576155282867	2.8509029986192287	2.5550576155282867	0.3900939004102888	-0.45720395997691465	-1.5558162486450247	1.7400206173593045	-2.4279650872892544	-2.4279650872892544	-1.5558162486450247	-1.5558162486450247	0.3900939004102888	1.2773970954111915	-0.16952188752513386	-2.4279650872892544	-0.8626690680850793	-1.5558162486450247	1.970544275971137	-0.16952188752513386	-0.8626690680850793	1.9995318128443893	-2.4279650872892544	2.4872350191895256	-2.4279650872892544	-2.4279650872892544	-2.4279650872892544	1	0.1636776676
TCGA-97-8175	TCGA-97-8175-01Z-00-DX1	2.5870977455766475	2.8172753235482375	2.363954194262438	1.1889689268097543	0.709395846547868	2.7087946805541674	-0.7569412222455592	2.5870977455766475	-2.308217844083095	1.8080081352159776	0.7835038187015897	2.7496166750744226	-1.8555535109136692	0.44703158208037674	-0.24611559847956865	3.1416587628504464	0.34167106642255085	1.3633223139545319	-2.308217844083095	-2.308217844083095	0.5423417618847015	-0.24611559847956865	1.1889689268097543	1.8080081352159776	-2.308217844083095	1.322500319434277	-1.8555535109136692	-2.308217844083095	-2.308217844083095	-1.8555535109136692	0.709395846547868	1.402543027107813	0.8524966901885414	-1.1624063303537238	0.0903566381416443	-2.308217844083095	-0.06379404168561376	-2.308217844083095	3.9220988123089877	-2.308217844083095	-1.8555535109136692	-0.06379404168561376	-2.308217844083095	0.22388803076616703	-2.308217844083095	-2.308217844083095	1	0.3584479051
TCGA-NJ-A55R	TCGA-NJ-A55R-01Z-00-DX1	-1.7001393413135926	1.9065991396075779	1.8621473770367434	3.5073033720729234	-1.7001393413135926	1.256011573466428	5.097254396833527	3.480635124990762	-1.7001393413135926	1.9065991396075779	-1.7001393413135926	0.1573992847983181	-1.7001393413135926	1.256011573466428	3.6386393741340104	-1.7001393413135926	3.0885930372147383	1.7155439028448685	-1.7001393413135926	-1.7001393413135926	-1.2288950763215718	-1.7001393413135926	2.4346665698080745	3.5246951147847927	-0.5357478957616273	-0.1302827876534618	0.3805428361125287	-1.7001393413135926	-1.7001393413135926	-1.7001393413135926	-1.2288950763215718	0.9683295010146473	0.8505464653582635	0.8505464653582635	0.1573992847983181	-1.7001393413135926	-1.2288950763215718	-1.2288950763215718	-1.7001393413135926	-1.7001393413135926	-0.5357478957616273	-1.7001393413135926	-1.7001393413135926	-1.7001393413135926	0.3805428361125287	-1.7001393413135926	1	0.3453687627
TCGA-05-4422	TCGA-05-4422-01Z-00-DX1	3.057278574129362	0.9778370324495258	-1.439899200914474	-1.439899200914474	-1.439899200914474	2.076449321117636	-1.439899200914474	1.6709842130094712	3.4627436822375266	3.973569306003517	-1.439899200914474	2.3641313935694166	-1.439899200914474	2.9237471815048393	-1.439899200914474	5.038280042995946	-1.439899200914474	4.889860037877672	-1.439899200914474	1.6709842130094712	-1.439899200914474	0.9778370324495258	0.9778370324495258	-1.439899200914474	-1.439899200914474	3.3757323052478965	-1.439899200914474	-1.439899200914474	-1.439899200914474	-1.439899200914474	0.9778370324495258	2.3641313935694166	-1.439899200914474	0.9778370324495258	-1.439899200914474	-1.439899200914474	-1.439899200914474	-1.439899200914474	-1.439899200914474	-1.439899200914474	-1.439899200914474	-1.439899200914474	-1.439899200914474	-1.439899200914474	-1.439899200914474	-1.439899200914474	1	0.3219796013
TCGA-78-7153	TCGA-78-7153-01Z-00-DX1	2.216818109844212	1.1038170837240022	-1.338529951645202	0.45322951758285335	-1.338529951645202	-2.0316771322051475	0.7409115900346341	-0.42223921977104695	-0.23991766297709205	-2.0316771322051475	0.8015362118510687	3.161279718685063	-0.6453827710852567	0.04776440947468874	0.04776440947468874	-2.159941445329114	0.6073801974101114	0.16554744513107167	4.781767467305748	1.3005273779700568	1.957306914359127	-0.42223921977104695	1.6818949344991605	0.3662181405932232	1.752512501713114	-1.338529951645202	-1.338529951645202	2.958755454573589	2.445659682273059	-2.159941445329114	0.27090796078889845	0.9127618469612928	-0.9330648435370374	1.012845305518276	0.8586946256910171	-2.159941445329114	-0.42223921977104695	-2.0316771322051475	-2.0316771322051475	-2.159941445329114	0.45322951758285335	1.8803458732229985	-0.42223921977104695	-2.0316771322051475	-2.159941445329114	-2.159941445329114	1	0.1684910514
TCGA-97-7547	TCGA-97-7547-01Z-00-DX1	3.5853054512966622	2.942589124363609	-0.7628196317015377	0.911156801870133	-1.8614319203696477	-2.340494014417043	-1.8614319203696477	-2.340494014417043	1.5397654612925078	0.6234747294183531	-0.47513755924975687	0.33579265696657146	0.9717814236865685	-0.06967245114159226	-2.340494014417043	-2.340494014417043	3.961613975113371	1.0830070587967926	1.5725552841154986	-2.340494014417043	1.5725552841154986	-1.1682847398097023	1.8274475337442886	1.274062295559502	-0.7628196317015377	-2.340494014417043	2.4693014199166834	2.753688596471612	0.44115317262439824	-0.47513755924975687	-2.340494014417043	0.7776254092456112	-1.1682847398097023	0.44115317262439824	0.08447822868566579	0.7035174370918895	1.1830905173537758	1.0289398375265169	-2.340494014417043	-0.7628196317015377	2.328222821656778	-1.1682847398097023	-1.8614319203696477	0.911156801870133	-1.8614319203696477	-2.340494014417043	1	0.209712756
TCGA-38-4625	TCGA-38-4625-01Z-00-DX1	-0.23974522081763894	2.5328435014221427	-1.5903550445628065	-1.5903550445628065	0.8588670678504711	5.320936410197889	3.7856064699175103	-1.5903550445628065	-1.5903550445628065	2.39931210879762	-1.5903550445628065	-1.5903550445628065	-1.5903550445628065	1.3696926916164616	0.45340195974230646	-1.5903550445628065	1.7061649282376745	3.3437737176384714	-1.5903550445628065	-1.5903550445628065	-1.5903550445628065	0.8588670678504711	-0.23974522081763894	0.8588670678504711	-1.5903550445628065	4.036920898198417	-1.5903550445628065	-1.5903550445628065	-1.5903550445628065	0.8588670678504711	-1.5903550445628065	1.8396963208621973	-1.5903550445628065	1.1465491403022519	2.979130604050562	-1.5903550445628065	-0.23974522081763894	2.2451614289703614	-1.5903550445628065	-1.5903550445628065	-1.5903550445628065	-1.5903550445628065	-1.5903550445628065	0.45340195974230646	1.8396963208621973	-1.5903550445628065	1	0.3124247257
TCGA-49-4514	TCGA-49-4514-01Z-00-DX1	2.598834368465169	2.1418727345898296	0.22006013711357664	-0.18540497099458797	2.171905021688705	-2.4418690411717714	-1.5716993321144779	-2.4418690411717714	-0.7607691158981496	2.8009080806429116	0.1330487601239474	-2.4418690411717714	2.984805681892332	2.7014885225252523	-0.560098420435998	-2.4418690411717714	0.5683668313817929	0.9338266048762582	-2.2648465126744233	0.0865287444890539	2.7850094945751134	-2.4418690411717714	1.2615140119417378	-0.7607691158981496	0.40930213675210503	-2.4418690411717714	-2.4418690411717714	-1.0120835441790552	2.462541306037917	1.3046861838069463	-1.8593814045662596	0.7555783734699393	0.0865287444890539	1.4728231056089447	0.7055679528952776	-0.013554714067928408	3.3111025904718927	-1.8593814045662596	-2.4418690411717714	-0.24994349213215905	1.4608469145622291	-2.9579936932343687	0.9738319394899566	1.9978333643668917	-1.8593814045662596	-0.8785521515545325	1	0.4874756163
TCGA-97-8552	TCGA-97-8552-01Z-00-DX1	1.3832579181341176	1.842790247512558	2.992695830568218	2.7050137581164373	-1.1016487316538823	-2.1633150366497196	-1.1016487316538823	1.3832579181341176	2.2305557785213215	2.509269180990342	0.28464562946600847	0.8442614174014311	-2.1633150366497196	2.194188134350447	-2.1633150366497196	-2.1633150366497196	-0.0030364429857732134	-0.0030364429857732134	-0.40850155109393693	-2.1633150366497196	1.3832579181341176	3.452228159946658	2.394858829812598	1.2009363613401627	-1.1016487316538823	-2.1633150366497196	1.2962465411444883	-2.1633150366497196	-2.1633150366497196	-2.1633150366497196	-2.1633150366497196	1.2962465411444883	2.0338454842752673	-2.1633150366497196	-2.1633150366497196	-2.1633150366497196	1.3832579181341176	4.259643434055542	-2.1633150366497196	-2.1633150366497196	2.2995486500082727	-2.1633150366497196	0.8442614174014311	-0.0030364429857732134	0.28464562946600847	-2.1633150366497196	1	0.2484354771
TCGA-97-A4M6	TCGA-97-A4M6-01Z-00-DX1	1.6385460758450394	-0.30736407321027404	3.897328546180692	2.988472792794055	2.525849270845942	-1.72520679206509	-1.72520679206509	1.0789302879096168	1.3020738392238265	1.3020738392238265	1.7720774684695622	-1.72520679206509	-1.72520679206509	2.1775425765777263	1.4843953960177814	-1.72520679206509	-1.72520679206509	-1.72520679206509	-1.72520679206509	-0.30736407321027404	1.3020738392238265	1.6385460758450394	3.453836042483289	0.38578310734967136	-1.72520679206509	-1.72520679206509	3.0938333084518814	-1.72520679206509	0.38578310734967136	-1.72520679206509	-1.72520679206509	1.4843953960177814	4.287755776924316	-1.72520679206509	-1.72520679206509	-0.30736407321027404	-1.72520679206509	4.70991576360465	-1.72520679206509	-1.72520679206509	-0.30736407321027404	-1.72520679206509	-1.72520679206509	-1.72520679206509	-1.72520679206509	-1.72520679206509	1	0.3632045034
TCGA-MN-A4N5	TCGA-MN-A4N5-01Z-00-DX1	1.0693111063471505	2.0989305235283084	3.545849506464634	2.0248225513745868	-0.13466169797878536	1.4057833429683635	-0.54012680608695	3.173445260617358	3.136173865820126	3.0974593536394357	3.1611751680255433	0.55848548258116	-2.172443500905982	2.7740591985855754	0.15302037447299544	2.8271690238995237	0.15302037447299544	0.8461675550329408	-2.172443500905982	-2.172443500905982	-2.172443500905982	2.5953674098421997	1.1646212861514753	1.8577684667114207	-2.172443500905982	0.7126361624084181	0.15302037447299544	-2.172443500905982	-2.172443500905982	-2.172443500905982	-2.172443500905982	1.0693111063471505	2.616873615063163	-1.2332739866468954	-2.172443500905982	-2.172443500905982	-2.172443500905982	1.4057833429683635	-1.2332739866468954	-2.172443500905982	-2.172443500905982	-2.172443500905982	-1.2332739866468954	-1.2332739866468954	-1.2332739866468954	-2.172443500905982	1	0.2833575124
TCGA-49-AARE	TCGA-49-AARE-01Z-00-DX1	2.1280676652791404	1.5402810003770213	1.4712881288900697	2.2662180037599575	0.2185251603947016	1.3171374490628116	1.3171374490628116	2.9097682431805305	-2.4904769684328905	1.8767532369982343	1.5402810003770213	1.827963072828802	-2.4904769684328905	1.827963072828802	3.263047598118125	2.010284629622757	-1.1677692007251892	1.5402810003770213	-2.4904769684328905	-2.4904769684328905	-0.4746220201652438	1.967725015203961	2.2662180037599575	1.6048195215145924	-2.4904769684328905	-0.4746220201652438	-1.1677692007251892	-2.4904769684328905	-2.4904769684328905	-2.4904769684328905	1.4712881288900697	1.3171374490628116	2.297966702074538	-0.06915691205707919	-0.06915691205707919	-2.4904769684328905	-0.4746220201652438	-2.4904769684328905	2.495792445404458	-2.4904769684328905	-0.06915691205707919	-2.4904769684328905	-0.4746220201652438	-2.4904769684328905	-1.1677692007251892	-2.4904769684328905	1	0.2892986501
TCGA-97-A4M3	TCGA-97-A4M3-01Z-00-DX1	0.8302681098933506	1.092632374360842	3.4104849394856758	2.6052204608050245	-1.4723169831006953	-2.078056417408221	-0.08602262198080446	2.111201955355415	4.493829756022997	2.334345506669625	1.523415290453296	0.13712092933340525	-2.078056417408221	0.9255782896976754	0.13712092933340525	-2.078056417408221	-2.078056417408221	-0.08602262198080446	-2.078056417408221	-1.4723169831006953	0.6071245585791409	0.4735931659546182	2.216562471013241	1.2357332180015153	0.31944248612736015	-2.078056417408221	2.7471907220754117	-1.4723169831006953	0.8302681098933506	-2.078056417408221	-2.078056417408221	-2.078056417408221	3.379713280818922	-1.4723169831006953	-0.7791698025407499	-2.078056417408221	0.31944248612736015	2.922132171571744	-2.078056417408221	-2.078056417408221	0.13712092933340525	-2.078056417408221	1.7857795549207869	0.13712092933340525	-0.7791698025407499	-2.078056417408221	1	0.1302714336
TCGA-55-8514	TCGA-55-8514-01Z-00-DX1	1.7663376368215724	0.7547367251430925	2.9379750605045722	3.0320040101528485	-2.5940089748333452	1.2402445409247935	1.6710274570172476	0.28473309589735685	-2.5940089748333452	1.7198176211866798	1.8941710083314574	-0.22609252786863365	-2.5940089748333452	0.28473309589735685	-2.5940089748333452	-2.5940089748333452	0.8725197607994764	0.7547367251430925	0.7547367251430925	0.7547367251430925	2.286213096107481	2.4819576732335764	2.338856829592903	1.447883905703038	-0.6315576359767983	-2.5940089748333452	-1.3247048165367437	-2.5940089748333452	0.28473309589735685	-2.5940089748333452	0.8725197607994764	0.9778802764573022	-0.6315576359767983	-1.3247048165367437	1.8941710083314574	0.46705465269131174	-2.5940089748333452	2.503936579952352	0.9778802764573022	-2.5940089748333452	0.06158954458314714	0.8725197607994764	1.6710274570172476	-2.5940089748333452	-2.5940089748333452	-2.5940089748333452	1	0.2318139915
TCGA-55-6969	TCGA-55-6969-01Z-00-DX1	2.546011123024936	3.6890751742638797	1.2467281388946754	-1.972704191135561	1.2467281388946754	3.8616879169308733	3.462301854899091	2.546011123024936	-1.972704191135561	1.8528639424649906	-1.972704191135561	-1.972704191135561	-0.54503133033338	3.2161687853601824	-0.54503133033338	-0.54503133033338	2.713065207688102	2.4507009432206113	-1.972704191135561	-0.54503133033338	-1.972704191135561	-0.54503133033338	0.14811585022656537	1.8528639424649906	1.0644065821007205	3.7176485467079354	-1.972704191135561	-1.972704191135561	-1.972704191135561	-0.54503133033338	-1.972704191135561	0.14811585022656537	1.5344102113464562	-1.972704191135561	2.7871731798418242	-1.972704191135561	1.0644065821007205	0.14811585022656537	-1.972704191135561	-1.972704191135561	-1.972704191135561	-1.972704191135561	-1.972704191135561	-0.54503133033338	-1.972704191135561	-1.972704191135561	1	0.4911082536
TCGA-L9-A444	TCGA-L9-A444-01Z-00-DX1	2.8608763037576206	3.0287571763967804	3.469940367107024	2.0894769262979267	1.624113676608693	1.16149015466058	-0.5731109007275261	1.3727992483277873	1.272715789770805	1.9918384567340106	0.5255013879405839	-0.9785760088356907	-2.3202533044667737	3.11576855338641	-1.6717231893956352	1.9918384567340106	1.2186485685005293	0.40771835228420006	-2.3202533044667737	-1.6717231893956352	-1.6717231893956352	2.972667709745737	1.50633064095231	-0.06228527696153563	-2.3202533044667737	2.6187362517527553	-2.3202533044667737	-2.3202533044667737	-0.9785760088356907	0.2741869596596773	-2.3202533044667737	0.893226168065901	0.5255013879405839	-1.6717231893956352	-2.3202533044667737	-0.28542882827574534	1.624113676608693	2.6187362517527553	-2.3202533044667737	-2.3202533044667737	-0.9785760088356907	-2.3202533044667737	-2.3202533044667737	0.893226168065901	-2.3202533044667737	-1.6717231893956352	1	0.4128819976
TCGA-44-6145	TCGA-44-6145-01Z-00-DX1	0.889651999512588	3.415380643820843	-1.7527554169879531	0.1965048189526426	-1.7527554169879531	2.7614541764141793	3.7800237574087525	1.805942731386743	-1.7527554169879531	1.805942731386743	-1.7527554169879531	-1.7527554169879531	-1.7527554169879531	0.1965048189526426	-1.7527554169879531	3.7800237574087525	0.889651999512588	3.7228653435688037	-1.7527554169879531	-1.7527554169879531	-1.7527554169879531	1.9882642881806976	0.1965048189526426	1.2951171076207517	0.1965048189526426	4.850465169110166	-1.7527554169879531	-1.7527554169879531	-1.7527554169879531	0.1965048189526426	-1.7527554169879531	1.2951171076207517	-1.7527554169879531	-1.7527554169879531	1.5827991800725334	-1.7527554169879531	1.2951171076207517	-1.7527554169879531	1.2951171076207517	-1.7527554169879531	-1.7527554169879531	-1.7527554169879531	-1.7527554169879531	1.9882642881806976	0.889651999512588	-1.7527554169879531	1	0.4923231465
TCGA-55-1595	TCGA-55-1595-01Z-00-DX1	-0.6111173406042649	0.9983205718298356	-1.8104909773593274	-1.8104909773593274	-1.8104909773593274	-0.6111173406042649	4.125081107790231	0.4874949480638451	-1.8104909773593274	-1.8104909773593274	-0.6111173406042649	-0.6111173406042649	2.3846149329497264	-0.6111173406042649	1.1806421286237905	-1.8104909773593274	4.399517953491991	2.3846149329497264	-0.6111173406042649	-1.8104909773593274	1.3347928084510485	-1.8104909773593274	0.4874949480638451	2.027939989010994	-1.8104909773593274	-1.8104909773593274	-0.6111173406042649	0.7751770205156259	-1.8104909773593274	3.7063707729320456	-1.8104909773593274	1.7867779321941057	-1.8104909773593274	0.7751770205156259	2.333321638562176	-1.8104909773593274	1.586107236731955	-1.8104909773593274	-1.8104909773593274	4.033273558537108	-1.8104909773593274	3.3009056648238815	-1.8104909773593274	-0.6111173406042649	1.1806421286237905	-1.8104909773593274	1	0.2171657462
TCGA-67-6216	TCGA-67-6216-01Z-00-DX1	3.1356653788627464	1.5897408721509723	1.663848844304694	-2.747695912714054	-0.2820613047506191	2.0205237882434264	1.9151632725856	0.41108587580932543	0.81655098391749	1.327376607683481	-0.9752084853105645	0.81655098391749	0.12340380335754464	1.327376607683481	-0.9752084853105645	1.5897408721509723	-0.2820613047506191	0.6342294271235351	-0.2820613047506191	-2.747695912714054	-2.747695912714054	2.069313952412858	0.9707016637447485	-0.9752084853105645	-2.747695912714054	0.81655098391749	-0.9752084853105645	0.12340380335754464	-2.747695912714054	1.663848844304694	1.4226867874878057	-0.2820613047506191	-0.9752084853105645	0.81655098391749	0.6342294271235351	-0.2820613047506191	0.6342294271235351	-2.747695912714054	-0.9752084853105645	3.1519258997345267	1.2220160920256546	0.9707016637447485	-2.747695912714054	-2.747695912714054	0.12340380335754464	-2.747695912714054	1	0.3314849184
TCGA-55-A492	TCGA-55-A492-01Z-00-DX1	-1.5554366328103226	-1.5554366328103226	4.475584773206904	3.764738015547558	4.146105572076662	-1.5554366328103226	-1.5554366328103226	-1.5554366328103226	-1.5554366328103226	-1.5554366328103226	1.531145794040464	-1.5554366328103226	-1.5554366328103226	2.9974828628338908	-1.5554366328103226	-1.5554366328103226	-1.5554366328103226	-1.5554366328103226	1.1256806859322994	1.1256806859322994	3.6105873357202993	-1.5554366328103226	3.6105873357202993	-1.5554366328103226	-1.5554366328103226	-1.5554366328103226	0.432533505372354	2.224292974600409	3.4770559430957766	-1.5554366328103226	2.5119750470521898	0.432533505372354	1.1256806859322994	-1.5554366328103226	1.531145794040464	4.303734516280245	-1.5554366328103226	-1.5554366328103226	-1.5554366328103226	1.1256806859322994	-1.5554366328103226	-1.5554366328103226	-1.5554366328103226	-1.5554366328103226	-1.5554366328103226	-1.5554366328103226	1	0.1345645734
TCGA-44-A4SS	TCGA-44-A4SS-01Z-00-DX1	1.1818895460342613	2.434652514529629	2.434652514529629	3.624236581403465	-1.463901815762342	-1.463901815762342	3.5797848188326316	4.722848870071575	0.48874236547431593	-1.463901815762342	0.48874236547431593	-1.463901815762342	-1.463901815762342	-1.463901815762342	3.3791141233704804	4.722848870071575	1.1818895460342613	3.5332648031977385	-1.463901815762342	-1.463901815762342	-1.463901815762342	-1.463901815762342	2.886637638272686	2.7913274584683614	-1.463901815762342	2.886637638272686	-1.463901815762342	-1.463901815762342	-1.463901815762342	-1.463901815762342	-1.463901815762342	-1.463901815762342	-1.463901815762342	-1.463901815762342	-1.463901815762342	-1.463901815762342	-1.463901815762342	-1.463901815762342	-1.463901815762342	-1.463901815762342	-1.463901815762342	-1.463901815762342	-1.463901815762342	-1.463901815762342	3.5797848188326316	-1.463901815762342	1	0.5164168648
TCGA-NJ-A4YG	TCGA-NJ-A4YG-01Z-00-DX1	1.1592676332042764	1.799304988450273	2.2346230597081185	3.2515573173619607	-1.5148810162222528	-2.208028196782198	2.5455619943241667	2.5104706745128964	0.6823435611139672	1.9191061882628935	-2.268207760956323	-2.268207760956323	0.356921160679339	0.5000220043200123	-2.268207760956323	-2.268207760956323	1.5531719189113642	0.18986707601617248	-1.1094159081140882	-1.5148810162222528	-0.26211804772688474	0.7364107823842421	2.2578799218723855	2.8353969201370486	-1.5148810162222528	-0.128586655102362	3.918840987331987	1.6421194049278602	-2.268207760956323	-2.208028196782198	-2.268207760956323	-0.4162687275541437	1.1592676332042764	-1.1094159081140882	1.835023071052352	-1.5148810162222528	-2.268207760956323	0.8830142565761179	-2.268207760956323	-2.268207760956323	-0.4162687275541437	-0.26211804772688474	1.1592676332042764	-1.5148810162222528	3.2472929185755035	-2.268207760956323	1	0.3380282827
TCGA-93-A4JO	TCGA-93-A4JO-01Z-00-DX1	-0.1545169845296357	3.75750602089851	3.0095506038435698	3.321581705305637	-2.1325085501337666	0.6927808758575678	-1.2531292731977457	3.8282750917867174	0.9440953041384734	2.273231251418416	1.144765999600625	1.9657465516704549	-2.1325085501337666	0.9440953041384734	0.9440953041384734	3.116318579269276	0.1331650879221451	0.1331650879221451	-2.1325085501337666	-2.1325085501337666	0.6927808758575678	-2.1325085501337666	2.9809772313995135	1.7913931645256773	-1.2531292731977457	2.4104323729319006	0.6927808758575678	-2.1325085501337666	-2.1325085501337666	-2.1325085501337666	-2.1325085501337666	-1.2531292731977457	1.2317773765902542	-0.1545169845296357	-2.1325085501337666	-2.1325085501337666	-0.1545169845296357	-1.2531292731977457	-2.1325085501337666	-2.1325085501337666	1.882364942731404	-0.5599820926378003	-0.5599820926378003	0.6927808758575678	-2.1325085501337666	-2.1325085501337666	1	0.4932452405
TCGA-05-4430	TCGA-05-4430-01Z-00-DX1	1.643940153002296	1.643940153002296	-1.8188378734936608	0.0345022405681954	-1.8188378734936608	1.8262617097962508	1.9804123896235089	4.041835425800667	3.9263225386788223	2.432397513366566	-1.8188378734936608	1.9804123896235089	-1.8188378734936608	1.8262617097962508	0.0345022405681954	4.161636625613287	-1.8188378734936608	2.5194088903561958	-1.8188378734936608	-1.8188378734936608	-1.8188378734936608	3.8631436370572905	0.7276494211281408	0.0345022405681954	-1.8188378734936608	1.4207966016880862	2.3370873335622413	-1.8188378734936608	-1.8188378734936608	-1.8188378734936608	0.7276494211281408	-1.8188378734936608	-1.8188378734936608	0.0345022405681954	-1.8188378734936608	-1.8188378734936608	-1.8188378734936608	3.4684894450533417	-1.8188378734936608	-1.8188378734936608	1.1331145292363054	-1.8188378734936608	-1.8188378734936608	-1.8188378734936608	0.0345022405681954	-1.8188378734936608	1	0.2957274182
TCGA-MP-A4TJ	TCGA-MP-A4TJ-01Z-00-DX1	0.22118889843697875	4.542004802065964	1.8794169750405114	-0.06649317401480204	-1.627420762091913	2.390242598806502	-0.47195828212296664	4.508217804488581	-1.627420762091913	2.4458124499613128	-0.47195828212296664	-0.06649317401480204	-1.627420762091913	1.5429447384192985	-1.627420762091913	4.076641552376731	-1.165105462682912	1.925936990675404	-1.627420762091913	-1.627420762091913	-1.627420762091913	-1.165105462682912	0.6266540065451434	0.6266540065451434	-1.627420762091913	4.627908145701232	-0.47195828212296664	-1.627420762091913	-1.627420762091913	-1.165105462682912	-1.627420762091913	0.9143360789969242	0.44433244975118846	-1.627420762091913	1.032119114653308	-1.627420762091913	0.7808046863724014	-1.627420762091913	-1.627420762091913	-1.627420762091913	0.22118889843697875	-1.165105462682912	-0.47195828212296664	0.22118889843697875	1.3198011871050888	-1.627420762091913	1	0.5099128252
TCGA-L4-A4E6	TCGA-L4-A4E6-01Z-00-DX1	0.19120568845375097	1.6381246713900763	3.0096039467248263	2.468472973463507	-0.5019414921061944	0.4143492397679607	1.369860684795397	2.88244877123958	-2.4824086619307106	2.6115738171041802	1.7493503065003009	1.369860684795397	-1.1950886726661398	2.023787152202061	1.2028066001322308	-1.1950886726661398	-0.5019414921061944	2.38843026578997	-1.1950886726661398	-2.4824086619307106	-2.4824086619307106	1.7493503065003009	2.5891009612521216	1.8959537806921762	-2.4824086619307106	1.443968656949119	-0.5019414921061944	-2.4824086619307106	-2.4824086619307106	-2.4824086619307106	-0.09647638399802982	1.800643600887851	3.0244190325099667	0.8843528690136964	0.4143492397679607	-1.1950886726661398	-0.5019414921061944	-1.1950886726661398	-2.4824086619307106	-1.1950886726661398	0.7508214763891736	-2.4824086619307106	-2.4824086619307106	-1.1950886726661398	-0.09647638399802982	-2.4824086619307106	1	0.4366898254
TCGA-86-8076	TCGA-86-8076-01Z-00-DX1	3.3599637497938852	3.254603234136059	1.9328473941537396	-2.292858185451334	1.462843764908004	-2.292858185451334	-2.292858185451334	-2.292858185451334	1.462843764908004	3.1368201984796755	2.646613861916421	0.5465530330338488	0.3642314762398948	2.3383125022619042	-0.5520592556342603	-1.2452064361942057	0.5465530330338488	0.9520181411420134	-1.2452064361942057	0.5465530330338488	0.8342351054856296	-0.5520592556342603	-1.2452064361942057	-1.2452064361942057	-2.292858185451334	-2.292858185451334	-2.292858185451334	-0.5520592556342603	0.5465530330338488	1.3938508934210527	-0.14659414752609656	0.8342351054856296	-0.14659414752609656	2.4183552099354406	1.5273822860455755	-2.292858185451334	2.974301268981901	-2.292858185451334	-2.292858185451334	-1.2452064361942057	1.7505258373597852	-2.292858185451334	-1.2452064361942057	3.349913413940384	-1.2452064361942057	-2.292858185451334	1	0.5123857204
TCGA-69-7979	TCGA-69-7979-01Z-00-DX1	2.3317837756946016	-0.03533983843701538	-2.118912960759613	3.8288925031547825	-2.118912960759613	-0.03533983843701538	4.164365239442912	-2.118912960759613	-2.118912960759613	-2.118912960759613	-0.44080494654518	-1.1339521271051245	0.2523422340147654	-2.118912960759613	3.3878364499439155	-2.118912960759613	1.5051052025101335	1.2639431456932462	0.2523422340147654	-2.118912960759613	-0.44080494654518	0.65780734212293	-0.44080494654518	2.6502375068131365	-1.1339521271051245	2.084923697763076	3.548179100019095	0.8119580219501881	-2.118912960759613	1.4309972303564118	0.8119580219501881	0.65780734212293	-2.118912960759613	1.4309972303564118	1.3509545226828754	0.2523422340147654	0.65780734212293	-1.1339521271051245	-2.118912960759613	0.9454894145747108	-2.118912960759613	-0.03533983843701538	0.65780734212293	-0.44080494654518	-2.118912960759613	-2.118912960759613	1	0.1466153005
TCGA-44-6775	TCGA-44-6775-01Z-00-DX1	3.482430383061473	2.41198897136006	-2.542254303838555	-2.542254303838555	-2.542254303838555	0.43790794533805055	2.006523863251896	-2.542254303838555	0.6202295021320055	-0.47838278653610455	-0.07291767842793995	0.43790794533805055	0.43790794533805055	0.6202295021320055	-2.542254303838555	0.43790794533805055	0.7743801819592635	2.41198897136006	2.006523863251896	0.6202295021320055	0.43790794533805055	3.1459581464402606	0.9079115745837862	-2.542254303838555	-2.542254303838555	2.0865665709254317	0.21476439402384084	0.7743801819592635	0.21476439402384084	-0.47838278653610455	0.7743801819592635	0.43790794533805055	-2.542254303838555	-1.17152996709605	-2.542254303838555	1.131055125897996	0.6202295021320055	1.7729090120703903	-2.542254303838555	-2.542254303838555	1.6616833769601662	0.21476439402384084	-2.542254303838555	1.5365202340061601	2.612659666822211	-2.542254303838555	1	0.4653661242
TCGA-73-7499	TCGA-73-7499-01Z-00-DX1	2.595937274096377	1.031961735739034	1.9257796117611305	3.1388022516069842	0.44417507083691454	-2.5785337904152783	1.2326324312011852	0.6264966276308694	-2.5785337904152783	0.6264966276308694	0.22103151952270483	-2.5785337904152783	-2.5785337904152783	1.473794488018073	-2.5785337904152783	-2.5785337904152783	2.498298804532461	0.9141787000826502	-0.47211566103724056	0.44417507083691454	1.8792595961262375	0.7806473074581275	2.498298804532461	2.1305740244071436	-2.5785337904152783	-0.06665055292907596	2.8951801689492336	-0.47211566103724056	-2.5785337904152783	0.44417507083691454	-1.165262841597186	2.23593454006497	0.9141787000826502	-1.165262841597186	1.031961735739034	-2.5785337904152783	-0.06665055292907596	1.9702313743319642	-2.5785337904152783	-2.5785337904152783	0.7806473074581275	-1.165262841597186	-1.165262841597186	-2.5785337904152783	0.6264966276308694	1.3196438081908148	1	0.3231287736
TCGA-44-6778	TCGA-44-6778-01Z-00-DX1	-1.7072708411061877	3.7985388205823556	-1.7072708411061877	-1.7072708411061877	0.7074963672240395	2.31693427965814	4.934330112492219	0.7074963672240395	-1.7072708411061877	1.8061086558921495	-1.7072708411061877	-1.7072708411061877	0.014349186664094127	2.2115737640003137	-1.7072708411061877	2.904720944560259	3.4155465683262496	4.1086937488861945	-1.7072708411061877	-1.7072708411061877	-1.7072708411061877	-1.7072708411061877	-1.7072708411061877	0.014349186664094127	-1.7072708411061877	1.1129614753322041	-1.7072708411061877	-1.7072708411061877	-1.7072708411061877	2.4992558364520945	-1.7072708411061877	1.1129614753322041	0.014349186664094127	0.7074963672240395	2.09379072834393	-1.7072708411061877	2.579298544125631	-1.7072708411061877	-1.7072708411061877	-1.7072708411061877	0.7074963672240395	-1.7072708411061877	-1.7072708411061877	1.400643547783985	1.8061086558921495	-1.7072708411061877	1	0.3898416241
TCGA-55-6543	TCGA-55-6543-01Z-00-DX1	-1.9672352835793259	0.9213242748605204	3.693912997100302	1.9509436920416787	1.9509436920416787	-1.9672352835793259	-0.6881136375735801	1.391327904106256	-1.9672352835793259	1.5091109397626399	0.6981807235463107	-1.9672352835793259	0.9213242748605204	-1.9672352835793259	-1.9672352835793259	-1.9672352835793259	3.718605609690673	0.4104986510945299	1.1036458316544753	2.0199365635286304	2.7130837440885758	-1.9672352835793259	2.402928815784736	3.183087373334311	4.322521656522676	-1.9672352835793259	1.5091109397626399	-1.9672352835793259	-1.9672352835793259	-1.9672352835793259	-1.9672352835793259	1.7967930122144202	-0.6881136375735801	-1.9672352835793259	2.867234423915834	-1.9672352835793259	0.005033542986365269	-1.9672352835793259	-1.9672352835793259	-1.9672352835793259	0.005033542986365269	1.391327904106256	2.202258120322585	-1.9672352835793259	-1.9672352835793259	-1.9672352835793259	1	0.187905639
TCGA-97-A4M7	TCGA-97-A4M7-01Z-00-DX2	3.0956062544139087	2.862853843993062	2.6482940363702436	2.0450031849321593	0.8818523751264786	-1.0152676097594027	-1.0152676097594027	1.7573211124803785	3.1693238303104763	1.8934532868049585	0.4510694590340245	-0.7275855373076219	-0.7275855373076219	1.6473202172660502	-0.03443835674767648	-2.3603222098844183	0.284015374370858	1.412480626188649	-2.3603222098844183	-2.3603222098844183	-1.4207327178675673	1.6237897198558562	2.8489647318323947	1.4414681630619013	-2.3603222098844183	0.6587088238122689	1.6237897198558562	-2.3603222098844183	-1.4207327178675673	-2.1138798984275127	-0.5044419859934122	1.1819569675768165	3.2932918730326066	-0.7275855373076219	-2.1138798984275127	-2.1138798984275127	0.7764918594686527	2.5400804517300113	-2.3603222098844183	-1.4207327178675673	0.3710267513604881	-2.3603222098844183	-2.3603222098844183	0.4510694590340245	-2.3603222098844183	-2.3603222098844183	1	0.4096305996
TCGA-44-A4SU	TCGA-44-A4SU-01Z-00-DX1	1.302160075629355	-1.4140691462906414	-1.4140691462906414	1.5898421480811358	-1.4140691462906414	-1.4140691462906414	0.8966949675211904	-1.4140691462906414	5.315535575317789	-1.4140691462906414	-1.4140691462906414	-1.4140691462906414	-1.4140691462906414	-1.4140691462906414	1.8129856993953455	-1.4140691462906414	-1.4140691462906414	2.688454436749246	1.5898421480811358	4.053695388671304	-1.4140691462906414	2.6014430597596157	0.8966949675211904	-1.4140691462906414	4.622388394757843	-1.4140691462906414	2.1494579360165584	-1.4140691462906414	2.1494579360165584	-1.4140691462906414	0.20354778696124498	-1.4140691462906414	-1.4140691462906414	-1.4140691462906414	-1.4140691462906414	-1.4140691462906414	-1.4140691462906414	2.842605116576504	-1.4140691462906414	-1.4140691462906414	2.506132879955291	-1.4140691462906414	-1.4140691462906414	-1.4140691462906414	3.7870667254173553	-1.4140691462906414	1	0.2936643427
TCGA-95-7944	TCGA-95-7944-01Z-00-DX1	-0.833111981361915	4.65168495212874	0.9586474878661404	0.5531823797579758	-1.6762835067402246	-0.833111981361915	-1.6762835067402246	3.227331029184504	-1.6762835067402246	3.3100227450296176	-1.6762835067402246	-0.1399648008019696	-1.6762835067402246	1.1127981676933985	3.3257711019977565	-0.1399648008019696	1.2463295603179212	2.211410456361508	-1.6762835067402246	-1.6762835067402246	-1.6762835067402246	-0.833111981361915	1.3641125959743041	1.8059453482533439	-1.6762835067402246	4.995833636248292	-1.6762835067402246	-1.6762835067402246	-1.6762835067402246	-1.6762835067402246	-1.6762835067402246	0.7763259310721855	0.9586474878661404	0.265500307306195	1.3641125959743041	-1.6762835067402246	1.8749382197402946	-0.833111981361915	-1.6762835067402246	-1.6762835067402246	1.1127981676933985	0.5531823797579758	-1.6762835067402246	1.469473111632131	-1.6762835067402246	-1.6762835067402246	1	0.464104501
TCGA-J2-A4AG	TCGA-J2-A4AG-01Z-00-DX1	3.112164983291702	0.8207531908957817	2.535551618987708	2.4301911033298818	-2.136850159072538	-1.3764713864404374	-0.683324205880492	1.6680510512829851	3.5213684135104737	1.1884779710210989	4.528890461614132	2.287090259689209	-2.136850159072538	0.009822974679453367	0.8207531908957817	-0.683324205880492	-2.136850159072538	0.5694387626148751	0.4152880827876171	-0.2778590977723283	-0.683324205880492	2.515348911670189	2.287090259689209	0.5694387626148751	0.009822974679453367	-0.683324205880492	-1.3764713864404374	-0.683324205880492	0.8207531908957817	-2.136850159072538	0.5694387626148751	-2.136850159072538	2.312408067673499	-1.3764713864404374	-1.3764713864404374	-1.3764713864404374	-2.136850159072538	0.7029701552393988	-2.136850159072538	-1.3764713864404374	-1.3764713864404374	-0.683324205880492	-0.683324205880492	-2.136850159072538	0.23296652599366308	-2.136850159072538	1	0.4794285126
TCGA-44-A479	TCGA-44-A479-01Z-00-DX1	2.1336740509999004	4.698623408461437	2.452127782118435	-0.9938781651630588	-0.9938781651630588	3.7431119634340004	0.05423250932006418	0.7473796898800096	-0.9938781651630588	0.05423250932006418	-0.9938781651630588	0.7473796898800096	-0.9938781651630588	1.1528447979881742	-0.9938781651630588	3.7177941554497105	-0.9938781651630588	3.838422143238325	-0.9938781651630588	-0.9938781651630588	-0.9938781651630588	-0.9938781651630588	-0.9938781651630588	-0.9938781651630588	-0.9938781651630588	6.209090603336482	-0.9938781651630588	-0.9938781651630588	-0.9938781651630588	1.1528447979881742	-0.9938781651630588	-0.9938781651630588	-0.9938781651630588	-0.9938781651630588	0.05423250932006418	-0.9938781651630588	-0.9938781651630588	-0.9938781651630588	-0.9938781651630588	-0.9938781651630588	-0.9938781651630588	-0.9938781651630588	-0.9938781651630588	0.05423250932006418	-0.9938781651630588	-0.9938781651630588	1	0.554132837
TCGA-55-8096	TCGA-55-8096-01Z-00-DX1	1.938723003819915	1.2455758232599692	2.092873683647173	1.5332578957117504	0.8401107151518046	2.092873683647173	3.64347109605834	2.4495486275859055	1.2455758232599692	1.5332578957117504	-2.3659778173141213	2.092873683647173	-2.3659778173141213	0.8401107151518046	0.14696353459186007	2.092873683647173	-2.3659778173141213	1.938723003819915	1.938723003819915	-2.3659778173141213	-2.3659778173141213	3.548160916254015	0.8401107151518046	1.7564014470259601	0.14696353459186007	1.2455758232599692	1.938723003819915	-2.3659778173141213	-2.3659778173141213	-2.3659778173141213	-2.3659778173141213	1.2455758232599692	0.8401107151518046	1.5332578957117504	0.14696353459186007	-2.3659778173141213	-2.3659778173141213	0.14696353459186007	1.5332578957117504	-2.3659778173141213	-2.3659778173141213	-2.3659778173141213	-2.3659778173141213	-2.3659778173141213	-2.3659778173141213	-2.3659778173141213	1	0.3605691629
TCGA-55-7995	TCGA-55-7995-01Z-00-DX1	-1.9471065917225534	2.631671864574312	-1.9471065917225534	-1.9471065917225534	-1.9471065917225534	4.444050621005102	3.1912876525097347	1.2453775034544217	-1.9471065917225534	2.950125595692847	0.5522303228944763	2.8548154158885217	0.5522303228944763	0.5522303228944763	3.0371369726824766	-1.9471065917225534	0.5522303228944763	3.2602805239966863	-1.9471065917225534	-1.9471065917225534	-1.9471065917225534	1.2453775034544217	0.5522303228944763	1.6508426115625854	-1.9471065917225534	2.1616682353285763	-1.9471065917225534	-1.9471065917225534	-1.9471065917225534	3.2602805239966863	0.5522303228944763	1.6508426115625854	-1.9471065917225534	3.0371369726824766	1.2453775034544217	-1.9471065917225534	-1.9471065917225534	-1.9471065917225534	-1.9471065917225534	0.5522303228944763	-1.9471065917225534	0.5522303228944763	-1.9471065917225534	-1.9471065917225534	0.5522303228944763	-1.9471065917225534	1	0.3482995441
TCGA-35-4123	TCGA-35-4123-01Z-00-DX1	1.4412248422631198	3.3871349913184328	-1.4763066839833971	-1.4763066839833971	-1.4763066839833971	2.922829383187335	1.7776970788843327	1.7776970788843327	-1.4763066839833971	1.6235463990570738	1.4412248422631198	-1.4763066839833971	1.4412248422631198	-1.4763066839833971	3.743809935257165	-1.4763066839833971	1.7776970788843327	3.3581474544451804	-1.4763066839833971	-1.4763066839833971	-1.4763066839833971	-1.4763066839833971	-1.4763066839833971	0.9303992184971284	-1.4763066839833971	-0.16821307017098075	-1.4763066839833971	-1.4763066839833971	-1.4763066839833971	5.654832825312038	-1.4763066839833971	1.4412248422631198	-1.4763066839833971	2.2296822026273895	2.7221586877251838	-0.16821307017098075	1.21808129094891	-1.4763066839833971	-1.4763066839833971	-0.16821307017098075	-1.4763066839833971	-1.4763066839833971	-1.4763066839833971	-1.4763066839833971	-1.4763066839833971	-1.4763066839833971	1	0.5145417585
TCGA-62-A46V	TCGA-62-A46V-01Z-00-DX1	-0.07750879859839	1.2574922681339507	0.7979599387555103	2.7318938967641078	-2.383424848752675	-2.383424848752675	1.4485475048966592	1.8684013504569235	1.357575726690933	0.5102778663037295	-0.3006523499125997	1.9506394486938956	-2.383424848752675	-0.3006523499125997	-2.383424848752675	0.3924948306473457	1.7142506706296654	-2.383424848752675	2.5897194079835653	2.3561045568020598	0.9521106185827684	1.9766149350971562	0.7979599387555103	1.1462666330237257	2.390590732873229	-2.383424848752675	1.9506394486938956	0.1048127581955649	-1.6869467110324905	-1.6869467110324905	-0.3006523499125997	-0.5883344223643805	-0.3006523499125997	-2.383424848752675	-0.07750879859839	-2.383424848752675	-2.383424848752675	0.5102778663037295	4.2479474845870975	-2.383424848752675	-1.6869467110324905	1.4485475048966592	0.7109485617658802	-0.9937995304725451	-0.9937995304725451	-2.383424848752675	1	0.218921134
TCGA-71-6725	TCGA-71-6725-01Z-00-DX1	-1.3847477860426984	-2.3489387647898576	1.3233024150595116	2.443893610446397	0.6946937556371378	-2.3489387647898576	0.001546575077192358	0.001546575077192358	0.001546575077192358	-0.28613549737458843	1.8733487519787837	1.3878409361970832	0.40701168318535696	-0.691600605482753	0.561162363012615	-2.3489387647898576	-2.3489387647898576	0.22469012639140207	3.3688424050636665	-0.691600605482753	0.561162363012615	1.7933060443052473	0.40701168318535696	0.001546575077192358	1.3878409361970832	-2.3489387647898576	0.6946937556371378	2.945985554243633	1.7933060443052473	-2.3489387647898576	4.278212694093248	1.2543095435725604	-0.691600605482753	-1.3847477860426984	0.40701168318535696	1.5056239718534665	-1.3847477860426984	-0.28613549737458843	-2.3489387647898576	1.659774651680725	-2.3489387647898576	1.3878409361970832	-1.3847477860426984	-2.3489387647898576	-0.691600605482753	-2.3489387647898576	1	0.2483992929
TCGA-86-8669	TCGA-86-8669-01Z-00-DX1	3.83139269261681	1.662338992247287	-1.4457691318584356	-1.4457691318584356	-0.8225676575407137	1.2568738841391225	1.3746569197955063	-1.4457691318584356	-0.8225676575407137	1.8164896720745451	1.4800174354533322	-1.4457691318584356	-1.4457691318584356	2.6739399039257665	-0.8225676575407137	-1.4457691318584356	0.2760446311273963	2.1731646160132776	0.7868702548933868	2.788350255103511	-0.8225676575407137	-1.4457691318584356	-1.4457691318584356	-0.1294204769807683	0.2760446311273963	-1.4457691318584356	-1.4457691318584356	-1.4457691318584356	-0.8225676575407137	-0.1294204769807683	-0.1294204769807683	2.0106456865155025	-1.4457691318584356	1.8854825435614968	0.2760446311273963	-1.4457691318584356	2.578629724121442	-1.4457691318584356	-1.4457691318584356	-0.8225676575407137	-1.4457691318584356	-1.4457691318584356	-0.8225676575407137	-0.8225676575407137	-1.4457691318584356	5.845660590876689	1	0.1979054783
TCGA-44-6777	TCGA-44-6777-01Z-00-DX1	2.5856381963974373	3.0423965988931525	-0.35880078276900296	-0.35880078276900296	-0.35880078276900296	5.162660135093243	2.349249418333207	0.33434639779094244	-1.8638314684639905	-0.35880078276900296	-1.8638314684639905	-1.8638314684639905	0.739811505899107	0.33434639779094244	2.860075042099198	0.739811505899107	1.0274935783508878	2.860075042099198	-1.8638314684639905	-1.8638314684639905	-1.8638314684639905	-0.35880078276900296	0.33434639779094244	-0.35880078276900296	-1.8638314684639905	2.474412561287213	-1.8638314684639905	-1.8638314684639905	-1.8638314684639905	2.973403727406201	1.2506371296650975	0.739811505899107	-1.8638314684639905	-1.8638314684639905	1.5871093662863105	-1.8638314684639905	0.739811505899107	-1.8638314684639905	-0.35880078276900296	-0.35880078276900296	-1.8638314684639905	-0.35880078276900296	-1.8638314684639905	2.0390944900293677	0.739811505899107	-1.8638314684639905	1	0.4351662316
TCGA-75-6206	TCGA-75-6206-01Z-00-DX1	-1.5159975187874242	-1.5159975187874242	1.764386763501414	4.115762020664892	-1.5159975187874242	-1.5159975187874242	-1.5159975187874242	1.0712395829414687	3.017149731996782	-1.5159975187874242	-1.5159975187874242	-1.5159975187874242	-1.5159975187874242	2.1698518716095787	-1.5159975187874242	-1.5159975187874242	1.0712395829414687	-1.5159975187874242	-1.5159975187874242	-1.5159975187874242	1.0712395829414687	2.862999052169524	3.636188940403006	3.017149731996782	-1.5159975187874242	-1.5159975187874242	3.150681124621305	-1.5159975187874242	3.150681124621305	-1.5159975187874242	1.0712395829414687	2.4575339440613595	1.764386763501414	-1.5159975187874242	-1.5159975187874242	3.3738246759355146	-1.5159975187874242	5.19837396798656	-1.5159975187874242	-1.5159975187874242	-1.5159975187874242	-1.5159975187874242	-1.5159975187874242	-1.5159975187874242	-1.5159975187874242	-1.5159975187874242	1	0.1226791544
TCGA-44-3917	TCGA-44-3917-01Z-00-DX1	1.8536639568326905	1.8536639568326905	-1.3229520587456278	-1.3229520587456278	-1.3229520587456278	3.799574105888004	-1.3229520587456278	-1.3229520587456278	-1.3229520587456278	1.8536639568326905	-1.3229520587456278	3.1064269253280585	-1.3229520587456278	-1.3229520587456278	-1.3229520587456278	4.657024337739226	-1.3229520587456278	5.394623280870005	-1.3229520587456278	-1.3229520587456278	-1.3229520587456278	-1.3229520587456278	-1.3229520587456278	1.160516776272745	-1.3229520587456278	3.9331054985125267	-1.3229520587456278	-1.3229520587456278	-1.3229520587456278	3.7254661337342823	2.259129064940855	1.160516776272745	-1.3229520587456278	-1.3229520587456278	-1.3229520587456278	-1.3229520587456278	-1.3229520587456278	-1.3229520587456278	-1.3229520587456278	1.8536639568326905	-1.3229520587456278	1.160516776272745	-1.3229520587456278	-1.3229520587456278	3.2399583179525813	-1.3229520587456278	1	0.3644034007
TCGA-49-AARQ	TCGA-49-AARQ-01Z-00-DX1	1.620407520278179	0.01096960784407841	0.23411315915828812	1.1095818965121884	-2.2835642931866094	1.9205121127285167	1.3972639689639692	1.620407520278179	1.6691976844476106	0.7041167884040238	1.2637325763394465	4.117736690064736	-2.2835642931866094	-2.2835642931866094	3.0554920455675014	3.772169723537641	-1.3753247532758124	1.8435510715923886	1.1896246041857248	-0.2767124646077024	-0.2767124646077024	2.575918965305615	1.2637325763394465	0.9272603397182335	-0.2767124646077024	-0.2767124646077024	-2.2835642931866094	-2.2835642931866094	-1.3753247532758124	-2.2835642931866094	1.1896246041857248	0.23411315915828812	-0.682177572715867	1.5691142258906283	-0.2767124646077024	-2.2835642931866094	0.23411315915828812	-2.2835642931866094	1.3327254478263981	-2.2835642931866094	-2.2835642931866094	1.0225705195225583	-2.2835642931866094	-2.2835642931866094	-1.3753247532758124	-2.2835642931866094	1	0.2454535694
TCGA-97-A4LX	TCGA-97-A4LX-01Z-00-DX1	-0.935189544591176	0.4511048165287148	4.121056260757133	2.8714729451791445	0.8565699246368794	-1.7067109781413423	-1.7067109781413423	2.1093328931322475	1.36739554840287	2.5613180168753047	0.6742483678429245	-1.7067109781413423	-1.7067109781413423	1.4627057282071956	-1.7067109781413423	-1.7067109781413423	-0.24204236403123058	0.6742483678429245	-1.7067109781413423	-0.935189544591176	-1.7067109781413423	0.16342274407693402	3.7652908212012406	2.0605427289628158	-1.7067109781413423	-1.7067109781413423	3.2391977253044617	-1.7067109781413423	-1.7067109781413423	-1.7067109781413423	-1.7067109781413423	3.1423478993145437	3.1078617232433747	-0.24204236403123058	-1.7067109781413423	-0.935189544591176	0.16342274407693402	4.872952945389269	-1.7067109781413423	-1.7067109781413423	1.6297598128703612	-0.935189544591176	-1.7067109781413423	-1.7067109781413423	-0.935189544591176	-1.7067109781413423	1	0.5520841482
TCGA-55-8616	TCGA-55-8616-01Z-00-DX1	3.792245047476201	3.375351243544414	1.1066677022260496	2.5730047710194768	-1.674718965269614	-1.674718965269614	3.6969348676718763	-1.674718965269614	0.008055413557939595	-1.674718965269614	-1.674718965269614	-1.674718965269614	-1.674718965269614	-1.674718965269614	-1.674718965269614	-1.674718965269614	2.6471127431731984	0.008055413557939595	1.799814882785995	-1.674718965269614	0.701202594117885	3.7457250318413084	2.3106405065519855	1.953965562613253	-1.674718965269614	-1.674718965269614	5.064301218906248	-1.674718965269614	-1.674718965269614	-1.674718965269614	-1.674718965269614	1.1066677022260496	-1.674718965269614	-1.674718965269614	-1.674718965269614	-1.674718965269614	1.1066677022260496	1.3943497746778304	0.008055413557939595	-1.674718965269614	0.008055413557939595	0.701202594117885	0.008055413557939595	1.3943497746778304	0.008055413557939595	-1.674718965269614	1	0.2890427016
TCGA-78-7537	TCGA-78-7537-01Z-00-DX1	0.41556000714441765	1.4271609188228975	-0.5652692458673085	1.4271609188228975	-1.6638815345354185	-1.8477266109537132	-1.6638815345354185	-1.8477266109537132	-0.054443622101318034	-1.6638815345354185	1.6683229756397857	-0.5652692458673085	0.7340137382629521	1.7373158471267374	0.9751757950798403	-1.8477266109537132	1.2805574446310217	-0.5652692458673085	4.079121653274064	4.975994299291117	2.07378808374795	-1.8477266109537132	1.5549942903327825	0.7340137382629521	3.5510542230735673	-1.8477266109537132	0.8210251152525814	-1.6638815345354185	3.0089472999264877	-1.8477266109537132	-0.9707343539754731	1.380640903188005	-0.5652692458673085	-1.8477266109537132	0.6387035584586274	-1.8477266109537132	1.108707187704363	-1.8477266109537132	-1.8477266109537132	-1.8477266109537132	2.287362184046009	-0.9707343539754731	0.9010678229261186	-1.8477266109537132	-1.8477266109537132	-1.8477266109537132	1	0.1228486051
TCGA-55-8299	TCGA-55-8299-01Z-00-DX1	1.2277297074957847	1.2277297074957847	2.837167619929885	-1.64554761704108	-1.64554761704108	-1.64554761704108	2.6140240686156755	4.000318429735566	-1.64554761704108	4.559934217670989	2.3263419961638947	2.3263419961638947	-1.64554761704108	1.2277297074957847	3.4249542848320047	-1.64554761704108	-1.64554761704108	4.11810146539195	-1.64554761704108	-1.64554761704108	-1.64554761704108	1.2277297074957847	2.837167619929885	-1.64554761704108	-1.64554761704108	3.6256249802941554	-1.64554761704108	-1.64554761704108	-1.64554761704108	-1.64554761704108	1.2277297074957847	2.3263419961638947	-1.64554761704108	1.92087688805573	-1.64554761704108	-1.64554761704108	-1.64554761704108	-1.64554761704108	-1.64554761704108	-1.64554761704108	-1.64554761704108	-1.64554761704108	-1.64554761704108	-1.64554761704108	3.01948917672384	-1.64554761704108	1	0.5392972661
TCGA-86-7955	TCGA-86-7955-01Z-00-DX1	0.9700516847020415	1.1931952360162512	1.4808773084680324	0.9700516847020415	2.815878375200372	3.167276262038261	-0.821707784526013	-2.3815180781510152	-2.3815180781510152	0.8830403077124123	0.9700516847020415	0.6823696122502607	0.5645865765938778	1.3755167928102061	2.761811153930097	-2.3815180781510152	0.8830403077124123	0.0945829473481421	0.5645865765938778	-2.3815180781510152	1.8173495450892454	-0.821707784526013	0.5645865765938778	-2.3815180781510152	1.4808773084680324	-2.3815180781510152	-2.3815180781510152	-2.3815180781510152	-2.3815180781510152	0.43105518396935505	0.7877301279080875	1.7040208597822422	0.8830403077124123	0.9700516847020415	1.3755167928102061	-2.3815180781510152	1.7432415729355233	-2.3815180781510152	4.175504489238102	-1.5148549650859584	0.0945829473481421	1.050094392375578	-0.821707784526013	-1.5148549650859584	-2.3815180781510152	-2.3815180781510152	1	0.116302394
TCGA-55-7573	TCGA-55-7573-01Z-00-DX1	2.535811771626762	2.7181333284207163	3.6344240602948714	2.535811771626762	-1.5580537486700106	-1.5580537486700106	-1.5580537486700106	-1.5580537486700106	3.922106132746652	-1.5580537486700106	-1.5580537486700106	-1.5580537486700106	-1.5580537486700106	2.024986147860771	-1.5580537486700106	-1.5580537486700106	-1.5580537486700106	2.535811771626762	-1.5580537486700106	-1.5580537486700106	-1.5580537486700106	4.145249684060862	2.535811771626762	2.024986147860771	-1.5580537486700106	3.2289589521867073	1.6195210397526063	-1.5580537486700106	-1.5580537486700106	-1.5580537486700106	-1.5580537486700106	1.6195210397526063	1.6195210397526063	-1.5580537486700106	-1.5580537486700106	-1.5580537486700106	-1.5580537486700106	5.020718421414762	-1.5580537486700106	-1.5580537486700106	2.535811771626762	0.9263738591926618	-1.5580537486700106	-1.5580537486700106	-1.5580537486700106	-1.5580537486700106	1	0.2898318777
TCGA-73-4658	TCGA-73-4658-01Z-00-DX1	2.9207367963860964	2.8466288242323747	0.5693615392226192	1.485652271096774	-2.482076390470435	-2.482076390470435	1.9130962859237135	1.86864452335288	0.38703998242866433	0.5693615392226192	2.4911741366988718	0.974826647330783	-2.482076390470435	-0.12378564133732617	0.974826647330783	-2.482076390470435	1.9762751875452453	1.0801871629886097	-0.5292507494454908	-1.9155451105653816	1.3033307143028194	1.9762751875452453	1.0801871629886097	1.0288938686010587	-2.482076390470435	0.7235122190498773	2.8293870177978686	2.2433379727942904	-2.482076390470435	-2.482076390470435	0.28167946677083755	0.030365038489931884	-1.9155451105653816	-0.8169328218972716	2.21158927447971	-2.482076390470435	-1.2223979300054362	0.5693615392226192	-2.482076390470435	-2.482076390470435	0.030365038489931884	3.2884615765114136	-2.482076390470435	-0.12378564133732617	-1.2223979300054362	-2.482076390470435	1	0.3885987264
TCGA-69-7764	TCGA-69-7764-01Z-00-DX1	3.4431254788343777	1.2663097731293655	0.6601739695590503	-2.166552523176759	-0.03297321100089512	-2.166552523176759	-1.1315854996690051	-2.166552523176759	3.3343226189855786	0.25470886145088567	-2.166552523176759	-2.166552523176759	2.2696118819931503	3.2122199221846786	-2.166552523176759	-2.166552523176759	1.065639077667214	0.9478560420108311	-0.03297321100089512	4.038898495369146	1.8128534794974356	0.8143246493863083	2.126511038352477	-2.166552523176759	-1.1315854996690051	-2.166552523176759	0.9478560420108311	0.8143246493863083	2.164251366335324	-2.166552523176759	-2.166552523176759	1.8128534794974356	-0.4384383191090597	0.4778524127650954	-2.166552523176759	0.25470886145088567	2.451933438787105	2.652604134249256	-2.166552523176759	-1.1315854996690051	1.701627844387211	-1.1315854996690051	-2.166552523176759	-2.166552523176759	-2.166552523176759	1.1709995933250408	1	0.1629109849
TCGA-44-3398	TCGA-44-3398-01Z-00-DX1	1.0553381563525361	1.0553381563525361	1.4608032644607007	1.4608032644607007	-1.7702561032272408	1.4608032644607007	3.9175390372820047	3.070241176894801	-1.7702561032272408	-1.7702561032272408	-1.7702561032272408	0.36219097579259074	-1.7702561032272408	-1.7702561032272408	-1.7702561032272408	2.6647760687866366	1.9716288882266912	2.441632517472427	1.0553381563525361	-1.7702561032272408	2.847097625580591	0.36219097579259074	2.441632517472427	3.195404319848807	1.4608032644607007	2.308101124847904	-1.7702561032272408	-1.7702561032272408	-1.7702561032272408	-1.7702561032272408	-1.7702561032272408	-1.7702561032272408	0.36219097579259074	1.0553381563525361	-1.7702561032272408	-1.7702561032272408	-1.7702561032272408	-1.7702561032272408	5.016151325950114	-1.7702561032272408	-1.7702561032272408	1.4608032644607007	-1.7702561032272408	-1.7702561032272408	-1.7702561032272408	-1.7702561032272408	1	0.3459586576
TCGA-35-3615	TCGA-35-3615-01Z-00-DX1	0.8591223870959217	-0.6449550096803529	1.1468044595477025	0.2713357221938022	1.9577346757640313	-2.1253251583859196	-2.1253251583859196	-1.3381021902402983	2.245416748215812	0.9644829027537476	2.7727716739330135	-1.3381021902402983	1.2268471672212389	2.490539206248797	-2.1253251583859196	-2.1253251583859196	-0.2394899015721883	1.4951111538159179	1.4344865319994833	4.484943705242721	1.4951111538159179	-0.6449550096803529	0.9644829027537476	-0.2394899015721883	3.490211547062003	-2.1253251583859196	-1.3381021902402983	-0.6449550096803529	3.5671725881981313	-1.3381021902402983	0.2713357221938022	1.5522695676558667	1.4344865319994833	0.4536572789877571	-2.1253251583859196	-0.2394899015721883	1.0597930825580724	-2.1253251583859196	-1.3381021902402983	-2.1253251583859196	-1.3381021902402983	-2.1253251583859196	-0.2394899015721883	-2.1253251583859196	-2.1253251583859196	-1.3381021902402983	1	0.1845251314
TCGA-75-5146	TCGA-75-5146-01Z-00-DX1	3.7263098648534076	1.646868323173572	0.9537211426136265	-1.3711624991028755	-1.3711624991028755	-1.3711624991028755	-1.3711624991028755	-1.3711624991028755	4.824922153521517	3.7263098648534076	-1.3711624991028755	-1.3711624991028755	-1.3711624991028755	4.249558008617956	-1.3711624991028755	-1.3711624991028755	0.9537211426136265	-1.3711624991028755	-1.3711624991028755	3.0331626842934623	-1.3711624991028755	2.89963129166894	-1.3711624991028755	0.9537211426136265	-1.3711624991028755	-1.3711624991028755	2.563159055047727	-1.3711624991028755	-1.3711624991028755	-1.3711624991028755	-1.3711624991028755	2.563159055047727	0.9537211426136265	-1.3711624991028755	-1.3711624991028755	-1.3711624991028755	0.9537211426136265	5.080855527658718	-1.3711624991028755	-1.3711624991028755	2.0523334312817356	-1.3711624991028755	-1.3711624991028755	-1.3711624991028755	-1.3711624991028755	-1.3711624991028755	1	0.2708560334
TCGA-86-8073	TCGA-86-8073-01Z-00-DX1	1.4238128991808043	0.03751853806091354	0.44298364616907815	0.03751853806091354	2.9819575172273542	-2.4891620339727236	-2.4891620339727236	-2.4891620339727236	-2.4891620339727236	-2.4891620339727236	0.9538092699350686	-0.6556286424990319	2.9819575172273542	1.5415959348371882	2.810107260300695	-2.4891620339727236	2.3401036310549594	0.44298364616907815	2.6024678955224507	1.290281506556282	1.9093207149625058	-2.4891620339727236	1.5415959348371882	0.44298364616907815	2.3888937952243916	-2.4891620339727236	1.9834286871162274	2.955289270145193	0.44298364616907815	1.290281506556282	0.03751853806091354	1.1361308267290235	-2.4891620339727236	-0.6556286424990319	0.03751853806091354	1.6469564504950145	-0.6556286424990319	1.290281506556282	-2.4891620339727236	-2.4891620339727236	-0.6556286424990319	0.03751853806091354	0.44298364616907815	-2.4891620339727236	-2.4891620339727236	-2.4891620339727236	1	0.3240029949
TCGA-38-A44F	TCGA-38-A44F-01Z-00-DX1	1.638909979569239	2.172992465499497	3.1751444879800443	2.3320571601291844	-1.1943033644869772	-2.1920848865705267	-0.5011561839270318	3.7615236931142837	2.063793173534505	1.2035919083113935	-2.1920848865705267	2.389215573969133	-2.1920848865705267	1.4447539651282817	-2.1920848865705267	-2.1920848865705267	1.37064599297456	-0.5011561839270318	2.964579718872695	1.7501356146794635	-2.1920848865705267	-1.1943033644869772	2.137901145688227	3.987480185805108	0.885138177192859	-2.1920848865705267	1.8014289090670141	0.7516067845683363	-0.5011561839270318	-2.1920848865705267	1.638909979569239	0.19199099663291364	0.5974561047410782	-2.1920848865705267	-0.5011561839270318	-2.1920848865705267	-1.1943033644869772	-2.1920848865705267	-1.1943033644869772	-2.1920848865705267	-0.09569107581886716	-0.5011561839270318	-2.1920848865705267	-0.09569107581886716	-0.09569107581886716	-2.1920848865705267	1	0.3999305574
TCGA-62-A470	TCGA-62-A470-01Z-00-DX1	0.3901427385363725	0.16699918722216278	1.0832899190963179	0.16699918722216278	1.3456541835638092	-0.5261479933377826	-0.5261479933377826	0.9779294034384911	0.3901427385363725	-1.219295173897728	-0.5261479933377826	4.536447039689184	2.923839552493805	-1.219295173897728	0.3901427385363725	0.7266149751575854	1.0832899190963179	1.0832899190963179	1.1786000989006427	1.488755027204482	1.3456541835638092	3.7779170998663876	1.1786000989006427	-0.5261479933377826	0.3901427385363725	-2.2155890635235256	-2.2155890635235256	0.5724642953303274	-1.219295173897728	-2.2155890635235256	2.2146920305874183	-0.5261479933377826	-0.12068288522961801	-0.5261479933377826	-0.5261479933377826	-2.2155890635235256	-2.2155890635235256	-2.2155890635235256	-1.219295173897728	1.0832899190963179	-1.219295173897728	-1.219295173897728	-2.2155890635235256	-2.2155890635235256	2.5648944600205335	-2.2155890635235256	1	0.1709621333
TCGA-50-6673	TCGA-50-6673-01Z-00-DX1	3.253060170228994	-1.4197686642329117	3.3251634641303376	-0.0334743031130218	4.388373825747532	-2.173718884047097	-1.4197686642329117	-2.173718884047097	0.5261414848224009	-0.7266214836729672	1.876068201771417	0.1896692482011879	0.8828164287611333	2.5120569684914136	-2.173718884047097	-2.173718884047097	0.3719908049951428	-0.0334743031130218	2.1637502742231978	2.076738897233568	1.876068201771417	0.1896692482011879	1.7157255516962375	-2.173718884047097	-2.173718884047097	-2.173718884047097	-0.3211563755648026	2.7698860777935135	2.1637502742231978	-2.173718884047097	1.6247537734905109	1.2192886653823463	0.8828164287611333	-0.7266214836729672	0.3719908049951428	1.2192886653823463	-0.3211563755648026	0.3719908049951428	-2.173718884047097	-1.4197686642329117	0.8828164287611333	-2.173718884047097	-2.173718884047097	-2.173718884047097	-2.173718884047097	-2.173718884047097	1	0.2862837358
TCGA-44-5645	TCGA-44-5645-01Z-00-DX1	3.8512319605830996	1.756286232367298	-1.985443092984343	2.8548985210354076	-1.985443092984343	-1.985443092984343	-1.985443092984343	-1.985443092984343	4.083563937951715	0.3699918712474073	0.3699918712474073	-1.985443092984343	-0.3231553093125381	1.0631390518073527	0.3699918712474073	-1.985443092984343	2.241794048148999	0.7754569793555719	1.2862826031215624	3.5269922923975208	0.3699918712474073	-0.3231553093125381	1.2862826031215624	2.1617513404754622	-0.3231553093125381	-1.985443092984343	0.3699918712474073	-0.3231553093125381	-1.985443092984343	-1.985443092984343	-1.985443092984343	2.4494334129272435	-1.985443092984343	-1.985443092984343	0.3699918712474073	-1.985443092984343	1.2862826031215624	3.953510809703517	-1.985443092984343	-1.985443092984343	2.510058034743678	-1.985443092984343	-0.3231553093125381	0.3699918712474073	-0.3231553093125381	-1.985443092984343	1	0.3578248508
TCGA-55-7911	TCGA-55-7911-01Z-00-DX1	3.7329344420888733	4.1849195658319305	2.01016784434777	-1.7649848671903392	-1.7649848671903392	2.703315024907715	-1.7649848671903392	-1.7649848671903392	-1.7649848671903392	4.371021845465791	0.4007299319136699	0.4007299319136699	-1.7649848671903392	4.229371328402765	-1.7649848671903392	-1.7649848671903392	1.0938771124736153	2.4801714735935056	-1.7649848671903392	-1.7649848671903392	-1.7649848671903392	0.4007299319136699	1.499342220581779	1.0938771124736153	-1.7649848671903392	0.4007299319136699	-1.7649848671903392	-1.7649848671903392	-1.7649848671903392	-1.7649848671903392	0.4007299319136699	1.0938771124736153	0.4007299319136699	0.4007299319136699	1.499342220581779	-1.7649848671903392	3.0397872615289283	0.4007299319136699	-1.7649848671903392	2.346640080968983	-1.7649848671903392	-1.7649848671903392	-1.7649848671903392	2.01016784434777	-1.7649848671903392	-1.7649848671903392	1	0.4167443951
TCGA-78-7159	TCGA-78-7159-01Z-00-DX1	2.197492420413976	0.7388773977144591	1.6143461350683594	0.04573021715451375	-0.8705605147196414	0.7388773977144591	1.8374896863825692	0.7388773977144591	-0.8705605147196414	2.1498643714247216	0.3822024537757267	3.816189658260873	-1.5637076952795868	2.32811260283104	3.3707662378511056	1.0012416621819504	-1.5637076952795868	1.7321291707247424	2.712958423736469	1.9626528293365753	-0.8705605147196414	3.662038978433615	0.04573021715451375	-1.5637076952795868	-1.5637076952795868	0.3822024537757267	-1.5637076952795868	-1.5637076952795868	-2.3064518169789032	-1.5637076952795868	0.04573021715451375	1.0012416621819504	0.921198954508414	0.921198954508414	-2.3064518169789032	-2.3064518169789032	0.04573021715451375	-2.3064518169789032	-0.8705605147196414	-1.5637076952795868	0.5157338464002494	-0.46509540661147675	-2.3064518169789032	-2.3064518169789032	-2.3064518169789032	-2.3064518169789032	1	0.3004930771
TCGA-55-6971	TCGA-55-6971-01Z-00-DX1	2.315687949286326	4.0735458668387	1.804862325520335	1.804862325520335	-1.8644519730987614	3.925125861720426	-1.8644519730987614	-1.8644519730987614	-1.8644519730987614	4.140237241337371	-1.8644519730987614	0.7062500368522251	-1.8644519730987614	3.4788387590920067	-1.8644519730987614	1.3993972174121705	2.092544397972116	3.2711993943137623	0.7062500368522251	0.7062500368522251	-1.8644519730987614	-1.8644519730987614	2.092544397972116	1.3993972174121705	-1.8644519730987614	-1.8644519730987614	-1.8644519730987614	-1.8644519730987614	-1.8644519730987614	1.3993972174121705	-1.8644519730987614	2.315687949286326	-1.8644519730987614	-1.8644519730987614	0.7062500368522251	-1.8644519730987614	2.4980095060802805	-1.8644519730987614	-1.8644519730987614	-1.8644519730987614	1.804862325520335	-1.8644519730987614	-1.8644519730987614	1.3993972174121705	-1.8644519730987614	0.7062500368522251	1	0.4345575262
TCGA-55-7815	TCGA-55-7815-01Z-00-DX1	3.4781071357785924	1.2534835842542584	-1.9250476870194433	-1.9250476870194433	-1.9250476870194433	0.9658015118024776	2.7004025671905842	0.560336403694313	-1.9250476870194433	-1.9250476870194433	-1.9250476870194433	0.560336403694313	-1.9250476870194433	-1.9250476870194433	1.658948692362423	-1.9250476870194433	2.064413800470587	2.7004025671905842	4.549320450258588	2.3520958729223684	0.560336403694313	0.560336403694313	0.9658015118024776	2.064413800470587	0.9658015118024776	-1.9250476870194433	-1.9250476870194433	-1.9250476870194433	-1.9250476870194433	0.560336403694313	0.560336403694313	0.9658015118024776	-1.9250476870194433	-1.9250476870194433	4.086696928310475	-1.9250476870194433	-1.9250476870194433	-1.9250476870194433	1.4766271355684681	-0.13281077686563236	-1.9250476870194433	2.911711660857791	-1.9250476870194433	-1.9250476870194433	-0.13281077686563236	2.1697743161284135	1	0.4126929979
TCGA-69-8255	TCGA-69-8255-01Z-00-DX1	1.8065055368590857	3.8346537841513713	1.9462674792342445	-1.1892267366949048	3.1927998979789765	3.1012327044534858	-1.1892267366949048	-2.277427194438082	-2.277427194438082	2.5949628972233563	1.4498305929203537	-0.49607955613495935	1.5833619855448764	2.4483594230314805	1.2956799130930952	-2.277427194438082	-0.49607955613495935	2.7997573098693693	-2.277427194438082	-1.1892267366949048	-0.49607955613495935	0.19706762442498515	0.6025327325331498	-1.1892267366949048	-1.1892267366949048	-2.277427194438082	-2.277427194438082	-2.277427194438082	-2.277427194438082	0.42021117573919486	-2.277427194438082	2.106610129309424	1.643986607361311	1.3757226207666315	1.0079978406413144	-2.277427194438082	2.307280824771575	-2.277427194438082	0.6025327325331498	0.19706762442498515	0.42021117573919486	-2.277427194438082	-2.277427194438082	2.4743349094347415	-2.277427194438082	-0.09061444802679564	1	0.4229479528
TCGA-44-7659	TCGA-44-7659-01Z-00-DX1	2.01039130592739	3.2631542744227575	-2.2898733076430062	-2.2898733076430062	-2.2898733076430062	-0.29219378706665644	1.0941005740532344	2.8858600432812893	-0.29219378706665644	3.3187241255775684	-2.2898733076430062	-0.29219378706665644	0.8064185016014536	1.317244125367444	-2.2898733076430062	-2.2898733076430062	3.6590499315147715	2.9266820378015446	-0.29219378706665644	0.40095339349328896	0.40095339349328896	-0.29219378706665644	2.415856414035554	2.1057014857317147	2.01039130592739	-0.29219378706665644	1.0941005740532344	-2.2898733076430062	-2.2898733076430062	0.40095339349328896	-2.2898733076430062	2.3468635425486024	0.40095339349328896	-0.29219378706665644	2.1057014857317147	-2.2898733076430062	0.8064185016014536	0.8064185016014536	-2.2898733076430062	-2.2898733076430062	0.40095339349328896	-0.29219378706665644	-2.2898733076430062	-0.29219378706665644	-2.2898733076430062	-2.2898733076430062	1	0.1916774099
TCGA-75-7025	TCGA-75-7025-01Z-00-DX1	2.8505487016026536	2.157401521042708	4.131482547064718	2.157401521042708	-1.8934274037432308	-1.8934274037432308	1.2411107891685536	1.6465758972767173	1.2411107891685536	2.9458588814069784	3.032870258396608	-1.8934274037432308	-1.8934274037432308	1.6465758972767173	-1.8934274037432308	-1.8934274037432308	1.6465758972767173	1.6465758972767173	-1.8934274037432308	-1.8934274037432308	-1.8934274037432308	1.9342579697284985	2.627405150288444	2.7451881859448273	-1.8934274037432308	-1.8934274037432308	2.157401521042708	-1.8934274037432308	-1.8934274037432308	-1.8934274037432308	0.5479636086086082	1.2411107891685536	2.493873757663921	-1.8934274037432308	-1.8934274037432308	-1.8934274037432308	-1.8934274037432308	3.032870258396608	4.2115252547382545	-1.8934274037432308	-1.8934274037432308	-1.8934274037432308	-1.8934274037432308	-1.8934274037432308	-1.8934274037432308	-1.8934274037432308	1	0.2699111406
TCGA-55-8091	TCGA-55-8091-01Z-00-DX1	-1.8684116444492576	1.0679339794232217	3.7069913090384805	-1.8684116444492576	1.9842247112973772	4.306612431587602	3.208000142919493	1.761081159983167	-1.8684116444492576	3.5528406292112225	-1.8684116444492576	-1.8684116444492576	-1.8684116444492576	3.3705190724172676	0.37478679886327715	-1.8684116444492576	1.4733990875313872	3.082836999965487	-1.8684116444492576	-1.8684116444492576	-1.8684116444492576	-1.8684116444492576	0.37478679886327715	1.0679339794232217	-1.8684116444492576	1.0679339794232217	-1.8684116444492576	-1.8684116444492576	-1.8684116444492576	1.4733990875313872	-1.8684116444492576	2.5720113761994963	0.37478679886327715	2.166546268091332	1.761081159983167	-1.8684116444492576	-1.8684116444492576	-1.8684116444492576	3.2651585567594417	-1.8684116444492576	1.0679339794232217	1.761081159983167	-1.8684116444492576	-1.8684116444492576	-1.8684116444492576	-1.8684116444492576	1	0.2614186242
TCGA-99-8028	TCGA-99-8028-01Z-00-DX1	3.922998654802864	4.90382790781459	-1.2130398494673722	-1.2130398494673722	-1.2130398494673722	1.4380920050148633	3.635316582351083	3.5175335466946995	-1.2130398494673722	2.5367042936829733	-1.2130398494673722	-1.2130398494673722	-1.2130398494673722	-1.2130398494673722	-1.2130398494673722	-1.2130398494673722	3.0475299174489643	4.0030413624764005	-1.2130398494673722	-1.2130398494673722	-1.2130398494673722	-1.2130398494673722	-1.2130398494673722	1.4380920050148633	-1.2130398494673722	1.4380920050148633	-1.2130398494673722	-1.2130398494673722	-1.2130398494673722	2.5367042936829733	-1.2130398494673722	-1.2130398494673722	-1.2130398494673722	-1.2130398494673722	5.481143272849414	-1.2130398494673722	-1.2130398494673722	-1.2130398494673722	-1.2130398494673722	-1.2130398494673722	2.1312391855748087	-1.2130398494673722	-1.2130398494673722	-1.2130398494673722	-1.2130398494673722	-1.2130398494673722	1	0.5120264996
TCGA-55-1592	TCGA-55-1592-01Z-00-DX1	1.8761850602727415	-2.026503172838697	1.0652548440564127	-2.026503172838697	-0.3210395170634781	-2.026503172838697	-0.3210395170634781	-2.026503172838697	-2.026503172838697	1.6248706319918353	-2.026503172838697	1.4707199521645773	0.7775727716046319	4.085679730200775	0.3721076634964673	-2.026503172838697	-2.026503172838697	1.2883983953706224	-2.026503172838697	3.5909834883646683	-0.3210395170634781	1.2883983953706224	0.7775727716046319	-0.3210395170634781	-2.026503172838697	-0.3210395170634781	1.4707199521645773	2.243909840398059	0.7775727716046319	-2.026503172838697	3.0801578645986774	1.9815455759305678	-0.3210395170634781	2.387010684038732	-2.026503172838697	4.073409637608961	-2.026503172838697	2.814454698865672	-2.026503172838697	2.3180178125517807	-2.026503172838697	1.0652548440564127	-2.026503172838697	-2.026503172838697	-2.026503172838697	-2.026503172838697	1	0.2314613881
TCGA-55-7725	TCGA-55-7725-01Z-00-DX1	2.733908270393297	3.912563266734943	1.3476139092734067	1.3476139092734067	-1.6423876895716	-1.6423876895716	-1.6423876895716	2.0407610898333517	3.2935240583287193	4.71490973925988	2.446226197941516	-1.6423876895716	-1.6423876895716	-1.6423876895716	-1.6423876895716	-1.6423876895716	2.9570518217075064	3.1393733785014613	-1.6423876895716	-1.6423876895716	-1.6423876895716	-1.6423876895716	-1.6423876895716	4.120202631513187	-1.6423876895716	3.1393733785014613	-1.6423876895716	-1.6423876895716	-1.6423876895716	-1.6423876895716	-1.6423876895716	2.446226197941516	-1.6423876895716	-1.6423876895716	2.9570518217075064	-1.6423876895716	1.3476139092734067	-1.6423876895716	-1.6423876895716	-1.6423876895716	-1.6423876895716	-1.6423876895716	1.3476139092734067	1.3476139092734067	1.3476139092734067	-1.6423876895716	1	0.260488679
TCGA-64-1681	TCGA-64-1681-01Z-00-DX1	3.6388289932817495	-1.646267026828145	4.026594524290513	0.6943900141153092	-1.646267026828145	-1.646267026828145	-1.646267026828145	1.3875371946752546	-1.646267026828145	3.990226880119638	-1.646267026828145	-1.646267026828145	-1.646267026828145	1.3875371946752546	-1.646267026828145	-1.646267026828145	2.0806843752351996	2.4861494833433637	-1.646267026828145	-1.646267026828145	-1.646267026828145	2.4861494833433637	2.9969751071093547	1.3875371946752546	-1.646267026828145	-1.646267026828145	3.6901222876693	2.0806843752351996	-1.646267026828145	-1.646267026828145	1.3875371946752546	2.9969751071093547	2.773831555795145	-1.646267026828145	-1.646267026828145	-1.646267026828145	-1.646267026828145	4.523031410604404	-1.646267026828145	-1.646267026828145	-1.646267026828145	2.0806843752351996	-1.646267026828145	-1.646267026828145	-1.646267026828145	-1.646267026828145	1	0.2944352199
TCGA-55-8621	TCGA-55-8621-01Z-00-DX1	-1.7966590528082476	4.822581437167699	1.3885942326825527	-1.7966590528082476	-1.7966590528082476	1.3885942326825527	0.6954470521226073	2.6413572011779207	-1.7966590528082476	2.4872065213506622	-1.7966590528082476	-1.7966590528082476	-1.7966590528082476	2.998032145116653	-1.7966590528082476	-1.7966590528082476	2.4872065213506622	3.260396409584144	-1.7966590528082476	0.6954470521226073	0.6954470521226073	-1.7966590528082476	2.892671629458827	-1.7966590528082476	-1.7966590528082476	0.6954470521226073	-1.7966590528082476	-1.7966590528082476	-1.7966590528082476	2.081741413242498	-1.7966590528082476	3.260396409584144	2.3048849645567078	1.3885942326825527	3.4680357743623884	-1.7966590528082476	2.7748885938024435	1.7940593407907173	-1.7966590528082476	-1.7966590528082476	-1.7966590528082476	0.6954470521226073	-1.7966590528082476	-1.7966590528082476	-1.7966590528082476	-1.7966590528082476	1	0.4113162565
TCGA-80-5608	TCGA-80-5608-01Z-00-DX1	3.928285924774608	1.443379274986607	-1.155240010967404	-1.155240010967404	-1.155240010967404	-1.155240010967404	-1.155240010967404	1.443379274986607	3.052817187420708	2.1365264555465524	2.1365264555465524	-1.155240010967404	-1.155240010967404	3.2351387442146624	-1.155240010967404	-1.155240010967404	-1.155240010967404	2.5419915636547175	-1.155240010967404	6.143859640779024	1.443379274986607	1.443379274986607	-1.155240010967404	-1.155240010967404	2.829673636106498	-1.155240010967404	-1.155240010967404	-1.155240010967404	-1.155240010967404	-1.155240010967404	2.1365264555465524	-1.155240010967404	-1.155240010967404	-1.155240010967404	-1.155240010967404	-1.155240010967404	-1.155240010967404	-1.155240010967404	-1.155240010967404	-1.155240010967404	3.052817187420708	-1.155240010967404	-1.155240010967404	-1.155240010967404	-1.155240010967404	-1.155240010967404	1	0.2563496048
TCGA-38-4631	TCGA-38-4631-01Z-00-DX1	3.4535398323640605	-1.4630243893065478	-1.4630243893065478	-1.4630243893065478	-1.4630243893065478	5.145215843035133	2.606241971976857	-1.4630243893065478	-1.4630243893065478	-1.4630243893065478	2.606241971976857	2.2007768638686924	-1.4630243893065478	-1.4630243893065478	4.379309308192759	3.544511610569787	1.1021645752005824	4.072579040770284	-1.4630243893065478	-1.4630243893065478	-1.4630243893065478	3.1170675957428475	-1.4630243893065478	-1.4630243893065478	-1.4630243893065478	2.893924044428638	-1.4630243893065478	-1.4630243893065478	-1.4630243893065478	-1.4630243893065478	2.4884589363204737	1.1021645752005824	-1.4630243893065478	1.7953117557605278	-1.4630243893065478	1.1021645752005824	0.4090173946406379	-1.4630243893065478	0.4090173946406379	-1.4630243893065478	-1.4630243893065478	-1.4630243893065478	-1.4630243893065478	-1.4630243893065478	-1.4630243893065478	-1.4630243893065478	1	0.3109609886
TCGA-44-A47B	TCGA-44-A47B-01Z-00-DX1	-0.9734061222113288	1.585793339197842	-0.9734061222113288	-0.9734061222113288	-0.9734061222113288	3.6652348808776782	2.684405627865952	-0.9734061222113288	-0.9734061222113288	-0.9734061222113288	-0.9734061222113288	2.684405627865952	-0.9734061222113288	-0.9734061222113288	2.2789405197577874	6.074429708929983	-0.9734061222113288	4.881630205202171	-0.9734061222113288	-0.9734061222113288	-0.9734061222113288	4.763847169545787	-0.9734061222113288	-0.9734061222113288	-0.9734061222113288	1.585793339197842	-0.9734061222113288	-0.9734061222113288	-0.9734061222113288	2.2789405197577874	-0.9734061222113288	-0.9734061222113288	-0.9734061222113288	1.585793339197842	-0.9734061222113288	-0.9734061222113288	-0.9734061222113288	-0.9734061222113288	-0.9734061222113288	-0.9734061222113288	-0.9734061222113288	-0.9734061222113288	-0.9734061222113288	-0.9734061222113288	-0.9734061222113288	-0.9734061222113288	1	0.2458221641
TCGA-44-7671	TCGA-44-7671-01Z-00-DX1	-1.3604833659121978	3.9270091999541163	-1.3604833659121978	1.3620598424925792	-1.3604833659121978	-1.3604833659121978	2.0552070230525246	-1.3604833659121978	-1.3604833659121978	-1.3604833659121978	-1.3604833659121978	-1.3604833659121978	-1.3604833659121978	-1.3604833659121978	-1.3604833659121978	-1.3604833659121978	4.827795745292306	3.4415013841724154	2.460672131160689	-1.3604833659121978	3.559284419828799	-1.3604833659121978	3.84696649228058	5.025621488622226	-1.3604833659121978	-1.3604833659121978	1.3620598424925792	-1.3604833659121978	-1.3604833659121978	-1.3604833659121978	-1.3604833659121978	1.3620598424925792	-1.3604833659121978	1.3620598424925792	3.75995511529095	-1.3604833659121978	-1.3604833659121978	-1.3604833659121978	-1.3604833659121978	-1.3604833659121978	2.460672131160689	-1.3604833659121978	-1.3604833659121978	-1.3604833659121978	1.3620598424925792	-1.3604833659121978	1	0.0973798904
TCGA-05-4403	TCGA-05-4403-01Z-00-DX1	1.8037441287610534	2.091426201212834	3.5955035979891083	3.0077169330869893	-1.5406674073918332	1.8037441287610534	-1.5406674073918332	4.231492364709105	2.902356417429163	4.92463954526905	-1.5406674073918332	4.466331955786506	-1.5406674073918332	1.8037441287610534	-1.5406674073918332	1.3982790206528888	-1.5406674073918332	-1.5406674073918332	1.3982790206528888	-1.5406674073918332	-1.5406674073918332	0.7051318400929434	0.7051318400929434	1.3982790206528888	-1.5406674073918332	-1.5406674073918332	3.0077169330869893	-1.5406674073918332	-1.5406674073918332	-1.5406674073918332	-1.5406674073918332	2.496891309320999	-1.5406674073918332	-1.5406674073918332	-1.5406674073918332	-1.5406674073918332	-1.5406674073918332	1.3982790206528888	-1.5406674073918332	-1.5406674073918332	-1.5406674073918332	-1.5406674073918332	-1.5406674073918332	-1.5406674073918332	-1.5406674073918332	-1.5406674073918332	1	0.2555156528
TCGA-55-8511	TCGA-55-8511-01Z-00-DX1	0.42872540566865336	3.3190971635648183	2.038163318102754	1.1218725862285988	-2.0827849896373234	3.0677827352839118	3.5197678590269694	2.374635554723967	-2.0827849896373234	0.42872540566865336	0.42872540566865336	1.1218725862285988	-2.0827849896373234	2.2204848748967083	-2.0827849896373234	3.2013141279084345	-2.0827849896373234	3.7960212356551275	-2.0827849896373234	-2.0827849896373234	-2.0827849896373234	-2.0827849896373234	0.42872540566865336	0.42872540566865336	-2.0827849896373234	2.826620678467024	-2.0827849896373234	-2.0827849896373234	-2.0827849896373234	-2.0827849896373234	1.1218725862285988	1.8150197667885437	2.9136320554566537	1.1218725862285988	1.5273376943367634	-2.0827849896373234	1.8150197667885437	-2.0827849896373234	1.8150197667885437	-2.0827849896373234	-2.0827849896373234	0.42872540566865336	-2.0827849896373234	0.42872540566865336	-2.0827849896373234	-2.0827849896373234	1	0.4577481631
TCGA-99-8032	TCGA-99-8032-01Z-00-DX1	2.326718215274987	0.940423854155096	-2.0809570550066327	2.5498617665891965	2.039036142823206	-2.0809570550066327	2.039036142823206	2.039036142823206	-2.0809570550066327	2.88633400321041	-2.0809570550066327	-2.0809570550066327	-2.0809570550066327	2.7321833233831514	-2.0809570550066327	-2.0809570550066327	3.1376484314913156	0.940423854155096	-2.0809570550066327	-2.0809570550066327	0.940423854155096	-2.0809570550066327	2.326718215274987	3.243008947149142	0.940423854155096	-2.0809570550066327	0.940423854155096	2.039036142823206	-2.0809570550066327	-2.0809570550066327	2.326718215274987	3.9849462918785195	2.039036142823206	0.940423854155096	1.6335710347150418	-2.0809570550066327	-2.0809570550066327	-2.0809570550066327	-2.0809570550066327	-2.0809570550066327	-2.0809570550066327	2.5498617665891965	-2.0809570550066327	-2.0809570550066327	2.326718215274987	-2.0809570550066327	1	0.3123856985
TCGA-86-8055	TCGA-86-8055-01Z-00-DX1	2.6552561678865456	1.4902688102735633	0.3618035584557724	0.6719584867596113	0.528857643118938	-0.9374794256744883	1.4902688102735633	-0.6497973532227075	-2.6181130402753396	0.528857643118938	-1.3429445337826529	1.725108401350964	-1.3429445337826529	-0.24433224511454288	-0.9374794256744883	-2.6181130402753396	0.7971216297136179	0.16113286299362084	3.3620709871751546	-0.6497973532227075	0.16113286299362084	0.6719584867596113	-0.6497973532227075	1.1827841105256023	0.04334982733723791	-2.0360917143425983	0.9596405592113921	3.1286942595809157	0.3618035584557724	-0.09018156528728483	1.5192563471468157	0.6029656152726606	-2.6181130402753396	-0.4266538019084978	2.588881098941673	-2.0360917143425983	0.04334982733723791	-2.6181130402753396	1.0994025015865514	-1.3429445337826529	-2.0360917143425983	2.5386192641607845	2.1834159908335087	-0.4266538019084978	-2.6181130402753396	-2.6181130402753396	1	0.3102789934
TCGA-55-8508	TCGA-55-8508-01Z-00-DX1	1.837637425127543	2.5307846056874883	-0.15479273956266315	2.5077950874627897	-1.2534050282307732	-0.5602578476708278	0.9438195491054469	0.826036513449063	1.1444902445675975	0.13288933288911764	0.6925051208245403	-2.216465121209259	-1.2534050282307732	0.35603288420332735	2.5307846056874883	-2.216465121209259	1.4546451728714374	0.9438195491054469	0.35603288420332735	3.381323959998863	1.311544329230764	-2.216465121209259	1.4546451728714374	2.857468835942538	4.034862002463763	-2.216465121209259	-0.5602578476708278	-2.216465121209259	-2.216465121209259	-0.5602578476708278	-2.216465121209259	1.0491800647632727	1.5191836940090084	-2.216465121209259	0.6925051208245403	-2.216465121209259	0.35603288420332735	-2.216465121209259	-1.2534050282307732	-2.216465121209259	3.0232610907852826	-2.216465121209259	2.9054780551288992	-2.216465121209259	-2.216465121209259	-2.216465121209259	1	0.4042829152
TCGA-49-6742	TCGA-49-6742-01Z-00-DX3	1.10493387359571	0.5056827788028917	0.43736353482541457	1.4982354955106767	2.1896328943468344	-4.157756315309175	-0.42008669702580725	-0.8255518051339719	-2.5483184028750756	0.001126768050496274	3.0914587418052135	-0.3965561996156133	3.407000697596553	0.717441007891976	0.5150725191527306	-2.563201333566786	2.90443531697738	0.8050883149507317	2.9521231477630954	0.9955352791886032	1.4876905823340616	-1.592806957847639	0.7020560890524967	1.6443620600678872	2.387593345025244	-2.563201333566786	-0.37356668139091465	0.6462647294240806	0.49620403484834785	1.5258234520295058	-0.4941946691795298	0.8120569842668246	-0.6612487538426954	-0.20651259672774813	0.39612057629136466	-2.5483184028750756	0.0469363040817905	-2.563201333566786	-1.1620240417551848	-0.9797024849612299	0.36403226173986436	-0.37356668139091465	-2.3659968460811207	-0.6024082538197622	-1.6728496655211753	-2.563201333566786	1	0.1845504433
TCGA-49-4506	TCGA-49-4506-01Z-00-DX2	0.8983932037444937	0.3463246214444542	0.634006693896235	0.040942971893272784	1.5965781783343966	-0.5612324304609464	-0.5612324304609464	-2.5871217847196144	-2.5871217847196144	-0.29552926472794017	-0.1703661217739345	0.4776606235055416	0.15342095531996325	1.0128035549222387	-1.3941415533960502	-1.2988313735917254	-0.03316500026044977	0.19509365172053084	-0.5612324304609464	-1.6172851047102599	2.583669192570099	-0.007847192276159376	0.6073384468140741	-0.03316500026044977	3.0740627775188836	0.06447346930346676	-2.5871217847196144	0.01684542031421188	-3.0035794658301507	-0.1703661217739345	4.0662946626284215	0.4621564369695763	-0.2627394419049498	1.1553036175295213	1.0394718020043996	-0.8063548884939316	1.4623286528244335	-2.5871217847196144	-0.8635133023338799	1.8207262500746118	0.21529635903805033	0.040942971893272784	1.9557625338785547	1.7880702871005592	-1.1317772889285589	-2.5871217847196144	1	0.5877124844
TCGA-MP-A4T4	TCGA-MP-A4T4-01Z-00-DX1	1.2464375230545466	1.8525733266248623	0.840972414946382	2.162728254928702	-2.021884379664513	2.7127745918479738	0.5532903424946012	4.136809280950711	-2.021884379664513	2.3450498117226566	-0.5453219461735079	1.0641159662605926	-2.021884379664513	1.7572631468205375	2.0937353834417505	4.233801546938022	-0.5453219461735079	2.5457205071848077	-2.021884379664513	-2.021884379664513	-2.021884379664513	0.14782523438643747	1.939584703614492	1.8525733266248623	-2.021884379664513	2.3450498117226566	-0.5453219461735079	-2.021884379664513	-2.021884379664513	-2.021884379664513	-2.021884379664513	0.5532903424946012	1.2464375230545466	0.840972414946382	-2.021884379664513	-2.021884379664513	0.5532903424946012	-2.021884379664513	3.4249699673786136	-2.021884379664513	-0.5453219461735079	0.14782523438643747	-2.021884379664513	-2.021884379664513	-2.021884379664513	-2.021884379664513	1	0.5041966625
TCGA-55-6978	TCGA-55-6978-01Z-00-DX1	1.4566774598162677	2.0162932477516904	-1.9411810205803732	-1.9411810205803732	-1.9411810205803732	-1.9411810205803732	0.07038309869637693	0.07038309869637693	-1.9411810205803732	3.4715804803585324	3.0148220778628176	1.168995387364487	-1.9411810205803732	2.8429718209361585	3.808052716979746	-1.9411810205803732	0.07038309869637693	3.289258923564578	-1.9411810205803732	-1.9411810205803732	-1.9411810205803732	1.168995387364487	-1.9411810205803732	-1.9411810205803732	-1.9411810205803732	2.267607676032597	-1.9411810205803732	-1.9411810205803732	-1.9411810205803732	0.07038309869637693	3.3662199647007065	2.149824640376213	-1.9411810205803732	0.7635302792563223	2.5552897484843777	2.149824640376213	1.6798210111304774	-1.9411810205803732	-1.9411810205803732	3.8770455884666974	-1.9411810205803732	2.149824640376213	-1.9411810205803732	-1.9411810205803732	1.168995387364487	-1.9411810205803732	1	0.4958824382
TCGA-73-4668	TCGA-73-4668-01Z-00-DX1	1.3683370318824064	-0.06674749340691655	2.654547934445315	0.8087212439469837	1.4148570475172995	0.40325613583882003	1.0964033163987645	0.7217098669573545	0.521039171495203	-0.28989104472112537	4.017546732961684	-2.409560932937027	0.2697247432142973	1.268253573325424	0.8087212439469837	-2.409560932937027	0.11557406338703835	0.7217098669573545	-2.409560932937027	-2.409560932937027	0.6263996871530289	2.085014709852546	2.0373866608632913	1.0964033163987645	-1.6761854058410162	-0.9830382252810708	2.349166284894133	1.6560191043341876	-1.6761854058410162	-2.409560932937027	-2.409560932937027	1.9614007538853695	1.9347325068032082	-2.409560932937027	-0.5775731171729062	1.3683370318824064	-0.5775731171729062	3.3210268679230985	-2.409560932937027	-1.6761854058410162	1.3683370318824064	-0.28989104472112537	-2.409560932937027	-2.409560932937027	-1.6761854058410162	-2.409560932937027	1	0.2202544543
TCGA-50-5055	TCGA-50-5055-01Z-00-DX2	2.683600206198534	2.931436370103115	2.915042560327439	0.9909316396147103	0.3879355560490625	0.35284423623779215	-1.1876008047093567	1.9834843563224953	0.35284423623779215	3.2648066267263243	1.4514565249059013	0.9524653587869141	-0.782135696601193	2.6446572322499264	-1.5930659128175213	0.2395155509307889	1.1149842882846888	0.31647659206691703	-1.1876008047093567	0.11168217942090397	0.4218371077247438	0.9718834446440159	1.0981771699683076	1.225332345453554	-0.5814650011390414	-0.5814650011390414	-1.0334501248820986	-2.979360273937412	-2.6144804459443263	-1.5930659128175213	-0.782135696601193	1.8081314688446342	0.8918407369704795	-1.5930659128175213	0.7095191801765246	-2.6144804459443263	1.4514565249059013	0.2395155509307889	-2.6144804459443263	-2.979360273937412	0.2395155509307889	-0.5814650011390414	-2.979360273937412	0.7342117927668959	-1.5930659128175213	-2.6144804459443263	1	0.6179358942
TCGA-62-A471	TCGA-62-A471-01Z-00-DX1	1.5193790405784542	3.457741983998385	0.6543816030918501	2.9443879138790354	-0.7319127580280407	3.6183651783312607	0.3666995306400693	0.5208502104673274	-2.11014829383158	2.809046566009273	-2.11014829383158	3.8832077588132186	-1.425059938587986	0.8775251544060598	-2.11014829383158	-0.7319127580280407	1.5706723349660048	1.870776927416343	-2.11014829383158	-2.11014829383158	1.0598467112000147	-1.425059938587986	1.4653118193081784	2.6353830719584335	-2.11014829383158	-2.11014829383158	-2.11014829383158	-2.11014829383158	-2.11014829383158	-0.03876557746809528	-0.7319127580280407	0.3666995306400693	-2.11014829383158	2.9816593086762673	2.9816593086762673	-2.11014829383158	1.2139973910272728	-2.11014829383158	-1.425059938587986	-2.11014829383158	-1.425059938587986	1.5193790405784542	0.6543816030918501	0.6543816030918501	-0.03876557746809528	-2.11014829383158	1	0.2818884341
TCGA-MP-A4SY	TCGA-MP-A4SY-01Z-00-DX1	1.2870939320289527	2.2459442783219035	2.356292335490769	0.6365063658878034	-1.155253103340252	0.5494949888981733	0.9848130601560188	3.2814984310228765	1.9582622058701227	1.4838042262750069	-0.7497879952320874	1.9802411125888981	-2.58867787721121	-0.2389623714660969	0.2310412577796388	2.824428550561709	0.7906570457150615	1.5855869205849493	-2.58867787721121	-2.58867787721121	-2.58867787721121	2.482333056386134	1.041971473995968	1.4474365821041322	-1.8484002839001965	2.4690878296361136	1.5855869205849493	-1.8484002839001965	-2.58867787721121	-2.58867787721121	-0.4621059227803066	0.09750986515511606	1.147331989653794	-0.7497879952320874	-0.4621059227803066	-1.8484002839001965	-2.58867787721121	1.735118654555913	0.8596499172020131	-1.8484002839001965	-0.7497879952320874	-0.05664081467214199	-2.58867787721121	-1.155253103340252	1.4096962541212847	-2.58867787721121	1	0.2786882881
TCGA-55-7284	TCGA-55-7284-01Z-00-DX1	-1.4130064241963618	-1.4130064241963618	1.9129883693445286	-1.4130064241963618	2.2006704417963094	-1.4130064241963618	-1.4130064241963618	-1.4130064241963618	-1.4130064241963618	-1.4130064241963618	2.760286229731732	-1.4130064241963618	-1.4130064241963618	0.8143760806764186	-1.4130064241963618	-1.4130064241963618	1.507523261236364	1.507523261236364	3.522426281778629	4.477937726806065	2.760286229731732	-1.4130064241963618	3.116961173670465	-1.4130064241963618	5.559308209039669	-1.4130064241963618	1.507523261236364	-1.4130064241963618	-1.4130064241963618	-1.4130064241963618	-1.4130064241963618	2.2006704417963094	2.893817622356255	-1.4130064241963618	-1.4130064241963618	-1.4130064241963618	-1.4130064241963618	-1.4130064241963618	-1.4130064241963618	-1.4130064241963618	1.9129883693445286	0.8143760806764186	1.507523261236364	-1.4130064241963618	-1.4130064241963618	-1.4130064241963618	1	0.228858092
TCGA-91-A4BD	TCGA-91-A4BD-01Z-00-DX1	1.0478726137489325	2.300635582244301	-1.4691535854611804	-1.4691535854611804	-1.4691535854611804	-1.4691535854611804	1.0478726137489325	2.300635582244301	4.574233138365094	2.5519500105252066	-1.4691535854611804	-1.4691535854611804	-1.4691535854611804	1.9641633456230876	-1.4691535854611804	-1.4691535854611804	1.453337721857097	2.6573105261830334	-1.4691535854611804	5.245074561410742	-1.4691535854611804	-1.4691535854611804	1.9641633456230876	3.881085957805149	3.992311592915373	-1.4691535854611804	0.35472543318898797	-1.4691535854611804	-1.4691535854611804	-1.4691535854611804	-1.4691535854611804	1.0478726137489325	-1.4691535854611804	-1.4691535854611804	-1.4691535854611804	-1.4691535854611804	1.7410197943088779	-1.4691535854611804	-1.4691535854611804	-1.4691535854611804	1.0478726137489325	-1.4691535854611804	1.9641633456230876	-1.4691535854611804	-1.4691535854611804	-1.4691535854611804	1	0.2600443495
TCGA-38-4627	TCGA-38-4627-01Z-00-DX1	2.035666508957515	0.020763488415250997	2.9249285684437507	2.7288136895174606	2.7776038536868923	-1.3655308727046398	3.517271049881731	-0.2669185840365307	-2.2947497233508933	0.8316937046315793	-2.2947497233508933	0.9370542202894052	-2.2947497233508933	2.7776038536868923	-2.2947497233508933	-2.2947497233508933	1.5248408851915247	0.24390703972945982	-0.2669185840365307	-2.2947497233508933	0.4262285965234147	-0.2669185840365307	2.3480411939996677	3.3349494930877763	-2.2947497233508933	-2.2947497233508933	0.9370542202894052	-1.3655308727046398	-2.2947497233508933	-2.2947497233508933	1.2735264569106182	1.1193757770833601	0.7139106689751955	0.5803792763506728	2.9249285684437507	-1.3655308727046398	0.24390703972945982	0.24390703972945982	1.4070578495351413	-1.3655308727046398	-2.2947497233508933	2.2720552870217454	0.24390703972945982	-2.2947497233508933	-2.2947497233508933	-2.2947497233508933	1	0.3360474192
TCGA-95-7562	TCGA-95-7562-01Z-00-DX1	3.2973829427996466	1.9110885816797563	-2.022109420884849	1.9880496228158844	-2.022109420884849	1.5825845147077198	2.996277850015725	2.699545942044026	-0.6146400626284994	1.687945030365546	3.4284112052060505	2.5840330549221817	-2.022109420884849	0.48397222603960977	4.518212864192005	2.024417266986759	-0.20917495452033474	2.0934101384737107	-1.3077872431884447	-2.022109420884849	-1.3077872431884447	2.752655767357975	0.48397222603960977	1.2571621142730924	-1.3077872431884447	1.6366517359779955	1.2571621142730924	-1.3077872431884447	-2.022109420884849	-2.022109420884849	0.8894373341477744	0.48397222603960977	-0.6146400626284994	-0.6146400626284994	-2.022109420884849	-2.022109420884849	-0.20917495452033474	-2.022109420884849	-2.022109420884849	-2.022109420884849	-2.022109420884849	-0.20917495452033474	-2.022109420884849	-2.022109420884849	-2.022109420884849	-2.022109420884849	1	0.2019755415
TCGA-50-5068	TCGA-50-5068-01Z-00-DX2	2.4204915693549536	2.175212162408518	1.5279283986417536	1.5684744930361036	0.04770221768765914	-0.4042829060553981	1.4110070605828513	-0.5043663646123804	0.9206425086882009	1.4490344561720905	-0.22992951891062052	-0.9638986939908207	-1.6570458745507661	0.5024383748026064	-1.05091007098045	-1.1462202507847747	1.6200988584414109	0.5401787027854539	-1.5028951947235072	-1.3693638020989853	0.07755518083734092	0.8278607752372347	1.039831025953319	1.5881472586348084	-2.3501930551107115	2.3563296251376675	-0.3577628904205046	-1.6570458745507661	-1.6570458745507661	0.10654271771059332	-2.7556581632188752	0.945643810893618	1.3552157009544357	-0.45307307022483023	0.8416540973695703	-1.5028951947235072	0.5214865697733009	-0.8838559863172843	-2.3501930551107115	0.6943293826127119	-0.4042829060553981	-0.27075151343087533	0.3123947719147413	0.6287321001268986	-0.5043663646123804	-1.5028951947235072	1	0.4758631502
TCGA-95-A4VN	TCGA-95-A4VN-01Z-00-DX1	2.8057647903591287	2.64786176091332	-0.5842592907049013	-0.989724398813066	-1.6828715793730105	4.014221907132393	1.6844242506134628	0.6197135136210346	-1.6828715793730105	1.1503417646832048	-2.423149172684024	0.7150236934253593	0.39656996230682484	1.5360042454951897	-0.989724398813066	1.1503417646832048	0.2630385696823021	2.4602631470185217	-2.423149172684024	-1.6828715793730105	-2.423149172684024	-0.07343366693891085	0.2630385696823021	-1.6828715793730105	-2.423149172684024	2.980567514739056	-2.423149172684024	-2.423149172684024	-0.07343366693891085	1.9806900667566354	-2.423149172684024	1.1503417646832048	-0.5842592907049013	1.31286069418098	0.39656996230682484	-0.5842592907049013	2.030700487331297	1.2615673997934294	0.7150236934253593	-0.989724398813066	0.9561857502422475	-1.6828715793730105	-2.423149172684024	0.8820777780885258	1.718325802289144	-2.423149172684024	1	0.4549174461
TCGA-69-A59K	TCGA-69-A59K-01Z-00-DX1	1.8174065985812238	1.9997281553751787	0.20796868614712416	1.3065809748152333	-1.5127932333416014	3.0983404440432887	-0.48517849441282124	3.6256953697604897	-1.5127932333416014	0.9011158667070696	0.6134337942552879	3.5401731963223275	-1.5127932333416014	0.6134337942552879	2.5593439433106018	5.682337996475519	-1.5127932333416014	1.9127167783855485	-1.5127932333416014	-0.48517849441282124	-1.5127932333416014	0.9011158667070696	1.594263047267014	1.4607316546424913	0.20796868614712416	1.594263047267014	-1.5127932333416014	-1.5127932333416014	-1.5127932333416014	-1.5127932333416014	-1.5127932333416014	-0.48517849441282124	0.6134337942552879	-1.5127932333416014	-1.5127932333416014	-1.5127932333416014	-1.5127932333416014	-1.5127932333416014	1.9997281553751787	-1.5127932333416014	-1.5127932333416014	-1.5127932333416014	-1.5127932333416014	-1.5127932333416014	-1.5127932333416014	-1.5127932333416014	1	0.3129186492
TCGA-95-7039	TCGA-95-7039-01Z-00-DX1	-0.23788601871852233	0.8607262699495877	3.6939396140058034	3.920997064641149	-0.23788601871852233	-1.8335828952350388	0.8607262699495877	2.401171310896736	-1.8335828952350388	2.8531564346397933	3.7036957889511677	0.16757908938964228	-1.8335828952350388	2.4362626307080064	2.401171310896736	-1.8335828952350388	-1.8335828952350388	-0.23788601871852233	-1.8335828952350388	-1.8335828952350388	-1.8335828952350388	3.3730318939257016	1.8415555229613134	1.9593385586176968	-1.8335828952350388	-0.9310331992784677	4.3622716254460245	-1.8335828952350388	-1.8335828952350388	-1.8335828952350388	0.6784047131556328	1.6339161581830686	1.6339161581830686	-1.8335828952350388	-1.8335828952350388	-0.9310331992784677	-1.8335828952350388	2.1600092540798483	-1.8335828952350388	-1.8335828952350388	0.16757908938964228	-0.9310331992784677	-1.8335828952350388	-1.8335828952350388	-0.9310331992784677	-1.8335828952350388	1	0.1948328714
TCGA-44-A47F	TCGA-44-A47F-01Z-00-DX1	-2.118584533084994	0.5870818766619399	-2.118584533084994	3.29513207776415	-2.118584533084994	-2.118584533084994	3.420295220718156	1.9733762377818307	1.6856941653300495	-2.118584533084994	0.5870818766619399	0.5870818766619399	-2.118584533084994	-2.118584533084994	-2.118584533084994	-2.118584533084994	1.6856941653300495	2.666523418341776	-2.118584533084994	2.8896669696559854	1.2802290572218853	0.5870818766619399	2.7843064539981595	3.7225760925910896	2.8896669696559854	-2.118584533084994	1.6856941653300495	-2.118584533084994	0.5870818766619399	-2.118584533084994	1.2802290572218853	2.7843064539981595	-2.118584533084994	-2.118584533084994	1.6856941653300495	0.5870818766619399	-2.118584533084994	1.2802290572218853	0.5870818766619399	-2.118584533084994	0.5870818766619399	-2.118584533084994	2.7843064539981595	-2.118584533084994	-2.118584533084994	-2.118584533084994	1	0.2178150892
TCGA-86-A4D0	TCGA-86-A4D0-01Z-00-DX1	-1.6024504529810262	1.21524565575635	1.097462620099967	2.5733691399095444	-1.6024504529810262	0.11663336708824001	5.537168366360526	3.007005124984405	-1.6024504529810262	1.097462620099967	0.11663336708824001	3.1123656406422313	-1.6024504529810262	0.11663336708824001	3.8302054337925484	2.276117616441613	-0.9819789215798691	1.097462620099967	-1.6024504529810262	-1.6024504529810262	-1.6024504529810262	0.4043154395400217	0.11663336708824001	2.969264797001558	-1.6024504529810262	1.097462620099967	0.11663336708824001	-1.6024504529810262	-1.6024504529810262	-0.2888317410199237	-1.6024504529810262	1.4159163512185016	-0.9819789215798691	0.4043154395400217	1.21524565575635	-1.6024504529810262	0.9639312274754444	-1.6024504529810262	-1.6024504529810262	-1.6024504529810262	-1.6024504529810262	0.4043154395400217	-1.6024504529810262	-1.6024504529810262	-1.6024504529810262	-1.6024504529810262	1	0.1468122895
TCGA-55-6979	TCGA-55-6979-01Z-00-DX1	-1.8373766447526476	3.5916322649663317	1.6057167812973194	-0.340193367757994	1.0461009933618968	4.519619036603679	2.704329069965429	0.758418920910116	-1.8373766447526476	2.0577019050403766	-1.8373766447526476	0.758418920910116	-0.340193367757994	3.2707245448862308	-1.8373766447526476	0.35295381280195137	-0.340193367757994	2.917903170263488	-1.8373766447526476	-1.8373766447526476	-0.340193367757994	-1.8373766447526476	1.0461009933618968	0.35295381280195137	-1.8373766447526476	4.4133968233483705	-1.8373766447526476	-1.8373766447526476	-1.8373766447526476	2.0577019050403766	-1.8373766447526476	1.6057167812973194	-1.8373766447526476	1.9623917252360519	1.2692445446761065	-1.8373766447526476	2.1447132820300063	-1.8373766447526476	-1.8373766447526476	-0.340193367757994	0.35295381280195137	-0.340193367757994	-1.8373766447526476	-1.8373766447526476	-1.8373766447526476	-1.8373766447526476	1	0.4675385865
TCGA-86-8054	TCGA-86-8054-01Z-00-DX1	-1.5255694378045295	0.9122532417102871	-1.5255694378045295	0.2191060611503417	-1.5255694378045295	0.2191060611503417	4.423798680541308	-1.5255694378045295	-1.5255694378045295	0.2191060611503417	2.298547602830178	0.2191060611503417	2.010865530378397	-1.5255694378045295	5.455548023980291	0.2191060611503417	0.2191060611503417	3.1635450403167824	0.2191060611503417	2.010865530378397	1.3177183498184517	0.2191060611503417	-1.5255694378045295	0.2191060611503417	0.9122532417102871	0.2191060611503417	0.2191060611503417	0.2191060611503417	-1.5255694378045295	4.047747457639437	-1.5255694378045295	-1.5255694378045295	-1.5255694378045295	1.3177183498184517	0.2191060611503417	-1.5255694378045295	-1.5255694378045295	-1.5255694378045295	-1.5255694378045295	-1.5255694378045295	-1.5255694378045295	-1.5255694378045295	-1.5255694378045295	-1.5255694378045295	1.3177183498184517	-1.5255694378045295	1	0.1123872022
TCGA-86-A4JF	TCGA-86-A4JF-01Z-00-DX1	0.04284445131681469	1.9887546003721281	0.8160343395502965	1.914646628218406	-2.1601026022934704	0.8160343395502965	1.7168208848884863	3.9414444364128203	-2.1601026022934704	3.6170609971106114	-0.6503027292431307	2.012285097782322	-2.1601026022934704	0.64898025488713	3.5033584101353896	2.2400690286530343	-1.7489150179112398	0.4483095594249793	0.5536700750828052	-1.7489150179112398	0.04284445131681469	3.363072770445303	0.9591351831909698	2.6455341367611984	-0.6503027292431307	1.1414567399849247	1.2956074198121827	-2.1601026022934704	-2.1601026022934704	-2.1601026022934704	-0.6503027292431307	0.4483095594249793	0.04284445131681469	-1.7489150179112398	0.5536700750828052	-2.1601026022934704	-2.1601026022934704	-1.0557678373512944	2.4407397241151854	-1.0557678373512944	-2.1601026022934704	0.19699513114407274	-2.1601026022934704	-2.1601026022934704	-2.1601026022934704	-2.1601026022934704	1	0.3542756093
TCGA-55-6712	TCGA-55-6712-01Z-00-DX1	-0.6415664278519886	-0.6415664278519886	-0.6415664278519886	5.064420511736639	-0.6415664278519886	-0.6415664278519886	-0.6415664278519886	-0.6415664278519886	-0.6415664278519886	-0.6415664278519886	4.727948275115426	-0.6415664278519886	-0.6415664278519886	-0.6415664278519886	6.552497567166472	-0.6415664278519886	-0.6415664278519886	-0.6415664278519886	-0.6415664278519886	-0.6415664278519886	-0.6415664278519886	-0.6415664278519886	4.584847431474753	-0.6415664278519886	-0.6415664278519886	-0.6415664278519886	-0.6415664278519886	-0.6415664278519886	-0.6415664278519886	-0.6415664278519886	-0.6415664278519886	-0.6415664278519886	-0.6415664278519886	-0.6415664278519886	2.0198980740132155	-0.6415664278519886	-0.6415664278519886	-0.6415664278519886	-0.6415664278519886	-0.6415664278519886	-0.6415664278519886	-0.6415664278519886	2.713045254573161	-0.6415664278519886	-0.6415664278519886	-0.6415664278519886	1	0.4736917739
TCGA-55-7910	TCGA-55-7910-01Z-00-DX1	1.214518479515525	0.7682313768871056	0.3935379274456947	2.9514697122485853	-2.4656701963006835	3.548602239568942	3.1830284604880794	1.4921502161138047	-2.4656701963006835	1.984626701211599	-0.21259787612462056	-0.21259787612462056	-0.905745056684566	1.8023051444176441	2.9928549284114396	1.7798322885655855	0.29822774764136994	1.2537391926688066	-2.004357345352675	-2.4656701963006835	0.5605920121088612	1.733312272930693	0.8860144125434894	1.7568427703408869	-2.004357345352675	0.19286723198354405	0.19286723198354405	-2.4656701963006835	-2.4656701963006835	-2.004357345352675	-0.6180629842327852	0.9913749282013153	-0.21259787612462056	-0.0584471962973625	0.7036928557495346	-2.4656701963006835	-0.905745056684566	-0.21259787612462056	2.600812840635416	-2.4656701963006835	-1.3112101647927306	-0.21259787612462056	-1.3112101647927306	-2.4656701963006835	0.6346999842625829	-2.004357345352675	1	0.2092574811
TCGA-62-A46U	TCGA-62-A46U-01Z-00-DX1	0.7699624018155964	-0.40869259452605	2.076214055261951	0.7699624018155964	3.39796989524427	-2.390583927895337	-1.79498695564594	0.5075981373481051	-2.390583927895337	-0.40869259452605	1.893892498467996	2.5090781375582294	3.8398026475233094	0.844070373969318	0.68991969414206	-1.79498695564594	-1.79498695564594	0.6029083171524308	1.3830668747020054	-1.79498695564594	2.0116755341243797	-0.6963746669778308	-0.1855490432118403	-1.79498695564594	0.6029083171524308	-2.390583927895337	-2.390583927895337	2.379400314249697	3.1394869774847516	-0.6963746669778308	2.0336544408431547	-1.1018397750859954	1.2960554977123757	1.2007453179080505	-2.390583927895337	0.7699624018155964	1.0953848022502246	-1.79498695564594	-1.79498695564594	-0.0032274864178853946	-2.390583927895337	-0.0032274864178853946	0.68991969414206	-2.390583927895337	0.68991969414206	-2.390583927895337	1	0.4237744681
TCGA-49-AAR3	TCGA-49-AAR3-01Z-00-DX1	-2.26849441141525	3.460703088721689	1.7981553509736403	0.09340725873521549	1.5974846555114892	-2.26849441141525	-0.5997399218247299	3.4946046403973705	-0.5997399218247299	2.1728488004150512	3.0111779908194944	0.09340725873521549	-0.5997399218247299	1.5974846555114892	1.5974846555114892	-2.26849441141525	-2.26849441141525	2.6583566161967522	-2.26849441141525	-2.26849441141525	-0.5997399218247299	0.09340725873521549	1.3461702272305835	1.9652094356368068	-2.26849441141525	1.3461702272305835	0.4988723668433792	-2.26849441141525	-2.26849441141525	-2.26849441141525	-2.26849441141525	0.7865544392951609	0.7865544392951609	0.09340725873521549	0.09340725873521549	-2.26849441141525	1.8851667279632704	-0.5997399218247299	-2.26849441141525	-2.26849441141525	1.3461702272305835	-0.5997399218247299	0.09340725873521549	2.0393174077905285	3.6769261971913254	-2.26849441141525	1	0.5454920197
TCGA-44-7667	TCGA-44-7667-01Z-00-DX1	-0.03436429817983644	1.575073614254264	-1.778562356208953	1.9115458508754766	-1.778562356208953	3.143689532168109	3.4313716046198897	1.3519300629400535	-1.778562356208953	-1.778562356208953	2.1628602791563827	1.0642479904882727	-1.778562356208953	-1.778562356208953	5.2179091298667934	2.5305850592817	1.9115458508754766	3.1011299177493132	-1.778562356208953	-1.778562356208953	-0.03436429817983644	-1.778562356208953	1.757395171048218	0.658782882380109	-1.778562356208953	1.757395171048218	-1.778562356208953	-1.778562356208953	-1.778562356208953	0.658782882380109	0.658782882380109	1.757395171048218	-1.778562356208953	1.3519300629400535	2.604693031435422	-1.778562356208953	-1.778562356208953	-1.778562356208953	-1.778562356208953	-1.778562356208953	-1.778562356208953	-0.03436429817983644	0.658782882380109	-1.778562356208953	-0.03436429817983644	-1.778562356208953	1	0.3139210701
TCGA-44-2665	TCGA-44-2665-01Z-00-DX1	1.0798584815584231	1.6394742694938453	-0.3064358795614677	-0.3064358795614677	-2.458960277979781	1.0798584815584231	2.951660658460014	1.0798584815584231	-2.458960277979781	1.6394742694938453	2.738086558161955	1.4853235896665868	-2.458960277979781	-0.3064358795614677	0.7921764091066414	1.6394742694938453	0.3867113009984777	2.3326214500537907	0.7921764091066414	-2.458960277979781	0.3867113009984777	2.583935878334697	1.4853235896665868	1.0798584815584231	1.3030020328726324	1.4853235896665868	-2.458960277979781	-2.458960277979781	-2.458960277979781	2.1784707702265322	-0.3064358795614677	0.7921764091066414	-2.458960277979781	-2.458960277979781	1.3030020328726324	-2.458960277979781	-2.458960277979781	-2.458960277979781	3.4547642361320943	0.3867113009984777	-2.458960277979781	2.401614321540742	-2.458960277979781	-2.458960277979781	2.0914593932369026	-2.458960277979781	1	0.3146533473
TCGA-44-6146	TCGA-44-6146-01Z-00-DX1	-0.6968135699221465	-0.6968135699221465	1.4965722311069074	-0.6968135699221465	-0.6968135699221465	-0.6968135699221465	-0.6968135699221465	-0.6968135699221465	-0.6968135699221465	-0.6968135699221465	-0.6968135699221465	-0.6968135699221465	1.4965722311069074	-0.6968135699221465	-0.6968135699221465	-0.6968135699221465	-0.6968135699221465	-0.6968135699221465	1.4965722311069074	6.250162422213272	1.4965722311069074	-0.6968135699221465	2.189719411666853	-0.6968135699221465	6.169401065568813	-0.6968135699221465	-0.6968135699221465	-0.6968135699221465	-0.6968135699221465	-0.6968135699221465	-0.6968135699221465	-0.6968135699221465	-0.6968135699221465	-0.6968135699221465	-0.6968135699221465	-0.6968135699221465	-0.6968135699221465	-0.6968135699221465	-0.6968135699221465	-0.6968135699221465	1.4965722311069074	-0.6968135699221465	1.4965722311069074	-0.6968135699221465	1.4965722311069074	-0.6968135699221465	1	0.1657652119
TCGA-86-8674	TCGA-86-8674-01Z-00-DX1	-0.0585235075720103	1.9563795129702544	2.244061585422035	2.7746898364842054	-0.0585235075720103	-1.8946913469515483	-1.8946913469515483	-1.8946913469515483	-1.8946913469515483	-0.0585235075720103	-0.7516706881319557	-1.8946913469515483	2.831848250324154	0.3469416005361543	-1.8946913469515483	-1.8946913469515483	3.823040290371427	0.6346236729879351	4.46326506947703	1.0400887810960988	3.617777164335066	-1.8946913469515483	2.9118909579976906	2.244061585422035	3.4072123952277162	-1.8946913469515483	-1.8946913469515483	-1.8946913469515483	-1.8946913469515483	1.0400887810960988	-1.8946913469515483	0.3469416005361543	-1.8946913469515483	-1.8946913469515483	2.383823527797194	-1.8946913469515483	1.1942394609233578	-1.8946913469515483	-1.8946913469515483	-1.8946913469515483	0.8577672243021448	0.6346236729879351	1.3277708535478805	0.6346236729879351	-1.8946913469515483	-1.8946913469515483	1	0.2858433782
TCGA-05-4424	TCGA-05-4424-01Z-00-DX1	2.777746490077403	-1.4922306407878558	-1.4922306407878558	-1.4922306407878558	-1.4922306407878558	0.9859870208493478	1.6791342014092931	3.6250443504646066	5.0635244647550675	-1.4922306407878558	0.9859870208493478	4.204862845717549	-1.4922306407878558	-1.4922306407878558	3.288572113843394	3.550936378310885	-1.4922306407878558	2.372281381969239	2.9318971699046616	-1.4922306407878558	-1.4922306407878558	3.4708936706373485	-1.4922306407878558	-1.4922306407878558	2.777746490077403	-1.4922306407878558	2.0845993095174578	-1.4922306407878558	-1.4922306407878558	-1.4922306407878558	3.288572113843394	1.6791342014092931	-1.4922306407878558	-1.4922306407878558	-1.4922306407878558	-1.4922306407878558	-1.4922306407878558	-1.4922306407878558	-1.4922306407878558	-1.4922306407878558	-1.4922306407878558	-1.4922306407878558	-1.4922306407878558	-1.4922306407878558	-1.4922306407878558	-1.4922306407878558	1	0.3261995345
TCGA-67-6217	TCGA-67-6217-01Z-00-DX1	4.310465348181221	2.6419385193771148	0.42273503532212064	-1.1867028771119799	0.6050565921160747	1.2111923956863908	0.7592072719433336	-2.251127804546897	2.1091339888923493	-2.251127804546897	-2.251127804546897	-2.251127804546897	1.3782464803495564	-0.49355569655203446	-2.251127804546897	-2.251127804546897	2.7835890364401417	1.7577361020544604	-2.251127804546897	-2.251127804546897	0.7592072719433336	2.684498133795911	1.29820377267602	1.115882215882066	-2.251127804546897	0.19959148400791005	1.7577361020544604	2.4242150355322445	1.0105217002242393	2.214494504550175	-2.251127804546897	-1.1867028771119799	-2.251127804546897	1.0105217002242393	-2.251127804546897	0.8927386645678554	2.2472843273731664	2.3686451843774337	-2.251127804546897	0.8927386645678554	0.7592072719433336	-2.251127804546897	-2.251127804546897	1.5213473239902298	-2.251127804546897	-2.251127804546897	1	0.3480918747
TCGA-55-8513	TCGA-55-8513-01Z-00-DX1	1.267560060697769	-1.710170779337565	2.771637457474043	1.267560060697769	2.183850792571924	-1.710170779337565	-1.710170779337565	1.267560060697769	-1.710170779337565	0.5744128801378237	-1.710170779337565	0.5744128801378237	-1.710170779337565	0.5744128801378237	-1.710170779337565	-1.710170779337565	1.9607072412577145	1.6730251688059337	3.2134702097530825	3.2134702097530825	4.381075369908143	-1.710170779337565	0.5744128801378237	1.6730251688059337	5.0517496946160305	-1.710170779337565	-1.710170779337565	-1.710170779337565	-1.710170779337565	-1.710170779337565	1.6730251688059337	0.5744128801378237	1.9607072412577145	-1.710170779337565	-1.710170779337565	-1.710170779337565	-1.710170779337565	-1.710170779337565	2.3661723493658786	-1.710170779337565	1.6730251688059337	-1.710170779337565	0.5744128801378237	-1.710170779337565	-1.710170779337565	-1.710170779337565	1	0.3653266101
TCGA-55-8205	TCGA-55-8205-01Z-00-DX1	-1.7632907584627322	1.91181502741378	3.9595078707790354	-1.7632907584627322	1.6241329549619987	4.354162062782985	2.828105759287935	-1.7632907584627322	-1.7632907584627322	3.8213575322982183	0.5255206662938896	0.5255206662938896	0.5255206662938896	3.703574496641835	-1.7632907584627322	-1.7632907584627322	-1.7632907584627322	3.2981093885336703	-1.7632907584627322	-1.7632907584627322	-1.7632907584627322	-1.7632907584627322	1.218667846853835	1.218667846853835	-1.7632907584627322	2.7227452436301087	0.5255206662938896	-1.7632907584627322	-1.7632907584627322	-1.7632907584627322	-1.7632907584627322	2.6049622079737254	2.6049622079737254	2.92341593909226	0.5255206662938896	-1.7632907584627322	-1.7632907584627322	0.5255206662938896	-1.7632907584627322	-1.7632907584627322	-1.7632907584627322	2.1349585787279897	-1.7632907584627322	-1.7632907584627322	-1.7632907584627322	-1.7632907584627322	1	0.4534794539
TCGA-MP-A4T8	TCGA-MP-A4T8-01Z-00-DX1	0.9150242322677995	-0.2745598346060367	0.4185873459539087	1.6915530217667958	0.1774252891370205	-0.6110320712272497	1.3058905409548114	2.0970181298749604	3.2176093252618454	1.7307737349200774	-2.22046998366135	1.711355649062976	-1.1218576949932402	2.8421250493656167	-2.7021952890230727	1.3348780778280638	-0.14102844198151399	0.1774252891370205	0.5521187385784314	1.711355649062976	-1.5273228031014048	1.8904038805119612	1.2452659191383764	1.804881707073799	1.146825846325124	-1.1218576949932402	2.26816638607079	-2.22046998366135	0.612743360394866	-1.5273228031014048	-1.5273228031014048	0.7752622898926411	0.8705724696969659	-1.5273228031014048	-2.7021952890230727	-2.22046998366135	-2.22046998366135	1.58619250610897	1.7685140629029243	-2.7021952890230727	0.08211510933269572	-1.5273228031014048	-1.1218576949932402	-2.7021952890230727	0.48758021744086033	-2.7021952890230727	1	0.1690112335
TCGA-49-4494	TCGA-49-4494-01Z-00-DX7	1.199185401635238	0.5201229609570319	1.4209095062952217	1.5285401704875872	2.5251875324990087	0.0681378372139747	0.31086852180348945	-1.5523499114067105	-2.9151651137718595	0.0681378372139747	-0.08601284261328335	-1.1105171591276717	1.573435490395478	0.814773702724906	-0.07327381683585354	-2.9151651137718595	2.3417353933347678	0.31945226549488037	1.94078496558113	-0.1522622281544841	1.9902184234363038	-4.442721669302875	0.8802883098355325	1.6485882127748228	0.814773702724906	-3.056427308182985	1.078739248559371	0.6692661190536677	-1.223845844434675	0.904385861414593	-0.887373607813462	0.875398324541341	-0.31558728425778426	2.7350607468923216	1.0040157023634344	-1.223845844434675	0.5408849524054613	-3.344109380634766	-3.344109380634766	-0.28383858594320355	0.6007034476163708	0.5612246366425833	0.20166922983849744	-0.7791600231732287	-1.1468848032985468	-0.28383858594320355	1	0.3047682862
TCGA-86-7714	TCGA-86-7714-01Z-00-DX1	1.9912518595838629	-1.8695225165799787	-0.08818968209597333	-0.7813368626559178	-1.8695225165799787	-1.8695225165799787	0.3172754260121913	-1.8695225165799787	2.550867647519286	1.0104226065721367	-1.8695225165799787	-0.7813368626559178	-0.08818968209597333	1.616558410142452	-1.8695225165799787	-0.7813368626559178	2.1090348952402467	1.5212482303381272	3.8533921255737176	4.824465203640079	1.2981046790239175	2.2631855750675047	1.1645732863993956	0.3172754260121913	4.188476436920082	-1.8695225165799787	-0.08818968209597333	-0.08818968209597333	-1.8695225165799787	0.6049574984639721	0.3172754260121913	0.8281010497781818	-0.7813368626559178	-1.8695225165799787	1.8577204669593406	-1.8695225165799787	-1.8695225165799787	-1.8695225165799787	-1.8695225165799787	0.6049574984639721	-1.8695225165799787	1.703569787132082	-1.8695225165799787	-1.8695225165799787	-1.8695225165799787	0.3172754260121913	1	0.2143160479
TCGA-49-6745	TCGA-49-6745-01Z-00-DX4	0.7311935054986058	1.0736838144453813	-0.6137156394584302	0.4197573470387175	2.232136103469508	0.11917186975102911	-1.6596841946411187	-1.3914202080464388	-2.2787234030473416	1.1460044760250079	2.3392219744294724	-1.5165833510004445	2.642299732359227	1.1032426166869262	-0.5110614853983471	-2.145192010422819	2.31205804548865	2.1174878666184966	-2.2787234030473416	-1.005757727234454	1.9819423746222724	-1.6596841946411187	1.4589462152360264	1.8734407300635851	-0.9287966860983259	-3.126021263434546	-1.3342617942064905	-0.2543416385505335	-3.5314863715427096	3.4164506970722592	-1.7397269023146542	0.6806412263357746	0.40033926118161656	0.8252224551468821	0.20618324674065835	1.9959566179970842	0.8813119217979253	-1.0891393361735053	-2.5727975828227274	2.8885085566044326	1.0223905200578312	-2.4328740828745996	1.0983764270357534	0.023861689946704345	-0.6411146136465451	-2.2787234030473416	1	0.3304595404
TCGA-49-4512	TCGA-49-4512-01Z-00-DX1	1.741960700370912	0.9290830638701877	1.0832337436974457	-0.06944576624093912	3.1350413211751618	-2.503749621875298	0.3672718853713297	-3.1139682039643626	-3.807115384524308	-0.5112785185199789	1.6776815489663472	-3.807115384524308	2.189336704094713	0.9464748065820565	-2.1976774720902075	-2.503749621875298	2.315377424990078	1.02916652242717	-0.8626764053578677	-3.807115384524308	2.5679094353037883	-1.1680580549090491	1.8488764262955448	0.8842324977048355	-0.3106078230578273	-2.503749621875298	1.268058430709519	3.0545959559564224	-0.588239559656107	0.483344056624083	0.9024148167880259	0.9886751610724334	0.7980548014637838	-2.1976774720902075	0.2533276260221111	3.503434774010115	-0.0004528947539883532	0.6117252232722903	-2.503749621875298	1.1273585486063835	1.02916652242717	0.10490762090383843	-0.3106078230578273	-0.16952922479792232	0.5996038627399454	-2.503749621875298	1	0.2638291157
TCGA-49-6761	TCGA-49-6761-01Z-00-DX1	2.1903317871773207	2.3584687089793186	1.6412239768403127	-0.2805886206359398	2.723442455732746	0.2302370031300507	0.49260126759754197	-2.072348089863995	-0.4629101774298947	2.1020391800316425	4.0212216801811405	-2.3240014207814177	-0.2805886206359398	2.2970997626030263	-0.12643794080868176	-2.3240014207814177	1.970703177970555	0.2302370031300507	-0.12643794080868176	-0.4629101774298947	0.9233841836899961	-2.072348089863995	0.32554718293437546	-2.072348089863995	-0.9737358011958852	0.32554718293437546	-2.072348089863995	0.49260126759754197	-1.3792009093040498	3.348186909408291	-2.3240014207814177	2.2451400236723154	1.0631461260651545	-0.6860537287441044	2.983897715484313	-2.3240014207814177	1.223488776140334	-2.3240014207814177	-2.3240014207814177	-0.12643794080868176	-0.12643794080868176	-0.12643794080868176	-2.3240014207814177	0.2302370031300507	-2.3240014207814177	-1.3792009093040498	1	0.3662126517
TCGA-55-1594	TCGA-55-1594-01Z-00-DX1	0.654760885016537	1.8334158813581833	1.0602259931247016	-1.537818338245149	0.8779044363307467	5.74543888678633	3.4581212659230722	-1.537818338245149	-1.537818338245149	1.2143766729519596	-1.537818338245149	-1.537818338245149	-1.537818338245149	2.1016798679528623	2.702453728381793	-1.537818338245149	0.8779044363307467	2.5643033899009757	-0.731533476103353	-1.537818338245149	-0.038386295543408444	-1.537818338245149	0.36707881256475616	-1.537818338245149	-1.537818338245149	2.2641987974506375	-1.537818338245149	-1.537818338245149	-1.537818338245149	-0.731533476103353	-1.537818338245149	2.0410552461364277	1.0602259931247016	2.212905503063087	2.212905503063087	-1.537818338245149	0.8779044363307467	-0.731533476103353	-1.537818338245149	-1.537818338245149	1.0602259931247016	0.8779044363307467	-1.537818338245149	-1.537818338245149	-1.537818338245149	-1.537818338245149	1	0.2296428027
TCGA-NJ-A7XG	TCGA-NJ-A7XG-01Z-00-DX1	-0.5229328631112002	2.878264518550955	3.0605860753449097	2.9428030396885263	0.5756794255569098	-1.3932572621694996	-1.3932572621694996	-1.3932572621694996	-1.3932572621694996	1.8749624096871704	1.0865050493229003	-0.5229328631112002	0.8633614980086906	-0.5229328631112002	-0.5229328631112002	-1.3932572621694996	1.2688266061168552	0.5756794255569098	-1.3932572621694996	-1.3932572621694996	4.186597338201134	-1.3932572621694996	0.5756794255569098	0.17021431744874516	-0.5229328631112002	-0.5229328631112002	-1.3932572621694996	-1.3932572621694996	-1.3932572621694996	-1.3932572621694996	-1.3932572621694996	1.9619737866768006	1.2688266061168552	-1.3932572621694996	-1.3932572621694996	-1.3932572621694996	4.051778115392183	-1.3932572621694996	-1.3932572621694996	-1.3932572621694996	-1.3932572621694996	-1.3932572621694996	0.17021431744874516	5.70162556616416	0.5756794255569098	-1.3932572621694996	1	0.1222674226
TCGA-78-7158	TCGA-78-7158-01Z-00-DX1	1.8614656183071054	1.228943059563595	0.005167627941479402	0.6983148085014248	0.005167627941479402	-2.042144516837281	-1.604270284492621	-1.604270284492621	2.202392205277699	-2.042144516837281	1.228943059563595	-2.042144516837281	0.7936249883057496	-2.042144516837281	0.005167627941479402	-2.042144516837281	2.327555348231705	0.4751712571872151	4.0928232020127835	1.8297169199925252	1.2861014734035434	-2.042144516837281	1.9510777769967929	2.2458773172174378	1.5312239314365286	-2.042144516837281	2.084609169621315	3.149319906613744	4.5312946065891175	0.1874891847354343	-0.9111231039326757	0.592954292843598	-1.604270284492621	-1.604270284492621	1.5312239314365286	-2.042144516837281	-0.2179759233727303	-2.042144516837281	-2.042144516837281	-2.042144516837281	1.1037799166095894	1.228943059563595	-2.042144516837281	-2.042144516837281	-2.042144516837281	-2.042144516837281	1	0.05062669872
TCGA-44-3396	TCGA-44-3396-01Z-00-DX1	3.2928487093064986	3.6796216844025107	0.8079420595184983	0.4024769514103337	-1.7779285631036785	3.8202036350236996	1.5010892400784437	0.4024769514103337	-1.7779285631036785	3.320247683494613	0.4024769514103337	-1.7779285631036785	-1.7779285631036785	2.48191849309017	0.8079420595184983	-1.7779285631036785	2.7050620444043796	2.7538522085738117	-1.7779285631036785	-1.7779285631036785	0.4024769514103337	1.095624131970279	-1.7779285631036785	0.8079420595184983	-1.7779285631036785	4.839228485773463	-1.7779285631036785	-0.2906702291496108	-1.7779285631036785	-1.7779285631036785	1.9065543481866083	1.5010892400784437	-1.7779285631036785	1.095624131970279	1.5010892400784437	-1.7779285631036785	1.6552399199057017	-1.7779285631036785	-1.7779285631036785	-1.7779285631036785	-1.7779285631036785	-1.7779285631036785	-1.7779285631036785	-1.7779285631036785	-1.7779285631036785	-1.7779285631036785	1	0.5650211595
TCGA-MP-A4T6	TCGA-MP-A4T6-01Z-00-DX1	2.4726654140402706	1.009830975798046	0.9145207959937203	1.4741365839291434	-0.6949171164403793	0.31668379523810053	0.22137361543377487	1.6564581407230978	4.495258091487954	1.1768850604612116	-2.08121147756027	0.9145207959937203	-0.6949171164403793	1.3527757269248761	-2.08121147756027	-2.2754691989835	-0.982599188892161	0.31668379523810053	-0.2894520083322156	2.4074248921718695	-2.2754691989835	2.249521862726061	1.979231532986149	0.8091602803358944	2.249521862726061	-2.08121147756027	2.6461763411520702	-2.08121147756027	2.755070429391208	-2.2754691989835	-0.982599188892161	-0.47177356512616964	0.8091602803358944	-0.982599188892161	-2.2754691989835	-0.2894520083322156	-0.47177356512616964	1.5823501685693762	1.009830975798046	-2.2754691989835	0.31668379523810053	-0.47177356512616964	-2.2754691989835	-2.2754691989835	-2.2754691989835	-2.2754691989835	1	0.2037206245
TCGA-73-4659	TCGA-73-4659-01Z-00-DX1	0.058295937124081654	-0.8579947947500735	0.058295937124081654	-0.45252968664190885	-2.1915235618172524	-2.1915235618172524	2.7529231178941513	-1.5511419753100189	0.24061749391803655	2.004206086179395	-0.16484761419012806	3.2446485702867225	0.24061749391803655	3.747175391238018	-2.1915235618172524	-2.1915235618172524	0.933764674477982	1.8828452291751274	3.8649584268944013	2.2555205144603008	-0.16484761419012806	1.8161538546764553	1.8500554063521366	-0.8579947947500735	0.3947681737452946	-2.1915235618172524	-2.1915235618172524	0.6460826020262012	-1.5511419753100189	-2.1915235618172524	3.2279815178015108	1.7446948906943103	0.933764674477982	2.7115379017312966	-0.45252968664190885	-0.45252968664190885	-0.16484761419012806	-0.16484761419012806	-2.1915235618172524	-2.1915235618172524	-0.45252968664190885	-0.16484761419012806	-2.1915235618172524	-2.1915235618172524	-2.1915235618172524	-0.8579947947500735	1	0.2495542467
TCGA-MP-A4TC	TCGA-MP-A4TC-01Z-00-DX1	1.2715629285505283	2.1470316659044286	3.92948874247017	3.0961122206015745	-0.3378749838835713	-2.192461784555096	2.252392181562255	2.9823533352449165	-2.192461784555096	2.455333025558945	0.3552721966763732	-2.192461784555096	-0.7433400919917359	0.9614080002466894	1.5592450010023096	-2.192461784555096	1.8216092654698004	1.0484193772363186	-2.192461784555096	-2.192461784555096	-2.192461784555096	-1.4364872725516813	2.8539721685967097	3.127860918916155	-2.192461784555096	-0.0501929114317905	2.8675778206524885	-0.7433400919917359	-2.192461784555096	-2.192461784555096	-2.192461784555096	0.9614080002466894	2.7531674694747443	-1.4364872725516813	1.3361014496880994	-2.192461784555096	0.7607373047845378	-0.7433400919917359	-2.192461784555096	-1.4364872725516813	0.1729506398824192	-0.3378749838835713	-1.4364872725516813	0.1729506398824192	0.5094228765036322	-2.192461784555096	1	0.3706327029
TCGA-05-4418	TCGA-05-4418-01Z-00-DX1	2.0357559723113	2.6547951807175236	0.7829930038159318	-1.7513729302735248	-1.7513729302735248	3.9184872197450815	1.1884581119240964	1.1884581119240964	1.1884581119240964	2.2870704005922065	-1.7513729302735248	-1.7513729302735248	-1.7513729302735248	2.0357559723113	1.4761401843758772	5.080278410034723	0.08984582325598645	3.8965083130263065	-1.7513729302735248	0.7829930038159318	-1.7513729302735248	-1.7513729302735248	1.1884581119240964	2.6547951807175236	-1.7513729302735248	1.1884581119240964	-1.7513729302735248	-1.7513729302735248	-1.7513729302735248	-1.7513729302735248	-1.7513729302735248	2.0357559723113	-1.7513729302735248	-1.7513729302735248	-1.7513729302735248	-1.7513729302735248	1.4761401843758772	0.08984582325598645	1.4761401843758772	-1.7513729302735248	1.4761401843758772	-1.7513729302735248	-1.7513729302735248	0.08984582325598645	-1.7513729302735248	-1.7513729302735248	1	0.437816929
TCGA-MP-A4T9	TCGA-MP-A4T9-01Z-00-DX1	-1.3094217783225055	2.8292306126931073	0.26428125523157053	0.9574284357915159	-1.3094217783225055	-1.3094217783225055	-1.3094217783225055	0.9574284357915159	-1.3094217783225055	0.9574284357915159	3.0974945992877867	-1.3094217783225055	1.3628935438996805	0.26428125523157053	1.3628935438996805	-1.3094217783225055	1.873719167665671	2.4615058325677897	-1.3094217783225055	-1.3094217783225055	3.7607888166980508	-1.3094217783225055	2.4615058325677897	0.26428125523157053	-1.3094217783225055	-1.3094217783225055	-1.3094217783225055	-1.3094217783225055	-1.3094217783225055	0.26428125523157053	-1.3094217783225055	-1.3094217783225055	0.9574284357915159	-1.3094217783225055	-1.3094217783225055	-1.3094217783225055	3.977853321935878	-1.3094217783225055	-1.3094217783225055	-1.3094217783225055	-1.3094217783225055	-1.3094217783225055	-1.3094217783225055	5.916770435500221	1.3628935438996805	-1.3094217783225055	1	0.3841357838
TCGA-44-6774	TCGA-44-6774-01Z-00-DX1	2.8191571467233105	3.1068392191750913	2.8191571467233105	-1.7433736450382122	-1.7433736450382122	1.9028664148491563	4.401566386769492	2.057017094676414	-1.7433736450382122	3.512304327283256	0.8042541261810463	1.209719234289211	-1.7433736450382122	2.30833152295732	2.4136920386151464	1.209719234289211	1.209719234289211	3.369203483642583	-1.7433736450382122	-1.7433736450382122	-1.7433736450382122	3.2021493989794165	-1.7433736450382122	-1.7433736450382122	-1.7433736450382122	2.9443202896773166	1.209719234289211	-1.7433736450382122	-1.7433736450382122	-1.7433736450382122	-1.7433736450382122	-1.7433736450382122	-1.7433736450382122	-1.7433736450382122	2.509002218419471	-1.7433736450382122	-1.7433736450382122	-1.7433736450382122	-1.7433736450382122	-1.7433736450382122	-1.7433736450382122	-1.7433736450382122	-1.7433736450382122	-1.7433736450382122	4.062350664202528	-1.7433736450382122	1	0.3752008848
TCGA-50-6594	TCGA-50-6594-01Z-00-DX1	-0.016830245324921833	1.3694641157949685	2.593239547417084	-0.016830245324921833	0.8586384920289776	-0.016830245324921833	1.9290799037303912	2.399083532976127	-2.372161939234081	2.1803943320112973	2.9688516923755675	2.062611296354914	-2.372161939234081	1.5926076671091782	1.5092260581701273	3.6364220311458633	-2.372161939234081	2.0113180019673633	-2.372161939234081	-2.372161939234081	0.938681199702514	-0.5276558690909132	1.9572507806970876	1.3694641157949685	-2.372161939234081	1.7749292239031327	-1.6262681577590223	-2.372161939234081	-2.372161939234081	-2.372161939234081	-0.23997379663913154	1.807719046726124	1.7410276722274514	0.16549131146903218	-0.5276558690909132	-2.372161939234081	-0.016830245324921833	-2.372161939234081	3.23354424660265	-2.372161939234081	-0.016830245324921833	-1.6262681577590223	-0.9331209771990769	-2.372161939234081	0.6763169352350236	-2.372161939234081	1	0.1744770161
TCGA-55-A48Z	TCGA-55-A48Z-01Z-00-DX1	1.3188876728705088	1.0675732445896031	4.041644021362415	3.072906814115717	0.9134225647623442	0.7311010079683902	2.555650300019436	2.522860477196445	-0.8783369044657103	1.0675732445896031	1.4242481885283351	1.7607204251495485	-2.3480128745246525	1.0675732445896031	1.7607204251495485	-0.8783369044657103	0.7311010079683902	1.4242481885283351	-0.8783369044657103	-2.3480128745246525	-2.3480128745246525	2.06610207470073	2.1173953690882805	2.677011157023703	-2.3480128745246525	-2.3480128745246525	1.8942518177740708	-2.3480128745246525	-2.3480128745246525	-2.3480128745246525	0.22027538420239967	1.0675732445896031	0.22027538420239967	0.5079574566541805	0.9134225647623442	-2.3480128745246525	-2.3480128745246525	0.22027538420239967	1.3188876728705088	-2.3480128745246525	-2.3480128745246525	1.5195583683326603	-2.3480128745246525	-2.3480128745246525	-2.3480128745246525	-2.3480128745246525	1	0.2760745759
TCGA-99-8025	TCGA-99-8025-01Z-00-DX1	2.217430616965868	1.7474269877201327	-1.960720885259681	0.13798907528603177	-1.960720885259681	3.8756586935694006	3.944651565056352	0.8311362558459772	-1.960720885259681	0.13798907528603177	-1.960720885259681	-1.960720885259681	2.0838992243413457	0.8311362558459772	-1.960720885259681	-1.960720885259681	2.440574168280078	3.8756586935694006	-1.960720885259681	-1.960720885259681	2.217430616965868	0.13798907528603177	2.0838992243413457	1.5242834364059226	-1.960720885259681	3.9666304717751273	-1.960720885259681	-1.960720885259681	-1.960720885259681	2.335213652622252	0.13798907528603177	-1.960720885259681	1.2366013639541418	0.13798907528603177	0.8311362558459772	-1.960720885259681	0.13798907528603177	0.13798907528603177	-1.960720885259681	-1.960720885259681	0.13798907528603177	-1.960720885259681	0.13798907528603177	-1.960720885259681	1.9297485445140872	-1.960720885259681	1	0.1997533353
TCGA-44-5643	TCGA-44-5643-01Z-00-DX1	-1.3047947185872424	4.227608402742547	2.3367580308702616	-1.3047947185872424	-1.3047947185872424	4.734653303668631	4.588049829476756	-1.3047947185872424	-1.3047947185872424	2.9653666902926354	-1.3047947185872424	-1.3047947185872424	-1.3047947185872424	-1.3047947185872424	-1.3047947185872424	-1.3047947185872424	2.559901582184471	3.812664550679839	-1.3047947185872424	-1.3047947185872424	0.2573164891904254	-1.3047947185872424	-1.3047947185872424	0.2573164891904254	-1.3047947185872424	-1.3047947185872424	-1.3047947185872424	-1.3047947185872424	-1.3047947185872424	4.107464090900484	-1.3047947185872424	-1.3047947185872424	-1.3047947185872424	1.6436108503103162	4.368190353363737	-1.3047947185872424	2.203226638245739	-1.3047947185872424	-1.3047947185872424	-1.3047947185872424	-1.3047947185872424	-1.3047947185872424	-1.3047947185872424	3.6913036936755717	-1.3047947185872424	-1.3047947185872424	1	0.4043806835
TCGA-55-6981	TCGA-55-6981-01Z-00-DX1	-1.6518303215403929	-1.6518303215403929	0.6798830443766768	2.0661774054965676	-1.6518303215403929	0.6798830443766768	4.838766127736349	3.898758869244878	-1.6518303215403929	-1.6518303215403929	-1.6518303215403929	2.0661774054965676	-1.6518303215403929	0.6798830443766768	-1.6518303215403929	0.6798830443766768	2.759324586056513	2.759324586056513	-1.6518303215403929	-1.6518303215403929	-1.6518303215403929	0.6798830443766768	2.0661774054965676	4.3174692041030625	-1.6518303215403929	-1.6518303215403929	2.9824681373707227	-1.6518303215403929	-1.6518303215403929	-1.6518303215403929	-1.6518303215403929	2.759324586056513	-1.6518303215403929	0.6798830443766768	2.2893209568107773	-1.6518303215403929	-1.6518303215403929	-1.6518303215403929	-1.6518303215403929	0.6798830443766768	2.0661774054965676	3.3189403739919356	-1.6518303215403929	-1.6518303215403929	-1.6518303215403929	-1.6518303215403929	1	0.3947527742
TCGA-55-6968	TCGA-55-6968-01Z-00-DX1	-1.9172024414305149	3.9510942273741776	1.3361344493379796	1.3361344493379796	1.3361344493379796	0.23752216066986964	4.817374538673671	1.8469600731039701	-1.9172024414305149	0.6429872687780342	0.6429872687780342	-1.9172024414305149	-1.9172024414305149	0.930669341229815	1.6238165217897604	-1.9172024414305149	2.8402118461142534	2.434746738006089	-1.9172024414305149	-1.9172024414305149	0.23752216066986964	-1.9172024414305149	2.1093243375714614	2.5401072536639155	-1.9172024414305149	-0.45562501989007487	-1.9172024414305149	-1.9172024414305149	-1.9172024414305149	0.23752216066986964	-1.9172024414305149	1.942270252908295	1.1538128925440247	-0.45562501989007487	3.2820445983932927	-1.9172024414305149	1.1538128925440247	-1.9172024414305149	-1.9172024414305149	-1.9172024414305149	-1.9172024414305149	0.23752216066986964	-1.9172024414305149	0.6429872687780342	1.7415995574461438	-1.9172024414305149	1	0.3113005202
TCGA-53-7624	TCGA-53-7624-01Z-00-DX1	0.5892964467108248	2.198734359144925	-1.0201414657232757	0.07847082294483432	-1.686971337965848	5.453749230628999	3.199366239452831	-1.686971337965848	-1.686971337965848	0.3661528953966151	0.07847082294483432	0.3661528953966151	-1.686971337965848	-1.686971337965848	2.7640481681949853	2.8918815397048703	-1.0201414657232757	3.361885168950606	-1.686971337965848	-1.686971337965848	0.07847082294483432	0.07847082294483432	0.07847082294483432	0.3661528953966151	-1.686971337965848	2.7640481681949853	-1.686971337965848	-1.686971337965848	-1.686971337965848	-0.3269942851633303	-1.0201414657232757	0.5892964467108248	-1.686971337965848	2.5633774727328342	0.5892964467108248	-1.686971337965848	1.2824436272707702	-1.686971337965848	1.4647651840647242	-0.3269942851633303	-1.0201414657232757	-0.3269942851633303	-1.686971337965848	0.7716180035047788	0.07847082294483432	-1.686971337965848	1	0.1776413467
TCGA-78-7167	TCGA-78-7167-01Z-00-DX1	1.5112373043613463	1.5112373043613463	1.8296910354798817	1.9967451201430473	-0.568204237318489	-1.7113656958987766	-1.7113656958987766	-1.2613514178784344	1.2235552319095655	-1.7113656958987766	-1.2613514178784344	-1.7113656958987766	-1.2613514178784344	-0.1627391292103253	-1.7113656958987766	-1.7113656958987766	2.204384484921292	-0.568204237318489	2.7459817673540363	-1.7113656958987766	2.6098495930294563	-1.7113656958987766	2.427528036235502	0.8180901238014018	-0.1627391292103253	-1.7113656958987766	0.5304080513496201	2.9871438241709245	5.4897500510583255	-1.7113656958987766	-1.2613514178784344	0.5304080513496201	1.3777059117368244	-1.7113656958987766	0.12494294324145638	-0.568204237318489	-0.1627391292103253	-0.568204237318489	-1.7113656958987766	-1.7113656958987766	2.7816998499561154	0.5304080513496201	1.9575244069897662	-1.7113656958987766	-1.7113656958987766	-1.7113656958987766	1	0.05006787507
TCGA-93-A4JN	TCGA-93-A4JN-01Z-00-DX1	1.7867151059895088	2.9463219073604603	1.074519730458869	1.2821590952371134	-0.2376666585072993	-2.4677893922256446	-0.2376666585072993	2.4892520268992935	3.1730094671093996	2.5349220637324814	2.4511521806670227	-0.7972824464427228	-1.0849645188945036	2.2707704886908946	1.312930753903867	-0.2376666585072993	-2.4677893922256446	1.312930753903867	-2.4677893922256446	-2.1835768075626127	-1.4904296270026682	2.813635466201502	1.7284461978655332	0.9074656457957024	-2.1835768075626127	0.4554805220526452	2.6606102788959785	-0.5741388951285131	-1.4904296270026682	-0.7972824464427228	0.4554805220526452	1.5299952591416948	1.1486277026125906	-1.4904296270026682	-2.1835768075626127	-1.4904296270026682	0.9519174083665369	2.2352638002339846	-2.4677893922256446	-2.1835768075626127	0.30132984222538717	-2.1835768075626127	-2.1835768075626127	0.013647769773606377	-2.4677893922256446	-2.4677893922256446	1	0.3046844346
TCGA-93-A4JP	TCGA-93-A4JP-01Z-00-DX1	1.0835960997111291	-1.9314090861540585	0.9294454198838702	2.775272110382201	-1.9314090861540585	-1.9314090861540585	-0.16916686878423892	1.4402710436498607	2.02805770855198	-0.16916686878423892	4.035525750606727	4.460695929794223	0.2362982393239248	-0.8623140493441843	4.267584665578889	-0.8623140493441843	-1.9314090861540585	1.0835960997111291	0.9294454198838702	-0.8623140493441843	-0.8623140493441843	2.603421853455542	1.776743280271074	-0.8623140493441843	-1.9314090861540585	-1.9314090861540585	1.9102746728955968	1.217127492335651	1.6225926004438156	-1.9314090861540585	1.5355812234541855	-0.16916686878423892	0.9294454198838702	-0.8623140493441843	-1.9314090861540585	-0.8623140493441843	-1.9314090861540585	0.2362982393239248	-1.9314090861540585	-0.8623140493441843	-0.8623140493441843	-0.8623140493441843	-1.9314090861540585	-1.9314090861540585	-0.8623140493441843	-1.9314090861540585	1	0.260140917
TCGA-55-8512	TCGA-55-8512-01Z-00-DX1	-1.6474716778381149	0.04352234412753653	2.816111066367318	3.08804478185096	1.1421346327956465	-1.6474716778381149	-1.6474716778381149	1.1421346327956465	2.240746921463756	3.2215761744754823	4.871836081429838	-1.6474716778381149	0.7366695246874819	3.994766062708964	1.1421346327956465	-1.6474716778381149	0.7366695246874819	0.04352234412753653	-1.6474716778381149	4.638642194262127	-1.6474716778381149	-1.6474716778381149	2.1229638858073727	0.04352234412753653	0.04352234412753653	-1.6474716778381149	-1.6474716778381149	-1.6474716778381149	0.7366695246874819	-1.6474716778381149	0.04352234412753653	1.835281813355592	0.7366695246874819	-1.6474716778381149	-1.6474716778381149	-1.6474716778381149	-1.6474716778381149	0.04352234412753653	-1.6474716778381149	-1.6474716778381149	-1.6474716778381149	0.04352234412753653	-1.6474716778381149	-1.6474716778381149	-1.6474716778381149	0.7366695246874819	1	0.2264816874
TCGA-99-8033	TCGA-99-8033-01Z-00-DX1	1.8849741824527975	2.9835864711209075	1.191827001892852	-1.6646432043276302	2.290439290560962	-1.6646432043276302	-1.6646432043276302	-1.6646432043276302	-1.6646432043276302	3.7567763593543892	-1.6646432043276302	-1.6646432043276302	-1.6646432043276302	1.191827001892852	-1.6646432043276302	-1.6646432043276302	2.290439290560962	4.2363494396162755	-1.6646432043276302	-1.6646432043276302	1.191827001892852	-1.6646432043276302	1.8849741824527975	-1.6646432043276302	-1.6646432043276302	3.137737150948166	-1.6646432043276302	-1.6646432043276302	-1.6646432043276302	3.137737150948166	-1.6646432043276302	3.3890515792290716	2.290439290560962	-1.6646432043276302	4.593024383555008	-1.6646432043276302	2.9835864711209075	-1.6646432043276302	-1.6646432043276302	2.290439290560962	1.8849741824527975	-1.6646432043276302	-1.6646432043276302	-1.6646432043276302	-1.6646432043276302	-1.6646432043276302	1	0.4025446425
TCGA-38-4626	TCGA-38-4626-01Z-00-DX1	1.7668799975789065	-0.5844952595845712	0.33179547228958395	-1.9736535844758913	-1.9736535844758913	0.9195821371917026	4.542440490207845	-1.9736535844758913	-1.9736535844758913	1.1202528326538541	-1.9736535844758913	2.5509989563445785	-1.9736535844758913	1.3614148894707423	-1.2776424401445166	-1.9736535844758913	0.5141170290835388	1.8134000132137995	-1.2776424401445166	-1.9736535844758913	-1.9736535844758913	2.0181944258598126	-1.2776424401445166	0.9195821371917026	-1.9736535844758913	0.33179547228958395	1.3614148894707423	1.7180898334094743	-1.2776424401445166	-1.9736535844758913	2.9270501792464496	2.572505161565542	-1.9736535844758913	2.593558570763374	3.188265678510067	1.9004113902034292	-0.17903015147640655	0.33179547228958395	-1.9736535844758913	2.8967448297511207	-1.9736535844758913	3.7195698336195986	-1.9736535844758913	-1.9736535844758913	-1.9736535844758913	-1.9736535844758913	1	0.4415804833
TCGA-50-5946	TCGA-50-5946-01Z-00-DX1	1.7430377644216382	1.5053661125445186	1.7038170512683566	0.8828364991985262	1.6629950567481013	-2.20820595415979	0.35674340330174736	1.8171457365753598	2.161241898307232	2.1355994676938943	0.9698478761881564	0.5643827680799918	-0.821911593039899	1.7038170512683566	1.3753129842963205	2.1092821593765207	-0.26229580510447636	1.8171457365753598	-2.7028832298409995	-2.7028832298409995	-0.01098137682356981	2.4831419280693545	1.8522370563866297	1.0106698707084112	-0.821911593039899	1.192991427502366	-0.01098137682356981	-2.20820595415979	-2.7028832298409995	0.09437913883425608	-1.5150587735998444	1.0498905838616928	3.080061076534746	0.09437913883425608	-2.7028832298409995	-1.5150587735998444	0.7875263193942015	-2.20820595415979	-2.7028832298409995	-2.7028832298409995	-0.5987680417256893	-2.20820595415979	-1.1095936654916798	-1.5150587735998444	1.7807780924044847	-2.7028832298409995	1	0.06832579543
TCGA-55-8614	TCGA-55-8614-01Z-00-DX1	-0.446386006384059	0.2467611741758864	2.885818503791145	3.403761595326	-0.446386006384059	0.9399083547358318	3.9844307924592544	2.4980529727823813	-2.1825756244573036	2.549346267169932	1.4995241426712544	1.1630519060500415	-0.446386006384059	-0.446386006384059	2.4980529727823813	-2.1825756244573036	1.3453734628439964	2.1185633510774777	-2.1825756244573036	-2.1825756244573036	0.2467611741758864	0.2467611741758864	2.0385206434039413	3.57896568435109	-2.1825756244573036	0.652226282284051	1.1630519060500415	-2.1825756244573036	-2.1825756244573036	-0.446386006384059	-2.1825756244573036	2.1185633510774777	1.1630519060500415	-0.446386006384059	0.652226282284051	-2.1825756244573036	-0.446386006384059	-0.446386006384059	-2.1825756244573036	-2.1825756244573036	-2.1825756244573036	1.4995241426712544	-2.1825756244573036	-2.1825756244573036	-2.1825756244573036	-2.1825756244573036	1	0.2568709312
TCGA-44-7672	TCGA-44-7672-01Z-00-DX1	3.1830224984095326	4.5411459825627265	1.3912630291814772	-1.7725387784592668	-1.7725387784592668	2.8576000979749048	0.29265074051336804	-1.7725387784592668	-1.7725387784592668	3.2370897196798083	-1.7725387784592668	-1.7725387784592668	-1.7725387784592668	2.372092282193204	-1.7725387784592668	-1.7725387784592668	0.9857979210733134	3.1258640845695838	-1.7725387784592668	-1.7725387784592668	1.6789451016332588	-1.7725387784592668	-1.7725387784592668	-1.7725387784592668	-1.7725387784592668	2.0844102097414225	-1.7725387784592668	-1.7725387784592668	-1.7725387784592668	-1.7725387784592668	-1.7725387784592668	2.5952358335074135	0.29265074051336804	-1.7725387784592668	2.372092282193204	0.29265074051336804	3.4281449564425177	-1.7725387784592668	-1.7725387784592668	-1.7725387784592668	3.065239462753149	-1.7725387784592668	3.1830224984095326	3.4281449564425177	1.6789451016332588	-1.7725387784592668	1	0.5219248714
TCGA-38-7271	TCGA-38-7271-01Z-00-DX1	-0.886275980104898	1.1970191308909275	6.422765804604129	1.8901663114508729	3.8360764605061863	-0.886275980104898	-0.886275980104898	-0.886275980104898	-0.886275980104898	-0.886275980104898	3.4996042238849734	-0.886275980104898	-0.886275980104898	-0.886275980104898	-0.886275980104898	-0.886275980104898	-0.886275980104898	-0.886275980104898	-0.886275980104898	-0.886275980104898	4.455115668912409	-0.886275980104898	3.2764606725707637	1.8901663114508729	-0.886275980104898	-0.886275980104898	-0.886275980104898	-0.886275980104898	-0.886275980104898	-0.886275980104898	-0.886275980104898	3.142929279946241	-0.886275980104898	-0.886275980104898	-0.886275980104898	-0.886275980104898	2.2956314195590375	-0.886275980104898	-0.886275980104898	-0.886275980104898	-0.886275980104898	-0.886275980104898	-0.886275980104898	-0.886275980104898	-0.886275980104898	-0.886275980104898	1	0.5567151435
TCGA-55-8507	TCGA-55-8507-01Z-00-DX1	-0.03484563050658007	1.3001554362257601	1.7230122870457936	0.7536117298576901	0.7536117298576901	-0.5456712542725706	2.750165611731758	0.14747592628737394	-0.03484563050658007	2.712425283748911	0.5529410343955385	-1.6442835429406806	-1.6442835429406806	2.9806892703435905	-1.6442835429406806	-2.619436337947602	2.344700503623594	1.4002388947827424	-1.6442835429406806	-1.6442835429406806	-0.2579891818207898	1.7569138387214744	-0.2579891818207898	2.8883159502125753	-2.619436337947602	0.3016266061146329	2.2677394624874654	-2.619436337947602	-2.619436337947602	1.7230122870457936	-0.9511363623807352	2.0692885237636274	1.6138129950808011	0.6583015500533653	0.9947737866745783	-0.5456712542725706	-0.5456712542725706	0.5529410343955385	-2.619436337947602	1.3001554362257601	-0.9511363623807352	0.3016266061146329	-2.619436337947602	-2.619436337947602	-2.619436337947602	-0.5456712542725706	1	0.1636860131
TCGA-49-AARR	TCGA-49-AARR-01Z-00-DX1	2.144629761789517	-1.506686590748771	-1.506686590748771	-1.506686590748771	0.758335400669627	3.7027743798360673	5.494533849064122	-1.506686590748771	-1.506686590748771	1.4514825812295715	-1.506686590748771	-1.506686590748771	1.8569476893377361	2.955559978005846	-1.506686590748771	-1.506686590748771	2.144629761789517	4.254842962136107	-1.506686590748771	-1.506686590748771	0.758335400669627	-1.506686590748771	0.758335400669627	-1.506686590748771	-1.506686590748771	0.758335400669627	0.758335400669627	-1.506686590748771	-1.506686590748771	1.8569476893377361	-1.506686590748771	0.758335400669627	1.8569476893377361	3.243242050457627	-1.506686590748771	-1.506686590748771	1.4514825812295715	-1.506686590748771	-1.506686590748771	-1.506686590748771	1.4514825812295715	-1.506686590748771	0.758335400669627	-1.506686590748771	-1.506686590748771	-1.506686590748771	1	0.3782593519
TCGA-05-4433	TCGA-05-4433-01Z-00-DX1	2.7839642881797984	-0.6604618280331778	-0.6604618280331778	-0.6604618280331778	-0.6604618280331778	1.8676735563056432	1.1745263757456978	-0.6604618280331778	2.273138664413808	2.273138664413808	-0.6604618280331778	-0.6604618280331778	-0.6604618280331778	-0.6604618280331778	-0.6604618280331778	-0.6604618280331778	-0.6604618280331778	-0.6604618280331778	-0.6604618280331778	6.914319287924932	-0.6604618280331778	-0.6604618280331778	-0.6604618280331778	-0.6604618280331778	2.273138664413808	-0.6604618280331778	-0.6604618280331778	-0.6604618280331778	-0.6604618280331778	-0.6604618280331778	1.1745263757456978	1.8676735563056432	-0.6604618280331778	-0.6604618280331778	-0.6604618280331778	-0.6604618280331778	-0.6604618280331778	-0.6604618280331778	-0.6604618280331778	-0.6604618280331778	1.1745263757456978	-0.6604618280331778	-0.6604618280331778	-0.6604618280331778	-0.6604618280331778	-0.6604618280331778	1	0.2801326982
TCGA-67-6215	TCGA-67-6215-01Z-00-DX1	2.51329817662269	-1.4973299045066337	0.4338566349428543	-1.4973299045066337	-1.4973299045066337	-1.4973299045066337	-1.4973299045066337	-1.4973299045066337	2.9187632847308542	0.4338566349428543	0.4338566349428543	-1.4973299045066337	-1.4973299045066337	0.4338566349428543	-1.4973299045066337	-1.4973299045066337	1.5324689236109634	2.043294547376955	-1.4973299045066337	-1.4973299045066337	-1.4973299045066337	0.4338566349428543	0.4338566349428543	-1.4973299045066337	-1.4973299045066337	-1.4973299045066337	-1.4973299045066337	3.729693500947183	3.3782956141092946	-1.4973299045066337	2.51329817662269	2.6310812122790734	0.4338566349428543	-1.4973299045066337	-1.4973299045066337	5.382616525321023	-1.4973299045066337	3.729693500947183	-1.4973299045066337	3.9602171595590154	1.1270038155027997	0.4338566349428543	-1.4973299045066337	-1.4973299045066337	-1.4973299045066337	-1.4973299045066337	1	0.1496031365
TCGA-97-A4M0	TCGA-97-A4M0-01Z-00-DX1	2.0393855025474674	2.407110282672785	3.9026039357576674	4.0165481951068855	2.6147496474510294	-1.7822134248678596	-1.7822134248678596	3.3386684866777285	3.7934046437926754	1.6339203944393033	0.9407732138793579	0.5353081057711933	-1.7822134248678596	0.9407732138793579	1.6339203944393033	-1.7822134248678596	-1.7822134248678596	-1.7822134248678596	-1.7822134248678596	-1.7822134248678596	0.5353081057711933	1.6339203944393033	3.5310403793251846	1.2284552863311387	-1.7822134248678596	0.5353081057711933	2.5502111263134584	-1.7822134248678596	-1.7822134248678596	-1.7822134248678596	-1.7822134248678596	-0.15783907478875214	3.6923085269213067	-1.7822134248678596	-1.7822134248678596	-1.7822134248678596	-1.7822134248678596	3.209456755197722	-1.7822134248678596	-1.7822134248678596	-1.7822134248678596	-1.7822134248678596	-1.7822134248678596	-1.7822134248678596	-1.7822134248678596	-1.7822134248678596	1	0.215142644
TCGA-69-7980	TCGA-69-7980-01Z-00-DX1	1.6460559302857232	2.2313141488344836	2.1245461734087776	2.9617327241916604	0.42681565382899933	-2.138133703632538	0.9529087497257782	0.8575985699214534	-2.138133703632538	1.417214357856876	-2.4556400163950327	-1.4449865230725925	-0.7518393425126471	1.472784209011687	-2.138133703632538	-2.4556400163950327	2.361675966697727	0.9529087497257782	-1.0395214149644278	-0.5286957911984373	2.6740506517398797	0.6344550186072437	2.327774415022046	3.2184525710394745	-2.138133703632538	-2.4556400163950327	1.2630636780296176	-1.4449865230725925	-2.4556400163950327	-2.138133703632538	-1.4449865230725925	2.1245461734087776	1.9394037402731819	-1.4449865230725925	2.304517552857779	-2.4556400163950327	0.05909087370368127	0.8575985699214534	-2.138133703632538	-2.4556400163950327	2.3836548734165026	0.500923625982721	2.304517552857779	-0.05869216195270166	-2.138133703632538	-2.138133703632538	1	0.1984687704
TCGA-78-8655	TCGA-78-8655-01Z-00-DX1	2.3496464956307	1.526446186822557	2.548097434354538	1.3441246300286025	-0.4476348391994529	-2.0570727516335534	-2.2057776976285233	3.4997553100659844	2.6791256967609423	2.905771878626354	-2.2057776976285233	1.0784214642955963	-2.2057776976285233	1.606488894496093	-2.2057776976285233	-2.2057776976285233	0.1401518257026657	-0.265313282405498	2.5176382268698294	2.7469482930997033	-1.363925571073608	-0.6707783905136626	0.8332990062626111	1.4692877729826082	4.19675605994192	-0.9584604629654434	1.1618030732346476	-2.0570727516335534	-0.4476348391994529	-2.2057776976285233	0.9386595219204379	0.9386595219204379	1.6564993150707545	-2.0570727516335534	-2.2057776976285233	-2.2057776976285233	0.022368790046282783	-0.9584604629654434	-0.4476348391994529	-2.2057776976285233	0.8873662275328869	0.4278338981544465	-0.6707783905136626	-0.9584604629654434	-2.0570727516335534	-2.2057776976285233	1	0.2266490957
TCGA-73-4662	TCGA-73-4662-01Z-00-DX1	2.3342058842351565	2.6614187954435726	3.930656601142446	0.2865130408699006	2.5111365923942346	0.6919781489780652	0.2865130408699006	-0.4066341396900448	-2.191752218282722	1.7334320238062264	-0.4066341396900448	-2.191752218282722	-2.191752218282722	1.9447411174734333	-2.191752218282722	-2.191752218282722	1.5392760093652686	0.979660221429846	-2.191752218282722	-2.191752218282722	1.465168037211547	3.1049112991409764	1.6728074019897914	1.3851253295380106	-1.0997813202499893	2.1190945046182112	0.6919781489780652	-2.191752218282722	-2.191752218282722	-1.0997813202499893	-2.191752218282722	1.895950953304001	2.812241685178156	-2.191752218282722	-0.4066341396900448	-1.0997813202499893	-1.0997813202499893	3.760031084111682	-2.191752218282722	-0.0011690315818801977	0.6919781489780652	-1.0997813202499893	-2.191752218282722	1.0974432570862298	-2.191752218282722	-2.191752218282722	1	0.3010137706
TCGA-83-5908	TCGA-83-5908-01Z-00-DX1	2.048109174749347	3.650378597704835	2.2124122260406236	-0.18548304675774663	0.5076641338021988	1.0184897575681893	-1.2840953354258566	-2.390352190706065	-1.2840953354258566	1.7604271022975664	2.4771047802677058	-2.390352190706065	-2.390352190706065	2.0117415305784725	-0.5909481548659112	0.10219902569403416	1.3549619941894018	2.0832004945606175	-2.390352190706065	-2.390352190706065	0.9131292419103625	0.10219902569403416	1.6603436437405836	0.32534257700824387	-2.390352190706065	3.134745272370741	-2.390352190706065	-2.390352190706065	-2.390352190706065	1.851398880503293	-2.390352190706065	1.113799937372514	0.9131292419103625	-0.18548304675774663	1.4884933868139245	-2.390352190706065	1.28085402203568	-2.390352190706065	-2.390352190706065	-2.390352190706065	1.2008113143621442	-0.18548304675774663	1.549118008630359	1.6062764224703079	3.204541034306283	-2.390352190706065	1	0.4375854806
TCGA-NJ-A55A	TCGA-NJ-A55A-01Z-00-DX1	1.4768192662290351	2.783070919675389	3.78706723196865	2.0899237391154437	-1.088130091232502	-2.0632613231295904	0.010482197435607965	4.158893980927984	3.7158909535007547	1.619920109869708	1.5509272383827568	-2.0632613231295904	-1.088130091232502	1.619920109869708	-0.39498291067255664	-2.0632613231295904	-1.088130091232502	1.109094486103717	-2.0632613231295904	-1.088130091232502	-2.0632613231295904	-2.0632613231295904	2.3458571132526442	2.467217970256912	1.6844586310072795	-0.39498291067255664	2.6495395270508664	-2.0632613231295904	-2.0632613231295904	-2.0632613231295904	-0.39498291067255664	1.109094486103717	2.408377470233978	-1.088130091232502	-2.0632613231295904	-2.0632613231295904	0.5213078212015985	0.5213078212015985	-2.0632613231295904	-2.0632613231295904	0.010482197435607965	-2.0632613231295904	-2.0632613231295904	0.5213078212015985	1.4768192662290351	-2.0632613231295904	1	0.3687769864
TCGA-86-8075	TCGA-86-8075-01Z-00-DX1	2.6187877212359676	1.9363358297927702	1.7997602947870193	-3.000177086975425	0.48408350088108243	0.2834128054189309	2.585997898412977	-3.000177086975425	0.16562976976254795	0.651137585544248	0.2834128054189309	1.1307106658061348	-1.2206645913573428	0.7252455576979702	-0.8151994832491791	-1.9138117719172882	1.264242058430657	-0.12205230268923373	1.697106140726936	0.032098377138025214	0.9194015721389275	1.1307106658061348	-0.8151994832491791	0.48408350088108243	0.3887733210767568	0.5710948778707117	1.7997602947870193	1.264242058430657	0.2834128054189309	-3.000177086975425	0.5710948778707117	0.032098377138025214	-3.000177086975425	0.032098377138025214	0.16562976976254795	1.030627207249152	1.7237743878090974	0.032098377138025214	-0.8151994832491791	-3.000177086975425	-0.5275174107973974	0.48408350088108243	-1.9138117719172882	-0.12205230268923373	-0.30437385948318774	-3.000177086975425	1	0.2732595206
TCGA-55-7726	TCGA-55-7726-01Z-00-DX1	2.873355912830254	3.34335954207599	-1.6891748789312686	1.2639180003961537	-1.6891748789312686	-1.6891748789312686	4.874835913040378	-1.6891748789312686	1.2639180003961537	1.2639180003961537	-1.6891748789312686	-1.6891748789312686	-1.6891748789312686	-1.6891748789312686	-1.6891748789312686	-1.6891748789312686	3.34335954207599	3.5665030933901996	-1.6891748789312686	-1.6891748789312686	1.2639180003961537	3.2098281494514675	1.2639180003961537	3.055677469624209	-1.6891748789312686	3.34335954207599	2.3625302890642637	-1.6891748789312686	-1.6891748789312686	-1.6891748789312686	1.2639180003961537	1.2639180003961537	1.2639180003961537	-1.6891748789312686	2.873355912830254	-1.6891748789312686	-1.6891748789312686	-1.6891748789312686	-1.6891748789312686	-1.6891748789312686	2.6502123615160444	-1.6891748789312686	-1.6891748789312686	-1.6891748789312686	-1.6891748789312686	-1.6891748789312686	1	0.2678894518
TCGA-05-4420	TCGA-05-4420-01Z-00-DX1	2.5270783552193357	-1.3388607444805247	-1.3388607444805247	-1.3388607444805247	-1.3388607444805247	-1.3388607444805247	1.428466066551226	-1.3388607444805247	5.647973771727333	-1.3388607444805247	2.5270783552193357	3.507907608231062	-1.3388607444805247	-1.3388607444805247	-1.3388607444805247	3.0379039789853266	-1.3388607444805247	3.3743762156065396	3.220225535779281	4.261679410607442	-1.3388607444805247	1.428466066551226	1.428466066551226	-1.3388607444805247	3.0379039789853266	-1.3388607444805247	-1.3388607444805247	-1.3388607444805247	-1.3388607444805247	-1.3388607444805247	2.1216132471111715	1.428466066551226	-1.3388607444805247	-1.3388607444805247	-1.3388607444805247	-1.3388607444805247	-1.3388607444805247	-1.3388607444805247	-1.3388607444805247	-1.3388607444805247	2.5270783552193357	-1.3388607444805247	-1.3388607444805247	-1.3388607444805247	-1.3388607444805247	-1.3388607444805247	1	0.2041509622
TCGA-49-4510	TCGA-49-4510-01Z-00-DX2	-0.25236751254201106	-1.8262277809737428	0.9003119973963747	-2.0441269817700665	4.2820224913850335	-1.8262277809737428	-1.8262277809737428	0.3537682910283042	1.2880775284051378	-2.0441269817700665	0.15309759556615354	-2.0441269817700665	3.622299706342366	2.9665083123261895	-1.8262277809737428	-1.8262277809737428	0.3537682910283042	0.7284617404697151	-2.0441269817700665	3.293411097931252	2.5709935350711937	-1.8262277809737428	2.0334104621356532	-1.8262277809737428	-0.09821683271475301	-1.8262277809737428	-1.8262277809737428	0.44077966801793433	4.506953353273339	-1.350979801210121	-1.350979801210121	1.59345917795632	-0.9455146931019565	0.9003119973963747	0.7890863622861497	3.4323365701614446	-0.43468906933596596	1.59345917795632	-1.8262277809737428	-0.43468906933596596	1.6694450849342415	0.663923219332144	-1.350979801210121	-1.8262277809737428	-1.8262277809737428	-1.8262277809737428	1	0.1315287363
TCGA-86-8672	TCGA-86-8672-01Z-00-DX1	2.9455072480090174	1.2552172389458223	1.0188284608815916	0.3902198014592182	-2.325950816846987	-0.590609451552508	3.0381660784917224	0.7956849095673819	-2.325950816846987	2.6148433529835517	1.0188284608815916	2.559273501828741	-2.325950816846987	-0.3029273791007272	3.428772072196137	-2.325950816846987	1.4018207131376976	0.7956849095673819	1.7447654642645283	-2.325950816846987	1.355300697502805	-0.07978382778651749	0.25668840883469546	0.5080028371156011	-2.325950816846987	1.3065105333333724	-1.689221740220618	-0.07978382778651749	-2.325950816846987	0.613363352773427	0.10253772900743652	1.2011500176755465	-2.325950816846987	2.6674870864689733	2.6674870864689733	-2.325950816846987	-2.325950816846987	-2.325950816846987	-0.07978382778651749	1.7765141625791085	-2.325950816846987	3.301210846558118	-1.689221740220618	-2.325950816846987	-1.689221740220618	-2.325950816846987	1	0.4183857246
TCGA-86-8279	TCGA-86-8279-01Z-00-DX1	1.5754249938202691	0.10908792502684239	0.8822778132603242	0.8022351055867878	-2.4543582081316897	-2.4543582081316897	2.145969852287882	-2.4543582081316897	-2.4543582081316897	0.8822778132603242	0.5145530331350061	0.10908792502684239	0.5145530331350061	0.5145530331350061	-2.4543582081316897	-2.4543582081316897	1.3130607293527783	0.8022351055867878	1.408370909157103	-0.9895243636412676	1.5754249938202691	1.0253786569009975	0.6199135487928329	0.8022351055867878	-2.4543582081316897	-0.9895243636412676	3.0964519489103166	4.040913557751168	-0.9895243636412676	-0.584059255533103	1.2617674349652277	2.030900522503095	-2.4543582081316897	-0.0732336317671125	2.0062079099127237	1.0899171780385686	1.2617674349652277	0.26323860485410044	-2.4543582081316897	1.408370909157103	-2.4543582081316897	2.922498641786879	-0.9895243636412676	-1.682671544201213	-1.682671544201213	-2.4543582081316897	1	0.1778416419
TCGA-MP-A4TK	TCGA-MP-A4TK-01Z-00-DX1	1.1067117164546918	1.905219412672463	4.402548582459021	4.0856368716923015	-1.4780020828745801	1.3073824119168425	-1.4780020828745801	4.888372904019594	0.008099427786581792	1.9540095768418952	2.4648352006078857	0.988928680798308	-1.4780020828745801	-1.4780020828745801	3.8653141967197326	4.5262582367850435	-1.4780020828745801	0.2957815002383626	-1.4780020828745801	-1.4780020828745801	-1.4780020828745801	-0.3973656803215828	2.6936767730367333	0.988928680798308	-1.0905128608815282	1.2120722321125177	-0.3973656803215828	-1.4780020828745801	-1.4780020828745801	-1.4780020828745801	-1.4780020828745801	-1.0905128608815282	-1.0905128608815282	-1.4780020828745801	-1.4780020828745801	-1.4780020828745801	-1.4780020828745801	-1.4780020828745801	0.2957815002383626	-1.4780020828745801	-1.0905128608815282	-1.4780020828745801	0.2957815002383626	-1.4780020828745801	-1.0905128608815282	-1.4780020828745801	1	0.334533571
TCGA-86-7713	TCGA-86-7713-01Z-00-DX1	3.2316032335488036	-0.1270345336945562	-0.414716606146337	-1.513328894814446	-2.2193856498317013	0.683895682521773	0.7892561981795989	-1.513328894814446	2.8304765270392376	2.0130316298017146	2.097589017829778	2.0130316298017146	-0.8201817142545007	1.7447676432070356	-2.2193856498317013	1.8539669351720276	-0.1270345336945562	2.0130316298017146	2.247871220879116	2.676325847211979	0.43258125424086646	4.180403243988254	-1.513328894814446	-0.1270345336945562	-0.1270345336945562	2.097589017829778	-2.2193856498317013	-0.1270345336945562	-0.8201817142545007	-0.8201817142545007	3.205169976480648	1.4824033787395443	-2.2193856498317013	-0.8201817142545007	-0.8201817142545007	-1.513328894814446	-0.1270345336945562	-2.2193856498317013	-2.2193856498317013	0.5661126468653892	-0.414716606146337	-2.2193856498317013	-2.2193856498317013	-2.2193856498317013	-2.2193856498317013	-2.2193856498317013	1	0.1288897035
TCGA-86-8280	TCGA-86-8280-01Z-00-DX1	2.6594804773297795	1.2731861162098888	-0.5726405742884415	-1.6712528629565515	0.9678044666587073	-2.375397046523833	-0.5726405742884415	-2.375397046523833	-1.6712528629565515	-0.061814950522451007	-2.375397046523833	-2.375397046523833	2.1573885335325436	2.279990855624876	-2.375397046523833	-2.375397046523833	3.319179723822185	-0.061814950522451007	3.4163434722758326	2.3717984048779988	2.089947252737011	-2.375397046523833	1.219118894939613	0.4081886787232847	2.11293677096171	-2.375397046523833	0.8936964945049857	2.4876302204031204	2.8396066435602982	-0.9781056823966061	-0.2849585018366607	2.11293677096171	0.8136537868314493	0.5259717143796685	-0.2849585018366607	1.9663332967698341	1.6609516472186523	0.5259717143796685	-2.375397046523833	-2.375397046523833	0.8936964945049857	-2.375397046523833	-0.2849585018366607	-1.6712528629565515	-2.375397046523833	-2.375397046523833	1	0.3051742148
TCGA-55-A490	TCGA-55-A490-01Z-00-DX1	1.7057494733888543	2.7517180285715424	0.9325595851553725	1.2808662794235883	0.23941240459542712	2.924989749845579	1.3920919145338129	-0.859199884072682	-2.6326102146325407	2.6961481774167315	-1.5523470646326274	-0.859199884072682	-2.6326102146325407	2.136532389481309	-2.6326102146325407	2.2318425692856336	1.6665287602355736	1.5831471512965223	-2.6326102146325407	-2.6326102146325407	0.23941240459542712	2.297800537077431	1.6665287602355736	2.0852390950937583	0.05709084780147311	2.111214581497019	-2.6326102146325407	-2.6326102146325407	-2.6326102146325407	-0.4537347759645174	-0.859199884072682	1.4433852089213635	1.0867102649826315	0.5270944770472088	1.2202416576071538	-2.6326102146325407	0.39356308442268606	0.23941240459542712	-0.1660527035127366	-1.5523470646326274	1.1557031364695827	-1.5523470646326274	-0.1660527035127366	-0.1660527035127366	-1.5523470646326274	-2.6326102146325407	1	0.2167405006
TCGA-NJ-A55O	TCGA-NJ-A55O-01Z-00-DX1	1.2514486401573794	-0.35798927227672106	1.5138129046248707	0.04747583583144355	2.475224071779495	1.433770196951334	-2.2778630027888784	-2.2778630027888784	1.3467588199617042	2.281068057338538	1.2514486401573794	-2.2778630027888784	3.091998273554866	1.6569137482655436	-2.2778630027888784	-2.2778630027888784	-1.0511364528366665	1.1460881244995536	-0.35798927227672106	2.755526036933653	1.1460881244995536	-2.2778630027888784	0.04747583583144355	0.04747583583144355	4.169219372241658	-1.0511364528366665	0.04747583583144355	-1.0511364528366665	0.04747583583144355	0.04747583583144355	1.0283050888431697	0.04747583583144355	0.894773696218647	-2.2778630027888784	-2.2778630027888784	-2.2778630027888784	-0.35798927227672106	-1.0511364528366665	3.379680346006647	-1.0511364528366665	-0.35798927227672106	-2.2778630027888784	0.33515790828322434	-2.2778630027888784	2.532382485619444	-2.2778630027888784	1	0.2793316136
TCGA-44-6779	TCGA-44-6779-01Z-00-DX1	-1.1446882873613182	0.7714676006122021	-1.1446882873613182	-1.1446882873613182	-1.1446882873613182	0.7714676006122021	3.862510053970518	-1.1446882873613182	-1.1446882873613182	-1.1446882873613182	-1.1446882873613182	0.7714676006122021	-1.1446882873613182	-1.1446882873613182	-1.1446882873613182	0.7714676006122021	-1.1446882873613182	4.205454805097348	-1.1446882873613182	-1.1446882873613182	0.7714676006122021	3.479517801714412	-1.1446882873613182	-1.1446882873613182	-1.1446882873613182	5.84664141584603	-1.1446882873613182	-1.1446882873613182	-1.1446882873613182	4.029564138633685	-1.1446882873613182	-1.1446882873613182	0.7714676006122021	1.4646147811721475	-1.1446882873613182	-1.1446882873613182	-1.1446882873613182	-1.1446882873613182	-1.1446882873613182	4.509137218895571	0.7714676006122021	0.7714676006122021	-1.1446882873613182	-1.1446882873613182	0.7714676006122021	-1.1446882873613182	1	0.390883573
TCGA-55-6983	TCGA-55-6983-01Z-00-DX1	0.1342314848874553	1.2328437735555644	2.842281685989665	3.178753922610878	0.8273786654474007	-2.0159091221755814	-2.0159091221755814	0.1342314848874553	1.2328437735555644	0.1342314848874553	-2.0159091221755814	-2.0159091221755814	-2.0159091221755814	1.7436693973215553	-2.0159091221755814	-2.0159091221755814	2.5321267576858255	0.8273786654474007	1.2328437735555644	2.4368165778815007	2.4368165778815007	-2.0159091221755814	2.967444828943671	3.5682186893726016	4.261365869932547	-2.0159091221755814	1.2328437735555644	-2.0159091221755814	-2.0159091221755814	-2.0159091221755814	-2.0159091221755814	2.0801416339427683	0.1342314848874553	-2.0159091221755814	1.7436693973215553	-2.0159091221755814	0.1342314848874553	-2.0159091221755814	0.1342314848874553	-2.0159091221755814	1.9259909541155098	-2.0159091221755814	3.225273938245771	-2.0159091221755814	-2.0159091221755814	-2.0159091221755814	1	0.3807560572
TCGA-95-7567	TCGA-95-7567-01Z-00-DX1	3.6998462856344214	2.2111369190864614	1.713298490847282	-0.6220764249697543	-1.7206887136378644	0.8442606438236728	-0.33439435251797356	0.9873614874643462	-1.7206887136378644	0.7642179361501356	-0.6220764249697543	3.335557091710444	1.2750435599161265	-0.6220764249697543	0.9183686159773945	-1.027541533077919	-1.7206887136378644	1.7758188478286159	-0.33439435251797356	-2.5855085259722808	-1.7206887136378644	2.1913342917902816	-1.7206887136378644	1.3703537397204517	-1.7206887136378644	-0.11125080120376385	-0.33439435251797356	1.942872932491782	-2.5855085259722808	-0.11125080120376385	1.680508668024291	0.8442606438236728	0.9183686159773945	0.2252214354174491	1.3703537397204517	-1.027541533077919	0.07107075559019105	-2.5855085259722808	0.5818963793561815	-1.027541533077919	-1.7206887136378644	2.129458888072194	-2.5855085259722808	0.2252214354174491	0.07107075559019105	-2.5855085259722808	1	0.2653512714
TCGA-55-6975	TCGA-55-6975-01Z-00-DX1	0.7454667645540702	0.7454667645540702	-1.9031967868666282	3.230373414342071	-1.9031967868666282	-1.9031967868666282	3.3104161220156074	3.230373414342071	0.7454667645540702	-1.9031967868666282	1.4386139451140156	0.7454667645540702	-1.9031967868666282	-1.9031967868666282	3.741199038108062	1.4386139451140156	1.8440790532221802	2.8249083062339064	1.4386139451140156	-1.9031967868666282	0.7454667645540702	-1.9031967868666282	1.8440790532221802	3.8809609804832204	-1.9031967868666282	0.7454667645540702	2.354904676988171	-1.9031967868666282	-1.9031967868666282	-1.9031967868666282	-1.9031967868666282	1.4386139451140156	-1.9031967868666282	-1.9031967868666282	3.1433620373524414	-1.9031967868666282	-1.9031967868666282	-1.9031967868666282	3.689905743720511	-1.9031967868666282	-1.9031967868666282	2.354904676988171	-1.9031967868666282	-1.9031967868666282	-1.9031967868666282	-1.9031967868666282	1	0.3646163907
TCGA-86-8074	TCGA-86-8074-01Z-00-DX1	1.93299639481181	-0.4023785210052271	2.16257083645631	0.1084471027607643	0.44491933938197725	-2.3605450908975163	1.0639585477882	-2.3605450908975163	0.44491933938197725	0.2907686595547183	-2.3605450908975163	2.1878886444406	-2.3605450908975163	1.443448169493104	-1.5009908096733362	-2.3605450908975163	-1.5009908096733362	-0.11469644855344541	3.81712918417088	-1.5009908096733362	0.9839158401146637	1.6345034062558135	-0.8078436291133908	-0.8078436291133908	0.6962337676628829	-2.3605450908975163	1.4947414638806547	3.8742875980108287	1.677063020674609	-1.5009908096733362	2.5933537525487647	0.8969044631250345	-1.5009908096733362	-1.5009908096733362	0.44491933938197725	1.8312137005018676	-0.8078436291133908	-0.11469644855344541	-0.8078436291133908	0.2907686595547183	0.6962337676628829	2.6578922736863353	0.44491933938197725	-2.3605450908975163	-2.3605450908975163	-2.3605450908975163	1	0.184861275
TCGA-38-4628	TCGA-38-4628-01Z-00-DX1	2.6905684017402964	-1.6417086005245114	-1.6417086005245114	1.1864910049640223	-1.6417086005245114	-1.6417086005245114	4.206915891108385	1.8796381855239677	-1.6417086005245114	-1.6417086005245114	-1.6417086005245114	2.8912390972024475	-1.6417086005245114	-1.6417086005245114	-1.6417086005245114	-1.6417086005245114	0.49334382440407687	1.1864910049640223	2.9782504741920777	-1.6417086005245114	-1.6417086005245114	4.482327870968351	-1.6417086005245114	0.49334382440407687	1.1864910049640223	-1.6417086005245114	4.182223278518014	2.9782504741920777	-1.6417086005245114	-1.6417086005245114	1.5919561130721869	-1.6417086005245114	-1.6417086005245114	-1.6417086005245114	3.2659325466438585	-1.6417086005245114	-1.6417086005245114	-1.6417086005245114	3.0582931818656136	-1.6417086005245114	-1.6417086005245114	3.489076097958068	1.5919561130721869	-1.6417086005245114	0.49334382440407687	-1.6417086005245114	1	0.1524552059
TCGA-86-8671	TCGA-86-8671-01Z-00-DX1	3.360557317571853	4.053704498131799	0.8756506677838525	1.5687978483437979	0.8756506677838525	-1.7586333830787488	-1.7586333830787488	-1.7586333830787488	-1.7586333830787488	2.6674101370119074	-1.7586333830787488	-1.7586333830787488	1.5687978483437979	-1.7586333830787488	-1.7586333830787488	-1.7586333830787488	3.7088640118400686	2.2619450289037433	0.8756506677838525	-1.7586333830787488	3.8713829413378433	-1.7586333830787488	1.5687978483437979	1.5687978483437979	-1.7586333830787488	-1.7586333830787488	-1.7586333830787488	1.974262956451962	-1.7586333830787488	1.5687978483437979	-1.7586333830787488	2.4850885802179525	-1.7586333830787488	-1.7586333830787488	4.372158229250333	-1.7586333830787488	1.974262956451962	-1.7586333830787488	-1.7586333830787488	-1.7586333830787488	-1.7586333830787488	2.9550922094636882	-1.7586333830787488	1.5687978483437979	-1.7586333830787488	-1.7586333830787488	1	0.5695899752
TCGA-78-7154	TCGA-78-7154-01Z-00-DX1	2.156914204235328	0.30453011319083867	0.9976772937507836	0.30453011319083867	0.933138772613213	1.423761689061684	-0.6762991398208875	0.5276736645050484	1.1695275506774432	1.8086075099671128	-0.16547351605489702	3.576946704987069	-1.7749114284889975	1.6428152551243689	1.502233304503179	0.09689074841259426	-2.468058609048943	1.5392745761835283	-0.16547351605489702	-0.2708340317127229	0.17099872056631593	3.363823868234574	0.5764638286744805	0.47638037011749823	-2.680595107467431	0.30453011319083867	-2.468058609048943	-0.2708340317127229	0.36515473500727325	0.7508172158192581	-0.5221484599936295	1.0583019155672186	1.0284489524175378	1.1695275506774432	-0.8586206966148424	0.2399915920532676	-2.468058609048943	0.7099952212990033	-2.680595107467431	1.4637670236753832	-1.7749114284889975	0.30453011319083867	-2.680595107467431	-2.680595107467431	-2.680595107467431	-2.680595107467431	1	0.1651840221
TCGA-50-6593	TCGA-50-6593-01Z-00-DX1	1.6964615511988992	1.622353579045177	2.077829107728003	0.44369858270353113	1.0033143706389538	1.455299494382011	2.458601603245796	2.077829107728003	-0.9425957784163597	2.1019266593070633	-1.635742958976305	1.3086960201901352	-1.635742958976305	2.1709195307940146	-0.5371306703081951	1.9477759794798049	-0.5371306703081951	1.1974703850799107	-2.7760077577252504	-2.7760077577252504	-0.5371306703081951	2.053136495137631	1.072307242125905	0.5614816183599141	-2.7760077577252504	2.407308308858245	-0.026305046542204558	-0.24944859785641427	-2.7760077577252504	-1.635742958976305	-0.9425957784163597	1.660093907028024	1.7654544226858504	0.7621523138220656	1.3086960201901352	-2.7760077577252504	-0.026305046542204558	-0.026305046542204558	-1.635742958976305	-0.9425957784163597	0.9292063984852317	1.072307242125905	-1.635742958976305	-2.7760077577252504	-2.7760077577252504	-2.7760077577252504	1	0.2885039458
TCGA-97-7554	TCGA-97-7554-01Z-00-DX1	2.674881393018164	1.2104692526343213	0.22963999962259507	3.1492109122110223	0.22963999962259507	3.0146512418609337	0.7796863365418671	3.2119492528444455	1.6159343607424859	1.6647245249119176	2.032449305037235	-0.39896865979977925	-2.434722957041336	1.305779432438646	0.6996436288683308	3.0350185446853675	-0.08051492868124477	1.2592594168037534	0.006496448308385361	1.4134100966310115	-2.4784102014796145	2.794589357084132	1.2592594168037534	1.5991272424261047	-0.68665073225156	0.1606471281356434	0.9227871801825405	-2.434722957041336	-2.434722957041336	-2.4784102014796145	-0.532500052424302	0.1606471281356434	1.2592594168037534	-1.0921158403597246	-2.434722957041336	-2.434722957041336	-1.3797979128115054	-0.39896865979977925	0.6996436288683308	-2.434722957041336	-2.434722957041336	-2.434722957041336	-2.434722957041336	-2.434722957041336	-0.08051492868124477	-2.434722957041336	1	0.2661823619
TCGA-86-8359	TCGA-86-8359-01Z-00-DX1	1.8789594895741821	0.4482133658834577	0.35290318607913296	-1.8924971262865693	-0.15792243768685754	-1.949681906914913	-0.5633875457950221	-1.8924971262865693	-1.8924971262865693	3.1978125698985402	-0.34024399448081244	0.12975963476492325	2.326984212101143	3.1623058814416307	-1.8924971262865693	-1.8924971262865693	-0.0037717578595994894	1.1413605464434031	2.69470899222646	4.2866876832887915	0.35290318607913296	-1.8924971262865693	-0.8510696182468029	-1.949681906914913	3.7304907021021547	-1.949681906914913	-1.8924971262865693	-0.5633875457950221	1.0948405308085105	-0.8510696182468029	4.463777050252444	0.5352247428730879	-0.8510696182468029	1.0460503666390784	-1.949681906914913	-0.15792243768685754	1.2283719234330333	-1.8924971262865693	0.8835314371413032	0.5352247428730879	1.6879042528114736	-0.8510696182468029	-1.949681906914913	-1.2565347263549675	-1.949681906914913	-1.8924971262865693	1	0.3381745656
TCGA-49-4507	TCGA-49-4507-01Z-00-DX2	-1.0971620336293615	0.512275878804739	-0.28623181741303316	0.460982584417188	3.0218751411831106	0.2891323274905284	-2.4834563947492523	-2.4877309203743643	-2.4877309203743643	0.6075860586090638	-1.3848441060811423	1.0130511667172275	1.3232060950210673	2.027403111767598	-2.4877309203743643	-0.6916969255211978	0.15560093486600657	1.594081049156467	0.512275878804739	-1.0971620336293615	3.867429321965487	0.950530809735894	0.848748115425952	-0.8740184823151518	0.6520378211798974	-2.4834563947492523	-2.4877309203743643	-1.0971620336293615	-2.4877309203743643	2.1799826993628146	0.8123804712550768	1.706198347277173	-0.6916969255211978	1.4677873238321748	0.8123804712550768	0.6075860586090638	1.8472769455370788	-2.4834563947492523	-1.7903092141893069	3.1619905028939854	1.0130511667172275	-0.6916969255211978	1.3666912069608061	1.750650109848007	-2.4834563947492523	-2.4877309203743643	1	0.4384849921
TCGA-55-7727	TCGA-55-7727-01Z-00-DX1	1.0966979967382482	-1.2058870962557977	3.282749273476342	-2.4218074740028523	3.0707790227602576	1.359062261205739	0.1804072648640931	-1.2058870962557977	-0.5127399156958523	0.5858723729722577	0.8735544454240385	-1.2058870962557977	1.0966979967382482	2.9988055231351685	-2.4218074740028523	-2.4218074740028523	-2.4218074740028523	1.7898451772981931	-1.2058870962557977	-2.4218074740028523	1.5021631048464124	1.5667016259839834	0.8735544454240385	-1.2058870962557977	-1.2058870962557977	-2.4218074740028523	-0.5127399156958523	0.4035508161783028	-1.2058870962557977	-2.4218074740028523	1.7898451772981931	2.0522094417656844	2.871650347649922	1.359062261205739	-2.4218074740028523	2.2906204652106825	0.7400230527995157	2.349460965233616	-1.2058870962557977	2.9049867679175136	0.7400230527995157	0.7400230527995157	-2.4218074740028523	-1.2058870962557977	-2.4218074740028523	-2.4218074740028523	1	0.2908756257
TCGA-55-7227	TCGA-55-7227-01Z-00-DX1	2.7827129892022953	3.2817041553212833	0.6426468257060245	-1.9543285584749208	-1.9543285584749208	2.89393862431252	-1.9543285584749208	-1.9543285584749208	1.33579400626597	4.492794427416083	-1.9543285584749208	-1.9543285584749208	-1.9543285584749208	2.514449002607616	-1.9543285584749208	-1.9543285584749208	2.252084738140125	2.514449002607616	-1.9543285584749208	1.048111933814189	-1.9543285584749208	2.514449002607616	1.048111933814189	-1.9543285584749208	-1.9543285584749208	-0.050500354853920904	-1.9543285584749208	-1.9543285584749208	-0.050500354853920904	2.1467242224822987	-1.9543285584749208	2.839871403042244	-0.050500354853920904	-0.050500354853920904	1.33579400626597	2.1467242224822987	-1.9543285584749208	3.5330185836021895	-1.9543285584749208	1.8954097942013926	1.33579400626597	-1.9543285584749208	-1.9543285584749208	-1.9543285584749208	-1.9543285584749208	0.6426468257060245	1	0.2580850164
TCGA-55-7283	TCGA-55-7283-01Z-00-DX1	0.8800043430407145	2.6717638122687695	-2.0907678402934886	3.8504188086104154	-2.0907678402934886	0.1868571624807691	0.1868571624807691	2.3840817398169882	1.978616631708824	0.1868571624807691	-2.0907678402934886	0.1868571624807691	-2.0907678402934886	0.1868571624807691	-2.0907678402934886	-2.0907678402934886	3.652593065280495	0.8800043430407145	-2.0907678402934886	0.8800043430407145	1.5731515236006595	1.978616631708824	2.751806519942306	3.97104679639903	0.1868571624807691	0.1868571624807691	1.978616631708824	-2.0907678402934886	-2.0907678402934886	-2.0907678402934886	0.8800043430407145	0.8800043430407145	-2.0907678402934886	-2.0907678402934886	1.978616631708824	-2.0907678402934886	-2.0907678402934886	2.4894422554748146	0.1868571624807691	-2.0907678402934886	2.3840817398169882	-2.0907678402934886	0.1868571624807691	-2.0907678402934886	-2.0907678402934886	-2.0907678402934886	1	0.1765580871
TCGA-97-8171	TCGA-97-8171-01Z-00-DX1	-1.183280547344781	0.20301381377510985	1.7344901847394985	1.884772387788836	0.06948242115058711	-2.261922713880743	-1.183280547344781	-0.26698981547062584	2.8509600908076145	0.5214675448936443	2.623381942425539	0.32079684943149367	0.8961609943350552	-0.7778154392366163	1.7344901847394985	-2.261922713880743	-0.7778154392366163	0.42615736508931956	2.2667069984868067	1.5247696537574291	0.7626296017105325	-2.261922713880743	1.9737198738053325	0.9567856161514898	-0.7778154392366163	-2.261922713880743	1.2146147254535897	1.9077619060135351	4.7000418411434985	-2.261922713880743	-1.183280547344781	0.6084789218832745	0.6885216295568108	-0.26698981547062584	-1.183280547344781	-0.49013336678483554	-1.183280547344781	-0.7778154392366163	-2.261922713880743	-2.261922713880743	0.8316224731974842	-0.49013336678483554	0.6885216295568108	-2.261922713880743	-0.49013336678483554	-2.261922713880743	1	0.030860672
TCGA-73-4666	TCGA-73-4666-01Z-00-DX1	0.3434367231796802	3.7038121103215804	3.0244582518939715	0.9312233880817997	2.1351961924077356	3.1648156095888935	1.729731084299571	0.3434367231796802	-2.0708783337576717	3.4344791765379963	2.5841464124556386	0.3434367231796802	-2.0708783337576717	3.815403175730043	2.4951989264391425	-2.0708783337576717	-0.16738890058631029	0.6799089598008932	-2.0708783337576717	-2.0708783337576717	-0.572854008694474	-1.2660011892544194	1.1318940835439504	-1.2660011892544194	-1.2660011892544194	2.9535065159216867	-1.2660011892544194	-2.0708783337576717	-2.0708783337576717	-2.0708783337576717	-0.16738890058631029	1.3730561403608386	1.3730561403608386	2.518188444663841	1.5672121548017959	-2.0708783337576717	1.298948168207117	-2.0708783337576717	-2.0708783337576717	-0.572854008694474	-2.0708783337576717	-2.0708783337576717	-2.0708783337576717	-1.2660011892544194	-2.0708783337576717	-2.0708783337576717	1	0.3342162925
TCGA-05-4434	TCGA-05-4434-01Z-00-DX1	-0.7269109239476244	-0.7269109239476244	-0.7269109239476244	-0.7269109239476244	-0.7269109239476244	1.9020960698141325	2.307561177922297	1.9020960698141325	-0.7269109239476244	-0.7269109239476244	1.208948889254187	3.0007083584822425	-0.7269109239476244	-0.7269109239476244	5.037590285743282	6.63389890673559	-0.7269109239476244	3.693855539042188	-0.7269109239476244	-0.7269109239476244	-0.7269109239476244	-0.7269109239476244	1.208948889254187	-0.7269109239476244	-0.7269109239476244	-0.7269109239476244	-0.7269109239476244	-0.7269109239476244	-0.7269109239476244	-0.7269109239476244	-0.7269109239476244	-0.7269109239476244	-0.7269109239476244	-0.7269109239476244	-0.7269109239476244	-0.7269109239476244	-0.7269109239476244	-0.7269109239476244	-0.7269109239476244	-0.7269109239476244	-0.7269109239476244	-0.7269109239476244	-0.7269109239476244	-0.7269109239476244	-0.7269109239476244	-0.7269109239476244	1	0.3845196661
TCGA-55-8620	TCGA-55-8620-01Z-00-DX1	1.3597615242030816	3.216059514568708	3.1176194417554557	2.4583738128711916	0.4434707923289274	1.5420830809970365	1.3597615242030816	2.7460558853229724	-2.2821216103850803	2.6406953696651465	0.8489359004370911	2.8413660651272976	-2.2821216103850803	2.148218884567352	0.4434707923289274	0.4434707923289274	-0.249676388231018	1.947548189105201	-2.2821216103850803	-2.2821216103850803	-0.249676388231018	-0.249676388231018	2.148218884567352	-0.249676388231018	-2.2821216103850803	3.3612415244132063	-2.2821216103850803	-2.2821216103850803	-2.2821216103850803	1.696233760824295	-2.2821216103850803	1.3597615242030816	2.8413660651272976	-0.249676388231018	0.4434707923289274	-2.2821216103850803	0.4434707923289274	-0.249676388231018	-2.2821216103850803	-2.2821216103850803	-2.2821216103850803	0.4434707923289274	-2.2821216103850803	-2.2821216103850803	-2.2821216103850803	-2.2821216103850803	1	0.2153061027
TCGA-95-7947	TCGA-95-7947-01Z-00-DX1	1.0500259574921058	0.3568787769321604	4.373261797684549	2.6081705755386553	1.0500259574921058	-2.126121294585259	-2.126121294585259	0.762343885040325	2.921828134393697	1.8609561737084341	1.9663166893662605	-0.336268403627785	-0.336268403627785	2.2286809538337518	-2.126121294585259	-2.126121294585259	-2.126121294585259	0.762343885040325	-2.126121294585259	1.9663166893662605	1.2731695088063155	-2.126121294585259	2.6081705755386553	1.7431731380520508	-2.126121294585259	-2.126121294585259	1.4554910656002704	-2.126121294585259	2.659463869926206	-2.126121294585259	-0.336268403627785	1.7431731380520508	2.959568462376544	2.0616268691705857	-2.126121294585259	-2.126121294585259	1.8609561737084341	-2.126121294585259	-2.126121294585259	-2.126121294585259	2.496944940428431	-2.126121294585259	0.762343885040325	-2.126121294585259	-2.126121294585259	-2.126121294585259	1	0.2112687129
TCGA-69-7761	TCGA-69-7761-01Z-00-DX1	4.75451603144187	2.9336847473918386	0.285738470359334	-2.1070604951125134	1.3417911446086475	3.189903550387834	-0.0019436020924468167	-1.7937030713205022	-0.4074087102006114	2.8602572788370213	-2.1070604951125134	1.640284133164644	-1.1005558907605568	1.895176382793434	-2.1070604951125134	-2.1070604951125134	1.2508193664029212	1.2508193664029212	1.0966686865756623	1.150735907845938	0.9143471297817083	1.6074943103416532	-0.6950907826523922	-0.18426515888640171	-1.7937030713205022	1.4643934667009804	-2.1070604951125134	-0.4074087102006114	-2.1070604951125134	-0.4074087102006114	-2.1070604951125134	1.7326574532956593	-1.1005558907605568	0.6041922014778685	1.150735907845938	-2.1070604951125134	2.1765888422316197	-2.1070604951125134	2.1381225614038235	-2.1070604951125134	1.039510272735714	-0.4074087102006114	-2.1070604951125134	-1.1005558907605568	-2.1070604951125134	-1.7937030713205022	1	0.4681054169
TCGA-MN-A4N4	TCGA-MN-A4N4-01Z-00-DX2	0.37795466451113313	1.4365616185655439	3.6154790484574066	3.1394527000567565	-1.7621114989851376	-2.455258679545083	0.5892637581783404	3.510888059578609	1.9755581192982308	2.978463324009157	2.3810232274063954	2.217570154916823	-2.2421223597071185	0.9120371504413916	1.9014501471445087	0.029647970242917765	-1.0689643184251922	-0.057363406746712364	-1.0689643184251922	-2.2421223597071185	-1.7621114989851376	1.7494339398458831	2.3730550577572185	1.6222787643606367	0.31733004269469856	-2.455258679545083	3.0701942595867013	-0.057363406746712364	-0.15267358655103713	-2.2421223597071185	-1.7621114989851376	0.5404735940089083	2.315425944920582	-1.356646390876973	-2.2421223597071185	-2.2421223597071185	-1.356646390876973	0.7227951508028632	-2.455258679545083	-2.2421223597071185	0.029647970242917765	-1.7621114989851376	-0.15267358655103713	-1.0689643184251922	-1.356646390876973	-2.2421223597071185	1	0.2794470585
TCGA-L9-A8F4	TCGA-L9-A8F4-01Z-00-DX1	1.2130783648410821	2.753523405788231	2.472621020321829	2.7118507093876634	-2.2371470779822307	1.3040501430468092	0.36578050445387866	3.6152932987839694	-0.44514971176245055	2.9476794202291883	1.4266524651391412	0.11446607617297211	-2.2371470779822307	1.2130783648410821	3.004837834069137	3.420829355164289	-2.2371470779822307	2.246093371023379	-2.2371470779822307	-2.2371470779822307	-1.8314440728823405	0.9411446493574402	2.4312358041589746	0.7335052845791958	-1.138296892322396	2.1197996456990866	0.5664511999160293	-2.2371470779822307	-2.2371470779822307	-2.2371470779822307	1.2130783648410821	2.100381559841985	1.7239039886070726	-1.8314440728823405	-2.2371470779822307	-2.2371470779822307	-0.44514971176245055	0.11446607617297211	-0.7328317842142313	-2.2371470779822307	-1.8314440728823405	-2.2371470779822307	-1.138296892322396	-0.039684603654285944	-2.2371470779822307	-2.2371470779822307	1	0.4627284712
TCGA-44-2657	TCGA-44-2657-01Z-00-DX1	2.9588314841044943	3.6519786646644397	-1.7544155250356521	0.8793899424246581	-1.7544155250356521	-1.7544155250356521	1.5725371229846035	-1.7544155250356521	-1.7544155250356521	3.5874401435268686	-1.7544155250356521	-1.7544155250356521	1.5725371229846035	3.2772852152230287	-1.7544155250356521	-1.7544155250356521	1.978002231092768	3.8751222159786494	-1.7544155250356521	-1.7544155250356521	0.8793899424246581	3.181975035418704	2.8253000914799715	-1.7544155250356521	-1.7544155250356521	0.8793899424246581	-1.7544155250356521	-1.7544155250356521	-1.7544155250356521	1.978002231092768	0.8793899424246581	3.364296592212659	-1.7544155250356521	-1.7544155250356521	3.181975035418704	-1.7544155250356521	3.0766145197608776	3.769761700320823	-1.7544155250356521	-1.7544155250356521	-1.7544155250356521	-1.7544155250356521	-1.7544155250356521	-1.7544155250356521	-1.7544155250356521	-1.7544155250356521	1	0.5239866131
TCGA-50-7109	TCGA-50-7109-01Z-00-DX1	2.3674036604973185	2.233872267872796	2.447446368170855	0.693427226925647	0.10564056202352834	0.7987877425834733	1.2995630304959627	-1.5037973504105722	-0.11750298929068137	1.8974000312515829	1.358403530518896	-0.5875066185364171	-1.5037973504105722	1.5872451029477435	-0.8106501698506268	-2.9592199376467496	-0.8106501698506268	1.0988923350338116	-2.9592199376467496	-2.9592199376467496	0.7474944481959227	0.7474944481959227	1.1352599792046862	0.36800482649101873	-0.40518506174246305	0.0002800463657015584	-0.8106501698506268	-0.40518506174246305	-2.9592199376467496	2.5652294038272383	-0.40518506174246305	1.4919349231434187	-0.40518506174246305	0.693427226925647	1.1352599792046862	-0.5875066185364171	0.10564056202352834	-1.0983322423024084	-2.9592199376467496	1.6742564799373731	-1.0983322423024084	-0.2510343819152041	0.693427226925647	-0.8106501698506268	-0.2510343819152041	-0.5875066185364171	1	0.2862071131
TCGA-L4-A4E5	TCGA-L4-A4E5-01Z-00-DX1	2.6542286487358826	2.672410967819073	-0.24535976426520634	0.36077603930510893	-2.0371192334932617	2.1372680364023755	1.2950852766819425	1.9702139517392099	0.5278301239682754	2.8149110304263556	1.8340817774146299	0.26546585950078416	-2.4894432598728358	2.3449074011806204	-2.4894432598728358	-1.3439720529333163	-0.42768132105916123	1.2950852766819425	-2.4894432598728358	-2.4894432598728358	-0.09120908443794828	3.387830783988141	1.2950852766819425	1.3640781481688942	-2.0371192334932617	3.2611981330547755	-0.9385069448251517	-2.4894432598728358	-2.4894432598728358	-2.4894432598728358	-0.6508248723733709	1.1409345968546845	0.9586130400607296	0.5278301239682754	1.1817565913749397	-2.0371192334932617	0.36077603930510893	0.44778741629473906	-0.9385069448251517	-1.3439720529333163	-0.09120908443794828	-0.9385069448251517	-0.6508248723733709	0.5278301239682754	-0.9385069448251517	-2.4894432598728358	1	0.2288048978
TCGA-44-4112	TCGA-44-4112-01Z-00-DX1	2.0556187042800995	2.8247517918179668	-0.8888202748863412	-2.2827628568444887	-0.1956730943263958	2.694698663569769	2.694698663569769	1.5090749979120295	1.5960863749016596	2.1557021628370823	1.5960863749016596	-2.2827628568444887	-2.2827628568444887	3.1716227356600784	-0.8888202748863412	-0.1956730943263958	2.6375402497298204	2.576915627913386	-2.2827628568444887	-2.2827628568444887	-0.8888202748863412	3.7263002419549185	0.4974740862335496	1.0570898741689723	-0.8888202748863412	-0.1956730943263958	-2.2827628568444887	-2.2827628568444887	-2.2827628568444887	1.190621266793495	-0.8888202748863412	1.5960863749016596	-2.2827628568444887	0.20979201378176882	1.5960863749016596	-2.2827628568444887	0.7206176375477593	-2.2827628568444887	1.8837684473534404	2.0556187042800995	-2.2827628568444887	1.5090749979120295	-2.2827628568444887	-2.2827628568444887	-2.2827628568444887	-2.2827628568444887	1	0.3914185397
TCGA-MP-A4TA	TCGA-MP-A4TA-01Z-00-DX1	1.5427078818902338	2.854894270856403	2.1617470902964575	2.854894270856403	-2.332583114269182	-2.332583114269182	-2.332583114269182	3.6041309180673915	-0.4032022671650797	1.8993828258289667	0.9830920939548111	2.7322919487640704	-2.332583114269182	1.5427078818902338	2.235855062450179	-2.332583114269182	1.2062356452690208	0.6954100215030303	-0.4032022671650797	-2.332583114269182	-2.332583114269182	-2.332583114269182	3.030784937320067	2.4871694907310853	0.6954100215030303	-2.332583114269182	-0.4032022671650797	-0.4032022671650797	-2.332583114269182	-2.332583114269182	-0.4032022671650797	1.8993828258289667	2.641320170558344	0.6954100215030303	0.2899449133948657	-2.332583114269182	0.9830920939548111	1.2062356452690208	-2.332583114269182	-2.332583114269182	-0.4032022671650797	0.6954100215030303	-2.332583114269182	-0.4032022671650797	1.2062356452690208	-2.332583114269182	1	0.577712775
TCGA-80-5611	TCGA-80-5611-01Z-00-DX1	0.8427791467907833	2.879661074051823	-0.9489803224372722	-1.4800378501748481	-1.4800378501748481	5.738128285429243	1.9413914354588924	1.5359263273507286	-1.4800378501748481	1.8236083998025094	-0.25583314187732675	0.43731403868261864	-1.4800378501748481	2.0955421152861513	1.6900770071779867	3.457738924826981	0.6604575899968284	3.5943144598327317	-1.4800378501748481	-1.4800378501748481	-1.4800378501748481	-0.9489803224372722	-0.9489803224372722	-1.4800378501748481	-1.4800378501748481	1.884233021618944	-1.4800378501748481	-1.4800378501748481	-1.4800378501748481	-0.9489803224372722	-0.9489803224372722	0.43731403868261864	-0.9489803224372722	1.9954586567291681	-0.25583314187732675	-1.4800378501748481	1.615969035024265	-1.4800378501748481	2.9011672792727867	-1.4800378501748481	-1.4800378501748481	-1.4800378501748481	-1.4800378501748481	-0.25583314187732675	-0.9489803224372722	-1.4800378501748481	1	0.3281828785
TCGA-69-7973	TCGA-69-7973-01Z-00-DX1	-1.9307649531625888	0.8384912261215121	1.8500921377999924	-1.9307649531625888	2.710293403023104	2.224785587241403	-0.5478031349983778	-1.9307649531625888	-1.9307649531625888	1.937103514789622	-1.9307649531625888	2.819492694988096	0.14534404556156755	3.3840224977259474	1.5316384066814575	4.312009269363294	-0.5478031349983778	1.6494214423378413	-1.9307649531625888	-1.9307649531625888	0.5508091536697313	0.8384912261215121	1.3981070140569347	-0.5478031349983778	-1.9307649531625888	1.7547819579956676	-1.9307649531625888	-1.9307649531625888	-1.9307649531625888	4.582095579924696	-1.9307649531625888	0.8384912261215121	0.5508091536697313	1.0616347774357218	0.5508091536697313	-1.9307649531625888	1.3981070140569347	-1.9307649531625888	-1.9307649531625888	1.3981070140569347	0.5508091536697313	-0.5478031349983778	-1.9307649531625888	-1.9307649531625888	-1.9307649531625888	-1.9307649531625888	1	0.1887593486
TCGA-NJ-A4YQ	TCGA-NJ-A4YQ-01Z-00-DX1	2.431754459272778	2.6336206121397026	3.448128649703915	-0.10721941178549788	1.3198969438546477	0.8090713200886563	0.9342344630426629	2.4448265408401304	-2.366228341653801	2.665369310454283	0.04693126804176018	3.131459040378882	1.096753392540438	0.5859277687744466	-2.366228341653801	-2.366228341653801	1.096753392540438	1.2365153349155964	-2.366228341653801	-2.366228341653801	1.1455435567098702	0.8736098412262283	1.3198969438546477	-0.2895409685794528	-2.366228341653801	2.377687238002502	-1.2058317004536079	-1.8989788810135533	-2.366228341653801	-0.8003665923454433	-0.5126845198936625	0.8090713200886563	1.7386072787128324	1.597528680452927	-0.5126845198936625	-2.366228341653801	0.8736098412262283	-2.366228341653801	-2.366228341653801	-0.5126845198936625	-2.366228341653801	0.4989163917848174	-2.366228341653801	-1.8989788810135533	3.384224847724435	-2.366228341653801	1	0.5342735767
TCGA-44-5644	TCGA-44-5644-01Z-00-DX1	-1.8603754065863098	3.1020156493810966	2.8143335769293154	0.7994305563870503	1.204895664495215	0.7994305563870503	4.513002623091358	1.4925777369469957	-1.8603754065863098	0.7994305563870503	0.1062833758271049	0.7994305563870503	-1.8603754065863098	2.745340705442364	2.8788720980668865	-1.8603754065863098	1.204895664495215	3.241777591756255	-1.8603754065863098	-1.8603754065863098	-1.8603754065863098	-1.8603754065863098	1.8980428450551603	2.9394967198833215	-1.8603754065863098	0.1062833758271049	-1.8603754065863098	-1.8603754065863098	-1.8603754065863098	4.057527094408533	-1.8603754065863098	1.204895664495215	-1.8603754065863098	-1.8603754065863098	3.1020156493810966	-1.8603754065863098	0.7994305563870503	-1.8603754065863098	-1.8603754065863098	-1.8603754065863098	-1.8603754065863098	-1.8603754065863098	0.1062833758271049	0.1062833758271049	0.1062833758271049	-1.8603754065863098	1	0.112802693
TCGA-97-7938	TCGA-97-7938-01Z-00-DX1	-1.3800277110848702	-1.3800277110848702	4.752801475693445	5.189596433942527	-0.5405033490310469	-1.3800277110848702	-1.3800277110848702	2.4039356301353934	0.1526438315288976	1.5389381926487884	0.5581089396370622	-1.3800277110848702	-0.5405033490310469	1.5389381926487884	-1.3800277110848702	-1.3800277110848702	-1.3800277110848702	-0.5405033490310469	-1.3800277110848702	-0.5405033490310469	0.5581089396370622	-1.3800277110848702	3.5538412131910535	3.043015589425063	-1.3800277110848702	-1.3800277110848702	0.845791012088843	-1.3800277110848702	-1.3800277110848702	-1.3800277110848702	-1.3800277110848702	2.098553980584211	4.449929237747689	-0.5405033490310469	0.845791012088843	-0.5405033490310469	-1.3800277110848702	3.8415232856428343	-1.3800277110848702	-1.3800277110848702	-1.3800277110848702	-0.5405033490310469	0.1526438315288976	-1.3800277110848702	-1.3800277110848702	-1.3800277110848702	1	0.2187834675
TCGA-55-A57B	TCGA-55-A57B-01Z-00-DX1	1.1119231478529912	2.7213610602870912	1.1119231478529912	5.154974415687541	-1.437809558417448	-1.437809558417448	2.903682617081046	3.4145082408470366	-1.437809558417448	-1.437809558417448	-1.437809558417448	-1.437809558417448	-1.437809558417448	-1.437809558417448	-1.437809558417448	2.2105354365211003	3.057833296908304	2.2105354365211003	-1.437809558417448	-1.437809558417448	-1.437809558417448	-1.437809558417448	4.247417363782141	4.577659050652717	-1.437809558417448	1.1119231478529912	3.4145082408470366	-1.437809558417448	-1.437809558417448	-1.437809558417448	-1.437809558417448	-1.437809558417448	1.1119231478529912	-1.437809558417448	-1.437809558417448	-1.437809558417448	-1.437809558417448	1.1119231478529912	1.1119231478529912	-1.437809558417448	-1.437809558417448	-1.437809558417448	-1.437809558417448	1.1119231478529912	-1.437809558417448	-1.437809558417448	1	0.2726126626
TCGA-49-AAR0	TCGA-49-AAR0-01Z-00-DX1	0.3192522974017944	0.6069343698535752	3.11923999382969	1.4893235500520485	1.618535281532055	0.06793786912088784	2.452761060351906	2.5879358387201585	2.39869383908163	0.8300779211677849	3.197201535299402	1.380124258087057	-2.490930799379723	1.9286902098358945	0.7610850496808332	1.1665501577889978	-1.1848250993744802	-0.4916779188145348	-1.8779722799344256	-2.490930799379723	-0.4916779188145348	2.686375911533411	1.8832278357591372	1.3000815504135206	-2.490930799379723	-1.1848250993744802	2.1650789879001247	-1.8779722799344256	0.3192522974017944	-2.490930799379723	0.06793786912088784	0.20146926174541058	1.1665501577889978	-1.1848250993744802	-1.1848250993744802	0.6069343698535752	-1.8779722799344256	2.5287469673298277	-2.490930799379723	-2.490930799379723	0.06793786912088784	-1.8779722799344256	-1.8779722799344256	-1.8779722799344256	-2.490930799379723	-2.490930799379723	1	0.3352904331
TCGA-67-3771	TCGA-67-3771-01Z-00-DX1	2.0045208921865756	2.7517352940167967	-1.5217864451838752	3.2412835193355023	-1.5217864451838752	2.3722456723118928	-1.5217864451838752	4.850721431769603	3.2730322176500826	2.1098814078444015	-0.19270368514964353	-0.19270368514964353	-1.5217864451838752	-1.5217864451838752	4.339895808003612	4.382007293353739	-1.5217864451838752	2.8030285884043473	-1.5217864451838752	-1.5217864451838752	-1.5217864451838752	-1.5217864451838752	3.36264437633977	2.2922029646383564	-0.19270368514964353	2.515346515952566	1.75320646390567	-1.5217864451838752	-1.5217864451838752	-1.5217864451838752	-1.5217864451838752	-0.19270368514964353	-1.5217864451838752	-1.5217864451838752	-1.5217864451838752	-1.5217864451838752	-1.5217864451838752	-0.19270368514964353	-1.5217864451838752	-1.5217864451838752	-1.5217864451838752	-1.5217864451838752	-1.5217864451838752	-1.5217864451838752	-1.5217864451838752	-1.5217864451838752	1	0.3495550925
TCGA-50-5942	TCGA-50-5942-01Z-00-DX1	1.5371849736850702	-1.9936075764109997	2.832507556599234	-0.905162061684134	1.4462131954793431	-1.9936075764109997	-1.9936075764109997	-1.9936075764109997	5.177056848692312	0.8865974075439205	2.039276917482306	-1.5983092422440794	-1.9936075764109997	1.957038819245334	1.4927332111142366	-1.9936075764109997	-0.49969695357596944	0.5989153350921397	-1.9936075764109997	2.4270424484910698	0.347600906811234	1.7338952679311244	0.19345022698397596	0.19345022698397596	1.0407480873711794	0.011128670190021062	-0.49969695357596944	0.48113229943575675	2.012608670400145	-1.9936075764109997	1.1742794799957013	1.6205665826241216	-1.5983092422440794	-0.49969695357596944	-1.9936075764109997	1.3461297369223608	-0.49969695357596944	1.867426660555647	-1.9936075764109997	0.011128670190021062	0.5989153350921397	-1.9936075764109997	-1.5983092422440794	-1.9936075764109997	0.19345022698397596	-1.5983092422440794	1	0.1404570229
TCGA-44-2668	TCGA-44-2668-01Z-00-DX1	4.168527769142981	4.582090087483765	-1.6211405553567957	-1.6211405553567957	-1.6211405553567957	4.239145336356935	2.400865851493987	-1.6211405553567957	-1.6211405553567957	2.7575407954327193	-1.6211405553567957	2.2467151716667284	-1.6211405553567957	-1.6211405553567957	-1.6211405553567957	1.1481028829986188	2.400865851493987	4.038474640894783	-1.6211405553567957	-1.6211405553567957	1.1481028829986188	-1.6211405553567957	-1.6211405553567957	-1.6211405553567957	-1.6211405553567957	2.939862352226674	-1.6211405553567957	-1.6211405553567957	-1.6211405553567957	2.5343972441185096	-1.6211405553567957	-1.6211405553567957	-1.6211405553567957	0.45495570243867345	2.852850975237044	-1.6211405553567957	0.45495570243867345	-1.6211405553567957	-1.6211405553567957	1.5535679911067835	-1.6211405553567957	0.45495570243867345	-1.6211405553567957	2.2467151716667284	1.1481028829986188	-1.6211405553567957	1	0.6210620055
TCGA-55-8206	TCGA-55-8206-01Z-00-DX1	-0.07499042201277462	-0.07499042201277462	2.0044511196670616	2.869448557153666	-2.1741773680194747	-2.1741773680194747	-2.1741773680194747	0.6181567585471708	2.697598300227007	3.2923054079736995	2.3229048507855965	-2.1741773680194747	-2.1741773680194747	-0.07499042201277462	1.0236218666553354	-2.1741773680194747	1.5344474904213259	1.5344474904213259	-2.1741773680194747	-2.1741773680194747	2.969532015710649	3.7536509744763205	1.7167690472152808	2.2275946709812713	-2.1741773680194747	-2.1741773680194747	1.8709197270425388	-2.1741773680194747	-2.1741773680194747	-0.07499042201277462	-2.1741773680194747	1.0236218666553354	0.6181567585471708	-2.1741773680194747	1.0236218666553354	-2.1741773680194747	-2.1741773680194747	3.53592749063145	-2.1741773680194747	-2.1741773680194747	1.8709197270425388	1.7167690472152808	1.5344474904213259	-0.07499042201277462	-0.07499042201277462	-2.1741773680194747	1	0.2649241095
TCGA-97-7546	TCGA-97-7546-01Z-00-DX1	-0.08405370314514826	-1.910802164223269	2.3138415696532224	1.0145585855229617	3.9934837407605714	-1.910802164223269	-1.910802164223269	-1.910802164223269	-1.910802164223269	1.5253842092889522	1.0145585855229617	1.3022406579747425	3.4423068214710133	1.5253842092889522	-1.910802164223269	-1.910802164223269	1.5253842092889522	0.6090934774147971	-1.910802164223269	-1.910802164223269	1.7077057660829071	-1.910802164223269	3.317143678517007	-0.08405370314514826	-1.910802164223269	-1.910802164223269	1.0145585855229617	2.55500362647011	2.3138415696532224	-0.08405370314514826	-1.910802164223269	-1.910802164223269	4.358597553345168	0.6090934774147971	-1.910802164223269	2.4808956543163885	1.7077057660829071	3.349933501339998	-1.910802164223269	-1.910802164223269	-1.910802164223269	0.6090934774147971	-1.910802164223269	-1.910802164223269	-1.910802164223269	-1.910802164223269	1	0.2770756562
TCGA-95-7043	TCGA-95-7043-01Z-00-DX1	-1.6803543319832182	-1.6803543319832182	3.0891359772801708	3.9465862091313926	-1.6803543319832182	-0.24306853289503305	4.267790973621818	3.6487517652155934	-1.6803543319832182	1.7028416161602804	4.341898945775538	1.3663693795390675	-1.6803543319832182	0.45007864766491235	1.3663693795390675	2.464981668207177	-1.6803543319832182	1.5486909363330223	-1.6803543319832182	-1.6803543319832182	-0.24306853289503305	2.752663740658958	3.6689544725331134	2.0595165600990124	-1.6803543319832182	-1.6803543319832182	1.954156044441186	-1.6803543319832182	-1.6803543319832182	-1.6803543319832182	-1.6803543319832182	-1.6803543319832182	3.1581288487671224	-0.24306853289503305	-0.24306853289503305	-1.6803543319832182	-1.6803543319832182	-1.6803543319832182	-1.6803543319832182	-1.6803543319832182	-1.6803543319832182	-0.24306853289503305	-1.6803543319832182	-1.6803543319832182	-0.24306853289503305	-1.6803543319832182	1	0.1054671206
TCGA-55-7574	TCGA-55-7574-01Z-00-DX1	0.39036862740052847	1.7766629885204193	2.4698101690803647	3.098418828502739	-1.843861145929245	-1.843861145929245	4.564755897296166	0.39036862740052847	-1.843861145929245	2.788263900198899	-1.843861145929245	-1.843861145929245	-1.843861145929245	1.4889809160686385	-1.843861145929245	1.9998065398346294	1.0835158079604739	2.8752752771885293	-1.843861145929245	-1.843861145929245	0.39036862740052847	2.182128096628584	3.223581971456745	3.0294259570157873	-1.843861145929245	3.434891065123952	-1.843861145929245	-1.843861145929245	-1.843861145929245	0.39036862740052847	-1.843861145929245	1.7766629885204193	1.7766629885204193	1.0835158079604739	3.648465165422011	-1.843861145929245	-1.843861145929245	-1.843861145929245	-1.843861145929245	-1.843861145929245	-1.843861145929245	0.39036862740052847	-1.843861145929245	-1.843861145929245	-1.843861145929245	-1.843861145929245	1	0.508642271
TCGA-55-8208	TCGA-55-8208-01Z-00-DX1	3.797583834680112	1.5320400133664158	1.93750512147458	-0.8658552594319548	1.7368344260124289	-1.5590024399919002	1.699094098029582	-2.614877151909438	-2.614877151909438	1.005946917469637	0.6382221373443189	1.874984764493246	-1.5590024399919002	1.6190513903560455	0.23275702923615516	-2.614877151909438	0.6382221373443189	1.1490477611103098	0.8388928328064704	-2.614877151909438	0.520439101687936	0.6382221373443189	1.6190513903560455	0.3869077090634132	-2.614877151909438	-0.8658552594319548	0.520439101687936	1.9963456214975133	-1.5590024399919002	0.05043547244220026	1.7368344260124289	1.9963456214975133	0.23275702923615516	-1.5590024399919002	2.5185350039138195	-1.5590024399919002	0.3869077090634132	-2.614877151909438	-2.614877151909438	1.5764917759372499	-0.46039015132379024	1.274210904064316	-1.5590024399919002	0.9259042097961006	-2.614877151909438	-2.614877151909438	1	0.5265826509
TCGA-05-4382	TCGA-05-4382-01Z-00-DX1	2.7564942741350964	3.980269705757212	-1.4725460245299287	1.1470563617009963	-1.4725460245299287	3.7120057191625326	1.1470563617009963	2.938815830929051	-1.4725460245299287	3.3442809390372155	1.8402035422609417	1.1470563617009963	-1.4725460245299287	-1.4725460245299287	3.5449516344993666	4.75797427434522	-1.4725460245299287	2.2456686503691055	-1.4725460245299287	-1.4725460245299287	-1.4725460245299287	1.8402035422609417	-1.4725460245299287	1.1470563617009963	-1.4725460245299287	4.860628428405304	-1.4725460245299287	-1.4725460245299287	-1.4725460245299287	-1.4725460245299287	-1.4725460245299287	-1.4725460245299287	-1.4725460245299287	1.1470563617009963	-1.4725460245299287	-1.4725460245299287	-1.4725460245299287	-1.4725460245299287	-1.4725460245299287	-1.4725460245299287	1.1470563617009963	-1.4725460245299287	-1.4725460245299287	-1.4725460245299287	-1.4725460245299287	-1.4725460245299287	1	0.4602452638
TCGA-73-4676	TCGA-73-4676-01Z-00-DX1	1.1365272271619578	2.2508878727982062	-1.9079952105614657	-0.9917044786873106	-2.47868583631187	1.793306763551028	3.8986446495344436	0.2892293667747543	-2.47868583631187	0.694694474882918	0.5769114392265351	2.552149203376368	-1.9079952105614657	-0.9917044786873106	1.1600577245721517	2.35468466647985	-1.2148480300015203	1.0364437686049754	-0.9917044786873106	-2.47868583631187	1.8986672792088544	2.090205491107733	-0.5217008494415749	-0.2985572981273652	-2.601142391121411	0.5769114392265351	-0.8093829218933557	-0.8093829218933557	-2.47868583631187	-0.5217008494415749	0.694694474882918	-1.502530102453301	-2.601142391121411	0.23207095293480506	1.3878416554428639	-2.601142391121411	1.7683054613456108	-1.9079952105614657	1.841508865368906	0.8645935116783159	0.34329658804503005	1.541992335270122	1.603550228269555	2.9785874348648114	-0.9917044786873106	-2.47868583631187	1	0.1881013011
TCGA-49-6767	TCGA-49-6767-01Z-00-DX1	0.013257949174076522	3.2321337740422775	-2.4152586310299844	-1.932652199881237	1.4346436301052377	3.2434975326925928	0.2645723774549822	0.6322971575803003	-2.4152586310299844	1.5937083247349246	2.498164598962077	0.013257949174076522	1.3995523102939673	1.3254443381402456	-0.8340399112131269	1.9793708055469095	1.1583902534770791	2.8035462485132587	-2.4152586310299844	-1.932652199881237	-0.5463578387613461	-0.5463578387613461	0.36993289311280897	0.7753980012209736	-0.32321428744713643	1.8959891966078586	-1.932652199881237	-1.932652199881237	-2.4152586310299844	3.639501832296528	-2.4152586310299844	0.9577195580149276	0.7753980012209736	0.8399365223585447	1.3631846661230922	-2.4152586310299844	1.9793708055469095	-1.932652199881237	-1.932652199881237	-1.932652199881237	0.9577195580149276	-2.4152586310299844	-0.8340399112131269	0.7753980012209736	0.013257949174076522	-2.4152586310299844	1	0.348569163
TCGA-49-4505	TCGA-49-4505-01Z-00-DX3	2.2452998390376733	1.3268137166000824	1.390665188586615	3.2392011736167525	2.627095203059933	-2.447539551544893	-2.4908986093568224	-2.085433501248658	0.5048336641971689	-0.9868212125805487	0.21715159174538723	-3.184045789916767	0.11179107608756134	0.8049382566475067	-1.797751428796877	-2.447539551544893	2.114271576631269	0.11179107608756134	-0.6190964324552306	-1.1046042482369316	2.8124062987022533	0.3423147346993938	2.181930225105084	2.2626915817495425	-3.184045789916767	-2.447539551544893	1.3698311016837734	3.196076746982998	1.9517526471334943	-1.3922863206887124	0.9102987723053326	0.8934916539889519	0.1832500400697068	-1.3922863206887124	0.2816901128829592	2.8148907720299152	1.0056089521096583	-0.13952335219334433	-2.447539551544893	-0.699139140128767	1.8911280253170593	-0.3508324458605516	-1.797751428796877	-0.8814606969227219	-2.447539551544893	-2.447539551544893	1	0.2881647335
TCGA-78-7148	TCGA-78-7148-01Z-00-DX1	1.9454509580356714	1.8096494168766095	2.324104808693179	1.4399023913705244	0.10490132463818469	-1.0990714796877512	-0.8113894072359704	-0.0004591910196420912	-1.0990714796877512	1.5158882983484467	1.879853675549858	-2.197683768355861	0.635529575700355	1.298823793110619	-1.5045365877959158	-2.8861072745680305	1.67351724255203	0.635529575700355	2.475145066106045	-0.8113894072359704	0.5103664327463484	-0.25177361930054776	1.7913002782084129	1.298823793110619	2.1717640841111603	-2.8861072745680305	0.635529575700355	0.746755210810579	-2.197683768355861	-2.197683768355861	-0.0004591910196420912	1.7726081451962603	1.3576642931335523	-2.8861072745680305	0.10490132463818469	-2.197683768355861	1.6089787214144584	-0.4059242991278058	-0.11824222667602502	-2.197683768355861	0.9378104475732885	0.5103664327463484	0.746755210810579	-1.0990714796877512	-2.197683768355861	-2.8861072745680305	1	0.1575459836
TCGA-MP-A4TF	TCGA-MP-A4TF-01Z-00-DX1	1.7906717537306638	1.3578076714343847	-0.43395179779366977	1.817340000812825	-2.6809221452469405	1.7061143657026006	2.2401968516328585	1.817340000812825	-2.6809221452469405	1.817340000812825	0.8878040421886491	-1.8202461589135606	-2.6809221452469405	2.2572912849921587	3.0000354066914765	2.90714165979878	0.5776491138848101	1.735101902575853	2.168737887650714	0.1256639901417529	-0.7216338702454506	0.6646604908744393	1.0701255989826044	0.25919538276627563	0.25919538276627563	1.5809512227485945	0.5776491138848101	-2.6809221452469405	-2.6809221452469405	-1.8202461589135606	-1.1270989783536152	0.7447031985479757	0.1256639901417529	0.952342563326221	-0.21080824647946006	-2.6809221452469405	0.25919538276627563	-2.6809221452469405	1.6137410455715857	-1.8202461589135606	-2.6809221452469405	-1.8202461589135606	-2.6809221452469405	-1.8202461589135606	0.7447031985479757	0.6646604908744393	1	0.3602778594
TCGA-MP-A4TI	TCGA-MP-A4TI-01Z-00-DX1	-2.017110588295826	2.9314905089101155	1.3404017351442112	2.6560785290501485	1.2450915553398865	-2.017110588295826	0.734265931573896	4.1947798903924705	-2.017110588295826	2.7926540640558994	-0.36434635709421404	-0.36434635709421404	-1.0574935376541594	2.468866986962002	1.8869454415122813	3.6059455564579084	0.04111875101395057	2.4082423651455676	-2.017110588295826	-2.017110588295826	-1.0574935376541594	-2.017110588295826	2.200603000367323	1.5074558198073778	-1.0574935376541594	3.8328555905675943	-2.017110588295826	-2.017110588295826	-2.017110588295826	-2.017110588295826	-1.0574935376541594	1.5074558198073778	1.987028900069264	0.32880082346573136	-0.36434635709421404	-2.017110588295826	1.9382387358998319	-2.017110588295826	-2.017110588295826	-2.017110588295826	0.734265931573896	-2.017110588295826	-2.017110588295826	-0.36434635709421404	-0.36434635709421404	-2.017110588295826	1	0.5082724714
TCGA-49-AAQV	TCGA-49-AAQV-01Z-00-DX1	0.7748218272945193	1.2130767582256747	2.2099063525838423	1.8566269976462482	0.5516782759803096	-2.220910446259471	1.4166757134669141	2.7963693905554527	2.1979301615371263	2.4519183882024347	2.394210070581788	-0.6114725338253715	-2.593280014636119	1.768073600304803	0.6123028977967451	0.997965378608729	-0.6114725338253715	0.41814688335578776	-0.8346160851395812	-2.593280014636119	-0.27500029720415764	3.1543679614246933	2.1098228940268595	1.8899634179138398	-1.5277632656995257	1.968744295766954	1.1463853837270026	-2.593280014636119	-2.220910446259471	-1.122298157591362	-0.8346160851395812	0.4871397548427385	1.1463853837270026	-1.122298157591362	-2.220910446259471	-0.6114725338253715	-1.122298157591362	2.1098228940268595	-2.220910446259471	-2.593280014636119	1.1112940639157327	-1.5277632656995257	0.08167464673457392	-2.220910446259471	-2.593280014636119	-2.593280014636119	1	0.5007386212
TCGA-L9-A50W	TCGA-L9-A50W-01Z-00-DX1	1.5982710859563074	-0.5989534913799117	1.2468731991184185	2.4133080841252896	-1.0044185994880763	-1.6975657800480217	-1.0044185994880763	2.9076044059400696	4.263439559575252	-0.5989534913799117	-2.235952834342343	2.5928936611003697	-1.6975657800480217	0.6050193129460242	-0.08812786761392122	3.7051116018242576	-0.3112714189281309	0.38187576163181447	0.38187576163181447	3.002914585744395	0.38187576163181447	-0.3112714189281309	1.3469566576754017	-1.0044185994880763	1.0104844210541888	-0.08812786761392122	1.1356475640081944	-2.235952834342343	1.8859531584080886	-1.6975657800480217	-1.6975657800480217	-1.6975657800480217	1.5605307579734604	0.38187576163181447	-1.0044185994880763	-2.235952834342343	-2.235952834342343	0.4996587972881974	-0.08812786761392122	-2.235952834342343	0.700329492750349	-1.6975657800480217	0.24834436900729173	-2.235952834342343	-0.3112714189281309	-2.235952834342343	1	0.1545880156
TCGA-L9-A743	TCGA-L9-A743-01Z-00-DX1	-2.066231851651696	2.8840271872184875	-0.16049525050493596	2.2374000222934347	-2.066231851651696	-0.8536424310648814	2.0367293268312836	4.512333583956971	1.2257991106149548	2.5136533989215932	2.2818517848642688	-0.8536424310648814	-2.066231851651696	-0.8536424310648814	2.5136533989215932	3.078183201659445	0.7557954813692191	2.0367293268312836	-2.066231851651696	-2.066231851651696	-0.8536424310648814	0.7557954813692191	2.2374000222934347	1.7113069263966558	-2.066231851651696	2.14208984248911	1.7113069263966558	-2.066231851651696	-2.066231851651696	-2.066231851651696	-0.8536424310648814	1.7854148985503775	-0.16049525050493596	-2.066231851651696	-2.066231851651696	-2.066231851651696	-2.066231851651696	0.5326519300550094	-2.066231851651696	-2.066231851651696	0.938117038163174	-2.066231851651696	-2.066231851651696	0.7557954813692191	3.1353416154993936	-2.066231851651696	1	0.504330432
TCGA-53-7626	TCGA-53-7626-01Z-00-DX1	0.7725746956844812	3.4116320252997396	2.3130197366316296	2.1588690568043716	-1.0191847735435742	1.8711869843525903	1.925254205622866	2.892838231884572	-2.238498243046992	4.258929885686943	-1.0191847735435742	-2.238498243046992	-2.238498243046992	2.025337664179849	0.07942751512453583	-2.238498243046992	0.5902531388905263	1.2834003194504717	-2.238498243046992	-2.238498243046992	1.5457645839179626	2.765004860374687	0.5902531388905263	1.9765475000104167	0.7725746956844812	1.814028570512642	-1.0191847735435742	-2.238498243046992	-2.238498243046992	-2.238498243046992	-1.0191847735435742	0.07942751512453583	-0.3260375929836288	-1.0191847735435742	1.060256768136262	-2.238498243046992	0.7725746956844812	1.3787104992547965	-2.238498243046992	-2.238498243046992	0.07942751512453583	-2.238498243046992	1.2834003194504717	0.07942751512453583	-1.0191847735435742	-2.238498243046992	1	0.3782728642
TCGA-55-7994	TCGA-55-7994-01Z-00-DX1	0.7207604889628163	-1.3059513204478135	-1.3059513204478135	2.917985066299036	-1.3059513204478135	5.051493829249147	4.691052402514938	-1.3059513204478135	-1.3059513204478135	0.7207604889628163	1.4139076695227617	0.7207604889628163	-1.3059513204478135	-1.3059513204478135	5.209396858694956	-1.3059513204478135	-1.3059513204478135	3.4933492112025974	-1.3059513204478135	-1.3059513204478135	1.8193727776309263	-1.3059513204478135	1.4139076695227617	-1.3059513204478135	-1.3059513204478135	2.107054850082707	-1.3059513204478135	-1.3059513204478135	-1.3059513204478135	-1.3059513204478135	-1.3059513204478135	0.7207604889628163	-1.3059513204478135	2.917985066299036	-1.3059513204478135	-1.3059513204478135	-1.3059513204478135	-1.3059513204478135	-1.3059513204478135	2.5125199581908713	-1.3059513204478135	-1.3059513204478135	0.7207604889628163	-1.3059513204478135	0.7207604889628163	-1.3059513204478135	1	0.3153345979
TCGA-44-7669	TCGA-44-7669-01Z-00-DX1	0.6136193786031567	2.6285223991454214	1.5299101104773118	-2.0613641447462765	1.3067665591631021	3.4169797595096916	4.094859467938848	0.6136193786031567	-2.0613641447462765	-0.07952780195678866	-2.0613641447462765	0.6136193786031567	-2.0613641447462765	0.6136193786031567	3.584033844172858	1.5299101104773118	-0.07952780195678866	3.1785687360646935	-2.0613641447462765	-2.0613641447462765	0.6136193786031567	-2.0613641447462765	0.6136193786031567	2.117696775379431	0.6136193786031567	1.0190844867113213	-2.0613641447462765	-2.0613641447462765	-2.0613641447462765	3.704661831961473	-0.07952780195678866	1.0190844867113213	-2.0613641447462765	0.6136193786031567	1.8663823470985248	-2.0613641447462765	1.0190844867113213	-2.0613641447462765	-2.0613641447462765	-2.0613641447462765	-2.0613641447462765	-2.0613641447462765	0.6136193786031567	-2.0613641447462765	1.8663823470985248	-2.0613641447462765	1	0.2152783452
TCGA-MP-A4SW	TCGA-MP-A4SW-01Z-00-DX1	3.6001084812112083	0.949216693948947	1.898297248646093	1.2975233882171628	0.5437515858407824	1.1723602452631567	-0.43707766717094376	0.07374795659504674	2.3763330495890926	1.2975233882171628	1.1723602452631567	1.7224065821824284	-2.6964705346227715	2.2709725339312663	-0.14939559471916297	-1.5356899558390529	-0.8425427752791084	-0.14939559471916297	-0.43707766717094376	1.2975233882171628	-2.6964705346227715	1.7224065821824284	0.25606951338900164	0.949216693948947	0.8622053169593169	0.25606951338900164	2.7683751373651164	-0.8425427752791084	-2.6964705346227715	-2.6964705346227715	1.0292594016224834	-0.14939559471916297	1.3546818020571112	0.25606951338900164	-2.6964705346227715	-1.5356899558390529	0.07374795659504674	0.25606951338900164	0.4102201932162597	-2.6964705346227715	0.25606951338900164	-0.43707766717094376	-2.6964705346227715	-2.6964705346227715	0.6615346214971662	-2.6964705346227715	1	0.3890745934
TCGA-49-6743	TCGA-49-6743-01Z-00-DX1	0.581332904587911	1.0753514100375199	-0.05774705470175867	1.0141969868841896	2.0946269564691087	3.4226829900371882	1.1168511409442727	-3.695333214428145	-2.596720925760035	1.3153020796681112	1.0921585283539015	-0.517279384080199	1.5141529384132761	2.497029275046727	3.5140070421747645	-2.0858953019940447	1.6612530602438675	1.4637220847863843	-0.8049614565319798	-1.4981086370919252	0.9586271357293787	-1.2974379416297745	0.36510979611827477	0.36510979611827477	-3.695333214428145	-2.3090388533082544	-1.3927481214340993	-1.2104265646401444	-1.2974379416297745	0.8585436771723964	-1.3927481214340993	1.7383887891260947	0.723507393368453	1.0753514100375199	1.5031638168376809	0.04233640385522364	1.3984169863786176	-0.43723667640666264	0.17586779647974637	-1.2974379416297745	0.06586690126541761	-0.36312870425294097	-1.7494230653728309	-1.2974379416297745	-0.32803738444167063	-2.3090388533082544	1	0.4502743563
TCGA-53-7813	TCGA-53-7813-01Z-00-DX1	4.126799676320683	2.087204043188047	-1.9698502420204553	-1.9698502420204553	2.64681983112347	-0.685384679051734	-0.685384679051734	-1.9698502420204553	0.700909682068156	1.3940568626281014	-0.685384679051734	-1.9698502420204553	3.1212778107185857	3.0281873876525736	-1.9698502420204553	-1.9698502420204553	-0.685384679051734	1.3940568626281014	0.700909682068156	3.996746548072486	-0.685384679051734	-1.9698502420204553	-1.9698502420204553	-1.9698502420204553	-1.9698502420204553	-1.9698502420204553	-1.9698502420204553	-0.685384679051734	2.0226655220504757	0.00776250150821145	-0.685384679051734	0.700909682068156	1.2605254700035795	2.5334911458164666	0.41322760961637606	-0.685384679051734	3.7334559287448634	-1.9698502420204553	-1.9698502420204553	-0.685384679051734	2.64681983112347	-1.9698502420204553	-1.9698502420204553	1.8795646784098028	-1.9698502420204553	1.2605254700035795	1	0.3741933785
TCGA-MP-A4TD	TCGA-MP-A4TD-01Z-00-DX1	1.883612382401623	2.489748185971939	-0.19582915927821265	0.31499646448777785	-1.891975896455346	-1.891975896455346	2.555706153763736	3.920494309662663	4.643094757136104	-0.19582915927821265	-1.891975896455346	-0.19582915927821265	-1.891975896455346	-0.19582915927821265	-1.891975896455346	-1.2944414479463227	0.9027831293898965	1.0081436450477232	0.09185291317356814	0.31499646448777785	-1.2944414479463227	-1.891975896455346	2.694542598617952	2.443228170337046	1.2705079095152145	-0.6012942673863773	4.2027267773468795	-0.6012942673863773	0.09185291317356814	-1.891975896455346	-0.19582915927821265	0.9027831293898965	0.09185291317356814	-0.6012942673863773	0.7850000937335135	-1.891975896455346	-1.2944414479463227	-1.2944414479463227	-1.891975896455346	-1.891975896455346	2.1395457565388236	1.103453824852048	-1.891975896455346	-1.2944414479463227	-1.891975896455346	-1.891975896455346	1	0.3268138369
TCGA-86-8056	TCGA-86-8056-01Z-00-DX1	2.631096231798409	1.5750435575490949	-0.5043979841307413	0.18874919642920407	-0.5043979841307413	1.1050399283033592	-0.5043979841307413	-2.740368328042803	-0.5043979841307413	1.8934972886676298	-0.5043979841307413	-0.5043979841307413	-0.5043979841307413	1.8934972886676298	-2.740368328042803	-2.740368328042803	1.1050399283033592	0.8818963769891495	0.18874919642920407	2.791438881873588	1.7981871088633046	1.5750435575490949	1.5750435575490949	-2.740368328042803	-2.740368328042803	-2.740368328042803	-2.740368328042803	0.5942143045373687	1.287361485097314	1.1050399283033592	-2.740368328042803	2.2681907381090403	-0.5043979841307413	-0.5043979841307413	1.4415121649245721	-0.5043979841307413	1.7981871088633046	1.1050399283033592	-2.740368328042803	1.9805086656572595	1.8934972886676298	-2.740368328042803	1.4415121649245721	-2.740368328042803	-0.5043979841307413	1.5750435575490949	1	0.2690730996
TCGA-05-4396	TCGA-05-4396-01Z-00-DX1	-0.8830377354866092	1.0410188122820827	-0.8830377354866092	1.0410188122820827	-0.8830377354866092	-0.8830377354866092	-0.8830377354866092	1.734165992842028	6.383353064246894	-0.8830377354866092	-0.8830377354866092	1.0410188122820827	-0.8830377354866092	-0.8830377354866092	-0.8830377354866092	2.8327782815101377	-0.8830377354866092	1.734165992842028	-0.8830377354866092	5.21540608217772	-0.8830377354866092	-0.8830377354866092	1.0410188122820827	2.1396311009501927	2.8327782815101377	-0.8830377354866092	-0.8830377354866092	-0.8830377354866092	-0.8830377354866092	-0.8830377354866092	-0.8830377354866092	-0.8830377354866092	-0.8830377354866092	-0.8830377354866092	-0.8830377354866092	-0.8830377354866092	-0.8830377354866092	-0.8830377354866092	-0.8830377354866092	-0.8830377354866092	2.986928961337396	-0.8830377354866092	-0.8830377354866092	-0.8830377354866092	-0.8830377354866092	-0.8830377354866092	1	0.1183030254
TCGA-64-5779	TCGA-64-5779-01Z-00-DX1	0.875586219554882	3.0728107968911007	-1.9111287747567482	-0.37717674894048603	-1.9111287747567482	3.7738631569581598	3.51464354917014	1.8200478283957326	-1.9111287747567482	2.8416990759277145	0.02828835916767769	3.7087995636110977	-1.9111287747567482	0.5391139829336682	4.122632921389778	2.3308734521617236	1.1269006478357877	2.485024131988982	-1.9111287747567482	-1.9111287747567482	-1.0703239295004314	0.02828835916767769	-1.0703239295004314	0.875586219554882	-1.9111287747567482	3.28638489718916	-1.0703239295004314	-1.9111287747567482	-1.9111287747567482	1.2322611634936136	-1.9111287747567482	-0.37717674894048603	-1.9111287747567482	2.4560365951157297	0.5391139829336682	-1.9111287747567482	0.7214355397276231	-1.9111287747567482	-1.9111287747567482	-1.9111287747567482	-1.0703239295004314	1.1269006478357877	-1.9111287747567482	-1.9111287747567482	-1.0703239295004314	-1.9111287747567482	1	0.3200197755
TCGA-49-AAR4	TCGA-49-AAR4-01Z-00-DX1	-1.0521387703920348	-1.0521387703920348	4.159727734855467	2.262607749969586	5.728343652769312	-1.0521387703920348	-1.0521387703920348	-1.0521387703920348	-1.0521387703920348	-1.0521387703920348	4.629731364101203	-1.0521387703920348	4.852874915415413	-1.0521387703920348	-1.0521387703920348	-1.0521387703920348	1.163995461301476	1.163995461301476	-1.0521387703920348	-1.0521387703920348	4.159727734855467	-1.0521387703920348	3.466580554295522	1.163995461301476	1.163995461301476	-1.0521387703920348	-1.0521387703920348	-1.0521387703920348	-1.0521387703920348	-1.0521387703920348	-1.0521387703920348	-1.0521387703920348	1.8571426418614214	-1.0521387703920348	-1.0521387703920348	-1.0521387703920348	-1.0521387703920348	-1.0521387703920348	-1.0521387703920348	-1.0521387703920348	-1.0521387703920348	-1.0521387703920348	-1.0521387703920348	-1.0521387703920348	-1.0521387703920348	-1.0521387703920348	1	0.5879172245
TCGA-38-6178	TCGA-38-6178-01Z-00-DX1	2.843708373279905	0.3143499609210716	1.9939921320284202	-0.98493302320919	0.9121869616766918	-0.47410739944319946	2.4050910578548406	-2.7621005649001225	0.4814040455842372	1.1745512261441826	2.4490541812759568	-1.3903981313173537	-2.7621005649001225	2.3472714869660143	-2.7621005649001225	-2.7621005649001225	1.0074971414810165	1.0945085184706462	0.5555120177379598	-0.13763516282198562	0.21903978111674594	2.5511836763523363	-0.29178584264924456	-0.29178584264924456	-1.3903981313173537	-0.13763516282198562	1.5273726007669248	0.3143499609210716	-2.7621005649001225	-0.98493302320919	0.9609771258461235	1.700644322040962	-0.98493302320919	1.0945085184706462	0.7496680321789171	1.654124306406069	0.6890434103624816	1.5273726007669248	-2.7621005649001225	1.97689769866912	-0.6972509507574083	-0.98493302320919	-2.7621005649001225	-0.98493302320919	-2.083545311877299	-1.3903981313173537	1	0.3094063662
TCGA-L9-A5IP	TCGA-L9-A5IP-01Z-00-DX1	-1.3719156400067094	1.497612160974671	-1.3719156400067094	2.3449100213618745	-1.3719156400067094	1.3152906041807162	1.6517628408019291	4.3405816799762516	-1.3719156400067094	1.3152906041807162	-0.2941473082533843	2.1907593415346165	-1.3719156400067094	-1.3719156400067094	5.081131099430781	5.094924421563117	-1.3719156400067094	2.701584965300607	-1.3719156400067094	-1.3719156400067094	-1.3719156400067094	0.8044649804147257	1.0921470528665065	0.3989998723065611	-1.3719156400067094	1.497612160974671	-1.3719156400067094	-1.3719156400067094	-1.3719156400067094	-0.2941473082533843	-1.3719156400067094	-1.3719156400067094	-1.3719156400067094	-1.3719156400067094	-1.3719156400067094	-1.3719156400067094	-1.3719156400067094	-1.3719156400067094	-1.3719156400067094	-0.2941473082533843	-1.3719156400067094	-1.3719156400067094	3.8955074337730413	-1.3719156400067094	2.701584965300607	-1.3719156400067094	1	0.2960861903
TCGA-05-4402	TCGA-05-4402-01Z-00-DX1	1.5568619377384758	-1.3014315980020736	-1.3014315980020736	1.1513968296303112	-1.3014315980020736	1.1513968296303112	2.655474226406585	2.655474226406585	4.0958358087967515	1.1513968296303112	-1.3014315980020736	2.5376911907502016	-1.3014315980020736	-1.3014315980020736	2.250009118298421	5.594048086120628	-1.3014315980020736	2.943156298858366	-1.3014315980020736	0.4582496490703658	-1.3014315980020736	4.748709090218757	-1.3014315980020736	-1.3014315980020736	-1.3014315980020736	-1.3014315980020736	3.230838371310147	-1.3014315980020736	-1.3014315980020736	-1.3014315980020736	0.4582496490703658	-1.3014315980020736	-1.3014315980020736	-1.3014315980020736	-1.3014315980020736	-1.3014315980020736	-1.3014315980020736	2.404159798125679	-1.3014315980020736	-1.3014315980020736	-1.3014315980020736	-1.3014315980020736	-1.3014315980020736	-1.3014315980020736	-1.3014315980020736	-1.3014315980020736	1	0.2850642892
TCGA-86-7701	TCGA-86-7701-01Z-00-DX1	2.471692852600639	2.5670030324049637	-0.11857431284518771	-2.499356364801552	-0.11857431284518771	2.1150179086619065	3.519011846881198	0.16910775960659308	-2.499356364801552	2.1150179086619065	-2.499356364801552	0.9800379758229223	-1.2171866015132977	1.7785456720406936	-2.499356364801552	-2.499356364801552	2.0016892233549033	2.1840107801488577	2.1840107801488577	-0.11857431284518771	0.3922513109208028	1.3477627559482395	-0.11857431284518771	1.0853984914807482	-1.2171866015132977	1.8273358362101257	1.4218707281019611	-1.2171866015132977	-2.499356364801552	1.8738558518450183	-2.499356364801552	2.078650264491032	-1.2171866015132977	1.4218707281019611	2.544013514180265	-2.499356364801552	0.7287235475420157	-2.499356364801552	-2.499356364801552	-0.5240394209533523	-1.2171866015132977	1.4218707281019611	-2.499356364801552	-1.2171866015132977	-1.2171866015132977	-1.2171866015132977	1	0.3695732363
TCGA-38-4632	TCGA-38-4632-01Z-00-DX1	3.9742711077772546	2.1825116385492	1.266220906675045	-1.9384366691908772	-0.12007345444484585	2.444875903016691	1.95936808723499	-1.9384366691908772	-1.9384366691908772	1.4893644579892547	0.9785388342232642	1.4893644579892547	-0.12007345444484585	2.444875903016691	3.5688059996690904	-1.9384366691908772	-0.12007345444484585	3.9574639894608734	-1.9384366691908772	-1.9384366691908772	-0.12007345444484585	0.5730737261150995	-0.12007345444484585	-1.9384366691908772	-1.9384366691908772	1.4893644579892547	-1.9384366691908772	-1.9384366691908772	-1.9384366691908772	4.069581287581579	1.6716860147832096	2.6525152677949353	-1.9384366691908772	1.266220906675045	2.277821818353525	-1.9384366691908772	-1.9384366691908772	-1.9384366691908772	-1.9384366691908772	0.5730737261150995	-1.9384366691908772	-1.9384366691908772	-1.9384366691908772	-1.9384366691908772	0.9785388342232642	-1.9384366691908772	1	0.3144349283
TCGA-55-5899	TCGA-55-5899-01Z-00-DX1	-1.9490695119763979	1.2551106229637679	-1.9490695119763979	1.9482578035237132	0.5619634424038225	3.1269127998653596	3.2010207720190813	-1.9490695119763979	-1.9490695119763979	2.507873591459136	-1.9490695119763979	-1.9490695119763979	1.2551106229637679	1.9482578035237132	2.6414049840836586	-1.9490695119763979	0.5619634424038225	3.1269127998653596	-1.9490695119763979	-1.9490695119763979	2.171401354837923	-1.9490695119763979	1.9482578035237132	1.9482578035237132	-1.9490695119763979	-1.9490695119763979	-1.9490695119763979	-1.9490695119763979	-1.9490695119763979	0.5619634424038225	-1.9490695119763979	2.959858715202193	0.5619634424038225	1.6605757310719325	-1.9490695119763979	-1.9490695119763979	0.5619634424038225	-1.9490695119763979	-1.9490695119763979	-1.9490695119763979	1.2551106229637679	1.2551106229637679	0.5619634424038225	0.5619634424038225	4.736350712299459	-1.9490695119763979	1	0.1809000579
TCGA-35-4122	TCGA-35-4122-01Z-00-DX1	0.38420175890827846	3.39646333441348	2.7195766747253147	-0.7144105297598315	0.895027382674269	3.2929226554726396	0.6718838313600592	0.6718838313600592	-1.985946612763125	2.974468924354105	-1.985946612763125	-1.985946612763125	-0.02126334919988615	2.974468924354105	-0.7144105297598315	-0.7144105297598315	2.8965073828843932	3.236833188821596	-1.985946612763125	-1.985946612763125	-0.7144105297598315	-1.985946612763125	2.0581781924799496	-1.985946612763125	-1.985946612763125	1.0773489394682239	-1.985946612763125	-1.985946612763125	-1.985946612763125	3.3799340324622693	-0.02126334919988615	2.751325373039895	3.839466361840709	0.895027382674269	2.5814263362444976	-1.985946612763125	0.6718838313600592	-1.985946612763125	-1.985946612763125	-0.7144105297598315	-1.985946612763125	-0.02126334919988615	-1.985946612763125	-1.985946612763125	-1.985946612763125	-1.985946612763125	1	0.4356233083
TCGA-86-8358	TCGA-86-8358-01Z-00-DX1	1.6733078105398818	1.9495611871680403	-0.3191223541503243	2.5712494037458407	-1.4177346428184343	1.6733078105398818	2.4740856552921926	-1.4177346428184343	-2.494729548335296	2.988984604445819	2.219851516907952	-0.7245874622584889	-0.031440281698543515	1.9834627388437212	2.786957976572532	-2.494729548335296	1.6267877949049887	1.2903155582837762	-2.494729548335296	-2.494729548335296	-1.4177346428184343	2.0480012599812927	0.5281755062368791	2.4324129588916246	-2.494729548335296	0.6617068988614019	-0.7245874622584889	-0.7245874622584889	-2.494729548335296	0.5281755062368791	-1.4177346428184343	1.7177595731107158	-0.3191223541503243	2.0787729186480464	1.577997630735557	-0.3191223541503243	0.7794899345177857	-0.7245874622584889	-2.494729548335296	2.8589314761976214	-2.494729548335296	-0.031440281698543515	-2.494729548335296	-1.4177346428184343	-2.494729548335296	-2.494729548335296	1	0.1022824249
TCGA-05-4405	TCGA-05-4405-01Z-00-DX1	-1.2099153693029363	-1.2099153693029363	-1.2099153693029363	2.127583978753866	-1.2099153693029363	-1.2099153693029363	-1.2099153693029363	5.778242220047604	3.9993861556554573	3.832332070992291	-1.2099153693029363	-1.2099153693029363	-1.2099153693029363	-1.2099153693029363	-1.2099153693029363	3.832332070992291	-1.2099153693029363	1.4344367981939206	-1.2099153693029363	2.127583978753866	-1.2099153693029363	3.737021891187966	1.4344367981939206	-1.2099153693029363	3.0438747106280206	2.820731159313811	3.6316613755301397	-1.2099153693029363	-1.2099153693029363	-1.2099153693029363	-1.2099153693029363	-1.2099153693029363	-1.2099153693029363	-1.2099153693029363	-1.2099153693029363	-1.2099153693029363	-1.2099153693029363	2.127583978753866	-1.2099153693029363	-1.2099153693029363	-1.2099153693029363	-1.2099153693029363	-1.2099153693029363	-1.2099153693029363	-1.2099153693029363	-1.2099153693029363	1	0.3043886072
TCGA-49-4488	TCGA-49-4488-01Z-00-DX4	2.719936323855756	0.9152400635969817	-0.4104296757064745	-1.1642014780828545	3.940227695299762	-3.2436430197626906	-1.8573486586427999	-3.2436430197626906	-1.6342051073285901	-0.47105429752290906	1.0048522222866687	-2.060046871092056	3.1747219161735214	0.7994082480718596	-3.2436430197626906	-2.060046871092056	0.563019470007629	1.199008236727626	-1.6342051073285901	-0.84574774696432	2.6965282329577414	-0.6045856901474318	1.8315307954711368	-1.4518835505346352	-0.9410579267686447	-1.8573486586427999	0.4699290469416173	2.648001192063081	0.781708670972459	0.9460117222637354	-1.4518835505346352	0.4699290469416173	-0.6786936623011535	0.4940265985206782	-0.47105429752290906	4.433757410752117	2.373128077903881	0.6683799856654558	-2.060046871092056	1.753569254001425	1.1871737790806227	-1.4518835505346352	-2.060046871092056	1.2449933499694499	1.8252611824575413	-3.2436430197626906	1	0.2327101733
TCGA-MP-A5C7	TCGA-MP-A5C7-01Z-00-DX1	0.49131287023985415	1.1844600507997995	2.6603665706093778	1.7440758387352226	0.20363079778807336	-2.1942644750102973	-0.8949814908800358	2.437223019295168	4.470994524141815	0.49131287023985415	0.49131287023985415	0.7144564215540647	-2.1942644750102973	2.0494574882864045	-2.1942644750102973	-2.1942644750102973	-0.8949814908800358	0.49131287023985415	1.6699678665815005	3.658895400720505	0.49131287023985415	-2.1942644750102973	1.5029137819183345	1.8776072313597454	1.5899251589079642	-2.1942644750102973	1.93823185317618	-0.20183431032009036	2.400855375124293	-2.1942644750102973	0.49131287023985415	1.0509286581752777	0.7144564215540647	-0.8949814908800358	-2.1942644750102973	-2.1942644750102973	-0.20183431032009036	-0.20183431032009036	-2.1942644750102973	-2.1942644750102973	1.1844600507997995	-2.1942644750102973	-2.1942644750102973	-2.1942644750102973	-2.1942644750102973	0.20363079778807336	1	0.06733499291
TCGA-50-5931	TCGA-50-5931-01Z-00-DX1	-1.4402171400400752	-0.7762485000785349	4.3942354949596165	2.961421118204833	-1.4402171400400752	-1.4402171400400752	3.2668027677560154	2.1141232578176297	-0.7762485000785349	-0.7762485000785349	2.555956010096669	2.807270438377575	-1.4402171400400752	-0.08310131951858946	3.630470747185718	5.5208608198554	-0.7762485000785349	2.359245715850615	-1.4402171400400752	-1.4402171400400752	-0.7762485000785349	-1.4402171400400752	2.4018053302694105	1.1696616489767786	-0.7762485000785349	-1.4402171400400752	-1.4402171400400752	-1.4402171400400752	-1.4402171400400752	-1.4402171400400752	-0.08310131951858946	0.8331894123555657	2.1141232578176297	0.8331894123555657	-1.4402171400400752	-1.4402171400400752	-1.4402171400400752	-1.4402171400400752	-1.4402171400400752	-1.4402171400400752	0.32236378858957515	-1.4402171400400752	-1.4402171400400752	-1.4402171400400752	-0.7762485000785349	-1.4402171400400752	1	0.08366849067
TCGA-64-5781	TCGA-64-5781-01Z-00-DX1	1.3077167896993256	2.5604797581946936	-1.4162642334750792	-1.4162642334750792	-1.4162642334750792	1.3077167896993256	2.406329078367435	-1.4162642334750792	-1.4162642334750792	3.792623439487326	-1.4162642334750792	-1.4162642334750792	-1.4162642334750792	2.5604797581946936	-1.4162642334750792	-1.4162642334750792	0.6145696091393802	1.7131818978074902	-1.4162642334750792	-1.4162642334750792	-1.4162642334750792	4.971278435828972	0.6145696091393802	-1.4162642334750792	-1.4162642334750792	5.0689169053928875	-1.4162642334750792	-1.4162642334750792	-1.4162642334750792	-1.4162642334750792	-1.4162642334750792	1.3077167896993256	-1.4162642334750792	2.000863970259271	-1.4162642334750792	0.6145696091393802	3.792623439487326	3.792623439487326	-1.4162642334750792	-1.4162642334750792	-1.4162642334750792	0.6145696091393802	-1.4162642334750792	0.6145696091393802	-1.4162642334750792	-1.4162642334750792	1	0.4117354691
TCGA-86-8668	TCGA-86-8668-01Z-00-DX1	2.334023784199534	1.3997145468227004	0.7935787432523851	-0.9981807259756703	-0.9981807259756703	3.763993208822086	-2.0475951586836905	-2.0475951586836905	0.10043156269243969	2.913842279452476	-2.0475951586836905	-2.0475951586836905	-2.0475951586836905	3.6462101731657026	-2.0475951586836905	-2.0475951586836905	0.10043156269243969	0.3881136351442205	-2.0475951586836905	1.1990438513605488	1.7744079962641113	1.0812608157041659	1.1990438513605488	-0.9981807259756703	-2.0475951586836905	-2.0475951586836905	-2.0475951586836905	0.10043156269243969	0.3881136351442205	-2.0475951586836905	-0.9981807259756703	2.1373134899534794	0.10043156269243969	-0.9981807259756703	0.10043156269243969	1.1990438513605488	2.0928617273826458	4.490757000181016	2.5571673355137436	1.3044043670183756	-0.9981807259756703	-0.9981807259756703	-2.0475951586836905	0.3881136351442205	-2.0475951586836905	0.10043156269243969	1	0.2437425587
TCGA-75-5147	TCGA-75-5147-01Z-00-DX1	3.371743013600771	1.1204512149942758	1.8135983955542208	1.5259163231024404	-1.8906956219609024	1.1204512149942758	2.2190635036623854	2.036741946868431	3.953664559050492	1.5259163231024404	1.1204512149942758	0.4273040344343304	-1.8906956219609024	1.5259163231024404	-1.8906956219609024	1.1204512149942758	-1.8906956219609024	2.036741946868431	-1.8906956219609024	-1.8906956219609024	-1.8906956219609024	4.064890194160716	2.2190635036623854	2.036741946868431	-1.8906956219609024	2.036741946868431	3.4718264721577534	-1.8906956219609024	-1.8906956219609024	-1.8906956219609024	-1.8906956219609024	1.1204512149942758	-1.8906956219609024	-1.8906956219609024	-1.8906956219609024	-1.8906956219609024	-1.8906956219609024	3.9826520959237444	-1.8906956219609024	-1.8906956219609024	1.5259163231024404	-1.8906956219609024	-1.8906956219609024	-1.8906956219609024	-1.8906956219609024	-1.8906956219609024	1	0.306668646
TCGA-86-A4P7	TCGA-86-A4P7-01Z-00-DX1	1.6765924551271612	1.6765924551271612	2.187418078893152	2.657421708138888	0.577980166459052	-2.0925949234766126	0.577980166459052	-2.0925949234766126	-2.0925949234766126	1.6765924551271612	1.6765924551271612	0.577980166459052	2.9758754392574223	4.104340691075213	-2.0925949234766126	-2.0925949234766126	0.577980166459052	1.6765924551271612	0.577980166459052	3.7560339968069973	2.657421708138888	-2.0925949234766126	2.523890315514365	-2.0925949234766126	-2.0925949234766126	-2.0925949234766126	-2.0925949234766126	-2.0925949234766126	1.6765924551271612	-2.0925949234766126	1.2711273470189965	2.187418078893152	0.577980166459052	0.577980166459052	-2.0925949234766126	0.577980166459052	2.9758754392574223	-2.0925949234766126	-2.0925949234766126	-2.0925949234766126	1.9642745275789424	-2.0925949234766126	-2.0925949234766126	-2.0925949234766126	-2.0925949234766126	-2.0925949234766126	1	0.4071030815
TCGA-J2-A4AE	TCGA-J2-A4AE-01Z-00-DX1	1.5422732766653358	-0.47262974387692935	3.9932783747776543	0.9136646172429614	0.22051743668301604	-2.4467107698989388	-1.1657769244368748	1.1368081685571712	2.235420457225281	2.4718092352895114	2.360583600179287	2.4177420140192356	-2.4467107698989388	2.268210280048272	0.22051743668301604	0.22051743668301604	-2.4467107698989388	1.0314476528993453	-2.4467107698989388	-1.1657769244368748	-1.1657769244368748	2.330730637029606	1.9697172914922754	0.44366098799722575	-2.4467107698989388	0.7801332246184387	1.7245948334592907	-0.47262974387692935	-0.06716463576876475	-1.1657769244368748	-2.4467107698989388	0.6259825447911807	2.2999589783628522	1.1368081685571712	-2.4467107698989388	1.0314476528993453	-1.1657769244368748	1.9697172914922754	-2.4467107698989388	-2.4467107698989388	0.6259825447911807	-1.1657769244368748	-1.1657769244368748	-1.1657769244368748	-1.1657769244368748	-2.4467107698989388	1	0.2549525904
TCGA-55-6986	TCGA-55-6986-01Z-00-DX1	3.0151935900570956	2.2892565866741594	2.146155743033486	-0.41879361442805063	0.6798186742400594	-2.263351269223077	-2.263351269223077	-2.263351269223077	0.6798186742400594	0.27435356613189477	-2.263351269223077	-2.263351269223077	-2.263351269223077	-0.41879361442805063	-2.263351269223077	-2.263351269223077	1.7784309629081685	1.6606479272517851	3.1921242982161737	1.97910165837032	-2.263351269223077	-2.263351269223077	2.2202637151872078	1.5271165346272624	3.8986944991082595	-2.263351269223077	-0.41879361442805063	0.6798186742400594	-0.41879361442805063	-2.263351269223077	2.2892565866741594	0.9675007466918402	0.6798186742400594	-2.263351269223077	1.6606479272517851	2.8393029235934315	0.27435356613189477	2.9485022155584235	-0.41879361442805063	0.27435356613189477	1.1906442980060499	-0.41879361442805063	-0.41879361442805063	-2.263351269223077	-2.263351269223077	-2.263351269223077	1	0.3120243778
TCGA-86-A456	TCGA-86-A456-01Z-00-DX1	3.6817479994390006	2.083483387603025	-0.11374118973319458	2.411987454575061	-2.185592562146355	3.084931927817487	-2.185592562146355	2.658847532506587	1.495696722700906	0.8025495421409605	0.9848710989349154	-2.185592562146355	1.2725531713866962	1.1390217787621735	0.8025495421409605	0.9848710989349154	4.083460757928615	-0.11374118973319458	-2.185592562146355	0.29172391837497	0.29172391837497	2.906683696411168	-0.11374118973319458	2.1888439032608513	-0.80688837029314	0.29172391837497	-2.185592562146355	-2.185592562146355	-2.185592562146355	2.5253161398820643	0.29172391837497	-0.11374118973319458	-2.185592562146355	-2.185592562146355	-2.185592562146355	-2.185592562146355	-0.80688837029314	0.5794059908267508	-2.185592562146355	-2.185592562146355	-0.80688837029314	-2.185592562146355	1.495696722700906	1.495696722700906	-2.185592562146355	-2.185592562146355	1	0.3507956758
TCGA-44-A47G	TCGA-44-A47G-01Z-00-DX1	4.083409180502988	0.3698371137986811	4.632516990839996	1.0629842943586265	-1.8653482257767617	1.0629842943586265	-1.8653482257767617	2.9347864712602174	-1.8653482257767617	2.449278655478517	1.4684494024667902	3.4608795671569967	-1.8653482257767617	1.756131474918572	-1.8653482257767617	2.1615965830267356	0.3698371137986811	0.3698371137986811	-1.8653482257767617	-1.8653482257767617	-1.8653482257767617	2.449278655478517	0.3698371137986811	-1.8653482257767617	-1.8653482257767617	1.4684494024667902	0.3698371137986811	-1.8653482257767617	-1.8653482257767617	-1.8653482257767617	3.0088944434139395	2.5670616911349002	0.3698371137986811	-1.8653482257767617	-1.8653482257767617	-1.8653482257767617	0.3698371137986811	1.0629842943586265	2.449278655478517	-1.8653482257767617	-1.8653482257767617	0.3698371137986811	-1.8653482257767617	-1.8653482257767617	-1.8653482257767617	-1.8653482257767617	1	0.5695269696
TCGA-55-8087	TCGA-55-8087-01Z-00-DX1	2.730471802139694	2.3250066940315297	-2.0617977805960654	1.9683317500927973	0.02242160103748425	-2.0617977805960654	-2.0617977805960654	0.02242160103748425	3.4236189826996393	0.02242160103748425	-2.0617977805960654	-2.0617977805960654	-2.0617977805960654	1.8141810702655392	-2.0617977805960654	-2.0617977805960654	1.8141810702655392	1.1210338897055934	-2.0617977805960654	0.02242160103748425	-2.0617977805960654	3.9927135145896058	2.10186314271732	1.408715962157375	-2.0617977805960654	1.1210338897055934	1.8141810702655392	0.02242160103748425	0.02242160103748425	0.02242160103748425	-2.0617977805960654	2.10186314271732	0.02242160103748425	-2.0617977805960654	1.8141810702655392	1.1210338897055934	0.02242160103748425	4.379130427727076	-2.0617977805960654	0.02242160103748425	-2.0617977805960654	1.1210338897055934	-2.0617977805960654	-2.0617977805960654	-2.0617977805960654	0.7155687815974296	1	0.07328220322
TCGA-44-6148	TCGA-44-6148-01Z-00-DX1	2.264897436533912	0.8786030754140217	-1.8774015188102249	-1.8774015188102249	-1.8774015188102249	-1.8774015188102249	1.7948938072881768	-1.8774015188102249	2.3826804721902954	3.443552432875558	0.18545589485407632	-1.8774015188102249	-1.8774015188102249	2.1313660439093893	-1.8774015188102249	-1.8774015188102249	2.264897436533912	2.4880409878481218	3.51766040502928	3.404331719722277	0.8786030754140217	-1.8774015188102249	-1.8774015188102249	-1.8774015188102249	1.7948938072881768	-1.8774015188102249	-1.8774015188102249	-1.8774015188102249	-1.8774015188102249	0.8786030754140217	-1.8774015188102249	1.7948938072881768	1.2840681835221854	0.18545589485407632	-1.8774015188102249	-1.8774015188102249	0.8786030754140217	2.8935060959562864	-1.8774015188102249	-1.8774015188102249	2.8245132244693347	-1.8774015188102249	-1.8774015188102249	0.18545589485407632	0.18545589485407632	4.639803191107584	1	0.1774183194
TCGA-97-7552	TCGA-97-7552-01Z-00-DX1	2.4075544460715728	2.9075103976006593	3.6486667973469653	-2.3265612307133763	3.1660843858943695	0.5883960026554034	-2.3265612307133763	-2.3265612307133763	-1.203363466572652	2.5808261673456094	-2.3265612307133763	-0.5102162860127066	1.4356938630426068	2.557836649120911	-2.3265612307133763	-2.3265612307133763	2.4601981795569947	0.5883960026554034	-2.3265612307133763	1.3615858908888847	2.015512358295549	-2.3265612307133763	-0.10475117790454203	1.5692252556671296	0.993861110763568	-2.3265612307133763	-2.3265612307133763	0.4060744458614485	-2.3265612307133763	-1.203363466572652	-0.5102162860127066	1.841158971150771	1.9746903637752937	-0.5102162860127066	1.887678986785664	-2.3265612307133763	1.687008291323513	-2.3265612307133763	1.7410755125937887	-2.3265612307133763	1.887678986785664	1.1945318062257186	-0.5102162860127066	-2.3265612307133763	0.8760780751071842	-2.3265612307133763	1	0.485473407
TCGA-O1-A52J	TCGA-O1-A52J-01Z-00-DX1	0.2325259488868774	-0.8660863397812326	3.9701955671702454	2.0783526393852076	1.8419638613209774	-1.8706879939871035	-1.8706879939871035	-0.8660863397812326	-1.8706879939871035	1.6188203100067673	2.660274184834929	-1.8706879939871035	0.5202080213386582	2.4297505262230965	0.7433515726528679	-1.8706879939871035	-0.8660863397812326	1.6188203100067673	-1.8706879939871035	-1.8706879939871035	0.2325259488868774	1.7729709898340262	2.7174325986748773	-0.17293915922128722	-1.8706879939871035	-1.8706879939871035	0.2325259488868774	-0.8660863397812326	0.2325259488868774	-1.8706879939871035	-0.8660863397812326	0.5202080213386582	3.9781007466773586	0.7433515726528679	-1.8706879939871035	0.9256731294468219	0.5202080213386582	4.803794583199287	-1.8706879939871035	-1.8706879939871035	-0.17293915922128722	-1.8706879939871035	-0.8660863397812326	-1.8706879939871035	1.0798238092740808	-1.8706879939871035	1	0.2831924732
TCGA-78-7163	TCGA-78-7163-01Z-00-DX1	-1.3085653427523924	1.6768779599392092	1.900021511253419	0.2905835988193184	2.0251846542074254	1.3891958874874284	-1.3085653427523924	-1.3085653427523924	-1.3085653427523924	2.8028892227954336	0.8014092225853098	-1.3085653427523924	-0.11488150928884533	1.2714128518310446	-0.11488150928884533	-1.3085653427523924	1.3891958874874284	-0.11488150928884533	-0.8080286898487907	0.2905835988193184	-0.11488150928884533	-1.3085653427523924	-0.11488150928884533	0.5782656712711001	6.090685844481197	-1.3085653427523924	-1.3085653427523924	-1.3085653427523924	-1.3085653427523924	1.1378814592065218	-1.3085653427523924	0.2905835988193184	-0.8080286898487907	-1.3085653427523924	-1.3085653427523924	-1.3085653427523924	2.0251846542074254	-1.3085653427523924	3.3191056951963005	-1.3085653427523924	-0.8080286898487907	-1.3085653427523924	3.19930449538368	-1.3085653427523924	-1.3085653427523924	-1.3085653427523924	1	0.1897988396
TCGA-55-7576	TCGA-55-7576-01Z-00-DX1	0.6755721051384915	2.285010017572592	3.7200945428619145	2.7550136468183277	-1.8394485248972918	2.872796682474711	2.285010017572592	0.6755721051384915	-1.8394485248972918	3.8536259354864373	1.368719285698437	-1.8394485248972918	-1.8394485248972918	3.2405214626000287	-1.8394485248972918	-1.8394485248972918	-1.8394485248972918	2.7550136468183277	-1.8394485248972918	-1.8394485248972918	-1.8394485248972918	2.9781571981325374	3.3146294347537504	2.285010017572592	-1.8394485248972918	2.4673315743665465	-1.8394485248972918	-1.8394485248972918	-1.8394485248972918	-1.8394485248972918	-1.8394485248972918	2.7550136468183277	2.4673315743665465	-1.8394485248972918	0.6755721051384915	-1.8394485248972918	-1.8394485248972918	3.7200945428619145	-1.8394485248972918	-1.8394485248972918	-1.8394485248972918	0.6755721051384915	-1.8394485248972918	-1.8394485248972918	-1.8394485248972918	-1.8394485248972918	1	0.2262898479
TCGA-50-5939	TCGA-50-5939-01Z-00-DX1	0.7055327974578187	3.8145937563188124	2.140617322747141	3.711215401864978	-1.976651865748691	1.0420050340790317	-1.976651865748691	4.580891818514373	-0.9039051149762818	2.091827158577709	-0.2107579344163364	1.3986799780177641	-1.976651865748691	-0.9039051149762818	0.19470717369182822	3.206968749197029	1.2933194623599373	1.3986799780177641	-1.976651865748691	-0.9039051149762818	-0.2107579344163364	-1.976651865748691	2.5300820895088645	2.274148715371664	-1.976651865748691	1.1755364267035544	-1.976651865748691	-1.976651865748691	-1.976651865748691	-1.976651865748691	-1.976651865748691	1.0420050340790317	1.3986799780177641	0.19470717369182822	-1.976651865748691	-1.976651865748691	0.482389246143609	-1.976651865748691	0.19470717369182822	-1.976651865748691	1.5810015348117181	-0.2107579344163364	-0.2107579344163364	0.7055327974578187	-1.976651865748691	-1.976651865748691	1	0.4504842573
TCGA-50-6597	TCGA-50-6597-01Z-00-DX1	2.323915084105155	0.8198376873288806	2.4090728924454616	1.2898413165746163	2.449078227059161	2.628126458508146	0.12669050676893523	-0.38413511699705527	-2.5358973202565176	2.449078227059161	0.5966941360146709	-1.4827474056651653	1.2253027954370452	2.0137601558013154	-2.5358973202565176	0.7144771716710547	0.4631627433901482	2.449078227059161	-0.09645304454527448	-0.09645304454527448	1.082201951796372	3.4730796519360956	1.4076243522309997	0.3090120635628901	-0.09645304454527448	-0.7896002251052199	-1.4827474056651653	-2.5358973202565176	-2.5358973202565176	-2.5358973202565176	-1.4827474056651653	0.4631627433901482	2.8867004468018567	-0.7896002251052199	-0.38413511699705527	-1.4827474056651653	0.3090120635628901	0.5966941360146709	0.4631627433901482	-2.5358973202565176	0.7144771716710547	-2.5358973202565176	-0.7896002251052199	-2.5358973202565176	-1.4827474056651653	-2.5358973202565176	1	0.2745016061
TCGA-44-3919	TCGA-44-3919-01Z-00-DX1	3.75612814450434	2.369833783384449	0.7603958709503491	-2.2526611862609487	-2.2526611862609487	2.1466902320702395	2.369833783384449	-2.2526611862609487	-2.2526611862609487	2.839837412630185	-2.2526611862609487	-2.2526611862609487	0.7603958709503491	1.8590081596184587	-2.2526611862609487	-2.2526611862609487	1.453543051510294	2.9576204482865682	-2.2526611862609487	0.7603958709503491	0.7603958709503491	-2.2526611862609487	1.8590081596184587	2.1466902320702395	-2.2526611862609487	2.839837412630185	2.552155340178404	-2.2526611862609487	-2.2526611862609487	-2.2526611862609487	1.8590081596184587	0.7603958709503491	0.7603958709503491	0.7603958709503491	1.453543051510294	1.453543051510294	2.839837412630185	1.453543051510294	-2.2526611862609487	-2.2526611862609487	-2.2526611862609487	0.7603958709503491	-2.2526611862609487	0.7603958709503491	-2.2526611862609487	-2.2526611862609487	1	0.3397097695
TCGA-64-1676	TCGA-64-1676-01Z-00-DX1	-1.7450990125154577	-1.7450990125154577	0.3357782795904827	2.9007276370520194	-1.7450990125154577	0.3357782795904827	4.8790730618604865	2.9007276370520194	-1.7450990125154577	2.6383633725845286	-1.7450990125154577	2.415219821270319	-1.7450990125154577	2.1275377488185376	-1.7450990125154577	-1.7450990125154577	-1.7450990125154577	1.7220726407103735	-1.7450990125154577	-1.7450990125154577	-1.7450990125154577	1.4343905682585927	-1.7450990125154577	2.281688428645796	-1.7450990125154577	1.028925460150428	1.7220726407103735	-1.7450990125154577	-1.7450990125154577	-1.7450990125154577	-1.7450990125154577	3.2261500374866476	-1.7450990125154577	4.119967913508744	1.4343905682585927	-1.7450990125154577	0.3357782795904827	-1.7450990125154577	-1.7450990125154577	2.1275377488185376	-1.7450990125154577	2.281688428645796	3.0438284806926927	-1.7450990125154577	0.3357782795904827	-1.7450990125154577	1	0.3989872253
TCGA-55-8510	TCGA-55-8510-01Z-00-DX1	2.2558268619385546	4.04758633116661	3.4796022935606707	1.7450012381725641	-1.930582673460128	-1.930582673460128	1.3395361300644	1.3395361300644	-1.930582673460128	3.1312955992924545	-1.930582673460128	-1.930582673460128	-1.930582673460128	2.0326833106243454	-1.930582673460128	-1.930582673460128	1.3395361300644	2.438148418732509	-1.930582673460128	-1.930582673460128	-1.930582673460128	3.1312955992924545	2.438148418732509	0.6463889495044546	-1.930582673460128	3.8244427798524	-1.930582673460128	-1.930582673460128	-1.930582673460128	-1.930582673460128	-1.930582673460128	1.3395361300644	3.044284222302825	-1.930582673460128	1.7450012381725641	-1.930582673460128	-1.930582673460128	3.044284222302825	-1.930582673460128	-1.930582673460128	0.6463889495044546	1.3395361300644	-1.930582673460128	1.3395361300644	0.6463889495044546	-1.930582673460128	1	0.4105433144
TCGA-97-A4M2	TCGA-97-A4M2-01Z-00-DX1	2.4303736942532708	2.343362317263641	2.2480521374593163	3.0809612603944205	0.6386142250252158	-2.1258926847446515	-2.1258926847446515	1.0440793331333804	1.8913771935205843	1.7372265136933258	-2.1258926847446515	-2.1258926847446515	2.0249085861451066	3.556384957109495	-2.1258926847446515	-2.1258926847446515	0.6386142250252158	0.6386142250252158	-2.1258926847446515	-2.1258926847446515	0.6386142250252158	-2.1258926847446515	3.5008151059546844	1.0440793331333804	-2.1258926847446515	-2.1258926847446515	-2.1258926847446515	-2.1258926847446515	2.5845243740805293	-2.1258926847446515	-2.1258926847446515	1.554904956899371	2.653517245567481	1.3317614055851612	-2.1258926847446515	0.6386142250252158	3.5008151059546844	-2.1258926847446515	-2.1258926847446515	-2.1258926847446515	2.889906023631711	-2.1258926847446515	-0.05453295553472959	1.0440793331333804	1.0440793331333804	-2.1258926847446515	1	0.436969408
TCGA-78-7150	TCGA-78-7150-01Z-00-DX1	1.190930163584346	0.6984536784865512	0.9032480911325642	1.5392368578525613	0.4977829830244005	1.5194342305563815	2.6113575310736947	1.1337717497443967	-2.3997401760293897	1.2962906792421718	0.3799999473680167	2.4977603533499892	0.005306497926605758	1.2449973848546216	4.152760885462655	2.6508363420474823	0.4977829830244005	1.162759286617649	-0.6008293056437095	-2.3997401760293897	0.005306497926605758	0.24646855474349394	-1.0062944137518741	1.6849486690339548	-1.0062944137518741	1.5586549437096626	-2.3997401760293897	-2.3997401760293897	-2.3997401760293897	0.44062456918445125	-0.1953641975355449	0.24646855474349394	0.09231787491623589	-0.7831508624376644	2.4749456755838177	-2.3997401760293897	-1.6994415943118195	-2.3997401760293897	2.6700062581552024	-2.3997401760293897	-2.392588774871765	1.6849486690339548	-1.0062944137518741	-2.3997401760293897	-2.3997401760293897	-2.3997401760293897	1	0.1855607337
TCGA-05-4427	TCGA-05-4427-01Z-00-DX1	0.9478615891937574	2.4519389859700316	-1.3404714810930862	-1.3404714810930862	-1.3404714810930862	2.739621058421813	2.0464738778618674	3.145086166529977	0.2547144086338129	1.353326697301922	-1.3404714810930862	3.3457568619921285	-1.3404714810930862	0.2547144086338129	2.2006245576891263	5.88233552232445	0.2547144086338129	3.9435938627477487	-1.3404714810930862	-1.3404714810930862	-1.3404714810930862	-1.3404714810930862	0.2547144086338129	-1.3404714810930862	-1.3404714810930862	2.8937717382490713	-1.3404714810930862	-1.3404714810930862	-1.3404714810930862	0.2547144086338129	-1.3404714810930862	0.2547144086338129	-1.3404714810930862	1.8641523210679125	-1.3404714810930862	-1.3404714810930862	-1.3404714810930862	-1.3404714810930862	0.2547144086338129	-1.3404714810930862	-1.3404714810930862	-1.3404714810930862	-1.3404714810930862	0.2547144086338129	-1.3404714810930862	-1.3404714810930862	1	0.1969151671
TCGA-78-8660	TCGA-78-8660-01Z-00-DX1	1.1688073884492436	2.3727801927751795	1.6207925121923008	2.73940546756708	-1.9637221188935285	1.7352028633700445	-1.9637221188935285	4.048540748140352	0.8968736729656017	2.1847279612722397	0.9574982947820363	3.242278763142575	-1.9637221188935285	1.6506454753419817	4.509479349723546	3.617346394066369	-0.7771027606060699	-0.08395558004612447	-1.8757150492741799	-1.8757150492741799	-1.9637221188935285	-0.7771027606060699	0.6091916005138209	1.1688073884492436	-0.26627713684007936	1.0687239298922604	-1.9637221188935285	-1.9637221188935285	-1.9637221188935285	-1.9637221188935285	-0.08395558004612447	-0.08395558004612447	-0.26627713684007936	-0.08395558004612447	-1.9637221188935285	-1.9637221188935285	0.32150952806203925	-1.9637221188935285	1.6506454753419817	-1.9637221188935285	-0.7771027606060699	-1.9637221188935285	0.5221802235241908	0.32150952806203925	-1.9637221188935285	-1.9637221188935285	1	0.4620985198
TCGA-J2-8192	TCGA-J2-8192-01Z-00-DX1	0.2186802856874417	0.9658946875176628	1.7103351624651584	3.2737291363978525	-1.567546884596739	-1.567546884596739	-0.18678482242072292	4.197322978456984	4.63752089348404	-0.5922499305288866	3.715187847153922	1.3536602185264268	-1.285397111088832	-1.9785442916487774	2.694284542813129	1.0659781460746451	-1.9785442916487774	-0.5922499305288866	-1.9785442916487774	-1.9785442916487774	1.3536602185264268	-0.5922499305288866	2.596166686854605	0.5063623581392225	4.796821799287613	-0.5922499305288866	2.1803387917108945	-1.567546884596739	-1.285397111088832	-1.567546884596739	-1.567546884596739	-1.567546884596739	2.240963413527329	-1.9785442916487774	-0.8799320029806683	-1.567546884596739	-1.567546884596739	0.3240408013452676	-1.567546884596739	-1.567546884596739	-1.285397111088832	-1.567546884596739	1.7103351624651584	-1.9785442916487774	-1.567546884596739	-1.567546884596739	1	0.3183072331
TCGA-78-7147	TCGA-78-7147-01Z-00-DX1	3.3258124386834154	2.4905827445096973	0.2544427509238041	3.1913345244548617	-0.4387044296361413	-2.386513914495107	-0.7751766662573543	1.658436689143096	2.883243580371874	0.10029207109654603	-2.386513914495107	-2.3846145786914548	-0.5928551094633994	-0.7751766662573543	-2.386513914495107	-2.386513914495107	2.9906638289927105	0.6111176948625365	-1.6914673981315094	0.5057571792047106	1.0165828029707011	0.10029207109654603	1.6227186065410164	2.9335054151527618	-1.6914673981315094	-2.386513914495107	3.031485823512966	1.3289574880128536	0.7934392516564914	-1.6914673981315094	-2.3846145786914548	0.7064278746668613	0.18033477877008242	-0.7751766662573543	1.0811213241082722	0.4485987653647614	-0.18739000135523476	2.1151950916388107	-2.386513914495107	-2.386513914495107	1.1417459459247068	-0.08202948569740887	-0.4387044296361413	0.18033477877008242	-1.6914673981315094	-2.386513914495107	1	0.176659971
TCGA-78-7161	TCGA-78-7161-01Z-00-DX1	-0.30195426442770223	1.1449647185086231	-1.688248625547593	3.974711854588353	-2.015538235047976	0.2576615235077204	3.5266871320613924	1.9493375341787926	0.6143364674464529	-0.30195426442770223	-1.688248625547593	-0.07881071311349253	-2.015538235047976	-1.688248625547593	3.677727389474258	-2.015538235047976	1.0198015755546175	-1.688248625547593	3.8685794361519443	0.10351084368046237	1.0198015755546175	-0.9951014449876476	1.4898052048003523	3.0739253092501633	1.4898052048003523	-2.015538235047976	1.9753130205820533	1.5698479124738887	0.5089759517886261	-2.015538235047976	-0.30195426442770223	0.5089759517886261	-2.015538235047976	0.5089759517886261	3.0030992566815504	-2.015538235047976	-2.015538235047976	-2.015538235047976	-2.015538235047976	-0.589636336879483	-1.688248625547593	2.516443993843373	-0.589636336879483	-2.015538235047976	-2.015538235047976	-2.015538235047976	1	0.06184210187
TCGA-75-6212	TCGA-75-6212-01Z-00-DX1	3.602388720784577	3.2819168255098052	-1.96690952649183	-0.5247456642605144	-1.96690952649183	2.610748551668635	0.5738666244075956	2.419693314905926	3.952591150217692	3.0016148603556467	-0.5247456642605144	0.168401516299431	-1.96690952649183	2.2478430579792668	-0.5247456642605144	3.4264980543209127	-0.5247456642605144	2.5662967890978012	-1.96690952649183	0.5738666244075956	-1.96690952649183	3.5356973462859047	0.5738666244075956	-1.96690952649183	-1.96690952649183	2.610748551668635	-0.5247456642605144	-1.96690952649183	-1.96690952649183	-0.5247456642605144	0.5738666244075956	0.168401516299431	-0.5247456642605144	-1.96690952649183	-0.5247456642605144	-1.96690952649183	1.8731496085378563	2.36562609363565	-1.96690952649183	-1.96690952649183	-0.5247456642605144	-1.96690952649183	-1.96690952649183	-1.96690952649183	-1.96690952649183	-1.96690952649183	1	0.3517458809
TCGA-73-A9RS	TCGA-73-A9RS-01Z-00-DX1	-0.4418715216831126	1.8607135713109324	0.6567407669849974	3.6011797461514377	-1.5878906834989621	-1.5878906834989621	0.6567407669849974	4.893259817987641	-1.5878906834989621	4.096089914611529	2.0004755136860917	2.5025674574833277	-1.5878906834989621	-0.036406413574948004	2.57855336446125	4.492602411447579	-0.4418715216831126	0.8108914468122554	-1.5878906834989621	-1.5878906834989621	-1.5878906834989621	3.1416474167729973	1.0622058750931611	1.4299306552184792	-1.5878906834989621	3.2344291502239635	0.4744192101910425	-1.5878906834989621	-1.5878906834989621	-1.5878906834989621	-0.036406413574948004	-1.5878906834989621	-1.5878906834989621	-0.036406413574948004	-0.4418715216831126	-1.5878906834989621	-1.5878906834989621	-1.5878906834989621	-1.135018702243058	-1.5878906834989621	-1.5878906834989621	-1.5878906834989621	-1.135018702243058	-1.5878906834989621	-0.4418715216831126	-1.5878906834989621	1	0.1931260554
TCGA-86-6562	TCGA-86-6562-01Z-00-DX1	0.1723923319511922	-0.009929224842761819	1.7128373728983415	2.292655868151283	1.2138462067793534	-2.516358611646501	-2.516358611646501	-2.516358611646501	-2.516358611646501	-0.009929224842761819	2.3696169092874118	-2.516358611646501	0.460074404402973	2.1418329784166996	0.8655395125111376	-2.516358611646501	2.1648224966413983	-0.009929224842761819	3.4175854651367668	1.0886830638253473	2.069512316837074	-2.516358611646501	1.0196901923383956	1.6764697287274668	1.0196901923383956	-2.516358611646501	1.3763651362771285	2.1183024810065056	-0.23307277615697153	-2.516358611646501	0.6832179557171836	1.4251553004465602	0.460074404402973	-2.516358611646501	0.7785281355215075	3.216914769674615	-0.5207548486087532	0.460074404402973	-0.9262199567169169	-2.516358611646501	-0.9262199567169169	2.387966047955608	-0.5207548486087532	-1.6193671372768623	-2.516358611646501	-1.6193671372768623	1	0.1951696374
TCGA-55-7914	TCGA-55-7914-01Z-00-DX1	3.29291626954769	2.705129604645571	2.19430398087958	1.0956916922114708	-1.8042955243841359	-1.8042955243841359	-1.8042955243841359	1.0956916922114708	2.19430398087958	4.592199253677951	-1.8042955243841359	1.7888388727714153	-1.8042955243841359	2.705129604645571	-1.8042955243841359	-1.8042955243841359	1.0956916922114708	2.8874511614395253	-1.8042955243841359	-1.8042955243841359	-1.8042955243841359	3.734749021826729	-1.8042955243841359	1.7888388727714153	-1.8042955243841359	2.705129604645571	2.705129604645571	1.0956916922114708	-1.8042955243841359	1.0956916922114708	-1.8042955243841359	1.7888388727714153	-1.8042955243841359	-1.8042955243841359	-1.8042955243841359	-1.8042955243841359	3.175133233891306	3.175133233891306	-1.8042955243841359	-1.8042955243841359	-1.8042955243841359	-1.8042955243841359	-1.8042955243841359	-1.8042955243841359	-1.8042955243841359	-1.8042955243841359	1	0.3299630267
TCGA-69-7974	TCGA-69-7974-01Z-00-DX1	4.0770717007367665	1.3960501720224752	0.8852245482564847	-1.6688112963776858	-1.6688112963776858	5.1289465115531865	3.2831198210548553	-0.21338774041162445	-1.6688112963776858	-0.21338774041162445	-1.6688112963776858	-1.6688112963776858	-1.6688112963776858	2.2715189093763755	-1.6688112963776858	-1.6688112963776858	1.3960501720224752	2.5592009818281567	1.57837172881643	-0.21338774041162445	-1.6688112963776858	-0.21338774041162445	-0.21338774041162445	1.1729066207082663	-1.6688112963776858	1.57837172881643	-1.6688112963776858	-1.6688112963776858	-1.6688112963776858	-0.21338774041162445	-0.21338774041162445	0.8852245482564847	0.47975944014832095	1.1729066207082663	1.57837172881643	-1.6688112963776858	-0.21338774041162445	-1.6688112963776858	4.275248629320515	-1.6688112963776858	-1.6688112963776858	0.47975944014832095	-1.6688112963776858	-1.6688112963776858	-1.6688112963776858	0.8852245482564847	1	0.3199672803
TCGA-05-4415	TCGA-05-4415-01Z-00-DX1	-0.9982539383380127	-0.9982539383380127	-0.9982539383380127	-0.9982539383380127	-0.9982539383380127	-0.9982539383380127	2.325342197300591	1.6321950167406456	-0.9982539383380127	3.018489377860536	1.6321950167406456	2.325342197300591	-0.9982539383380127	1.6321950167406456	3.2416329291747457	6.2669240049702815	-0.9982539383380127	4.197144374202182	-0.9982539383380127	-0.9982539383380127	-0.9982539383380127	4.404783738980427	-0.9982539383380127	-0.9982539383380127	-0.9982539383380127	-0.9982539383380127	-0.9982539383380127	-0.9982539383380127	-0.9982539383380127	-0.9982539383380127	1.6321950167406456	1.6321950167406456	-0.9982539383380127	-0.9982539383380127	-0.9982539383380127	-0.9982539383380127	-0.9982539383380127	-0.9982539383380127	-0.9982539383380127	-0.9982539383380127	-0.9982539383380127	-0.9982539383380127	-0.9982539383380127	-0.9982539383380127	-0.9982539383380127	-0.9982539383380127	1	0.1765393422
TCGA-73-4670	TCGA-73-4670-01Z-00-DX1	-1.8203317875847782	2.983689257148479	3.1284281027933902	1.9638578463334833	1.8685476665291585	2.0298158141252807	-1.8203317875847782	0.6645748622032226	-2.1726051669430992	4.051786001890638	-0.4340374264648874	-2.1726051669430992	-0.7217194989166682	2.574117367087661	-1.8203317875847782	-2.1726051669430992	2.645576331069806	1.3151624283443715	-1.1271846070248328	-1.1271846070248328	1.9408683281087846	-2.1726051669430992	2.0714885105258487	1.7060287370313834	-1.8203317875847782	0.6645748622032226	-1.8203317875847782	-2.1726051669430992	-2.1726051669430992	-2.1726051669430992	-1.8203317875847782	2.523473634268906	3.4371635844430037	-0.2108938751506777	1.357722042763168	-2.1726051669430992	1.357722042763168	-0.7217194989166682	-2.1726051669430992	-2.1726051669430992	1.175400485969213	0.8877184135174323	-0.028572318356722803	-0.4340374264648874	-0.7217194989166682	-2.1726051669430992	1	0.1813721953
TCGA-50-6591	TCGA-50-6591-01Z-00-DX1	-1.6228007197014103	-1.1729921714333411	0.9064493702464951	0.7729179776219723	1.8227401021206502	5.373793239327183	2.7588334612909846	0.6187672977947143	-1.6228007197014103	-0.07437988276523111	-0.4798449908733957	1.7173795864628234	-1.6228007197014103	-0.4798449908733957	3.233727075830912	3.3703026108366627	-1.1729921714333411	3.962806265616921	-1.6228007197014103	-1.6228007197014103	0.4364457410007594	-1.6228007197014103	1.3119144783546597	0.6187672977947143	-1.6228007197014103	1.4660651581819177	-1.6228007197014103	-1.6228007197014103	-1.6228007197014103	2.870059096401209	-1.1729921714333411	1.3919571860281952	-1.1729921714333411	1.3119144783546597	2.718828126677286	-1.6228007197014103	-1.6228007197014103	-1.6228007197014103	-1.6228007197014103	-1.6228007197014103	-1.6228007197014103	-0.07437988276523111	-1.1729921714333411	-1.6228007197014103	-0.4798449908733957	-1.6228007197014103	1	0.05741229061
TCGA-MP-A4T7	TCGA-MP-A4T7-01Z-00-DX1	-0.29815079254139576	1.573651384360196	3.0862394708043785	4.144500463948921	-0.9912979731013412	0.39499638801854964	2.6975814810125955	2.505209588365139	1.2059266042348789	0.9546121759539723	1.3112871198927047	0.39499638801854964	-0.29815079254139576	1.4936086766866596	1.088143568578495	3.5195615334155095	-0.29815079254139576	1.9531410060650995	-2.2268455653666424	-0.9912979731013412	-0.9912979731013412	-2.2268455653666424	1.573651384360196	2.87990303780655	-2.2268455653666424	1.3112871198927047	-0.29815079254139576	-2.2268455653666424	-2.2268455653666424	0.8004614961267142	-2.2268455653666424	-0.9912979731013412	2.00443430045265	0.10731431556676885	-2.2268455653666424	-2.2268455653666424	0.6181399393327593	-0.9912979731013412	-2.2268455653666424	-2.2268455653666424	0.39499638801854964	-2.2268455653666424	-2.2268455653666424	-2.2268455653666424	1.3112871198927047	-2.2268455653666424	1	0.2632260068
TCGA-86-8673	TCGA-86-8673-01Z-00-DX1	-1.462547991550096	0.6168935501297392	-0.36393570288198696	4.210775275621396	0.6168935501297392	-1.8718317200502606	-1.8718317200502606	1.756327833318104	-1.8718317200502606	-1.8718317200502606	1.37066535250612	-1.462547991550096	4.5462651938924985	-0.7694008109901516	2.344114498220223	-1.8718317200502606	3.0483115149667537	0.734676585786123	3.255950879744998	-1.8718317200502606	2.3216416423681645	-1.8718317200502606	1.756327833318104	3.152572525291163	-1.8718317200502606	-1.8718317200502606	-0.7694008109901516	0.4833621575052165	1.176509338065162	1.3100407306896846	-0.36393570288198696	1.0223586582379038	-1.8718317200502606	-1.8718317200502606	3.142622194437995	-1.462547991550096	-0.7694008109901516	-1.8718317200502606	-1.8718317200502606	-1.8718317200502606	-1.8718317200502606	1.176509338065162	1.9714392129350498	-0.7694008109901516	-1.8718317200502606	-1.8718317200502606	1	0.3624580545
TCGA-49-4501	TCGA-49-4501-01Z-00-DX2	0.7527422326279929	0.36833053371766145	2.8453940060446357	0.9456458987524847	3.905660089704396	-2.1881535704845207	-2.40425818852212	-2.40425818852212	-0.9001807917458464	0.2347991410931387	1.8225755567460595	-2.40425818852212	2.7256405264009533	1.851354521296103	-2.40425818852212	-2.1881535704845207	1.3452458874082511	-0.5324560116205292	1.16527450795925	-0.6995100962836949	1.7624070352796064	-2.1881535704845207	1.2846212655918166	1.0922493729443596	-1.0179638274022293	-2.1881535704845207	1.3799314453961413	3.47627479787858	3.874263235643724	-0.6995100962836949	-1.9987930804139555	1.6647685657156908	0.5914740850318712	0.5135125435621593	-0.10167309552807424	2.537384234087184	-0.10167309552807424	-0.6995100962836949	-2.1881535704845207	-1.7111110079621747	1.0614777142776068	-1.3056458998540101	-1.487967456647965	-1.487967456647965	-1.7111110079621747	-2.1881535704845207	1	0.2932950161
TCGA-MP-A4SV	TCGA-MP-A4SV-01Z-00-DX1	0.5115681573122259	2.0871045180706456	3.2841568795520075	3.5481224253864725	-1.9464944035503375	0.5115681573122259	-1.9464944035503375	4.249237775595595	2.7628599559187217	2.357394847810557	2.939316393260278	1.3588660176994303	-1.9464944035503375	1.7155409616381623	3.4989321811957006	3.2841568795520075	-1.2801913119158286	1.117703960882542	-1.9464944035503375	-1.9464944035503375	-1.9464944035503375	1.610180445980336	2.1537958925693177	0.3292466005182719	-1.9464944035503375	2.3833703342138177	0.3292466005182719	-1.9464944035503375	-1.9464944035503375	-1.9464944035503375	-0.18157902324771946	-0.5870441313558832	1.7643311258075944	-1.9464944035503375	-1.9464944035503375	-1.9464944035503375	-1.9464944035503375	0.10610304920406222	-1.9464944035503375	-1.9464944035503375	1.0223937810782173	-1.9464944035503375	-1.9464944035503375	-1.9464944035503375	-1.9464944035503375	-1.9464944035503375	1	0.3839868735
TCGA-97-8179	TCGA-97-8179-01Z-00-DX1	0.8822743313879347	2.340889354087451	3.4159711453453667	3.307077057106229	0.7769138157301079	-2.4320305016371764	0.8822743313879347	2.013676442879035	2.3638788723121498	2.045425141193615	0.37144870762194326	0.5255993874492022	-0.32169847293800213	1.9808866200560438	1.0645958881818887	-2.4320305016371764	-0.03401640048622134	0.5255993874492022	-1.4203107616061112	-2.4320305016371764	-1.4203107616061112	0.37144870762194326	2.10604976301005	2.190607151038113	-2.4320305016371764	-2.4320305016371764	2.8423691154352038	-0.03401640048622134	1.5754215119478796	-1.4203107616061112	-0.32169847293800213	0.659130780073724	2.605040929129038	-0.32169847293800213	-2.4320305016371764	-2.4320305016371764	0.5255993874492022	1.5754215119478796	-2.4320305016371764	-1.4203107616061112	-2.4320305016371764	-0.32169847293800213	-2.4320305016371764	-0.7271635810461659	-2.4320305016371764	-2.4320305016371764	1	0.1168454632
TCGA-93-A4JQ	TCGA-93-A4JQ-01Z-00-DX1	1.1194746995143507	2.1858261259642386	1.2104464777200774	1.6584712002470376	0.9081656058471435	-0.5387533770891819	0.47284753458929796	3.0855875558871833	2.0822854470233985	2.7477810962528335	3.0855875558871833	-1.2319005576491273	-0.5387533770891819	2.757083488915147	1.685870174435152	1.9250998635009862	-1.9250477382090727	1.2104464777200774	-2.517591786013461	-1.2319005576491273	-1.9250477382090727	1.8591418957091888	1.253006092138873	0.5598589115789281	-0.8264354495409627	2.2944599669670342	0.15439380347076348	-2.517591786013461	-2.517591786013461	-2.517591786013461	0.3775373547849732	0.7140095914061861	0.7140095914061861	-1.9250477382090727	-1.9250477382090727	-0.8264354495409627	1.2104464777200774	2.2493395316865645	-2.517591786013461	-1.9250477382090727	-0.3156098257749722	-2.517591786013461	-2.517591786013461	0.2721768391271464	-2.517591786013461	-2.517591786013461	1	0.511194205
TCGA-97-A4M5	TCGA-97-A4M5-01Z-00-DX1	1.273764982518368	2.5843475219025627	2.7870590343995665	3.4428186828878915	-1.211141667269632	-2.0856602857872115	-1.211141667269632	3.6904225317722616	2.606570658687273	1.5922187136369033	1.1867536055287387	0.49360642496879326	-2.0856602857872115	-0.2948509353954769	-1.9042888478295774	-1.211141667269632	1.1867536055287387	0.9860829100665871	-0.5179944867096866	0.17515269385025878	-0.2948509353954769	-2.0856602857872115	3.3990160602294983	2.8230989708827634	3.5679818258418976	-1.9042888478295774	1.4630069821568972	-2.0856602857872115	-2.0856602857872115	-2.0856602857872115	-2.0856602857872115	0.04162130122573604	2.993550952121334	-1.9042888478295774	-2.0856602857872115	-2.0856602857872115	-0.8056765591614674	-1.211141667269632	-0.8056765591614674	-2.0856602857872115	2.2853658941968487	-2.0856602857872115	1.2312053680995723	-1.211141667269632	-0.2948509353954769	-2.0856602857872115	1	0.301539561
TCGA-44-6144	TCGA-44-6144-01Z-00-DX1	-1.3829158583887464	-1.3829158583887464	-1.3829158583887464	-1.3829158583887464	-1.3829158583887464	2.963771409839827	5.547768962272058	-1.3829158583887464	-1.3829158583887464	-1.3829158583887464	-1.3829158583887464	-1.3829158583887464	-1.3829158583887464	-1.3829158583887464	-1.3829158583887464	-1.3829158583887464	-1.3829158583887464	3.8800621417139816	-1.3829158583887464	-1.3829158583887464	-1.3829158583887464	4.0623836985079365	-1.3829158583887464	-1.3829158583887464	-1.3829158583887464	2.676089337388046	2.676089337388046	-1.3829158583887464	-1.3829158583887464	2.270624229279881	2.270624229279881	1.5774770487199365	-1.3829158583887464	2.963771409839827	2.963771409839827	2.676089337388046	-1.3829158583887464	1.5774770487199365	-1.3829158583887464	3.1869149611540366	-1.3829158583887464	1.5774770487199365	-1.3829158583887464	-1.3829158583887464	-1.3829158583887464	-1.3829158583887464	1	0.2704177101
TCGA-L9-A7SV	TCGA-L9-A7SV-01Z-00-DX1	1.56546967840529	2.331641993980125	-0.5447435219412995	3.3107091319984523	-2.5164576829530434	-1.2378907025012449	1.732523763068456	3.1565584521711942	0.1484036586186459	0.8415508391785913	0.014872265994123168	-0.5447435219412995	-1.9310378830611903	-0.3215999706270898	0.9021754609950259	1.5346980197385363	-0.3215999706270898	0.9021754609950259	-0.8324255943930803	-0.8324255943930803	1.7825341836431177	3.3722670249978854	1.56546967840529	1.502949321423956	-2.5164576829530434	1.7065482766651954	0.1484036586186459	-2.5164576829530434	-1.9310378830611903	-1.2378907025012449	-1.9310378830611903	-0.13927841383313577	-1.9310378830611903	-2.5164576829530434	1.01340109610525	-0.13927841383313577	-0.5447435219412995	1.2470159472867555	-1.9310378830611903	-2.5164576829530434	1.01340109610525	0.014872265994123168	2.7324012110508766	-0.5447435219412995	-0.5447435219412995	-2.5164576829530434	1	0.08742345009
TCGA-78-7220	TCGA-78-7220-01Z-00-DX1	0.9496841544356451	1.5856729211556417	1.6146604580288941	0.25653697387569974	0.7673625976416902	4.241397303256112	1.7969820148228486	-0.3312496910264189	-1.9406876034605194	-0.8420753147924103	-0.8420753147924103	1.4932996010246264	-1.9406876034605194	1.722874042669127	0.005222545594793182	2.7321412310013864	0.7673625976416902	1.7481918506534164	-0.8420753147924103	-2.5007778872530064	2.1701862607127915	0.4572076693378513	1.1038348342629032	1.1038348342629032	-0.5543932423406286	1.6428313349955905	-2.5007778872530064	-2.5007778872530064	-2.5007778872530064	-0.14892813423246487	0.005222545594793182	1.237366226887426	-0.5543932423406286	1.237366226887426	1.8205125122330426	-2.5007778872530064	0.13875393821931592	-2.5007778872530064	0.25653697387569974	-2.5007778872530064	0.7673625976416902	0.005222545594793182	0.25653697387569974	-1.9406876034605194	-1.9406876034605194	-2.5007778872530064	1	0.1625190423
TCGA-78-7149	TCGA-78-7149-01Z-00-DX1	1.857230839007352	0.06547136977929657	0.06547136977929657	0.8764015859956258	0.06547136977929657	-1.478069280259735	-1.3208229913405933	-1.3208229913405933	3.1218282651497224	-1.478069280259735	-1.3208229913405933	-0.6276758107806488	1.4517657308991874	-1.3208229913405933	-1.3208229913405933	-1.478069280259735	0.8764015859956258	-0.6276758107806488	4.469137179556659	5.4302784775961666	0.4709364778874612	-0.22221070267248422	1.3182343382746646	1.0770722814577764	1.975013874663735	-1.478069280259735	0.758618550339242	1.244126366120943	4.502222904142425	-1.478069280259735	0.6250871577147192	0.2886149210935063	0.06547136977929657	-1.478069280259735	-1.478069280259735	-1.478069280259735	-0.22221070267248422	-1.478069280259735	-1.478069280259735	-1.478069280259735	0.8764015859956258	-1.3208229913405933	-1.3208229913405933	-1.478069280259735	-1.3208229913405933	-1.478069280259735	1	0.1337780088
TCGA-73-4675	TCGA-73-4675-01Z-00-DX1	2.0316116235995043	0.37338354699597165	1.1271553493723516	-1.7060579946838637	-2.1579752228502924	2.2829260518804104	0.08570147454419086	-1.7060579946838637	-2.1579752228502924	2.1651430162240266	-0.6074457060157545	3.1142235709211725	-2.1579752228502924	3.2284159384468274	-2.1579752228502924	1.589778871320465	0.37338354699597165	0.6918372781145061	2.1857623034267624	1.589778871320465	0.49116658265235547	3.2211956904733405	1.2896742788701268	0.37338354699597165	1.8492900668055494	-0.09662008224976404	-2.1579752228502924	-2.1579752228502924	-2.1579752228502924	-2.1579752228502924	1.4294362212452851	0.5965270983101814	0.37338354699597165	-1.0129108141239183	1.066530727555917	-2.1579752228502924	-1.0129108141239183	-1.0129108141239183	4.473958658968709	-0.31976363356397375	0.08570147454419086	-1.0129108141239183	-1.7060579946838637	-2.1579752228502924	-2.1579752228502924	-2.1579752228502924	1	0.1332613424
TCGA-78-7536	TCGA-78-7536-01Z-00-DX1	-0.7225434683089453	0.6637508928109446	0.28905744336953454	-2.108837829428836	0.28905744336953454	-2.108837829428836	2.6185499892835042	-2.108837829428836	-2.145574681652641	3.0444537650689427	-2.108837829428836	1.7623631814790546	1.2923595522333189	2.766359493772315	0.9356846082945864	-2.145574681652641	0.72437551462738	1.9165138613063126	0.3760688203591638	0.5992123716733735	1.4746811090272738	-2.145574681652641	-0.3170783602007816	1.2233666807463672	0.982204623929479	-2.108837829428836	-2.145574681652641	-0.16292768037352356	-0.4993999169947356	1.5020800832153878	-1.010225540760727	2.3570702892257476	-1.010225540760727	4.744461263757242	1.2923595522333189	-2.145574681652641	2.2731888052450455	-2.145574681652641	-2.108837829428836	1.4175226951873245	0.19374726356520977	1.110037995439364	-2.145574681652641	-2.145574681652641	-2.145574681652641	-0.16292768037352356	1	0.1360243692
TCGA-05-4398	TCGA-05-4398-01Z-00-DX1	3.144451746267125	0.6187231019588699	-1.6833845501094205	1.535013833833025	-1.6833845501094205	2.7587892654551407	-0.07442407860107547	2.4905252788604613	2.1228004987351436	0.6187231019588699	-1.6833845501094205	1.717335390626979	-1.6833845501094205	1.535013833833025	-1.6833845501094205	4.229641014603094	-1.6833845501094205	2.815947679295089	-1.6833845501094205	1.0241882100670345	-1.6833845501094205	4.909182543107261	-0.07442407860107547	1.0241882100670345	-1.6833845501094205	1.0241882100670345	1.0241882100670345	-1.6833845501094205	-1.6833845501094205	-1.6833845501094205	-0.07442407860107547	0.6187231019588699	-1.6833845501094205	-0.07442407860107547	-1.6833845501094205	-1.6833845501094205	-0.07442407860107547	4.269381343252608	-1.6833845501094205	-1.6833845501094205	-1.6833845501094205	-1.6833845501094205	-1.6833845501094205	-1.6833845501094205	-0.07442407860107547	-1.6833845501094205	1	0.2863178809
TCGA-50-5044	TCGA-50-5044-01Z-00-DX1	-1.8383724434054844	1.7581248365406603	1.3786352148357564	1.9047283107325361	-1.8383724434054844	-1.8383724434054844	0.19998021849411085	4.916244451987788	-1.8383724434054844	2.5272579240785276	1.3786352148357564	-1.18631414262578	-1.8383724434054844	1.6468992014304362	-1.18631414262578	4.044794474228807	0.7595960064295335	1.29859250716222	-1.8383724434054844	1.5862745796140016	1.9047283107325361	-1.8383724434054844	1.3786352148357564	2.764929575955647	3.1574912792279037	3.33547443442326	-1.8383724434054844	-1.8383724434054844	-1.8383724434054844	-1.8383724434054844	-1.8383724434054844	1.116270950368266	0.6054453266022746	-1.18631414262578	-1.18631414262578	-1.8383724434054844	-1.8383724434054844	-1.8383724434054844	-0.49316696206583455	-1.8383724434054844	0.7595960064295335	0.19998021849411085	0.19998021849411085	-1.8383724434054844	-0.49316696206583455	-1.8383724434054844	1	0.4123181411
TCGA-75-6214	TCGA-75-6214-01Z-00-DX1	1.7567141427476534	2.9353691390892998	-1.2861318486485178	-1.2861318486485178	-1.2861318486485178	3.981337694271987	2.9353691390892998	-1.2861318486485178	-1.2861318486485178	-1.2861318486485178	-1.2861318486485178	2.7683150544261332	-1.2861318486485178	-1.2861318486485178	1.063566962187708	5.754914844416852	-1.2861318486485178	4.108089399911131	-1.2861318486485178	-1.2861318486485178	-1.2861318486485178	3.771617163289918	-1.2861318486485178	-1.2861318486485178	-1.2861318486485178	3.0094771112430214	-1.2861318486485178	-1.2861318486485178	-1.2861318486485178	-1.2861318486485178	0.37041978162776257	1.7567141427476534	-1.2861318486485178	1.4690320702958726	1.063566962187708	-1.2861318486485178	-1.2861318486485178	-1.2861318486485178	-1.2861318486485178	-1.2861318486485178	-1.2861318486485178	0.37041978162776257	-1.2861318486485178	1.4690320702958726	-1.2861318486485178	-1.2861318486485178	1	0.2230692317
TCGA-78-7156	TCGA-78-7156-01Z-00-DX1	0.7706388620114311	0.36517375390326645	0.36517375390326645	0.36517375390326645	0.36517375390326645	-1.2176022041010564	-1.2176022041010564	-1.2176022041010564	4.028735400032913	-1.2176022041010564	-0.32797342665667895	2.763069026701637	-1.2176022041010564	-1.2176022041010564	-1.2176022041010564	-1.2176022041010564	-1.2176022041010564	-1.2176022041010564	4.225903464943862	4.204626066496577	1.974611666337367	-1.2176022041010564	1.6179367223986345	-1.2176022041010564	-0.32797342665667895	-1.2176022041010564	-1.2176022041010564	3.6973782640784707	5.835341377377962	-1.2176022041010564	0.36517375390326645	0.36517375390326645	-1.2176022041010564	-0.32797342665667895	-0.32797342665667895	-0.32797342665667895	-1.2176022041010564	-1.2176022041010564	-1.2176022041010564	-1.2176022041010564	0.7706388620114311	-1.2176022041010564	-1.2176022041010564	-1.2176022041010564	-1.2176022041010564	-1.2176022041010564	1	0.04866912554
TCGA-44-3918	TCGA-44-3918-01Z-00-DX1	2.7781462772525334	1.6575550818656484	0.8954150298187518	-2.1214515558092133	-2.1214515558092133	4.142461731653649	3.492799663033442	-2.1214515558092133	-2.1214515558092133	1.347400153561809	2.040547334121754	-2.1214515558092133	-1.0504951192365617	1.5885622103786967	1.0289464224432745	-2.1214515558092133	1.347400153561809	2.900748599344866	-1.0504951192365617	-1.0504951192365617	-0.3573479386766163	1.5144542382249755	0.04811716943154831	0.04811716943154831	-2.1214515558092133	4.030909245747901	0.3357992418833291	-1.0504951192365617	-2.1214515558092133	2.127558711111384	-0.3573479386766163	1.434411530551439	0.7412643499914937	-1.0504951192365617	0.8954150298187518	-2.1214515558092133	-1.0504951192365617	-0.3573479386766163	-0.3573479386766163	-0.3573479386766163	-2.1214515558092133	-1.0504951192365617	-2.1214515558092133	-2.1214515558092133	1.2520899737574842	-1.0504951192365617	1	0.3779891585
TCGA-64-5774	TCGA-64-5774-01Z-00-DX1	-1.4790244098932206	1.3645442344033771	2.8686216311796513	2.750838595523268	-1.4790244098932206	-1.4790244098932206	3.8068912697725814	2.2808349662775322	-1.4790244098932206	4.003601564018636	-1.4790244098932206	-1.4790244098932206	-1.4790244098932206	0.6713970538434317	4.622640772424859	-1.4790244098932206	-1.4790244098932206	-1.4790244098932206	-1.4790244098932206	-1.4790244098932206	-1.4790244098932206	-1.4790244098932206	2.2808349662775322	4.137132956643159	0.6713970538434317	-1.4790244098932206	-1.4790244098932206	-1.4790244098932206	-1.4790244098932206	-1.4790244098932206	0.6713970538434317	4.500038450332527	-1.4790244098932206	3.762439507201748	2.0576914149633225	-1.4790244098932206	-1.4790244098932206	-1.4790244098932206	-1.4790244098932206	-1.4790244098932206	0.6713970538434317	1.7700093425115417	-1.4790244098932206	-1.4790244098932206	-1.4790244098932206	-1.4790244098932206	1	0.1502112972
TCGA-55-6980	TCGA-55-6980-01Z-00-DX1	2.301015444753671	1.3264558047555401	1.2751625103679896	0.4101650728813855	0.1224830004296038	-1.6692764687984507	2.3560752219366985	1.1033122534413304	-0.059838556364350204	0.5279481085377684	1.5495993560697499	-0.5706641801303416	-1.6692764687984507	0.8156301809895492	-0.5706641801303416	-2.55678318471183	1.9142424696576592	0.9697808608168081	-0.5706641801303416	-0.9761292882385053	1.1639368752577655	2.2819672497829764	1.8272310926680295	1.3264558047555401	-2.55678318471183	0.27663368025686275	4.000604454182069	1.1639368752577655	-2.55678318471183	-2.55678318471183	0.4101650728813855	1.3752459689249719	1.8570840558177104	0.1224830004296038	0.4101650728813855	-0.5706641801303416	-2.55678318471183	2.0683931494849173	-2.55678318471183	-2.55678318471183	0.8156301809895492	-0.5706641801303416	-0.9761292882385053	-2.55678318471183	-2.55678318471183	-2.55678318471183	1	0.3797534299
TCGA-78-7155	TCGA-78-7155-01Z-00-DX1	1.2249508192279057	2.278100733819258	2.5599518859602464	0.46281076718100955	1.512632891679687	4.291452163670105	-0.09680502075441311	-1.483099381874304	-2.2610557233644863	1.9508878226108424	2.524233803358167	0.7141251954619152	-0.09680502075441311	1.001807267913696	1.3501139621819123	-1.483099381874304	0.3086600873537506	2.278100733819258	-2.2610557233644863	-2.2610557233644863	1.4072723760218606	1.2249508192279057	0.5963421598055323	0.5963421598055323	-2.2610557233644863	3.5858048203459276	-2.2610557233644863	-2.2610557233644863	-2.2610557233644863	-0.7899522013143585	0.46281076718100955	0.3086600873537506	1.0818499755872324	2.254570236409064	1.001807267913696	-2.2610557233644863	0.3086600873537506	-0.3844870932061948	-2.2610557233644863	1.4072723760218606	-1.483099381874304	-2.2610557233644863	-1.483099381874304	-2.2610557233644863	-2.2610557233644863	-2.2610557233644863	1	0.1078609373
TCGA-MN-A4N1	TCGA-MN-A4N1-01Z-00-DX2	0.37749560265630144	0.4645069796459307	3.194536087466916	3.2026552119054204	-0.2286402009140147	-2.7135468507020155	1.2376968678794125	2.910470655485324	2.6755248791144863	1.7172699481412992	2.00495202059308	2.256266448873986	-2.7135468507020155	1.093115639068305	2.04004334040435	-1.3272524895821238	-1.1041089382679141	-0.14859749324047744	1.7291044057883016	-2.216163442784093	-1.3272524895821238	2.4397447437957642	1.9498922434100527	1.5631192683140407	0.6186576594731896	-2.7135468507020155	3.922399704984632	1.256745062850107	0.5053289741661864	-2.216163442784093	1.1366007510080438	0.2821854228519767	2.1917279277364146	-2.7135468507020155	-2.7135468507020155	-2.0203996701420692	-1.6149345620339046	1.3973270134712967	-2.7135468507020155	-2.7135468507020155	-0.0054966495998050036	-1.1041089382679141	-2.7135468507020155	-2.216163442784093	-2.7135468507020155	-2.216163442784093	1	0.158387172
TCGA-95-A4VP	TCGA-95-A4VP-01Z-00-DX1	0.7205946701495032	1.9733576386448712	-1.358846871530333	2.447815618239987	-1.8617860190894087	-1.358846871530333	2.3300325825836037	3.0955004247231748	1.4743664725258832	1.5315248863658315	0.2505910409037675	5.18218312765957	-1.8617860190894087	-1.358846871530333	3.0478723757339203	1.0390484012680377	0.838377705805887	1.9369899944739961	0.4329125976977224	-1.358846871530333	-0.260234582862223	0.7205946701495032	-0.6656996909703876	1.3492033295718775	-1.358846871530333	1.7766473443988167	-0.6656996909703876	-1.358846871530333	-1.358846871530333	-1.358846871530333	-1.358846871530333	0.4329125976977224	-1.8617860190894087	1.0390484012680377	2.5531761338978134	-1.8617860190894087	-1.8617860190894087	-1.8617860190894087	-1.8617860190894087	-1.8617860190894087	-1.358846871530333	2.845845747860633	-1.358846871530333	-1.8617860190894087	-1.8617860190894087	-1.8617860190894087	1	0.4073422477
TCGA-64-1679	TCGA-64-1679-01Z-00-DX1	2.6905774048754694	-2.247562992926417	3.5115579569452997	2.4899067094133183	2.372123673756935	-2.247562992926417	-2.247562992926417	-0.4004650484828467	-2.247562992926417	0.2926821320770987	-0.4004650484828467	-0.4004650484828467	-2.247562992926417	2.4327482955733695	-0.4004650484828467	-2.247562992926417	1.9021200445111992	0.6981472401852633	0.6981472401852633	-0.4004650484828467	1.3912944207452087	-2.247562992926417	1.6789764931969895	2.238592281132412	-2.247562992926417	-2.247562992926417	3.0335221560022996	3.6068681367496245	0.9858293126370441	-2.247562992926417	2.543973930683594	2.4327482955733695	1.7967595288533729	0.2926821320770987	-0.4004650484828467	1.5454451005724672	-0.4004650484828467	0.6981472401852633	-2.247562992926417	-2.247562992926417	-2.247562992926417	1.6789764931969895	-2.247562992926417	-2.247562992926417	-2.247562992926417	-2.247562992926417	1	0.3355095792
TCGA-86-A4P8	TCGA-86-A4P8-01Z-00-DX1	3.85315912834134	2.24372121590724	0.5389731236688142	-2.2003182669133503	1.6375854123369242	2.043050520445089	2.410775300570406	-2.2003182669133503	2.6184146653486504	-2.2003182669133503	2.043050520445089	-0.15417405689113117	2.043050520445089	0.9444382317769788	-2.2003182669133503	0.5389731236688142	2.4848832727241277	2.6184146653486504	-2.2003182669133503	-0.15417405689113117	-0.15417405689113117	2.043050520445089	1.2321203042287596	1.6375854123369242	-2.2003182669133503	3.06470176797707	-2.2003182669133503	-2.2003182669133503	-2.2003182669133503	3.5347053972228055	-2.2003182669133503	1.6375854123369242	-0.15417405689113117	-2.2003182669133503	0.9444382317769788	-2.2003182669133503	1.2321203042287596	-2.2003182669133503	-2.2003182669133503	-0.15417405689113117	1.2321203042287596	-2.2003182669133503	-2.2003182669133503	-2.2003182669133503	-2.2003182669133503	-2.2003182669133503	1	0.3990923062
TCGA-50-6590	TCGA-50-6590-01Z-00-DX1	-2.1619752246125987	3.3560324922432443	2.0671934672740666	4.267587619371565	1.2198956068868627	1.556367843508076	-0.3895423055472369	2.9426622046279665	-2.1619752246125987	-0.3895423055472369	2.46308912436608	1.556367843508076	1.507577679338644	-1.488154594215347	2.8938720404585347	2.296035039702914	-0.7950074136554015	1.3450587498408693	-2.1619752246125987	-2.1619752246125987	2.4036657038952796	-0.7950074136554015	2.760340647834012	0.5912869474644893	-0.3895423055472369	-1.488154594215347	-2.1619752246125987	-2.1619752246125987	-2.1619752246125987	1.2198956068868627	-2.1619752246125987	-1.488154594215347	1.6028878591429687	-0.3895423055472369	-0.10186023309545611	-2.1619752246125987	1.4562843849510934	-2.1619752246125987	-2.1619752246125987	-2.1619752246125987	-2.1619752246125987	-2.1619752246125987	0.7090699831208722	1.2198956068868627	0.7090699831208722	-2.1619752246125987	1	0.480646494
TCGA-50-5066	TCGA-50-5066-01Z-00-DX1	-1.1378210072903556	3.516139342867168	1.937953973937172	1.3470856424976452	-0.6269953835243642	1.260074265508015	-0.4446738267304102	1.289927228657696	-2.020646582869964	2.705209126650839	3.6496707354916906	0.7592989775955257	-2.020646582869964	1.5247668197350972	1.8744405682148462	0.6539384619376998	1.0594035700458644	3.4054737749796486	-2.020646582869964	-2.020646582869964	-0.03920871862224562	-1.1378210072903556	1.6137143057515937	1.130862534028009	-2.020646582869964	4.555911131512344	-2.020646582869964	-2.020646582869964	-2.020646582869964	-0.8501389348385748	0.16146197683990504	1.452446158155471	1.6755897094696812	-0.03920871862224562	-0.15699175427862944	-2.020646582869964	1.401152863767921	-2.020646582869964	-2.020646582869964	-2.2364332959584647	-2.020646582869964	-2.020646582869964	-2.020646582869964	0.16146197683990504	-0.15699175427862944	-2.020646582869964	1	0.2750783849
TCGA-MP-A4T2	TCGA-MP-A4T2-01Z-00-DX1	-0.6403654903658351	-0.2349003822576714	4.308394400012332	3.301216317303855	0.9690724220682645	1.374537530176429	1.556859086970384	1.374537530176429	-2.3055090589389984	0.6123974781295329	3.199086822227475	1.4997006731304352	1.0643826018725893	1.9986918392494233	0.458246798302274	-2.3055090589389984	0.05278169019410939	1.1513939788622194	-2.3055090589389984	-1.3335126709257805	1.374537530176429	-0.6403654903658351	2.1928478536903806	0.7459288707540548	-2.3055090589389984	-2.3055090589389984	-2.3055090589389984	-1.3335126709257805	-1.3335126709257805	-2.3055090589389984	0.05278169019410939	0.2759252415083191	2.0676847107363745	1.8445411594221648	-2.3055090589389984	-2.3055090589389984	0.458246798302274	0.7459288707540548	-2.3055090589389984	0.2759252415083191	0.9690724220682645	-1.3335126709257805	1.2314366865357558	-0.6403654903658351	-2.3055090589389984	-2.3055090589389984	1	0.2292172717
TCGA-62-A46P	TCGA-62-A46P-01Z-00-DX1	1.2177928016841282	-0.9632255105653478	-0.9632255105653478	-0.9632255105653478	-0.9632255105653478	-0.9632255105653478	-0.9632255105653478	-0.9632255105653478	-0.9632255105653478	-0.9632255105653478	-0.9632255105653478	-0.9632255105653478	4.513629667688457	3.009552270912183	-0.9632255105653478	-0.9632255105653478	-0.9632255105653478	-0.9632255105653478	-0.9632255105653478	5.660444058174445	2.604087162804019	-0.9632255105653478	-0.9632255105653478	-0.9632255105653478	-0.9632255105653478	-0.9632255105653478	-0.9632255105653478	-0.9632255105653478	5.782140993151964	-0.9632255105653478	1.9109399822440736	-0.9632255105653478	-0.9632255105653478	2.3164050903522373	-0.9632255105653478	3.163702950739441	-0.9632255105653478	-0.9632255105653478	-0.9632255105653478	-0.9632255105653478	-0.9632255105653478	-0.9632255105653478	2.3164050903522373	-0.9632255105653478	-0.9632255105653478	1.2177928016841282	1	0.1367803034
TCGA-44-A47A	TCGA-44-A47A-01Z-00-DX1	1.4587282083520074	2.7580111924822686	-2.236408225717004	-0.045349188424266274	-2.236408225717004	1.9695538321179984	3.3390410749215076	2.396997846944938	-2.236408225717004	-0.7384963689842117	-2.236408225717004	2.662701012677944	-2.236408225717004	-2.236408225717004	0.36011591968389745	3.61821245770538	-0.7384963689842117	3.23179554456791	-2.236408225717004	-2.236408225717004	-0.045349188424266274	2.7878641556319494	1.9695538321179984	0.8709415434498888	-2.236408225717004	1.8264529884773246	-0.7384963689842117	-2.236408225717004	-2.236408225717004	-0.045349188424266274	0.6477979921356791	0.36011591968389745	-2.236408225717004	-0.7384963689842117	-0.7384963689842117	-2.236408225717004	-0.045349188424266274	-0.7384963689842117	0.8709415434498888	-0.7384963689842117	0.8709415434498888	-0.045349188424266274	2.9250652771454346	2.51960016903727	-0.7384963689842117	-2.236408225717004	1	0.2842849473
TCGA-86-7953	TCGA-86-7953-01Z-00-DX1	1.4213447516167612	2.288845319321484	-0.5245653974385522	-1.6231776861066614	-0.5245653974385522	4.613191904097043	1.9603412523494481	-0.23688332498677145	-2.1861212641347594	1.1494110361331193	1.6726591798976673	-1.6231776861066614	-0.23688332498677145	0.16858178312139316	0.16858178312139316	2.53570539725301	1.4213447516167612	2.138022429586901	1.5123165298224879	-2.1861212641347594	-1.6231776861066614	1.372554587447329	-0.23688332498677145	0.5740468912295578	-1.6231776861066614	1.8733298753598184	-2.1861212641347594	-2.1861212641347594	-2.1861212641347594	3.439417346920305	-1.6231776861066614	-0.013739773672560851	-2.1861212641347594	-0.5245653974385522	1.9877402265375625	-2.1861212641347594	-0.013739773672560851	-2.1861212641347594	2.4543597577990575	-0.013739773672560851	-0.5245653974385522	0.45626385557317395	-0.930030505546716	-0.013739773672560851	-1.6231776861066614	-2.1861212641347594	1	0.4244447404
TCGA-97-8172	TCGA-97-8172-01Z-00-DX1	2.228974356537225	2.2095562706801237	1.5358271759772801	2.6721797926282367	-0.6236570733760924	-2.054849989179001	1.2221696171222387	1.6099351481310018	4.308415898217061	0.35717217963563375	-0.33597500092431165	-1.029122181484257	0.223640787011111	-2.054849989179001	-2.054849989179001	-1.7222693620442024	1.4132248538849472	-0.11283144961010194	-2.054849989179001	-1.029122181484257	1.322253075679221	2.0843931277261176	2.467385379982223	3.175570437906709	-2.054849989179001	-2.054849989179001	4.073788388721169	-0.6236570733760924	-2.054849989179001	-2.054849989179001	-1.7222693620442024	-0.33597500092431165	2.061920271874059	-1.7222693620442024	-2.054849989179001	-2.054849989179001	-0.6236570733760924	2.2095562706801237	-2.054849989179001	-2.054849989179001	2.2667146845200725	-1.029122181484257	0.9167879675710564	-0.6236570733760924	-0.11283144961010194	-2.054849989179001	1	0.3355493083
TCGA-97-7937	TCGA-97-7937-01Z-00-DX1	1.6457311343374235	0.36479728887535945	2.0134559144627406	2.6265603873491497	0.7012695254965715	-1.244640623558741	3.1498085311136976	2.418921022570905	2.88249376148635	-1.244640623558741	-1.244640623558741	-0.14602833489063194	-1.8548245336215317	1.3203087339027952	-1.8548245336215317	-0.5514934429987957	0.5471188456693135	0.8348009181210942	-0.5514934429987957	-1.8548245336215317	0.5471188456693135	4.560494345357747	1.7510916499952494	2.3388783148973684	-1.8548245336215317	-0.5514934429987957	4.716364716064532	-0.5514934429987957	-1.8548245336215317	-1.8548245336215317	-0.14602833489063194	-0.5514934429987957	1.0579444694353048	-1.8548245336215317	-1.244640623558741	-1.244640623558741	-1.8548245336215317	0.9525839537774781	-1.244640623558741	-1.244640623558741	-1.8548245336215317	-0.5514934429987957	-1.8548245336215317	-1.8548245336215317	0.14165373756114974	-1.8548245336215317	1	0.1874721001
TCGA-78-7535	TCGA-78-7535-01Z-00-DX1	-0.08396459951719404	-0.7771117800771394	-0.48942970762535865	-1.8757240687452494	-0.08396459951719404	-0.48942970762535865	2.18471894180117	0.32150050859097057	-2.0500096569815636	-0.26628615631114894	-1.182576888185304	1.6506364558709126	-1.8757240687452494	1.2153183846130666	-0.08396459951719404	0.07018608031006401	1.3431517561229516	2.4283410244589207	0.9574892753109676	-1.182576888185304	1.5900118340544775	0.6892252887162877	1.2597701471839011	-0.26628615631114894	1.1200082048087419	-1.182576888185304	-2.0500096569815636	-2.0500096569815636	-1.8757240687452494	2.6460645083037915	2.578623227508259	1.3023297616026968	-0.48942970762535865	2.0755196498361785	2.0755196498361785	-2.0500096569815636	-1.182576888185304	-2.0500096569815636	0.42686102424879646	4.990167006138189	-2.0500096569815636	2.7877150253668184	-1.8757240687452494	-2.0500096569815636	-2.0500096569815636	-2.0500096569815636	1	0.2364975888
TCGA-86-7954	TCGA-86-7954-01Z-00-DX1	2.1751160846967172	1.2588253528225621	1.4129760326498206	0.8533602447143975	0.5656781722626167	1.2588253528225621	2.9934264082106683	-2.790902143910732	-2.790902143910732	0.8533602447143975	-2.790902143910732	-2.790902143910732	-0.5329341164054933	0.8533602447143975	0.16021306415445213	1.546507425274343	1.546507425274343	0.8533602447143975	1.0765037960286077	0.5656781722626167	1.2588253528225621	0.16021306415445213	0.8533602447143975	0.16021306415445213	2.032015241056044	2.799270393769711	-2.790902143910732	-2.790902143910732	-2.790902143910732	1.4129760326498206	1.2588253528225621	1.6642904609307267	-0.5329341164054933	-2.790902143910732	1.2588253528225621	-2.790902143910732	0.5656781722626167	-2.790902143910732	1.2588253528225621	0.16021306415445213	0.8533602447143975	0.5656781722626167	0.16021306415445213	0.16021306415445213	-2.790902143910732	-2.790902143910732	1	0.3943541926
TCGA-4B-A93V	TCGA-4B-A93V-01Z-00-DX1	0.14984179238037765	0.6018269161234349	1.2484540810484877	1.3394258592542148	1.0943034012212296	-0.409773995555045	2.1159546487532106	2.7682798347929007	0.842988972940323	1.4620281813465463	2.9914233861071104	2.9661055781228205	1.2484540810484877	0.842988972940323	2.246982911159615	4.229797617150379	0.7688810007866014	1.4620281813465463	-2.3167651002361893	-2.3167651002361893	-1.796068356674935	1.2949740966833803	0.4011562206612842	0.5065167363191101	-0.6974560680068258	0.4011562206612842	-1.796068356674935	-2.3167651002361893	-2.3167651002361893	0.2833731850049004	-0.409773995555045	0.4011562206612842	0.4011562206612842	0.14984179238037765	-1.796068356674935	-2.3167651002361893	-0.409773995555045	-2.3167651002361893	-2.3167651002361893	-2.3167651002361893	0.14984179238037765	-2.3167651002361893	-2.3167651002361893	-2.3167651002361893	2.7472264255950685	-2.3167651002361893	1	0.2449271888
TCGA-62-A46O	TCGA-62-A46O-01Z-00-DX1	0.8187019605959218	0.9364849962523047	-0.007976612588546317	1.5724737629723018	-1.9538867616438598	1.542620799822621	3.0699937592024167	1.9779388710804664	0.12555478003597642	0.4440085111545109	1.0906356760795637	3.453285009816259	-2.534959770767742	-1.2607395810839144	3.0500595443015994	2.987755660965445	-1.2607395810839144	0.8793265824123564	-0.007976612588546317	-0.567592400523969	0.9364849962523047	2.6310807170267125	0.531019888144141	1.3419501043604698	-0.34444884920975927	0.24333781569236024	-0.8552744729757498	-1.2607395810839144	-2.534959770767742	-2.534959770767742	-1.2607395810839144	0.34869833135018613	-0.567592400523969	0.8793265824123564	-0.16212729241580437	-2.534959770767742	0.24333781569236024	-2.534959770767742	0.9905522175225805	-2.534959770767742	-0.8552744729757498	-0.007976612588546317	1.4134090683426148	-2.534959770767742	-0.8552744729757498	-2.534959770767742	1	0.08154197279
TCGA-44-6776	TCGA-44-6776-01Z-00-DX1	1.4841825808681461	-1.857373394170203	1.8026363119866806	-1.857373394170203	2.662837577209792	-1.857373394170203	-1.857373394170203	-1.857373394170203	2.449263476911733	-0.59525896081169	0.50335332785642	1.1965005084163653	0.50335332785642	3.430092729923459	-1.857373394170203	-1.857373394170203	-1.857373394170203	1.1965005084163653	3.2548886408983684	4.860062154546012	-1.857373394170203	1.9696903966498467	-1.857373394170203	-1.857373394170203	3.44779230702286	-1.857373394170203	-1.857373394170203	-0.59525896081169	2.043798368803569	-0.59525896081169	3.2965613372989364	0.7910354003082007	0.7910354003082007	1.0141789516224105	-1.857373394170203	0.09788821974825535	1.601965616524529	1.1965005084163653	-1.857373394170203	1.1965005084163653	-1.857373394170203	-1.857373394170203	-1.857373394170203	-1.857373394170203	-1.857373394170203	-1.857373394170203	1	0.08524658361
TCGA-49-AARO	TCGA-49-AARO-01Z-00-DX1	2.1863602985687	1.1931085255584164	2.579402886678307	-0.41632938687568366	2.604095499268679	-0.010864278767519053	-0.41632938687568366	-0.41632938687568366	-2.4658061398535835	1.663112154804152	2.6971859223346906	0.8364335816196844	-0.010864278767519053	3.208011546100682	0.6822829017924263	-2.4658061398535835	-0.010864278767519053	1.3754300823523713	-2.4658061398535835	-2.4658061398535835	0.49996134499847145	3.234328854418055	1.663112154804152	-2.4658061398535835	-2.4658061398535835	-1.109476567435629	-0.010864278767519053	-1.109476567435629	-2.4658061398535835	-1.109476567435629	2.445871494053785	2.0685772629123167	1.1931085255584164	-0.41632938687568366	-2.4658061398535835	1.5295807621796298	0.27681779368426174	2.2917208142265264	-2.4658061398535835	-1.109476567435629	1.5295807621796298	-1.109476567435629	1.08774800990059	-2.4658061398535835	-2.4658061398535835	-2.4658061398535835	1	0.394893742
TCGA-55-7570	TCGA-55-7570-01Z-00-DX1	-2.261120711590846	2.5254181964359286	3.719340664908363	-2.261120711590846	2.4200576807781022	1.6091274645617735	0.22283310344188312	0.22283310344188312	-2.261120711590846	2.4200576807781022	0.22283310344188312	-2.261120711590846	0.9159802840018285	2.8618904330571415	0.22283310344188312	2.620728376240254	1.3214453921099931	2.620728376240254	0.22283310344188312	0.9159802840018285	0.9159802840018285	-2.261120711590846	1.8322710158759836	-2.261120711590846	1.8322710158759836	0.22283310344188312	-2.261120711590846	-2.261120711590846	-2.261120711590846	-2.261120711590846	0.22283310344188312	2.8618904330571415	3.1672720826083234	1.6091274645617735	0.22283310344188312	-2.261120711590846	0.22283310344188312	-2.261120711590846	-2.261120711590846	-2.261120711590846	2.302274645121719	-2.261120711590846	-2.261120711590846	0.22283310344188312	-2.261120711590846	-2.261120711590846	1	0.3258544809
TCGA-67-3770	TCGA-67-3770-01Z-00-DX1	-1.1079396954882021	-1.1079396954882021	2.6536447399641263	-1.1079396954882021	-1.1079396954882021	-1.1079396954882021	-1.1079396954882021	3.2414314048662454	3.2414314048662454	3.6832641571452847	-1.1079396954882021	-1.1079396954882021	-1.1079396954882021	3.2414314048662454	-1.1079396954882021	-1.1079396954882021	-1.1079396954882021	1.7373540080899712	-1.1079396954882021	-1.1079396954882021	-1.1079396954882021	4.570567352146187	2.9901169765853393	-1.1079396954882021	-1.1079396954882021	-1.1079396954882021	2.8359662967580808	-1.1079396954882021	-1.1079396954882021	-1.1079396954882021	-1.1079396954882021	-1.1079396954882021	2.4305011886499166	-1.1079396954882021	-1.1079396954882021	-1.1079396954882021	-1.1079396954882021	6.000033885131287	-1.1079396954882021	-1.1079396954882021	-1.1079396954882021	-1.1079396954882021	-1.1079396954882021	-1.1079396954882021	1.0442068275300258	-1.1079396954882021	1
TCGA-44-2666	TCGA-44-2666-01Z-00-DX1	2.448825051087257	2.0921501071485245	0.14623995809321144	-2.023469655957739	-2.023469655957739	-2.023469655957739	-2.023469655957739	-2.023469655957739	3.3242937884411567	2.711189315554748	-2.023469655957739	-2.023469655957739	0.5517050662013752	2.448825051087257	-2.023469655957739	-2.023469655957739	1.5325343192131022	2.82038860751974	-2.023469655957739	-2.023469655957739	1.5325343192131022	2.6719686024014666	0.8393871386531568	-2.023469655957739	1.2448522467613206	-2.023469655957739	-2.023469655957739	-0.546907222466734	1.0625306899673665	0.14623995809321144	-0.546907222466734	2.78529728770847	-0.546907222466734	-0.546907222466734	-2.023469655957739	2.3434645354294306	1.0625306899673665	4.594756334035926	-2.023469655957739	0.8393871386531568	2.448825051087257	-2.023469655957739	-2.023469655957739	-0.546907222466734	1.5325343192131022	-2.023469655957739	1	0.2080315759
TCGA-55-7728	TCGA-55-7728-01Z-00-DX1	2.286321315622199	1.4390234552349952	1.4390234552349952	0.3404111665668852	-2.3961502675176956	0.3404111665668852	0.3404111665668852	0.3404111665668852	-2.3961502675176956	1.4390234552349952	1.0335583471268306	1.7267055276867764	-2.3961502675176956	1.4390234552349952	-2.3961502675176956	0.3404111665668852	2.4198527082467214	1.0335583471268306	1.7267055276867764	2.9053605240284224	2.9053605240284224	-2.3961502675176956	2.286321315622199	1.7267055276867764	3.5184649969148314	-2.3961502675176956	-2.3961502675176956	-2.3961502675176956	-2.3961502675176956	-2.3961502675176956	-2.3961502675176956	1.7267055276867764	-2.3961502675176956	0.3404111665668852	0.3404111665668852	-2.3961502675176956	0.3404111665668852	-2.3961502675176956	0.3404111665668852	-2.3961502675176956	2.4198527082467214	1.0335583471268306	2.825317816354886	-2.3961502675176956	0.3404111665668852	-2.3961502675176956	1	0.3671009989
TCGA-55-6642	TCGA-55-6642-01Z-00-DX1	2.1580210579532473	2.4093354862341534	-2.1373577699949626	-2.1373577699949626	-2.1373577699949626	-2.1373577699949626	3.4309867337661344	-2.1373577699949626	0.9052580894578792	3.708618470364414	-2.1373577699949626	-2.1373577699949626	-2.1373577699949626	2.003870378125989	0.21211090889793383	-2.1373577699949626	2.5146960018919797	3.156549888064374	-2.1373577699949626	0.9052580894578792	-2.1373577699949626	1.310723197566043	0.9052580894578792	2.1580210579532473	0.21211090889793383	-2.1373577699949626	1.5984052700178246	-2.1373577699949626	-2.1373577699949626	0.9052580894578792	-2.1373577699949626	2.003870378125989	-2.1373577699949626	0.9052580894578792	3.04532425295415	1.8215488213320343	0.21211090889793383	0.21211090889793383	-2.1373577699949626	0.21211090889793383	0.21211090889793383	-2.1373577699949626	-2.1373577699949626	-2.1373577699949626	3.470207446919416	2.1580210579532473	1	0.3698193555
TCGA-53-A4EZ	TCGA-53-A4EZ-01Z-00-DX1	1.1002327985522715	1.9185431220662226	1.2825543553462255	2.4526256079964806	-1.8437624686393441	0.001620509884161514	2.2840028955606875	3.6496779694778425	-0.2215230414300482	1.6880194634543901	1.7243871076252653	4.574267504166693	-1.8437624686393441	-1.607817402549939	3.212464163055098	4.393597475411211	-0.509205113881829	2.611690302626168	-1.8437624686393441	-0.9146702219899936	-1.8437624686393441	-1.8437624686393441	2.596875216841027	1.3879148710040523	0.8770892472380618	0.33809274650537446	-0.9146702219899936	-1.8437624686393441	-1.8437624686393441	-1.607817402549939	-1.607817402549939	-0.2215230414300482	0.33809274650537446	0.001620509884161514	0.6947676904441069	-1.8437624686393441	-0.9146702219899936	-1.607817402549939	-1.8437624686393441	-1.8437624686393441	-1.8437624686393441	-0.509205113881829	-1.8437624686393441	-1.607817402549939	-0.9146702219899936	-1.8437624686393441	1	0.3169719624
TCGA-55-7907	TCGA-55-7907-01Z-00-DX1	3.669975741906183	3.6581412842591803	1.0190839546439214	1.999913207655648	-2.3170986019897812	1.8663818150311253	0.6136188465357568	1.5299095784099124	-2.3170986019897812	1.6252197582142371	0.32593677408397603	0.32593677408397603	-2.3170986019897812	0.32593677408397603	-0.07952833402418769	-2.3170986019897812	3.011514119334128	1.7122311352038668	-2.3170986019897812	-2.3170986019897812	1.424549062752086	1.3067660270957022	2.2230567589698578	1.3067660270957022	-2.3170986019897812	1.5299095784099124	-2.3170986019897812	-2.3170986019897812	-2.3170986019897812	-2.3170986019897812	1.1732346344711804	1.7922738428774037	-0.07952833402418769	-0.7726755145841331	2.1176962433120314	-2.3170986019897812	0.8367623978499674	-2.3170986019897812	-2.3170986019897812	-2.3170986019897812	2.3183669387741825	0.32593677408397603	2.3628187013450166	-0.07952833402418769	-2.3170986019897812	-2.3170986019897812	1	0.2998665922
TCGA-50-8459	TCGA-50-8459-01Z-00-DX1	3.2489603445939803	2.204641138292533	-1.5089309284117745	-0.5926401965376193	0.10050698402232605	1.6265632875173752	1.1652177210147543	-2.20207810897172	-2.5044147922022795	0.5059720921304907	0.9334161069574298	-0.2561679599164064	-1.1034658203036098	0.7936541645822714	0.7423608701947204	-2.5044147922022795	1.511493957732588	1.956804974387952	1.38144082948439	3.8547059042569045	0.8889643443865962	-1.5089309284117745	1.2636577938280067	0.10050698402232605	2.0606017680695956	-0.5926401965376193	-2.5044147922022795	-2.5044147922022795	-2.20207810897172	-1.1034658203036098	1.7491656096097077	1.689742189138907	-1.5089309284117745	0.5059720921304907	2.263830009682864	-2.5044147922022795	0.5705106132680617	-2.5044147922022795	1.7682138045804021	-2.5044147922022795	1.1991192726904356	0.9759757213762255	-2.5044147922022795	-0.815783747851829	0.5705106132680617	-2.20207810897172	1	0.3773360683
TCGA-49-6744	TCGA-49-6744-01Z-00-DX4	1.1845132068158009	0.6191993977657404	1.1730845109921786	0.5573239940476533	3.5896138633354417	-2.22603656998864	-1.9065292465425152	-2.22603656998864	-2.194211318994296	0.5783774032454856	2.0962481221540954	-2.22603656998864	4.462086664359025	1.1016255470100331	-0.034727069640923425	-2.22603656998864	2.453379582877748	0.8015209545596953	0.5573239940476533	-1.2133820659825698	2.3873490013546617	-2.22603656998864	1.6416503254682864	-0.8949283348640353	-1.9065292465425152	-2.22603656998864	-2.194211318994296	0.23353691695375556	2.1836399442691055	2.359665572606245	-2.22603656998864	0.3180943049818188	0.8343107773826866	0.7145095775700652	-0.20178115430408994	0.9412828969348537	2.2601359772592122	-2.5996764271024606	-2.22603656998864	0.07447222232406858	0.0030132583419240078	-0.8079169578744052	0.44484601062096285	1.3123465783256858	-0.8949283348640353	-2.22603656998864	1	0.4422767688
TCGA-86-8278	TCGA-86-8278-01Z-00-DX1	2.6611486945372	-0.8652118300789615	-0.17206464951901612	-0.8652118300789615	-1.7862758407057742	-0.8652118300789615	2.3536639947892395	-0.8652118300789615	-1.7862758407057742	-1.7862758407057742	0.23340045858914849	1.3320127472572585	-1.7862758407057742	-1.7862758407057742	-0.8652118300789615	-1.7862758407057742	0.5210825310409293	-1.7862758407057742	5.217007080297485	3.1778394377555887	0.9265476391490939	1.4373732629150844	0.23340045858914849	0.9265476391490939	3.452276283457349	-1.7862758407057742	1.4373732629150844	1.3320127472572585	-1.7862758407057742	-1.7862758407057742	3.368894674518298	1.080698318976352	-1.7862758407057742	-1.7862758407057742	0.744226082355139	-1.7862758407057742	-0.8652118300789615	-1.7862758407057742	0.744226082355139	0.9265476391490939	-0.8652118300789615	2.823667624034975	0.744226082355139	-1.7862758407057742	-0.8652118300789615	-1.7862758407057742	1	0.2959991643
TCGA-55-1596	TCGA-55-1596-01Z-00-DX1	3.1397229292340345	1.3014434443710865	-1.554331138112854	-1.554331138112854	-1.554331138112854	4.40538930256531	1.658118388309819	-1.554331138112854	-1.554331138112854	0.04868047587571844	-1.554331138112854	3.686266635602104	-0.644466704684227	0.04868047587571844	4.575889120394098	4.065063496628107	-0.644466704684227	3.184174691804868	1.5527578726519922	-1.554331138112854	-1.554331138112854	4.3794138161620495	-0.644466704684227	-1.554331138112854	-0.644466704684227	-1.554331138112854	-1.554331138112854	-1.554331138112854	-0.644466704684227	0.9649712077498735	-1.554331138112854	-0.644466704684227	-1.554331138112854	1.3014434443710865	-1.554331138112854	-1.554331138112854	0.7418276564356638	-1.554331138112854	1.994590624931032	0.9649712077498735	-1.554331138112854	-1.554331138112854	-1.554331138112854	-1.554331138112854	0.04868047587571844	-1.554331138112854	1	0.2336870393
TCGA-69-7978	TCGA-69-7978-01Z-00-DX1	0.011365455136471247	2.4317335837869005	-1.7414386512251108	2.7522054790616726	-1.3749289059834187	3.687666127043548	-0.6817817254234733	1.0229663668149511	-1.7414386512251108	2.5763148125980084	1.0229663668149511	-1.7414386512251108	-1.3749289059834187	1.7161135473748965	2.768205820408114	-1.7414386512251108	2.6855141045630004	2.208590032472691	-0.27631661731530954	-1.7414386512251108	0.7045126356964166	-1.7414386512251108	-0.27631661731530954	2.2626572537429666	0.011365455136471247	-1.3749289059834187	-1.7414386512251108	-1.7414386512251108	-1.7414386512251108	-0.27631661731530954	-1.7414386512251108	0.9276561870106264	-1.3749289059834187	-1.3749289059834187	1.5154428519127459	-1.7414386512251108	0.8222956713528005	-1.3749289059834187	5.319633152537676	-1.7414386512251108	-1.7414386512251108	1.333121295118791	-1.3749289059834187	0.011365455136471247	-0.27631661731530954	-1.7414386512251108	1	0.4912658901
TCGA-78-8648	TCGA-78-8648-01Z-00-DX1	-0.1752914997611743	2.1918321143704422	1.9841927495921983	5.028715187315621	-1.5772787369686583	-1.5772787369686583	0.3355341240048162	4.819665981615851	1.6164679694668802	1.721828485124707	0.9233207889069357	3.749976732416992	-1.5772787369686583	-1.2739037884292843	3.380056561728239	2.8036336554764354	-1.2739037884292843	-0.1752914997611743	-1.2739037884292843	-1.5772787369686583	2.2524567361868773	-1.5772787369686583	1.721828485124707	2.1918321143704422	0.5178556807987711	-1.5772787369686583	-1.5772787369686583	-1.5772787369686583	-1.5772787369686583	-1.5772787369686583	-0.1752914997611743	-1.5772787369686583	-1.5772787369686583	0.11239057269060648	1.5593095556269319	-1.5772787369686583	-1.5772787369686583	-1.5772787369686583	-1.2739037884292843	-1.5772787369686583	-1.5772787369686583	-0.1752914997611743	-1.2739037884292843	-1.2739037884292843	-0.1752914997611743	-1.5772787369686583	1	0.5230662527
TCGA-69-7760	TCGA-69-7760-01Z-00-DX1	1.9798617247886936	-0.4624853105805107	2.228757772205318	-2.6244223838878513	1.8647923950039065	-2.6244223838878513	2.9795340656018996	-1.155632491140456	2.27835471334469	1.552417709961754	1.8647923950039065	-1.155632491140456	-2.6244223838878513	2.673008905348639	0.23066186997943472	-2.6244223838878513	0.34844490563581765	-1.155632491140456	2.3853268328968578	1.7621382409438229	-1.8487796717004015	3.1416529150783346	-0.4624853105805107	-0.05702020247234607	-1.8487796717004015	0.23066186997943472	1.1469526018535894	1.9578828180699182	-0.4624853105805107	0.23066186997943472	1.0415920861957635	0.859270529401809	0.45380542129364443	-1.155632491140456	-0.05702020247234607	0.45380542129364443	-1.8487796717004015	0.6361269780875984	-2.6244223838878513	-0.05702020247234607	-0.05702020247234607	-0.05702020247234607	-2.6244223838878513	-2.6244223838878513	-1.8487796717004015	-0.23934175926630097	1	0.116220184
TCGA-86-7711	TCGA-86-7711-01Z-00-DX1	2.235089431118814	3.012793999706822	-1.2165475473014107	-1.2165475473014107	-1.2165475473014107	4.962557718078125	2.397608360616588	-1.2165475473014107	-1.2165475473014107	1.5991006643988168	-0.5981239129374023	0.7881704481824885	-1.2165475473014107	-0.5981239129374023	-1.2165475473014107	-1.2165475473014107	1.1936355562906522	3.678542206078653	-1.2165475473014107	-1.2165475473014107	-1.2165475473014107	-1.2165475473014107	-1.2165475473014107	-1.2165475473014107	-1.2165475473014107	5.839627736798999	-1.2165475473014107	-1.2165475473014107	-1.2165475473014107	0.5004883757307077	1.481317628742434	-1.2165475473014107	-1.2165475473014107	2.898383648529078	1.966825444524134	-1.2165475473014107	1.5991006643988168	-1.2165475473014107	-1.2165475473014107	-1.2165475473014107	-1.2165475473014107	-1.2165475473014107	-1.2165475473014107	1.0113139994966982	0.0950232676225431	-1.2165475473014107	1	0.5503711722
TCGA-62-A472	TCGA-62-A472-01Z-00-DX1	2.791832990335076	0.5347102714177874	1.2819246732480085	-0.9693671253584863	1.515539524429514	-2.3801878421063556	-1.6625143059184317	-0.27621994479854095	-0.27621994479854095	-0.05307639348433124	-2.3801878421063556	0.8223923438695682	2.7069335465485898	1.4285281474398843	-2.3801878421063556	-2.3801878421063556	0.8223923438695682	0.2833958431368817	0.5347102714177874	-0.9693671253584863	-2.3801878421063556	-1.6625143059184317	1.1100744163213498	-1.6625143059184317	-2.3801878421063556	-2.3801878421063556	0.6400707870756142	3.8346539193747704	3.4373521219057666	1.1100744163213498	0.9024350515431045	1.3820081318049913	1.9210046325376782	3.019616921205788	-0.27621994479854095	0.7353809668799389	2.269311326805894	0.2833958431368817	-2.3801878421063556	0.12924516330962366	-0.5639020172503217	0.6400707870756142	-2.3801878421063556	0.41692723576140445	-2.3801878421063556	-2.3801878421063556	1	0.2809340748
TCGA-MP-A4TE	TCGA-MP-A4TE-01Z-00-DX1	0.817568914319776	1.8613729664928904	0.37128181169135566	2.0873294591837146	-1.302694621880315	-0.32186536886858885	2.1525699810521157	2.213813606292834	1.5689850030036965	2.1938129395861647	0.2377504190668338	2.0054123367158283	-2.401306910548425	1.2622547355812213	2.163041280919411	2.308223290763909	0.99989047111373	0.8567896274730566	-0.09872181755437914	1.2096110020957993	0.6432155271749975	0.4890648473477395	1.659136099997994	2.9069607868527796	-0.32186536886858885	1.125053614067736	1.2096110020957993	-2.401306910548425	-2.7420557039368987	-1.7081597299884796	-2.401306910548425	0.817568914319776	0.16364244691311125	0.7767469197995203	-0.003411637750054375	-2.7420557039368987	-1.7081597299884796	-2.7420557039368987	-2.7420557039368987	-2.7420557039368987	-0.003411637750054375	-0.20408233321220592	-2.7420557039368987	-2.7420557039368987	0.37128181169135566	-2.401306910548425	1	0.2046123124
TCGA-J2-8194	TCGA-J2-8194-01Z-00-DX1	-0.5172390495615504	1.530453793803706	-1.9035334106814403	3.3847336200130944	-1.8893822311351975	-1.8893822311351975	-0.5172390495615504	1.857666705012122	5.178175175424134	0.042376738373872236	1.9031290790888793	0.5813732391065596	0.39905168231260557	-1.9035334106814403	1.5622024921182858	0.661415946780096	-1.9035334106814403	0.8690553115583404	-0.2940954982473398	-0.8049211220133312	1.428671099493763	-1.9035334106814403	2.527283388161873	0.17590813099839497	-0.8049211220133312	1.6228271139347212	1.428671099493763	0.042376738373872236	3.1463225965680963	-1.8893822311351975	-1.8893822311351975	-1.8893822311351975	-1.210386230121495	-0.5172390495615504	0.2936911666547788	-1.8893822311351975	-0.2940954982473398	-0.2940954982473398	-1.8893822311351975	-1.8893822311351975	-1.8893822311351975	-1.8893822311351975	2.3011592087095254	0.39905168231260557	2.315974294494666	-1.8893822311351975	1	0.2501826003
TCGA-55-8619	TCGA-55-8619-01Z-00-DX1	3.7177232958942477	1.6746493983852866	2.5619525933861893	-0.2712607506700264	-0.2712607506700264	-2.3915242868701183	-2.3915242868701183	-2.3915242868701183	-2.3915242868701183	2.619111007226138	0.421886429889919	2.724471522883964	0.421886429889919	2.819781702688289	-2.3915242868701183	-2.3915242868701183	-0.2712607506700264	2.126634522128344	0.421886429889919	0.8273515379980827	-0.2712607506700264	1.3381771617640736	1.9259638266661927	-0.2712607506700264	-2.3915242868701183	-2.3915242868701183	-2.3915242868701183	1.1150336104498635	-2.3915242868701183	-2.3915242868701183	1.3381771617640736	2.29368860679151	2.5013279715697543	1.520498718558028	-0.2712607506700264	1.1150336104498635	1.1150336104498635	1.6746493983852866	-2.3915242868701183	0.421886429889919	1.6746493983852866	-2.3915242868701183	-2.3915242868701183	-2.3915242868701183	1.520498718558028	-2.3915242868701183	1	0.5124471389
TCGA-75-5125	TCGA-75-5125-01Z-00-DX1	1.2560053606993025	0.5628581801393571	0.9683232882475217	-1.5579618612227693	0.9683232882475217	3.303698204064558	-1.5579618612227693	2.066935576915631	-1.5579618612227693	0.9683232882475217	-1.5579618612227693	3.201915509754616	-1.5579618612227693	0.5628581801393571	0.9683232882475217	3.6983523960685067	-0.13028900042058833	1.9491525412592479	-1.5579618612227693	-0.13028900042058833	-0.13028900042058833	0.5628581801393571	-0.13028900042058833	-0.13028900042058833	0.5628581801393571	1.2560053606993025	-1.5579618612227693	-1.5579618612227693	-1.5579618612227693	-1.5579618612227693	-0.13028900042058833	0.5628581801393571	-0.13028900042058833	0.5628581801393571	-1.5579618612227693	-1.5579618612227693	0.9683232882475217	-1.5579618612227693	5.6927568950624305	-1.5579618612227693	-0.13028900042058833	-1.5579618612227693	-1.5579618612227693	-1.5579618612227693	-1.5579618612227693	-1.5579618612227693	1	0.368868282
TCGA-44-7670	TCGA-44-7670-01Z-00-DX1	1.7449418004370538	1.11633314101468	1.11633314101468	-2.514385022502693	2.12793405269316	0.8286510685628992	1.11633314101468	1.7449418004370538	2.12793405269316	1.5217982491228441	1.3394766923288892	2.798091715028406	-0.26996122010521084	1.6018409567963805	1.5217982491228441	-2.514385022502693	-0.9631084006651562	2.172385815263994	0.13550388800295377	0.8286510685628992	-2.514385022502693	3.8731735062863217	-0.9631084006651562	-0.9631084006651562	-0.9631084006651562	-2.514385022502693	0.6463295117689443	-0.9631084006651562	-0.26996122010521084	-2.514385022502693	2.0326238728888346	1.7449418004370538	1.4347868721332144	0.13550388800295377	-2.514385022502693	-0.26996122010521084	1.981330578501284	0.42318596045473456	-0.9631084006651562	-2.514385022502693	-2.514385022502693	-2.514385022502693	-2.514385022502693	-2.514385022502693	0.6463295117689443	-2.514385022502693	1	0.1764655362
TCGA-55-6982	TCGA-55-6982-01Z-00-DX1	1.6723912085721864	0.979244028012241	-1.4331302622103737	2.588681940446341	-1.4331302622103737	-1.4331302622103737	5.3486918804792625	2.077856316680351	-1.4331302622103737	-1.4331302622103737	-1.4331302622103737	-1.4331302622103737	-1.4331302622103737	-1.4331302622103737	-1.4331302622103737	2.3655383891321313	1.6723912085721864	3.377139300810611	-1.4331302622103737	-1.4331302622103737	-1.4331302622103737	-1.4331302622103737	3.5441933854737777	4.346539857998715	0.979244028012241	0.979244028012241	0.979244028012241	-1.4331302622103737	-1.4331302622103737	-1.4331302622103737	-1.4331302622103737	-1.4331302622103737	-1.4331302622103737	-1.4331302622103737	4.0237664657356635	-1.4331302622103737	-1.4331302622103737	-1.4331302622103737	3.2818291210062864	-1.4331302622103737	-1.4331302622103737	1.6723912085721864	1.6723912085721864	-1.4331302622103737	-1.4331302622103737	-1.4331302622103737	1	0.3313402481
TCGA-86-6851	TCGA-86-6851-01Z-00-DX1	3.5393077177439958	4.429165192549996	-1.8308941687761138	0.4038135018148461	-1.8308941687761138	2.4832550434946823	0.4038135018148461	-1.8308941687761138	-1.8308941687761138	2.8017087746132168	-1.8308941687761138	-1.8308941687761138	-1.8308941687761138	1.502425790482956	-1.8308941687761138	-1.8308941687761138	2.0132514142489466	3.581867332162792	0.4038135018148461	1.0969606823747915	1.0969606823747915	-1.8308941687761138	0.4038135018148461	0.4038135018148461	-1.8308941687761138	1.502425790482956	-1.8308941687761138	-1.8308941687761138	-1.8308941687761138	4.210475991585167	-1.8308941687761138	1.0969606823747915	-1.8308941687761138	-1.8308941687761138	3.2370268458710623	-1.8308941687761138	2.195572971042901	-1.8308941687761138	-1.8308941687761138	-1.8308941687761138	0.4038135018148461	-1.8308941687761138	1.0969606823747915	1.790107862934737	-1.8308941687761138	2.0132514142489466	1	0.4447781471
TCGA-49-4490	TCGA-49-4490-01Z-00-DX6	2.193919536802802	-1.1519277497761884	0.1117642892513695	0.13327049447233286	3.552739642370444	-2.430983988416311	-0.8265053493415611	-2.430983988416311	-0.053315461108079276	-0.2828899027525793	0.8157223859155307	-0.349581277251251	2.272084309652138	2.073083063659528	-3.02372992667778	-2.430983988416311	0.908095706046546	1.2937581868585304	1.1034044583673115	0.5172293973595341	2.5635187317224695	-1.5196525299015065	1.036713083868639	-0.7724381280712853	-0.6258346538794095	-2.430983988416311	0.4420059761219468	3.468509908342691	3.0330540865508446	0.044323008455837254	0.3939967569355858	1.3004027295771987	-0.5388232768897794	1.352027094982506	-0.2828899027525793	2.7176694115497275	0.5735823339106654	-0.5813828913085759	-3.02372992667778	1.1034044583673115	-0.5388232768897794	0.25341480631439683	-1.5196525299015065	-2.6182648185696156	-2.107439194803625	-3.7168771072377256	1	0.3516663679
TCGA-55-6970	TCGA-55-6970-01Z-00-DX1	3.373231137251694	1.710089045845733	1.9263121543153692	1.710089045845733	0.7406884886576295	-0.5585944954726312	1.2331649737554238	0.28870336491457227	2.9277606945298307	-0.9640596035807958	0.422234757539095	-0.9640596035807958	-2.612718229168177	1.5616690407274594	-1.6572067841407412	0.28870336491457227	0.8276998656472587	0.28870336491457227	0.9818505454745177	1.11538193809904	-0.2709124230208504	1.3873156535826818	0.5400177931954779	1.287232195025699	3.179075122810737	-0.2709124230208504	2.21399422676715	0.13455268508731422	-2.612718229168177	-2.612718229168177	1.6749977260344626	1.11538193809904	-0.9640596035807958	-2.612718229168177	0.6453783088533047	-2.612718229168177	0.5400177931954779	-2.612718229168177	-0.04776887170664068	-2.612718229168177	0.13455268508731422	-2.612718229168177	1.2331649737554238	-1.6572067841407412	-2.612718229168177	-2.612718229168177	1	0.3215358961
TCGA-05-4250	TCGA-05-4250-01Z-00-DX1	-0.8607206393194975	2.852490915453969	-0.8607206393194975	-0.8607206393194975	-0.8607206393194975	2.1593437348940236	-0.8607206393194975	3.663421131670298	-0.8607206393194975	2.5648088430021883	-0.8607206393194975	3.9511032041220786	-0.8607206393194975	-0.8607206393194975	1.4661965543340783	6.528791587361045	-0.8607206393194975	3.768781647328124	-0.8607206393194975	-0.8607206393194975	-0.8607206393194975	-0.8607206393194975	1.4661965543340783	-0.8607206393194975	-0.8607206393194975	2.5648088430021883	-0.8607206393194975	-0.8607206393194975	-0.8607206393194975	-0.8607206393194975	-0.8607206393194975	-0.8607206393194975	-0.8607206393194975	-0.8607206393194975	-0.8607206393194975	-0.8607206393194975	-0.8607206393194975	-0.8607206393194975	-0.8607206393194975	-0.8607206393194975	-0.8607206393194975	-0.8607206393194975	-0.8607206393194975	-0.8607206393194975	-0.8607206393194975	-0.8607206393194975	1	0.2387850719
TCGA-78-7160	TCGA-78-7160-01Z-00-DX1	2.6366342029821204	1.5491952149121362	0.7129471907115175	1.581985037735127	0.9205865554897619	-0.7533898780819097	-0.24256425431591921	-0.24256425431591921	-1.8520021667500197	1.2390402866082963	2.3223851031456175	1.758915745894205	-1.8520021667500197	0.9812111773061964	-1.8520021667500197	-2.48357730713749	0.3452224105862003	-1.1588549861900743	3.2896613897526406	2.669786410299021	1.644505394716461	-0.7533898780819097	1.0924368124164214	1.1437301068039716	3.6734507723817647	-1.8520021667500197	-1.8520021667500197	-0.06024269752196432	-1.8520021667500197	-1.1588549861900743	2.0600208386781267	0.22743937492981647	-1.1588549861900743	-2.48357730713749	1.2390402866082963	-2.48357730713749	-0.24256425431591921	-2.48357730713749	0.9205865554897619	-0.4657078056301289	-1.1588549861900743	1.5491952149121362	1.7033458947393942	-1.8520021667500197	-2.48357730713749	-2.48357730713749	1	0.4317317387
TCGA-78-7145	TCGA-78-7145-01Z-00-DX1	1.41084203029967	-2.4709731818499945	1.0625353360314547	-2.4709731818499945	0.8802137792374998	0.36938815547150927	1.7965045111116549	-2.4709731818499945	0.5235388352987673	-1.4223713137565461	1.66867113960177	3.835124058271236	-0.7292241331966007	0.6570702279232901	0.6570702279232901	0.9755239590418245	0.36938815547150927	0.36938815547150927	2.1885465988876787	0.7748532635796739	-2.4709731818499945	3.7594122365355394	-0.7292241331966007	-0.7292241331966007	-0.7292241331966007	-0.3237590250884361	-0.036076952636655335	1.3502174084832355	0.36938815547150927	-2.4709731818499945	2.6885025504167657	1.285678887345664	0.5235388352987673	-0.3237590250884361	0.5235388352987673	1.5220676654098946	-0.7292241331966007	-2.4709731818499945	1.2166860158587127	-1.4223713137565461	-0.036076952636655335	1.142578043704991	-2.4709731818499945	-2.4709731818499945	-2.4709731818499945	-2.4709731818499945	1	0.1161283177
TCGA-97-7553	TCGA-97-7553-01Z-00-DX1	1.3821356602647414	3.4923488606113318	2.6108010771810495	-1.9207632974517663	2.5861084645906782	-1.9207632974517663	-1.9207632974517663	-1.9207632974517663	-1.9207632974517663	3.9341816128903706	-1.9207632974517663	-1.9207632974517663	1.1998141034707874	3.5885768927058854	-1.9207632974517663	-1.9207632974517663	1.5362863400920004	2.9915735726988424	-1.9207632974517663	-1.1027709895232585	0.506666922910842	-1.9207632974517663	-1.1027709895232585	-1.1027709895232585	-1.9207632974517663	-1.9207632974517663	-1.9207632974517663	-1.9207632974517663	-1.9207632974517663	-0.004158700855148467	-1.9207632974517663	2.8290546432010673	4.154724382504523	0.843139159532055	2.298426392138897	0.843139159532055	2.5861084645906782	1.3821356602647414	-1.9207632974517663	-0.4096238089633131	1.3821356602647414	-0.4096238089633131	-1.9207632974517663	1.1998141034707874	1.1998141034707874	-1.9207632974517663	1	0.4126982032
TCGA-49-AAR2	TCGA-49-AAR2-01Z-00-DX1	1.546320578088212	2.118839770859543	0.16002621696832176	1.873004808343262	-0.29195890677473635	-2.463030771300496	-1.5447218752701035	0.40118827378520905	3.178231346374371	1.7133746627513782	0.40118827378520905	0.40118827378520905	1.9668235635609168	1.1294267741564248	-2.237869055830049	-2.463030771300496	-0.6284311433959493	1.0202274821914328	1.2278668469696776	3.9483395680704447	2.038797063186006	-2.237869055830049	1.4757030108742586	1.5907723406590457	-0.4461095866019944	-2.237869055830049	-2.237869055830049	-2.463030771300496	2.1059363660236348	-2.237869055830049	-2.237869055830049	0.9810067690381512	-0.29195890677473635	0.8976251600991008	0.8976251600991008	-2.463030771300496	1.451010398283887	-2.463030771300496	-2.463030771300496	-2.463030771300496	1.9816386493460576	-0.29195890677473635	1.7133746627513782	0.247037593957951	0.16002621696832176	-2.463030771300496	1	0.2741970319
TCGA-78-7542	TCGA-78-7542-01Z-00-DX1	1.1245045998197454	2.179153765066739	-0.23004106298556515	-0.9231882435455105	0.46310611757438025	1.1245045998197454	2.24439428693514	-0.3635724556100879	-3.1063082147001877	1.3281035550609848	0.5808891532307636	-0.9231882435455105	0.7350398330580221	1.660809308886721	1.8013912595079105	-0.11225802732918133	1.2168779199507607	1.274036333790709	0.08841266813297022	-3.1063082147001877	-1.2108703159972913	0.7350398330580221	-0.11225802732918133	-0.5177231354373459	-2.3094826046654005	1.3281035550609848	-1.2108703159972913	0.25546675279613584	0.3295747249498575	1.4971798851049192	-0.23004106298556515	1.0578132253210732	-0.0068975116713554385	0.5808891532307636	1.1245045998197454	1.301435307978824	1.4747070292528606	-1.2108703159972913	-1.2108703159972913	0.9863542613389282	-1.616335424105455	-0.5177231354373459	-3.1063082147001877	0.25546675279613584	-1.616335424105455	-3.1063082147001877	1	0.3386356771
TCGA-MP-A4TH	TCGA-MP-A4TH-01Z-00-DX1	2.953395361556826	2.090349144201483	1.6848840360933188	1.3594616356586906	-1.9759010424677639	-1.9759010424677639	-1.9759010424677639	1.2794189279851542	4.683390236530035	2.2910198396636345	-1.2054877218028457	-1.9759010424677639	-0.5123405412429003	3.3692232567005367	-1.9759010424677639	-1.9759010424677639	0.8739538198769896	-0.10687543313473657	-1.9759010424677639	2.4833917323110906	0.8739538198769896	1.502562479299364	2.126716788372358	0.7404224272524669	-1.9759010424677639	-1.9759010424677639	-0.5123405412429003	-0.5123405412429003	2.2602481809968804	-1.9759010424677639	-1.9759010424677639	1.2794189279851542	1.6277256222533705	-1.2054877218028457	-1.9759010424677639	-1.9759010424677639	3.1765389128710355	3.0849717193455453	-1.9759010424677639	-1.9759010424677639	1.192407550995525	-1.2054877218028457	-1.9759010424677639	-0.10687543313473657	-1.9759010424677639	-1.9759010424677639	1	0.394303903
TCGA-93-7347	TCGA-93-7347-01Z-00-DX1	2.441956655741126	2.6196378329785786	3.3357745317632226	-0.042949994046874274	3.3010889737753324	1.2563329900833864	-2.2502249072365954	-0.4484151021550389	-1.1415622827149843	1.9029601550084392	3.0925442218822754	-2.2502249072365954	0.6501971865130711	3.265156964549269	-0.4484151021550389	-2.2502249072365954	0.24473207840490652	1.854169990839007	-2.2502249072365954	-2.2502249072365954	2.441956655741126	0.6501971865130711	0.6501971865130711	-0.4484151021550389	-2.2502249072365954	0.24473207840490652	-2.2502249072365954	-2.2502249072365954	-2.2502249072365954	-1.1415622827149843	-2.2502249072365954	1.8028766964514564	2.5473171713989524	-2.2502249072365954	-2.2502249072365954	0.24473207840490652	1.854169990839007	2.8474217638492907	-2.2502249072365954	-0.042949994046874274	1.2563329900833864	-2.2502249072365954	-0.042949994046874274	1.2563329900833864	-2.2502249072365954	-2.2502249072365954	1	0.4902479445
TCGA-99-AA5R	TCGA-99-AA5R-01Z-00-DX1	2.3334213976436367	3.8250762744213533	2.9087855425471982	3.026568578203582	0.13619682030741664	-1.9649794576590205	-1.9649794576590205	2.844247021409627	0.829344000867362	3.7997584664370634	0.13619682030741664	0.829344000867362	-1.9649794576590205	3.0806357994738574	-1.9649794576590205	-1.9649794576590205	1.5224911814273074	1.2348091089755266	-1.9649794576590205	-1.9649794576590205	-1.9649794576590205	0.13619682030741664	3.026568578203582	2.215638361987253	-1.9649794576590205	-1.9649794576590205	0.829344000867362	-1.9649794576590205	-1.9649794576590205	-1.9649794576590205	-1.9649794576590205	1.5224911814273074	3.2272392736657327	2.5340920931057878	-1.9649794576590205	-1.9649794576590205	2.844247021409627	0.829344000867362	-1.9649794576590205	-1.9649794576590205	-1.9649794576590205	-1.9649794576590205	-1.9649794576590205	1.5224911814273074	-1.9649794576590205	-1.9649794576590205	1	0.4158927893
TCGA-93-7348	TCGA-93-7348-01Z-00-DX1	-1.646335629352195	2.29591093936039	2.044596511079484	4.9738836852253225	0.09868636202417047	-1.646335629352195	-1.646335629352195	1.1972986506922805	-1.646335629352195	-1.646335629352195	0.7918335425841159	-1.646335629352195	-1.646335629352195	1.1972986506922805	3.3175621868923715	-1.646335629352195	0.09868636202417047	1.708124274458271	-1.646335629352195	-1.646335629352195	3.0944186355781613	-1.646335629352195	3.3945232280284996	3.5951939234906507	-1.646335629352195	-1.646335629352195	-1.646335629352195	-1.646335629352195	-1.646335629352195	-1.646335629352195	-1.646335629352195	2.29591093936039	2.7377436916394293	-1.646335629352195	3.7875658161381067	-1.646335629352195	1.1972986506922805	-1.646335629352195	-1.646335629352195	-1.646335629352195	0.09868636202417047	1.4849807231440613	3.3945232280284996	-1.646335629352195	-1.646335629352195	-1.646335629352195	1	0.4065616364
TCGA-75-7027	TCGA-75-7027-01Z-00-DX1	2.31033469070643	3.1793725377300395	-1.8141936622887993	-1.8141936622887993	-1.8141936622887993	3.112681163231367	3.5955329349549516	2.4534355343471033	0.8439976219130028	3.0034818712663753	2.5179740554846743	1.6912954823002062	-1.8141936622887993	0.8439976219130028	2.2302919830328936	4.78881045016414	-1.8141936622887993	2.6357570911410577	-1.8141936622887993	-1.8141936622887993	-1.8141936622887993	-0.25461466675510724	1.5371448024729482	1.824826874924729	-0.25461466675510724	3.3563032458891175	-1.8141936622887993	-1.8141936622887993	-1.8141936622887993	-1.8141936622887993	-1.8141936622887993	1.1316796943647836	-0.25461466675510724	0.8439976219130028	-1.8141936622887993	-1.8141936622887993	-0.25461466675510724	-1.8141936622887993	0.8439976219130028	-1.8141936622887993	-1.8141936622887993	-1.8141936622887993	-1.8141936622887993	-1.8141936622887993	-1.8141936622887993	-1.8141936622887993	1	0.1629708609
TCGA-55-A491	TCGA-55-A491-01Z-00-DX1	2.778896415483514	1.392602054363623	3.4720435960434592	1.392602054363623	1.392602054363623	-2.1110946106753268	2.0857492349235685	-2.1110946106753268	-2.1110946106753268	1.7980671624717877	2.0857492349235685	-2.1110946106753268	1.392602054363623	1.392602054363623	-2.1110946106753268	-2.1110946106753268	1.7980671624717877	3.8349490897328273	-2.1110946106753268	-2.1110946106753268	1.392602054363623	0.6994548738036777	2.0857492349235685	1.7980671624717877	-2.1110946106753268	1.392602054363623	0.6994548738036777	-2.1110946106753268	-2.1110946106753268	-2.1110946106753268	2.0857492349235685	3.2644042312652144	3.3385122034189365	-2.1110946106753268	-2.1110946106753268	-2.1110946106753268	1.392602054363623	2.778896415483514	-2.1110946106753268	-2.1110946106753268	-2.1110946106753268	0.6994548738036777	-2.1110946106753268	-2.1110946106753268	-2.1110946106753268	-2.1110946106753268	1	0.3257718269
TCGA-69-8453	TCGA-69-8453-01Z-00-DX1	2.7900276627336287	1.4341925090984464	1.2110489577842367	3.6134793857479988	-2.2366005439361825	-1.7846833157697546	0.5179017772242913	3.5235843816314505	1.7706647457196594	1.511153550234575	-0.17524540333565408	1.6165140658924009	-2.2366005439361825	-1.7846833157697546	-0.6860710271016446	-0.3983889546498638	0.7002233340182462	0.16122683328555887	0.6132119570286161	-0.3983889546498638	-0.6860710271016446	1.10568844212641	2.669663980483753	3.8174355051099464	0.007076153458300816	1.8529028439566315	2.043958080719341	-1.7846833157697546	-2.2366005439361825	-2.2366005439361825	-1.0915361352098092	1.2110489577842367	-1.0915361352098092	-2.2366005439361825	1.58261251421672	-2.2366005439361825	-2.2366005439361825	-2.2366005439361825	2.3096612464523463	-2.2366005439361825	1.741677208846407	0.007076153458300816	-1.0915361352098092	-2.2366005439361825	-2.2366005439361825	-2.2366005439361825	1	0.3417460826
TCGA-95-8494	TCGA-95-8494-01Z-00-DX1	-1.2042740312943883	0.5874854379336671	3.317514545754652	2.091562834709941	0.8751675103854479	-0.5111268507344429	1.5683146909453924	3.0152336738817183	-1.8283647897969946	3.2145665765022096	3.4304549569352476	4.430515571874862	-1.8283647897969946	2.7660178822577333	2.1279304788808155	4.321178907837396	-1.2042740312943883	1.0983110616996576	-1.8283647897969946	-1.8283647897969946	1.1936212415039824	-1.2042740312943883	1.9312201846347614	1.8867684220639274	0.40516388113971225	-1.2042740312943883	-1.8283647897969946	-1.8283647897969946	-1.8283647897969946	-1.8283647897969946	-1.8283647897969946	0.5874854379336671	1.4347832983208706	-1.2042740312943883	-1.8283647897969946	-1.8283647897969946	-1.8283647897969946	-1.8283647897969946	-1.8283647897969946	-1.8283647897969946	0.8751675103854479	-1.2042740312943883	-0.5111268507344429	-1.8283647897969946	-1.8283647897969946	-1.8283647897969946	1	0.2147862904
TCGA-69-8253	TCGA-69-8253-01Z-00-DX1	3.4094220029352034	0.4649830237687631	2.4931312710610483	-2.299833884165226	2.80678882991609	-2.299833884165226	-2.299833884165226	-2.299833884165226	3.377333688383703	-1.1444548886653374	2.844529157898937	-1.1444548886653374	1.0527696886708817	2.3819056359508237	-2.299833884165226	-2.299833884165226	-1.1444548886653374	0.4649830237687631	0.801455260389976	2.4931312710610483	-0.045842599997227396	-0.451307708105392	0.801455260389976	-2.299833884165226	1.5635953124368727	-2.299833884165226	-2.299833884165226	0.9349866530144979	-0.451307708105392	-2.299833884165226	3.2499942660071013	2.0744209362028636	0.4649830237687631	-0.045842599997227396	-2.299833884165226	1.6281338335744437	1.9465875646929787	-0.045842599997227396	0.801455260389976	1.851277384888654	1.0527696886708817	-2.299833884165226	-1.1444548886653374	-1.1444548886653374	-2.299833884165226	-2.299833884165226	1	0.2237872999
TCGA-44-2659	TCGA-44-2659-01Z-00-DX1	1.8713938788857192	1.8713938788857192	4.545542528312248	-1.6535308953043373	2.276858986993884	-1.6535308953043373	3.663153348113774	-1.6535308953043373	-1.6535308953043373	2.5645410594456646	-1.6535308953043373	-1.6535308953043373	-1.6535308953043373	1.8713938788857192	-1.6535308953043373	-1.6535308953043373	2.5645410594456646	1.8713938788857192	-1.6535308953043373	-1.6535308953043373	-1.6535308953043373	2.5645410594456646	1.1782466983257738	2.5645410594456646	-1.6535308953043373	3.25768824000561	-1.6535308953043373	-1.6535308953043373	-1.6535308953043373	-1.6535308953043373	-1.6535308953043373	3.9508354205655554	4.356300528673719	-1.6535308953043373	2.276858986993884	-1.6535308953043373	-1.6535308953043373	1.1782466983257738	-1.6535308953043373	-1.6535308953043373	-1.6535308953043373	1.8713938788857192	-1.6535308953043373	-1.6535308953043373	-1.6535308953043373	-1.6535308953043373	1
TCGA-95-A4VK	TCGA-95-A4VK-01Z-00-DX1	1.3852316568124823	1.4497701779500534	-2.6515331062592473	2.4028748829469246	-2.015965724849673	-2.015965724849673	2.009385965885476	2.027085542984877	1.672913729264263	1.0750767285086429	0.817247619206543	-0.9173534361815632	-0.9173534361815632	-0.9173534361815632	2.4148510739936406	-1.3228185442897278	0.817247619206543	1.5675532136064372	0.18125885248654683	1.812675671639422	0.06347581683016301	0.4689409249383276	1.418021479635473	2.314767615436658	3.525297820308753	0.817247619206543	1.242130813171809	-2.015965724849673	-2.6515331062592473	-0.6296713637297824	0.6920844762525364	1.1620881054982726	-0.07005557579435973	-2.6515331062592473	1.1195284910794765	-2.6515331062592473	-1.3228185442897278	-0.9173534361815632	-2.6515331062592473	-0.6296713637297824	-1.3228185442897278	-0.9173534361815632	1.9730183217146013	-2.6515331062592473	0.06347581683016301	-2.6515331062592473	1	0.3062941342
TCGA-69-8254	TCGA-69-8254-01Z-00-DX1	3.037225302163922	2.1022424372776145	2.242824387898804	0.2113920654053283	1.7695366834518786	-1.868049476274507	-1.868049476274507	-1.868049476274507	-1.1749022957145616	1.9386130134958126	1.742868436369717	-1.868049476274507	1.6284580851919728	1.9386130134958126	-0.4817551151546162	-2.563094190610644	1.5659377282106388	0.5298457965238637	-1.868049476274507	3.059204208882697	2.0237708218361194	-2.563094190610644	1.6872985852149065	0.9045392459652737	0.8400007248277026	-2.563094190610644	-1.868049476274507	-0.7694371876063979	-0.4817551151546162	-2.563094190610644	-1.1749022957145616	2.2750852501170256	1.715469462181603	-0.4817551151546162	-1.1749022957145616	-0.7694371876063979	2.1573022144606417	-1.1749022957145616	-0.4817551151546162	-2.563094190610644	2.5627673225688063	-1.868049476274507	0.8400007248277026	-0.0762900070464525	-0.0762900070464525	-2.563094190610644	1	0.2823573673
TCGA-78-7633	TCGA-78-7633-01Z-00-DX1	0.5892632424280198	0.5404730782585876	2.680539241754859	1.8754741449909278	0.4351125626007617	-2.8099050550073548	-0.05736392249703304	1.4567638101327427	1.4159418156124879	0.8028373427260789	-2.455259195295403	1.8352002458529881	1.1823269644309824	0.10969016216613348	-0.5093490462400903	-0.8458212828613032	1.0104767075043233	-0.6634997260673483	1.9014496313941884	1.3059409203981591	0.7636166295727973	-2.8099050550073548	1.95146005196885	1.3059409203981591	2.0106489233591804	-1.7621120147354574	-0.1526741023013578	1.2583128714089047	3.1431627637029713	-2.8099050550073548	0.6802350206337469	0.6357832580629124	1.2824104229879651	-0.3758176536155675	0.3173295269443779	0.10969016216613348	-2.455259195295403	-0.5093490462400903	0.37795414876081335	-2.455259195295403	-2.455259195295403	0.6357832580629124	-0.05736392249703304	-2.8099050550073548	-2.8099050550073548	-2.8099050550073548	1	0.060132348
TCGA-62-A46R	TCGA-62-A46R-01Z-00-DX1	2.8676040898878905	1.6759013781537688	0.44723596123746123	0.795542655505677	-0.9390583998824287	-2.0376706885505387	-0.9390583998824287	0.7349180336892425	0.6703795125516709	1.790970707938556	0.7349180336892425	1.053371764807777	-0.24591121932248416	1.2581661774537904	1.006851749172884	-2.968755295577651	1.2945338216246651	-0.24591121932248416	-0.4282327761164382	0.795542655505677	-0.4282327761164382	1.6512087655633976	0.795542655505677	0.041770853129297514	-2.0376706885505387	0.15955388878568044	0.44723596123746123	1.220425849470943	1.599915471175847	-2.968755295577651	0.795542655505677	0.8527010693456258	-0.6513763274306479	0.5272786689109976	-0.9390583998824287	0.2649144044435072	0.44723596123746123	2.845131234035832	-2.968755295577651	-2.968755295577651	0.5272786689109976	-0.09176053949522522	-1.3445235079905933	-0.09176053949522522	-2.0376706885505387	-2.968755295577651	1	0.3158306563
TCGA-71-8520	TCGA-71-8520-01Z-00-DX1	1.1453249318616274	0.37213504362814565	1.6248980121235133	2.5693596209643648	-2.254195269985641	-0.7264772450399644	0.6598171160799264	3.144723765867927	1.4135889184563064	0.7776001517363103	-0.7264772450399644	3.9830529562723695	-0.32101213693179975	-0.32101213693179975	-1.4196244255999098	2.269255028514027	-0.7264772450399644	-1.4196244255999098	2.770030316426516	-0.03333006448001896	0.9782708471984609	1.065282224188091	0.5262857234554037	0.9782708471984609	3.35949906751162	-1.4196244255999098	-0.32101213693179975	0.18981348683419075	-2.254195269985641	-2.254195269985641	-1.4196244255999098	-0.7264772450399644	0.18981348683419075	-2.254195269985641	-1.4196244255999098	-2.254195269985641	-1.4196244255999098	-2.254195269985641	3.447910024855673	-1.4196244255999098	-1.4196244255999098	1.6714180277584063	0.8829606673941361	-2.254195269985641	-0.7264772450399644	-2.254195269985641	1	0.1499314745
TCGA-78-8662	TCGA-78-8662-01Z-00-DX1	2.279522217141093	2.0365760385307037	2.10889670011033	3.3449088581808826	-2.359811781211306	0.6502816774108133	-1.6523034155832326	3.20750898877844	1.874057109032929	0.8326032342047682	-0.04286550314913207	2.1763379809058625	-1.6523034155832326	0.5449211617529865	2.5961918264661263	2.9726693977010386	-0.9591562350232872	1.483190800345917	-2.359811781211306	-2.359811781211306	-0.2660090544633418	2.2597195898449134	2.5220838543124047	0.8326032342047682	-0.9591562350232872	0.8326032342047682	1.120285306656549	-1.6523034155832326	-2.359811781211306	-2.359811781211306	-2.359811781211306	0.2936067334720809	1.483190800345917	-1.6523034155832326	-2.359811781211306	-2.359811781211306	0.7455918572151381	2.6243627034328227	-2.359811781211306	-2.359811781211306	1.6799010945919717	-1.6523034155832326	-1.6523034155832326	-0.04286550314913207	-2.359811781211306	-2.359811781211306	1	0.08382140825
TCGA-55-A4DF	TCGA-55-A4DF-01Z-00-DX1	0.0054509143982874875	1.614888826832388	3.531811439014449	1.7972103836263429	1.1040632030663975	-2.4073234425923964	-2.4073234425923964	-2.4073234425923964	-2.4073234425923964	2.403346187196658	0.0054509143982874875	0.6985980949582329	1.614888826832388	2.0848924560781237	2.3080360073923334	-2.4073234425923964	-2.4073234425923964	2.7780396366380686	-2.4073234425923964	-2.4073234425923964	0.0054509143982874875	2.6445082440135463	2.490357564186288	1.1040632030663975	-2.4073234425923964	2.202675491734507	0.6985980949582329	0.6985980949582329	-2.4073234425923964	-2.4073234425923964	0.0054509143982874875	2.490357564186288	1.614888826832388	2.3080360073923334	-2.4073234425923964	0.0054509143982874875	1.1040632030663975	1.1040632030663975	-2.4073234425923964	1.1040632030663975	-2.4073234425923964	0.0054509143982874875	-2.4073234425923964	-2.4073234425923964	1.3917452755181783	-2.4073234425923964	1	0.3312827761
TCGA-86-8585	TCGA-86-8585-01Z-00-DX1	1.7753131748398463	3.0562470203019103	1.2644875510738558	-0.5272719181541996	-2.3740104206445825	3.7597569878974024	2.938463984645527	1.3053095455941106	-2.3740104206445825	2.4808828753983487	-0.8149539906059804	1.1774761740842257	-2.3740104206445825	1.8000057874302176	1.8241033390092785	0.1658752624057458	2.2295684471174426	-0.121806810046035	-2.3740104206445825	-2.3740104206445825	-0.5272719181541996	0.032343869781223056	-0.8149539906059804	1.1774761740842257	-2.3740104206445825	0.6513830781874468	-2.3740104206445825	-1.9135662792740904	-2.3740104206445825	0.48432899352428027	-0.3041283668399899	1.082165994279901	1.1774761740842257	2.2295684471174426	3.204427533142665	-2.3740104206445825	0.48432899352428027	-2.3740104206445825	0.1658752624057458	0.9196470647821258	-0.8149539906059804	1.0308726998923508	-2.3740104206445825	0.2836582980621296	-2.3740104206445825	-2.3740104206445825	1	0.4637554624
TCGA-78-8640	TCGA-78-8640-01Z-00-DX1	0.167617068876468	1.8948380169669514	1.8017475939009397	2.3366707692459907	-2.0245063644720567	1.083907800750623	-1.2186772922434228	3.837568513104885	1.266229357544577	3.138031534446169	1.9168169236857269	3.856496522990404	-1.9118244728033682	0.03408567625194525	3.744167338016484	3.3914804352557075	-1.9118244728033682	1.8948380169669514	-2.0245063644720567	-2.0245063644720567	-0.3023865603692677	3.071782148904968	1.3070513520648328	0.2854001045328509	-2.0245063644720567	1.032614506363072	-0.12006500357531369	-2.0245063644720567	-2.0245063644720567	-2.0245063644720567	-0.8132121841352582	0.03408567625194525	0.921388871252848	0.8607642494364134	-2.0245063644720567	-2.0245063644720567	-1.9118244728033682	0.03408567625194525	-2.0245063644720567	-2.0245063644720567	-0.8132121841352582	-2.0245063644720567	1.3462720652181135	-2.0245063644720567	-1.9118244728033682	-2.0245063644720567	1	0.3397561376
TCGA-78-7166	TCGA-78-7166-01Z-00-DX1	2.0974016506742656	1.3827482648933564	-0.6541336623676832	3.181727982094899	-1.9880891513230994	1.6812412534493535	-1.7527459510357923	1.5053505869856894	-1.7527459510357923	-1.0595987704758478	1.6812412534493535	1.7437616104306874	-1.9880891513230994	-1.9880891513230994	2.436908790990633	0.32669559064404297	-0.14330803860169272	0.812203406425744	1.3827482648933564	0.4444786263004268	2.5779873892505383	-1.9880891513230994	2.0314436828824682	2.3581279131375186	4.179499236412218	-1.0595987704758478	-0.6541336623676832	-1.9880891513230994	-1.9880891513230994	-1.9880891513230994	-1.0595987704758478	-0.6541336623676832	-0.6541336623676832	-1.9880891513230994	0.32669559064404297	-1.9880891513230994	-1.7527459510357923	-1.9880891513230994	3.796330133859427	-1.9880891513230994	0.19316419801952023	-1.0595987704758478	4.105187203447667	-1.9880891513230994	-0.14330803860169272	-1.9880891513230994	1	0.2477673231
TCGA-78-7539	TCGA-78-7539-01Z-00-DX1	2.2489666958409487	2.155147940623294	0.12371561812981824	3.9469074098513492	-2.195161162462413	-1.955725923550017	-0.34628801111591656	1.570634601066144	-0.00981577449470361	-0.857113634881908	3.0615539132649072	1.7819436947333513	-2.195161162462413	-1.2625787429900717	1.6551919890942073	-2.195161162462413	3.021007818870557	-0.16396645432196255	3.337578901174475	2.375007416736314	2.278380581047242	0.6092234339115192	2.0516072616824537	3.0615539132649072	0.24149865378620206	-2.195161162462413	2.4986213727034907	0.4421693492483536	-2.195161162462413	-2.195161162462413	-0.34628801111591656	-0.5694315624301272	-1.955725923550017	-2.195161162462413	-0.857113634881908	-2.195161162462413	0.12371561812981824	-1.2625787429900717	0.5291807262379828	-2.195161162462413	-0.16396645432196255	0.24149865378620206	-2.195161162462413	-1.2625787429900717	-2.195161162462413	-2.195161162462413	1	0.2688709992
TCGA-78-7146	TCGA-78-7146-01Z-00-DX1	0.1282436461314278	-1.7321678048581024	-0.5649035344285167	-1.7321678048581024	1.7376815585655283	3.7255559067198742	4.040266651559574	-1.7321678048581024	-1.7321678048581024	0.5337087542395924	2.0741537951867417	3.3471194709996293	-1.7321678048581024	1.7376815585655283	2.802392295557957	4.758106444709892	-0.5649035344285167	3.945955972088333	-1.7321678048581024	-1.7321678048581024	1.6323210429077024	0.8213908266913732	0.1282436461314278	-1.7321678048581024	-1.7321678048581024	1.6323210429077024	-1.7321678048581024	-1.7321678048581024	-1.7321678048581024	-0.5649035344285167	1.3810066146267967	2.0741537951867417	0.5337087542395924	1.6323210429077024	-0.5649035344285167	-1.7321678048581024	-1.7321678048581024	-1.7321678048581024	-1.7321678048581024	-1.7321678048581024	-1.7321678048581024	0.5337087542395924	-1.7321678048581024	-1.7321678048581024	-0.5649035344285167	-1.7321678048581024	1	0.1556337815
TCGA-64-1677	TCGA-64-1677-01Z-00-DX1	1.4999312023771685	-0.8026538906168774	3.2748835532888427	2.3328403253122727	-2.3770004832397076	-2.3770004832397076	0.2959583980512326	1.6822527591711234	-2.3770004832397076	1.9699348316229042	1.905396310485333	1.905396310485333	-2.3770004832397076	3.1291717421074488	2.241868547106546	-2.3770004832397076	0.2959583980512326	-2.3770004832397076	-0.8026538906168774	0.2959583980512326	-0.8026538906168774	1.2767876510629588	1.3945706867193426	0.8067840218172231	1.3945706867193426	-2.3770004832397076	2.6313333138682693	1.7622954668446598	-2.3770004832397076	-2.3770004832397076	2.8609077555127693	2.6938536708496033	-0.8026538906168774	1.6822527591711234	-2.3770004832397076	-2.3770004832397076	0.5836404705030134	1.4999312023771685	-2.3770004832397076	0.2959583980512326	-2.3770004832397076	2.3328403253122727	-2.3770004832397076	-2.3770004832397076	-2.3770004832397076	-0.8026538906168774	1	0.4774850453
TCGA-73-4677	TCGA-73-4677-01Z-00-DX1	3.057910987817083	2.6986968973596746	0.23059736588805535	-0.46254981467189005	-1.3788405465460452	-0.6856933659860998	-1.3788405465460452	0.5670696025092683	-0.9733754384378805	2.1023995427896467	-0.46254981467189005	0.63606247399622	1.0190547262523255	-0.46254981467189005	-2.7292754194082267	-2.7292754194082267	3.0927982468175235	1.1861088109154916	1.1861088109154916	0.7612256169502256	1.454372797510171	-2.7292754194082267	1.1468880977622105	1.1060661032419552	1.9533639636291587	-2.0719877271059906	-0.6856933659860998	-0.1260775780506771	0.63606247399622	1.8400352783221559	-0.6856933659860998	0.49296163035554663	-1.3788405465460452	0.23059736588805535	1.8400352783221559	-2.7292754194082267	1.2238491388983386	-2.7292754194082267	1.3619994773791557	-2.0719877271059906	0.7612256169502256	0.700600995133791	0.007453814573845641	0.63606247399622	-2.7292754194082267	-2.7292754194082267	1	0.1757358056
TCGA-S2-AA1A	TCGA-S2-AA1A-01Z-00-DX1	2.767964477741331	2.136692700899473	2.7020065099495336	2.444177400647434	-2.0065942730468773	-0.389035943408782	0.016429164699382603	2.888108789583394	3.060951602422805	3.044951261076364	0.016429164699382603	-0.389035943408782	-2.0065942730468773	1.7510302200874888	-0.389035943408782	-0.389035943408782	0.5272547884653731	-1.0821831239687274	0.016429164699382603	4.74676249364148	0.3041112371511634	-2.0065942730468773	1.1150414533674917	2.2851127060177467	2.528734788675497	0.5272547884653731	-1.0821831239687274	-2.0065942730468773	-2.0065942730468773	-2.0065942730468773	-2.0065942730468773	1.3157121488296433	-2.0065942730468773	-2.0065942730468773	-2.0065942730468773	-2.0065942730468773	0.016429164699382603	-2.0065942730468773	-1.0821831239687274	-1.0821831239687274	1.9135491495852635	-1.0821831239687274	-2.0065942730468773	-1.0821831239687274	0.016429164699382603	-2.0065942730468773	1	0.4195545037
TCGA-55-A494	TCGA-55-A494-01Z-00-DX1	-1.8496788325911941	-1.8496788325911941	-1.8496788325911941	-0.7371340581639192	-1.8496788325911941	2.353908395194396	3.251849988400355	2.2585982153900717	-1.8496788325911941	-1.8496788325911941	1.6607612146344506	4.89765554500533	1.4600905191723	-0.7371340581639192	1.7477725916240807	3.0470555757543414	0.8723038542701813	3.1546862399467073	0.6491603029559707	0.6491603029559707	-1.8496788325911941	2.5209624798575625	-0.04398687760397468	-0.04398687760397468	0.3614782305041899	-1.8496788325911941	-1.8496788325911941	-1.8496788325911941	-1.8496788325911941	0.8723038542701813	1.6607612146344506	-0.7371340581639192	-1.8496788325911941	2.1532376997322453	1.3423074835159161	-1.8496788325911941	-1.8496788325911941	-1.8496788325911941	3.7737254483529306	0.6491603029559707	-1.8496788325911941	-0.04398687760397468	-1.8496788325911941	-1.8496788325911941	-1.8496788325911941	-1.8496788325911941	1	0.0482823076
TCGA-97-A4M1	TCGA-97-A4M1-01Z-00-DX1	-0.9209354658765916	-0.9209354658765916	2.7385997152215666	1.5346269108956303	-0.9209354658765916	-0.9209354658765916	-0.9209354658765916	0.4360146222275212	-0.9209354658765916	-0.9209354658765916	-0.9209354658765916	-0.9209354658765916	-0.9209354658765916	1.5346269108956303	-0.9209354658765916	-0.9209354658765916	0.4360146222275212	-0.9209354658765916	-0.9209354658765916	-0.9209354658765916	0.4360146222275212	4.264656018716616	3.8700018267126675	-0.9209354658765916	-0.9209354658765916	-0.9209354658765916	3.768219132402725	-0.9209354658765916	-0.9209354658765916	-0.9209354658765916	-0.9209354658765916	2.3819247712828346	3.527057075585837	-0.9209354658765916	-0.9209354658765916	-0.9209354658765916	-0.9209354658765916	6.384049611408167	-0.9209354658765916	-0.9209354658765916	-0.9209354658765916	-0.9209354658765916	-0.9209354658765916	-0.9209354658765916	-0.9209354658765916	-0.9209354658765916	1	0.1731368981
TCGA-44-7660	TCGA-44-7660-01Z-00-DX1	-1.1125211236333525	1.992631934005109	-1.1125211236333525	-1.1125211236333525	-1.1125211236333525	-1.1125211236333525	6.126197209380491	1.076341202130954	-1.1125211236333525	-1.1125211236333525	-1.1125211236333525	-1.1125211236333525	-1.1125211236333525	-1.1125211236333525	1.992631934005109	1.076341202130954	3.2164073656272243	3.9095545461871697	-1.1125211236333525	-1.1125211236333525	-1.1125211236333525	-1.1125211236333525	2.781089294369379	3.7153985317462124	-1.1125211236333525	0.38319402157100857	0.38319402157100857	-1.1125211236333525	-1.1125211236333525	2.174953490799063	-1.1125211236333525	-1.1125211236333525	-1.1125211236333525	-1.1125211236333525	3.7504898515574823	-1.1125211236333525	-1.1125211236333525	-1.1125211236333525	-1.1125211236333525	-1.1125211236333525	-1.1125211236333525	-1.1125211236333525	-1.1125211236333525	-1.1125211236333525	3.022251351186267	-1.1125211236333525	1	0.2120737496
TCGA-73-7498	TCGA-73-7498-01Z-00-DX1	1.8629236518294365	2.3737492755954275	3.07931897615393	0.6307799705368042	-2.3002441322057843	-2.3002441322057843	-2.3002441322057843	-0.21651788985039921	2.616695454205817	3.319598809711127	-2.3002441322057843	-2.3002441322057843	-1.3151301785185092	3.3576986559433974	-2.3002441322057843	-2.3002441322057843	2.692203006713962	1.3239271510967496	-2.3002441322057843	0.764311363161327	1.249819178943028	2.0860672031436462	1.3929200225837013	2.2957877341257156	-2.3002441322057843	0.8820943988177108	-1.3151301785185092	-1.3151301785185092	-1.3151301785185092	-1.3151301785185092	-1.3151301785185092	2.491532311251811	1.8629236518294365	-0.6219829979585638	2.2402178829709047	-0.21651788985039921	-0.6219829979585638	2.6551617350336127	-2.3002441322057843	-1.3151301785185092	1.1697764712694916	-1.3151301785185092	-1.3151301785185092	-0.21651788985039921	-1.3151301785185092	-2.3002441322057843	1	0.1818050702
TCGA-44-2662	TCGA-44-2662-01Z-00-DX1	1.0229086093226174	1.246052160636827	-0.3633857517972734	0.7352265368708366	-1.6376497297502306	3.1919623096921406	5.0833516198690365	1.428373717430782	-1.6376497297502306	3.374283866486095	-1.6376497297502306	-1.6376497297502306	-1.6376497297502306	-1.6376497297502306	1.7160557898825628	-1.6376497297502306	3.070601452687873	3.1919623096921406	-1.6376497297502306	-1.6376497297502306	-0.3633857517972734	-1.6376497297502306	2.5269860060988916	2.7721084641318763	-1.6376497297502306	3.870720752799986	-1.6376497297502306	-1.6376497297502306	-1.6376497297502306	-1.6376497297502306	0.329761428762672	1.7160557898825628	-1.6376497297502306	-0.3633857517972734	3.5684398809270523	-1.6376497297502306	-1.6376497297502306	-1.6376497297502306	-0.3633857517972734	-1.6376497297502306	-1.6376497297502306	1.58252439725804	-1.6376497297502306	-1.6376497297502306	0.329761428762672	-1.6376497297502306	1	0.5358485664
TCGA-55-6985	TCGA-55-6985-01Z-00-DX1	3.569813284278619	3.62110657866617	0.625374305112179	2.2348122175462795	-1.9775543004145746	-1.9775543004145746	0.625374305112179	3.669896742835602	2.417133774340234	2.571284454167492	-1.9775543004145746	-1.9775543004145746	-1.9775543004145746	0.625374305112179	0.625374305112179	-1.9775543004145746	2.0116686662320693	3.0232695779105496	-1.9775543004145746	-1.9775543004145746	-1.9775543004145746	-1.9775543004145746	2.417133774340234	3.1102809549001793	1.3185214856721243	0.625374305112179	3.669896742835602	-1.9775543004145746	-1.9775543004145746	0.625374305112179	-1.9775543004145746	0.625374305112179	-1.9775543004145746	-1.9775543004145746	2.0116686662320693	-1.9775543004145746	2.0116686662320693	-1.9775543004145746	-1.9775543004145746	-1.9775543004145746	-1.9775543004145746	1.7239865937802885	-1.9775543004145746	1.7239865937802885	-1.9775543004145746	-1.9775543004145746	1	0.4026485229
TCGA-55-A493	TCGA-55-A493-01Z-00-DX1	1.987782813611318	3.5282278545584664	-1.6493247627127774	-1.6493247627127774	-1.6493247627127774	4.024664740872358	0.889170524943208	3.2870657977415787	-1.6493247627127774	2.2754648860630984	-1.6493247627127774	-1.6493247627127774	-1.6493247627127774	2.2754648860630984	-1.6493247627127774	4.717811921432303	2.4986084373773085	3.980212978301524	-1.6493247627127774	-1.6493247627127774	-1.6493247627127774	-1.6493247627127774	1.987782813611318	0.889170524943208	-1.6493247627127774	2.680929994171263	-1.6493247627127774	-1.6493247627127774	-1.6493247627127774	-1.6493247627127774	-1.6493247627127774	-1.6493247627127774	0.889170524943208	-1.6493247627127774	0.889170524943208	-1.6493247627127774	-1.6493247627127774	-1.6493247627127774	3.4541198824047448	-1.6493247627127774	2.4986084373773085	-1.6493247627127774	-1.6493247627127774	0.889170524943208	0.889170524943208	-1.6493247627127774	1	0.5292508321
TCGA-55-8506	TCGA-55-8506-01Z-00-DX1	2.572920028426108	1.3201570599307395	0.6270098793707941	-1.666051332111996	-1.666051332111996	4.092745782170521	4.996457731837816	1.3201570599307395	-1.666051332111996	2.7064514210506303	-1.666051332111996	1.3201570599307395	-1.666051332111996	-1.666051332111996	-1.666051332111996	-1.666051332111996	-1.666051332111996	3.4602232234270107	-1.666051332111996	-1.666051332111996	-1.666051332111996	-1.666051332111996	0.6270098793707941	2.2364477918048946	-1.666051332111996	0.6270098793707941	-1.666051332111996	-1.666051332111996	-1.666051332111996	0.6270098793707941	-1.666051332111996	2.572920028426108	0.6270098793707941	2.013304240490685	3.3995986016105757	-1.666051332111996	-1.666051332111996	-1.666051332111996	2.572920028426108	2.572920028426108	-1.666051332111996	3.024905152169165	-1.666051332111996	-1.666051332111996	-1.666051332111996	-1.666051332111996	1	0.2461891536
TCGA-NJ-A4YI	TCGA-NJ-A4YI-01Z-00-DX1	1.1338649743164448	0.8187839276765496	-0.3976113966479433	0.567469499395644	-2.5451330771313163	-2.5451330771313163	-0.3976113966479433	2.806150790410209	4.16933757651995	0.7418228865404215	0.5186793352262118	-1.0907585772078887	1.1865087078018668	0.9569342661573668	-0.6852934690997241	0.567469499395644	-0.531142789272466	1.5482987524073697	-2.4770529383277795	1.1064660001283304	-1.783905757767834	1.9417876694688188	1.3515884581613156	1.3296095514425406	-1.3784406496596695	-0.3976113966479433	2.167337960813593	-0.07915766552940884	1.3941480725801116	-1.783905757767834	0.2309972627744301	1.3296095514425406	-1.0907585772078887	-0.6852934690997241	-1.3784406496596695	0.16200439128747934	0.08789641913375679	1.7276396810631867	-2.5451330771313163	-1.3784406496596695	0.16200439128747934	-1.3784406496596695	-0.6852934690997241	-2.4770529383277795	2.250334880384561	-2.5451330771313163	1	0.175490827
TCGA-35-5375	TCGA-35-5375-01Z-00-DX1	2.1919593294215742	1.0933470407534642	-0.8525631083018492	1.4500219846921967	-2.1328308263186226	4.283235328748413	4.27140087110141	0.9391963609262062	-2.1328308263186226	0.9391963609262062	0.5337312528180416	-0.8525631083018492	-2.1328308263186226	-2.1328308263186226	1.8554870928003613	-2.1328308263186226	0.24604918036626078	2.5147327216846254	-2.1328308263186226	-2.1328308263186226	0.7568748041322513	1.226878433377987	0.24604918036626078	2.730955830154261	-2.1328308263186226	1.0933470407534642	1.0933470407534642	-0.15941592774190383	-2.1328308263186226	-2.1328308263186226	0.9391963609262062	1.78649422131341	-2.1328308263186226	2.366312716566352	1.226878433377987	0.5337312528180416	-0.8525631083018492	1.0933470407534642	-2.1328308263186226	0.7568748041322513	-2.1328308263186226	0.24604918036626078	-2.1328308263186226	-0.8525631083018492	-0.8525631083018492	-2.1328308263186226	1	0.1937487733
TCGA-55-7816	TCGA-55-7816-01Z-00-DX1	1.13578175347814	0.34732439311386987	2.5880340823898282	2.957394185855876	1.0404715736738153	-2.3146604411450937	2.6499094861079158	0.5296459499078248	-2.3146604411450937	2.401448126809416	-1.2621135193202306	-2.3146604411450937	-2.3146604411450937	2.2932345421691833	-2.3146604411450937	-2.3146604411450937	2.544548970450089	2.1718736851649156	-2.3146604411450937	-2.3146604411450937	1.3028358381413065	2.3214054191358793	0.9351110580159885	3.0145525996958247	-2.3146604411450937	-1.2621135193202306	2.689130199261197	-2.3146604411450937	-2.3146604411450937	-1.2621135193202306	-2.3146604411450937	2.3214054191358793	1.9567623055479704	-1.2621135193202306	2.522076114598031	-2.3146604411450937	-0.16350123065212063	1.510475202919551	-2.3146604411450937	2.0700909908549736	-2.3146604411450937	2.4267659347937056	-0.5689663387602852	-1.2621135193202306	0.34732439311386987	-2.3146604411450937	1	0.3477167915
TCGA-J2-A4AD	TCGA-J2-A4AD-01Z-00-DX1	-1.735777739125	0.12972277017178868	5.0713651927810925	2.527618042970159	2.0756329192271017	-1.735777739125	-1.735777739125	1.3824857386671567	2.0756329192271017	-0.5634244103881567	4.572374026662105	1.7391606826058892	0.12972277017178868	0.5351878782799524	0.8228699507317341	-1.735777739125	-1.735777739125	0.12972277017178868	-1.735777739125	-1.735777739125	2.3810145687782835	-1.735777739125	2.3810145687782835	0.12972277017178868	-0.5634244103881567	-1.735777739125	1.3824857386671567	-1.735777739125	0.5351878782799524	-1.735777739125	-1.735777739125	1.5160171312916795	3.074161749338229	-1.735777739125	-1.735777739125	-1.735777739125	-1.735777739125	1.6338001669480624	-1.735777739125	-1.735777739125	0.5351878782799524	-0.5634244103881567	0.8228699507317341	-1.735777739125	0.8228699507317341	-1.735777739125	1	0.231671929
TCGA-78-7540	TCGA-78-7540-01Z-00-DX1	-1.2006747321222973	-2.256905823809416	2.382844206333812	1.8438477056011253	2.2005226495398578	-2.256905823809416	-1.2006747321222973	-0.5075275515623519	-2.256905823809416	-1.2006747321222973	1.8438477056011253	-1.2006747321222973	2.410243180521927	1.743764247044143	2.7696171814298243	-2.256905823809416	3.0188329730538093	0.18561962899759354	3.3944451180122925	2.1666210978641764	2.436911427604088	-2.256905823809416	2.3546733293671163	2.0182010927459033	3.561499202675459	-2.256905823809416	-2.256905823809416	-0.10206244345418813	-2.256905823809416	-1.2006747321222973	0.40876318031180237	1.5073754689799128	0.40876318031180237	-1.2006747321222973	2.5835149017959633	-2.256905823809416	0.40876318031180237	-2.256905823809416	-0.5075275515623519	-2.256905823809416	0.18561962899759354	0.5910847371057573	-0.5075275515623519	-2.256905823809416	-2.256905823809416	-2.256905823809416	1	0.1319930067
TCGA-67-3772	TCGA-67-3772-01Z-00-DX1	2.276430092224499	1.8456471761320445	2.576534684674837	2.9182839783968935	-1.9529450111141395	-1.9529450111141395	-1.9529450111141395	3.791557325187358	4.171046946892262	0.37931010733861736	-1.9529450111141395	-0.026155000769546355	-1.9529450111141395	-0.7193021813294918	0.37931010733861736	-1.9529450111141395	1.0724572878985628	1.4779223960067274	-0.026155000769546355	-0.026155000769546355	-0.7193021813294918	0.37931010733861736	2.4161920345996575	2.0532865409102894	1.0724572878985628	-1.9529450111141395	4.422361375173168	-0.7193021813294918	0.37931010733861736	-1.9529450111141395	-1.9529450111141395	1.0724572878985628	0.6669921797903982	-1.9529450111141395	-1.9529450111141395	-1.9529450111141395	-0.026155000769546355	1.2266079677258208	-1.9529450111141395	-1.9529450111141395	1.7656044684585082	1.0724572878985628	-1.9529450111141395	-1.9529450111141395	-1.9529450111141395	-1.9529450111141395	1	0.3674859646
TCGA-55-6984	TCGA-55-6984-01Z-00-DX1	2.965642358975361	1.7464020825186366	1.6663593748451002	-2.4396812271401913	1.3215188885533706	-2.4396812271401913	-1.5116944555028455	-0.8185472749429001	0.4342156935524679	2.5136572352323037	2.736800786546514	-2.4396812271401913	0.5677470861769907	3.5509005775241214	0.09774345693125497	-2.4396812271401913	1.4327445236635952	0.9732121942851544	0.28006501372520987	2.7224120490944137	0.6855301218333745	-1.5116944555028455	1.3786773023933194	0.28006501372520987	0.09774345693125497	-1.5116944555028455	-1.5116944555028455	0.5677470861769907	-0.41308216683473553	-1.5116944555028455	1.4327445236635952	2.736800786546514	2.014666069113316	0.5677470861769907	-0.12540009438295474	-2.4396812271401913	1.9222927489823007	-1.5116944555028455	-2.4396812271401913	-2.4396812271401913	2.225975162780523	-1.5116944555028455	-2.4396812271401913	-1.5116944555028455	-1.5116944555028455	-2.4396812271401913	1	0.3597025164
TCGA-49-AAR9	TCGA-49-AAR9-01Z-00-DX1	-0.753538925787856	-0.753538925787856	-0.753538925787856	4.851301139471952	-0.753538925787856	-0.753538925787856	2.0180877954157346	3.80984726464379	-0.753538925787856	-0.753538925787856	2.0180877954157346	-0.753538925787856	-0.753538925787856	-0.753538925787856	6.550687288568991	-0.753538925787856	-0.753538925787856	-0.753538925787856	-0.753538925787856	-0.753538925787856	-0.753538925787856	-0.753538925787856	3.9639979444710485	3.4043821565356254	-0.753538925787856	-0.753538925787856	-0.753538925787856	-0.753538925787856	-0.753538925787856	-0.753538925787856	-0.753538925787856	-0.753538925787856	-0.753538925787856	-0.753538925787856	-0.753538925787856	-0.753538925787856	-0.753538925787856	-0.753538925787856	-0.753538925787856	-0.753538925787856	-0.753538925787856	2.0180877954157346	-0.753538925787856	-0.753538925787856	-0.753538925787856	-0.753538925787856	1	0.1644344436
TCGA-55-8615	TCGA-55-8615-01Z-00-DX1	2.2632991109492355	2.3239237327656705	-2.2549193087910995	-2.2549193087910995	-2.2549193087910995	0.18385756926939933	3.154272034839101	0.8770047498293447	-2.2549193087910995	3.551153399255874	1.2824698579375093	2.3810821466056193	0.8770047498293447	2.3239237327656705	2.8580062186959285	-2.2549193087910995	0.8770047498293447	2.7865472547137835	-2.2549193087910995	-2.2549193087910995	-2.2549193087910995	1.1001483011435553	1.1001483011435553	0.18385756926939933	-2.2549193087910995	2.7095862135776554	0.18385756926939933	-2.2549193087910995	-2.2549193087910995	2.5352328264328774	1.1001483011435553	2.1297677183247132	-2.2549193087910995	2.626204604638604	1.888605661507825	-2.2549193087910995	-2.2549193087910995	-2.2549193087910995	-2.2549193087910995	0.5893226773775639	-2.2549193087910995	1.2824698579375093	-2.2549193087910995	-2.2549193087910995	0.18385756926939933	-0.5092896112905452	1	0.1806023443
[truncated: 59 more columns]
