# Supplementary material for: Mapping the landscape of histomorphological cancer phenotypes using self-supervised learning on unannotated pathology slides
Source: Nat Commun. 2024 Jun 11;15:4596. doi: 10.1038/s41467-024-48666-7 (PMC11525555; doi:10.1038/s41467-024-48666-7)
Supplement: Supplementary file 4 — Source Data [file 41467_2024_48666_MOESM4_ESM.zip › Source_Data/supplementary_figure12-1.csv]

	0	1	2	3	4	5	6	7	8	9	10	11	12	13	14	15	16	17	18	19	20	21	22	23	24	25	26	27	28	29	30	31	32	33	34	35	36	37	38	39	40	41	42	43	44	45
Leukocyte Fraction	0.19653848152833955	0.41398035110002657	0.05697721772772483	-0.07027286895441054	-0.015824562477706496	0.16674349990780013	-0.028478552312223713	0.07857459683017493	-0.19839725265688754	0.2724035051621259	-0.038495055736435045	-0.12723032956298677	-0.04893090846437702	0.10903206491441784	-0.025095101160009885	0.05049617067872646	0.13086652944665114	0.22555456987505668	-0.1953471806412983	-0.1862824007854434	-0.13676091465138115	-0.12068876521209179	-0.012941269026461723	-0.04644329137229746	-0.20057178170768436	0.2548047177864622	-0.1956640065159335	-0.17972232525985063	-0.2352136652339492	0.08539845659521114	-0.13290044476657054	0.06390110903295487	0.015773122771094376	0.017908671559787176	0.10348636616385096	-0.053789023870159776	0.25247284375073425	-0.10015097286902559	-0.026718210795289906	0.007417997276009447	-0.0034667514383538724	-0.0613727317581273	-0.11768105530783016	0.27455436126835725	0.09336662734228657	0.0086885046317095
Stromal Fraction	0.17276541918671282	0.28715241810700565	0.08837395884322989	0.02661280427080819	-0.002830356904932584	0.07830486777401491	-0.0025324827230038464	0.07541899202088327	-0.17116400662319906	0.16285073677668435	-0.03856411480844243	-0.079235937933505	-0.09451426313744744	0.10668754867213072	-0.10705971570698407	-0.007501469834692741	0.12915069552411163	0.0987040788551529	-0.12903273052115705	-0.14959046648711657	-0.11290074027881214	-0.04826676140039422	0.049287886545118585	-0.007640517944558363	-0.17287896677679082	0.1426782192927136	-0.06321970398767639	-0.11812633892033246	-0.1954607814019567	-0.01423310507989119	-0.01964282952176787	0.039031457011637	0.08907361680543459	-0.0696293700716192	0.03241306816927496	-0.030362384637061812	0.10229011454922522	0.017070590082874648	-1.9577170703102084e-05	-0.034886919775916694	0.004731249982330199	-0.08109536756731091	-0.1146088735215946	0.1609465306396293	0.03526009076824198	-0.06666488444843359
Intratumor Heterogeneity	0.06899780780097856	0.06378720396710624	0.04568517209724152	0.029656800121957483	-0.013631339603315565	0.07284655269173844	0.16560435656877315	0.09925005100377642	-0.14058139068037978	-0.021028748560584475	0.023352191356047124	-0.011944903442135875	-0.09032442849456816	0.03385471901965766	0.10737401898583741	0.03641810600045306	-0.07582376809594037	0.16371482120804196	-0.15390230876861213	-0.27727016383025477	-0.1766137788732812	0.14249813310145623	-0.00425213222827745	-0.049198095523592195	-0.2665030951924384	0.16770693023966174	0.13793005762998126	0.01285608897606056	-0.10053320022249518	-0.02374674392858172	0.026594750894907804	-0.0004028853622344386	0.05846576399072039	0.023192161635787543	-0.03885650113575084	0.11391947549259016	0.006820137381677577	0.13409506686197895	-0.10513500843299604	0.029964611365568442	-0.14325581459380196	0.054626556630339836	-0.18890735434707423	0.059176962571848915	-0.03202441674233495	0.018311556353040225
TIL Regional Fraction	0.3396067229738629	0.5570172659422152	-0.0920859744389156	-0.22548123714452314	0.01555632843665298	0.08878742550142145	-0.09554845406772385	-0.08555188575472551	-0.017650227082275764	0.29452364695772404	-0.09745350313301632	-0.19826945435464707	0.048239943270369234	0.21477323455011083	-0.14071162651284355	-0.1375239666314717	0.20377457091453036	0.10246433573005581	-0.2107061158785297	-0.09583982707714958	-0.11125180394957272	-0.09220932293954606	-0.14245185492649995	-0.05325575964521198	-0.19246691305514832	0.1390579022424864	-0.15327911220406149	-0.14347993709048476	-0.16773687361922657	0.14975664924954984	-0.22318478352961113	0.11804914289701308	0.014887256266566612	0.08479595345721107	0.06435249690827784	-0.11989242871595814	0.5128159626131229	-0.09337250108041183	-0.2465697369348485	-0.13545160502564155	0.1807995332336103	-0.1623727267743495	-0.11311110905431392	0.3745520829699329	-0.005486071408992302	-0.2170552708078063
Proliferation	-0.08064386844475063	0.0992925765010839	-0.15546915836454903	-0.07196707885689799	-0.05138721949475783	0.302694384592831	0.3435302892129346	0.11723231149514138	-0.32432973254345726	0.12467723009747109	0.13702667614770125	0.30281133517712794	-0.09045827985586291	-0.03441573841125946	0.3840087102040475	0.25752926777647756	-0.21815683966107174	0.2928711731922787	-0.1740796055972301	-0.3289975530290293	-0.1937864804997052	0.08050855266510058	-0.21880293743647905	-0.04330347267351473	-0.182695305403318	0.29738416487813796	-0.1952634758287601	-0.12329218828126036	-0.2613098197615544	0.078925574854529	0.05617109781207495	-0.025191053828706875	-0.10144921159428126	0.2743619896061971	0.0965956985779171	-0.14549392395801852	0.006359714107473622	-0.2892807775007534	0.024184284022337875	0.015161871660826746	-0.20429800411776108	0.1120894191158875	-0.14828568872384287	-0.004816527553500357	0.00468044655737726	-0.08186336843062603
Wound Healing	-0.05904033768634198	0.0451380955502101	-0.13708667258471738	-0.0680162279978737	-0.0024466599374305445	0.23021292152613845	0.3053148215842585	0.1066386120414434	-0.2642988327812175	0.10763467199303496	0.11611317001119828	0.22083401592049284	-0.08929441523520229	0.009856784816735669	0.28991912720316665	0.20107045198471374	-0.16583620221438108	0.22012835654633714	-0.1546069972774051	-0.336323915127155	-0.1599098368071395	0.11076314198183665	-0.19840902060573645	-0.007363701598590741	-0.1755567780646251	0.2472729670427322	-0.09909342602401594	-0.0698578548481915	-0.2205837893359829	0.04824029302300309	0.07179793986529917	-0.0059697278123044695	-0.08937004437109139	0.2443602887873611	0.08143944309454618	-0.10372121493610961	0.010429933782478624	-0.21430261742613857	-0.015124806885934275	0.011402271947771079	-0.15985601641026734	0.10673796296363161	-0.1155201253537206	-0.027010314577185564	-0.01600340573439961	-0.11000123901758466
Macrophage Regulation	0.2400025405191941	0.3082022166540184	0.1406020494796821	-0.08459775814487623	0.010507316937547742	0.1406127625123542	-0.0738462095696259	0.007269175276310688	-0.11455356560974511	0.23978802479354613	-0.12253362712550973	-0.1444695818104034	-0.08720880478648733	0.13883618459423555	-0.155778463156808	-0.026165689548813615	0.09841769782795257	0.18985483458122424	-0.22154168957535542	-0.1650189639808832	-0.08144825407539025	-0.03231484276647981	0.045862365333037745	-0.03920153726917687	-0.2731489186787919	0.20614565872845206	-0.0876306942160018	-0.17193575700394462	-0.2015909618734793	0.027647659068450268	-0.09702487604447996	0.1637641362611151	0.03950558333929853	-0.08105085157769766	0.05003024518688677	0.0016389664627238039	0.16864468785986342	0.07678221820228986	-0.01826916418067051	-0.015747392811326665	0.04037231869691047	-0.07486203463192416	-0.060390512997399996	0.20815422481836235	0.05930505322273326	-0.0022121137106796652
Lymph. Infiltration Signature Score	0.29162857057954794	0.4181419295365793	0.16146436406242815	-0.047367661877390006	0.06307615217042849	0.10348531849391715	-0.16524708391962858	-0.005839111461296866	-0.059662011557574286	0.3137977831425143	-0.0708689886989018	-0.20748333199208066	-0.04598415058234919	0.2508902336575618	-0.15764937757933856	-0.054282029950826344	0.054964858073397196	0.14026161984328733	-0.26557626727173395	-0.12383701451322322	-0.07086937130711393	-0.11642398040331843	0.07110964926432788	-0.029075800936089483	-0.2142153234844045	0.17386099767132024	-0.16499201177821254	-0.22776041941002248	-0.21415767718044446	0.03973245993231182	-0.1990176151545517	0.19257959430520985	0.10817481981385177	0.004840248955511504	-0.02216793720225925	-0.047062468060185665	0.34940049756922903	0.014473813592513953	-0.0745921492110816	-0.08778320500441408	0.15097962368952025	-0.1931624341483456	-0.08068620527772383	0.28673654197932896	0.012589595683873382	-0.005218138333019424
SNV Neoantigens	-0.08122673190126196	0.1442188296467937	-0.11966180525628778	0.058320299857652455	-0.06031557639098729	0.2861040273873223	0.2585706659098095	0.1332100946990602	-0.21836862560725911	0.013103005459524756	0.07705491028052945	0.11313528717089728	-0.026726673904976777	-0.08981436507245308	0.283484843193964	0.13120707245367058	-0.11291037814159886	0.2200500118825685	-0.22834869221015447	-0.2823238365248726	-0.10084189754090492	0.09327896539862147	-0.06814790817693267	0.06727972720747377	-0.1668910011306972	0.26388318532046534	-0.08085729922020943	-0.13350188133975857	-0.14444657247318532	0.07898434826139852	-0.049928765445312044	-0.058958943262560695	-0.048696063709762184	0.1774801451888282	0.06565142739771067	-0.12348242495726747	0.0010582342945107293	-0.10988407176584819	-0.041059169463345736	-0.018090866183200962	-0.23849019078746014	-0.025373724712771363	-0.042319736870312236	0.0299980092693877	0.027179136840860593	-0.01914343288352526
Indel Neoantigens	-0.008039138382417717	0.18473727773361281	-0.06369318659427549	-0.019001266013939463	-0.02198435021829473	0.18421270140325272	0.17631810913519688	0.10326442950088176	-0.18547885682499213	0.07215751820386795	0.04633981971985268	0.0313455776162397	0.003950723137586004	0.007377237123764565	0.15029980855004765	0.0893548340234123	-0.04400003304054937	0.18656166755637235	-0.15491316730419213	-0.21734521658908112	-0.08840641078870386	0.04835477541904034	-0.032402930606902525	0.043062747567404795	-0.10523826115737203	0.17916533712706975	-0.10423292518500202	-0.15306613477935213	-0.055729564683120535	0.07505419296136503	-0.07098866520458216	-0.03898436854727899	0.0501423249535502	0.1302469420157036	0.08841093932911993	-0.06946315904928392	0.04702375171566514	-0.09909009438112872	0.013215994435903735	-0.0013222114085114655	-0.13263996964314193	-0.08264867763211727	-0.08916647122070016	0.07476987405902567	0.006753767262155992	-0.006857066940836329
Silent Mutation Rate	-0.05988436573334456	0.14831014352070404	-0.13238573991283553	0.04501425065210651	-0.09617224533772985	0.29449633826000626	0.2539418323205996	0.13192882854533655	-0.24496438971324336	0.0613307216708336	0.04560208673859882	0.09906478052617755	-0.042706017819543994	-0.08665219839565232	0.30279300766590317	0.13601629473857763	-0.0906829482126493	0.21237703280062084	-0.19728181907971007	-0.2843017021450319	-0.10486310239284966	0.08237514755533994	-0.07183968312331011	0.05579513267479994	-0.14197593140746415	0.26532132830813693	-0.09761436079849034	-0.12655172736703166	-0.15722150536570734	0.08854822155289575	-0.03917900130059016	-0.05987517803376608	-0.06487470009670154	0.1781035563288171	0.09970774281014075	-0.11414603601119026	-0.035301792078471984	-0.11683096452647042	-0.013640906889555758	0.012414702368889512	-0.27032968469759017	0.02362669952565004	-0.05000705862688847	0.03333633111479888	0.03603663135821996	-0.010328564504983692
Nonsilent Mutation Rate	-0.05694589204700445	0.14914657755540636	-0.1219246605100853	0.047034307753659424	-0.09466528592032891	0.2966344219638365	0.2503745312727247	0.13318577652228464	-0.23969983785477483	0.04760094145650909	0.03762539663917542	0.0970761736270279	-0.03947283100057113	-0.0789495491048101	0.2903874929965921	0.14010535111059189	-0.09628656152286977	0.21184502965772084	-0.214647808088748	-0.2910117265083377	-0.10105762790205573	0.09032939846540822	-0.07100148222330425	0.055850965618392236	-0.16258040783138558	0.2683444348425173	-0.08788706055630598	-0.1338628393066064	-0.16257934771220348	0.07991708454503607	-0.05174742095088884	-0.05978029736696525	-0.05920624282984066	0.18220886786162405	0.08600199196394458	-0.1183013498320878	-0.022767649615062245	-0.10691019253354693	-0.02213776213434536	-0.0007189374920159886	-0.25205853059354166	0.0011797359631827856	-0.04244681867951267	0.034137427843430115	0.04072924891792815	-0.018547668524054654
Number of Segments	-0.08368734957713983	-0.12305307147072553	-0.1634736133878111	-0.015341377734048815	0.022709696815331335	0.2420504877129754	0.25626379527824605	-0.06645321319318828	-0.15299104241394315	-0.058745002678919106	0.036792463118025205	0.14341544631111	0.008824535555713862	-0.091498486856133	0.2247784262232066	0.10346363359783722	-0.1478034617458852	0.10580387263339974	-0.03325995917192283	-0.1626323574353675	-0.03165240090406456	0.18460363540551866	-0.17719972231239342	-0.03903793421777479	-0.08823145865075167	0.1030226085493378	-0.008450843260095722	0.012932012796393761	-0.021411546443868994	0.12011123087479886	0.0266114101840238	-0.05003442175557824	-0.11755787605548287	0.17645413087036835	0.07677386279328312	0.02249335336299771	-0.11006430550179667	-0.07531397036296877	-0.03432697261005897	0.06595866264073395	-0.13790169180153125	0.04613486016593925	0.022796754209536044	-0.09272356639723815	0.02160816525487921	0.01170119517781271
Aneuploidy Score	-0.05971112061072756	-0.05631711039060147	-0.1244000396887624	-0.00432412586347069	0.030359588916633387	0.1969733446227648	0.30801907378562826	-0.011920358245617761	-0.2040073801707458	-0.0677615642647329	-0.031073157512363395	0.09578453758735828	-0.030392416527574965	-0.07645752161342272	0.1637278055582678	0.11870454517756578	-0.03750986492324083	0.1455014744225399	-0.07640194504402162	-0.23713331922578906	-0.11524526368422254	0.22099499692284502	-0.09170028365296067	-0.051939903624058585	-0.17592307104872962	0.1431418219085729	0.03201959097401229	-0.051097424263724676	-0.04648120945260717	0.0922706393962789	0.09307923528683977	-0.03830089516233297	-0.06227407394333274	0.1063979345739688	0.05226702788747638	-0.01173001569445653	-0.11597303838059393	0.02086636216302921	-0.011443877951132456	0.05922772924025455	-0.18529247435755417	0.05716198943009778	-0.08433250072707368	-0.03199789787438423	-0.03786338565744498	-0.055738307776631614
Homologous Recomb. Defects	-0.10833038189635402	0.012499869728589123	-0.08024394578681447	0.06744136282262507	-0.054346905214604356	0.2390880162477319	0.29526971280701225	0.08707024434969016	-0.22272692218063692	0.04893365208482855	0.09065676314106065	0.1662696568235493	-0.09842822527288599	-0.053865019506221676	0.31567369752066976	0.15547921525873334	-0.20024451759935508	0.15817840827616908	-0.1772408055290088	-0.315645402081981	-0.14327294667531926	0.19458821144707897	-0.12954869974380315	-0.04258079855709954	-0.1861545401331927	0.21401279031513623	-0.03305712939487316	-0.13815972111238678	-0.1272582079611243	0.08041256741805188	0.04282452299678912	-0.0710322937840962	-0.0409124227586106	0.16825110486570088	-0.010133891470492838	-0.04438374554365793	-0.0965605344859378	-0.04178737527291531	-0.03958407180809471	0.03662791784066748	-0.21579492336882858	0.01841639800006159	-0.08228514995880729	-0.04070361201276086	0.05003439260819632	-0.030067020901019276
BCR Richness	0.14013818149396004	0.26430668730693385	0.03763172859302178	-0.0833026234765715	-0.03266195307777287	0.19048198968725158	0.07204630191475986	0.06897791104960417	-0.016356085393094747	0.2413186424702248	-0.08555353226533442	-0.04999672827936774	-0.0756176475719555	0.15605219551141375	0.014560580114950742	0.05241084462048469	-0.02733032119899973	0.20046875869579597	-0.1748378403019748	-0.0656880956426911	-0.14207511850399424	-0.001651740422632692	-0.03970731980682578	-0.05640259693398238	-0.15343965256137623	0.1756404348276423	-0.09079506113188215	-0.1268081574374663	-0.12212357850961886	-0.023766086013792268	-0.12835379628590013	0.14203223346981544	0.03906948824925974	0.06605061861296421	-0.003927202559979847	-0.08209995380044323	0.1539141654654634	-0.05972618708283938	-0.04656303691581854	-0.12983677409993802	0.014685679981493043	-0.12838523790422293	-0.2189438758424976	0.127046247147946	0.0012166684178550218	0.060092376390231406
TCR Shannon	0.25613186628723245	0.33706399907395074	0.14779491960375168	-0.07011187331278863	0.04736891625922114	0.08530972374028707	-0.13103088343308905	-0.03823752297169769	-0.03816853143279206	0.23565810838361007	-0.09693946664626363	-0.21414571657943274	-0.020298815072825962	0.19787551458198938	-0.17094832444047017	-0.0837558579147846	0.06503567818612836	0.13164298881586087	-0.22905333568348982	-0.12039866480768044	-0.03383671869958732	-0.0570342158732004	0.035378264607428066	-0.01927678064027839	-0.22499307987221817	0.16445144828239783	-0.06136849258993749	-0.15193428225474595	-0.14296369631354391	0.025038481922305556	-0.11627460479125543	0.19829076064886128	0.06532124090919267	-0.07134088236205312	-0.01772304449811972	0.044212942404319756	0.23096914772155927	0.11059693831601558	-0.06897130830400093	-0.08527535765417806	0.1265451365707847	-0.178205144993255	-0.03468562586815176	0.216670910650054	0.029650929411509916	-0.04654283335916682
TCR Richness	0.2642968052118219	0.36159626468679706	0.1479514201948565	-0.0920184940543559	0.06164573899649494	0.10740587295885194	-0.14630829022999317	-0.0621518122198389	-0.06369691783386643	0.2608575912753448	-0.09341887867797623	-0.21440678442632446	-0.016131823679150722	0.2204839082555039	-0.17017554732706933	-0.08555660535201384	0.07274307318179993	0.14132487116565112	-0.24105255589833866	-0.12337921107339674	-0.028710328960943332	-0.07065240159415732	0.0215340974499513	-0.03788898441564966	-0.22465933395029247	0.16910178189868805	-0.09516376357920588	-0.15566910117129204	-0.16095958601705807	0.050495790691121915	-0.12465481404306594	0.1962371605613599	0.06744358347440856	-0.05079475209708311	-0.001357161287818696	0.02830369513811918	0.26676233632483926	0.081697378941155	-0.05700746341416406	-0.06705997636916917	0.13270914820340873	-0.19351833555490985	-0.02843465155432765	0.24964666719268025	0.025694472161737505	-0.03382804910438326
Th2 Cells	-0.07117965748917218	0.08639062763043112	-0.16994893456380117	-0.13290889334414838	-0.047830866786040406	0.24750973100095397	0.3021028144656494	0.03773893879799819	-0.2784206445162047	0.10385260913260176	0.1184128903240946	0.24902868540936518	-0.062310800263234406	-0.0649479907969983	0.33765272442519495	0.18337924631293262	-0.15155874565739733	0.28133254771123795	-0.08957826377516923	-0.20709610606918574	-0.13223218703927597	0.015057671803818937	-0.23520377710778834	-0.05200716242481749	-0.10293613504537732	0.24626191824428764	-0.2361511149201879	-0.022316003734255668	-0.19729980665534141	0.12684480902751205	0.027243486733699612	0.01662764063400723	-0.172346357315213	0.2672839411701688	0.1994174153033062	-0.09217668334838258	0.0012381200165286724	-0.3340299352626987	0.04025548022425939	0.07511873606668604	-0.19181218530478564	0.1157846273141417	-0.1338325094504216	-0.027552634129668453	0.027235324426215287	0.0053723287573397
Th17 Cells	0.013101268728669594	-0.06432280905812071	-0.035421608688776314	0.059129540921218415	-0.08248011712911239	-0.11632257439178055	-0.21815552256622942	-0.05811333363941986	0.1488098335399417	-0.07122684582931593	-0.08606388025894919	-0.08229008840799293	0.05524300719813491	-0.03226815220662881	-0.2473554123750784	-0.06583666202435427	0.05762844156042912	-0.21520994985282335	0.18695867321691836	0.28107364952071945	0.16961325966850826	-0.0679777373063365	0.0607530748942726	0.052108681124153795	0.17360488310045247	-0.18908699489345634	-0.018564913300990186	0.06193431383051988	0.1779436596725894	-0.027662315136489077	0.00495299021033246	-0.08177331231539155	-0.023372002265040326	-0.12690628140575339	-0.008967315059967453	0.007429230243389806	-0.06538263367053865	0.008952775949760995	0.09429913836641617	0.013356850981772547	0.12520903159323138	-0.04809512149084545	0.1676864449579896	0.016280742565923385	0.026898119098269075	-0.001046305790647016
Macrophages M1	0.18123602331919872	0.2576715611156185	0.03886441611005837	-0.05001920810860642	0.032431118473633676	0.2159242825145371	-0.007190696580689212	0.007583941787263208	-0.19121056932137773	0.17110045348486647	-0.06491455055359291	-0.05325269935617236	-0.03924464671213187	0.052798464140272484	0.04684976913024884	0.013660996524027098	-0.05796066873714813	0.1869282540640654	-0.18332729163060296	-0.15665041466445598	-0.0827608907719874	-0.0017852975114806488	-0.08511372711501933	-0.04318449923925447	-0.20417260502723078	0.2450445876785725	-0.10517484679341103	-0.09753578432826335	-0.13614475692645892	0.07813968542101496	-0.1061282303701537	0.06962175436959807	-0.007948605901600807	0.05273288074112289	0.05958366647485781	-0.0047799324882138415	0.2019491491642332	-0.03504858510817585	-0.008567947962830587	0.02303533958924174	-0.076921161176115	-0.040738008781483606	-0.05473610908090606	0.18001265049615153	-0.06387031993367026	0.02195308590911175
Mast Cells Resting	-0.05304997488451739	-0.12458804261339387	0.019355093836797486	0.035461107848244806	-0.04517970304371917	-0.19761407841719858	-0.11198200163484308	-0.02277348182055302	0.20686925007335186	-0.09652636624397709	-0.158837139339761	-0.1250616962529207	0.025952996964504003	-0.037070046858106095	-0.18311086535548907	-0.13245294365158408	0.09636063862064376	-0.07787101126125379	0.06382789695629847	0.09949232804613278	0.03555727079017897	0.04145875984637821	0.12986575130954675	0.010734444145906578	0.04392830603604927	-0.19608621295146797	0.21622314219649078	0.12196990421823414	0.1616366062610679	-0.025360162657580062	-0.022604940919663082	0.03131356947232355	0.056162227119615486	-0.17189535074740653	-0.07628253245180401	0.1353017708063838	-0.06059927733135982	0.25746400090848626	0.009271795568987688	0.052271720011364015	0.07228818982646405	0.007403012013900025	0.057325645265515826	-0.0011787632962089827	0.030234805405625887	0.09200798673559696
Neutrophils	0.018828042753184872	-0.11410585718585743	-0.17759837573434464	-0.1644491046841713	-0.06556831665822714	0.08988627832578643	0.14268830472867405	-0.1134148036855374	-0.10734276451345065	-0.032357920750290224	-0.05988084084624213	0.07351384934663951	0.0045456549711890525	-0.03405416695661011	0.011541384737978378	0.0231700743265697	0.027951004000921143	0.10702255880757718	0.19347467050200226	0.10354619043573825	0.014939943650811785	0.010721088407445827	-0.20473330357878097	-0.12911464242582324	0.02144296809752561	-3.16513053581691e-05	-0.08894939968718463	0.1357951779434208	0.0608375015506928	0.038772585302879164	0.22749481230535232	0.027681176622742755	-0.1587750806769635	0.04873931759928863	0.1757528408710854	0.019360575965836065	-0.09843186701161409	-0.17149705910480156	0.14716248050192923	0.13229480733168528	-0.07157125048028189	0.1987116427343893	-0.004623200669316567	-0.1031479115099813	0.04569129689329694	0.07326881549099169
T Cells CD4 Memory Activated	-0.004428312621807956	0.1881332991813347	-0.10822224142893401	-0.1464845687166853	-0.021931285403023852	0.2455664442859218	0.11474843358356351	-0.007953110442184599	-0.2779676952284554	0.19085837818288892	0.041224383418549636	-0.004388184494589289	-0.053399952349605484	0.08213105949915936	0.14634838585974638	0.1145253591125684	-0.0027095964957769623	0.29798183565589453	-0.19466517878706605	-0.20190830575003535	-0.1161548138532508	-0.0015545699678412516	-0.1574994236687036	-0.08547749253359162	-0.14142194731226734	0.27955402013161534	-0.23373654599405666	-0.15145571694921509	-0.2186526357481645	0.13695619230403883	-0.05095971985740265	0.06755538620311932	-0.07034808267888455	0.16694864972018258	0.11209144601047874	-0.060078757775468186	0.1324556806501878	-0.17842892775403627	0.05873651931542963	0.11806358563693556	-0.11086279858772453	-0.05741940043109097	-0.0873268620502125	0.1154340874108431	0.04921051267407557	0.09015083950703796
T Cells CD8	-0.02203823020767971	0.22741974156093928	-0.008924718017783627	-0.030918565678517317	0.1096238706682379	0.15674410655892415	-0.051006259469552034	0.0026466282017926462	-0.18357769241364533	0.20199695954046207	0.08217913204062786	0.005299378134198538	0.07968937318579962	0.10000306086530661	0.06434500033159372	0.04168668982721415	-0.07599643919335995	0.12393188554404329	-0.20834927534013864	-0.1204853512087867	-0.007622064757707003	-0.06898552720854184	-0.06994128240053463	-0.09892589134948448	-0.13603837304806066	0.17477285828703773	-0.2777181759283349	-0.12255015993021226	-0.12226677481724081	0.2300918769736204	-0.14677588854369128	-0.03562184029425118	0.025630920861327493	0.20034817342862826	0.06153716655698564	-0.018736066686052145	0.25013518821770914	-0.14466873785219078	-0.019775230457650374	0.07272080317105645	-0.030095703055253716	-0.07491416823536012	0.02102125770955449	0.2268453191717298	0.021011309897307963	0.07177550593552796
Neutrophils.1	0.018828042753184872	-0.11410585718585743	-0.17759837573434464	-0.1644491046841713	-0.06556831665822714	0.08988627832578643	0.14268830472867405	-0.1134148036855374	-0.10734276451345065	-0.032357920750290224	-0.05988084084624213	0.07351384934663951	0.0045456549711890525	-0.03405416695661011	0.011541384737978378	0.0231700743265697	0.027951004000921143	0.10702255880757718	0.19347467050200226	0.10354619043573825	0.014939943650811785	0.010721088407445827	-0.20473330357878097	-0.12911464242582324	0.02144296809752561	-3.16513053581691e-05	-0.08894939968718463	0.1357951779434208	0.0608375015506928	0.038772585302879164	0.22749481230535232	0.027681176622742755	-0.1587750806769635	0.04873931759928863	0.1757528408710854	0.019360575965836065	-0.09843186701161409	-0.17149705910480156	0.14716248050192923	0.13229480733168528	-0.07157125048028189	0.1987116427343893	-0.004623200669316567	-0.1031479115099813	0.04569129689329694	0.07326881549099169
Mast Cells	-0.0296643780107678	-0.17718891260138595	-0.0003150140745610263	0.059836859694835653	-0.07047846875611988	-0.20889820383948632	-0.09831423470168282	-0.029615531698801458	0.2353130905118977	-0.13456623295265333	-0.15451134270668157	-0.12628047003926032	0.009063732895102436	-0.08567196742677964	-0.1271774311673525	-0.12262668938254014	0.10104656730629635	-0.08452235735872576	0.07762763027984171	0.1364908796729774	0.060097543406739604	0.05650676556493162	0.09015830349999149	0.04875155267185191	0.06407807145577774	-0.18865606259572018	0.248549930910527	0.14464528044191785	0.18874941899352532	-0.05723907763623908	0.017565286826372886	0.0057411633928903475	0.062261702852580106	-0.18514524986514694	-0.0729928422297922	0.15031859464951813	-0.0950776245056465	0.2756399934982121	-0.016225392952956635	0.038244876764772374	0.10868304412511845	0.0006263296033073685	0.08526844332479136	-0.020628958121557087	0.017846248772226306	0.13541039415083933
