# Supplementary material for: Mapping the landscape of histomorphological cancer phenotypes using self-supervised learning on unannotated pathology slides
Source: Nat Commun. 2024 Jun 11;15:4596. doi: 10.1038/s41467-024-48666-7 (PMC11525555; doi:10.1038/s41467-024-48666-7)
Supplement: Supplementary file 4 — Source Data [file 41467_2024_48666_MOESM4_ESM.zip › Source_Data/supplementary_figure23b-1.csv]

	0	1	2	3	4	5	6	7	8	9	10	11	12	13	14	15	16	17	18	19	20	21	22	23	24	25	26	27	28	29	30	31	32	33
BLCA	0.054	0.043	0.041	0.05	0.037	0.049	0.037	0.028	0.018	0.048	0.024	0.023	0.036	0.026	0.042	0.028	0.027	0.028	0.03	0.032	0.038	0.047	0.044	0.021	0.037	0.036	0.029	0.051	0.068	0.029	0.041	0.036	0.044	0.053
BRCA	0.041	0.091	0.042	0.084	0.022	0.046	0.085	0.06	0.06	0.048	0.059	0.037	0.055	0.033	0.055	0.048	0.052	0.079	0.051	0.049	0.048	0.061	0.042	0.041	0.049	0.055	0.036	0.028	0.057	0.041	0.046	0.069	0.042	0.042
CESC	0.113	0.045	0.121	0.081	0.081	0.109	0.062	0.069	0.098	0.096	0.108	0.079	0.078	0.059	0.099	0.056	0.071	0.057	0.125	0.062	0.129	0.069	0.083	0.052	0.048	0.095	0.064	0.097	0.08	0.046	0.08	0.078	0.102	0.097
COAD	0.074	0.076	0.056	0.073	0.086	0.073	0.069	0.119	0.029	0.066	0.086	0.103	0.042	0.044	0.111	0.031	0.059	0.063	0.072	0.039	0.095	0.032	0.056	0.064	0.028	0.05	0.078	0.087	0.097	0.085	0.041	0.049	0.037	0.087
LUAD	0.07	0.048	0.056	0.077	0.056	0.06	0.05	0.078	0.04	0.055	0.059	0.052	0.052	0.039	0.03	0.055	0.013	0.021	0.05	0.019	0.028	0.051	0.056	0.051	0.041	0.026	0.064	0.069	0.057	0.056	0.039	0.057	0.038	0.016
LUSC	0.062	0.029	0.031	0.028	0.065	0.034	0.051	0.028	0.027	0.061	0.043	0.037	0.031	0.043	0.051	0.05	0.033	0.022	0.039	0.068	0.024	0.034	0.062	0.049	0.055	0.032	0.041	0.031	0.016	0.019	0.025	0.047	0.024	0.041
SKCM	0.07	0.038	0.033	0.024	0.031	0.023	0.05	0.057	0.031	0.031	0.047	0.025	0.039	0.047	0.041	0.016	0.041	0.01	0.032	0.016	0.047	0.037	0.037	0.047	0.042	0.048	0.045	0.046	0.036	0.033	0.056	0.023	0.022	0.069
STAD	0.049	0.057	0.065	0.031	0.058	0.026	0.034	0.042	0.036	0.056	0.081	0.043	0.031	0.043	0.059	0.048	0.039	0.021	0.052	0.048	0.017	0.025	0.044	0.03	0.038	0.085	0.02	0.053	0.054	0.06	0.084	0.042	0.038	0.037
UCEC	0.028	0.044	0.043	0.098	0.055	0.042	0.039	0.023	0.042	0.066	0.072	0.042	0.038	0.045	0.05	0.019	0.096	0.042	0.033	0.042	0.024	0.076	0.052	0.052	0.042	0.064	0.061	0.009	0.06	0.028	0.038	0.038	0.049	0.074
