# Supplementary material for: Mapping the landscape of histomorphological cancer phenotypes using self-supervised learning on unannotated pathology slides
Source: Nat Commun. 2024 Jun 11;15:4596. doi: 10.1038/s41467-024-48666-7 (PMC11525555; doi:10.1038/s41467-024-48666-7)
Supplement: Supplementary file 4 — Source Data [file 41467_2024_48666_MOESM4_ESM.zip › Source_Data/figure1c.csv]

UMAP Dim. 0	UMAP Dim. 1	Leiden	LUAD
5.4661326	8.046811	17	1
1.3439143	4.3714223	32	1
2.7748537	1.0758528	32	0
7.8922606	-0.09030894	2	0
3.257426	9.093979	8	0
4.475406	5.707373	6	1
8.219564	4.621925	39	1
7.683542	-0.9145041	2	0
10.76553	1.7409651	36	1
-1.7155865	-0.18745519	29	0
3.2573447	2.762052	12	0
3.7555747	-1.331828	0	1
5.626126	7.000517	42	0
8.399881	7.6800246	11	1
3.056542	3.988466	37	1
-1.7208467	-1.4707482	29	1
8.863581	-0.9154667	2	0
3.875412	-0.13750935	0	0
7.338112	10.437643	17	1
9.806566	-3.2142699	15	0
2.53407	4.914989	32	0
9.610413	0.82581353	35	1
-8.239461	7.0081806	46	0
4.9971647	2.8225286	12	0
5.944618	3.2135885	24	1
3.4472647	3.950573	24	1
0.949439	2.6062396	7	0
3.1790051	1.1172752	21	1
4.4947257	-3.2774668	0	1
4.4047427	7.478308	33	0
-0.79224765	2.4952223	3	1
10.514382	8.394558	18	1
6.67588	3.60887	2	0
1.1373724	4.977097	14	0
8.917591	-3.9925578	15	1
9.614437	9.431332	18	1
0.7447304	4.780448	7	0
2.2670732	-0.41622242	32	1
2.2770736	4.1395965	37	1
9.090683	1.8820071	10	1
9.914126	10.353214	18	1
8.136338	2.953458	39	0
4.831563	0.8586891	21	0
1.6670517	5.2109027	30	1
1.1270458	8.443703	19	0
1.944227	4.861453	32	1
5.424234	3.9347253	34	1
1.8199779	-1.1040797	20	1
8.266079	1.1880336	10	0
1.2051411	1.379178	3	0
2.8087296	9.826228	38	0
4.1956215	5.784816	23	0
-1.5090322	6.054025	27	1
9.074751	-4.250093	13	0
9.213021	3.0755076	28	1
3.3918552	6.281082	19	1
0.19253777	4.101365	11	1
6.2798796	11.500982	42	1
5.9047284	0.14034967	2	0
6.1798625	-3.105609	45	1
4.8105326	4.9060645	31	0
5.602716	3.1346872	33	1
7.6756215	3.2022896	1	0
9.943317	7.721712	11	1
7.7544866	4.0240135	1	0
10.993736	-0.55518407	10	0
9.757965	3.337446	39	1
7.055004	9.707728	18	1
10.013941	1.0106667	41	0
2.6447594	3.6866517	37	0
7.5146303	0.52855814	2	1
6.6735353	2.9172878	2	1
8.839703	4.8306913	36	1
10.807565	3.1705067	36	1
4.9284353	-2.0374043	13	0
0.8199209	1.3086803	27	0
9.685788	0.017802833	16	0
5.980501	9.465338	17	1
5.6420755	2.8646963	12	0
3.2676516	5.0696692	34	0
8.157773	0.11048062	35	1
11.79403	5.4981146	22	1
6.145471	-0.935141	10	0
2.7238002	5.633713	7	0
0.7576547	3.1268039	19	0
5.541339	-0.70860505	5	0
7.4504147	-0.11446671	10	0
7.515079	2.1898472	1	0
4.928856	-1.936029	0	0
3.1897066	-0.39099857	16	1
5.95515	2.62095	1	0
10.787062	2.8638818	36	1
10.992033	6.226445	11	1
9.698113	4.80581	22	1
7.882203	3.7093053	1	0
4.5245204	2.570547	37	0
-1.7748126	-0.5328965	29	0
8.209667	-1.1608992	16	0
9.892651	0.9915285	35	1
0.60903984	5.4375606	19	1
6.250913	-0.6359026	16	1
8.313763	9.658213	18	1
5.5149117	7.7040277	33	1
4.495156	8.358823	8	1
5.7004957	1.5082377	12	0
5.1358514	9.7008915	42	1
1.4070395	6.1538486	32	0
-1.9365762	2.2342715	3	0
2.573105	5.4719176	7	1
1.2567263	7.6546764	19	1
2.5355177	3.4882562	26	1
6.5335164	0.03397776	10	0
10.494603	3.4485147	22	1
2.1232548	-2.7799077	20	0
7.0096908	2.7738655	2	1
7.1060886	5.404708	1	0
0.6924618	2.8501387	27	1
6.3630815	-4.074496	45	0
3.7865834	-0.99844956	20	1
5.0280304	5.0731974	23	1
2.6029482	8.363272	8	0
7.346938	7.241437	11	1
8.694228	9.388674	43	1
6.100635	7.7247915	6	1
-2.034135	1.9722434	3	0
8.031917	7.632041	11	1
8.131287	0.5836981	1	0
12.105693	1.5514923	41	1
7.0779037	1.9946795	5	0
0.67254525	2.8767545	27	0
4.817078	2.251358	2	0
5.5401134	11.419516	4	1
8.204914	3.6028876	1	0
1.9283516	1.5143611	12	0
10.98733	0.540429	16	0
1.4984913	4.8080587	32	0
9.552956	4.7573376	22	1
9.166933	-2.4152038	15	0
7.6879034	6.2981567	1	0
3.2750654	3.2479327	7	1
4.258448	12.731733	4	1
9.10934	3.971785	28	1
7.857034	0.39219472	25	0
11.027316	9.183366	18	1
2.6826265	0.34379503	0	0
4.5455956	1.3442438	9	0
-1.6054856	-0.40803713	29	1
4.9064507	-0.2640168	10	0
6.1111484	-5.2543383	45	0
5.466952	0.80232906	2	1
6.5387325	-1.891766	0	1
4.0725546	8.651149	23	1
-1.043802	2.9176283	27	0
10.341063	9.824162	18	1
6.887099	-0.45332265	16	0
7.97422	0.048844457	1	0
11.286805	6.836206	11	1
5.8121705	1.5235068	12	1
11.809983	1.6659325	10	0
6.2786455	-1.0119965	35	0
7.753032	0.61530095	25	0
8.20564	0.054621138	2	1
4.9398584	-1.088152	5	0
4.6875434	-1.9545307	0	1
2.00945	-1.1652484	20	1
4.2261066	0.09890198	10	1
8.027754	1.0527532	25	0
10.75591	0.10933408	35	1
0.7861199	2.1609025	7	0
0.75372064	1.3406521	27	0
4.73806	3.8638	9	1
10.285891	3.1000407	36	1
6.172712	3.0123765	6	1
8.348893	-2.7221632	13	0
11.372403	5.0433807	11	1
5.0188923	-2.2307565	0	0
3.5749316	-1.479282	0	0
0.8131477	-1.8040262	20	1
2.878932	-1.6145017	20	0
8.737519	6.963981	26	1
1.5817107	4.4145656	7	1
7.6894746	3.1468937	28	1
4.2462397	5.138632	31	0
4.9548187	-2.4466445	0	0
10.007863	4.6607585	22	1
3.5387423	-0.2563448	0	0
8.4229	8.045587	18	1
0.9606474	-1.1054277	29	0
13.983197	4.7882156	22	1
9.540497	3.1560154	22	0
5.906794	-0.81403273	0	0
7.664777	5.7082186	26	1
6.2840986	5.1268163	28	1
4.324581	0.97496974	9	1
8.909546	1.5605419	10	1
1.9802872	-2.5542433	20	0
4.2478805	-0.58692867	20	1
1.1678066	3.3126912	27	0
0.12539811	-0.07653182	12	0
2.450048	9.656988	38	1
6.0465627	-1.7875463	13	0
7.1284037	1.3664724	1	0
8.747267	-0.31592527	10	1
2.7637398	6.664545	8	0
10.713998	4.670708	36	1
7.5999703	5.4903536	26	1
6.7605343	-2.7553837	15	0
8.174689	-3.2860003	13	0
5.8278937	-2.5031447	0	1
-1.1555252	2.5102386	3	1
1.9609283	-0.20347576	0	0
0.25808534	5.532878	30	0
3.7210674	4.74315	31	1
-1.6345035	1.2169098	29	0
-0.8954529	3.1300228	3	1
4.3033013	5.202509	9	0
3.1188161	3.8567266	9	0
8.042586	9.098337	17	1
6.5417037	6.29998	6	0
6.2598186	11.331955	42	0
-2.1158266	1.0484151	3	1
8.05192	4.36749	5	1
-1.0700897	3.7335873	7	1
9.321025	2.4714897	24	1
1.5717039	9.091012	8	1
-6.7724366	6.2232113	46	0
8.968584	8.318953	11	1
5.0543437	7.812175	17	1
4.0187345	0.09512445	21	0
2.7044551	1.9293218	21	0
7.215781	6.1222296	6	0
11.052547	6.7146945	11	1
9.885385	0.20278434	41	0
8.8804245	9.531655	18	1
2.3585997	7.344044	8	0
3.25256	-1.7243533	0	0
5.3531604	5.5835404	33	1
-0.20639719	4.168471	29	0
10.7259865	1.6930231	10	1
3.7354753	3.693433	34	0
4.2755737	6.074317	24	1
5.230403	3.5044827	34	0
8.524651	4.4094076	26	1
6.7648787	-1.3971528	13	0
-1.3919413	5.544196	27	0
3.8151348	2.8485687	21	1
2.351558	8.235676	19	1
-2.002755	-1.3163774	29	0
5.381087	1.7120697	2	0
4.5923305	-3.389104	5	1
1.3158324	5.534218	30	1
10.607763	2.9669034	36	1
0.86643744	3.23443	3	0
0.5569386	2.9821594	29	1
3.5013835	-3.1637294	0	0
2.546433	8.2128	8	0
4.5617375	10.023782	38	0
1.9413435	10.050537	8	1
6.5344715	7.5708027	42	0
8.087225	4.5886607	10	1
7.4409757	5.127743	28	1
8.159863	7.76319	26	1
6.521659	-2.1122296	5	0
2.8862839	4.636933	31	0
5.1655483	-2.2277708	0	1
10.655812	-0.7669549	15	0
6.9351993	10.305463	17	1
6.4224896	0.854248	25	1
9.281774	4.306073	22	1
7.6585236	0.08465471	35	0
5.192046	3.5688765	37	1
1.6160412	2.8111017	7	0
9.685047	8.917267	18	1
5.256561	5.453487	6	1
7.7637377	-3.2188694	15	1
2.5758085	1.1665461	7	0
7.1724067	3.4603653	1	0
10.649708	-2.3890612	16	0
2.7477546	-0.39992335	0	0
5.0999055	12.538375	4	0
5.782046	1.7663665	12	0
6.4576354	4.333243	1	0
6.681072	8.5907	44	1
4.89238	-1.1680932	5	0
6.1160674	-2.9218507	45	0
-0.47033325	5.001765	30	0
1.4082305	-0.8828918	32	1
6.4350553	7.1537623	6	1
6.621427	6.7836375	6	1
-0.015377063	-0.22418116	12	0
3.2977686	3.9448538	37	1
8.614782	10.5251	40	0
1.7059447	2.544947	9	0
6.400181	7.5673904	33	0
8.37539	2.579769	39	1
6.161044	-4.483023	45	0
4.1390343	4.116033	34	0
4.6850214	6.904623	23	1
2.7280397	1.2692094	9	0
8.375704	7.850314	18	1
10.612133	9.72348	18	1
-1.7363933	-1.7885675	29	0
11.643069	5.4418797	22	1
0.8637402	2.601015	3	1
1.1733247	6.0289397	30	0
5.0796547	-2.861554	5	0
6.240102	6.3455195	6	0
5.473702	-1.9435825	0	0
7.2133856	0.47429308	35	1
4.2588615	-0.24258941	16	1
8.5288105	-3.2018461	13	1
9.342133	-1.8519313	13	1
11.55422	-1.9819295	16	1
3.725941	7.1713033	34	0
2.2942207	1.0437299	12	1
5.1827374	7.196824	23	1
8.498217	0.030044349	15	1
2.7680197	-1.2344614	20	1
6.666413	4.258082	31	1
2.466757	8.747089	8	0
-0.7555761	-2.0694227	29	1
3.6493182	5.4590454	23	1
8.098766	0.27097255	1	0
8.302299	1.5023165	1	1
3.9338481	2.297773	20	0
4.7443976	-1.4430784	5	0
7.127072	3.722071	1	0
8.872475	6.519124	26	1
7.679298	7.740435	6	1
12.138868	0.0700331	16	0
6.155863	4.876035	33	1
5.1363344	-1.3773401	5	0
2.3850136	6.311986	14	0
9.708797	8.178836	18	1
4.255657	3.0553055	24	1
8.194549	4.8799686	47	1
7.197287	4.7836256	26	1
2.0846338	12.200008	4	1
7.1472154	5.017763	1	0
5.906761	0.8155212	0	0
4.494559	1.0872042	2	0
3.2257557	7.921312	42	1
7.8923364	-1.1408445	15	0
5.7189894	1.795488	12	0
6.775382	4.642277	1	0
10.299001	0.72863835	41	0
-0.7818253	4.5259995	7	0
8.823351	6.7966275	26	1
1.5292478	5.449975	19	0
1.4226973	-2.7531354	20	1
8.439346	7.8433285	11	1
7.207281	0.37282392	25	0
0.41698882	2.8426976	3	0
2.5236197	6.565923	14	1
7.997195	-2.3128111	16	0
0.25500318	6.969238	14	0
2.3487647	-1.1842885	20	0
4.557073	5.0061107	37	1
-0.93438953	-1.430076	29	1
1.0086592	3.808905	20	0
10.627781	-1.2258424	16	0
9.363366	-3.7548575	13	0
4.18346	3.8592508	9	1
13.309581	7.9580736	43	1
5.1802335	-0.10602304	10	1
4.835129	10.347994	4	1
9.422322	12.705496	40	0
3.8295505	4.7753277	42	1
9.064982	3.387883	10	1
8.4991665	9.2876425	44	1
8.856772	8.597031	26	1
0.28306222	-1.498887	29	0
7.3328586	11.49588	44	1
2.3228657	1.2741926	9	1
1.1866393	6.6374574	19	1
4.1303353	7.911203	23	1
-0.62251693	1.8587979	29	0
2.294201	12.736784	4	1
-1.1055996	8.367523	14	0
7.7282553	0.21170507	35	0
2.1601777	10.9469385	8	1
2.595667	10.1859255	38	1
7.1022034	-1.2814959	13	0
5.4803143	-1.9321483	0	0
5.744446	3.4765916	24	0
4.1679664	2.468279	21	0
1.6523229	1.4300867	21	1
11.167325	8.327361	11	1
4.2267437	4.981416	23	1
6.821934	-0.0810049	2	0
6.355004	6.7897906	6	0
5.6314807	4.3295555	1	0
5.715574	-0.14068282	5	0
0.9653967	2.7936072	3	1
10.120043	9.530215	18	1
1.2568536	1.4514112	3	0
1.5302894	2.7199936	7	0
6.136208	4.952148	1	1
5.3152695	6.684811	23	1
6.2846	-6.322491	45	0
9.816119	-1.1045167	16	0
7.4418044	4.425821	1	0
5.6655817	5.82048	6	0
4.4290543	6.995911	17	0
8.50765	6.069802	11	0
5.7767467	2.0092006	12	1
-0.96369505	6.2958384	30	0
10.760278	-1.6889019	15	1
-0.25820354	4.67324	27	1
2.4526832	7.133511	11	1
7.0747085	1.2282095	2	0
6.1204925	4.094668	24	0
9.481871	-3.2254493	15	0
6.7773414	0.19647357	2	0
8.805619	1.400953	10	0
4.432117	3.4179082	34	1
10.096149	7.870235	11	1
4.730948	-0.5810845	0	1
10.430472	7.8208327	18	1
9.032027	-4.3691807	13	0
-1.4800566	1.575582	3	0
6.8062434	4.106461	1	0
4.162942	11.136313	4	1
4.82282	8.444146	33	0
7.5753193	4.1100664	6	0
3.5068383	2.4336672	9	0
2.6548922	8.989228	38	1
8.968375	1.5501664	35	1
2.5578046	-1.6830487	0	1
6.7619114	1.2059811	2	1
5.478622	4.7548804	34	1
9.193627	-0.6397587	10	0
5.4968233	-0.75823176	0	0
0.44767424	1.3258804	27	0
1.4926114	8.618346	14	1
11.480212	9.886275	18	1
5.6814494	-0.18559262	2	0
4.246812	4.5191693	31	1
-6.279373	6.517494	46	0
3.604737	1.4880612	9	0
9.794211	1.4372766	10	1
5.3381734	7.156022	17	1
8.897456	4.717866	28	1
0.80885315	5.262402	14	1
-1.3003302	2.6978302	3	1
6.8719234	7.685306	6	0
8.28748	-3.89815	15	0
4.529302	8.577464	8	1
11.08809	0.17422391	35	1
4.787496	-1.34776	0	0
8.526266	2.9427404	28	1
6.757863	0.5522086	35	0
8.79604	1.8036621	13	1
1.2871397	3.2072725	3	0
6.2407117	4.9211726	6	0
10.536752	7.5049	11	1
6.3795323	1.9816437	2	0
8.648574	-1.4063686	13	1
4.1823273	-2.9347577	0	1
2.5324633	-0.717779	20	0
0.8439863	7.4378247	14	1
8.550571	9.05755	44	1
7.1847425	11.7206	44	1
-0.82830393	5.7348866	27	1
8.796824	-2.0667295	13	0
11.658977	5.9765515	11	1
7.397217	-2.0822647	16	1
7.7477884	6.3013563	11	1
11.961729	5.768957	47	1
2.3925138	-2.4383981	20	0
11.373639	7.849735	11	1
7.80384	5.6260967	22	1
2.888958	5.337024	30	0
11.965281	-0.3824986	16	0
-1.5768033	-0.04761081	29	0
3.252402	13.053459	4	0
6.9879317	1.4091959	2	0
12.577428	0.3452276	16	0
6.260284	3.4818945	37	0
5.888738	-1.0945153	0	0
6.3514137	-1.6464112	0	0
7.125821	9.657456	17	1
9.875432	6.5255766	43	1
3.5061328	7.276893	23	1
2.779306	-1.863923	0	1
4.3180223	8.329542	8	1
10.0084715	10.498497	18	1
6.8343205	5.3978343	1	1
5.3398905	7.1425457	17	1
3.7038274	-2.336494	0	0
1.4335669	4.8935175	32	1
7.41198	2.1289895	1	0
6.7657075	0.8193504	2	0
2.5127254	13.0669	4	1
-1.4706298	6.5899644	27	1
10.188824	5.7484975	22	1
7.974175	2.7716458	1	0
9.508529	4.712392	39	1
4.442728	5.007589	24	1
2.70756	4.8863635	32	0
4.438461	2.1436243	9	0
6.887785	0.74487746	2	1
10.770477	-0.98835963	15	0
5.825385	7.707995	44	1
7.922174	2.3020186	1	0
-3.3647301	6.3004127	27	0
1.5809858	1.3393866	21	1
-7.4149747	7.292001	46	0
8.376376	-4.1102157	15	0
8.716658	-2.0284991	16	1
6.91757	-1.6120666	5	0
8.4962635	-1.8075353	13	0
9.910463	1.2465669	10	1
1.5561092	5.2788076	32	1
6.5423956	1.7427777	2	0
3.9956555	4.0857906	19	0
5.527185	-0.72132474	0	0
1.069291	7.8932333	14	1
7.3397408	10.324729	44	1
-1.1578174	4.5896244	27	0
-2.0600693	-1.1361567	29	1
5.1938367	-1.4770976	0	0
9.059236	11.214258	40	1
6.226147	0.18017393	0	0
4.183636	2.1853716	32	0
5.4064655	9.672931	44	0
7.047584	-1.9801897	0	0
7.017521	-1.9835068	15	0
3.9383063	10.781388	4	1
6.768037	1.355853	1	0
2.327665	10.212148	38	0
3.8912747	-1.875593	0	0
4.786357	4.4532495	6	1
2.793363	-1.6753505	20	1
6.2778997	-2.9984035	45	0
10.066809	-0.37671906	41	1
0.038632788	3.6952105	3	0
11.011244	0.48766553	16	0
7.681692	-0.9357117	5	0
9.056572	5.1708717	28	0
7.7188873	3.2376716	5	0
3.535133	9.224378	19	1
4.930387	6.327587	17	1
7.22468	8.875476	17	1
10.257258	1.8174396	10	0
7.19699	-0.16655031	35	0
5.271423	-3.0385158	5	0
-0.0019195072	6.7421374	30	1
3.5832942	6.075612	24	0
2.1195812	6.4431076	14	0
8.973575	3.8016462	22	1
3.136024	4.0213804	26	1
6.9680376	0.40075123	2	0
4.25186	4.8061233	1	0
5.461304	6.9792423	33	0
8.776773	5.6032047	22	1
2.107798	1.1364346	12	1
5.5470753	4.694132	24	0
6.9504557	8.109206	6	1
7.207802	5.110765	1	1
7.3179107	4.3847985	28	1
2.3048785	-1.1915777	0	0
3.1140206	5.929169	23	1
11.099369	3.801096	22	0
3.2464712	-0.48599467	0	1
7.487928	0.023276566	2	1
3.5184906	10.61108	4	1
6.864499	-1.3551313	5	0
5.9286275	5.761575	6	1
10.932942	1.2503575	41	1
4.8875995	5.8253284	34	0
4.497291	-1.9250417	0	0
-1.1042602	-0.49927258	29	0
3.8903456	3.008503	9	1
9.14678	-4.2544622	13	0
2.769053	3.7576249	9	1
10.988597	5.893665	11	1
1.9826947	8.56778	14	0
4.738278	-2.0952003	0	0
13.869395	7.89191	43	1
9.502374	3.0145547	39	1
1.9924202	4.5595465	32	0
8.054054	7.8556347	18	1
0.07408479	-1.4128581	29	0
4.9072256	12.226649	4	1
5.797265	3.7623968	24	1
2.9504547	7.878575	8	1
7.1641927	5.5362387	33	0
10.342017	0.43460238	16	0
6.415861	2.4785361	2	0
5.5614786	0.7975594	0	0
-1.83632	-1.5879219	29	0
3.4630694	-2.626237	0	1
3.8984368	-1.3155563	0	0
8.50773	-3.3142114	13	0
6.3571243	2.2308562	0	0
2.1720083	3.996297	7	1
9.445206	3.1635437	39	0
8.137643	4.490972	28	1
5.721216	-3.1162953	5	0
6.0266323	4.0796785	28	1
6.7075	-0.14822987	0	0
7.1639347	0.8070138	2	0
1.5664037	4.089311	7	1
3.62675	7.7735424	23	1
6.179042	-3.4721766	45	0
8.5203705	4.4977493	28	1
1.7975082	4.5524483	7	1
4.673295	4.147729	12	0
7.055801	10.5722275	17	1
2.1828022	-2.9319086	20	0
9.738737	4.5587754	22	1
9.884231	7.696747	11	1
13.133063	7.742987	43	1
2.7644362	-1.2506181	20	0
1.2633622	8.496521	44	0
2.863867	3.3190322	32	0
3.4015532	9.666988	19	0
8.83812	-2.340407	13	0
4.9188805	6.222142	42	0
7.7673635	-1.4314444	15	0
4.997912	-0.43462035	0	0
3.0191476	8.4653635	19	1
5.1800156	0.41370818	10	1
5.4292803	7.821283	33	1
6.612635	6.3152866	17	1
10.141839	0.36359403	35	1
3.2972755	7.9222107	19	1
2.7963052	0.60467035	0	0
8.740075	9.942148	40	1
6.99555	6.32238	17	1
2.6258476	0.47369668	0	1
5.072727	5.0488477	31	1
5.4057875	3.6566253	24	0
4.715269	12.850643	4	1
7.6115036	5.473276	26	1
0.3932719	1.7666389	29	1
4.233564	-0.6321103	5	0
7.07386	6.385557	26	1
3.446896	13.0180855	4	0
7.401492	-2.8294349	15	1
5.716621	0.44667318	0	0
7.8799415	-0.08398441	2	0
8.1683655	2.520949	1	0
8.307648	1.649016	1	0
1.8590926	-0.8896113	20	1
6.829263	7.2088714	17	1
1.3760713	3.9752417	20	1
3.30542	9.87137	19	1
4.308021	8.3819275	8	0
11.709103	4.3088055	22	1
-1.0000997	2.3166447	3	1
6.78419	-0.55741316	10	0
8.904093	1.5623225	25	1
4.8012533	9.124448	42	0
2.738809	2.484085	9	1
1.8602093	1.1014755	0	0
6.1567035	3.1713607	24	1
4.04686	2.5183604	9	0
8.325815	0.24317133	25	0
6.4551764	-3.4829023	5	0
5.3377237	-1.3253937	0	0
4.75956	4.451772	34	1
4.6953855	10.3613205	38	1
4.3712935	4.192484	9	1
5.2742767	4.9165053	31	1
7.936637	-0.7868843	13	0
10.513086	7.817336	11	1
2.2953074	0.744761	21	1
4.8152328	1.2205243	2	0
6.890467	8.055983	6	1
6.4915233	3.112166	1	0
-0.71438974	6.4769697	27	1
7.2853975	0.5999985	25	0
6.15843	-1.9367167	5	0
6.9420586	-4.0373125	15	0
9.098764	2.0321846	10	0
0.19233866	6.864594	30	1
4.7155695	4.029527	34	1
4.9404287	3.1442606	12	0
-1.5203886	-1.5606645	29	0
10.059913	-0.83800405	15	0
6.28206	8.777437	6	1
5.487762	-1.601869	0	0
6.3844533	-2.1756458	5	0
-0.9977452	-0.70218754	29	0
7.672632	-2.3235533	13	0
8.335022	0.20222665	25	0
2.2042153	9.054595	8	0
1.3015032	6.5969977	32	1
-2.1002316	3.1307895	3	1
1.8463238	0.14319754	32	0
5.492083	9.301946	17	1
6.230402	-1.0881143	5	1
4.0281816	6.790227	23	1
2.0905178	11.325996	4	1
-1.74496	1.2079287	3	1
7.2407446	11.3355875	44	1
1.1498941	-1.9774044	20	0
5.204936	9.736748	4	1
5.8912473	5.5163245	6	0
7.962208	-2.0489843	13	0
6.754121	9.068348	17	1
4.7064214	13.211154	4	1
5.7245026	4.0057497	31	0
7.150057	7.3516564	6	1
3.623437	1.6407727	9	0
6.459359	6.04273	17	1
7.605609	3.8258371	26	1
1.462188	4.0172215	14	1
1.1616898	6.2273884	30	0
9.327135	8.079795	18	1
3.6521878	6.7678385	34	1
2.4953468	1.8942043	9	1
0.34072492	2.9215548	7	0
10.470255	7.363751	11	1
5.70712	-0.9913985	5	0
6.5808134	5.9890494	23	1
8.454669	10.362302	40	0
6.171778	3.5344496	1	0
3.4201608	2.1838171	9	1
8.8238325	4.535892	28	1
7.2467723	3.9896753	33	1
-1.827	2.3724082	3	1
9.381806	-4.273374	13	0
8.895163	-4.5311933	15	0
3.8830037	2.3176494	21	0
9.598686	7.63166	11	1
2.8665092	7.9932504	19	1
7.091766	6.2991304	6	1
8.291238	-1.5722332	13	0
9.175107	5.453828	26	1
6.342798	2.4568532	2	0
5.1026163	1.3705608	2	0
4.563219	-1.5280293	0	0
5.12494	6.697801	8	1
10.956587	9.77149	18	1
2.9174864	1.4738343	9	0
4.7951684	2.7804017	31	0
6.3639297	4.903236	6	1
3.851212	1.2455769	9	0
-0.18929796	0.7504217	3	1
5.4098697	-0.31969294	10	0
3.4569	7.6208634	8	1
9.121916	1.6007787	35	0
5.581047	-2.5551376	5	0
3.0674415	8.074431	19	1
8.069586	-3.642512	13	0
2.0286603	0.7473771	0	1
7.2008176	7.5533853	6	1
-1.972171	-0.61106324	29	1
7.9657445	-0.9649211	2	0
1.5903448	2.7315867	7	0
3.1473107	11.3773365	4	0
8.235837	-2.0755193	13	1
6.826161	3.7107654	31	1
11.786028	0.7665747	16	0
10.459351	0.47821644	16	0
6.1777425	5.0701075	33	0
0.11873739	6.1786795	7	0
-1.7096128	2.8756952	3	1
7.7286315	3.6833568	1	0
3.4928582	0.8453644	10	0
2.6089897	5.8985424	31	0
6.8958406	8.693588	6	1
1.0002432	3.1114268	29	0
5.435358	7.318375	17	1
9.188662	3.6704094	22	1
2.9534569	1.905803	12	0
7.307084	-1.4449655	0	0
4.790104	6.374095	23	0
5.9746475	-0.7014032	16	0
7.218873	-1.9704212	13	0
8.312707	-2.1571593	2	1
3.1598299	7.6531205	24	1
1.9029602	3.7839065	14	0
4.225004	6.2316475	24	0
9.406801	-1.0437711	16	0
2.8735626	12.91811	4	0
8.400931	-1.1378993	25	0
-0.6426074	-0.45603698	12	1
-1.0287297	6.2236323	27	0
3.4298472	1.8827034	21	0
5.2607646	6.026154	6	1
1.6469606	7.9358125	19	0
7.0488186	5.7939057	33	1
6.669258	7.7454405	6	0
10.92724	2.1576564	10	1
10.767431	0.34064013	35	1
10.139987	8.075979	11	1
6.645875	8.92769	6	0
3.3259625	5.4161396	37	0
5.3947268	4.4455085	31	0
6.109891	4.566052	33	0
3.9396718	7.786257	8	0
2.2395446	5.060888	14	1
5.014198	0.1583219	21	0
10.478449	4.3962965	36	1
3.411273	2.5241103	12	1
6.523428	7.770662	6	0
5.009139	0.94839156	9	0
4.427423	2.9584267	7	0
-5.8869815	7.239558	46	0
3.3094206	12.293468	4	1
4.676712	0.19029143	10	1
4.057953	13.388692	4	0
6.977115	6.2602873	6	1
6.097993	-0.057971925	21	0
8.519242	0.124732666	15	0
3.5223231	2.029007	9	1
1.5360216	5.9853544	14	0
3.160925	-1.2311563	20	0
2.5276148	1.3195704	9	0
7.810517	6.9033723	22	1
7.2857504	2.9647937	1	0
6.416382	5.468284	17	0
5.069373	5.9761734	23	0
4.7542725	7.9547377	34	1
5.660013	0.30683133	0	0
8.031825	7.6184587	22	1
10.088483	-1.0538462	16	0
10.014606	2.587004	36	0
1.398284	6.7635603	19	0
10.875625	0.2920447	35	1
1.8962468	3.2678661	7	0
6.264915	-1.3737096	5	0
10.709442	0.93898827	41	1
0.588013	4.478233	30	1
6.0854464	11.199867	42	1
8.510606	7.907975	18	1
5.1279774	7.577778	19	1
4.4751287	0.81853074	9	1
5.6320276	4.6464553	31	1
10.489985	1.5665352	36	1
-0.05923144	1.6265568	27	0
8.38677	5.310248	28	1
3.3257577	4.672624	34	1
8.970911	0.4581515	2	1
9.365082	2.1418428	10	1
5.3934813	-1.6573018	0	1
5.4156256	11.51026	4	1
5.4411807	7.497581	33	0
4.985965	-1.1697255	5	0
3.0293183	9.820616	38	1
5.5972843	-0.095271505	10	1
4.15208	5.470112	24	0
1.5719619	4.900744	32	1
3.6915445	5.0992193	37	0
4.7654457	10.924024	4	1
5.2801514	8.11386	33	0
3.4258213	0.3489548	20	0
6.1162295	0.016410066	21	0
0.20776404	5.7247887	30	0
-0.7579006	2.7533793	3	1
5.529744	6.0972333	6	0
4.426386	-2.5706089	0	0
8.191468	8.596898	11	1
6.978552	6.506015	33	1
3.8993948	8.63459	23	1
-6.1444497	6.280189	46	0
5.730632	5.303547	6	0
6.1766057	3.0738	24	0
5.506792	3.7360842	37	1
7.7499137	7.1965775	11	1
10.787466	3.2826982	36	1
6.5015097	3.3163276	1	0
4.387781	1.4559774	9	0
0.413869	4.400619	7	0
1.4393828	-0.55397034	20	0
0.10628819	2.5003097	29	0
5.907953	4.3844175	24	0
1.8331617	-3.2214372	20	0
8.346038	-0.59887457	15	0
4.0261593	6.9348745	23	0
7.8468685	2.07208	1	1
8.319173	1.0929327	25	0
5.8591204	2.6448703	24	1
5.6510077	2.2254183	0	0
7.1107802	2.4197357	1	0
3.9332538	4.5006056	37	1
7.821011	11.432001	40	0
1.4484897	-0.33584446	20	0
1.9079784	3.7145925	7	1
5.5883417	-0.46299672	5	0
1.8802693	8.787675	8	1
7.666966	8.897879	17	1
3.033898	3.1275966	9	0
6.5910606	-1.8680685	13	0
9.576089	13.159294	40	0
10.532578	4.3260155	39	1
2.718248	0.93733567	9	0
7.412281	1.2302855	2	0
3.2455733	0.9595357	9	0
1.738114	7.79573	19	1
-0.5905923	1.9556085	27	0
8.746339	2.007639	1	1
-2.454608	6.332847	27	1
10.7865505	1.3938634	10	1
5.9366965	0.4996971	16	1
8.912294	8.160726	18	1
6.35257	0.65876305	10	1
5.2547326	2.9115336	12	1
3.8193462	9.483783	19	1
4.962932	9.569119	42	1
6.6049614	-0.652054	25	0
8.250159	9.7603035	18	1
4.111043	-0.6083806	20	0
8.864807	-1.2556942	13	1
5.2035785	5.941117	34	1
4.6308312	2.48258	10	0
3.9222915	11.013187	38	0
4.945375	1.686338	9	1
2.7761312	9.894404	38	0
8.520223	1.4797946	25	1
7.192566	11.688735	44	1
7.690039	3.081632	39	1
7.577943	-2.262218	5	0
5.396875	2.363038	2	1
5.6634116	5.0926013	23	0
1.8360773	3.4686785	19	0
5.015018	7.219792	42	1
7.8888226	4.9410434	1	1
3.521207	1.286232	9	1
1.4479811	7.389741	30	0
4.617516	10.951341	4	0
10.054617	2.0244076	36	1
4.833427	3.2715771	34	0
3.8088207	3.805737	37	1
7.984623	5.35551	1	0
1.4858073	1.8679806	7	0
7.142446	2.7333395	1	0
5.3693438	0.031018645	2	0
4.2084594	7.4748387	23	1
2.7146013	4.8067746	31	0
8.243539	11.009035	40	0
8.162742	0.9207552	2	0
-0.9020759	4.692106	30	0
7.85976	0.5103293	25	0
-5.45513	6.4826374	46	0
8.922843	-2.6447334	15	0
7.000715	9.095687	17	1
0.32971147	7.8769226	14	1
2.863529	5.2043533	9	0
2.8525014	5.5851173	14	0
4.066658	-0.51605445	10	0
1.6858342	3.8529704	3	1
0.8621894	3.8253741	20	1
1.7816621	5.0312004	14	0
5.3824496	3.7078834	37	1
1.3676306	1.2859595	9	0
4.2047653	0.78459126	9	0
10.100728	8.825614	11	1
2.846005	4.415352	14	0
0.29325712	2.6003978	3	1
2.4827852	8.684741	8	0
4.134814	-0.4160697	0	0
5.6700673	1.5303578	12	0
3.6820471	0.016721796	10	0
5.843545	4.8695183	1	0
5.4388885	2.1517615	0	0
7.304406	3.9834893	1	0
5.520167	2.2955472	37	1
3.4729185	4.5993056	34	1
1.2310485	7.041981	19	1
10.94576	2.2787216	36	1
10.757868	-0.35652146	41	1
6.187672	5.0706387	33	0
13.115588	7.8065047	43	1
6.578888	4.1039066	1	0
3.8832095	-0.4917119	0	0
2.684129	6.973728	8	0
0.32024944	3.8074398	27	1
5.9034467	5.252759	6	0
0.36166158	3.7088718	29	0
4.4517856	1.9722624	20	0
7.648333	2.798307	1	0
2.1339364	4.9488597	31	0
7.2770076	-0.07515848	2	1
-0.4797665	5.6755075	30	1
4.8828187	3.6515722	24	1
2.9664104	4.002836	12	0
-2.878123	1.3806199	3	0
1.6638652	-0.9147685	32	0
6.1928473	4.609846	1	0
9.690718	4.0314903	28	0
1.7907494	3.550875	9	1
9.916637	9.096674	18	1
1.5170994	3.7381892	7	0
6.726921	0.57247883	2	0
3.1979454	6.0792346	19	1
3.7451062	6.631154	23	0
1.996247	-1.094922	29	0
2.8853004	2.2343216	9	0
5.483042	-0.2221429	0	0
3.8355863	6.3262987	42	0
10.913204	6.4669023	43	1
-2.1535387	1.709854	3	0
9.49957	4.0039625	36	1
2.6281633	-1.9877424	20	0
3.1920867	4.6497865	9	1
3.4794269	7.827654	8	0
6.8716736	-1.3366797	2	0
6.1390653	8.369457	17	1
3.1269445	-2.0997646	20	0
2.7919135	1.945151	12	1
8.619313	-3.214591	15	0
0.6660649	3.1686554	3	1
7.252354	-1.4224118	0	0
7.8854966	1.0258999	25	0
4.750336	-3.47359	5	0
3.4697795	8.318842	8	1
3.7896242	11.0258465	4	1
4.834873	-2.7241986	0	0
3.094002	7.8917837	24	1
-1.2193986	1.950866	3	0
10.635771	2.06723	10	1
1.1589538	2.986849	3	1
6.752607	0.41002923	2	0
3.9264517	8.097186	8	0
4.795815	8.877318	8	0
2.290835	1.9634856	20	0
2.505486	1.5049738	21	1
7.5500264	4.036949	1	0
-1.9857212	-1.0424868	29	0
8.423777	6.0407357	39	1
1.4820544	0.16254659	20	1
3.3620546	-0.83599734	0	0
3.7076545	11.97831	4	1
2.964898	-1.5983675	0	0
0.3814708	4.5581856	11	1
8.259907	1.938827	10	0
10.713291	0.5005036	41	0
1.3301942	2.3530462	7	0
6.6505475	3.2258728	31	0
-0.76974696	2.3173413	27	0
6.1026177	-5.3141136	45	0
9.5976305	9.096491	18	1
4.5316706	0.93854976	9	0
5.3559318	-2.7531762	0	0
9.648084	0.5467877	41	0
1.5538195	7.0119586	19	0
0.5026415	1.2059333	3	0
12.423233	0.6088073	16	0
4.800838	7.688211	8	0
4.983243	4.5495505	31	0
9.151427	3.9477541	28	1
0.9652241	6.385371	30	0
5.178554	-0.85367715	0	0
7.5265594	-3.5906765	13	0
6.5110526	9.512213	6	0
3.7441988	-3.8700504	0	1
2.4021757	2.4533904	21	1
4.6712246	2.9977067	34	1
6.243138	1.594327	2	0
2.330963	1.5505435	7	0
0.7746927	3.9587111	29	0
8.626612	-2.382975	15	0
6.137482	2.5738072	37	1
3.588344	7.236272	23	1
8.36054	-1.2427968	13	0
4.8103313	6.9919763	19	0
6.3892612	-2.6052918	45	0
2.730921	4.2919455	9	0
6.3851953	0.09504426	2	0
6.7400665	-2.7726576	16	0
5.7183766	8.614931	17	1
2.4866557	0.9766089	9	1
9.000119	1.9349772	10	1
4.9223194	-1.6799341	0	0
-0.07318135	6.415051	30	0
1.4424993	7.4225316	30	1
5.502274	0.15801233	21	1
4.982891	3.0193775	0	0
6.967462	3.924066	2	1
3.4111922	2.834905	21	0
3.837527	1.1385664	9	0
6.469804	5.653845	17	1
8.642691	7.015274	11	1
8.433165	-2.4268892	13	0
7.680166	3.2474508	36	0
3.9462154	-0.9577301	20	0
7.3499537	-0.7189889	35	0
9.42885	5.7523894	22	1
6.214456	-3.3683379	45	0
-0.015666027	8.058509	14	0
5.525399	9.199266	42	0
5.859728	6.377011	17	1
-2.1380444	5.9668574	27	0
4.483056	2.5402331	12	0
4.879018	8.454218	8	1
0.16683367	6.1973195	30	1
2.8905392	-0.55238336	0	0
4.714343	9.904611	8	1
9.081923	3.613917	36	1
9.644702	6.042234	22	1
4.56176	-0.45681137	0	0
8.956015	12.576514	40	0
4.7041616	3.412954	0	0
9.243572	4.2364483	39	1
7.5875664	-0.81199116	25	0
8.1760645	2.6445632	25	1
6.541866	8.881387	17	1
6.1922483	10.490859	4	1
8.180199	0.69008267	25	0
13.60897	7.695356	43	1
2.9544072	9.307394	38	0
8.7628	8.305684	18	1
4.6128163	1.0472672	0	1
8.423044	10.83534	40	1
7.09669	0.4021308	16	0
3.4827766	-2.0304663	0	0
6.997248	6.1154838	6	0
2.1580718	1.2470781	32	0
5.630591	3.0072632	24	1
4.6006017	2.9119415	12	0
8.889127	8.353467	26	1
3.239207	3.3199217	26	1
4.5685787	3.008108	12	0
-6.339953	6.927996	46	1
9.873507	0.34078372	41	1
2.2017374	5.011811	7	1
5.5669723	2.5445971	12	1
9.944861	1.0239116	25	0
6.8448663	5.340495	6	1
9.761829	1.704082	16	1
1.6964312	7.9876804	8	1
8.659127	0.55961907	25	0
8.081557	-1.3775779	13	0
6.1060367	4.439278	1	1
13.042399	7.5529866	43	1
7.8267484	2.7664099	1	0
7.1943865	1.8912042	13	1
1.4457887	2.7669764	3	1
1.9646744	12.631023	4	1
7.0959697	3.0836523	1	0
5.9450088	6.8708463	6	1
6.6019197	-1.7682991	0	0
11.49357	5.3386316	22	1
5.7698097	7.2947307	17	1
12.695356	5.8402348	22	1
4.961269	1.3618418	9	0
7.516902	7.319058	6	1
5.650153	7.877774	33	1
7.5502763	2.7650678	24	1
5.020612	4.085236	34	0
3.9510412	2.0564075	10	1
7.8196964	4.011572	24	0
8.643527	3.908803	28	1
4.174927	0.4958183	21	0
5.39111	2.7287552	37	1
4.380431	-1.5313994	0	0
11.032953	7.4023933	11	1
0.038653072	1.0407097	3	0
0.12941049	1.0703571	3	0
6.939856	-2.1393733	5	0
6.430602	-3.2071195	15	0
5.4525056	2.4580176	12	1
5.3336315	5.069591	34	0
2.0537062	6.092058	7	0
1.2976499	0.14549495	3	1
3.9540026	4.6771626	31	1
0.6588709	4.729737	7	1
6.127896	6.6885166	17	1
4.719163	10.560862	4	1
6.027576	3.8888628	31	1
6.5600348	-0.23745829	5	0
10.700874	0.9991747	41	0
5.5741634	0.20068595	21	1
2.604505	10.48137	38	0
5.922618	-2.1564548	0	0
1.8181381	4.8037553	32	0
3.554732	7.6595607	8	1
5.0982833	5.070638	23	0
7.3550715	8.657217	17	1
1.9971783	5.4132824	14	1
8.200956	9.14763	43	1
6.220863	7.3267236	33	0
8.37741	-2.2230575	16	1
2.8223252	-1.9372581	0	0
7.574388	3.2788358	33	1
1.5534471	4.416867	14	1
5.6532917	5.1438694	33	0
6.1375365	0.03416391	21	0
5.420864	1.664665	9	0
2.2813091	7.185391	19	1
7.215046	7.011049	17	1
1.4112374	0.89509404	12	0
1.8738887	3.2927344	7	1
6.4917707	4.758629	6	0
7.226332	11.655581	44	1
1.507934	4.576219	19	0
3.5017602	4.7650566	30	1
-0.7549572	2.6257715	29	1
1.877107	4.8999305	31	0
11.252586	4.1414437	22	1
8.227131	0.045499533	13	0
3.1675448	10.953256	38	1
3.6727018	2.9298882	12	0
3.93223	1.0972397	21	0
7.7684684	8.788889	18	1
8.134747	5.7670374	1	1
4.8327003	4.8247757	19	0
10.983588	2.9259133	36	1
4.7951655	-0.39722538	0	1
2.7880006	-0.8338705	0	1
3.9347186	0.18250713	0	1
2.7827463	5.943542	19	0
2.9299986	8.977612	8	1
0.59189975	5.8089614	30	0
9.14016	5.8544	26	1
4.8966055	8.716248	42	0
4.5297847	6.9887886	17	1
6.922705	1.0962557	1	0
7.8714657	8.717208	11	1
5.050356	2.1089208	12	0
2.1922956	-0.97339725	20	0
8.917636	-0.8263551	2	0
1.7594516	2.7821605	3	1
10.842976	2.4509728	36	0
8.149471	6.604753	26	1
6.945104	0.9910619	10	0
12.573678	0.02350481	16	0
6.562934	8.144232	6	0
8.425299	-1.6692709	13	0
2.4671917	7.9791946	8	0
3.7773287	6.4915547	24	1
6.9414773	10.015395	17	1
7.470572	4.4101768	1	0
9.455008	-4.106878	13	0
9.41005	-0.030843059	41	1
9.766942	-3.06832	13	0
7.182324	11.927323	44	1
12.213139	5.8587174	47	1
5.7235246	6.7584205	42	1
-1.576621	3.0875142	3	0
9.959363	0.14818016	35	1
13.837831	7.776948	43	1
10.649862	8.210805	11	1
6.017581	1.6484326	10	1
4.396415	2.6885247	9	1
9.428327	5.6823044	39	0
-0.863289	4.532052	7	0
3.786598	7.8292	19	1
12.652484	4.622007	22	1
-0.1768101	4.6526074	30	1
9.17146	4.3601284	39	1
2.291283	10.406431	38	0
6.4355187	8.769368	6	1
9.94031	0.89993435	41	1
2.7753181	1.0943806	21	0
9.692621	5.2463155	22	1
3.3675284	0.4569576	16	1
2.6008022	0.54984665	21	0
9.040633	0.7481049	25	0
6.0717306	6.5367203	17	1
3.8889086	3.3470623	12	0
1.9196566	11.671548	4	1
7.2146378	1.3185573	2	1
8.405663	7.6212583	11	1
2.6191323	10.682255	4	0
8.913491	-3.429146	15	0
8.137215	2.133136	35	1
4.7421947	2.2439718	12	1
0.66928816	5.4438586	14	0
1.2916934	1.5558474	3	1
8.1273775	3.0033689	33	1
4.3175125	13.049013	4	0
1.3809357	7.07113	30	0
4.6786127	-1.5523164	0	0
5.6588492	3.2104669	34	1
12.411017	0.74467087	16	1
9.224451	5.6950374	22	1
3.244761	4.0136166	7	1
6.9225144	6.742242	6	1
8.671326	-2.795805	13	0
3.0300007	3.9407282	9	1
9.13125	4.9160247	39	1
2.25875	8.119524	8	0
1.5668577	-0.35921922	32	1
-1.1697448	-0.941965	29	1
7.916877	11.574718	40	0
0.23638172	5.8816495	30	0
5.108475	5.8334217	17	1
2.9795616	-1.7613595	0	0
0.7299613	5.172806	30	1
0.06541213	3.1722891	29	1
6.363299	4.362922	24	0
5.885614	7.8409023	17	0
5.4159226	4.649632	31	1
6.305416	3.0930882	24	0
5.139186	6.9834356	17	1
5.5029736	4.2589183	34	0
2.2123232	2.2796273	9	0
9.661034	-1.7610263	15	1
9.98875	6.569382	39	1
4.0386066	12.407289	4	1
10.961219	1.5175831	10	0
11.1525755	7.8293495	11	1
5.756009	5.329615	6	0
7.25779	-4.279412	15	0
3.1494372	3.5737033	7	0
2.7404075	1.471205	32	0
6.5048084	-1.6927311	5	0
10.282947	0.8284968	41	1
7.981326	3.3240898	1	1
10.771719	0.35301888	41	0
8.5531845	2.1515384	25	0
11.826293	-0.27423334	16	0
4.857041	2.0030959	9	1
4.7952642	2.9057758	26	1
2.5117896	6.9783416	30	0
8.177283	2.1747792	1	1
1.5381584	1.0212712	12	1
8.481991	1.2094346	25	0
7.406397	-1.4751439	5	0
5.5996423	-2.1551547	5	0
1.7639349	7.245533	14	0
5.392553	4.6735787	6	1
6.394296	-1.8498533	13	0
3.0027611	-1.2613094	20	1
9.906449	6.692428	39	1
2.4113524	7.0499654	14	1
1.5442847	4.5093536	7	1
8.637751	3.713959	28	1
8.3311825	1.0125077	35	1
2.2048943	0.922971	20	0
8.615706	0.8861749	25	0
7.5204816	-1.659248	13	0
2.656807	-1.1851932	0	0
12.5305195	6.1273365	22	1
7.192301	-0.7690193	15	0
1.8546817	0.12821485	16	0
4.800108	8.871392	8	0
2.5724254	8.540816	19	0
2.209809	8.064578	8	1
2.890037	0.24473445	21	0
5.663457	7.269431	8	1
2.2121668	12.1015625	4	0
1.9938976	1.7148051	9	1
6.8856673	4.963721	6	0
9.052574	0.54250443	10	1
7.057426	3.2006469	1	0
3.0914137	-2.1306908	20	1
4.2658176	-1.7848009	0	0
6.945674	6.502226	6	0
5.004444	-0.21652564	16	0
6.5224495	5.4827003	1	0
3.087008	-1.6089216	20	1
1.7661575	5.416565	14	0
5.1803136	3.161735	37	0
0.34994772	1.910642	27	0
4.9678235	7.4937763	17	1
8.238294	-1.3923432	25	0
1.4103321	-2.5002623	20	0
4.4516096	4.019988	31	1
11.371307	1.9209338	10	1
6.739224	-3.9056237	5	0
7.436713	4.346666	28	1
3.9092443	1.1576477	9	1
1.2849051	-2.415429	20	0
9.132351	8.056013	11	1
9.999636	10.577777	18	1
-0.66476744	-0.01641176	29	1
9.325305	10.081942	18	1
3.9643128	3.118264	12	1
8.774725	-0.784657	2	0
8.623967	3.2481775	39	1
5.688603	6.293094	6	0
5.89392	1.5726366	12	0
6.3863564	7.8680716	6	0
4.6196513	9.507719	8	1
9.686712	13.390581	40	1
7.9178214	0.9704119	25	0
0.014483219	5.8583403	30	0
5.1306577	4.181705	37	1
5.261849	-2.4601564	0	0
4.0197945	8.514428	17	0
6.218173	-3.621523	45	0
8.302347	2.0485291	10	1
8.855513	8.167811	18	1
2.5205622	3.2227314	9	0
2.6131794	-1.5952097	20	1
6.253973	5.8071804	33	0
3.9833803	1.224502	21	0
11.401424	1.5717944	10	0
6.317264	-3.713311	5	0
-1.713121	4.0218563	7	0
2.4394698	2.668717	7	0
4.6589675	8.27574	8	0
3.3740332	0.20298713	0	1
11.455257	6.769263	11	1
11.068118	9.762526	18	1
9.295199	2.0475276	25	0
5.4041343	8.931622	17	1
8.022681	7.7161164	11	0
4.8942943	-0.07293159	0	0
3.4757566	7.2286115	24	0
2.0309339	9.5810375	8	1
8.809096	4.202507	28	1
9.648147	7.6942706	18	1
4.6780443	12.266565	4	1
11.439457	-1.9549874	16	0
4.180511	1.7113831	12	0
5.0645876	2.43574	10	1
2.1085384	3.3469799	37	1
8.816278	3.946892	26	1
6.5342927	3.7944443	2	1
6.5938687	1.4214683	1	1
2.165272	10.493654	38	1
9.853448	1.310991	10	1
3.0414603	3.8465042	32	1
8.750656	10.8441305	40	1
10.555805	5.943282	43	1
5.5367756	-1.1301272	5	0
5.453008	1.6732304	12	1
-1.1717912	4.4024377	7	0
4.71786	8.74653	42	1
5.7330365	3.6130466	24	0
0.79304934	5.0422173	19	0
10.761501	2.0517867	36	1
5.5115194	-3.3134706	5	0
5.6099663	2.312888	10	1
9.062489	0.7695403	25	0
9.229071	-2.372178	15	0
8.218329	1.1194977	5	1
11.284825	0.39485282	16	1
-0.50218916	6.4659195	30	1
5.561222	2.959394	24	0
8.349606	9.243821	18	1
9.12927	5.551717	47	1
5.088413	-0.32955334	25	0
2.9052293	1.8890615	7	1
7.2175283	-1.4394997	2	0
2.2050052	5.2394457	31	0
9.035164	-3.0152838	15	0
7.483538	2.5527844	5	1
5.151371	-3.6864958	5	1
2.0140905	6.4507246	8	0
5.7007117	4.2555933	23	1
1.0440636	-0.8697758	32	1
-1.060166	3.948915	7	0
5.965209	5.832808	6	0
-1.7323962	-1.1928626	29	1
1.4778991	-1.0547438	20	0
2.8598073	4.136247	37	1
7.282152	1.7561033	1	0
12.641071	7.9418397	43	1
6.148248	0.64573073	12	0
5.429309	5.2495456	23	0
10.8414955	-0.3197225	41	1
7.116474	2.4381087	13	1
8.69082	2.8316867	10	1
6.1373963	8.470926	17	1
3.7502596	1.2484326	9	0
8.120385	1.532532	10	0
3.884901	-1.6070479	20	0
6.4388204	6.3637204	6	1
3.0606925	4.169804	37	1
2.293503	5.2238235	32	0
0.14322923	2.7089732	3	1
-0.78538185	4.550781	27	0
3.7137797	9.715007	38	0
2.4058545	8.685778	8	1
11.471698	1.333217	10	0
2.7623918	1.662669	9	0
7.19118	8.106286	17	1
2.3161697	8.007113	8	1
6.9179974	4.2177706	1	0
6.41904	0.0972228	2	0
5.717396	3.4656305	31	1
8.732956	-1.1418512	13	0
1.4538853	0.6872559	12	0
8.063084	8.868522	44	1
1.571669	3.869756	19	0
-0.027159382	3.7379498	3	1
9.383135	8.04765	11	1
1.100173	2.4465225	3	1
7.518482	-0.5937828	13	0
4.078275	4.6419454	37	0
-1.1986021	1.7161283	3	1
8.661508	2.7833083	25	0
-2.1254208	1.0865825	3	1
4.8479857	-1.944763	5	0
7.1370277	2.4770653	1	1
2.280678	0.91033274	9	0
6.4876513	-2.1295695	5	0
10.960733	4.9296455	39	1
2.2891164	5.8374953	14	0
1.5194743	7.056914	30	0
5.717212	2.6574562	37	1
9.514269	9.954469	18	1
5.2556076	4.3343906	23	1
3.5022497	-2.3621466	0	1
4.101618	0.41792473	0	1
4.681802	3.3740175	31	1
5.971975	-0.46607548	2	0
2.067929	6.288724	14	0
10.085661	10.542862	18	1
3.5253913	3.3319573	7	1
0.8758676	6.1362953	30	1
11.892118	0.32576352	16	1
3.4164064	5.2829204	23	0
3.7440846	1.2769877	32	1
6.0253253	-0.5461214	25	0
4.0306153	4.6758194	24	1
5.070201	1.2023084	9	0
4.9162507	6.930409	42	1
5.2270536	8.009005	33	1
5.2213182	4.079422	9	1
0.11704759	4.624984	14	1
6.1751122	3.9388304	24	0
9.688169	1.0137178	16	1
8.677844	6.863016	33	1
9.071024	-4.0428667	15	0
9.356607	12.4231825	40	0
12.097947	0.63442177	16	1
-0.4217759	1.8225238	3	0
1.1003951	0.22529201	3	1
5.091784	12.024113	4	1
2.6114516	2.2645664	9	1
9.917319	8.5811	11	1
2.682969	5.4683304	30	0
5.931072	0.548934	2	0
8.669763	0.29450607	35	1
10.203815	3.008517	22	1
6.927281	5.928599	1	1
3.1281152	1.270713	0	0
-1.8190395	2.779945	3	0
4.5820727	3.412439	26	1
8.784206	11.3284445	40	1
-0.3046199	7.141916	14	0
5.1105185	-3.5403674	5	0
2.583808	1.2782269	0	1
1.4831369	4.64884	32	1
7.1417694	1.6964377	25	0
6.9812055	0.19417155	25	0
8.644203	6.407245	28	1
3.7299898	13.342893	4	1
8.480728	10.762128	40	1
9.5601015	1.4900424	41	1
6.573674	3.5465708	31	0
11.787346	4.2074265	22	1
8.846234	0.85696787	10	1
3.1813126	6.5173097	8	0
1.4390259	0.9148909	0	0
7.1992784	3.7180896	6	1
6.7772284	6.5647073	6	1
2.0375507	7.745943	14	1
4.421987	-2.4835553	0	1
6.069435	0.104974136	10	1
9.286327	7.566888	11	1
1.3655112	4.5530887	32	1
6.2002406	8.751418	17	1
0.75098705	1.9851259	27	0
5.9169455	6.9633417	6	0
9.676692	9.456227	18	1
3.790835	3.0829635	7	1
2.0913136	12.638268	4	0
3.2409444	2.8766358	26	1
4.3421288	-0.8164009	20	1
3.3892014	3.62582	37	1
2.5945668	-1.606067	20	0
4.2343435	6.077324	23	0
3.6291	1.1369262	9	0
2.3030362	6.896962	8	1
3.5373871	2.680819	12	1
-0.29183382	4.9511933	30	1
2.3717175	7.4675055	24	0
3.4909306	5.9499927	19	0
5.7954407	1.5033276	0	0
8.2560425	-1.3620744	13	0
2.68815	-2.112321	0	0
5.2319336	-0.9923402	5	0
2.910487	4.1342826	7	0
1.8368572	12.196497	4	1
6.4106836	10.101881	4	1
9.712594	-1.3959298	13	0
6.3505535	2.2406843	24	0
4.1655006	6.0239663	31	1
5.1388116	1.1578153	0	0
11.177075	4.0313396	22	1
4.243995	-1.5137556	20	1
2.000201	3.0482714	9	0
7.12835	1.5828238	10	0
0.19172284	5.3569283	19	0
5.378795	5.3071103	1	1
7.8237934	-4.8180795	15	0
4.535176	5.330333	23	1
-1.769139	5.8976493	27	0
6.553495	5.0968814	1	0
6.401901	8.351102	6	0
11.047588	7.9692106	11	1
4.8295407	10.632647	4	1
4.078336	3.476044	9	0
3.5601494	6.3087654	31	1
10.494873	-1.3024049	15	0
6.2268076	5.1957107	28	0
9.468211	8.97281	18	1
-0.27583748	3.6682622	3	0
8.891388	2.0617106	10	0
6.625442	9.309032	17	1
7.4283676	1.01121	25	0
9.225175	-0.63854384	13	0
9.481512	7.654099	11	1
5.034558	3.5326207	24	0
8.340513	10.336567	40	1
10.647827	5.3043413	22	1
3.8614836	1.7365656	9	0
4.46631	-1.2155008	0	0
7.728783	4.4160604	28	1
4.326283	6.3673596	8	0
-1.5235853	1.6799413	3	0
-0.27794886	1.7040805	3	0
6.189072	0.24550314	10	1
5.353386	3.031364	2	0
8.210772	6.9198475	18	0
6.901065	-2.9428773	5	0
1.8124076	8.4404335	8	1
6.109747	-3.40422	45	0
2.017739	0.5113509	3	1
6.888661	-2.6329625	15	0
13.986675	5.2125697	22	1
1.6466833	2.57264	3	0
6.041176	7.285245	33	0
4.64109	1.3050909	10	0
11.9438925	5.747619	47	1
7.514008	2.518173	26	1
7.357612	4.893367	1	0
4.284657	1.5195098	9	1
11.822974	0.46827602	16	0
8.333766	-3.0590506	15	1
3.9425843	-0.044444647	32	0
9.308073	-1.2330198	2	1
6.044748	8.582607	33	0
3.844588	-3.8237255	0	1
6.275383	5.823534	6	0
4.0211134	2.632884	21	1
6.191227	-1.6196629	15	0
5.7172	7.3229594	17	0
4.524839	0.7246604	21	1
10.439392	8.883009	18	1
7.325394	1.1079414	25	0
-1.4743038	3.2142491	3	1
7.788842	-0.4994762	5	1
4.1661153	6.024533	23	0
8.538471	-1.3155786	16	0
6.621852	-1.6014794	5	0
9.317876	1.1942762	41	1
7.067338	9.490748	17	1
8.171988	0.38672954	35	1
8.450026	1.0994824	25	0
5.373437	8.103641	42	0
8.981013	6.2405615	26	1
3.40558	4.6587567	26	0
5.0668573	-2.3025048	5	0
1.6998725	7.256158	19	0
0.20953341	2.663149	3	1
2.9367828	5.6805215	34	0
11.7201805	5.6872077	47	1
9.434755	-3.4420576	15	0
12.361832	4.14862	22	1
7.1136985	2.371418	2	1
6.6208653	8.442585	6	0
5.6654787	-1.9883476	13	0
2.2712262	3.7530644	7	1
5.2482343	-0.91755366	0	0
1.4315976	3.141599	20	1
1.4965249	7.419775	30	1
8.815807	2.4891756	41	1
3.056364	-0.60499054	0	0
4.2106867	1.4778286	10	1
4.0141783	4.8899617	31	1
2.0688624	4.1041827	7	1
8.878804	1.5949502	39	1
4.3313556	5.54448	23	0
8.418736	0.5738325	25	0
12.175108	4.1195135	22	1
3.7047317	0.24349213	0	1
3.0456827	-1.4788655	0	0
5.756516	3.6269245	24	1
2.1124024	-0.3100935	20	1
5.984752	-2.5653102	15	0
7.1348042	4.855491	6	0
5.052697	2.2921984	21	1
6.2780547	-1.1307808	16	0
9.161074	8.497627	26	1
10.164341	-0.2606253	16	0
4.022759	8.142115	23	1
5.876571	-1.150265	0	0
4.2611647	4.9668694	31	0
7.898154	-0.70128477	13	1
6.81051	-1.0902236	10	0
7.9915147	3.8350763	28	1
4.427874	7.2186565	33	1
-0.925647	2.1518078	3	1
3.1305904	6.073722	23	0
3.226073	2.221214	9	0
2.737718	9.670533	38	1
5.8121724	1.4200819	21	1
2.2226253	12.4080715	4	1
0.91250324	3.3073606	3	1
4.589224	4.584352	23	1
6.5458655	5.9396133	31	1
3.5998437	0.89344245	9	0
8.293216	1.2687197	13	1
7.3115406	0.709405	2	0
5.862871	10.7925625	42	0
9.9922085	1.367177	10	1
2.4870977	1.3642156	21	0
0.84515387	-1.0789564	29	0
10.369417	5.710001	43	1
-1.6510856	2.254785	3	0
9.229154	0.11638934	25	0
4.4125323	6.3523703	23	0
7.1939025	7.796586	17	1
3.4399123	8.480408	8	0
5.556466	-2.6311345	5	0
1.3111913	6.3546696	19	1
6.176065	1.530181	20	0
5.117488	4.1651692	24	0
8.232839	9.260556	17	1
4.4298897	-2.751415	0	1
6.444467	0.6695024	5	0
9.693633	-3.7629232	13	0
4.6219435	5.486249	23	1
9.820038	-0.9202346	15	1
8.151962	2.7494655	1	0
7.08722	8.003308	6	1
7.83384	7.647256	22	1
9.079266	7.25052	22	1
3.3146257	6.3929615	23	0
10.045265	-0.8078197	35	1
3.4431715	4.8817368	1	0
6.8310986	3.3904264	1	1
7.2097874	2.4579291	28	1
1.6432749	4.382175	7	1
4.7286587	-1.3048031	5	0
-1.7726527	2.0389774	3	0
8.620233	11.810016	40	1
11.506068	9.478512	18	1
9.009721	2.9931443	28	1
-0.47212484	2.7772622	7	0
8.35234	8.156157	17	1
6.7910028	2.0524628	24	0
2.5311105	3.6817417	9	0
9.375649	9.765322	18	1
7.9422207	-2.1122646	16	0
9.073041	9.674583	18	1
10.539968	4.957239	11	1
6.7196016	7.8146677	6	0
8.856715	11.592591	40	0
9.105905	5.9971666	26	1
2.9116585	7.247016	8	0
6.119791	6.0238905	17	0
5.79725	7.6900363	17	1
9.575111	8.23641	18	1
4.8797083	9.741205	8	0
7.264492	5.1316137	1	0
7.7233377	4.381465	1	1
7.864553	-2.3202949	13	0
5.2120914	10.935414	4	1
2.567781	2.6906307	21	0
5.5290403	6.3499193	6	1
2.6104548	-0.6596944	32	0
7.073751	6.2511926	1	1
4.2853956	7.8958106	23	0
8.120086	-2.0542614	16	0
3.6456707	0.62637496	9	0
10.462574	9.420901	18	1
9.282386	12.646374	40	1
-0.08811669	8.494383	14	1
1.9255723	-2.4728844	20	1
8.071092	0.08799829	35	1
7.040606	5.770015	6	0
8.832611	1.3689959	28	0
2.2324808	7.7788877	19	0
9.807108	-4.5429163	13	1
7.558492	2.7436318	10	1
6.8838573	-1.9623299	0	0
6.980596	0.51945895	2	0
-2.3207877	1.8874158	3	1
9.147175	0.3824641	2	1
7.942018	5.2071176	1	0
5.764526	4.539843	24	0
6.1861587	8.713682	6	1
3.986636	-2.4166565	0	1
4.954623	9.233249	8	0
-0.7760026	5.416216	30	0
0.60051346	5.126624	7	1
7.039284	-0.005540809	35	0
4.5283437	8.708779	8	1
10.197606	8.022752	18	1
8.673345	6.368432	39	1
4.0537477	12.352881	4	1
2.278442	10.46393	8	0
4.333346	4.2336416	23	1
7.17083	-1.4254378	16	0
8.233483	3.7265868	28	1
8.166052	-2.4888003	2	0
7.771546	7.351811	26	1
3.8444974	0.77949226	9	1
0.9908493	5.171563	30	1
8.06211	10.733734	40	1
5.1345744	10.856521	4	1
0.53811586	2.878081	29	0
6.915082	7.2133565	6	1
-1.8166311	5.7942433	27	0
5.7365346	4.16754	24	1
9.383212	-2.3749738	15	0
7.523663	2.4615386	10	0
2.4073048	-1.1371858	0	0
5.891999	1.7530408	24	0
1.2489063	0.9282945	3	0
0.025800886	1.2418988	3	0
5.737066	5.8495994	6	1
8.872156	3.7815998	28	1
2.1568274	3.2590716	20	0
3.5136223	3.9062521	37	1
-2.587419	1.9806415	3	0
8.523631	5.64603	43	0
2.041319	0.7329183	3	1
5.8042364	3.0806155	24	0
6.534077	4.7410173	1	0
6.581874	-0.38822514	2	0
1.8480198	9.945616	8	1
4.4446173	1.1492504	20	1
6.8556695	3.8436067	2	0
6.6994624	6.8532124	17	1
8.17573	11.837252	40	0
3.0045006	0.8076883	21	1
-1.0522183	8.439203	14	0
2.9470983	-2.0821717	20	0
1.4372064	0.814075	21	0
7.979807	0.62847126	35	0
9.17561	3.6945975	28	1
8.03986	7.038121	11	0
4.843769	5.2565885	23	1
9.7104435	4.8733234	11	1
6.979157	4.1815524	31	0
7.3403807	3.1714952	1	0
8.142018	-0.5798832	10	0
2.0679533	5.2525754	30	0
8.505089	6.092631	33	1
5.975957	2.077272	12	1
0.6314266	3.0160525	3	1
-1.820793	-0.7579788	29	0
-1.7919362	-0.49240705	29	0
0.4585644	1.3137014	3	1
9.426133	9.624479	18	1
9.171653	5.32743	11	1
4.146622	-0.8896437	0	1
1.5653558	4.816471	19	0
4.275343	1.8434453	9	0
3.0216732	0.030281192	21	0
5.5967984	3.4104695	24	0
10.97289	5.388123	39	1
6.6499224	1.8935367	2	1
6.660959	9.6497755	18	1
5.6217666	3.43039	24	1
-2.4571352	2.3788612	3	0
-1.0370104	1.061669	29	0
5.0924835	5.306275	24	1
-0.21385923	4.063818	7	1
3.8340404	4.625019	32	1
2.0696898	5.305256	31	0
7.712547	10.554522	44	1
10.119837	0.0433768	35	1
-0.062553756	-0.25121683	29	1
2.0968034	0.27640685	0	0
5.3744035	7.8981004	33	0
2.5361595	8.553271	19	0
10.7497015	3.515675	22	1
2.7018251	2.359072	7	0
4.01926	8.488793	8	0
-0.37441716	8.480335	14	0
5.8019032	3.6577234	24	0
11.077476	3.9608252	22	1
8.522198	4.4327517	28	1
3.4587457	-0.09310328	0	0
0.52356195	1.1617885	3	0
5.5080657	9.73418	4	1
5.7735143	7.7597356	17	1
5.1870728	-3.4749255	5	0
6.2244153	9.868818	17	1
12.062218	6.1749434	22	1
1.0993239	0.64366543	21	1
5.7823396	2.646762	24	0
7.095526	1.9564927	2	0
3.0729208	7.5232754	19	0
1.4577516	8.280441	19	0
1.281726	7.4589095	19	0
2.7494228	12.890021	4	1
1.8343679	8.076068	19	0
-1.1484088	-1.2702773	29	1
4.8314214	7.0234103	23	0
6.237607	5.346922	34	0
12.266455	-0.60450584	16	1
6.893722	-3.182668	5	0
10.222832	3.0616941	22	1
10.888093	0.4658803	41	1
1.7389914	-1.583398	20	0
6.715898	3.7782664	31	0
8.95027	4.1213827	36	1
7.085479	-0.20057316	10	0
8.812968	-3.5365195	15	0
2.5449643	9.123584	38	0
9.048505	6.1948533	39	0
2.5056849	10.448152	38	0
3.9566166	-1.3286469	0	0
10.602793	-1.4066045	16	0
1.4915643	1.6153631	7	0
1.6481795	3.6850643	7	0
6.606007	3.5085366	28	1
10.026826	1.3555381	41	1
4.551274	-2.2567036	0	0
7.9158335	5.3332534	28	1
6.3280287	0.62745535	2	0
5.9709554	2.8293152	24	0
6.090843	2.9904993	37	1
2.4481776	0.91526926	7	0
7.6147275	6.8463593	26	1
4.3608723	5.862985	23	0
4.2214265	3.9050798	34	0
4.40116	4.772644	31	1
6.5571575	5.9824014	17	0
0.32340905	5.747828	27	0
7.4576235	5.501134	1	1
7.4750657	4.159029	28	1
-0.9566269	3.8927767	27	1
5.672448	1.5447539	12	0
6.911153	-3.348274	5	0
3.4634228	-0.89870244	0	0
9.133961	6.921502	22	1
5.4813266	-0.199472	10	0
7.0970774	2.6365674	1	0
4.138834	1.6928775	20	0
9.752683	5.5523415	39	1
5.4600987	-1.9849792	0	0
9.11703	2.5477343	25	1
2.337856	9.655381	8	1
7.334063	7.1910324	1	1
4.338879	3.6209526	34	0
9.684401	13.329197	40	0
8.555267	0.25555623	25	0
9.960384	9.310868	18	1
5.464617	8.79387	42	1
5.668029	8.067424	33	0
9.559641	1.7546296	10	0
9.162495	-4.254809	15	0
4.035163	11.571651	4	1
8.616066	0.22142138	2	1
5.9076877	-1.5070597	5	0
1.9257051	6.695786	8	0
7.4081516	8.741696	17	1
4.838601	1.685728	9	1
5.0222187	7.4836273	23	0
5.5507092	4.4779935	24	0
10.29252	1.3051788	10	1
7.808404	4.592484	1	0
5.465512	-3.1441166	0	0
9.814818	0.76857126	25	0
6.5972695	0.69696414	12	0
2.360653	4.503313	14	0
2.4137747	1.1157478	21	0
1.6978658	0.08510057	32	0
1.7165306	1.4538243	21	0
8.05847	-4.253893	15	0
7.723083	9.17659	17	1
-0.7279168	1.2077248	3	0
6.0298333	-0.5630407	0	1
0.3865981	-0.3490657	29	0
2.9613616	11.571672	4	0
6.0174923	2.3273377	20	0
10.013835	10.461789	18	1
6.874121	7.5005593	6	1
6.182416	4.7981963	6	0
7.0282345	5.627252	6	0
8.558457	6.8651576	26	1
4.74695	5.0541778	24	0
7.4363036	1.9521725	1	0
3.86049	6.948654	23	1
10.267391	7.0691934	43	1
2.8340735	10.29991	38	1
5.006125	-0.5461244	10	0
5.0567102	11.846252	4	1
1.6435232	6.7078347	14	0
2.0651767	-0.88990194	20	0
9.018944	3.3314977	28	1
5.27259	0.283985	21	0
9.753522	8.469839	11	1
4.1259937	4.6743274	34	1
3.713208	7.184015	34	0
10.096298	5.7844453	43	1
1.2407243	7.349995	19	0
9.442193	1.4209809	10	0
5.306254	11.7946415	4	1
7.4627843	2.4962382	28	1
8.536213	-2.0153115	13	1
7.9041357	1.9427248	1	0
[truncated: 198,001 more rows]
