# Supplementary material for: Mapping the landscape of histomorphological cancer phenotypes using self-supervised learning on unannotated pathology slides
Source: Nat Commun. 2024 Jun 11;15:4596. doi: 10.1038/s41467-024-48666-7 (PMC11525555; doi:10.1038/s41467-024-48666-7)
Supplement: Supplementary file 4 — Source Data [file 41467_2024_48666_MOESM4_ESM.zip › Source_Data/figure5.csv]

samples	slides	0	1	2	3	4	5	6	7	8	9	10	11	12	13	14	15	16	17	18	19	20	21	22	23	24	25	26	27	28	29	30	31	32	33	34	35	36	37	38	39	40	41	42	43	44	45
TCGA-38-4625	TCGA-38-4625-01Z-00-DX1	0.0018450184501845018	0.02952029520295203	0.0	0.0	0.005535055350553505	0.4797047970479705	0.1033210332103321	0.0	0.0	0.025830258302583026	0.0	0.0	0.0	0.00922509225092251	0.0036900369003690036	0.0	0.012915129151291513	0.06642066420664207	0.0	0.0	0.0	0.005535055350553505	0.0018450184501845018	0.005535055350553505	0.0	0.13284132841328414	0.0	0.0	0.0	0.005535055350553505	0.0	0.014760147601476014	0.0	0.007380073800738007	0.046125461254612546	0.0	0.0018450184501845018	0.02214022140221402	0.0	0.0	0.0	0.0	0.0	0.0036900369003690036	0.014760147601476014	0.0
TCGA-80-5608	TCGA-80-5608-01Z-00-DX1	0.07741935483870968	0.0064516129032258064	0.0	0.0	0.0	0.0	0.0	0.0064516129032258064	0.03225806451612903	0.012903225806451613	0.012903225806451613	0.0	0.0	0.03870967741935484	0.0	0.0	0.0	0.01935483870967742	0.0	0.7096774193548387	0.0064516129032258064	0.0064516129032258064	0.0	0.0	0.025806451612903226	0.0	0.0	0.0	0.0	0.0	0.012903225806451613	0.0	0.0	0.0	0.0	0.0	0.0	0.0	0.0	0.0	0.03225806451612903	0.0	0.0	0.0	0.0	0.0
TCGA-50-5931	TCGA-50-5931-01Z-00-DX1	0.0	0.0009276437847866419	0.16326530612244897	0.03896103896103896	0.0	0.0	0.05287569573283859	0.016697588126159554	0.0009276437847866419	0.0009276437847866419	0.025974025974025976	0.03339517625231911	0.0	0.0018552875695732839	0.07606679035250463	0.5037105751391465	0.0009276437847866419	0.021335807050092765	0.0	0.0	0.0009276437847866419	0.0	0.022263450834879406	0.006493506493506494	0.0009276437847866419	0.0	0.0	0.0	0.0	0.0	0.0018552875695732839	0.00463821892393321	0.016697588126159554	0.00463821892393321	0.0	0.0	0.0	0.0	0.0	0.0	0.0027829313543599257	0.0	0.0	0.0	0.0009276437847866419	0.0
