# Supplementary material for: Mapping the landscape of histomorphological cancer phenotypes using self-supervised learning on unannotated pathology slides
Source: Nat Commun. 2024 Jun 11;15:4596. doi: 10.1038/s41467-024-48666-7 (PMC11525555; doi:10.1038/s41467-024-48666-7)
Supplement: Supplementary file 4 — Source Data [file 41467_2024_48666_MOESM4_ESM.zip › Source_Data/supplementary_figure12-2.csv]

	0	1	2	3	4	5	6	7	8	9	10	11	12	13	14	15	16	17	18	19	20	21	22	23	24	25	26	27	28	29	30	31	32	33	34	35	36	37	38	39	40	41	42	43	44	45
Leukocyte Fraction	False	False	True	True	True	False	True	True	False	False	True	True	True	True	True	True	True	False	False	False	True	True	True	True	False	False	False	False	False	True	True	True	True	True	True	True	False	True	True	True	True	True	True	False	True	True
Stromal Fraction	False	False	True	True	True	True	True	True	False	False	True	True	True	True	True	True	True	True	True	True	True	True	True	True	False	True	True	True	False	True	True	True	True	True	True	True	True	True	True	True	True	True	True	True	True	True
Intratumor Heterogeneity	True	True	True	True	True	True	False	True	True	True	True	True	True	True	True	True	True	False	True	False	False	True	True	True	False	False	True	True	True	True	True	True	True	True	True	True	True	True	True	True	True	True	False	True	True	True
TIL Regional Fraction	False	False	True	False	True	True	True	True	True	False	True	False	True	False	True	True	False	True	False	True	True	True	True	True	False	True	True	True	False	True	False	True	True	True	True	True	False	True	False	True	False	False	True	False	True	False
Proliferation	True	True	True	True	True	False	False	True	False	True	True	False	True	True	False	False	False	False	False	False	False	True	False	True	False	False	False	True	False	True	True	True	True	False	True	True	True	False	True	True	False	True	True	True	True	True
Wound Healing	True	True	True	True	True	False	False	True	False	True	True	False	True	True	False	False	True	False	True	False	True	True	False	True	False	False	True	True	False	True	True	True	True	False	True	True	True	False	True	True	True	True	True	True	True	True
Macrophage Regulation	False	False	True	True	True	True	True	True	True	False	True	True	True	True	True	True	True	False	False	True	True	True	True	True	False	False	True	False	False	True	True	True	True	True	True	True	True	True	True	True	True	True	True	False	True	True
Lymph. Infiltration Signature Score	False	False	True	True	True	True	True	True	True	False	True	False	True	False	True	True	True	True	False	True	True	True	True	True	False	False	True	False	False	True	False	False	True	True	True	True	False	True	True	True	True	False	True	False	True	True
SNV Neoantigens	True	True	True	True	True	False	False	True	False	True	True	True	True	True	False	True	True	False	False	False	True	True	True	True	False	False	True	True	True	True	True	True	True	False	True	True	True	True	True	True	False	True	True	True	True	True
Indel Neoantigens	True	False	True	True	True	False	False	True	False	True	True	True	True	True	True	True	True	False	True	False	True	True	True	True	True	False	True	True	True	True	True	True	True	True	True	True	True	True	True	True	True	True	True	True	True	True
Silent Mutation Rate	True	True	True	True	True	False	False	True	False	True	True	True	True	True	False	True	True	False	False	False	True	True	True	True	True	False	True	True	True	True	True	True	True	False	True	True	True	True	True	True	False	True	True	True	True	True
Nonsilent Mutation Rate	True	True	True	True	True	False	False	True	False	True	True	True	True	True	False	True	True	False	False	False	True	True	True	True	False	False	True	True	False	True	True	True	True	False	True	True	True	True	True	True	False	True	True	True	True	True
Number of Segments	True	True	False	True	True	False	False	True	True	True	True	True	True	True	False	True	True	True	True	False	True	False	False	True	True	True	True	True	True	True	True	True	True	False	True	True	True	True	True	True	True	True	True	True	True	True
Aneuploidy Score	True	True	True	True	True	False	False	True	False	True	True	True	True	True	False	True	True	True	True	False	True	False	True	True	False	True	True	True	True	True	True	True	True	True	True	True	True	True	True	True	False	True	True	True	True	True
Homologous Recomb. Defects	True	True	True	True	True	False	False	True	False	True	True	False	True	True	False	True	False	True	False	False	True	False	True	True	False	False	True	True	True	True	True	True	True	False	True	True	True	True	True	True	False	True	True	True	True	True
BCR Richness	True	False	True	True	True	False	True	True	True	False	True	True	True	True	True	True	True	False	False	True	True	True	True	True	True	False	True	True	True	True	True	True	True	True	True	True	True	True	True	True	True	True	False	True	True	True
TCR Shannon	False	False	True	True	True	True	True	True	True	False	True	False	True	False	False	True	True	True	False	True	True	True	True	True	False	True	True	True	True	True	True	False	True	True	True	True	False	True	True	True	True	False	True	False	True	True
TCR Richness	False	False	True	True	True	True	True	True	True	False	True	False	True	False	False	True	True	True	False	True	True	True	True	True	False	True	True	True	True	True	True	False	True	True	True	True	False	True	True	True	True	False	True	False	True	True
Th2 Cells	True	True	False	True	True	False	False	True	False	True	True	False	True	True	False	False	True	False	True	False	True	True	False	True	True	False	False	True	False	True	True	True	False	False	False	True	True	False	True	True	False	True	True	True	True	True
Th17 Cells	True	True	True	True	True	True	False	True	True	True	True	True	True	True	False	True	True	False	False	False	False	True	True	True	False	False	True	True	False	True	True	True	True	True	True	True	True	True	True	True	True	True	True	True	True	True
Macrophages M1	False	False	True	True	True	False	True	True	False	False	True	True	True	True	True	True	True	False	False	True	True	True	True	True	False	False	True	True	True	True	True	True	True	True	True	True	False	True	True	True	True	True	True	False	True	True
Mast Cells Resting	True	True	True	True	True	False	True	True	False	True	True	True	True	True	False	True	True	True	True	True	True	True	True	True	True	False	False	True	True	True	True	True	True	False	True	True	True	False	True	True	True	True	True	True	True	True
Neutrophils	True	True	False	True	True	True	True	True	True	True	True	True	True	True	True	True	True	True	False	True	True	True	False	True	True	True	True	True	True	True	False	True	True	True	False	True	True	False	True	True	True	False	True	True	True	True
T Cells CD4 Memory Activated	True	False	True	True	True	False	True	True	False	False	True	True	True	True	True	True	True	False	False	False	True	True	True	True	True	False	False	True	False	True	True	True	True	True	True	True	True	False	True	True	True	True	True	True	True	True
T Cells CD8	True	False	True	True	True	True	True	True	False	False	True	True	True	True	True	True	True	True	False	True	True	True	True	True	True	False	False	True	True	False	True	True	True	False	True	True	False	True	True	True	True	True	True	False	True	True
Neutrophils.1	True	True	False	True	True	True	True	True	True	True	True	True	True	True	True	True	True	True	False	True	True	True	False	True	True	True	True	True	True	True	False	True	True	True	False	True	True	False	True	True	True	False	True	True	True	True
Mast Cells	True	False	True	True	True	False	True	True	False	True	True	True	True	True	True	True	True	True	True	True	True	True	True	True	True	False	False	True	False	True	True	True	True	False	True	True	True	False	True	True	True	True	True	True	True	True
