# Supplementary material for: Mapping the landscape of histomorphological cancer phenotypes using self-supervised learning on unannotated pathology slides
Source: Nat Commun. 2024 Jun 11;15:4596. doi: 10.1038/s41467-024-48666-7 (PMC11525555; doi:10.1038/s41467-024-48666-7)
Supplement: Supplementary file 4 — Source Data [file 41467_2024_48666_MOESM4_ESM.zip › Source_Data/supplementary_figure13c.csv]

	Clustering	Set	Mean	Lower 95% CI	Upper 95% CI
0	1.0	NYU Train	0.734460696281585	0.7197725588906562	0.748237021795981
1	1.0	NYU Test	0.6918893090131056	0.6347808642996666	0.7526472898664571
2	1.5	NYU Train	0.7317116333027274	0.7155907431968941	0.7466226879403519
3	1.5	NYU Test	0.7009284038277539	0.6443371231092858	0.7681892440833628
4	2.0	NYU Train	0.7498738908946536	0.7366564126607071	0.7604901062764475
5	2.0	NYU Test	0.7137166432815805	0.6601934797895023	0.7864969148560391
6	2.5	NYU Train	0.7591439388775548	0.7475131470409168	0.7690944090925337
7	2.5	NYU Test	0.7079257453302781	0.6586011755698975	0.7634754882171872
8	3.0	NYU Train	0.7670321866731861	0.747162626008355	0.7807418319670208
9	3.0	NYU Test	0.7169443213737711	0.6592411031044442	0.8062618980963047
10	3.5	NYU Train	0.780697874869031	0.7673320037419302	0.7886506042752837
11	3.5	NYU Test	0.7243593006587442	0.6635760225006624	0.7957166352265072
12	4.0	NYU Train	0.7635027534569405	0.7505806238463774	0.7749545977722203
13	4.0	NYU Test	0.7106769551350397	0.6586941062217118	0.7710320802362898
14	4.5	NYU Train	0.7690641561537693	0.7586619733251093	0.7779854809466923
15	4.5	NYU Test	0.7101501749903327	0.6590758473802627	0.7710373765700843
16	5.0	NYU Train	0.8275548082209548	0.8179019440815258	0.8372076723603838
17	5.0	NYU Test	0.7133638539366973	0.6537249216525235	0.7852482269503546
