# Supplementary material for: Mapping the landscape of histomorphological cancer phenotypes using self-supervised learning on unannotated pathology slides
Source: Nat Commun. 2024 Jun 11;15:4596. doi: 10.1038/s41467-024-48666-7 (PMC11525555; doi:10.1038/s41467-024-48666-7)
Supplement: Supplementary file 4 — Source Data [file 41467_2024_48666_MOESM4_ESM.zip › Source_Data/figure6a.csv]

	pfs_event_data	pfs_event_ind	h_bin
0	34.78356164383560	0	1
1	37.93972602739730	0	1
2	57.8958904109589	0	1
3	15.583561643835600	1	1
4	6.936986301369860	1	1
5	81.96164383561640	0	1
6	83.21095890410960	0	1
7	37.249315068493100	1	1
8	52.10958904109590	0	1
9	21.56712328767120	1	1
10	48.69041095890410	0	1
11	62.531506849315100	0	1
12	11.30958904109590	0	1
13	9.830136986301370	1	1
14	71.9013698630137	0	1
15	136.93150684931500	0	1
16	47.44109589041100	0	1
17	59.013698630137000	0	1
18	45.76438356164380	1	1
19	102.01643835616400	0	1
20	61.70958904109590	0	1
21	100.30684931506800	0	1
22	1.5123287671232900	0	1
23	110.82739726027400	0	1
24	90.93698630136990	0	1
25	24.131506849315100	0	1
26	79.56164383561640	0	1
27	100.37260273972600	0	1
28	34.06027397260270	1	1
29	49.8082191780822	1	1
30	98.23561643835620	0	1
31	16.01095890410960	1	1
32	31.46301369863010	1	1
33	7.232876712328770	1	1
34	117.07397260274000	0	1
35	11.9013698630137	1	1
36	46.29041095890410	0	1
37	59.21095890410960	0	1
38	26.827397260274000	1	1
39	65.91780821917810	0	1
40	120.52602739726000	0	1
41	30.575342465753400	0	1
42	75.22191780821920	0	1
43	22.06027397260270	1	1
44	151.56164383561600	0	1
45	22.652054794520500	0	1
46	42.64109589041100	0	1
47	2.5972602739726000	1	1
48	29.424657534246600	0	1
49	68.84383561643840	0	1
50	84.2958904109589	0	1
51	48.78904109589040	0	1
52	36.88767123287670	0	1
53	51.02465753424660	0	1
54	61.77534246575340	0	1
55	12.591780821917800	0	1
56	88.37260273972600	0	1
57	54.57534246575340	0	1
58	98.8931506849315	0	1
59	96.82191780821920	0	1
60	103.2	0	1
61	121.57808219178100	0	1
62	49.67671232876710	0	1
63	82.15890410958900	0	1
64	48.03287671232880	0	1
65	84.42739726027400	0	1
66	25.44657534246580	0	1
67	55.06849315068490	1	1
68	12.263013698630100	1	1
69	59.37534246575340	0	1
70	39.71506849315070	1	1
71	30.608219178082200	0	1
72	80.97534246575340	0	1
73	22.71780821917810	0	1
74	32.54794520547950	0	1
75	46.52054794520550	0	1
76	112.66849315068500	0	1
77	114.54246575342500	0	1
78	75.74794520547950	0	1
79	42.9041095890411	0	1
80	18.115068493150700	1	1
81	72.98630136986300	0	1
82	2.728767123287670	1	1
83	23.21095890410960	1	1
84	7.2986301369863000	1	1
85	64.40547945205480	0	1
86	78.01643835616440	0	1
87	28.24109589041100	1	1
88	40.56986301369860	0	1
89	37.61095890410960	0	1
90	22.88219178082190	0	1
91	152.67945205479500	0	1
92	128.28493150684900	0	1
93	90.27945205479450	0	1
94	39.81369863013700	1	1
95	23.704109589041100	1	1
96	99.15616438356170	0	1
97	70.12602739726030	0	1
98	92.54794520547940	0	1
99	33.5013698630137	0	1
100	75.84657534246580	0	1
101	2.8602739726027400	1	1
102	36.06575342465750	1	1
103	14.235616438356200	1	1
104	59.11232876712330	1	1
105	124.07671232876700	0	1
106	25.972602739726000	0	1
107	108.7890410958900	0	1
108	59.86849315068490	0	1
109	7.495890410958900	1	1
110	81.17260273972600	0	1
111	31.92328767123290	1	1
112	61.939726027397300	0	1
113	40.93150684931510	0	1
114	18.016438356164400	0	1
115	105.76438356164400	0	1
116	18.34520547945210	0	1
117	37.93972602739730	0	1
118	39.32054794520550	0	1
119	106.35616438356200	0	1
120	14.926027397260300	1	1
121	9.501369863013700	1	1
122	81.6	0	1
123	119.67123287671200	0	1
124	24.92054794520550	1	1
125	7.9890410958904100	0	1
126	79.20000000000000	0	1
127	85.08493150684930	0	1
128	29.293150684931500	1	1
129	63.32054794520550	0	1
130	93.66575342465750	0	1
131	34.29041095890410	0	1
132	36.2958904109589	0	1
133	70.22465753424660	0	1
134	86.07123287671230	1	1
135	109.84109589041100	0	1
0	31.95616438356170	0	0
1	1.5780821917808200	1	0
2	63.55068493150690	0	0
3	89.68767123287670	0	0
4	70.55342465753430	0	0
5	77.2931506849315	0	0
6	67.89041095890410	0	0
7	116.3835616438360	0	0
8	30.31232876712330	1	0
9	42.44383561643840	0	0
10	125.85205479452100	0	0
11	119.86849315068500	0	0
12	65.75342465753420	0	0
13	36.821917808219200	0	0
14	106.61917808219200	0	0
15	22.421917808219200	0	0
16	95.37534246575340	0	0
17	33.2054794520548	1	0
18	29.556164383561600	0	0
19	114.11506849315100	0	0
20	50.66301369863010	0	0
21	74.46575342465750	0	0
22	148.0109589041100	0	0
23	165.33698630137000	0	0
24	25.51232876712330	1	0
25	98.23561643835620	0	0
26	45.83013698630140	0	0
27	29.35890410958900	0	0
28	86.76164383561640	0	0
29	39.87945205479450	0	0
30	72.23013698630140	0	0
31	106.88219178082200	0	0
32	77.85205479452050	0	0
33	38.367123287671200	0	0
34	54.279452054794500	0	0
35	40.47123287671230	0	0
36	63.74794520547950	0	0
37	39.64931506849320	1	0
38	103.06849315068500	0	0
39	47.67123287671230	0	0
40	140.21917808219200	0	0
41	125.88493150684900	0	0
42	114.1808219178080	0	0
43	35.14520547945210	0	0
44	96.49315068493150	0	0
45	82.15890410958900	0	0
46	112.63561643835600	0	0
47	1.7424657534246600	0	0
48	32.48219178082190	0	0
49	57.99452054794520	0	0
50	92.05479452054790	0	0
51	62.56438356164380	0	0
52	70.68493150684930	0	0
53	25.249315068493100	0	0
54	79.85753424657530	0	0
55	89.68767123287670	0	0
56	62.630136986301400	0	0
57	61.84109589041100	0	0
58	100.6027397260270	0	0
59	15.123287671232900	0	0
60	5.260273972602740	0	0
61	126.54246575342500	0	0
62	70.75068493150680	0	0
63	31.627397260274000	1	0
64	36.0986301369863	0	0
65	89.88493150684930	0	0
66	66.11506849315070	0	0
67	69.79726027397260	0	0
68	38.56438356164380	0	0
69	117.76438356164400	0	0
70	51.28767123287670	0	0
71	89.2931506849315	0	0
72	58.1917808219178	0	0
73	151.75890410958900	0	0
74	36.03287671232880	1	0
75	107.24383561643800	0	0
76	37.21643835616440	0	0
77	141.63287671232900	0	0
78	92.5150684931507	0	0
79	30.969863013698600	0	0
80	84.42739726027400	0	0
81	44.35068493150690	0	0
82	58.68493150684930	0	0
83	119.24383561643800	0	0
84	70.84931506849320	0	0
85	113.0958904109590	0	0
86	114.7068493150690	0	0
87	51.484931506849300	0	0
88	28.273972602739700	1	0
89	63.18904109589040	0	0
90	65.26027397260270	0	0
91	82.81643835616440	0	0
92	47.07945205479450	0	0
93	78.64109589041100	0	0
94	66.18082191780820	0	0
95	21.172602739726000	1	0
96	97.70958904109590	0	0
97	48.0986301369863	0	0
98	89.42465753424660	0	0
99	38.7945205479452	0	0
100	100.86575342465800	0	0
101	36.23013698630140	0	0
102	7.167123287671230	0	0
103	50.3013698630137	0	0
104	73.05205479452050	0	0
105	142.9808219178080	0	0
106	56.08767123287670	0	0
107	153.23835616438400	0	0
108	51.51780821917810	0	0
109	100.8986301369860	0	0
110	125.42465753424700	0	0
111	74.36712328767120	0	0
112	99.74794520547940	0	0
113	65.62191780821920	0	0
114	58.98082191780820	0	0
115	113.98356164383600	0	0
116	45.56712328767120	0	0
117	135.32054794520500	0	0
118	147.45205479452100	0	0
119	89.65479452054800	0	0
120	90.9041095890411	0	0
121	3.5178082191780800	1	0
122	83.14520547945210	0	0
123	26.531506849315100	0	0
124	40.24109589041100	1	0
125	114.9041095890410	0	0
126	62.43287671232880	0	0
127	76.24109589041100	0	0
128	97.97260273972600	0	0
129	41.19452054794520	0	0
130	23.112328767123300	0	0
131	31.134246575342500	0	0
132	47.40821917808220	0	0
133	48.62465753424660	0	0
134	32.48219178082190	1	0
135	71.04657534246580	0	0
136	66.7068493150685	0	0
137	60.821917808219200	0	0
138	50.5972602739726	0	0
139	56.97534246575340	0	0
