# Supplementary material for: Mapping the landscape of histomorphological cancer phenotypes using self-supervised learning on unannotated pathology slides
Source: Nat Commun. 2024 Jun 11;15:4596. doi: 10.1038/s41467-024-48666-7 (PMC11525555; doi:10.1038/s41467-024-48666-7)
Supplement: Supplementary file 4 — Source Data [file 41467_2024_48666_MOESM4_ESM.zip › Source_Data/supplementary_figure13b.csv]

	Clustering	Set	Mean	Lower 95% CI	Upper 95% CI
0	1.0	TCGA Train	0.6607470675344781	0.6521320470083447	0.6693620880606117
1	1.0	TCGA Test	0.5870737879529729	0.5318653268168358	0.6402436067732669
2	1.0	NYU Cohort	0.6862967914438503	0.6758689839572193	0.6939171122994653
3	1.5	TCGA Train	0.7089950731122446	0.7049466232397352	0.7131168634004819
4	1.5	TCGA Test	0.5872223927645996	0.5391580369346303	0.6240165896082549
5	1.5	NYU Cohort	0.6556372549019608	0.6457887700534759	0.6665998217468806
6	2.0	TCGA Train	0.7051678237732079	0.6963317274782945	0.7131311212110306
7	2.0	TCGA Test	0.600299542835289	0.5501315193609125	0.6466752160840168
8	2.0	NYU Cohort	0.666421568627451	0.6579991087344028	0.6781194295900179
9	2.5	TCGA Train	0.7249060370981654	0.7178670167155372	0.7310479426642633
10	2.5	TCGA Test	0.6082528144344119	0.5613737917607398	0.6476690338238443
11	2.5	NYU Cohort	0.6699977718360072	0.6647281639928699	0.6750222816399287
12	3.0	TCGA Train	0.699569892638218	0.6905799294795274	0.7073951050623255
13	3.0	TCGA Test	0.5969718810009035	0.5441180624552115	0.6446538600145213
14	3.0	NYU Cohort	0.6506907308377896	0.6465909090909091	0.6549688057040999
15	3.5	TCGA Train	0.669060203143357	0.6602132676743538	0.6757737315704617
16	3.5	TCGA Test	0.6024532770313659	0.5504155835764264	0.6566832369667893
17	3.5	NYU Cohort	0.6800802139037433	0.6750222816399287	0.68424688057041
18	4.0	TCGA Train	0.7237638958949439	0.7182577289985466	0.7292700627913412
19	4.0	TCGA Test	0.6084572532698151	0.5423446856127411	0.6648607960292073
20	4.0	NYU Cohort	0.6634803921568628	0.652295008912656	0.6723930481283423
21	4.5	TCGA Train	0.7338457216376488	0.7302976266579104	0.7389681486672651
22	4.5	TCGA Test	0.6192765029846977	0.5655238265119588	0.668183129748966
23	4.5	NYU Cohort	0.6630347593582887	0.6574420677361854	0.6686274509803922
24	5.0	TCGA Train	0.7354780659609187	0.7310567952798663	0.7395191422548587
25	5.0	TCGA Test	0.6013218865830388	0.5613810687082109	0.647469946286981
26	5.0	NYU Cohort	0.6858957219251336	0.675735294117647	0.696301247771836
