# Supplementary material for: Mapping the landscape of histomorphological cancer phenotypes using self-supervised learning on unannotated pathology slides
Source: Nat Commun. 2024 Jun 11;15:4596. doi: 10.1038/s41467-024-48666-7 (PMC11525555; doi:10.1038/s41467-024-48666-7)
Supplement: Supplementary file 4 — Source Data [file 41467_2024_48666_MOESM4_ESM.zip › Source_Data/figure6b.csv]

Risk Group	UMAP Dim. 0	UMAP Dim. 1
1	13.126306	7.5841246
1	13.9903965	8.16601
1	13.468846	7.2802563
1	13.634912	8.690836
1	13.759042	8.584584
1	13.916174	8.012013
1	14.719733	7.625185
1	13.783665	8.947307
1	14.245193	6.3034225
1	13.21664	8.505249
1	11.72256	6.2705836
1	14.410228	5.0815406
1	13.981464	8.668696
1	13.170857	7.9987035
1	13.291551	8.764134
1	13.571655	8.894461
1	14.441955	6.9081335
1	12.034095	6.714816
1	14.830326	6.7145987
1	14.05637	5.9896445
1	14.2695055	7.276378
1	13.579231	5.8195353
1	14.98175	6.827046
1	13.164424	8.578484
1	12.186137	6.298135
1	10.479844	6.016446
1	13.939712	7.8729315
1	10.660538	5.3550534
1	13.351291	8.520987
1	14.33187	5.9835534
1	12.5592	6.2370424
1	14.374376	6.555445
1	14.035232	7.179097
1	13.437729	8.990768
1	14.208179	5.5861473
1	14.341738	7.491303
1	11.75726	5.5729113
1	13.283328	4.930164
1	13.803172	5.8594475
1	10.281528	5.748002
1	12.362171	6.1399064
1	12.725904	8.50323
1	12.962848	6.884453
1	13.895765	6.0471425
1	13.942431	7.5728974
1	13.724551	8.574019
1	14.248184	7.4737725
1	13.498414	8.841197
1	14.824063	6.68972
1	12.226141	6.0073276
1	10.048248	5.7571416
1	12.829099	8.696139
1	11.903135	6.5495615
1	12.908138	8.574069
1	12.940465	7.774463
1	13.083777	8.504977
1	13.1933565	8.773003
1	13.3289995	6.76493
1	10.8753195	6.0696526
1	14.250202	5.1918645
1	13.734634	7.275425
1	12.802232	7.650841
1	11.676575	6.8664083
1	11.207364	5.8248963
1	13.790387	6.4481936
1	13.766286	6.4012923
1	12.2886915	8.288894
1	14.264095	7.2440124
1	15.037546	7.035946
1	14.434532	5.8144007
1	15.093729	6.8964925
1	13.900537	5.3331122
1	14.03116	7.4960756
1	13.223048	8.528293
1	13.982986	6.1768594
1	11.512265	5.3013077
1	13.28314	8.2086115
1	15.044911	6.440387
1	15.007917	6.827772
1	11.561733	6.507976
1	14.207585	5.029064
1	14.395078	6.176776
1	15.015413	6.93715
1	14.100062	7.2565665
1	13.086216	7.9215927
1	13.874257	6.2971473
1	14.701009	7.5565543
1	13.453223	7.979495
1	11.724107	6.4447393
1	13.488402	7.7282953
1	13.860309	7.9105563
1	13.522427	8.878519
1	14.383412	5.582876
1	14.10706	5.8034782
1	14.242928	7.6676784
1	14.517913	6.2067294
1	12.491585	6.1360025
1	10.079267	5.1129327
1	13.922478	5.476241
1	13.554778	7.80525
1	11.632092	6.542112
1	10.153894	5.33478
1	14.771077	7.340833
1	13.994342	6.834902
1	14.013898	6.734759
1	10.385043	5.775273
1	12.797002	8.185564
1	13.600888	6.993891
1	13.497243	8.074603
1	13.582572	8.964844
1	13.017969	6.701044
1	14.745217	6.5604844
1	14.06159	5.834528
1	14.308481	5.755835
1	14.382614	6.919165
1	11.784215	6.683296
1	13.488365	7.445585
1	14.386125	6.834601
1	13.227729	8.064641
1	13.685734	8.550178
1	14.5574465	7.0589843
1	13.567849	8.937645
1	10.7958	5.77945
1	13.983571	8.140183
1	14.716085	7.4999585
1	13.739902	7.4181824
1	11.374225	5.802935
1	13.660314	8.744803
1	12.152395	6.8772907
1	15.016965	6.5947924
1	12.121689	7.194097
1	12.886445	8.560319
1	13.710494	5.2013454
1	14.168366	8.481311
1	13.924961	6.7941947
1	11.902545	7.2143273
0	10.615477	4.469645
0	10.937608	6.301012
0	9.9525385	5.394768
0	13.025804	5.060702
0	13.238962	5.120669
0	11.458714	5.0143094
0	14.155497	5.302288
0	10.272423	5.710077
0	11.2847	6.289698
0	11.901754	3.835399
0	10.042429	5.353117
0	13.4245825	6.68678
0	10.351587	5.0246844
0	12.7854	6.516305
0	10.369782	5.041393
0	13.2153635	5.0935707
0	12.841305	7.1556435
0	11.802411	5.1617074
0	11.851967	5.8266745
0	10.996939	6.230668
0	11.333061	4.6147575
0	10.987003	4.295966
0	10.254865	5.023043
0	13.220688	6.3460064
0	13.286463	6.938805
0	10.822322	4.6189265
0	10.98227	6.2644134
0	12.138215	4.206045
0	13.871675	6.7025332
0	11.807903	4.810008
0	11.404699	4.2760196
0	10.78878	4.2388134
0	13.174801	7.4132915
0	11.849716	5.1819077
0	14.12053	5.0330586
0	10.4589615	5.022262
0	13.086743	6.180082
0	11.590649	5.080985
0	13.199816	6.358898
0	12.163594	4.022043
0	14.247376	5.0584683
0	10.314758	5.7644463
0	12.215485	4.204203
0	13.237823	6.3211675
0	10.554874	4.514331
0	11.414921	4.3059983
0	12.504969	7.326886
0	13.521898	6.5764127
0	11.290855	5.1528163
0	10.959101	4.694183
0	10.734307	4.8432245
0	13.722808	5.4512053
0	10.928506	5.672479
0	10.312571	5.803392
0	13.257633	6.3139176
0	12.350694	8.137691
0	10.873702	4.62711
0	11.856424	3.8348773
0	11.673022	4.0096574
0	12.183704	8.297312
0	10.877409	5.133003
0	12.8820915	8.028177
0	10.790546	5.6015315
0	10.397299	4.6157837
0	13.899724	6.664388
0	11.527832	4.2293653
0	13.751468	6.255074
0	12.296796	5.7047596
0	12.451629	8.071594
0	12.717434	6.927294
0	10.888283	5.0214705
0	11.898241	4.4505224
0	14.087799	5.0584393
0	12.927552	5.5267015
0	12.258966	4.40366
0	13.730392	5.566192
0	11.178938	3.979413
0	11.137286	4.0569034
0	13.08114	6.0450816
0	10.32293	4.5941424
0	12.509896	7.8087587
0	11.798391	3.8814733
0	12.335356	4.3236613
0	13.824033	7.477792
0	13.442194	5.8019094
0	11.912547	3.8341093
0	12.719552	4.9330597
0	13.2101965	5.3144536
0	13.843377	8.649255
0	11.997849	4.818719
0	12.056292	3.8620133
0	13.883644	5.0377426
0	13.190068	7.4856315
0	11.641483	4.234115
0	10.745511	5.322313
0	12.641112	5.280941
0	13.630108	5.328302
0	14.129032	5.151294
0	14.023648	5.9034514
0	11.816027	3.7971
0	10.4647455	5.387099
0	10.982985	5.482821
0	12.92544	4.6452093
0	10.6616955	4.4342
0	12.400563	4.9288616
0	11.282362	4.611002
0	10.14665	5.40999
0	12.608731	6.0340066
0	12.647991	7.6150894
0	13.400188	6.5387397
0	13.145155	5.253145
0	12.291014	4.0215535
0	10.654174	5.2737017
0	11.182982	4.57153
0	10.429867	4.5115705
0	12.575604	7.4244685
0	10.932234	6.196805
0	12.935789	5.5958066
0	14.095314	6.385941
0	12.3877125	4.3995543
0	13.7274275	5.1416297
0	10.997912	4.1517787
0	11.189824	6.3481436
0	11.974599	3.8939881
0	11.626336	5.0152907
0	10.962509	4.2258916
0	14.142062	5.214424
0	12.574066	7.289971
0	10.112807	5.270927
0	10.814459	4.294245
0	13.99288	5.7787538
0	13.65571	4.939558
0	10.445121	5.921303
0	10.920094	6.180737
0	12.548952	6.0121355
0	10.943277	4.213244
0	10.674721	4.584143
0	10.029329	5.2925434
0	12.729212	5.1538115
0	12.22177	6.209838
