# Supplementary material for: Mapping the landscape of histomorphological cancer phenotypes using self-supervised learning on unannotated pathology slides
Source: Nat Commun. 2024 Jun 11;15:4596. doi: 10.1038/s41467-024-48666-7 (PMC11525555; doi:10.1038/s41467-024-48666-7)
Supplement: Supplementary file 4 — Source Data [file 41467_2024_48666_MOESM4_ESM.zip › Source_Data/figure7f.csv]

UMAP Dim. 0	UMAP Dim. 1	cell neoplastic	cell inflammatory	cell dead
3.374689	5.718272	-0.0834423010649654	-0.0256517386590009	-0.1030846172596683
7.9409046	0.6171609	-0.2661226447453018	-0.0991031447194252	-0.039073065782909
0.8774018	7.7378383	0.5341053925001572	-0.1210323608550581	-0.1230451730996466
5.9638515	7.734837	-0.4798318228943741	-0.2328476839025189	-0.3144100775112649
9.478965	4.050502	-0.3933715448562161	-0.1108244170823393	-0.2227082613376933
5.3111763	5.6230965	-0.0834423010649654	-0.0256517386590009	-0.1030846172596683
2.7657366	2.3230793	0.3452691164968936	-0.0207442116481541	-0.0185173237448555
7.361891	5.139444	-0.0992303718038568	0.2611222288391681	0.3969113118559934
4.0381603	7.113999	0.3724487259007845	-0.0928209879298431	-0.0599552439228594
5.0490894	10.452145	0.5372280300632415	0.1293607745326335	0.2081006152054307
5.8027387	-0.46709168	-0.432755464114777	-0.1351381889855403	-0.0577516047358057
6.4574385	7.31592	0.3724487259007845	-0.0928209879298431	-0.0599552439228594
4.821166	3.7677197	0.1741676387145306	0.5662387893447367	0.6460805292688656
6.849906	6.4738607	-0.1617716766634717	0.1024532661385815	0.2378575797775201
-2.6901448	1.1168934	0.4236026398898023	-0.2102784952395361	-0.1478763501420283
2.7542372	5.763298	0.4147588105217653	0.3895712002311237	0.3451011490960555
11.969835	7.491944	0.2316659305154603	0.0465897388656113	0.1456335658920404
0.6716271	1.4765214	-0.1283710604270271	-0.3341038859760461	-0.324786155619902
6.62855	10.081856	0.241824751898694	0.7739172289425009	0.6183218440318421
4.192146	1.56271	-0.1003817363220803	-0.0221028965604067	0.3571342350908841
4.6825175	-2.7843535	-0.3899054914248209	-0.1700429835951273	0.1636705374940002
8.554758	4.4691343	-0.4807943875747035	-0.0987819973303861	-0.3614713684205018
2.8296099	2.9508865	0.3351343243519793	-0.0662760130932665	0.2553853112755932
7.7151523	5.6491036	-0.2388176350716827	0.2228006113788121	-0.0566056932150339
10.421258	5.570572	-0.4807943875747035	-0.0987819973303861	-0.3614713684205018
0.06429893	5.6210814	0.5341053925001572	-0.1210323608550581	-0.1230451730996466
4.0349665	8.362405	0.3724487259007845	-0.0928209879298431	-0.0599552439228594
3.6506915	2.551066	-0.1003817363220803	-0.0221028965604067	0.3571342350908841
6.437007	8.013922	-0.4798318228943741	-0.2328476839025189	-0.3144100775112649
3.8609915	0.04795107	-0.3911509224385995	-0.1630348269195234	-0.1837053553896796
-2.569684	10.13021	-0.1081339604223332	-0.2511006884030562	-0.2252028032268594
4.309404	3.010821	0.1853443233461505	0.0473309879042885	0.1630195558358401
6.4196568	8.109877	-0.1465826451065195	0.2031323979468024	0.2140655583998377
5.255142	4.232813	-0.0992303718038568	0.2611222288391681	0.3969113118559934
4.3086386	6.2368584	0.3724487259007845	-0.0928209879298431	-0.0599552439228594
0.5778126	0.6054844	-0.1405748693386034	-0.0681863054530775	-0.0899752305480072
1.9382043	11.370929	0.579359983199812	0.072424902232294	0.0608906402041777
-3.3076036	5.478861	0.5288041953175976	-0.19548959308309	-0.2485859219312385
2.4575748	5.074127	0.4147588105217653	0.3895712002311237	0.3451011490960555
10.56016	2.149756	-0.5003548668633366	-0.0685745246997318	-0.1383424206591248
7.4152727	7.388095	-0.0634983977424744	-0.0366453206680505	-0.0198383097528868
5.087215	-1.5757359	-0.3899054914248209	-0.1700429835951273	0.1636705374940002
13.243396	5.2391243	-0.4798318228943741	-0.2328476839025189	-0.3144100775112649
4.00062	-1.1012354	-0.3911509224385995	-0.1630348269195234	-0.1837053553896796
6.2200685	2.625808	0.1853443233461505	0.0473309879042885	0.1630195558358401
-0.2684116	6.1300907	0.3942461887732158	-0.3789317340788288	-0.190987380375107
3.9438574	6.5954714	0.1437694705478497	0.2321159105380297	0.3990523376860107
8.6417055	6.698658	-0.2388176350716827	0.2228006113788121	-0.0566056932150339
9.677787	4.11295	-0.4584557011989896	-0.1842410995430491	-0.2793222551102252
0.08164482	5.560642	0.4147588105217653	0.3895712002311237	0.3451011490960555
4.259801	3.5753982	0.1741676387145306	0.5662387893447367	0.6460805292688656
-2.621599	1.1265033	0.4236026398898023	-0.2102784952395361	-0.1478763501420283
-0.18204328	10.061088	0.5003539835624571	-0.4412511683997093	-0.4172648429028923
7.4532676	10.139803	0.241824751898694	0.7739172289425009	0.6183218440318421
-1.3018748	2.2389712	-0.1283710604270271	-0.3341038859760461	-0.324786155619902
2.3417623	5.3671517	-0.0834423010649654	-0.0256517386590009	-0.1030846172596683
7.1095138	-0.64647186	-0.5003548668633366	-0.0685745246997318	-0.1383424206591248
-0.29628104	7.501301	0.5341053925001572	-0.1210323608550581	-0.1230451730996466
2.370274	4.319214	0.3351343243519793	-0.0662760130932665	0.2553853112755932
9.526547	1.5748292	-0.4584557011989896	-0.1842410995430491	-0.2793222551102252
3.0536675	9.557946	-0.3277942604408142	-0.1094559823085699	-0.1804773881237087
0.5860005	5.210204	0.5341053925001572	-0.1210323608550581	-0.1230451730996466
-1.2608517	6.8003535	0.3942461887732158	-0.3789317340788288	-0.190987380375107
1.1523728	0.8674147	0.3626175051528753	-0.329744755271837	-0.2046714316604374
7.87719	3.6601806	-0.4584557011989896	-0.1842410995430491	-0.2793222551102252
7.086125	10.754111	0.241824751898694	0.7739172289425009	0.6183218440318421
0.595298	3.3497484	-0.1033966921372604	-0.1740220865537706	-0.0636611564250786
5.868476	-1.7508106	-0.3899054914248209	-0.1700429835951273	0.1636705374940002
4.7052336	5.9491243	-0.0634983977424744	-0.0366453206680505	-0.0198383097528868
0.93149453	0.5455624	0.4236026398898023	-0.2102784952395361	-0.1478763501420283
-0.070685714	1.4362164	0.3626175051528753	-0.329744755271837	-0.2046714316604374
8.2372265	2.6884127	-0.4807943875747035	-0.0987819973303861	-0.3614713684205018
8.06492	0.21283898	-0.432755464114777	-0.1351381889855403	-0.0577516047358057
9.757022	2.4255037	-0.5003548668633366	-0.0685745246997318	-0.1383424206591248
-2.8886092	2.149491	0.4236026398898023	-0.2102784952395361	-0.1478763501420283
7.4398518	8.976288	-0.0634983977424744	-0.0366453206680505	-0.0198383097528868
2.504342	9.169352	0.3724487259007845	-0.0928209879298431	-0.0599552439228594
3.595709	3.364422	0.1853443233461505	0.0473309879042885	0.1630195558358401
2.4821532	10.002275	-0.3277942604408142	-0.1094559823085699	-0.1804773881237087
0.9293816	4.75494	0.3942461887732158	-0.3789317340788288	-0.190987380375107
9.355182	2.9503195	-0.3933715448562161	-0.1108244170823393	-0.2227082613376933
3.090882	10.278936	0.5372280300632415	0.1293607745326335	0.2081006152054307
5.5325856	1.0550278	-0.3911509224385995	-0.1630348269195234	-0.1837053553896796
2.6959493	7.1965723	0.4147588105217653	0.3895712002311237	0.3451011490960555
3.0875657	10.745483	-0.3277942604408142	-0.1094559823085699	-0.1804773881237087
10.569335	2.9343529	-0.4382241902761409	-0.2874112564712373	-0.4905054570860321
7.2056074	6.955973	-0.0634983977424744	-0.0366453206680505	-0.0198383097528868
0.14835046	1.2288444	0.4441892582553937	-0.3665502722430204	-0.280081608327998
2.5906951	7.185411	0.5372280300632415	0.1293607745326335	0.2081006152054307
7.959866	-0.3526759	-0.432755464114777	-0.1351381889855403	-0.0577516047358057
2.0621402	5.237599	-0.0834423010649654	-0.0256517386590009	-0.1030846172596683
3.9145167	1.1450553	-0.1003817363220803	-0.0221028965604067	0.3571342350908841
1.4775698	7.7343736	0.3942461887732158	-0.3789317340788288	-0.190987380375107
0.21879847	8.513542	0.5003539835624571	-0.4412511683997093	-0.4172648429028923
9.6105795	-0.17619398	-0.5003548668633366	-0.0685745246997318	-0.1383424206591248
8.643579	2.4869902	-0.4584557011989896	-0.1842410995430491	-0.2793222551102252
-0.18293671	2.448741	-0.1033966921372604	-0.1740220865537706	-0.0636611564250786
4.528275	8.184757	0.2321166221473108	0.5309805388036641	0.5103050467986081
-3.3294423	4.9044642	0.5288041953175976	-0.19548959308309	-0.2485859219312385
1.2414731	4.2392025	0.4147588105217653	0.3895712002311237	0.3451011490960555
0.0752376	3.1608052	0.4236026398898023	-0.2102784952395361	-0.1478763501420283
1.5431912	6.8856688	0.5341053925001572	-0.1210323608550581	-0.1230451730996466
1.7932512	0.21180394	0.3381153171050453	0.0877896440235892	0.2156318693667766
-1.1297328	6.210337	0.5288041953175976	-0.19548959308309	-0.2485859219312385
4.924427	-4.1930223	-0.3899054914248209	-0.1700429835951273	0.1636705374940002
2.03401	4.16941	0.3351343243519793	-0.0662760130932665	0.2553853112755932
2.6004014	2.5278325	0.3626175051528753	-0.329744755271837	-0.2046714316604374
5.7741485	-2.8605773	-0.3899054914248209	-0.1700429835951273	0.1636705374940002
-2.3676572	9.84592	-0.1081339604223332	-0.2511006884030562	-0.2252028032268594
-1.4071115	6.479602	0.3942461887732158	-0.3789317340788288	-0.190987380375107
-2.150208	0.53637797	0.4236026398898023	-0.2102784952395361	-0.1478763501420283
3.49192	7.3427305	0.4146423668059997	-0.2060025355723199	0.5107188825025659
5.7674084	2.5488467	-0.0506944005111905	0.1207439504618547	-0.0511999756456371
-0.20722575	2.7565675	0.4236026398898023	-0.2102784952395361	-0.1478763501420283
4.2718186	1.2498747	-0.3911509224385995	-0.1630348269195234	-0.1837053553896796
-0.107439026	2.5448766	0.4236026398898023	-0.2102784952395361	-0.1478763501420283
9.452715	6.3413496	-0.1465826451065195	0.2031323979468024	0.2140655583998377
6.3538017	-1.9458493	-0.432755464114777	-0.1351381889855403	-0.0577516047358057
7.563878	5.7269044	-0.0992303718038568	0.2611222288391681	0.3969113118559934
7.5320535	4.024857	-0.3933715448562161	-0.1108244170823393	-0.2227082613376933
-1.408717	9.741112	-0.1081339604223332	-0.2511006884030562	-0.2252028032268594
5.1839695	4.0907683	-0.0834423010649654	-0.0256517386590009	-0.1030846172596683
7.116247	6.623815	-0.1465826451065195	0.2031323979468024	0.2140655583998377
0.9744734	9.574338	0.579359983199812	0.072424902232294	0.0608906402041777
6.339598	-3.509556	-0.3899054914248209	-0.1700429835951273	0.1636705374940002
7.520878	2.3932776	-0.432755464114777	-0.1351381889855403	-0.0577516047358057
-1.0640006	5.9202576	0.3626175051528753	-0.329744755271837	-0.2046714316604374
5.2025814	7.622339	0.2321166221473108	0.5309805388036641	0.5103050467986081
3.6344945	-0.7414625	-0.3911509224385995	-0.1630348269195234	-0.1837053553896796
-1.1727017	1.8995297	0.3626175051528753	-0.329744755271837	-0.2046714316604374
7.7917047	8.753416	-0.0634983977424744	-0.0366453206680505	-0.0198383097528868
4.040355	-2.8636682	-0.3899054914248209	-0.1700429835951273	0.1636705374940002
5.583767	5.5334167	-0.2388176350716827	0.2228006113788121	-0.0566056932150339
-0.40182626	1.603253	0.3626175051528753	-0.329744755271837	-0.2046714316604374
4.0902586	-1.2264043	-0.3899054914248209	-0.1700429835951273	0.1636705374940002
10.062546	6.9896793	-0.2388176350716827	0.2228006113788121	-0.0566056932150339
1.9534848	7.7125287	0.4146423668059997	-0.2060025355723199	0.5107188825025659
5.6590247	7.5345583	0.2321166221473108	0.5309805388036641	0.5103050467986081
1.8865448	0.04580282	0.3381153171050453	0.0877896440235892	0.2156318693667766
5.483392	6.4619484	-0.4798318228943741	-0.2328476839025189	-0.3144100775112649
6.813597	7.193642	0.2321166221473108	0.5309805388036641	0.5103050467986081
7.9823656	2.9045177	-0.4584557011989896	-0.1842410995430491	-0.2793222551102252
2.3187375	7.3688407	0.4146423668059997	-0.2060025355723199	0.5107188825025659
6.7507033	9.557855	-0.0634983977424744	-0.0366453206680505	-0.0198383097528868
1.8410045	6.1261015	0.4147588105217653	0.3895712002311237	0.3451011490960555
0.52252066	8.78518	0.579359983199812	0.072424902232294	0.0608906402041777
4.244475	2.3935559	-0.2070964922136312	0.2707543125347189	0.2746531145847835
12.242215	7.180856	0.2316659305154603	0.0465897388656113	0.1456335658920404
4.6343727	3.9390137	0.1437694705478497	0.2321159105380297	0.3990523376860107
7.575189	6.9848886	-0.2388176350716827	0.2228006113788121	-0.0566056932150339
-1.3562173	4.2681446	0.5288041953175976	-0.19548959308309	-0.2485859219312385
0.53425986	5.421109	-0.0634983977424744	-0.0366453206680505	-0.0198383097528868
5.0833745	5.5480685	-0.0992303718038568	0.2611222288391681	0.3969113118559934
-0.7309804	5.3232746	0.3626175051528753	-0.329744755271837	-0.2046714316604374
7.6630416	6.6160192	-0.0834423010649654	-0.0256517386590009	-0.1030846172596683
4.494221	8.0219145	-0.4798318228943741	-0.2328476839025189	-0.3144100775112649
6.8773565	3.7316968	-0.4584557011989896	-0.1842410995430491	-0.2793222551102252
4.2903676	-3.7642076	-0.3899054914248209	-0.1700429835951273	0.1636705374940002
4.0988994	1.2453911	-0.1003817363220803	-0.0221028965604067	0.3571342350908841
6.525794	0.3260231	-0.3911509224385995	-0.1630348269195234	-0.1837053553896796
7.2431235	0.16336262	-0.2661226447453018	-0.0991031447194252	-0.039073065782909
1.7797041	10.507551	0.5003539835624571	-0.4412511683997093	-0.4172648429028923
2.1127753	5.463236	0.4147588105217653	0.3895712002311237	0.3451011490960555
2.8314085	2.6042063	0.3452691164968936	-0.0207442116481541	-0.0185173237448555
3.0358424	5.8598003	-0.1617716766634717	0.1024532661385815	0.2378575797775201
4.2609844	1.659104	-0.3911509224385995	-0.1630348269195234	-0.1837053553896796
8.025754	1.8297443	-0.3933715448562161	-0.1108244170823393	-0.2227082613376933
3.2744992	2.6862636	0.3452691164968936	-0.0207442116481541	-0.0185173237448555
4.2856975	6.388045	0.1437694705478497	0.2321159105380297	0.3990523376860107
8.600869	-0.5411946	-0.5003548668633366	-0.0685745246997318	-0.1383424206591248
5.6056376	8.244226	0.2321166221473108	0.5309805388036641	0.5103050467986081
7.160672	8.133966	-0.0634983977424744	-0.0366453206680505	-0.0198383097528868
0.69120085	7.4962134	0.3942461887732158	-0.3789317340788288	-0.190987380375107
6.0036683	8.27528	-0.1465826451065195	0.2031323979468024	0.2140655583998377
3.198013	-1.5995872	-0.3911509224385995	-0.1630348269195234	-0.1837053553896796
2.388145	3.4063976	-0.1405748693386034	-0.0681863054530775	-0.0899752305480072
5.653915	0.12205446	-0.432755464114777	-0.1351381889855403	-0.0577516047358057
3.9153266	10.217633	0.5372280300632415	0.1293607745326335	0.2081006152054307
1.8111001	3.4519186	-0.1405748693386034	-0.0681863054530775	-0.0899752305480072
3.5519133	1.1174557	0.1741676387145306	0.5662387893447367	0.6460805292688656
8.497806	3.8639076	-0.3933715448562161	-0.1108244170823393	-0.2227082613376933
-2.3468974	5.469732	0.5288041953175976	-0.19548959308309	-0.2485859219312385
5.492327	6.903384	-0.3277942604408142	-0.1094559823085699	-0.1804773881237087
6.055671	-2.3865016	-0.3899054914248209	-0.1700429835951273	0.1636705374940002
6.7199326	2.3635654	-0.5003548668633366	-0.0685745246997318	-0.1383424206591248
5.945133	1.9768902	-0.2661226447453018	-0.0991031447194252	-0.039073065782909
5.0159616	-1.1368331	-0.1003817363220803	-0.0221028965604067	0.3571342350908841
-1.2264999	4.0309057	0.5288041953175976	-0.19548959308309	-0.2485859219312385
4.9498873	-1.9540498	-0.3899054914248209	-0.1700429835951273	0.1636705374940002
5.989264	-3.921418	-0.3899054914248209	-0.1700429835951273	0.1636705374940002
6.757306	8.995103	-0.0634983977424744	-0.0366453206680505	-0.0198383097528868
4.495283	2.6649044	-0.0506944005111905	0.1207439504618547	-0.0511999756456371
6.9467883	4.355318	-0.3933715448562161	-0.1108244170823393	-0.2227082613376933
3.9675806	6.3012943	0.1437694705478497	0.2321159105380297	0.3990523376860107
3.736627	7.644883	0.3724487259007845	-0.0928209879298431	-0.0599552439228594
-2.7777164	0.7567153	0.4236026398898023	-0.2102784952395361	-0.1478763501420283
8.204753	7.639912	-0.2388176350716827	0.2228006113788121	-0.0566056932150339
8.716033	5.897205	-0.2388176350716827	0.2228006113788121	-0.0566056932150339
11.221639	5.363942	-0.4807943875747035	-0.0987819973303861	-0.3614713684205018
4.731618	6.596222	0.2321166221473108	0.5309805388036641	0.5103050467986081
9.868075	8.478642	-0.4798318228943741	-0.2328476839025189	-0.3144100775112649
5.4475684	4.20207	0.1853443233461505	0.0473309879042885	0.1630195558358401
7.612166	10.278219	0.241824751898694	0.7739172289425009	0.6183218440318421
7.492541	5.2584906	-0.0992303718038568	0.2611222288391681	0.3969113118559934
7.5837727	-0.4072718	-0.432755464114777	-0.1351381889855403	-0.0577516047358057
0.5664449	0.8862818	-0.1405748693386034	-0.0681863054530775	-0.0899752305480072
2.0762804	1.913468	-0.1033966921372604	-0.1740220865537706	-0.0636611564250786
1.9421972	9.033403	0.579359983199812	0.072424902232294	0.0608906402041777
7.083401	9.815906	0.241824751898694	0.7739172289425009	0.6183218440318421
4.564859	3.8663733	-0.2070964922136312	0.2707543125347189	0.2746531145847835
4.7351203	1.9129225	-0.2070964922136312	0.2707543125347189	0.2746531145847835
1.7152188	2.2906003	0.3626175051528753	-0.329744755271837	-0.2046714316604374
6.325801	8.392089	-0.1465826451065195	0.2031323979468024	0.2140655583998377
1.0851575	7.536884	-0.0634983977424744	-0.0366453206680505	-0.0198383097528868
5.2836514	6.1493096	-0.1617716766634717	0.1024532661385815	0.2378575797775201
4.862943	0.94592035	-0.1003817363220803	-0.0221028965604067	0.3571342350908841
7.5755486	4.512215	0.2321166221473108	0.5309805388036641	0.5103050467986081
7.246854	6.618976	0.2321166221473108	0.5309805388036641	0.5103050467986081
0.9446649	1.1749282	0.3626175051528753	-0.329744755271837	-0.2046714316604374
2.5818987	2.4336429	0.3351343243519793	-0.0662760130932665	0.2553853112755932
5.3914013	-2.8661227	-0.3899054914248209	-0.1700429835951273	0.1636705374940002
4.8497257	8.052007	-0.0634983977424744	-0.0366453206680505	-0.0198383097528868
6.440787	-2.4386823	-0.432755464114777	-0.1351381889855403	-0.0577516047358057
4.446722	8.497638	-0.3277942604408142	-0.1094559823085699	-0.1804773881237087
3.4648957	4.7787943	0.1853443233461505	0.0473309879042885	0.1630195558358401
9.830764	2.8855977	-0.3933715448562161	-0.1108244170823393	-0.2227082613376933
5.7150674	4.02688	0.1853443233461505	0.0473309879042885	0.1630195558358401
9.852609	4.964373	-0.4807943875747035	-0.0987819973303861	-0.3614713684205018
7.556133	-0.86395675	-0.5003548668633366	-0.0685745246997318	-0.1383424206591248
7.5437384	7.8502274	-0.0634983977424744	-0.0366453206680505	-0.0198383097528868
1.5853407	4.697383	0.3351343243519793	-0.0662760130932665	0.2553853112755932
2.170842	-2.7126467	-0.1283710604270271	-0.3341038859760461	-0.324786155619902
10.685275	5.8417983	-0.4807943875747035	-0.0987819973303861	-0.3614713684205018
3.6988213	5.145976	-0.4798318228943741	-0.2328476839025189	-0.3144100775112649
8.1870575	7.965341	-0.0634983977424744	-0.0366453206680505	-0.0198383097528868
3.939257	-1.6789095	-0.1283710604270271	-0.3341038859760461	-0.324786155619902
-0.96036834	5.7892303	0.5288041953175976	-0.19548959308309	-0.2485859219312385
7.4770145	-0.36556828	-0.5003548668633366	-0.0685745246997318	-0.1383424206591248
5.790859	-0.3498115	-0.2661226447453018	-0.0991031447194252	-0.039073065782909
4.9106774	4.4733543	-0.0506944005111905	0.1207439504618547	-0.0511999756456371
1.1790837	8.266196	0.579359983199812	0.072424902232294	0.0608906402041777
7.09262	3.7944608	0.1853443233461505	0.0473309879042885	0.1630195558358401
0.09779229	4.667574	-0.1405748693386034	-0.0681863054530775	-0.0899752305480072
8.9597025	1.5563744	-0.5003548668633366	-0.0685745246997318	-0.1383424206591248
-1.1394397	1.9286404	-0.1283710604270271	-0.3341038859760461	-0.324786155619902
-0.15553196	1.555862	0.3626175051528753	-0.329744755271837	-0.2046714316604374
7.077744	6.6447735	-0.0634983977424744	-0.0366453206680505	-0.0198383097528868
3.348603	4.7340064	0.4147588105217653	0.3895712002311237	0.3451011490960555
3.169793	7.0550985	0.3724487259007845	-0.0928209879298431	-0.0599552439228594
4.3728533	1.0103202	-0.3911509224385995	-0.1630348269195234	-0.1837053553896796
0.46116018	8.943081	0.579359983199812	0.072424902232294	0.0608906402041777
1.0460013	8.063639	0.5341053925001572	-0.1210323608550581	-0.1230451730996466
0.66231924	-2.4528913	-0.1283710604270271	-0.3341038859760461	-0.324786155619902
5.076207	4.432769	-0.0992303718038568	0.2611222288391681	0.3969113118559934
3.0175767	6.4450197	-0.1617716766634717	0.1024532661385815	0.2378575797775201
10.357839	8.876786	-0.4798318228943741	-0.2328476839025189	-0.3144100775112649
9.742942	4.180177	-0.4807943875747035	-0.0987819973303861	-0.3614713684205018
4.2884803	11.375067	0.5372280300632415	0.1293607745326335	0.2081006152054307
0.90135354	11.20946	0.579359983199812	0.072424902232294	0.0608906402041777
9.496882	1.1357062	-0.4584557011989896	-0.1842410995430491	-0.2793222551102252
3.741313	0.18091808	-0.1003817363220803	-0.0221028965604067	0.3571342350908841
10.862266	7.63134	0.2316659305154603	0.0465897388656113	0.1456335658920404
3.7395868	10.596244	0.5372280300632415	0.1293607745326335	0.2081006152054307
-0.26006833	-1.4724847	0.4441892582553937	-0.3665502722430204	-0.280081608327998
7.256314	1.0981693	-0.432755464114777	-0.1351381889855403	-0.0577516047358057
-2.8475916	2.8736618	0.5288041953175976	-0.19548959308309	-0.2485859219312385
8.796682	4.879042	-0.4584557011989896	-0.1842410995430491	-0.2793222551102252
8.995001	6.617951	-0.0634983977424744	-0.0366453206680505	-0.0198383097528868
8.80511	6.2973657	-0.1465826451065195	0.2031323979468024	0.2140655583998377
7.9882717	1.4495463	-0.432755464114777	-0.1351381889855403	-0.0577516047358057
2.8001707	7.1856775	0.3351343243519793	-0.0662760130932665	0.2553853112755932
2.775075	2.7532802	0.3351343243519793	-0.0662760130932665	0.2553853112755932
-0.22677559	4.8961225	-0.0834423010649654	-0.0256517386590009	-0.1030846172596683
6.018825	3.8806489	-0.4798318228943741	-0.2328476839025189	-0.3144100775112649
10.04422	5.3328185	-0.4382241902761409	-0.2874112564712373	-0.4905054570860321
3.6865575	6.0466905	0.4147588105217653	0.3895712002311237	0.3451011490960555
1.6015278	10.393286	0.5003539835624571	-0.4412511683997093	-0.4172648429028923
2.1170106	8.264718	0.3942461887732158	-0.3789317340788288	-0.190987380375107
5.9822264	1.759092	-0.0506944005111905	0.1207439504618547	-0.0511999756456371
5.204058	6.3777905	-0.1617716766634717	0.1024532661385815	0.2378575797775201
-1.4805331	1.9804689	0.4236026398898023	-0.2102784952395361	-0.1478763501420283
0.6415365	5.5606894	0.3626175051528753	-0.329744755271837	-0.2046714316604374
1.9159237	5.733613	0.4146423668059997	-0.2060025355723199	0.5107188825025659
3.9419794	8.3774805	0.579359983199812	0.072424902232294	0.0608906402041777
6.711071	3.8499992	-0.3933715448562161	-0.1108244170823393	-0.2227082613376933
6.8467155	4.311013	0.2321166221473108	0.5309805388036641	0.5103050467986081
6.409131	6.464972	0.2321166221473108	0.5309805388036641	0.5103050467986081
3.6672096	2.0722396	-0.3911509224385995	-0.1630348269195234	-0.1837053553896796
-0.6113527	1.8151594	0.4236026398898023	-0.2102784952395361	-0.1478763501420283
2.4583068	10.028254	-0.3277942604408142	-0.1094559823085699	-0.1804773881237087
-0.47537947	6.7599216	0.3942461887732158	-0.3789317340788288	-0.190987380375107
2.1609516	7.8810973	0.3724487259007845	-0.0928209879298431	-0.0599552439228594
3.1667562	6.6669073	0.1437694705478497	0.2321159105380297	0.3990523376860107
10.4558	1.7780832	-0.5003548668633366	-0.0685745246997318	-0.1383424206591248
9.3211975	6.9797993	-0.4798318228943741	-0.2328476839025189	-0.3144100775112649
8.500713	2.8409362	-0.4584557011989896	-0.1842410995430491	-0.2793222551102252
1.8707837	2.5178106	-0.1033966921372604	-0.1740220865537706	-0.0636611564250786
11.647652	4.760337	-0.4798318228943741	-0.2328476839025189	-0.3144100775112649
10.764205	2.0559216	-0.5003548668633366	-0.0685745246997318	-0.1383424206591248
4.1286645	5.9991117	0.1437694705478497	0.2321159105380297	0.3990523376860107
9.856414	2.2532516	-0.4584557011989896	-0.1842410995430491	-0.2793222551102252
5.665911	7.4138207	-0.4798318228943741	-0.2328476839025189	-0.3144100775112649
-1.0957696	3.2094004	0.4236026398898023	-0.2102784952395361	-0.1478763501420283
-2.707784	3.4860232	0.5288041953175976	-0.19548959308309	-0.2485859219312385
-1.4694562	3.5930333	0.5288041953175976	-0.19548959308309	-0.2485859219312385
2.4178839	2.8137774	0.3351343243519793	-0.0662760130932665	0.2553853112755932
5.5449367	2.3333695	-0.0506944005111905	0.1207439504618547	-0.0511999756456371
1.3536649	9.493306	0.5003539835624571	-0.4412511683997093	-0.4172648429028923
3.1861067	8.154635	0.3724487259007845	-0.0928209879298431	-0.0599552439228594
-0.6332748	-2.9566035	-0.1405748693386034	-0.0681863054530775	-0.0899752305480072
6.9256425	-0.25086814	-0.2661226447453018	-0.0991031447194252	-0.039073065782909
7.218301	9.221713	-0.0634983977424744	-0.0366453206680505	-0.0198383097528868
1.9576294	2.8185651	-0.1033966921372604	-0.1740220865537706	-0.0636611564250786
1.5238934	10.517541	0.5003539835624571	-0.4412511683997093	-0.4172648429028923
7.555797	1.7571217	-0.5003548668633366	-0.0685745246997318	-0.1383424206591248
6.511726	5.8027954	-0.1465826451065195	0.2031323979468024	0.2140655583998377
4.513655	7.779667	0.2321166221473108	0.5309805388036641	0.5103050467986081
2.3969395	6.027606	0.4147588105217653	0.3895712002311237	0.3451011490960555
8.725381	3.0915644	-0.4584557011989896	-0.1842410995430491	-0.2793222551102252
0.88869065	4.902778	0.3942461887732158	-0.3789317340788288	-0.190987380375107
14.435661	1.9110593	-0.4382241902761409	-0.2874112564712373	-0.4905054570860321
4.5656953	11.048004	0.5372280300632415	0.1293607745326335	0.2081006152054307
-1.6986854	2.4225464	0.3626175051528753	-0.329744755271837	-0.2046714316604374
5.483348	9.985143	-0.1465826451065195	0.2031323979468024	0.2140655583998377
5.2872953	3.617841	0.1853443233461505	0.0473309879042885	0.1630195558358401
7.6028867	0.04568969	-0.432755464114777	-0.1351381889855403	-0.0577516047358057
1.3760909	5.1915693	0.3942461887732158	-0.3789317340788288	-0.190987380375107
4.427707	7.804386	0.2321166221473108	0.5309805388036641	0.5103050467986081
6.3290105	0.9001922	-0.2070964922136312	0.2707543125347189	0.2746531145847835
1.2859812	2.6755488	0.3452691164968936	-0.0207442116481541	-0.0185173237448555
-1.2299296	4.594314	0.3626175051528753	-0.329744755271837	-0.2046714316604374
1.9492327	4.0112934	-0.1405748693386034	-0.0681863054530775	-0.0899752305480072
6.9360175	2.293215	-0.3933715448562161	-0.1108244170823393	-0.2227082613376933
6.2925744	-1.6020932	-0.5003548668633366	-0.0685745246997318	-0.1383424206591248
10.0307	0.6781796	-0.4584557011989896	-0.1842410995430491	-0.2793222551102252
2.2374184	3.4197192	-0.1033966921372604	-0.1740220865537706	-0.0636611564250786
2.9583457	3.5375268	0.3351343243519793	-0.0662760130932665	0.2553853112755932
-0.71910894	5.886908	0.3942461887732158	-0.3789317340788288	-0.190987380375107
-0.33600038	0.33449936	0.4236026398898023	-0.2102784952395361	-0.1478763501420283
3.3052764	7.502308	0.3724487259007845	-0.0928209879298431	-0.0599552439228594
2.9765534	7.5877223	0.4147588105217653	0.3895712002311237	0.3451011490960555
3.8483496	-1.9307169	-0.3899054914248209	-0.1700429835951273	0.1636705374940002
7.2428694	1.9460576	-0.432755464114777	-0.1351381889855403	-0.0577516047358057
0.9365276	0.94063133	0.3381153171050453	0.0877896440235892	0.2156318693667766
7.429937	8.393637	-0.0634983977424744	-0.0366453206680505	-0.0198383097528868
5.0808535	-3.8607569	-0.3899054914248209	-0.1700429835951273	0.1636705374940002
5.6982055	0.47453654	-0.432755464114777	-0.1351381889855403	-0.0577516047358057
7.2153525	5.4280415	-0.0992303718038568	0.2611222288391681	0.3969113118559934
5.5310206	8.325064	0.2321166221473108	0.5309805388036641	0.5103050467986081
1.8109964	8.202899	0.3942461887732158	-0.3789317340788288	-0.190987380375107
4.6452584	7.962519	0.2321166221473108	0.5309805388036641	0.5103050467986081
1.7489055	9.526774	0.3351343243519793	-0.0662760130932665	0.2553853112755932
4.2495923	5.4167967	0.4147588105217653	0.3895712002311237	0.3451011490960555
0.9486893	10.116129	0.5003539835624571	-0.4412511683997093	-0.4172648429028923
0.559095	10.415869	0.579359983199812	0.072424902232294	0.0608906402041777
9.1557255	3.4447472	-0.3933715448562161	-0.1108244170823393	-0.2227082613376933
9.178654	-0.4874298	-0.5003548668633366	-0.0685745246997318	-0.1383424206591248
11.635509	7.5904565	0.5341053925001572	-0.1210323608550581	-0.1230451730996466
6.064036	6.9035816	-0.1465826451065195	0.2031323979468024	0.2140655583998377
0.15919639	1.8318437	-0.1283710604270271	-0.3341038859760461	-0.324786155619902
2.9013376	-1.9629784	-0.3911509224385995	-0.1630348269195234	-0.1837053553896796
3.069214	3.7741194	0.1853443233461505	0.0473309879042885	0.1630195558358401
8.5301485	3.416863	-0.4807943875747035	-0.0987819973303861	-0.3614713684205018
1.6858748	6.9720507	-0.0634983977424744	-0.0366453206680505	-0.0198383097528868
3.7001724	9.508436	0.5372280300632415	0.1293607745326335	0.2081006152054307
8.825587	6.2101808	-0.1465826451065195	0.2031323979468024	0.2140655583998377
6.7825966	8.582406	0.2321166221473108	0.5309805388036641	0.5103050467986081
1.0712389	0.80859	0.3381153171050453	0.0877896440235892	0.2156318693667766
-1.3925145	2.4930499	0.4236026398898023	-0.2102784952395361	-0.1478763501420283
0.4724635	-0.16729648	-0.1283710604270271	-0.3341038859760461	-0.324786155619902
7.6491265	6.6334853	-0.2388176350716827	0.2228006113788121	-0.0566056932150339
6.7411757	4.575031	-0.0992303718038568	0.2611222288391681	0.3969113118559934
4.0455346	3.22818	0.1741676387145306	0.5662387893447367	0.6460805292688656
-0.4898747	4.62664	0.3942461887732158	-0.3789317340788288	-0.190987380375107
6.804887	0.48252273	-0.432755464114777	-0.1351381889855403	-0.0577516047358057
6.7442684	7.682091	0.2321166221473108	0.5309805388036641	0.5103050467986081
3.5032065	0.29066804	-0.1003817363220803	-0.0221028965604067	0.3571342350908841
6.687833	0.14200863	-0.0506944005111905	0.1207439504618547	-0.0511999756456371
3.4361293	9.011731	0.579359983199812	0.072424902232294	0.0608906402041777
-0.16824989	5.31475	0.5341053925001572	-0.1210323608550581	-0.1230451730996466
7.8385386	3.7457123	-0.3933715448562161	-0.1108244170823393	-0.2227082613376933
6.279224	7.2600226	-0.0634983977424744	-0.0366453206680505	-0.0198383097528868
2.447832	9.898293	0.579359983199812	0.072424902232294	0.0608906402041777
6.421143	3.8109448	0.1853443233461505	0.0473309879042885	0.1630195558358401
5.0596437	5.4327235	-0.0634983977424744	-0.0366453206680505	-0.0198383097528868
4.915246	1.4339514	-0.3911509224385995	-0.1630348269195234	-0.1837053553896796
2.124539	1.6929199	-0.1405748693386034	-0.0681863054530775	-0.0899752305480072
-0.7780898	10.412229	0.5003539835624571	-0.4412511683997093	-0.4172648429028923
8.601874	-0.84823644	-0.5003548668633366	-0.0685745246997318	-0.1383424206591248
0.4595377	5.322587	-0.0834423010649654	-0.0256517386590009	-0.1030846172596683
1.2812761	-0.92581344	0.3381153171050453	0.0877896440235892	0.2156318693667766
9.528307	6.557351	-0.2388176350716827	0.2228006113788121	-0.0566056932150339
3.9337811	2.3733146	0.1853443233461505	0.0473309879042885	0.1630195558358401
9.950733	6.2551913	-0.4807943875747035	-0.0987819973303861	-0.3614713684205018
10.941155	8.80784	-0.4807943875747035	-0.0987819973303861	-0.3614713684205018
0.07177129	6.5065074	0.5341053925001572	-0.1210323608550581	-0.1230451730996466
6.208615	1.5790807	-0.0506944005111905	0.1207439504618547	-0.0511999756456371
3.8757384	7.6481037	0.3724487259007845	-0.0928209879298431	-0.0599552439228594
6.6807084	9.015568	0.2321166221473108	0.5309805388036641	0.5103050467986081
2.1677115	7.381651	0.5341053925001572	-0.1210323608550581	-0.1230451730996466
2.5448997	3.002439	-0.1033966921372604	-0.1740220865537706	-0.0636611564250786
-0.8715248	9.166936	-0.1081339604223332	-0.2511006884030562	-0.2252028032268594
4.420418	3.958745	0.1853443233461505	0.0473309879042885	0.1630195558358401
10.519678	4.4017525	-0.3933715448562161	-0.1108244170823393	-0.2227082613376933
1.0405153	-0.6466171	0.4441892582553937	-0.3665502722430204	-0.280081608327998
6.6910963	2.2311957	-0.2070964922136312	0.2707543125347189	0.2746531145847835
7.5425606	1.3935219	-0.4584557011989896	-0.1842410995430491	-0.2793222551102252
1.7492388	5.609279	-0.0834423010649654	-0.0256517386590009	-0.1030846172596683
5.7100525	4.220557	0.1853443233461505	0.0473309879042885	0.1630195558358401
6.0321665	5.1239753	-0.1617716766634717	0.1024532661385815	0.2378575797775201
3.3420289	4.480577	0.3351343243519793	-0.0662760130932665	0.2553853112755932
9.229157	3.396543	-0.3933715448562161	-0.1108244170823393	-0.2227082613376933
-0.47811913	4.5365453	0.3942461887732158	-0.3789317340788288	-0.190987380375107
0.52426064	11.415233	0.5003539835624571	-0.4412511683997093	-0.4172648429028923
-0.12724997	2.6804097	-0.1033966921372604	-0.1740220865537706	-0.0636611564250786
9.713386	5.3883433	-0.4798318228943741	-0.2328476839025189	-0.3144100775112649
-0.16764045	3.4406476	0.3452691164968936	-0.0207442116481541	-0.0185173237448555
-5.195689	4.8551054	0.5288041953175976	-0.19548959308309	-0.2485859219312385
1.9612072	3.6075969	0.3626175051528753	-0.329744755271837	-0.2046714316604374
7.0188355	-0.86733675	-0.432755464114777	-0.1351381889855403	-0.0577516047358057
4.4887238	0.34581348	-0.2661226447453018	-0.0991031447194252	-0.039073065782909
-0.1771553	10.790876	0.5003539835624571	-0.4412511683997093	-0.4172648429028923
7.1095223	9.523411	-0.0634983977424744	-0.0366453206680505	-0.0198383097528868
2.087846	10.315216	0.579359983199812	0.072424902232294	0.0608906402041777
1.0588719	6.5767713	0.5341053925001572	-0.1210323608550581	-0.1230451730996466
3.7460778	3.299144	0.1741676387145306	0.5662387893447367	0.6460805292688656
-0.6681759	-0.6154891	0.4441892582553937	-0.3665502722430204	-0.280081608327998
1.9111907	1.6488153	-0.1405748693386034	-0.0681863054530775	-0.0899752305480072
5.3998237	7.6198726	-0.3277942604408142	-0.1094559823085699	-0.1804773881237087
8.30414	3.9535892	-0.5003548668633366	-0.0685745246997318	-0.1383424206591248
0.84224296	7.955911	0.5341053925001572	-0.1210323608550581	-0.1230451730996466
5.0468946	4.377098	0.1853443233461505	0.0473309879042885	0.1630195558358401
3.9407065	3.8719609	-0.0834423010649654	-0.0256517386590009	-0.1030846172596683
5.1421804	5.326618	-0.0992303718038568	0.2611222288391681	0.3969113118559934
4.4801087	3.852298	0.1741676387145306	0.5662387893447367	0.6460805292688656
3.3725939	9.299458	-0.3277942604408142	-0.1094559823085699	-0.1804773881237087
11.294038	6.0703754	-0.4798318228943741	-0.2328476839025189	-0.3144100775112649
4.1213336	8.134718	0.3724487259007845	-0.0928209879298431	-0.0599552439228594
2.7740507	6.275379	0.4146423668059997	-0.2060025355723199	0.5107188825025659
8.793722	3.6214788	-0.4807943875747035	-0.0987819973303861	-0.3614713684205018
2.744524	9.780325	-0.3277942604408142	-0.1094559823085699	-0.1804773881237087
4.233104	5.633516	0.1437694705478497	0.2321159105380297	0.3990523376860107
8.014386	3.6806645	-0.5003548668633366	-0.0685745246997318	-0.1383424206591248
9.443214	3.339644	-0.3933715448562161	-0.1108244170823393	-0.2227082613376933
4.024448	4.007824	0.1853443233461505	0.0473309879042885	0.1630195558358401
4.241997	1.2952416	-0.1003817363220803	-0.0221028965604067	0.3571342350908841
6.610169	5.6507373	-0.0992303718038568	0.2611222288391681	0.3969113118559934
4.280065	11.693046	0.5372280300632415	0.1293607745326335	0.2081006152054307
9.287663	4.26663	-0.4798318228943741	-0.2328476839025189	-0.3144100775112649
-0.17105108	6.4490223	0.4147588105217653	0.3895712002311237	0.3451011490960555
6.612755	5.447523	-0.0992303718038568	0.2611222288391681	0.3969113118559934
1.5845076	0.0037395002	0.3381153171050453	0.0877896440235892	0.2156318693667766
3.7307932	1.2769715	0.1741676387145306	0.5662387893447367	0.6460805292688656
1.934505	6.4768953	0.4147588105217653	0.3895712002311237	0.3451011490960555
3.2464516	9.036306	0.3724487259007845	-0.0928209879298431	-0.0599552439228594
1.4049742	5.6484942	0.5341053925001572	-0.1210323608550581	-0.1230451730996466
7.686491	5.051297	-0.0992303718038568	0.2611222288391681	0.3969113118559934
5.899207	8.110804	-0.1465826451065195	0.2031323979468024	0.2140655583998377
4.3011947	0.99675924	-0.3911509224385995	-0.1630348269195234	-0.1837053553896796
12.689941	7.628847	0.2316659305154603	0.0465897388656113	0.1456335658920404
4.797737	2.4748092	-0.2070964922136312	0.2707543125347189	0.2746531145847835
7.4803333	10.688719	0.241824751898694	0.7739172289425009	0.6183218440318421
9.632874	5.016217	-0.4807943875747035	-0.0987819973303861	-0.3614713684205018
8.745275	6.7361546	-0.2388176350716827	0.2228006113788121	-0.0566056932150339
5.619757	3.655852	-0.0834423010649654	-0.0256517386590009	-0.1030846172596683
7.4796405	4.0140285	0.1853443233461505	0.0473309879042885	0.1630195558358401
-0.73391	1.4474623	0.4236026398898023	-0.2102784952395361	-0.1478763501420283
1.6329905	2.890773	-0.1033966921372604	-0.1740220865537706	-0.0636611564250786
5.8142953	7.377043	0.3724487259007845	-0.0928209879298431	-0.0599552439228594
8.471346	0.45142713	-0.432755464114777	-0.1351381889855403	-0.0577516047358057
5.669546	8.115596	0.2321166221473108	0.5309805388036641	0.5103050467986081
9.285639	5.1791997	-0.4807943875747035	-0.0987819973303861	-0.3614713684205018
7.770428	0.32807437	-0.2661226447453018	-0.0991031447194252	-0.039073065782909
1.9721226	2.3304503	-0.1033966921372604	-0.1740220865537706	-0.0636611564250786
-1.3615073	3.424047	0.4236026398898023	-0.2102784952395361	-0.1478763501420283
10.214498	4.334214	-0.4798318228943741	-0.2328476839025189	-0.3144100775112649
2.131322	5.213462	-0.0834423010649654	-0.0256517386590009	-0.1030846172596683
4.1939306	6.774593	0.1437694705478497	0.2321159105380297	0.3990523376860107
3.0179944	3.319983	-0.1033966921372604	-0.1740220865537706	-0.0636611564250786
11.601607	9.057339	-0.4807943875747035	-0.0987819973303861	-0.3614713684205018
9.063956	8.514245	-0.4798318228943741	-0.2328476839025189	-0.3144100775112649
1.221229	1.8223133	0.3351343243519793	-0.0662760130932665	0.2553853112755932
12.078863	7.562735	0.2316659305154603	0.0465897388656113	0.1456335658920404
7.7864065	10.765963	0.241824751898694	0.7739172289425009	0.6183218440318421
6.1485105	7.1506033	0.2321166221473108	0.5309805388036641	0.5103050467986081
1.828009	11.401597	0.579359983199812	0.072424902232294	0.0608906402041777
6.188883	3.7804716	0.1853443233461505	0.0473309879042885	0.1630195558358401
9.513464	1.4886506	-0.4584557011989896	-0.1842410995430491	-0.2793222551102252
0.46083197	1.0744182	-0.1283710604270271	-0.3341038859760461	-0.324786155619902
-0.000333742	4.0445113	0.4146423668059997	-0.2060025355723199	0.5107188825025659
4.81184	6.6526117	-0.0834423010649654	-0.0256517386590009	-0.1030846172596683
9.979655	7.896281	-0.4798318228943741	-0.2328476839025189	-0.3144100775112649
0.16814734	-1.6140747	0.4441892582553937	-0.3665502722430204	-0.280081608327998
3.7595894	0.66071755	-0.1003817363220803	-0.0221028965604067	0.3571342350908841
-0.94293207	7.1432886	0.5341053925001572	-0.1210323608550581	-0.1230451730996466
9.3098345	0.7081388	-0.5003548668633366	-0.0685745246997318	-0.1383424206591248
-2.6138778	-2.3363025	0.4441892582553937	-0.3665502722430204	-0.280081608327998
7.8642855	2.3366976	-0.3933715448562161	-0.1108244170823393	-0.2227082613376933
2.4476027	3.0801873	0.3626175051528753	-0.329744755271837	-0.2046714316604374
3.7188368	5.097804	0.1437694705478497	0.2321159105380297	0.3990523376860107
7.764719	5.556577	-0.3933715448562161	-0.1108244170823393	-0.2227082613376933
0.92122626	1.6133013	0.3626175051528753	-0.329744755271837	-0.2046714316604374
10.754857	5.4624214	-0.4807943875747035	-0.0987819973303861	-0.3614713684205018
-4.319686	5.5286016	0.5288041953175976	-0.19548959308309	-0.2485859219312385
1.6278942	5.4763556	0.4146423668059997	-0.2060025355723199	0.5107188825025659
4.6176157	1.0968032	-0.3911509224385995	-0.1630348269195234	-0.1837053553896796
7.50364	4.667733	-0.0992303718038568	0.2611222288391681	0.3969113118559934
-0.7374219	-1.3473693	0.4441892582553937	-0.3665502722430204	-0.280081608327998
5.525815	0.2940186	-0.432755464114777	-0.1351381889855403	-0.0577516047358057
3.8937576	4.804734	0.1741676387145306	0.5662387893447367	0.6460805292688656
11.837299	5.586926	-0.4798318228943741	-0.2328476839025189	-0.3144100775112649
6.0588055	3.2391458	-0.2388176350716827	0.2228006113788121	-0.0566056932150339
5.3229628	1.2744466	-0.1003817363220803	-0.0221028965604067	0.3571342350908841
3.3840265	-0.18900457	-0.4584557011989896	-0.1842410995430491	-0.2793222551102252
2.6912496	9.364495	-0.3277942604408142	-0.1094559823085699	-0.1804773881237087
2.7258089	10.035768	-0.3277942604408142	-0.1094559823085699	-0.1804773881237087
4.0258822	1.0627055	-0.2070964922136312	0.2707543125347189	0.2746531145847835
2.3496773	1.236575	-0.1405748693386034	-0.0681863054530775	-0.0899752305480072
6.2908587	2.2567263	-0.2070964922136312	0.2707543125347189	0.2746531145847835
3.932625	4.976787	0.1853443233461505	0.0473309879042885	0.1630195558358401
3.447652	9.970094	0.579359983199812	0.072424902232294	0.0608906402041777
5.9808064	5.3829145	-0.0992303718038568	0.2611222288391681	0.3969113118559934
3.5368347	7.641732	0.2321166221473108	0.5309805388036641	0.5103050467986081
-1.6610785	1.2900317	0.4236026398898023	-0.2102784952395361	-0.1478763501420283
0.55448216	9.9015875	0.579359983199812	0.072424902232294	0.0608906402041777
8.6062765	3.2911081	-0.3933715448562161	-0.1108244170823393	-0.2227082613376933
9.263537	1.301241	-0.4584557011989896	-0.1842410995430491	-0.2793222551102252
4.7237225	4.4806356	0.1437694705478497	0.2321159105380297	0.3990523376860107
6.4762263	1.4166269	-0.0506944005111905	0.1207439504618547	-0.0511999756456371
3.3105054	9.310273	0.5372280300632415	0.1293607745326335	0.2081006152054307
9.797389	-0.5012626	-0.5003548668633366	-0.0685745246997318	-0.1383424206591248
10.498009	3.32269	-0.4382241902761409	-0.2874112564712373	-0.4905054570860321
7.8844666	8.832032	-0.0634983977424744	-0.0366453206680505	-0.0198383097528868
1.821702	8.971885	0.579359983199812	0.072424902232294	0.0608906402041777
-1.3698158	5.729678	0.5288041953175976	-0.19548959308309	-0.2485859219312385
-0.89289707	-1.2568835	0.4441892582553937	-0.3665502722430204	-0.280081608327998
2.624935	7.8002954	0.4147588105217653	0.3895712002311237	0.3451011490960555
5.4213257	-1.191207	-0.3899054914248209	-0.1700429835951273	0.1636705374940002
6.5478024	5.09512	-0.0992303718038568	0.2611222288391681	0.3969113118559934
1.3732065	2.028415	-0.1033966921372604	-0.1740220865537706	-0.0636611564250786
3.9468396	8.106282	0.3724487259007845	-0.0928209879298431	-0.0599552439228594
2.2145555	5.952714	0.4146423668059997	-0.2060025355723199	0.5107188825025659
6.147742	8.7358885	0.2321166221473108	0.5309805388036641	0.5103050467986081
6.055432	6.538335	0.1741676387145306	0.5662387893447367	0.6460805292688656
7.6525493	8.41023	-0.4798318228943741	-0.2328476839025189	-0.3144100775112649
4.874703	10.06926	0.5372280300632415	0.1293607745326335	0.2081006152054307
0.68679667	2.6585758	-0.1405748693386034	-0.0681863054530775	-0.0899752305480072
3.8823407	5.9883122	-0.0834423010649654	-0.0256517386590009	-0.1030846172596683
1.9015458	-1.0832152	-0.1283710604270271	-0.3341038859760461	-0.324786155619902
10.041391	4.349549	-0.5003548668633366	-0.0685745246997318	-0.1383424206591248
6.7013793	1.3568074	-0.2070964922136312	0.2707543125347189	0.2746531145847835
-2.7491257	0.98093206	0.4236026398898023	-0.2102784952395361	-0.1478763501420283
3.0088677	7.6176686	0.4147588105217653	0.3895712002311237	0.3451011490960555
2.367068	4.024313	-0.0834423010649654	-0.0256517386590009	-0.1030846172596683
6.6632175	-2.1308587	-0.3899054914248209	-0.1700429835951273	0.1636705374940002
-1.2361958	5.0306845	0.5288041953175976	-0.19548959308309	-0.2485859219312385
-0.4876701	1.0932071	0.4236026398898023	-0.2102784952395361	-0.1478763501420283
0.37217128	4.2281766	0.3452691164968936	-0.0207442116481541	-0.0185173237448555
0.4989844	4.894785	0.4146423668059997	-0.2060025355723199	0.5107188825025659
-1.111556	5.328483	0.3942461887732158	-0.3789317340788288	-0.190987380375107
4.59624	8.733163	-0.3277942604408142	-0.1094559823085699	-0.1804773881237087
8.081523	4.189982	-0.3933715448562161	-0.1108244170823393	-0.2227082613376933
9.721095	5.2862477	-0.1465826451065195	0.2031323979468024	0.2140655583998377
5.208125	0.089706644	-0.2661226447453018	-0.0991031447194252	-0.039073065782909
7.410834	8.044307	-0.0634983977424744	-0.0366453206680505	-0.0198383097528868
3.2548375	8.212882	0.2321166221473108	0.5309805388036641	0.5103050467986081
-0.65485054	6.1170125	0.5341053925001572	-0.1210323608550581	-0.1230451730996466
5.5068936	9.675335	-0.1465826451065195	0.2031323979468024	0.2140655583998377
4.572818	1.0091496	-0.2070964922136312	0.2707543125347189	0.2746531145847835
8.833717	6.166413	-0.2388176350716827	0.2228006113788121	-0.0566056932150339
9.043479	2.1347158	-0.3933715448562161	-0.1108244170823393	-0.2227082613376933
-1.2996271	2.213456	0.3626175051528753	-0.329744755271837	-0.2046714316604374
6.5630608	7.1398335	0.3724487259007845	-0.0928209879298431	-0.0599552439228594
-0.702412	11.6038685	0.5003539835624571	-0.4412511683997093	-0.4172648429028923
1.1366553	2.5606265	0.3626175051528753	-0.329744755271837	-0.2046714316604374
12.038338	7.4663014	0.2316659305154603	0.0465897388656113	0.1456335658920404
10.23058	5.2705045	-0.4807943875747035	-0.0987819973303861	-0.3614713684205018
4.8810678	-2.1351333	-0.3899054914248209	-0.1700429835951273	0.1636705374940002
8.324537	8.766975	-0.0634983977424744	-0.0366453206680505	-0.0198383097528868
0.19352914	3.7911992	0.3626175051528753	-0.329744755271837	-0.2046714316604374
0.62267494	1.9451668	0.4236026398898023	-0.2102784952395361	-0.1478763501420283
3.4110618	0.51296663	-0.1003817363220803	-0.0221028965604067	0.3571342350908841
6.006255	7.1682105	-0.1465826451065195	0.2031323979468024	0.2140655583998377
2.2424512	7.7240705	0.4147588105217653	0.3895712002311237	0.3451011490960555
-1.6800723	1.5241224	0.4236026398898023	-0.2102784952395361	-0.1478763501420283
2.6386225	5.84211	0.5341053925001572	-0.1210323608550581	-0.1230451730996466
5.4968486	6.3108654	-0.0634983977424744	-0.0366453206680505	-0.0198383097528868
6.438094	7.033468	0.3724487259007845	-0.0928209879298431	-0.0599552439228594
5.591121	1.7411113	-0.2070964922136312	0.2707543125347189	0.2746531145847835
-0.068395525	3.1713474	-0.1033966921372604	-0.1740220865537706	-0.0636611564250786
-0.55104953	0.09676689	0.4441892582553937	-0.3665502722430204	-0.280081608327998
7.569764	4.790647	-0.0992303718038568	0.2611222288391681	0.3969113118559934
0.809982	4.4101224	0.4146423668059997	-0.2060025355723199	0.5107188825025659
0.37831184	9.291279	0.579359983199812	0.072424902232294	0.0608906402041777
3.6363544	3.8359437	-0.1033966921372604	-0.1740220865537706	-0.0636611564250786
2.0876164	6.3544555	0.4147588105217653	0.3895712002311237	0.3451011490960555
6.709292	4.3782096	0.1853443233461505	0.0473309879042885	0.1630195558358401
9.288853	8.034741	-0.4798318228943741	-0.2328476839025189	-0.3144100775112649
7.23097	5.6081514	-0.0992303718038568	0.2611222288391681	0.3969113118559934
1.0892826	7.443463	0.4147588105217653	0.3895712002311237	0.3451011490960555
4.957666	6.922945	-0.1617716766634717	0.1024532661385815	0.2378575797775201
4.5841804	-2.5585535	-0.3899054914248209	-0.1700429835951273	0.1636705374940002
-1.1833285	0.83050495	0.4236026398898023	-0.2102784952395361	-0.1478763501420283
5.804366	9.287814	0.2321166221473108	0.5309805388036641	0.5103050467986081
0.2224021	6.326007	0.4147588105217653	0.3895712002311237	0.3451011490960555
3.47163	5.982689	0.1437694705478497	0.2321159105380297	0.3990523376860107
5.5993323	-0.6964796	-0.2070964922136312	0.2707543125347189	0.2746531145847835
2.007714	1.4085336	-0.1405748693386034	-0.0681863054530775	-0.0899752305480072
1.9432006	10.169625	0.579359983199812	0.072424902232294	0.0608906402041777
3.548142	9.121085	-0.3277942604408142	-0.1094559823085699	-0.1804773881237087
2.3183682	6.150351	0.4147588105217653	0.3895712002311237	0.3451011490960555
8.390585	3.4772074	-0.3933715448562161	-0.1108244170823393	-0.2227082613376933
3.811696	1.5940963	0.1853443233461505	0.0473309879042885	0.1630195558358401
5.1024284	8.382643	0.2321166221473108	0.5309805388036641	0.5103050467986081
-2.380529	1.3018353	0.4236026398898023	-0.2102784952395361	-0.1478763501420283
2.0966926	8.220154	0.4147588105217653	0.3895712002311237	0.3451011490960555
5.590828	11.183678	0.2321166221473108	0.5309805388036641	0.5103050467986081
8.710973	1.8772691	-0.4584557011989896	-0.1842410995430491	-0.2793222551102252
-1.3802885	10.390863	-0.1081339604223332	-0.2511006884030562	-0.2252028032268594
12.539989	5.6463957	-0.4798318228943741	-0.2328476839025189	-0.3144100775112649
4.5163584	2.1040843	-0.3911509224385995	-0.1630348269195234	-0.1837053553896796
2.4301684	9.796989	0.5003539835624571	-0.4412511683997093	-0.4172648429028923
-0.73429495	-1.6049523	0.4441892582553937	-0.3665502722430204	-0.280081608327998
11.872975	7.4312677	0.2316659305154603	0.0465897388656113	0.1456335658920404
10.716086	0.58777726	-0.4584557011989896	-0.1842410995430491	-0.2793222551102252
3.6194642	3.8489573	0.1437694705478497	0.2321159105380297	0.3990523376860107
4.240052	11.0014305	0.5372280300632415	0.1293607745326335	0.2081006152054307
5.606571	2.8247817	-0.0506944005111905	0.1207439504618547	-0.0511999756456371
6.5688205	2.6800063	-0.4584557011989896	-0.1842410995430491	-0.2793222551102252
-0.0684289	-0.7684136	0.4441892582553937	-0.3665502722430204	-0.280081608327998
7.2159896	4.2774177	-0.1617716766634717	0.1024532661385815	0.2378575797775201
5.0831842	-1.8209898	-0.3899054914248209	-0.1700429835951273	0.1636705374940002
5.258512	2.6446369	-0.0506944005111905	0.1207439504618547	-0.0511999756456371
3.868349	1.4301109	-0.1003817363220803	-0.0221028965604067	0.3571342350908841
-2.4271097	-2.7934995	0.4441892582553937	-0.3665502722430204	-0.280081608327998
-2.1517305	3.424729	0.5288041953175976	-0.19548959308309	-0.2485859219312385
5.9351726	1.6101073	-0.2070964922136312	0.2707543125347189	0.2746531145847835
3.266282	2.8578496	0.3351343243519793	-0.0662760130932665	0.2553853112755932
10.630961	7.407989	-0.4807943875747035	-0.0987819973303861	-0.3614713684205018
1.4526082	11.820049	0.579359983199812	0.072424902232294	0.0608906402041777
-4.7460523	5.6295013	0.5288041953175976	-0.19548959308309	-0.2485859219312385
-1.4133507	2.1392813	0.4236026398898023	-0.2102784952395361	-0.1478763501420283
2.9282753	6.023808	0.1853443233461505	0.0473309879042885	0.1630195558358401
2.2683356	10.126659	0.579359983199812	0.072424902232294	0.0608906402041777
7.408745	8.156121	-0.0634983977424744	-0.0366453206680505	-0.0198383097528868
5.817974	4.0208144	0.1741676387145306	0.5662387893447367	0.6460805292688656
0.54290307	8.670379	0.5003539835624571	-0.4412511683997093	-0.4172648429028923
-4.4858775	4.750985	0.5288041953175976	-0.19548959308309	-0.2485859219312385
-3.3617687	4.645393	0.5288041953175976	-0.19548959308309	-0.2485859219312385
10.276437	3.211045	-0.4798318228943741	-0.2328476839025189	-0.3144100775112649
5.2451744	-2.711698	-0.3899054914248209	-0.1700429835951273	0.1636705374940002
10.958246	3.786024	-0.4798318228943741	-0.2328476839025189	-0.3144100775112649
7.6414647	2.7115424	-0.4584557011989896	-0.1842410995430491	-0.2793222551102252
3.5912614	3.7634358	-0.2070964922136312	0.2707543125347189	0.2746531145847835
7.4438205	3.1117456	-0.3933715448562161	-0.1108244170823393	-0.2227082613376933
8.625194	2.5520802	-0.3933715448562161	-0.1108244170823393	-0.2227082613376933
11.391679	9.175068	-0.4807943875747035	-0.0987819973303861	-0.3614713684205018
6.4163375	-2.3371446	-0.3899054914248209	-0.1700429835951273	0.1636705374940002
3.807684	-1.1833088	-0.3911509224385995	-0.1630348269195234	-0.1837053553896796
5.244964	-2.616026	-0.3899054914248209	-0.1700429835951273	0.1636705374940002
4.3372655	8.366987	0.1437694705478497	0.2321159105380297	0.3990523376860107
2.244853	2.2489529	-0.1033966921372604	-0.1740220865537706	-0.0636611564250786
6.3472905	6.26275	0.2321166221473108	0.5309805388036641	0.5103050467986081
3.2910054	8.113038	0.3724487259007845	-0.0928209879298431	-0.0599552439228594
-0.66289276	2.3152544	0.3626175051528753	-0.329744755271837	-0.2046714316604374
1.1704873	3.157777	-0.1033966921372604	-0.1740220865537706	-0.0636611564250786
8.193475	2.355235	-0.3933715448562161	-0.1108244170823393	-0.2227082613376933
1.7281876	10.375645	0.5003539835624571	-0.4412511683997093	-0.4172648429028923
10.602898	6.1703377	-0.4807943875747035	-0.0987819973303861	-0.3614713684205018
7.019964	2.6429029	-0.2070964922136312	0.2707543125347189	0.2746531145847835
0.92920256	6.505993	0.5341053925001572	-0.1210323608550581	-0.1230451730996466
6.4364233	3.371651	-0.0992303718038568	0.2611222288391681	0.3969113118559934
3.65497	6.498538	0.1437694705478497	0.2321159105380297	0.3990523376860107
5.824339	7.6700115	0.3724487259007845	-0.0928209879298431	-0.0599552439228594
7.0499053	5.5659833	-0.0992303718038568	0.2611222288391681	0.3969113118559934
7.1520076	7.068911	0.2321166221473108	0.5309805388036641	0.5103050467986081
2.6330936	8.858677	-0.3277942604408142	-0.1094559823085699	-0.1804773881237087
7.8828244	-0.5405292	-0.432755464114777	-0.1351381889855403	-0.0577516047358057
-0.6946243	-2.512933	-0.1405748693386034	-0.0681863054530775	-0.0899752305480072
-0.13381809	-1.6972867	-0.1405748693386034	-0.0681863054530775	-0.0899752305480072
7.297697	-2.7243347	-0.3899054914248209	-0.1700429835951273	0.1636705374940002
-0.9914336	1.873931	-0.1283710604270271	-0.3341038859760461	-0.324786155619902
1.8642219	1.2086997	-0.1033966921372604	-0.1740220865537706	-0.0636611564250786
-3.8197582	5.145254	0.5288041953175976	-0.19548959308309	-0.2485859219312385
5.1430106	7.2597303	-0.3277942604408142	-0.1094559823085699	-0.1804773881237087
2.3616765	3.9333043	0.4147588105217653	0.3895712002311237	0.3451011490960555
4.95482	2.0351174	0.1853443233461505	0.0473309879042885	0.1630195558358401
7.4773836	2.8824692	-0.4584557011989896	-0.1842410995430491	-0.2793222551102252
6.5121465	-2.737078	-0.432755464114777	-0.1351381889855403	-0.0577516047358057
4.2405357	6.5839934	-0.1617716766634717	0.1024532661385815	0.2378575797775201
1.0829508	4.7117543	0.4147588105217653	0.3895712002311237	0.3451011490960555
10.453714	1.8546898	-0.5003548668633366	-0.0685745246997318	-0.1383424206591248
3.0015	8.893325	0.3724487259007845	-0.0928209879298431	-0.0599552439228594
4.6319833	2.2011566	-0.1003817363220803	-0.0221028965604067	0.3571342350908841
3.306378	4.9831033	0.3626175051528753	-0.329744755271837	-0.2046714316604374
4.9797206	3.6518073	-0.0834423010649654	-0.0256517386590009	-0.1030846172596683
6.173232	7.607845	0.3724487259007845	-0.0928209879298431	-0.0599552439228594
2.443535	4.7234874	0.3351343243519793	-0.0662760130932665	0.2553853112755932
12.502683	6.026941	-0.4798318228943741	-0.2328476839025189	-0.3144100775112649
6.9886813	0.31183565	-0.432755464114777	-0.1351381889855403	-0.0577516047358057
5.8172193	1.1858027	-0.3911509224385995	-0.1630348269195234	-0.1837053553896796
0.50809556	11.62207	0.5003539835624571	-0.4412511683997093	-0.4172648429028923
-1.6122395	1.5644544	0.4236026398898023	-0.2102784952395361	-0.1478763501420283
6.439217	7.6935987	0.2321166221473108	0.5309805388036641	0.5103050467986081
5.281565	4.665009	-0.2070964922136312	0.2707543125347189	0.2746531145847835
0.028411685	3.0517757	-0.1405748693386034	-0.0681863054530775	-0.0899752305480072
4.7626567	1.5032759	-0.1003817363220803	-0.0221028965604067	0.3571342350908841
3.3605692	-1.5373063	-0.1283710604270271	-0.3341038859760461	-0.324786155619902
2.4931765	8.32463	-0.0634983977424744	-0.0366453206680505	-0.0198383097528868
5.614613	3.97106	0.1853443233461505	0.0473309879042885	0.1630195558358401
11.197228	8.006023	-0.4807943875747035	-0.0987819973303861	-0.3614713684205018
2.598936	1.6761063	0.3452691164968936	-0.0207442116481541	-0.0185173237448555
-1.3766094	-1.5922576	0.4441892582553937	-0.3665502722430204	-0.280081608327998
9.666613	4.4596844	-0.1465826451065195	0.2031323979468024	0.2140655583998377
1.0791247	11.206319	0.579359983199812	0.072424902232294	0.0608906402041777
7.6082335	9.063117	-0.0634983977424744	-0.0366453206680505	-0.0198383097528868
5.715209	10.053481	0.2321166221473108	0.5309805388036641	0.5103050467986081
9.731562	2.9102225	-0.3933715448562161	-0.1108244170823393	-0.2227082613376933
-1.5527806	5.286606	0.5288041953175976	-0.19548959308309	-0.2485859219312385
1.0400892	5.5647125	0.4147588105217653	0.3895712002311237	0.3451011490960555
7.3352776	2.9881651	-0.432755464114777	-0.1351381889855403	-0.0577516047358057
2.6997087	9.5450325	0.3724487259007845	-0.0928209879298431	-0.0599552439228594
3.5549414	-0.2508746	-0.3911509224385995	-0.1630348269195234	-0.1837053553896796
8.585266	9.150067	-0.4798318228943741	-0.2328476839025189	-0.3144100775112649
5.6139636	6.8409357	0.2321166221473108	0.5309805388036641	0.5103050467986081
1.5171069	10.589786	0.5003539835624571	-0.4412511683997093	-0.4172648429028923
4.971206	9.400576	0.2321166221473108	0.5309805388036641	0.5103050467986081
6.073077	3.3585014	-0.0834423010649654	-0.0256517386590009	-0.1030846172596683
1.8063358	5.0167947	0.4147588105217653	0.3895712002311237	0.3451011490960555
6.1364436	1.7663918	-0.432755464114777	-0.1351381889855403	-0.0577516047358057
6.3464284	0.59467995	-0.432755464114777	-0.1351381889855403	-0.0577516047358057
5.297802	-3.9099846	-0.3899054914248209	-0.1700429835951273	0.1636705374940002
1.123438	10.791682	0.5003539835624571	-0.4412511683997093	-0.4172648429028923
6.979065	-2.291038	-0.432755464114777	-0.1351381889855403	-0.0577516047358057
-1.8364307	0.07623813	0.3626175051528753	-0.329744755271837	-0.2046714316604374
-0.37837198	-0.32225767	-0.1283710604270271	-0.3341038859760461	-0.324786155619902
3.2952995	3.1779232	0.1741676387145306	0.5662387893447367	0.6460805292688656
0.6632835	7.6689453	0.5341053925001572	-0.1210323608550581	-0.1230451730996466
1.9944439	10.755905	0.579359983199812	0.072424902232294	0.0608906402041777
3.9626522	8.818971	0.2321166221473108	0.5309805388036641	0.5103050467986081
4.9542947	0.9090747	-0.3911509224385995	-0.1630348269195234	-0.1837053553896796
5.262811	7.55691	0.2321166221473108	0.5309805388036641	0.5103050467986081
10.838825	5.2776117	-0.4807943875747035	-0.0987819973303861	-0.3614713684205018
7.7805295	5.535264	-0.0834423010649654	-0.0256517386590009	-0.1030846172596683
2.6970422	10.857976	-0.3277942604408142	-0.1094559823085699	-0.1804773881237087
4.9109344	4.4475746	0.3351343243519793	-0.0662760130932665	0.2553853112755932
4.9081407	7.792982	-0.3277942604408142	-0.1094559823085699	-0.1804773881237087
3.9227424	4.3597493	-0.0834423010649654	-0.0256517386590009	-0.1030846172596683
6.564261	-1.0070207	-0.432755464114777	-0.1351381889855403	-0.0577516047358057
6.6709533	6.082804	-0.0992303718038568	0.2611222288391681	0.3969113118559934
-3.7831757	5.4228497	0.5288041953175976	-0.19548959308309	-0.2485859219312385
5.065342	10.157526	0.5372280300632415	0.1293607745326335	0.2081006152054307
2.5877275	4.9401827	0.4147588105217653	0.3895712002311237	0.3451011490960555
-1.2000515	2.1412675	-0.1283710604270271	-0.3341038859760461	-0.324786155619902
7.9381065	3.5457592	-0.3933715448562161	-0.1108244170823393	-0.2227082613376933
5.293737	3.7084668	0.1741676387145306	0.5662387893447367	0.6460805292688656
7.1545606	8.244011	-0.0634983977424744	-0.0366453206680505	-0.0198383097528868
-0.88812953	7.2827363	0.5341053925001572	-0.1210323608550581	-0.1230451730996466
5.7111278	6.6014113	-0.0992303718038568	0.2611222288391681	0.3969113118559934
-1.3494809	8.861994	-0.1081339604223332	-0.2511006884030562	-0.2252028032268594
-0.6494519	7.9100566	-0.1081339604223332	-0.2511006884030562	-0.2252028032268594
7.802895	6.357551	-0.2388176350716827	0.2228006113788121	-0.0566056932150339
3.950509	8.789301	-0.3277942604408142	-0.1094559823085699	-0.1804773881237087
9.86532	4.9618177	-0.4807943875747035	-0.0987819973303861	-0.3614713684205018
6.3384805	8.118739	-0.4798318228943741	-0.2328476839025189	-0.3144100775112649
-1.7529012	5.5037084	0.5288041953175976	-0.19548959308309	-0.2485859219312385
8.657546	2.4334426	-0.4584557011989896	-0.1842410995430491	-0.2793222551102252
2.8844545	9.567601	0.5003539835624571	-0.4412511683997093	-0.4172648429028923
3.213105	2.983929	0.3351343243519793	-0.0662760130932665	0.2553853112755932
2.3630965	7.9890246	0.4147588105217653	0.3895712002311237	0.3451011490960555
6.8347898	5.0546284	-0.0992303718038568	0.2611222288391681	0.3969113118559934
5.673857	9.38977	-0.1465826451065195	0.2031323979468024	0.2140655583998377
1.2044883	6.545974	0.5341053925001572	-0.1210323608550581	-0.1230451730996466
5.6593795	-0.30920854	-0.5003548668633366	-0.0685745246997318	-0.1383424206591248
4.459695	7.9102936	0.2321166221473108	0.5309805388036641	0.5103050467986081
5.331175	10.869452	0.2321166221473108	0.5309805388036641	0.5103050467986081
0.7336044	7.458921	0.4147588105217653	0.3895712002311237	0.3451011490960555
6.169682	6.3090076	-0.0634983977424744	-0.0366453206680505	-0.0198383097528868
0.18469906	8.701135	0.5341053925001572	-0.1210323608550581	-0.1230451730996466
-0.079929456	-2.3463726	-0.1405748693386034	-0.0681863054530775	-0.0899752305480072
2.3659441	7.494862	0.4147588105217653	0.3895712002311237	0.3451011490960555
15.309454	1.3218439	-0.4382241902761409	-0.2874112564712373	-0.4905054570860321
3.5917852	5.3303967	0.4147588105217653	0.3895712002311237	0.3451011490960555
3.541738	9.092767	0.5372280300632415	0.1293607745326335	0.2081006152054307
-0.38688177	9.91458	0.5003539835624571	-0.4412511683997093	-0.4172648429028923
3.7105763	-0.015309877	-0.3911509224385995	-0.1630348269195234	-0.1837053553896796
8.392194	1.6444939	-0.4584557011989896	-0.1842410995430491	-0.2793222551102252
-1.0681703	-1.2682501	0.4441892582553937	-0.3665502722430204	-0.280081608327998
1.9278759	6.170284	0.4147588105217653	0.3895712002311237	0.3451011490960555
-4.7356825	4.2390594	0.5288041953175976	-0.19548959308309	-0.2485859219312385
3.4081743	-1.2983764	-0.3899054914248209	-0.1700429835951273	0.1636705374940002
6.7099957	9.481836	0.241824751898694	0.7739172289425009	0.6183218440318421
-3.0754209	5.4705234	0.5288041953175976	-0.19548959308309	-0.2485859219312385
2.315464	10.9309845	0.579359983199812	0.072424902232294	0.0608906402041777
4.7156544	8.180396	-0.0634983977424744	-0.0366453206680505	-0.0198383097528868
1.8236226	8.656981	0.3351343243519793	-0.0662760130932665	0.2553853112755932
4.218074	7.83217	0.4147588105217653	0.3895712002311237	0.3451011490960555
3.0963693	3.9421363	0.1853443233461505	0.0473309879042885	0.1630195558358401
7.267295	6.0545425	-0.0992303718038568	0.2611222288391681	0.3969113118559934
4.297862	11.620088	0.5372280300632415	0.1293607745326335	0.2081006152054307
5.775832	8.885723	0.2321166221473108	0.5309805388036641	0.5103050467986081
0.001844247	0.8029649	0.4441892582553937	-0.3665502722430204	-0.280081608327998
4.4487205	10.797866	0.5372280300632415	0.1293607745326335	0.2081006152054307
6.9278884	3.4749696	-0.2070964922136312	0.2707543125347189	0.2746531145847835
8.018721	5.7160316	-0.0992303718038568	0.2611222288391681	0.3969113118559934
1.138809	6.3616114	0.5341053925001572	-0.1210323608550581	-0.1230451730996466
-0.40343687	8.379185	-0.1081339604223332	-0.2511006884030562	-0.2252028032268594
3.1958082	11.337141	0.579359983199812	0.072424902232294	0.0608906402041777
4.1084843	2.879729	0.1853443233461505	0.0473309879042885	0.1630195558358401
-2.3900537	-1.5926756	0.4441892582553937	-0.3665502722430204	-0.280081608327998
2.6352768	8.772681	0.3942461887732158	-0.3789317340788288	-0.190987380375107
0.1795464	1.3947031	0.4236026398898023	-0.2102784952395361	-0.1478763501420283
8.399636	9.7628975	-0.4798318228943741	-0.2328476839025189	-0.3144100775112649
9.224817	2.7337012	-0.3933715448562161	-0.1108244170823393	-0.2227082613376933
3.998812	6.2680173	-0.3277942604408142	-0.1094559823085699	-0.1804773881237087
0.7361945	9.002012	0.579359983199812	0.072424902232294	0.0608906402041777
-1.2885928	1.4253583	0.3626175051528753	-0.329744755271837	-0.2046714316604374
0.25255892	7.666529	0.5341053925001572	-0.1210323608550581	-0.1230451730996466
-2.4807632	10.302312	-0.1081339604223332	-0.2511006884030562	-0.2252028032268594
4.705686	5.9395185	0.1437694705478497	0.2321159105380297	0.3990523376860107
12.256581	5.7371883	-0.4798318228943741	-0.2328476839025189	-0.3144100775112649
3.9699829	1.0523787	-0.1003817363220803	-0.0221028965604067	0.3571342350908841
1.8828037	6.9363766	0.4147588105217653	0.3895712002311237	0.3451011490960555
8.957788	4.2077775	-0.4807943875747035	-0.0987819973303861	-0.3614713684205018
4.613616	-0.70768744	-0.1003817363220803	-0.0221028965604067	0.3571342350908841
7.228277	6.448385	-0.2388176350716827	0.2228006113788121	-0.0566056932150339
2.6186097	2.1012328	0.3351343243519793	-0.0662760130932665	0.2553853112755932
0.8368247	1.1345153	-0.1033966921372604	-0.1740220865537706	-0.0636611564250786
5.5091686	2.7039804	-0.2070964922136312	0.2707543125347189	0.2746531145847835
3.3972192	9.648402	0.579359983199812	0.072424902232294	0.0608906402041777
2.5150774	8.724446	0.579359983199812	0.072424902232294	0.0608906402041777
6.2310004	-0.13822778	-0.432755464114777	-0.1351381889855403	-0.0577516047358057
6.638828	7.5367427	-0.1465826451065195	0.2031323979468024	0.2140655583998377
2.108463	0.78403324	-0.1033966921372604	-0.1740220865537706	-0.0636611564250786
9.894942	6.2895737	-0.1465826451065195	0.2031323979468024	0.2140655583998377
-0.98372835	3.237854	0.5288041953175976	-0.19548959308309	-0.2485859219312385
4.4644203	2.6439612	0.1741676387145306	0.5662387893447367	0.6460805292688656
5.6728196	10.752148	0.2321166221473108	0.5309805388036641	0.5103050467986081
7.161399	6.872741	-0.0634983977424744	-0.0366453206680505	-0.0198383097528868
6.6190133	-3.647486	-0.3899054914248209	-0.1700429835951273	0.1636705374940002
7.7506213	2.9196615	-0.432755464114777	-0.1351381889855403	-0.0577516047358057
-0.52622855	-2.493888	-0.1405748693386034	-0.0681863054530775	-0.0899752305480072
8.985796	2.2933357	-0.5003548668633366	-0.0685745246997318	-0.1383424206591248
4.6486278	4.701427	0.1437694705478497	0.2321159105380297	0.3990523376860107
6.9237695	10.840867	0.241824751898694	0.7739172289425009	0.6183218440318421
7.862008	-0.2049284	-0.5003548668633366	-0.0685745246997318	-0.1383424206591248
3.2567277	-0.57900697	-0.1003817363220803	-0.0221028965604067	0.3571342350908841
5.411945	5.806985	-0.0992303718038568	0.2611222288391681	0.3969113118559934
4.527294	7.3005204	0.3724487259007845	-0.0928209879298431	-0.0599552439228594
4.0120473	1.8641052	-0.0506944005111905	0.1207439504618547	-0.0511999756456371
0.7058916	6.5510654	0.5341053925001572	-0.1210323608550581	-0.1230451730996466
4.977844	2.9520056	-0.0506944005111905	0.1207439504618547	-0.0511999756456371
0.85729694	7.3091125	-0.0634983977424744	-0.0366453206680505	-0.0198383097528868
-1.5819514	-1.1536592	0.4441892582553937	-0.3665502722430204	-0.280081608327998
7.199247	0.6148192	-0.4584557011989896	-0.1842410995430491	-0.2793222551102252
9.089759	5.055333	-0.4807943875747035	-0.0987819973303861	-0.3614713684205018
4.081358	8.890856	0.3724487259007845	-0.0928209879298431	-0.0599552439228594
-1.3883531	0.34995604	0.4236026398898023	-0.2102784952395361	-0.1478763501420283
5.420369	2.875371	-0.2070964922136312	0.2707543125347189	0.2746531145847835
2.5176818	0.9861282	0.3626175051528753	-0.329744755271837	-0.2046714316604374
3.8405933	2.6995986	0.1437694705478497	0.2321159105380297	0.3990523376860107
7.523355	11.361881	0.241824751898694	0.7739172289425009	0.6183218440318421
2.8543143	2.8613083	-0.1003817363220803	-0.0221028965604067	0.3571342350908841
5.6417017	5.2234187	0.1741676387145306	0.5662387893447367	0.6460805292688656
4.110846	-0.19167945	-0.3911509224385995	-0.1630348269195234	-0.1837053553896796
11.147053	2.997363	-0.5003548668633366	-0.0685745246997318	-0.1383424206591248
-0.06771506	0.07126715	-0.1283710604270271	-0.3341038859760461	-0.324786155619902
10.187569	4.2712073	-0.4807943875747035	-0.0987819973303861	-0.3614713684205018
0.10851588	-0.3267911	-0.1405748693386034	-0.0681863054530775	-0.0899752305480072
5.7117405	7.6773453	-0.1465826451065195	0.2031323979468024	0.2140655583998377
-0.33469638	3.385137	0.5982600801876088	0.5569004211110271	0.6570307049617135
5.010535	7.1347446	-0.3277942604408142	-0.1094559823085699	-0.1804773881237087
5.2706165	9.409096	0.2321166221473108	0.5309805388036641	0.5103050467986081
2.2468386	8.245412	0.3724487259007845	-0.0928209879298431	-0.0599552439228594
0.67666507	7.545103	-0.0634983977424744	-0.0366453206680505	-0.0198383097528868
4.695099	4.708894	0.3351343243519793	-0.0662760130932665	0.2553853112755932
-3.1837611	1.3592126	0.4236026398898023	-0.2102784952395361	-0.1478763501420283
5.137207	-1.5597804	-0.3899054914248209	-0.1700429835951273	0.1636705374940002
12.268273	6.9750834	0.2316659305154603	0.0465897388656113	0.1456335658920404
-0.10318331	5.5257564	0.5341053925001572	-0.1210323608550581	-0.1230451730996466
6.5615554	6.845243	-0.1465826451065195	0.2031323979468024	0.2140655583998377
7.4881287	2.0365736	-0.432755464114777	-0.1351381889855403	-0.0577516047358057
1.0179709	0.008096717	-0.1033966921372604	-0.1740220865537706	-0.0636611564250786
6.068174	7.8301725	-0.1465826451065195	0.2031323979468024	0.2140655583998377
4.710884	1.3375977	-0.3911509224385995	-0.1630348269195234	-0.1837053553896796
1.108299	4.628448	0.3626175051528753	-0.329744755271837	-0.2046714316604374
2.7021458	12.600177	0.579359983199812	0.072424902232294	0.0608906402041777
9.217016	5.6763415	-0.4807943875747035	-0.0987819973303861	-0.3614713684205018
2.5112762	1.5019144	0.3452691164968936	-0.0207442116481541	-0.0185173237448555
7.8765264	1.9516115	-0.3933715448562161	-0.1108244170823393	-0.2227082613376933
2.9536855	9.584726	0.5372280300632415	0.1293607745326335	0.2081006152054307
2.3901045	8.249588	-0.0634983977424744	-0.0366453206680505	-0.0198383097528868
8.662708	7.9238024	-0.2388176350716827	0.2228006113788121	-0.0566056932150339
7.9651513	2.020531	-0.4584557011989896	-0.1842410995430491	-0.2793222551102252
0.2011123	-0.35189673	0.4441892582553937	-0.3665502722430204	-0.280081608327998
3.4745347	6.5160804	-0.0834423010649654	-0.0256517386590009	-0.1030846172596683
0.13888612	2.2819045	-0.1283710604270271	-0.3341038859760461	-0.324786155619902
-0.8874083	10.2782545	0.5003539835624571	-0.4412511683997093	-0.4172648429028923
1.555047	-1.5244399	-0.3911509224385995	-0.1630348269195234	-0.1837053553896796
-0.6718351	1.1136328	0.4236026398898023	-0.2102784952395361	-0.1478763501420283
1.6139739	-3.571114	-0.1283710604270271	-0.3341038859760461	-0.324786155619902
6.628613	6.8447814	0.2321166221473108	0.5309805388036641	0.5103050467986081
4.0692534	2.3092914	0.1741676387145306	0.5662387893447367	0.6460805292688656
3.145726	7.90476	0.3351343243519793	-0.0662760130932665	0.2553853112755932
2.9461217	10.730032	-0.3277942604408142	-0.1094559823085699	-0.1804773881237087
-0.01723576	0.88483554	-0.1405748693386034	-0.0681863054530775	-0.0899752305480072
9.047264	5.28088	-0.4807943875747035	-0.0987819973303861	-0.3614713684205018
8.673054	3.9274786	-0.4807943875747035	-0.0987819973303861	-0.3614713684205018
4.725646	6.8369207	0.3724487259007845	-0.0928209879298431	-0.0599552439228594
8.668922	2.9539819	-0.3933715448562161	-0.1108244170823393	-0.2227082613376933
9.114485	5.249228	-0.4807943875747035	-0.0987819973303861	-0.3614713684205018
-1.5353312	2.987	-0.1283710604270271	-0.3341038859760461	-0.324786155619902
1.4702858	0.41341382	0.3381153171050453	0.0877896440235892	0.2156318693667766
4.424956	4.9330945	0.1437694705478497	0.2321159105380297	0.3990523376860107
2.5403318	8.6262455	0.5372280300632415	0.1293607745326335	0.2081006152054307
6.1115675	7.7605476	-0.1465826451065195	0.2031323979468024	0.2140655583998377
0.55160826	0.14545532	0.4236026398898023	-0.2102784952395361	-0.1478763501420283
2.3032012	1.6560419	-0.1033966921372604	-0.1740220865537706	-0.0636611564250786
5.365766	4.671629	-0.3277942604408142	-0.1094559823085699	-0.1804773881237087
9.313825	2.0779474	-0.5003548668633366	-0.0685745246997318	-0.1383424206591248
4.5445623	4.658932	0.1437694705478497	0.2321159105380297	0.3990523376860107
2.0691693	3.3337424	0.3351343243519793	-0.0662760130932665	0.2553853112755932
7.245931	-0.7339759	-0.432755464114777	-0.1351381889855403	-0.0577516047358057
1.0050383	10.165998	0.579359983199812	0.072424902232294	0.0608906402041777
5.798634	7.02031	0.3724487259007845	-0.0928209879298431	-0.0599552439228594
1.7211496	5.716968	0.4147588105217653	0.3895712002311237	0.3451011490960555
8.163988	7.26011	-0.2388176350716827	0.2228006113788121	-0.0566056932150339
11.729613	7.524741	0.2316659305154603	0.0465897388656113	0.1456335658920404
6.7572207	-3.12038	-0.3899054914248209	-0.1700429835951273	0.1636705374940002
4.332067	3.9563763	0.1437694705478497	0.2321159105380297	0.3990523376860107
0.9740873	9.280714	0.579359983199812	0.072424902232294	0.0608906402041777
8.405769	8.391649	-0.0634983977424744	-0.0366453206680505	-0.0198383097528868
9.327444	3.3149533	-0.4584557011989896	-0.1842410995430491	-0.2793222551102252
2.9679067	7.657969	0.3724487259007845	-0.0928209879298431	-0.0599552439228594
2.0637233	4.9628706	0.4147588105217653	0.3895712002311237	0.3451011490960555
5.8729944	7.5045724	-0.1465826451065195	0.2031323979468024	0.2140655583998377
8.061182	3.4514565	-0.4584557011989896	-0.1842410995430491	-0.2793222551102252
2.729297	7.612052	0.4146423668059997	-0.2060025355723199	0.5107188825025659
1.4565426	0.87086666	0.4236026398898023	-0.2102784952395361	-0.1478763501420283
3.1815648	6.3153634	0.1437694705478497	0.2321159105380297	0.3990523376860107
11.302356	7.395699	-0.4798318228943741	-0.2328476839025189	-0.3144100775112649
9.654129	3.497684	-0.4584557011989896	-0.1842410995430491	-0.2793222551102252
0.28810364	12.014671	0.5003539835624571	-0.4412511683997093	-0.4172648429028923
9.664706	5.1108923	-0.1465826451065195	0.2031323979468024	0.2140655583998377
2.769222	-1.2663534	-0.3911509224385995	-0.1630348269195234	-0.1837053553896796
0.13685913	0.56444514	0.4236026398898023	-0.2102784952395361	-0.1478763501420283
9.225666	7.077367	-0.2388176350716827	0.2228006113788121	-0.0566056932150339
0.55675995	-1.2906871	-0.1283710604270271	-0.3341038859760461	-0.324786155619902
2.4225314	10.812311	0.579359983199812	0.072424902232294	0.0608906402041777
6.77325	6.7121515	0.3724487259007845	-0.0928209879298431	-0.0599552439228594
9.790315	2.6266875	-0.5003548668633366	-0.0685745246997318	-0.1383424206591248
3.6522264	5.4355597	-0.1617716766634717	0.1024532661385815	0.2378575797775201
3.7531283	9.830861	0.579359983199812	0.072424902232294	0.0608906402041777
3.8505406	7.9367304	0.3724487259007845	-0.0928209879298431	-0.0599552439228594
7.8869877	7.011087	-0.1465826451065195	0.2031323979468024	0.2140655583998377
0.79124457	8.119956	0.5003539835624571	-0.4412511683997093	-0.4172648429028923
-0.4417269	2.1698987	-0.1405748693386034	-0.0681863054530775	-0.0899752305480072
1.8008609	4.6193194	0.3351343243519793	-0.0662760130932665	0.2553853112755932
-1.6733521	3.0667205	-0.1283710604270271	-0.3341038859760461	-0.324786155619902
6.5486836	1.9220445	-0.432755464114777	-0.1351381889855403	-0.0577516047358057
1.9342923	11.84677	0.579359983199812	0.072424902232294	0.0608906402041777
3.2899528	3.505345	0.1853443233461505	0.0473309879042885	0.1630195558358401
1.5879629	10.476988	0.5003539835624571	-0.4412511683997093	-0.4172648429028923
1.7814726	3.113663	0.3626175051528753	-0.329744755271837	-0.2046714316604374
8.08577	4.672089	-0.4584557011989896	-0.1842410995430491	-0.2793222551102252
9.919483	-0.08851267	-0.5003548668633366	-0.0685745246997318	-0.1383424206591248
8.493303	5.8427544	-0.2388176350716827	0.2228006113788121	-0.0566056932150339
8.035981	0.24625799	-0.4584557011989896	-0.1842410995430491	-0.2793222551102252
5.588884	2.9206736	-0.2661226447453018	-0.0991031447194252	-0.039073065782909
3.8256369	7.8791037	-0.3277942604408142	-0.1094559823085699	-0.1804773881237087
-1.1961253	2.5179253	0.3626175051528753	-0.329744755271837	-0.2046714316604374
8.572816	7.7079687	-0.2388176350716827	0.2228006113788121	-0.0566056932150339
-0.42546526	3.0313768	0.5288041953175976	-0.19548959308309	-0.2485859219312385
4.2970486	4.9958763	0.4147588105217653	0.3895712002311237	0.3451011490960555
3.6740665	8.881495	-0.3277942604408142	-0.1094559823085699	-0.1804773881237087
8.3756695	13.1694	0.241824751898694	0.7739172289425009	0.6183218440318421
3.8088565	3.741331	0.1741676387145306	0.5662387893447367	0.6460805292688656
9.940139	4.7798915	-0.4807943875747035	-0.0987819973303861	-0.3614713684205018
5.290336	6.0318284	-0.1465826451065195	0.2031323979468024	0.2140655583998377
6.3292146	8.810811	0.2321166221473108	0.5309805388036641	0.5103050467986081
3.958242	0.49329266	-0.1003817363220803	-0.0221028965604067	0.3571342350908841
0.83873266	6.0142117	0.5341053925001572	-0.1210323608550581	-0.1230451730996466
11.454408	7.0767875	0.2316659305154603	0.0465897388656113	0.1456335658920404
1.6484199	7.3919935	-0.0634983977424744	-0.0366453206680505	-0.0198383097528868
7.962299	-0.56737566	-0.432755464114777	-0.1351381889855403	-0.0577516047358057
6.713178	7.3059063	-0.4798318228943741	-0.2328476839025189	-0.3144100775112649
7.944258	8.382651	-0.0634983977424744	-0.0366453206680505	-0.0198383097528868
3.9961343	6.725928	0.1437694705478497	0.2321159105380297	0.3990523376860107
0.69812435	6.5962825	0.3942461887732158	-0.3789317340788288	-0.190987380375107
-1.0390239	1.9651748	-0.1283710604270271	-0.3341038859760461	-0.324786155619902
3.1916697	0.43490982	-0.1003817363220803	-0.0221028965604067	0.3571342350908841
8.070535	6.2305975	-0.2388176350716827	0.2228006113788121	-0.0566056932150339
1.90135	1.0993154	-0.1033966921372604	-0.1740220865537706	-0.0636611564250786
3.1291313	-1.11093	-0.3911509224385995	-0.1630348269195234	-0.1837053553896796
6.0449247	5.569236	0.2321166221473108	0.5309805388036641	0.5103050467986081
9.21886	0.6436812	-0.4584557011989896	-0.1842410995430491	-0.2793222551102252
11.184252	8.162495	-0.4807943875747035	-0.0987819973303861	-0.3614713684205018
4.2348695	4.845043	0.2316659305154603	0.0465897388656113	0.1456335658920404
3.2939265	4.8370605	0.4147588105217653	0.3895712002311237	0.3451011490960555
5.6718955	4.9157963	-0.0992303718038568	0.2611222288391681	0.3969113118559934
5.8232265	5.131777	-0.2388176350716827	0.2228006113788121	-0.0566056932150339
10.964349	4.828181	-0.4382241902761409	-0.2874112564712373	-0.4905054570860321
0.902357	1.4182776	0.3626175051528753	-0.329744755271837	-0.2046714316604374
10.323722	1.0390557	-0.4584557011989896	-0.1842410995430491	-0.2793222551102252
2.350911	8.3172245	0.3942461887732158	-0.3789317340788288	-0.190987380375107
4.926829	1.8054187	-0.3911509224385995	-0.1630348269195234	-0.1837053553896796
7.5909114	2.4859238	-0.432755464114777	-0.1351381889855403	-0.0577516047358057
2.427354	3.4205859	0.3626175051528753	-0.329744755271837	-0.2046714316604374
0.45192266	1.8056504	-0.1405748693386034	-0.0681863054530775	-0.0899752305480072
0.5773982	1.0121697	-0.1283710604270271	-0.3341038859760461	-0.324786155619902
0.7649069	7.95198	0.5341053925001572	-0.1210323608550581	-0.1230451730996466
3.8977075	3.3441217	0.3351343243519793	-0.0662760130932665	0.2553853112755932
-0.23492588	4.570821	0.3942461887732158	-0.3789317340788288	-0.190987380375107
2.5633404	4.9341216	0.3942461887732158	-0.3789317340788288	-0.190987380375107
4.76689	-2.3907316	-0.3899054914248209	-0.1700429835951273	0.1636705374940002
8.763816	6.737685	-0.2388176350716827	0.2228006113788121	-0.0566056932150339
4.5601273	5.3854647	0.1437694705478497	0.2321159105380297	0.3990523376860107
8.565345	5.9128375	-0.4798318228943741	-0.2328476839025189	-0.3144100775112649
2.7693827	8.912224	-0.3277942604408142	-0.1094559823085699	-0.1804773881237087
5.6584535	7.1198783	0.3724487259007845	-0.0928209879298431	-0.0599552439228594
10.626522	8.076863	-0.4807943875747035	-0.0987819973303861	-0.3614713684205018
4.1440372	5.821769	0.3351343243519793	-0.0662760130932665	0.2553853112755932
6.0578566	-0.3929189	-0.2661226447453018	-0.0991031447194252	-0.039073065782909
3.7950704	-1.8752153	-0.3911509224385995	-0.1630348269195234	-0.1837053553896796
12.740199	5.961314	-0.4798318228943741	-0.2328476839025189	-0.3144100775112649
8.444366	5.3152647	-0.2388176350716827	0.2228006113788121	-0.0566056932150339
4.8393064	1.9663572	-0.3911509224385995	-0.1630348269195234	-0.1837053553896796
4.350493	0.0072615906	-0.1003817363220803	-0.0221028965604067	0.3571342350908841
6.926885	4.338986	0.2321166221473108	0.5309805388036641	0.5103050467986081
9.898523	3.8782547	-0.4807943875747035	-0.0987819973303861	-0.3614713684205018
6.4090867	5.7697215	-0.0992303718038568	0.2611222288391681	0.3969113118559934
1.828746	5.3760448	0.4147588105217653	0.3895712002311237	0.3451011490960555
4.784656	6.3302574	0.3724487259007845	-0.0928209879298431	-0.0599552439228594
9.868497	8.056004	-0.4807943875747035	-0.0987819973303861	-0.3614713684205018
11.143981	7.8812885	-0.4807943875747035	-0.0987819973303861	-0.3614713684205018
4.981906	3.82708	0.1853443233461505	0.0473309879042885	0.1630195558358401
7.6284637	1.4206362	-0.3933715448562161	-0.1108244170823393	-0.2227082613376933
4.87895	5.5781193	0.1437694705478497	0.2321159105380297	0.3990523376860107
7.4050627	2.921306	-0.4584557011989896	-0.1842410995430491	-0.2793222551102252
3.6946557	7.5173917	-0.3277942604408142	-0.1094559823085699	-0.1804773881237087
-0.6858649	4.8784733	0.3942461887732158	-0.3789317340788288	-0.190987380375107
3.9294467	4.7774625	0.1853443233461505	0.0473309879042885	0.1630195558358401
7.8641872	-1.4160235	-0.5003548668633366	-0.0685745246997318	-0.1383424206591248
-2.9023142	1.5254031	0.4236026398898023	-0.2102784952395361	-0.1478763501420283
7.314688	-3.653568	-0.3899054914248209	-0.1700429835951273	0.1636705374940002
2.363922	5.012655	0.4147588105217653	0.3895712002311237	0.3451011490960555
8.511411	7.831168	-0.2388176350716827	0.2228006113788121	-0.0566056932150339
6.342574	-4.109609	-0.3899054914248209	-0.1700429835951273	0.1636705374940002
4.9922576	5.2119937	0.3351343243519793	-0.0662760130932665	0.2553853112755932
1.7977942	-2.4856591	-0.1283710604270271	-0.3341038859760461	-0.324786155619902
9.878897	3.975701	-0.5003548668633366	-0.0685745246997318	-0.1383424206591248
2.448153	2.3372247	-0.1405748693386034	-0.0681863054530775	-0.0899752305480072
4.4890985	4.137992	0.1853443233461505	0.0473309879042885	0.1630195558358401
12.262835	5.308344	-0.4798318228943741	-0.2328476839025189	-0.3144100775112649
4.8674755	1.0855104	-0.3911509224385995	-0.1630348269195234	-0.1837053553896796
10.454308	6.0026956	-0.4798318228943741	-0.2328476839025189	-0.3144100775112649
12.238706	6.30421	-0.4798318228943741	-0.2328476839025189	-0.3144100775112649
8.1093	5.1718802	-0.0992303718038568	0.2611222288391681	0.3969113118559934
-1.3253425	3.219165	0.5288041953175976	-0.19548959308309	-0.2485859219312385
5.5823827	5.7935615	-0.1617716766634717	0.1024532661385815	0.2378575797775201
6.3425117	-2.560202	-0.3899054914248209	-0.1700429835951273	0.1636705374940002
8.123001	6.3160095	0.3724487259007845	-0.0928209879298431	-0.0599552439228594
4.7126327	9.370603	0.2321166221473108	0.5309805388036641	0.5103050467986081
1.561293	2.9286985	-0.1033966921372604	-0.1740220865537706	-0.0636611564250786
-1.2594122	-1.4887586	0.4441892582553937	-0.3665502722430204	-0.280081608327998
2.057234	10.221861	0.579359983199812	0.072424902232294	0.0608906402041777
3.7157886	-0.44315735	-0.3911509224385995	-0.1630348269195234	-0.1837053553896796
2.4734237	9.089591	0.5372280300632415	0.1293607745326335	0.2081006152054307
6.4427443	8.071417	-0.0634983977424744	-0.0366453206680505	-0.0198383097528868
3.6631436	5.5166564	-0.0634983977424744	-0.0366453206680505	-0.0198383097528868
0.5559982	6.9251294	0.4147588105217653	0.3895712002311237	0.3451011490960555
6.6118684	-0.12819806	-0.432755464114777	-0.1351381889855403	-0.0577516047358057
6.1183624	5.202721	-0.0992303718038568	0.2611222288391681	0.3969113118559934
4.7314935	3.7745523	0.1437694705478497	0.2321159105380297	0.3990523376860107
-3.7007294	4.8560643	0.5288041953175976	-0.19548959308309	-0.2485859219312385
4.691864	9.284501	0.5003539835624571	-0.4412511683997093	-0.4172648429028923
7.9855685	5.7928915	-0.2388176350716827	0.2228006113788121	-0.0566056932150339
4.879893	8.657676	0.2321166221473108	0.5309805388036641	0.5103050467986081
4.12984	6.2496815	0.1437694705478497	0.2321159105380297	0.3990523376860107
0.37049425	1.3491429	0.3626175051528753	-0.329744755271837	-0.2046714316604374
0.951244	7.6311307	0.5372280300632415	0.1293607745326335	0.2081006152054307
7.0737433	-0.11812083	-0.5003548668633366	-0.0685745246997318	-0.1383424206591248
5.8781815	3.4887643	-0.0992303718038568	0.2611222288391681	0.3969113118559934
2.2857192	2.2336123	0.3351343243519793	-0.0662760130932665	0.2553853112755932
-2.1763382	0.09489316	0.3626175051528753	-0.329744755271837	-0.2046714316604374
3.025226	12.603559	0.579359983199812	0.072424902232294	0.0608906402041777
6.3806963	3.208945	-0.3933715448562161	-0.1108244170823393	-0.2227082613376933
1.4487813	5.5841603	0.4147588105217653	0.3895712002311237	0.3451011490960555
8.634723	3.472277	-0.3933715448562161	-0.1108244170823393	-0.2227082613376933
2.7959428	11.003088	0.579359983199812	0.072424902232294	0.0608906402041777
5.1399736	10.060545	0.2321166221473108	0.5309805388036641	0.5103050467986081
2.876739	8.070071	0.5372280300632415	0.1293607745326335	0.2081006152054307
5.8990774	1.6186669	-0.432755464114777	-0.1351381889855403	-0.0577516047358057
9.49465	1.493647	-0.4584557011989896	-0.1842410995430491	-0.2793222551102252
1.7456104	4.7504253	0.3626175051528753	-0.329744755271837	-0.2046714316604374
-0.4910022	0.7885223	0.4236026398898023	-0.2102784952395361	-0.1478763501420283
0.7733754	2.0459387	-0.1033966921372604	-0.1740220865537706	-0.0636611564250786
3.3728573	0.6179747	-0.1003817363220803	-0.0221028965604067	0.3571342350908841
1.4643881	4.563199	0.4146423668059997	-0.2060025355723199	0.5107188825025659
-0.5970068	5.7152133	0.3942461887732158	-0.3789317340788288	-0.190987380375107
-0.9646484	6.040705	0.5288041953175976	-0.19548959308309	-0.2485859219312385
2.1682293	11.234676	0.579359983199812	0.072424902232294	0.0608906402041777
5.7420354	10.474079	0.2321166221473108	0.5309805388036641	0.5103050467986081
6.0553923	1.038964	-0.2661226447453018	-0.0991031447194252	-0.039073065782909
6.7645082	0.26594004	-0.2661226447453018	-0.0991031447194252	-0.039073065782909
4.342332	-3.6023207	-0.3899054914248209	-0.1700429835951273	0.1636705374940002
8.042799	6.4889827	-0.2388176350716827	0.2228006113788121	-0.0566056932150339
1.0008987	5.80657	0.5341053925001572	-0.1210323608550581	-0.1230451730996466
3.3141103	6.9115815	0.4147588105217653	0.3895712002311237	0.3451011490960555
2.3281183	5.147192	0.3626175051528753	-0.329744755271837	-0.2046714316604374
1.6108778	3.2506175	0.3452691164968936	-0.0207442116481541	-0.0185173237448555
8.215112	1.5015509	-0.5003548668633366	-0.0685745246997318	-0.1383424206591248
7.99871	6.4106765	-0.2388176350716827	0.2228006113788121	-0.0566056932150339
4.207297	7.432592	0.1437694705478497	0.2321159105380297	0.3990523376860107
6.560748	6.7108536	-0.1617716766634717	0.1024532661385815	0.2378575797775201
6.5836782	10.054555	0.241824751898694	0.7739172289425009	0.6183218440318421
-0.32927504	5.129451	-0.0834423010649654	-0.0256517386590009	-0.1030846172596683
2.819497	6.0824223	0.4147588105217653	0.3895712002311237	0.3451011490960555
-1.8068352	3.3105655	0.4236026398898023	-0.2102784952395361	-0.1478763501420283
3.3904374	3.5498908	0.3351343243519793	-0.0662760130932665	0.2553853112755932
-0.33212233	1.1233102	0.3626175051528753	-0.329744755271837	-0.2046714316604374
11.052869	4.697187	-0.4807943875747035	-0.0987819973303861	-0.3614713684205018
-1.655559	9.29961	-0.1081339604223332	-0.2511006884030562	-0.2252028032268594
6.919151	8.577078	-0.4798318228943741	-0.2328476839025189	-0.3144100775112649
5.304649	-0.5778024	-0.1003817363220803	-0.0221028965604067	0.3571342350908841
0.42113578	6.462926	0.5341053925001572	-0.1210323608550581	-0.1230451730996466
7.167864	10.247649	0.241824751898694	0.7739172289425009	0.6183218440318421
-1.6652572	1.3974842	0.4236026398898023	-0.2102784952395361	-0.1478763501420283
2.1732554	-3.043843	-0.1283710604270271	-0.3341038859760461	-0.324786155619902
10.615671	3.6372898	-0.4382241902761409	-0.2874112564712373	-0.4905054570860321
1.3714181	8.879871	0.579359983199812	0.072424902232294	0.0608906402041777
2.31441	9.094925	0.3724487259007845	-0.0928209879298431	-0.0599552439228594
6.4152856	0.5400604	-0.0506944005111905	0.1207439504618547	-0.0511999756456371
1.2111692	10.272181	0.5003539835624571	-0.4412511683997093	-0.4172648429028923
4.6135583	-1.6327099	-0.3899054914248209	-0.1700429835951273	0.1636705374940002
14.4790535	8.118991	0.2316659305154603	0.0465897388656113	0.1456335658920404
9.968063	3.911553	-0.3933715448562161	-0.1108244170823393	-0.2227082613376933
0.15253115	-1.8388097	0.3381153171050453	0.0877896440235892	0.2156318693667766
9.712866	3.9576077	-0.4807943875747035	-0.0987819973303861	-0.3614713684205018
2.3344517	3.6259594	0.3351343243519793	-0.0662760130932665	0.2553853112755932
9.498268	6.4510736	-0.4807943875747035	-0.0987819973303861	-0.3614713684205018
0.21363088	6.5716734	0.5341053925001572	-0.1210323608550581	-0.1230451730996466
4.4475474	5.559193	-0.0834423010649654	-0.0256517386590009	-0.1030846172596683
4.06308	6.618782	0.1437694705478497	0.2321159105380297	0.3990523376860107
6.213017	5.341827	-0.0992303718038568	0.2611222288391681	0.3969113118559934
-2.3346584	5.198897	0.5288041953175976	-0.19548959308309	-0.2485859219312385
5.496591	9.891133	0.2321166221473108	0.5309805388036641	0.5103050467986081
1.2900307	5.666769	0.5341053925001572	-0.1210323608550581	-0.1230451730996466
1.3727502	6.214382	0.4147588105217653	0.3895712002311237	0.3451011490960555
2.6873271	11.350548	0.579359983199812	0.072424902232294	0.0608906402041777
-0.06917382	10.1767025	0.5003539835624571	-0.4412511683997093	-0.4172648429028923
0.16463877	8.41137	0.5341053925001572	-0.1210323608550581	-0.1230451730996466
-0.72304213	2.3840022	0.5288041953175976	-0.19548959308309	-0.2485859219312385
4.4692197	-3.4958124	-0.3899054914248209	-0.1700429835951273	0.1636705374940002
2.8616502	-1.2346241	-0.3911509224385995	-0.1630348269195234	-0.1837053553896796
2.4638753	7.4031363	0.4146423668059997	-0.2060025355723199	0.5107188825025659
3.1164958	1.7018659	-0.1033966921372604	-0.1740220865537706	-0.0636611564250786
9.042394	7.3528013	-0.2388176350716827	0.2228006113788121	-0.0566056932150339
11.291553	4.0898666	-0.4798318228943741	-0.2328476839025189	-0.3144100775112649
8.288306	12.659855	0.241824751898694	0.7739172289425009	0.6183218440318421
4.7771935	1.7702203	-0.0506944005111905	0.1207439504618547	-0.0511999756456371
5.294017	8.701522	0.2321166221473108	0.5309805388036641	0.5103050467986081
3.7310197	6.315316	0.1437694705478497	0.2321159105380297	0.3990523376860107
-2.1073823	1.7726521	0.4236026398898023	-0.2102784952395361	-0.1478763501420283
6.5290174	0.71671003	-0.0506944005111905	0.1207439504618547	-0.0511999756456371
-0.9785549	-0.23342635	0.4441892582553937	-0.3665502722430204	-0.280081608327998
10.173897	6.1165924	-0.4807943875747035	-0.0987819973303861	-0.3614713684205018
0.6248953	4.0826	0.3626175051528753	-0.329744755271837	-0.2046714316604374
5.1353025	4.521231	0.1741676387145306	0.5662387893447367	0.6460805292688656
-5.0080056	4.527837	0.5288041953175976	-0.19548959308309	-0.2485859219312385
2.397061	3.8967526	0.3351343243519793	-0.0662760130932665	0.2553853112755932
10.869614	5.810687	-0.4798318228943741	-0.2328476839025189	-0.3144100775112649
-0.41415182	7.133975	0.5341053925001572	-0.1210323608550581	-0.1230451730996466
0.3990988	4.0079627	0.3626175051528753	-0.329744755271837	-0.2046714316604374
3.0056136	5.6382637	-0.3277942604408142	-0.1094559823085699	-0.1804773881237087
6.178871	0.65284795	-0.2661226447453018	-0.0991031447194252	-0.039073065782909
-2.7175949	2.8116198	0.4236026398898023	-0.2102784952395361	-0.1478763501420283
0.008040811	3.5564692	0.4146423668059997	-0.2060025355723199	0.5107188825025659
11.179139	6.6289625	-0.4798318228943741	-0.2328476839025189	-0.3144100775112649
7.366798	8.553218	-0.4798318228943741	-0.2328476839025189	-0.3144100775112649
0.785163	2.7093742	-0.1405748693386034	-0.0681863054530775	-0.0899752305480072
5.966352	6.123992	-0.0992303718038568	0.2611222288391681	0.3969113118559934
-1.347065	5.969823	0.5288041953175976	-0.19548959308309	-0.2485859219312385
3.4393713	4.7134166	0.4147588105217653	0.3895712002311237	0.3451011490960555
9.148719	5.362215	-0.4807943875747035	-0.0987819973303861	-0.3614713684205018
6.8106813	6.6031766	-0.1465826451065195	0.2031323979468024	0.2140655583998377
3.062527	3.4622598	0.3351343243519793	-0.0662760130932665	0.2553853112755932
10.113647	4.4575944	-0.4798318228943741	-0.2328476839025189	-0.3144100775112649
2.8182673	12.350897	0.579359983199812	0.072424902232294	0.0608906402041777
0.17967795	7.440359	-0.1081339604223332	-0.2511006884030562	-0.2252028032268594
2.6910875	5.5611143	-0.0834423010649654	-0.0256517386590009	-0.1030846172596683
7.884162	11.199191	0.241824751898694	0.7739172289425009	0.6183218440318421
4.6899967	3.1222532	-0.3911509224385995	-0.1630348269195234	-0.1837053553896796
2.8479984	2.692033	0.4236026398898023	-0.2102784952395361	-0.1478763501420283
10.725111	3.5726812	-0.5003548668633366	-0.0685745246997318	-0.1383424206591248
1.9311601	9.533356	0.5003539835624571	-0.4412511683997093	-0.4172648429028923
3.0404148	3.7094572	0.1853443233461505	0.0473309879042885	0.1630195558358401
8.646931	0.8065285	-0.4584557011989896	-0.1842410995430491	-0.2793222551102252
1.3774185	8.898531	0.579359983199812	0.072424902232294	0.0608906402041777
3.4898844	5.3887053	0.4147588105217653	0.3895712002311237	0.3451011490960555
0.17587812	4.7495713	0.5341053925001572	-0.1210323608550581	-0.1230451730996466
6.3335114	4.424698	-0.0992303718038568	0.2611222288391681	0.3969113118559934
10.799796	7.0769873	-0.4798318228943741	-0.2328476839025189	-0.3144100775112649
5.4722047	8.327205	-0.0634983977424744	-0.0366453206680505	-0.0198383097528868
1.3793877	10.188633	0.5003539835624571	-0.4412511683997093	-0.4172648429028923
4.781621	-2.31632	-0.3899054914248209	-0.1700429835951273	0.1636705374940002
0.43602586	5.5650153	0.3942461887732158	-0.3789317340788288	-0.190987380375107
7.808023	-1.6899742	-0.432755464114777	-0.1351381889855403	-0.0577516047358057
6.161461	0.5246064	-0.5003548668633366	-0.0685745246997318	-0.1383424206591248
0.94008386	8.906809	0.579359983199812	0.072424902232294	0.0608906402041777
8.249716	9.760977	-0.4798318228943741	-0.2328476839025189	-0.3144100775112649
6.374954	-0.09546606	-0.3911509224385995	-0.1630348269195234	-0.1837053553896796
10.710574	2.9195845	-0.5003548668633366	-0.0685745246997318	-0.1383424206591248
5.345985	0.8193845	-0.2070964922136312	0.2707543125347189	0.2746531145847835
6.4239745	1.7962179	-0.0506944005111905	0.1207439504618547	-0.0511999756456371
3.1336138	11.773326	0.579359983199812	0.072424902232294	0.0608906402041777
-0.22462836	-0.66669315	-0.1405748693386034	-0.0681863054530775	-0.0899752305480072
0.18444578	1.8423468	0.4236026398898023	-0.2102784952395361	-0.1478763501420283
2.993887	6.383177	0.3724487259007845	-0.0928209879298431	-0.0599552439228594
14.331584	8.09636	0.2316659305154603	0.0465897388656113	0.1456335658920404
0.48988584	2.8146846	0.4236026398898023	-0.2102784952395361	-0.1478763501420283
0.42507944	9.940334	0.579359983199812	0.072424902232294	0.0608906402041777
3.504927	10.550398	0.5372280300632415	0.1293607745326335	0.2081006152054307
3.6338313	8.441945	0.3724487259007845	-0.0928209879298431	-0.0599552439228594
2.8715367	3.937139	0.3351343243519793	-0.0662760130932665	0.2553853112755932
9.234695	3.3790035	-0.3933715448562161	-0.1108244170823393	-0.2227082613376933
10.042289	2.7504885	-0.5003548668633366	-0.0685745246997318	-0.1383424206591248
3.3732557	9.798405	-0.4798318228943741	-0.2328476839025189	-0.3144100775112649
4.85653	4.221778	0.1853443233461505	0.0473309879042885	0.1630195558358401
2.5205293	1.0574389	0.3452691164968936	-0.0207442116481541	-0.0185173237448555
3.1655035	8.549419	-0.3277942604408142	-0.1094559823085699	-0.1804773881237087
8.145686	3.650119	-0.3933715448562161	-0.1108244170823393	-0.2227082613376933
-1.9852397	4.008157	0.5288041953175976	-0.19548959308309	-0.2485859219312385
6.946607	2.841278	-0.2070964922136312	0.2707543125347189	0.2746531145847835
3.782641	8.165344	0.3724487259007845	-0.0928209879298431	-0.0599552439228594
3.8694224	3.3822181	-0.2070964922136312	0.2707543125347189	0.2746531145847835
7.989267	5.059969	-0.4807943875747035	-0.0987819973303861	-0.3614713684205018
-0.36522087	3.160404	-0.1033966921372604	-0.1740220865537706	-0.0636611564250786
5.4089622	2.6138551	-0.3911509224385995	-0.1630348269195234	-0.1837053553896796
1.7229046	5.4963403	0.4147588105217653	0.3895712002311237	0.3451011490960555
10.126633	5.401349	-0.4807943875747035	-0.0987819973303861	-0.3614713684205018
1.2029182	3.922587	0.3626175051528753	-0.329744755271837	-0.2046714316604374
3.721811	8.006634	0.3724487259007845	-0.0928209879298431	-0.0599552439228594
5.161172	10.101651	0.2321166221473108	0.5309805388036641	0.5103050467986081
7.136357	-0.7335746	-0.432755464114777	-0.1351381889855403	-0.0577516047358057
-0.49881765	1.0591018	0.3626175051528753	-0.329744755271837	-0.2046714316604374
6.4455256	7.901292	0.2321166221473108	0.5309805388036641	0.5103050467986081
8.143872	9.358092	-0.4798318228943741	-0.2328476839025189	-0.3144100775112649
9.081349	7.7500453	-0.2388176350716827	0.2228006113788121	-0.0566056932150339
8.043009	7.625887	0.3724487259007845	-0.0928209879298431	-0.0599552439228594
8.869725	4.061143	-0.4584557011989896	-0.1842410995430491	-0.2793222551102252
11.239126	3.3226871	-0.4382241902761409	-0.2874112564712373	-0.4905054570860321
1.9403995	3.4429014	0.4146423668059997	-0.2060025355723199	0.5107188825025659
12.980816	5.3472657	-0.4798318228943741	-0.2328476839025189	-0.3144100775112649
3.9447794	-1.2532346	-0.3911509224385995	-0.1630348269195234	-0.1837053553896796
2.0041947	1.6743575	0.3381153171050453	0.0877896440235892	0.2156318693667766
0.06171167	6.1522827	0.5341053925001572	-0.1210323608550581	-0.1230451730996466
7.4893117	7.2885103	-0.2388176350716827	0.2228006113788121	-0.0566056932150339
2.1349244	4.717915	0.4147588105217653	0.3895712002311237	0.3451011490960555
15.178114	1.4336784	-0.4382241902761409	-0.2874112564712373	-0.4905054570860321
8.36412	9.252149	-0.4798318228943741	-0.2328476839025189	-0.3144100775112649
2.2180078	5.1004224	0.4147588105217653	0.3895712002311237	0.3451011490960555
3.4776123	3.9705074	0.1853443233461505	0.0473309879042885	0.1630195558358401
9.585322	3.5653863	-0.4798318228943741	-0.2328476839025189	-0.3144100775112649
11.175579	9.137927	-0.4807943875747035	-0.0987819973303861	-0.3614713684205018
5.429455	-2.0626636	-0.3899054914248209	-0.1700429835951273	0.1636705374940002
0.01710722	4.2423744	0.4146423668059997	-0.2060025355723199	0.5107188825025659
-2.5959587	4.573958	0.5288041953175976	-0.19548959308309	-0.2485859219312385
0.38423318	9.867178	0.579359983199812	0.072424902232294	0.0608906402041777
0.09945612	5.387057	0.5288041953175976	-0.19548959308309	-0.2485859219312385
8.579089	2.5316358	-0.3933715448562161	-0.1108244170823393	-0.2227082613376933
4.0496316	8.648322	0.3724487259007845	-0.0928209879298431	-0.0599552439228594
1.986357	1.0695468	-0.1033966921372604	-0.1740220865537706	-0.0636611564250786
0.20832855	9.715736	0.579359983199812	0.072424902232294	0.0608906402041777
5.80821	1.3909398	-0.2070964922136312	0.2707543125347189	0.2746531145847835
1.6905115	6.1802816	0.5288041953175976	-0.19548959308309	-0.2485859219312385
5.6533155	6.784146	-0.1465826451065195	0.2031323979468024	0.2140655583998377
2.5286615	6.4382834	0.4147588105217653	0.3895712002311237	0.3451011490960555
6.8130713	5.6701427	-0.0992303718038568	0.2611222288391681	0.3969113118559934
0.28554413	10.612408	0.5003539835624571	-0.4412511683997093	-0.4172648429028923
1.84059	2.1845858	0.3452691164968936	-0.0207442116481541	-0.0185173237448555
8.271845	4.4287844	-0.3933715448562161	-0.1108244170823393	-0.2227082613376933
3.0426323	1.7459962	-0.3911509224385995	-0.1630348269195234	-0.1837053553896796
9.101396	3.2044208	-0.4584557011989896	-0.1842410995430491	-0.2793222551102252
6.459226	5.406007	0.2321166221473108	0.5309805388036641	0.5103050467986081
2.1062005	4.7982616	0.4147588105217653	0.3895712002311237	0.3451011490960555
6.5890408	6.987715	-0.1617716766634717	0.1024532661385815	0.2378575797775201
4.530932	-0.026698899	-0.2661226447453018	-0.0991031447194252	-0.039073065782909
6.5232844	5.9722915	0.3724487259007845	-0.0928209879298431	-0.0599552439228594
9.35943	7.257081	-0.4798318228943741	-0.2328476839025189	-0.3144100775112649
1.1551235	9.666882	0.579359983199812	0.072424902232294	0.0608906402041777
1.0605209	0.11011012	0.3381153171050453	0.0877896440235892	0.2156318693667766
1.9451461	5.0938125	-0.0834423010649654	-0.0256517386590009	-0.1030846172596683
5.2963653	-0.6062314	-0.2661226447453018	-0.0991031447194252	-0.039073065782909
13.159817	2.2523742	-0.4382241902761409	-0.2874112564712373	-0.4905054570860321
1.5817314	-2.4174578	-0.1283710604270271	-0.3341038859760461	-0.324786155619902
-3.1892462	0.28779164	0.4236026398898023	-0.2102784952395361	-0.1478763501420283
7.20727	8.126021	-0.0634983977424744	-0.0366453206680505	-0.0198383097528868
2.7544441	6.771229	-0.3277942604408142	-0.1094559823085699	-0.1804773881237087
9.979856	4.4348254	-0.4807943875747035	-0.0987819973303861	-0.3614713684205018
5.283508	7.986899	0.3724487259007845	-0.0928209879298431	-0.0599552439228594
9.5784	0.3418456	-0.5003548668633366	-0.0685745246997318	-0.1383424206591248
-0.3412342	1.6263738	-0.1283710604270271	-0.3341038859760461	-0.324786155619902
2.9112666	8.001794	0.3942461887732158	-0.3789317340788288	-0.190987380375107
6.1342688	2.260894	-0.3911509224385995	-0.1630348269195234	-0.1837053553896796
6.408362	2.3699622	0.1853443233461505	0.0473309879042885	0.1630195558358401
5.689547	6.6116486	-0.3277942604408142	-0.1094559823085699	-0.1804773881237087
0.026241908	3.7258656	0.4146423668059997	-0.2060025355723199	0.5107188825025659
5.4010987	4.245028	0.1853443233461505	0.0473309879042885	0.1630195558358401
12.195548	5.853656	-0.4798318228943741	-0.2328476839025189	-0.3144100775112649
0.4487025	8.832111	0.5003539835624571	-0.4412511683997093	-0.4172648429028923
2.4611948	6.9717393	0.4147588105217653	0.3895712002311237	0.3451011490960555
7.9780226	3.4182367	-0.432755464114777	-0.1351381889855403	-0.0577516047358057
6.4219203	4.0619655	0.1853443233461505	0.0473309879042885	0.1630195558358401
2.0275533	11.821652	0.579359983199812	0.072424902232294	0.0608906402041777
-0.14171015	4.326152	0.3942461887732158	-0.3789317340788288	-0.190987380375107
-1.5831703	9.956212	-0.1081339604223332	-0.2511006884030562	-0.2252028032268594
6.688185	3.1140554	-0.432755464114777	-0.1351381889855403	-0.0577516047358057
-0.19704984	2.6565416	-0.1033966921372604	-0.1740220865537706	-0.0636611564250786
3.9992623	8.11558	0.3724487259007845	-0.0928209879298431	-0.0599552439228594
3.181779	0.65519017	-0.1003817363220803	-0.0221028965604067	0.3571342350908841
0.9991823	4.745358	0.4146423668059997	-0.2060025355723199	0.5107188825025659
4.3070354	6.4142737	0.1437694705478497	0.2321159105380297	0.3990523376860107
5.6644793	4.6941423	-0.3277942604408142	-0.1094559823085699	-0.1804773881237087
6.8845124	7.505081	-0.0634983977424744	-0.0366453206680505	-0.0198383097528868
7.2698336	6.990674	-0.0634983977424744	-0.0366453206680505	-0.0198383097528868
-0.73299843	5.1445193	0.3942461887732158	-0.3789317340788288	-0.190987380375107
5.9409857	4.2612863	0.1437694705478497	0.2321159105380297	0.3990523376860107
0.5579578	2.3963895	0.3381153171050453	0.0877896440235892	0.2156318693667766
11.960796	6.741814	-0.4807943875747035	-0.0987819973303861	-0.3614713684205018
1.0193348	4.408759	0.3452691164968936	-0.0207442116481541	-0.0185173237448555
7.2721324	10.92443	0.241824751898694	0.7739172289425009	0.6183218440318421
3.4731915	3.2891014	0.1741676387145306	0.5662387893447367	0.6460805292688656
1.9556149	-1.0360388	-0.3911509224385995	-0.1630348269195234	-0.1837053553896796
6.685455	5.3160443	-0.0834423010649654	-0.0256517386590009	-0.1030846172596683
3.724592	8.372575	0.3724487259007845	-0.0928209879298431	-0.0599552439228594
1.7746928	6.7986326	0.4147588105217653	0.3895712002311237	0.3451011490960555
-1.0029913	5.3158617	0.5288041953175976	-0.19548959308309	-0.2485859219312385
1.4421033	2.948335	-0.1033966921372604	-0.1740220865537706	-0.0636611564250786
7.842772	7.733081	-0.0634983977424744	-0.0366453206680505	-0.0198383097528868
1.8419725	-1.1347623	-0.1283710604270271	-0.3341038859760461	-0.324786155619902
6.103366	7.966803	-0.4798318228943741	-0.2328476839025189	-0.3144100775112649
7.4783487	5.3581758	0.3724487259007845	-0.0928209879298431	-0.0599552439228594
7.4748273	5.4066434	-0.2388176350716827	0.2228006113788121	-0.0566056932150339
9.66784	7.6053877	-0.4807943875747035	-0.0987819973303861	-0.3614713684205018
5.797185	0.29154372	-0.3911509224385995	-0.1630348269195234	-0.1837053553896796
10.386767	4.717579	-0.3933715448562161	-0.1108244170823393	-0.2227082613376933
5.162753	8.877925	0.2321166221473108	0.5309805388036641	0.5103050467986081
-0.49800506	3.0989408	-0.1033966921372604	-0.1740220865537706	-0.0636611564250786
2.437735	-1.2373341	-0.1283710604270271	-0.3341038859760461	-0.324786155619902
3.7934961	6.1973433	-0.1617716766634717	0.1024532661385815	0.2378575797775201
5.063448	1.9528853	-0.1003817363220803	-0.0221028965604067	0.3571342350908841
3.9957972	4.5792794	0.1437694705478497	0.2321159105380297	0.3990523376860107
-1.1683211	10.717696	0.5003539835624571	-0.4412511683997093	-0.4172648429028923
3.7572935	8.00243	0.3724487259007845	-0.0928209879298431	-0.0599552439228594
1.2371564	9.602542	0.579359983199812	0.072424902232294	0.0608906402041777
5.3038516	-1.396029	-0.3899054914248209	-0.1700429835951273	0.1636705374940002
3.8545785	6.9518123	0.3724487259007845	-0.0928209879298431	-0.0599552439228594
11.999138	7.7823834	0.2316659305154603	0.0465897388656113	0.1456335658920404
10.714491	8.106984	-0.4807943875747035	-0.0987819973303861	-0.3614713684205018
-0.41669556	7.0822372	0.3942461887732158	-0.3789317340788288	-0.190987380375107
2.8593922	7.370477	0.4146423668059997	-0.2060025355723199	0.5107188825025659
4.807908	4.3726187	0.1741676387145306	0.5662387893447367	0.6460805292688656
1.7266204	5.591245	0.4147588105217653	0.3895712002311237	0.3451011490960555
0.7777483	9.358362	0.579359983199812	0.072424902232294	0.0608906402041777
2.674931	9.760164	0.579359983199812	0.072424902232294	0.0608906402041777
1.1498209	9.764636	0.5003539835624571	-0.4412511683997093	-0.4172648429028923
7.0549717	-0.59837735	-0.432755464114777	-0.1351381889855403	-0.0577516047358057
6.563207	0.1140851	-0.2661226447453018	-0.0991031447194252	-0.039073065782909
2.922674	2.278942	-0.1405748693386034	-0.0681863054530775	-0.0899752305480072
12.755726	7.702024	0.2316659305154603	0.0465897388656113	0.1456335658920404
8.146527	0.10141246	-0.432755464114777	-0.1351381889855403	-0.0577516047358057
9.633503	1.6695334	-0.4584557011989896	-0.1842410995430491	-0.2793222551102252
5.4424067	4.9349637	0.2321166221473108	0.5309805388036641	0.5103050467986081
3.0918715	5.3977976	-0.0834423010649654	-0.0256517386590009	-0.1030846172596683
-0.5995598	1.5501044	0.4236026398898023	-0.2102784952395361	-0.1478763501420283
7.315615	6.602635	-0.0992303718038568	0.2611222288391681	0.3969113118559934
6.50094	5.221959	-0.0992303718038568	0.2611222288391681	0.3969113118559934
4.570087	7.299646	-0.0634983977424744	-0.0366453206680505	-0.0198383097528868
2.0046315	2.1214304	-0.1405748693386034	-0.0681863054530775	-0.0899752305480072
11.513645	7.4201174	0.2316659305154603	0.0465897388656113	0.1456335658920404
5.622677	0.10723947	-0.2070964922136312	0.2707543125347189	0.2746531145847835
0.81567144	4.506385	0.4146423668059997	-0.2060025355723199	0.5107188825025659
7.136568	4.8701167	-0.0992303718038568	0.2611222288391681	0.3969113118559934
-1.571517	2.247539	0.4236026398898023	-0.2102784952395361	-0.1478763501420283
5.2875986	3.3444493	0.1741676387145306	0.5662387893447367	0.6460805292688656
-3.254465	4.425924	0.5288041953175976	-0.19548959308309	-0.2485859219312385
-1.1572669	0.5412173	0.3626175051528753	-0.329744755271837	-0.2046714316604374
6.2910113	1.6946898	-0.0506944005111905	0.1207439504618547	-0.0511999756456371
9.087746	9.422282	-0.4798318228943741	-0.2328476839025189	-0.3144100775112649
2.7134924	11.026813	0.579359983199812	0.072424902232294	0.0608906402041777
2.3417616	5.837412	0.4147588105217653	0.3895712002311237	0.3451011490960555
3.552257	6.8085504	0.4147588105217653	0.3895712002311237	0.3451011490960555
1.294751	-1.0577745	0.3381153171050453	0.0877896440235892	0.2156318693667766
7.8355126	2.665055	-0.4584557011989896	-0.1842410995430491	-0.2793222551102252
5.2233934	9.321722	0.2321166221473108	0.5309805388036641	0.5103050467986081
-2.868249	3.2528245	0.5982600801876088	0.5569004211110271	0.6570307049617135
8.500651	3.0241923	-0.3933715448562161	-0.1108244170823393	-0.2227082613376933
7.2048845	7.7404704	0.3724487259007845	-0.0928209879298431	-0.0599552439228594
4.431714	4.483065	0.1853443233461505	0.0473309879042885	0.1630195558358401
1.4056113	6.360115	0.4147588105217653	0.3895712002311237	0.3451011490960555
5.169337	3.2534752	-0.0506944005111905	0.1207439504618547	-0.0511999756456371
6.12305	-0.9045009	-0.432755464114777	-0.1351381889855403	-0.0577516047358057
1.8295283	0.3528976	0.3381153171050453	0.0877896440235892	0.2156318693667766
3.9803276	5.6223545	-0.0834423010649654	-0.0256517386590009	-0.1030846172596683
4.387517	1.4023675	-0.3911509224385995	-0.1630348269195234	-0.1837053553896796
9.424417	3.9975853	-0.4807943875747035	-0.0987819973303861	-0.3614713684205018
-0.4598887	10.398421	0.5003539835624571	-0.4412511683997093	-0.4172648429028923
-2.7529526	3.9666615	0.5288041953175976	-0.19548959308309	-0.2485859219312385
9.990135	1.9489262	-0.4584557011989896	-0.1842410995430491	-0.2793222551102252
2.2354124	1.1526703	-0.1405748693386034	-0.0681863054530775	-0.0899752305480072
2.305722	9.2369585	-0.3277942604408142	-0.1094559823085699	-0.1804773881237087
1.7374657	10.273086	0.579359983199812	0.072424902232294	0.0608906402041777
7.068307	8.655103	-0.4798318228943741	-0.2328476839025189	-0.3144100775112649
2.1212907	5.7029667	0.4147588105217653	0.3895712002311237	0.3451011490960555
3.6989822	6.3461633	-0.1617716766634717	0.1024532661385815	0.2378575797775201
4.592822	3.033006	-0.2070964922136312	0.2707543125347189	0.2746531145847835
4.426292	2.401865	-0.1003817363220803	-0.0221028965604067	0.3571342350908841
8.141997	8.632386	-0.0634983977424744	-0.0366453206680505	-0.0198383097528868
6.633442	6.603539	-0.0634983977424744	-0.0366453206680505	-0.0198383097528868
2.3889573	2.7453556	0.3452691164968936	-0.0207442116481541	-0.0185173237448555
4.360025	6.3958287	0.1437694705478497	0.2321159105380297	0.3990523376860107
6.472315	3.7950246	-0.2070964922136312	0.2707543125347189	0.2746531145847835
-0.20157406	6.537564	0.5341053925001572	-0.1210323608550581	-0.1230451730996466
5.4812646	9.183072	0.2321166221473108	0.5309805388036641	0.5103050467986081
-0.30807593	5.6106915	0.5288041953175976	-0.19548959308309	-0.2485859219312385
3.8034377	6.23258	-0.3277942604408142	-0.1094559823085699	-0.1804773881237087
1.8121562	6.0864806	0.3942461887732158	-0.3789317340788288	-0.190987380375107
1.3211894	6.030937	0.3724487259007845	-0.0928209879298431	-0.0599552439228594
9.424058	1.387608	-0.4584557011989896	-0.1842410995430491	-0.2793222551102252
5.0708146	8.123577	0.3724487259007845	-0.0928209879298431	-0.0599552439228594
-0.81713593	-0.051122632	0.4441892582553937	-0.3665502722430204	-0.280081608327998
0.83889675	10.917609	0.5003539835624571	-0.4412511683997093	-0.4172648429028923
1.699925	10.617441	0.579359983199812	0.072424902232294	0.0608906402041777
6.0204215	-0.15128826	-0.2661226447453018	-0.0991031447194252	-0.039073065782909
5.06455	10.490646	0.5372280300632415	0.1293607745326335	0.2081006152054307
5.9854174	0.8443233	-0.432755464114777	-0.1351381889855403	-0.0577516047358057
-0.2022507	3.9528642	0.3942461887732158	-0.3789317340788288	-0.190987380375107
-0.12227575	1.9095786	0.4236026398898023	-0.2102784952395361	-0.1478763501420283
5.55531	3.6831033	0.1437694705478497	0.2321159105380297	0.3990523376860107
2.5867271	-1.3942654	-0.3911509224385995	-0.1630348269195234	-0.1837053553896796
3.0135546	7.087383	0.4147588105217653	0.3895712002311237	0.3451011490960555
-5.0985065	4.758917	0.5288041953175976	-0.19548959308309	-0.2485859219312385
0.8015834	5.4094763	-0.0834423010649654	-0.0256517386590009	-0.1030846172596683
4.9065814	5.824705	-0.0834423010649654	-0.0256517386590009	-0.1030846172596683
2.0535176	-0.016625274	0.3381153171050453	0.0877896440235892	0.2156318693667766
5.9166384	4.0434275	-0.2661226447453018	-0.0991031447194252	-0.039073065782909
4.9154296	-0.4456326	-0.2661226447453018	-0.0991031447194252	-0.039073065782909
3.6224592	8.067541	-0.3277942604408142	-0.1094559823085699	-0.1804773881237087
2.0648143	12.1139765	0.579359983199812	0.072424902232294	0.0608906402041777
2.198521	8.053259	0.3351343243519793	-0.0662760130932665	0.2553853112755932
9.12649	6.804009	-0.2388176350716827	0.2228006113788121	-0.0566056932150339
1.4320221	9.18528	0.5003539835624571	-0.4412511683997093	-0.4172648429028923
3.6079586	7.508155	0.4147588105217653	0.3895712002311237	0.3451011490960555
11.877379	5.2728076	-0.4798318228943741	-0.2328476839025189	-0.3144100775112649
5.5408964	1.2208489	-0.1003817363220803	-0.0221028965604067	0.3571342350908841
0.108159944	11.822684	0.5003539835624571	-0.4412511683997093	-0.4172648429028923
12.138717	7.171824	0.2316659305154603	0.0465897388656113	0.1456335658920404
-1.5946218	4.7963147	0.5288041953175976	-0.19548959308309	-0.2485859219312385
7.390135	6.953336	-0.2388176350716827	0.2228006113788121	-0.0566056932150339
5.996812	8.660105	-0.0634983977424744	-0.0366453206680505	-0.0198383097528868
4.1828275	8.160221	0.3724487259007845	-0.0928209879298431	-0.0599552439228594
6.7553654	4.9979796	-0.0634983977424744	-0.0366453206680505	-0.0198383097528868
1.4094112	5.7679014	0.4146423668059997	-0.2060025355723199	0.5107188825025659
-0.37579843	2.990572	-0.1283710604270271	-0.3341038859760461	-0.324786155619902
14.558715	8.138264	0.2316659305154603	0.0465897388656113	0.1456335658920404
7.7591243	2.7373948	-0.432755464114777	-0.1351381889855403	-0.0577516047358057
12.391239	5.18953	-0.4798318228943741	-0.2328476839025189	-0.3144100775112649
10.106063	4.0352283	-0.3933715448562161	-0.1108244170823393	-0.2227082613376933
4.220905	5.210707	-0.0992303718038568	0.2611222288391681	0.3969113118559934
7.644184	2.1217933	-0.3933715448562161	-0.1108244170823393	-0.2227082613376933
2.8095455	9.301278	-0.3277942604408142	-0.1094559823085699	-0.1804773881237087
5.802936	4.0457115	0.1853443233461505	0.0473309879042885	0.1630195558358401
-4.9069715	5.3682413	0.5288041953175976	-0.19548959308309	-0.2485859219312385
12.990461	2.4586673	-0.4382241902761409	-0.2874112564712373	-0.4905054570860321
9.296578	2.3536248	-0.4584557011989896	-0.1842410995430491	-0.2793222551102252
3.1404777	10.606593	0.579359983199812	0.072424902232294	0.0608906402041777
5.5277896	1.8477039	0.1437694705478497	0.2321159105380297	0.3990523376860107
-0.07805597	10.093918	0.5003539835624571	-0.4412511683997093	-0.4172648429028923
0.17150046	7.4631095	0.5341053925001572	-0.1210323608550581	-0.1230451730996466
2.8387113	10.964071	0.5372280300632415	0.1293607745326335	0.2081006152054307
4.810034	8.07813	-0.3277942604408142	-0.1094559823085699	-0.1804773881237087
2.0611699	9.396897	0.579359983199812	0.072424902232294	0.0608906402041777
3.171834	10.578705	0.5372280300632415	0.1293607745326335	0.2081006152054307
7.644686	4.6062756	0.2321166221473108	0.5309805388036641	0.5103050467986081
0.99707425	9.287507	0.5003539835624571	-0.4412511683997093	-0.4172648429028923
2.438982	2.7482755	-0.1033966921372604	-0.1740220865537706	-0.0636611564250786
7.191745	5.3364	-0.0992303718038568	0.2611222288391681	0.3969113118559934
7.7204533	3.541223	-0.0992303718038568	0.2611222288391681	0.3969113118559934
2.8242528	6.0780535	0.4147588105217653	0.3895712002311237	0.3451011490960555
-2.1426797	4.019692	0.5288041953175976	-0.19548959308309	-0.2485859219312385
-0.84836406	0.4935072	0.4236026398898023	-0.2102784952395361	-0.1478763501420283
3.4085693	3.7427275	0.3351343243519793	-0.0662760130932665	0.2553853112755932
10.560911	2.0072637	-0.5003548668633366	-0.0685745246997318	-0.1383424206591248
4.256374	7.843148	0.3724487259007845	-0.0928209879298431	-0.0599552439228594
3.651743	3.9333744	0.1741676387145306	0.5662387893447367	0.6460805292688656
-0.18216741	5.2936764	0.3626175051528753	-0.329744755271837	-0.2046714316604374
5.295819	-0.28150246	-0.2661226447453018	-0.0991031447194252	-0.039073065782909
4.119897	7.0665708	0.3724487259007845	-0.0928209879298431	-0.0599552439228594
0.6041914	0.25487602	-0.1033966921372604	-0.1740220865537706	-0.0636611564250786
1.5198886	11.588279	0.579359983199812	0.072424902232294	0.0608906402041777
9.230364	2.8058777	-0.3933715448562161	-0.1108244170823393	-0.2227082613376933
7.549156	8.178289	-0.0634983977424744	-0.0366453206680505	-0.0198383097528868
1.7178527	8.372711	0.579359983199812	0.072424902232294	0.0608906402041777
1.1869715	6.342712	0.3724487259007845	-0.0928209879298431	-0.0599552439228594
7.8580575	-2.0546014	-0.432755464114777	-0.1351381889855403	-0.0577516047358057
-3.5050461	3.774922	0.5288041953175976	-0.19548959308309	-0.2485859219312385
-3.5154772	5.739956	0.5288041953175976	-0.19548959308309	-0.2485859219312385
8.727015	5.166487	-0.4807943875747035	-0.0987819973303861	-0.3614713684205018
8.70122	1.2695115	-0.4584557011989896	-0.1842410995430491	-0.2793222551102252
2.9705992	10.8406725	0.579359983199812	0.072424902232294	0.0608906402041777
12.686792	6.157603	-0.4798318228943741	-0.2328476839025189	-0.3144100775112649
1.2437328	7.4168963	0.3942461887732158	-0.3789317340788288	-0.190987380375107
3.4588404	5.2162104	-0.4798318228943741	-0.2328476839025189	-0.3144100775112649
-0.38131383	5.1940618	0.4147588105217653	0.3895712002311237	0.3451011490960555
3.764509	8.741552	0.3724487259007845	-0.0928209879298431	-0.0599552439228594
0.9058957	7.5042644	-0.0634983977424744	-0.0366453206680505	-0.0198383097528868
8.230756	7.261477	-0.2388176350716827	0.2228006113788121	-0.0566056932150339
2.7423346	2.8427649	-0.1033966921372604	-0.1740220865537706	-0.0636611564250786
0.8935912	3.748369	0.4147588105217653	0.3895712002311237	0.3451011490960555
-0.6171492	0.7082184	0.3626175051528753	-0.329744755271837	-0.2046714316604374
-3.0859911	5.064495	0.5288041953175976	-0.19548959308309	-0.2485859219312385
4.9964314	9.617059	-0.0634983977424744	-0.0366453206680505	-0.0198383097528868
10.3621855	8.806189	-0.4798318228943741	-0.2328476839025189	-0.3144100775112649
4.525869	-0.4577776	-0.1003817363220803	-0.0221028965604067	0.3571342350908841
1.614077	0.57388514	-0.1283710604270271	-0.3341038859760461	-0.324786155619902
8.077696	8.167465	-0.0634983977424744	-0.0366453206680505	-0.0198383097528868
0.22178282	1.0894504	0.4441892582553937	-0.3665502722430204	-0.280081608327998
-0.14966744	-0.89195275	-0.1405748693386034	-0.0681863054530775	-0.0899752305480072
5.7858543	7.163149	0.2321166221473108	0.5309805388036641	0.5103050467986081
2.5119019	1.9906166	0.3452691164968936	-0.0207442116481541	-0.0185173237448555
0.14034714	5.075104	-0.0834423010649654	-0.0256517386590009	-0.1030846172596683
5.0576673	7.250844	0.1437694705478497	0.2321159105380297	0.3990523376860107
6.363301	2.413862	0.1437694705478497	0.2321159105380297	0.3990523376860107
3.245683	11.558853	0.579359983199812	0.072424902232294	0.0608906402041777
8.423531	6.4765854	0.3724487259007845	-0.0928209879298431	-0.0599552439228594
5.2164016	7.015079	-0.3277942604408142	-0.1094559823085699	-0.1804773881237087
4.5039587	7.905364	-0.3277942604408142	-0.1094559823085699	-0.1804773881237087
5.040321	-0.37393713	-0.2661226447453018	-0.0991031447194252	-0.039073065782909
2.7466471	9.426059	0.3724487259007845	-0.0928209879298431	-0.0599552439228594
5.76066	0.2247386	-0.3911509224385995	-0.1630348269195234	-0.1837053553896796
4.5959396	2.7778988	0.1853443233461505	0.0473309879042885	0.1630195558358401
0.84873605	2.5294657	0.3626175051528753	-0.329744755271837	-0.2046714316604374
1.6576208	4.146601	0.4147588105217653	0.3895712002311237	0.3451011490960555
4.151117	2.5183628	-0.1003817363220803	-0.0221028965604067	0.3571342350908841
5.691214	-0.8512723	-0.2661226447453018	-0.0991031447194252	-0.039073065782909
5.3307056	1.1383157	-0.3911509224385995	-0.1630348269195234	-0.1837053553896796
4.405576	-1.1757078	-0.3911509224385995	-0.1630348269195234	-0.1837053553896796
-3.205334	1.7981869	0.4236026398898023	-0.2102784952395361	-0.1478763501420283
2.0928617	4.372702	0.4147588105217653	0.3895712002311237	0.3451011490960555
8.602654	0.5077574	-0.5003548668633366	-0.0685745246997318	-0.1383424206591248
9.155714	-0.7207125	-0.5003548668633366	-0.0685745246997318	-0.1383424206591248
3.885391	9.958848	0.5372280300632415	0.1293607745326335	0.2081006152054307
2.4663944	-1.9778187	-0.3911509224385995	-0.1630348269195234	-0.1837053553896796
9.551743	3.6320326	-0.4584557011989896	-0.1842410995430491	-0.2793222551102252
4.6255913	8.968567	-0.3277942604408142	-0.1094559823085699	-0.1804773881237087
2.6091444	7.7170773	0.4147588105217653	0.3895712002311237	0.3451011490960555
6.0941734	0.49134737	-0.4584557011989896	-0.1842410995430491	-0.2793222551102252
3.9011745	9.296364	-0.3277942604408142	-0.1094559823085699	-0.1804773881237087
4.553992	-2.1733625	-0.3899054914248209	-0.1700429835951273	0.1636705374940002
5.223641	8.965237	0.2321166221473108	0.5309805388036641	0.5103050467986081
9.858003	5.388547	-0.4807943875747035	-0.0987819973303861	-0.3614713684205018
6.547279	-2.3607981	-0.3899054914248209	-0.1700429835951273	0.1636705374940002
2.9782498	5.8973837	-0.2388176350716827	0.2228006113788121	-0.0566056932150339
7.3621807	8.542365	-0.0634983977424744	-0.0366453206680505	-0.0198383097528868
10.817121	2.483787	-0.5003548668633366	-0.0685745246997318	-0.1383424206591248
5.2055516	1.230608	-0.2070964922136312	0.2707543125347189	0.2746531145847835
-2.07999	4.721321	0.5288041953175976	-0.19548959308309	-0.2485859219312385
3.1618133	9.917644	0.5003539835624571	-0.4412511683997093	-0.4172648429028923
6.163938	1.1213744	-0.2661226447453018	-0.0991031447194252	-0.039073065782909
6.4936094	7.111692	0.2321166221473108	0.5309805388036641	0.5103050467986081
7.293043	5.564392	-0.0992303718038568	0.2611222288391681	0.3969113118559934
7.4455743	1.7590963	-0.432755464114777	-0.1351381889855403	-0.0577516047358057
9.52862	0.7964821	-0.4584557011989896	-0.1842410995430491	-0.2793222551102252
0.7878224	-0.8871483	0.3381153171050453	0.0877896440235892	0.2156318693667766
9.850425	8.224622	-0.4807943875747035	-0.0987819973303861	-0.3614713684205018
5.4436283	-0.39801675	-0.2661226447453018	-0.0991031447194252	-0.039073065782909
-0.8686603	7.3314543	0.5341053925001572	-0.1210323608550581	-0.1230451730996466
0.96016234	4.753976	0.4146423668059997	-0.2060025355723199	0.5107188825025659
1.410419	6.3408074	0.3942461887732158	-0.3789317340788288	-0.190987380375107
5.0385656	2.735982	-0.0506944005111905	0.1207439504618547	-0.0511999756456371
5.4748945	8.033827	-0.3277942604408142	-0.1094559823085699	-0.1804773881237087
-2.0279133	-2.0886056	0.4441892582553937	-0.3665502722430204	-0.280081608327998
2.725955	-2.3419228	-0.3911509224385995	-0.1630348269195234	-0.1837053553896796
-0.9772975	11.232603	0.5003539835624571	-0.4412511683997093	-0.4172648429028923
9.571503	4.6406	-0.4798318228943741	-0.2328476839025189	-0.3144100775112649
11.303042	7.5559273	0.2316659305154603	0.0465897388656113	0.1456335658920404
2.8509889	3.8337126	0.4147588105217653	0.3895712002311237	0.3451011490960555
2.0771427	4.1005235	-0.1033966921372604	-0.1740220865537706	-0.0636611564250786
2.3224428	9.16307	0.3724487259007845	-0.0928209879298431	-0.0599552439228594
7.5778465	2.1863894	-0.432755464114777	-0.1351381889855403	-0.0577516047358057
4.741763	-1.1237737	-0.3899054914248209	-0.1700429835951273	0.1636705374940002
4.92699	0.5612655	-0.2070964922136312	0.2707543125347189	0.2746531145847835
8.93793	-0.2347265	-0.5003548668633366	-0.0685745246997318	-0.1383424206591248
10.153398	8.194078	-0.4807943875747035	-0.0987819973303861	-0.3614713684205018
4.900348	9.001729	0.3724487259007845	-0.0928209879298431	-0.0599552439228594
2.0156722	-2.4218295	-0.1283710604270271	-0.3341038859760461	-0.324786155619902
4.2588897	6.2732477	0.1437694705478497	0.2321159105380297	0.3990523376860107
3.912794	2.7601929	0.3351343243519793	-0.0662760130932665	0.2553853112755932
3.2513072	6.2234178	0.1437694705478497	0.2321159105380297	0.3990523376860107
8.623018	0.84216774	-0.5003548668633366	-0.0685745246997318	-0.1383424206591248
3.538711	5.7308507	0.4147588105217653	0.3895712002311237	0.3451011490960555
6.303566	5.8425813	-0.0634983977424744	-0.0366453206680505	-0.0198383097528868
9.603575	3.3867478	-0.3933715448562161	-0.1108244170823393	-0.2227082613376933
1.1313378	5.4960704	0.4147588105217653	0.3895712002311237	0.3451011490960555
9.177537	7.283854	-0.2388176350716827	0.2228006113788121	-0.0566056932150339
3.135727	12.00512	0.579359983199812	0.072424902232294	0.0608906402041777
0.63258505	2.54896	0.3626175051528753	-0.329744755271837	-0.2046714316604374
3.422491	-0.061412685	-0.1003817363220803	-0.0221028965604067	0.3571342350908841
2.2420263	2.5105557	-0.1003817363220803	-0.0221028965604067	0.3571342350908841
5.6720805	3.6382916	-0.2070964922136312	0.2707543125347189	0.2746531145847835
8.301479	5.5493193	-0.2388176350716827	0.2228006113788121	-0.0566056932150339
-2.2910714	4.571766	0.5288041953175976	-0.19548959308309	-0.2485859219312385
10.269201	3.9660063	-0.4382241902761409	-0.2874112564712373	-0.4905054570860321
2.8940055	6.3593554	0.4147588105217653	0.3895712002311237	0.3451011490960555
1.5165135	11.039155	0.579359983199812	0.072424902232294	0.0608906402041777
4.830129	-2.1935394	-0.3899054914248209	-0.1700429835951273	0.1636705374940002
4.7515717	7.689267	-0.1465826451065195	0.2031323979468024	0.2140655583998377
1.3395272	-2.7160244	-0.1283710604270271	-0.3341038859760461	-0.324786155619902
7.356628	0.24326287	-0.432755464114777	-0.1351381889855403	-0.0577516047358057
9.140112	3.043428	-0.4584557011989896	-0.1842410995430491	-0.2793222551102252
3.760263	4.5914645	-0.1617716766634717	0.1024532661385815	0.2378575797775201
-1.6851709	3.5871525	0.5288041953175976	-0.19548959308309	-0.2485859219312385
-1.3052346	3.68281	0.5288041953175976	-0.19548959308309	-0.2485859219312385
8.20104	0.42597166	-0.432755464114777	-0.1351381889855403	-0.0577516047358057
10.195612	8.30229	-0.4798318228943741	-0.2328476839025189	-0.3144100775112649
9.090183	5.4589624	-0.4807943875747035	-0.0987819973303861	-0.3614713684205018
2.302672	6.1499653	0.4146423668059997	-0.2060025355723199	0.5107188825025659
8.699605	5.226705	-0.4807943875747035	-0.0987819973303861	-0.3614713684205018
7.660094	1.5040178	-0.432755464114777	-0.1351381889855403	-0.0577516047358057
1.7058399	-0.4752712	-0.1283710604270271	-0.3341038859760461	-0.324786155619902
9.986071	5.543051	-0.4807943875747035	-0.0987819973303861	-0.3614713684205018
6.868074	7.2948666	-0.0634983977424744	-0.0366453206680505	-0.0198383097528868
1.3211449	11.494675	0.579359983199812	0.072424902232294	0.0608906402041777
5.504144	-3.4942071	-0.3899054914248209	-0.1700429835951273	0.1636705374940002
0.78052837	2.5506487	-0.1033966921372604	-0.1740220865537706	-0.0636611564250786
2.618296	-2.2014203	-0.3911509224385995	-0.1630348269195234	-0.1837053553896796
4.2251534	3.3215916	-0.2070964922136312	0.2707543125347189	0.2746531145847835
-1.3886373	-1.3156976	0.4441892582553937	-0.3665502722430204	-0.280081608327998
3.032514	2.2553346	-0.1405748693386034	-0.0681863054530775	-0.0899752305480072
5.5501814	5.625602	-0.0834423010649654	-0.0256517386590009	-0.1030846172596683
6.066003	2.224348	-0.432755464114777	-0.1351381889855403	-0.0577516047358057
9.75622	3.0708776	-0.3933715448562161	-0.1108244170823393	-0.2227082613376933
11.502858	9.364309	-0.4807943875747035	-0.0987819973303861	-0.3614713684205018
-1.0640489	1.4062604	-0.1283710604270271	-0.3341038859760461	-0.324786155619902
3.6014965	8.371729	-0.3277942604408142	-0.1094559823085699	-0.1804773881237087
6.8947573	5.4472175	-0.1617716766634717	0.1024532661385815	0.2378575797775201
6.897718	3.9333625	-0.2070964922136312	0.2707543125347189	0.2746531145847835
4.9305525	5.714909	-0.1617716766634717	0.1024532661385815	0.2378575797775201
-1.074107	4.6747713	0.3626175051528753	-0.329744755271837	-0.2046714316604374
2.4877746	10.258685	0.5003539835624571	-0.4412511683997093	-0.4172648429028923
3.0934312	8.474624	-0.0634983977424744	-0.0366453206680505	-0.0198383097528868
10.30499	5.8568807	-0.4807943875747035	-0.0987819973303861	-0.3614713684205018
-2.9003088	1.8529903	0.4236026398898023	-0.2102784952395361	-0.1478763501420283
-0.8854962	1.403677	-0.1283710604270271	-0.3341038859760461	-0.324786155619902
4.3463044	0.6144634	-0.3911509224385995	-0.1630348269195234	-0.1837053553896796
7.4139233	4.831233	-0.2388176350716827	0.2228006113788121	-0.0566056932150339
4.64925	-2.8326635	-0.3899054914248209	-0.1700429835951273	0.1636705374940002
5.002802	-0.88750464	-0.2661226447453018	-0.0991031447194252	-0.039073065782909
1.7828269	5.1592946	0.4146423668059997	-0.2060025355723199	0.5107188825025659
2.742372	5.4394407	-0.0834423010649654	-0.0256517386590009	-0.1030846172596683
4.2602735	3.9016352	0.1741676387145306	0.5662387893447367	0.6460805292688656
6.4691133	4.3690324	-0.0992303718038568	0.2611222288391681	0.3969113118559934
7.105888	2.8992937	-0.2070964922136312	0.2707543125347189	0.2746531145847835
0.074115194	0.82188785	-0.1405748693386034	-0.0681863054530775	-0.0899752305480072
3.0881133	5.3667035	-0.0834423010649654	-0.0256517386590009	-0.1030846172596683
4.648843	9.240792	0.2321166221473108	0.5309805388036641	0.5103050467986081
4.8065357	6.991214	0.3724487259007845	-0.0928209879298431	-0.0599552439228594
7.5119143	7.937455	-0.0634983977424744	-0.0366453206680505	-0.0198383097528868
7.7793403	2.9134383	-0.3933715448562161	-0.1108244170823393	-0.2227082613376933
0.7546091	6.084497	0.5341053925001572	-0.1210323608550581	-0.1230451730996466
3.8825705	8.612012	-0.3277942604408142	-0.1094559823085699	-0.1804773881237087
7.4054203	4.8316913	-0.0634983977424744	-0.0366453206680505	-0.0198383097528868
7.2707505	7.517903	0.3724487259007845	-0.0928209879298431	-0.0599552439228594
7.4265304	3.6655877	-0.432755464114777	-0.1351381889855403	-0.0577516047358057
0.08238506	-0.93408823	-0.1283710604270271	-0.3341038859760461	-0.324786155619902
-0.66812706	-3.4629343	-0.1405748693386034	-0.0681863054530775	-0.0899752305480072
2.907951	0.99217004	-0.1405748693386034	-0.0681863054530775	-0.0899752305480072
3.9667451	4.2544303	0.1437694705478497	0.2321159105380297	0.3990523376860107
0.8506119	8.404642	0.3942461887732158	-0.3789317340788288	-0.190987380375107
9.635035	5.0320725	-0.4807943875747035	-0.0987819973303861	-0.3614713684205018
4.020926	0.6073273	-0.3911509224385995	-0.1630348269195234	-0.1837053553896796
6.3230805	1.4374859	-0.0506944005111905	0.1207439504618547	-0.0511999756456371
2.167636	7.1204243	0.3942461887732158	-0.3789317340788288	-0.190987380375107
5.89134	2.9430282	-0.0506944005111905	0.1207439504618547	-0.0511999756456371
6.7133284	9.824443	0.241824751898694	0.7739172289425009	0.6183218440318421
1.5943139	11.269999	0.579359983199812	0.072424902232294	0.0608906402041777
-0.78541136	10.09145	0.579359983199812	0.072424902232294	0.0608906402041777
3.8209774	8.840472	-0.3277942604408142	-0.1094559823085699	-0.1804773881237087
1.8805305	-1.9514681	-0.1283710604270271	-0.3341038859760461	-0.324786155619902
6.946291	8.135658	-0.0634983977424744	-0.0366453206680505	-0.0198383097528868
2.1650527	3.3907444	0.3351343243519793	-0.0662760130932665	0.2553853112755932
0.04169173	10.3052635	0.5003539835624571	-0.4412511683997093	-0.4172648429028923
12.421932	2.5896478	-0.4382241902761409	-0.2874112564712373	-0.4905054570860321
8.525282	-0.5108351	-0.5003548668633366	-0.0685745246997318	-0.1383424206591248
5.982635	8.742547	0.2321166221473108	0.5309805388036641	0.5103050467986081
6.198394	-0.9621129	-0.5003548668633366	-0.0685745246997318	-0.1383424206591248
5.7504697	5.6110806	-0.0834423010649654	-0.0256517386590009	-0.1030846172596683
11.393594	2.780456	-0.4382241902761409	-0.2874112564712373	-0.4905054570860321
9.986485	2.1096349	-0.5003548668633366	-0.0685745246997318	-0.1383424206591248
4.6651487	3.0701365	0.1741676387145306	0.5662387893447367	0.6460805292688656
2.5995965	6.1405673	0.4146423668059997	-0.2060025355723199	0.5107188825025659
5.114287	3.9201758	0.1853443233461505	0.0473309879042885	0.1630195558358401
10.571619	6.663048	-0.4807943875747035	-0.0987819973303861	-0.3614713684205018
5.0508018	-0.10628228	-0.1003817363220803	-0.0221028965604067	0.3571342350908841
3.3066506	5.0680833	0.3351343243519793	-0.0662760130932665	0.2553853112755932
7.3989415	4.2774167	-0.3933715448562161	-0.1108244170823393	-0.2227082613376933
5.4153895	-1.6921779	-0.3899054914248209	-0.1700429835951273	0.1636705374940002
9.6294775	5.9361734	-0.1465826451065195	0.2031323979468024	0.2140655583998377
8.24553	6.8961453	-0.1465826451065195	0.2031323979468024	0.2140655583998377
2.6385107	8.038379	0.3724487259007845	-0.0928209879298431	-0.0599552439228594
11.739106	9.193095	-0.4807943875747035	-0.0987819973303861	-0.3614713684205018
1.9595851	7.319929	0.3942461887732158	-0.3789317340788288	-0.190987380375107
5.7324076	6.812986	-0.0634983977424744	-0.0366453206680505	-0.0198383097528868
2.9310343	7.578917	0.4146423668059997	-0.2060025355723199	0.5107188825025659
2.9583497	-2.3052053	-0.3911509224385995	-0.1630348269195234	-0.1837053553896796
5.5813437	-0.10910946	-0.3911509224385995	-0.1630348269195234	-0.1837053553896796
0.7256821	3.03858	0.3626175051528753	-0.329744755271837	-0.2046714316604374
1.9410524	2.3247626	-0.1033966921372604	-0.1740220865537706	-0.0636611564250786
6.9351807	9.839354	0.241824751898694	0.7739172289425009	0.6183218440318421
7.14434	7.622175	0.3724487259007845	-0.0928209879298431	-0.0599552439228594
2.4077322	6.8976073	0.3724487259007845	-0.0928209879298431	-0.0599552439228594
6.6672316	3.8509479	-0.2070964922136312	0.2707543125347189	0.2746531145847835
3.2238684	6.3450046	0.3724487259007845	-0.0928209879298431	-0.0599552439228594
1.2120824	2.0008698	0.4236026398898023	-0.2102784952395361	-0.1478763501420283
2.0359483	2.0204194	0.3452691164968936	-0.0207442116481541	-0.0185173237448555
5.678138	5.7518363	-0.0834423010649654	-0.0256517386590009	-0.1030846172596683
-1.4883407	-0.20923966	0.4441892582553937	-0.3665502722430204	-0.280081608327998
5.5510044	-1.5713835	-0.3899054914248209	-0.1700429835951273	0.1636705374940002
1.9065437	1.7442275	0.3351343243519793	-0.0662760130932665	0.2553853112755932
2.0634997	4.607292	-0.1617716766634717	0.1024532661385815	0.2378575797775201
8.89668	6.478353	-0.2388176350716827	0.2228006113788121	-0.0566056932150339
10.849898	3.8442729	-0.4382241902761409	-0.2874112564712373	-0.4905054570860321
3.6874835	0.48982033	-0.1003817363220803	-0.0221028965604067	0.3571342350908841
10.015376	3.2760737	-0.3933715448562161	-0.1108244170823393	-0.2227082613376933
10.211659	4.063768	-0.3933715448562161	-0.1108244170823393	-0.2227082613376933
7.3137813	-3.7652993	-0.3899054914248209	-0.1700429835951273	0.1636705374940002
14.491124	8.111679	0.2316659305154603	0.0465897388656113	0.1456335658920404
4.3395686	8.203308	0.2321166221473108	0.5309805388036641	0.5103050467986081
2.3050213	-0.92176926	-0.3911509224385995	-0.1630348269195234	-0.1837053553896796
11.454827	9.210158	-0.4807943875747035	-0.0987819973303861	-0.3614713684205018
8.81162	2.076596	-0.4584557011989896	-0.1842410995430491	-0.2793222551102252
1.8031564	-2.418575	-0.1283710604270271	-0.3341038859760461	-0.324786155619902
5.8043184	3.25805	0.1437694705478497	0.2321159105380297	0.3990523376860107
7.2803926	11.005052	0.241824751898694	0.7739172289425009	0.6183218440318421
5.2703023	3.0962245	-0.3911509224385995	-0.1630348269195234	-0.1837053553896796
-2.3126366	3.42496	0.5982600801876088	0.5569004211110271	0.6570307049617135
4.158103	12.375484	0.5372280300632415	0.1293607745326335	0.2081006152054307
7.2687187	5.5266595	-0.0992303718038568	0.2611222288391681	0.3969113118559934
10.877165	2.3890715	-0.5003548668633366	-0.0685745246997318	-0.1383424206591248
1.1549054	8.065353	0.3942461887732158	-0.3789317340788288	-0.190987380375107
2.402704	6.6314745	0.3351343243519793	-0.0662760130932665	0.2553853112755932
9.808202	1.7457968	-0.4584557011989896	-0.1842410995430491	-0.2793222551102252
-0.106357485	7.9104075	0.5341053925001572	-0.1210323608550581	-0.1230451730996466
1.2001256	4.9454126	0.4147588105217653	0.3895712002311237	0.3451011490960555
7.400155	2.7439582	-0.2070964922136312	0.2707543125347189	0.2746531145847835
4.384621	2.4439478	0.1853443233461505	0.0473309879042885	0.1630195558358401
2.5072706	4.902033	0.3942461887732158	-0.3789317340788288	-0.190987380375107
6.0333133	5.819614	0.1741676387145306	0.5662387893447367	0.6460805292688656
4.986651	6.900535	0.3724487259007845	-0.0928209879298431	-0.0599552439228594
10.160725	5.3505983	-0.4807943875747035	-0.0987819973303861	-0.3614713684205018
1.9751831	8.334731	0.579359983199812	0.072424902232294	0.0608906402041777
10.467098	1.7084929	-0.5003548668633366	-0.0685745246997318	-0.1383424206591248
0.9552578	8.94658	0.579359983199812	0.072424902232294	0.0608906402041777
5.510104	1.8519565	-0.432755464114777	-0.1351381889855403	-0.0577516047358057
5.1088324	5.0150194	-0.0992303718038568	0.2611222288391681	0.3969113118559934
11.426322	8.869055	-0.4807943875747035	-0.0987819973303861	-0.3614713684205018
7.175598	-3.150263	-0.3899054914248209	-0.1700429835951273	0.1636705374940002
-2.0446498	6.340749	0.3942461887732158	-0.3789317340788288	-0.190987380375107
0.15899594	4.0746937	0.4146423668059997	-0.2060025355723199	0.5107188825025659
6.526868	-3.6965742	-0.3899054914248209	-0.1700429835951273	0.1636705374940002
7.8669257	4.98039	0.2321166221473108	0.5309805388036641	0.5103050467986081
4.123118	-0.8675611	-0.1003817363220803	-0.0221028965604067	0.3571342350908841
7.3958592	5.501747	-0.0992303718038568	0.2611222288391681	0.3969113118559934
1.9313941	-3.3202286	-0.1283710604270271	-0.3341038859760461	-0.324786155619902
10.037138	6.100707	-0.4807943875747035	-0.0987819973303861	-0.3614713684205018
11.307939	2.5307653	-0.4382241902761409	-0.2874112564712373	-0.4905054570860321
9.728446	3.4168103	-0.4798318228943741	-0.2328476839025189	-0.3144100775112649
0.62064964	5.538114	-0.0834423010649654	-0.0256517386590009	-0.1030846172596683
4.8817124	9.353584	0.5372280300632415	0.1293607745326335	0.2081006152054307
4.0753617	4.330731	0.1853443233461505	0.0473309879042885	0.1630195558358401
2.3302324	5.0651574	0.4147588105217653	0.3895712002311237	0.3451011490960555
5.919223	8.646984	-0.0634983977424744	-0.0366453206680505	-0.0198383097528868
0.694111	0.47326115	-0.1405748693386034	-0.0681863054530775	-0.0899752305480072
2.3277755	11.61438	0.579359983199812	0.072424902232294	0.0608906402041777
-2.6280265	-1.0428321	0.4441892582553937	-0.3665502722430204	-0.280081608327998
9.363488	4.005803	-0.3933715448562161	-0.1108244170823393	-0.2227082613376933
5.979334	7.102494	0.3724487259007845	-0.0928209879298431	-0.0599552439228594
5.3184805	2.4440405	0.1437694705478497	0.2321159105380297	0.3990523376860107
1.0927296	10.886013	0.579359983199812	0.072424902232294	0.0608906402041777
4.3785653	7.559451	0.3724487259007845	-0.0928209879298431	-0.0599552439228594
6.657247	2.2555435	-0.0506944005111905	0.1207439504618547	-0.0511999756456371
5.144287	8.3427	-0.3277942604408142	-0.1094559823085699	-0.1804773881237087
1.96937	10.844841	0.579359983199812	0.072424902232294	0.0608906402041777
7.496704	-0.44412225	-0.5003548668633366	-0.0685745246997318	-0.1383424206591248
5.2921543	-0.8493529	-0.2661226447453018	-0.0991031447194252	-0.039073065782909
7.7192907	7.821844	-0.0634983977424744	-0.0366453206680505	-0.0198383097528868
-0.008192812	6.073016	-0.0634983977424744	-0.0366453206680505	-0.0198383097528868
2.3028152	-1.359655	-0.1283710604270271	-0.3341038859760461	-0.324786155619902
-2.8290105	2.069024	0.4236026398898023	-0.2102784952395361	-0.1478763501420283
1.8963721	12.215399	0.579359983199812	0.072424902232294	0.0608906402041777
4.512479	3.109512	0.1741676387145306	0.5662387893447367	0.6460805292688656
6.948969	0.66645074	-0.2661226447453018	-0.0991031447194252	-0.039073065782909
2.0152953	11.843698	0.579359983199812	0.072424902232294	0.0608906402041777
5.5402246	-0.5877309	-0.432755464114777	-0.1351381889855403	-0.0577516047358057
4.915683	8.933132	0.3724487259007845	-0.0928209879298431	-0.0599552439228594
-0.29220602	4.4933615	0.5288041953175976	-0.19548959308309	-0.2485859219312385
1.7592391	-3.7121944	-0.1283710604270271	-0.3341038859760461	-0.324786155619902
-0.7869987	7.7168937	0.5341053925001572	-0.1210323608550581	-0.1230451730996466
7.4824	4.2550716	-0.3933715448562161	-0.1108244170823393	-0.2227082613376933
4.5968885	5.6268005	-0.1617716766634717	0.1024532661385815	0.2378575797775201
0.7565003	7.808707	0.3942461887732158	-0.3789317340788288	-0.190987380375107
1.874974	2.808032	0.3381153171050453	0.0877896440235892	0.2156318693667766
5.2565575	9.678742	-0.1465826451065195	0.2031323979468024	0.2140655583998377
2.6194277	10.529534	0.579359983199812	0.072424902232294	0.0608906402041777
4.0169244	4.617765	-0.1617716766634717	0.1024532661385815	0.2378575797775201
7.222546	1.3571081	-0.432755464114777	-0.1351381889855403	-0.0577516047358057
6.9332094	2.460858	-0.432755464114777	-0.1351381889855403	-0.0577516047358057
6.9314713	4.1088424	-0.3933715448562161	-0.1108244170823393	-0.2227082613376933
-0.3887772	2.8770516	0.3626175051528753	-0.329744755271837	-0.2046714316604374
4.329801	5.8546557	-0.1617716766634717	0.1024532661385815	0.2378575797775201
2.8052938	9.5891905	-0.3277942604408142	-0.1094559823085699	-0.1804773881237087
8.73738	3.930463	-0.3933715448562161	-0.1108244170823393	-0.2227082613376933
2.9025223	8.103548	0.3724487259007845	-0.0928209879298431	-0.0599552439228594
4.05902	6.5866084	0.2321166221473108	0.5309805388036641	0.5103050467986081
4.545605	6.2194347	0.1437694705478497	0.2321159105380297	0.3990523376860107
9.1955805	6.698441	-0.2388176350716827	0.2228006113788121	-0.0566056932150339
10.891806	5.6490006	-0.4798318228943741	-0.2328476839025189	-0.3144100775112649
7.3862514	0.13314746	-0.432755464114777	-0.1351381889855403	-0.0577516047358057
8.755213	6.8598566	-0.2388176350716827	0.2228006113788121	-0.0566056932150339
7.544475	0.99771327	-0.2661226447453018	-0.0991031447194252	-0.039073065782909
5.1202087	7.1861773	0.3724487259007845	-0.0928209879298431	-0.0599552439228594
11.735557	9.135894	-0.4807943875747035	-0.0987819973303861	-0.3614713684205018
4.587981	-1.2204591	-0.1003817363220803	-0.0221028965604067	0.3571342350908841
1.6484927	-0.08989499	0.3381153171050453	0.0877896440235892	0.2156318693667766
8.612282	2.1047826	-0.4584557011989896	-0.1842410995430491	-0.2793222551102252
4.141332	5.272668	-0.1617716766634717	0.1024532661385815	0.2378575797775201
3.2121215	6.4891853	-0.1617716766634717	0.1024532661385815	0.2378575797775201
9.630556	6.2499466	-0.2388176350716827	0.2228006113788121	-0.0566056932150339
5.720847	5.59581	-0.2388176350716827	0.2228006113788121	-0.0566056932150339
6.4631963	5.1581097	0.2321166221473108	0.5309805388036641	0.5103050467986081
1.0925665	9.449798	0.5003539835624571	-0.4412511683997093	-0.4172648429028923
7.234008	-1.303	-0.432755464114777	-0.1351381889855403	-0.0577516047358057
8.555759	6.946502	-0.2388176350716827	0.2228006113788121	-0.0566056932150339
5.1705284	3.9790087	-0.2070964922136312	0.2707543125347189	0.2746531145847835
4.004136	9.002839	0.3724487259007845	-0.0928209879298431	-0.0599552439228594
11.149029	8.085842	-0.4807943875747035	-0.0987819973303861	-0.3614713684205018
1.1742762	9.402426	0.579359983199812	0.072424902232294	0.0608906402041777
5.9545765	8.189798	-0.1465826451065195	0.2031323979468024	0.2140655583998377
9.803738	4.7258925	-0.4807943875747035	-0.0987819973303861	-0.3614713684205018
7.707292	-1.4060955	-0.3899054914248209	-0.1700429835951273	0.1636705374940002
5.170312	5.49428	0.1437694705478497	0.2321159105380297	0.3990523376860107
0.84999156	2.0756385	-0.1033966921372604	-0.1740220865537706	-0.0636611564250786
7.3201666	-3.541776	-0.3899054914248209	-0.1700429835951273	0.1636705374940002
9.503908	0.58118075	-0.5003548668633366	-0.0685745246997318	-0.1383424206591248
8.740949	0.98642486	-0.5003548668633366	-0.0685745246997318	-0.1383424206591248
-1.2275865	-4.5197887	-0.1405748693386034	-0.0681863054530775	-0.0899752305480072
1.7100327	2.8332767	-0.1033966921372604	-0.1740220865537706	-0.0636611564250786
6.6030498	5.459181	-0.0992303718038568	0.2611222288391681	0.3969113118559934
7.881557	7.2344265	0.3724487259007845	-0.0928209879298431	-0.0599552439228594
4.3091235	1.423289	-0.1405748693386034	-0.0681863054530775	-0.0899752305480072
6.929641	1.2182562	-0.2661226447453018	-0.0991031447194252	-0.039073065782909
7.780159	5.835952	-0.2388176350716827	0.2228006113788121	-0.0566056932150339
3.2232018	4.5701017	0.3351343243519793	-0.0662760130932665	0.2553853112755932
4.321924	0.4621708	-0.1003817363220803	-0.0221028965604067	0.3571342350908841
2.3268862	7.6279316	0.5372280300632415	0.1293607745326335	0.2081006152054307
-0.06270356	8.232176	0.5341053925001572	-0.1210323608550581	-0.1230451730996466
4.6518517	7.594863	0.3724487259007845	-0.0928209879298431	-0.0599552439228594
10.840471	7.8282166	-0.4807943875747035	-0.0987819973303861	-0.3614713684205018
8.720354	1.8472635	-0.3933715448562161	-0.1108244170823393	-0.2227082613376933
-1.9533225	3.35957	0.5288041953175976	-0.19548959308309	-0.2485859219312385
5.2962747	7.7721367	-0.3277942604408142	-0.1094559823085699	-0.1804773881237087
10.869776	6.8010855	-0.4798318228943741	-0.2328476839025189	-0.3144100775112649
4.1701264	0.08012704	-0.3911509224385995	-0.1630348269195234	-0.1837053553896796
11.6675	5.967819	-0.4798318228943741	-0.2328476839025189	-0.3144100775112649
0.30326888	1.4385816	0.4441892582553937	-0.3665502722430204	-0.280081608327998
0.53720397	2.470679	0.3626175051528753	-0.329744755271837	-0.2046714316604374
1.2518303	6.05546	0.4146423668059997	-0.2060025355723199	0.5107188825025659
3.848033	9.350388	0.5372280300632415	0.1293607745326335	0.2081006152054307
3.871793	7.8137145	0.1437694705478497	0.2321159105380297	0.3990523376860107
4.3557816	2.2022345	-0.1003817363220803	-0.0221028965604067	0.3571342350908841
3.943795	-0.9147031	-0.3911509224385995	-0.1630348269195234	-0.1837053553896796
10.454132	6.648189	-0.4807943875747035	-0.0987819973303861	-0.3614713684205018
2.7663379	11.947235	0.579359983199812	0.072424902232294	0.0608906402041777
9.294801	0.780597	-0.4584557011989896	-0.1842410995430491	-0.2793222551102252
1.2576908	-0.69543326	0.3381153171050453	0.0877896440235892	0.2156318693667766
5.431395	7.8466206	-0.3277942604408142	-0.1094559823085699	-0.1804773881237087
3.2699935	5.194756	0.4147588105217653	0.3895712002311237	0.3451011490960555
5.2004976	0.040345713	-0.1003817363220803	-0.0221028965604067	0.3571342350908841
8.304256	0.55071753	-0.432755464114777	-0.1351381889855403	-0.0577516047358057
8.233225	9.69069	-0.4798318228943741	-0.2328476839025189	-0.3144100775112649
2.17131	6.03238	0.4147588105217653	0.3895712002311237	0.3451011490960555
0.76466286	6.177298	0.3942461887732158	-0.3789317340788288	-0.190987380375107
9.324662	6.0278516	-0.2388176350716827	0.2228006113788121	-0.0566056932150339
-2.6353183	1.045154	0.4236026398898023	-0.2102784952395361	-0.1478763501420283
8.955124	6.584384	-0.2388176350716827	0.2228006113788121	-0.0566056932150339
1.7678479	7.314011	-0.0634983977424744	-0.0366453206680505	-0.0198383097528868
7.2379723	7.255621	-0.0634983977424744	-0.0366453206680505	-0.0198383097528868
5.0371766	10.162106	0.5372280300632415	0.1293607745326335	0.2081006152054307
3.0101957	8.84649	-0.3277942604408142	-0.1094559823085699	-0.1804773881237087
0.6926408	7.7113695	0.5341053925001572	-0.1210323608550581	-0.1230451730996466
5.2360406	7.955784	0.2321166221473108	0.5309805388036641	0.5103050467986081
3.6432788	9.72272	0.5372280300632415	0.1293607745326335	0.2081006152054307
3.2774377	8.218211	0.4147588105217653	0.3895712002311237	0.3451011490960555
8.292354	8.53904	-0.0634983977424744	-0.0366453206680505	-0.0198383097528868
0.39148214	5.5404024	0.3942461887732158	-0.3789317340788288	-0.190987380375107
11.670678	6.4565587	-0.4807943875747035	-0.0987819973303861	-0.3614713684205018
-1.7487371	-0.15011634	0.4236026398898023	-0.2102784952395361	-0.1478763501420283
10.436021	4.129691	-0.4798318228943741	-0.2328476839025189	-0.3144100775112649
5.209729	0.9307605	-0.432755464114777	-0.1351381889855403	-0.0577516047358057
-1.8765944	6.3295994	0.3942461887732158	-0.3789317340788288	-0.190987380375107
0.7360922	10.8928175	0.579359983199812	0.072424902232294	0.0608906402041777
9.04166	5.284061	-0.4807943875747035	-0.0987819973303861	-0.3614713684205018
2.5977368	-0.7000408	-0.3911509224385995	-0.1630348269195234	-0.1837053553896796
1.9694481	11.290225	0.579359983199812	0.072424902232294	0.0608906402041777
3.122166	9.295503	-0.3277942604408142	-0.1094559823085699	-0.1804773881237087
1.1878492	5.8281345	0.4147588105217653	0.3895712002311237	0.3451011490960555
1.6620846	6.445658	0.4146423668059997	-0.2060025355723199	0.5107188825025659
3.2841995	11.339834	0.5372280300632415	0.1293607745326335	0.2081006152054307
10.867139	2.2332041	-0.5003548668633366	-0.0685745246997318	-0.1383424206591248
7.711196	-0.91582286	-0.5003548668633366	-0.0685745246997318	-0.1383424206591248
0.8559864	-0.62291247	0.4441892582553937	-0.3665502722430204	-0.280081608327998
4.7766056	-1.2921321	-0.1003817363220803	-0.0221028965604067	0.3571342350908841
6.68755	-4.374942	-0.3899054914248209	-0.1700429835951273	0.1636705374940002
1.0403665	1.7844601	0.3381153171050453	0.0877896440235892	0.2156318693667766
1.1869785	2.997868	-0.1033966921372604	-0.1740220865537706	-0.0636611564250786
0.44196442	6.752374	0.3942461887732158	-0.3789317340788288	-0.190987380375107
-1.7363524	4.8560023	0.5288041953175976	-0.19548959308309	-0.2485859219312385
-1.9732509	-0.0361612	0.3626175051528753	-0.329744755271837	-0.2046714316604374
-0.6504691	2.2553575	0.3626175051528753	-0.329744755271837	-0.2046714316604374
-2.003731	4.8804035	0.5288041953175976	-0.19548959308309	-0.2485859219312385
5.8446136	3.4520693	0.1437694705478497	0.2321159105380297	0.3990523376860107
6.853716	8.746979	-0.0634983977424744	-0.0366453206680505	-0.0198383097528868
5.8245244	1.7455721	-0.0506944005111905	0.1207439504618547	-0.0511999756456371
6.8545356	-4.1963215	-0.3899054914248209	-0.1700429835951273	0.1636705374940002
-5.129563	5.3469996	0.5288041953175976	-0.19548959308309	-0.2485859219312385
7.627991	5.7006507	-0.1617716766634717	0.1024532661385815	0.2378575797775201
9.209337	4.1378503	-0.4807943875747035	-0.0987819973303861	-0.3614713684205018
1.6733311	9.954232	0.5003539835624571	-0.4412511683997093	-0.4172648429028923
3.1727948	10.013021	-0.3277942604408142	-0.1094559823085699	-0.1804773881237087
3.6302297	8.271348	0.1437694705478497	0.2321159105380297	0.3990523376860107
8.045278	-2.0527682	-0.432755464114777	-0.1351381889855403	-0.0577516047358057
-1.8999918	0.39369893	0.4236026398898023	-0.2102784952395361	-0.1478763501420283
5.550762	4.7646904	-0.0992303718038568	0.2611222288391681	0.3969113118559934
-0.54648983	6.661002	0.5288041953175976	-0.19548959308309	-0.2485859219312385
0.19190474	1.6228379	0.3626175051528753	-0.329744755271837	-0.2046714316604374
7.4363914	7.1816745	-0.0634983977424744	-0.0366453206680505	-0.0198383097528868
8.024202	1.7384956	-0.432755464114777	-0.1351381889855403	-0.0577516047358057
8.888366	0.6019423	-0.5003548668633366	-0.0685745246997318	-0.1383424206591248
8.055792	0.09823838	-0.432755464114777	-0.1351381889855403	-0.0577516047358057
5.350364	6.9516673	-0.0634983977424744	-0.0366453206680505	-0.0198383097528868
11.142039	1.4382179	-0.5003548668633366	-0.0685745246997318	-0.1383424206591248
7.4099994	4.871414	-0.0992303718038568	0.2611222288391681	0.3969113118559934
3.1537888	-1.0422735	-0.3911509224385995	-0.1630348269195234	-0.1837053553896796
4.9473753	5.0263667	-0.0506944005111905	0.1207439504618547	-0.0511999756456371
8.081976	6.2495165	-0.2388176350716827	0.2228006113788121	-0.0566056932150339
3.5284104	3.695186	0.1853443233461505	0.0473309879042885	0.1630195558358401
3.809424	9.997154	0.5372280300632415	0.1293607745326335	0.2081006152054307
11.247895	2.083714	-0.5003548668633366	-0.0685745246997318	-0.1383424206591248
10.403535	7.0577693	-0.4807943875747035	-0.0987819973303861	-0.3614713684205018
10.478783	6.614984	-0.4807943875747035	-0.0987819973303861	-0.3614713684205018
1.4656749	9.555964	0.579359983199812	0.072424902232294	0.0608906402041777
3.3386035	-1.1082797	-0.3911509224385995	-0.1630348269195234	-0.1837053553896796
0.057188492	5.5075874	0.5341053925001572	-0.1210323608550581	-0.1230451730996466
1.1574113	10.06767	0.5003539835624571	-0.4412511683997093	-0.4172648429028923
8.470864	1.633119	-0.3933715448562161	-0.1108244170823393	-0.2227082613376933
8.286682	4.5443487	-0.4807943875747035	-0.0987819973303861	-0.3614713684205018
4.971403	7.3745894	0.2321166221473108	0.5309805388036641	0.5103050467986081
7.197535	3.514745	0.1853443233461505	0.0473309879042885	0.1630195558358401
7.363888	0.8271931	-0.4584557011989896	-0.1842410995430491	-0.2793222551102252
2.9465802	4.986038	0.1853443233461505	0.0473309879042885	0.1630195558358401
0.23336121	0.5141592	-0.1405748693386034	-0.0681863054530775	-0.0899752305480072
6.3328147	5.7924457	-0.0992303718038568	0.2611222288391681	0.3969113118559934
1.3177896	7.670911	0.3942461887732158	-0.3789317340788288	-0.190987380375107
-4.496153	4.220536	0.5288041953175976	-0.19548959308309	-0.2485859219312385
0.96217996	2.7601554	0.3626175051528753	-0.329744755271837	-0.2046714316604374
9.044188	2.5408688	-0.4584557011989896	-0.1842410995430491	-0.2793222551102252
7.553827	-1.3347814	-0.432755464114777	-0.1351381889855403	-0.0577516047358057
8.254967	3.2953455	-0.4584557011989896	-0.1842410995430491	-0.2793222551102252
10.0866585	4.8467956	-0.4807943875747035	-0.0987819973303861	-0.3614713684205018
-0.3319101	3.4046428	-0.1405748693386034	-0.0681863054530775	-0.0899752305480072
2.4691844	8.741957	0.579359983199812	0.072424902232294	0.0608906402041777
3.1778202	5.7000084	0.4147588105217653	0.3895712002311237	0.3451011490960555
3.4303098	9.136278	-0.3277942604408142	-0.1094559823085699	-0.1804773881237087
8.311814	2.338499	-0.4584557011989896	-0.1842410995430491	-0.2793222551102252
1.455023	6.2334757	0.5341053925001572	-0.1210323608550581	-0.1230451730996466
4.989869	9.9827795	0.5372280300632415	0.1293607745326335	0.2081006152054307
4.3957434	8.14707	0.3724487259007845	-0.0928209879298431	-0.0599552439228594
8.224253	6.538077	-0.2388176350716827	0.2228006113788121	-0.0566056932150339
10.329177	6.1435685	-0.4798318228943741	-0.2328476839025189	-0.3144100775112649
6.1657906	4.5095253	-0.2070964922136312	0.2707543125347189	0.2746531145847835
3.4561372	3.992693	0.3351343243519793	-0.0662760130932665	0.2553853112755932
7.0589767	8.88912	-0.4798318228943741	-0.2328476839025189	-0.3144100775112649
9.908221	0.75358886	-0.5003548668633366	-0.0685745246997318	-0.1383424206591248
6.5305357	-3.4133542	-0.3899054914248209	-0.1700429835951273	0.1636705374940002
0.061190493	-0.37167856	0.4441892582553937	-0.3665502722430204	-0.280081608327998
3.8779671	4.1685643	0.1853443233461505	0.0473309879042885	0.1630195558358401
2.4061682	8.152796	-0.0634983977424744	-0.0366453206680505	-0.0198383097528868
1.7713609	-0.23549838	-0.1003817363220803	-0.0221028965604067	0.3571342350908841
[truncated: 198,001 more rows]
