# Supplementary material for: Mapping the landscape of histomorphological cancer phenotypes using self-supervised learning on unannotated pathology slides
Source: Nat Commun. 2024 Jun 11;15:4596. doi: 10.1038/s41467-024-48666-7 (PMC11525555; doi:10.1038/s41467-024-48666-7)
Supplement: Supplementary file 4 — Source Data [file 41467_2024_48666_MOESM4_ESM.zip › Source_Data/supplementary_figure22.csv]

	leiden_2.0	Source Site	Purity (%)
1298	35	ABS - IUPUI	0.002546772455676364
1231	33	ABS - IUPUI	0.00016458196181698485
1549	42	ABS - IUPUI	0.0005486968449931413
27	0	ABS - IUPUI	0.005170585115785752
999	27	ABS - IUPUI	0.004110125260960334
1466	40	ABS - IUPUI	0.0090283091048202
423	11	ABS - IUPUI	0.007498057498057498
1410	38	ABS - IUPUI	0.0003202732998825664
902	24	ABS - IUPUI	0.0004760462197602458
969	26	ABS - IUPUI	0.00044320628086615165
1262	34	ABS - IUPUI	0.0036956315739600115
612	16	ABS - IUPUI	0.0022675736961451248
212	5	ABS - IUPUI	0.0007716380160329232
361	9	ABS - IUPUI	0.0006053792268442445
938	25	ABS - IUPUI	0.0006184610627222594
399	10	ABS - IUPUI	0.0004449838187702266
69	1	ABS - IUPUI	0.001941747572815534
1192	32	ABS - IUPUI	0.00015592110392141577
472	12	ABS - IUPUI	0.00037157838239544193
1682	47	ABS - IUPUI	0.0006333122229259025
505	13	ABS - IUPUI	0.001384050016704052
644	17	ABS - IUPUI	0.0002104524728165556
715	19	ABS - IUPUI	0.0005251273433807698
1603	44	ABS - IUPUI	0.0005259467040673212
107	2	ABS - IUPUI	0.0008926294312675339
291	7	ABS - IUPUI	0.0007467728743643541
1367	37	ABS - IUPUI	0.0013664596273291923
1340	36	ABS - IUPUI	7.631840036632832e-05
1143	31	ABS - IUPUI	0.008909479686386316
821	22	ABS - IUPUI	0.0014519056261343012
752	20	ABS - IUPUI	0.0002189022054397198
248	6	ABS - IUPUI	0.0012593911495201284
542	14	ABS - IUPUI	0.00015423371549020616
787	21	ABS - IUPUI	0.002390115454729593
1042	28	ABS - IUPUI	0.0006713411905117111
148	3	ABS - IUPUI	0.0008439366398338094
1080	29	ABS - IUPUI	0.00023400023400023403
1113	30	ABS - IUPUI	0.002398953184065135
1061	29	ABS - Lahey Clinic	0.01872001872001872
639	17	ABS - Lahey Clinic	0.0014030164854437039
923	25	ABS - Lahey Clinic	0.010462299644384889
507	13	ABS - Lahey Clinic	0.0005727103517396077
1546	42	ABS - Lahey Clinic	0.0015089163237311388
401	10	ABS - Lahey Clinic	0.00020226537216828483
406	11	ABS - Lahey Clinic	0.04584304584304584
1442	39	ABS - Lahey Clinic	0.00014920919128618324
603	16	ABS - Lahey Clinic	0.007310386841303685
1600	44	ABS - Lahey Clinic	0.0008765778401122019
1032	28	ABS - Lahey Clinic	0.006116664180217812
963	26	ABS - Lahey Clinic	0.00265923768519691
1179	32	ABS - Lahey Clinic	0.007562173540188665
1570	43	ABS - Lahey Clinic	0.001697792869269949
176	4	ABS - Lahey Clinic	0.0008856011669097729
1463	40	ABS - Lahey Clinic	0.013465952563121653
995	27	ABS - Lahey Clinic	0.007176409185803759
1151	31	ABS - Lahey Clinic	0.0014255167498218105
470	12	ABS - Lahey Clinic	0.0014037405557161139
140	3	ABS - Lahey Clinic	0.004901324331342508
533	14	ABS - Lahey Clinic	0.004061487841242096
1299	35	ABS - Lahey Clinic	0.002154961308649231
364	9	ABS - Lahey Clinic	4.324137334601747e-05
1264	34	ABS - Lahey Clinic	0.0019899554629015446
1223	33	ABS - Lahey Clinic	0.0034562211981566822
104	2	ABS - Lahey Clinic	0.004781943381790359
1512	41	ABS - Lahey Clinic	0.00023142791020597085
312	8	ABS - Lahey Clinic	0.013160479277155766
67	1	ABS - Lahey Clinic	0.00281866583150642
250	6	ABS - Lahey Clinic	0.000564554653233161
859	23	ABS - Lahey Clinic	0.0011374521072796935
794	22	ABS - Lahey Clinic	0.09219600725952812
739	20	ABS - Lahey Clinic	0.01105456137470585
1328	36	ABS - Lahey Clinic	0.007631840036632832
889	24	ABS - Lahey Clinic	0.00969403211148137
1388	38	ABS - Lahey Clinic	0.023273193124799828
779	21	ABS - Lahey Clinic	0.009438930524610088
655	18	ABS - Lahey Clinic	0.011155890426961045
31	0	ABS - Lahey Clinic	0.0018561074774615521
276	7	ABS - Lahey Clinic	0.012730699477258987
685	19	ABS - Lahey Clinic	0.04794412645066429
1096	30	ABS - Lahey Clinic	0.018246583309101484
1481	40	Albert Einstein Medical Center	0.000306044376434583
825	22	Albert Einstein Medical Center	0.00028231498285944746
713	19	Albert Einstein Medical Center	0.0007351782807330778
1008	27	Albert Einstein Medical Center	0.00013048016701461377
1604	44	Albert Einstein Medical Center	0.0005259467040673212
1373	37	Albert Einstein Medical Center	0.0002484472049689441
109	2	Albert Einstein Medical Center	0.0008607498087222647
750	20	Albert Einstein Medical Center	0.0003283533081595797
251	6	Albert Einstein Medical Center	0.000564554653233161
146	3	Albert Einstein Medical Center	0.0012334458582186445
471	12	Albert Einstein Medical Center	0.0011560216341191527
1339	36	Albert Einstein Medical Center	0.00015263680073265663
1116	30	Albert Einstein Medical Center	0.0014539110206455367
777	21	Albert Einstein Medical Center	0.00980352440753494
1040	28	Albert Einstein Medical Center	0.0017156497090854842
1079	29	Albert Einstein Medical Center	0.0009360009360009361
287	7	Albert Einstein Medical Center	0.0027381672060026313
1542	42	Albert Einstein Medical Center	0.002743484224965706
858	23	Albert Einstein Medical Center	0.0011973180076628352
611	16	Albert Einstein Medical Center	0.002369106846718787
400	10	Albert Einstein Medical Center	0.00040453074433656965
1156	31	Albert Einstein Medical Center	0.00026728439059158947
72	1	Albert Einstein Medical Center	0.0008769182586908862
936	25	Albert Einstein Medical Center	0.0009276915940833893
416	11	Albert Einstein Medical Center	0.016938616938616938
1193	32	Albert Einstein Medical Center	7.796055196070789e-05
365	9	Albert Einstein Medical Center	4.324137334601747e-05
1408	38	Albert Einstein Medical Center	0.0006405465997651328
509	13	Albert Einstein Medical Center	4.772586264496731e-05
34	0	Albert Einstein Medical Center	0.00088386070355312
329	8	Albert Einstein Medical Center	0.00027499508937340407
1259	34	Albert Einstein Medical Center	0.00549606746896617
1227	33	Albert Einstein Medical Center	0.0018104015799868334
895	24	Albert Einstein Medical Center	0.004976846842948025
1414	39	Asterand	0.05640107430617726
478	13	Asterand	0.0719706008686107
1389	38	Asterand	0.022739404291662223
1198	33	Asterand	0.07258064516129033
368	10	Asterand	0.12253236245954692
1235	34	Asterand	0.07997725765185255
219	6	Asterand	0.10548486559256524
405	11	Asterand	0.11783216783216784
259	7	Asterand	0.06674727072294727
186	5	Asterand	0.1288635486774982
1482	41	Asterand	0.18456375838926176
156	4	Asterand	0.019222754740570953
1308	36	Asterand	0.06769442112493322
1343	37	Asterand	0.1101863354037267
1453	40	Asterand	0.029992348890589136
1160	32	Asterand	0.07733686754502223
440	12	Asterand	0.09520663886709879
1011	28	Asterand	0.0895121587348948
308	8	Asterand	0.017324690630524456
1122	31	Asterand	0.07314682822523165
332	9	Asterand	0.1151085358470985
1089	30	Asterand	0.033367257923815064
1663	47	Asterand	0.5376820772640912
1272	35	Asterand	0.12018806935057302
3	0	Asterand	0.0795474633197808
761	21	Asterand	0.046424954425764636
616	17	Asterand	0.11623991581901087
652	18	Asterand	0.032182699608667716
40	1	Asterand	0.10263075477607267
1553	43	Asterand	0.1827956989247312
872	24	Asterand	0.05063400701086251
117	3	Asterand	0.059270319397559085
547	15	Asterand	0.09875815808556926
684	19	Asterand	0.048574279262721204
976	27	Asterand	0.11723643006263047
1049	29	Asterand	0.06306306306306306
942	26	Asterand	0.08927440800303912
512	14	Asterand	0.08230939283327335
1580	44	Asterand	0.09361851332398316
584	16	Asterand	0.044539208718313204
719	20	Asterand	0.10698845290866306
77	2	Asterand	0.1068604947717419
806	22	Asterand	0.024642064932446056
910	25	Asterand	0.06194918311601299
1639	46	Asterand	0.13426329555361813
1521	42	Asterand	0.049931412894375866
832	23	Asterand	0.06806752873563218
1612	45	Asterand	0.0794261721483555
608	16	BLN - Baylor	0.0039597928723728295
802	22	BLN - Baylor	0.03440209719701553
1443	39	BLN - Baylor	0.00014920919128618324
398	10	BLN - Baylor	0.0006877022653721684
934	25	BLN - Baylor	0.001082306859763954
1510	41	BLN - Baylor	0.0016199953714417959
366	9	BLN - Baylor	4.324137334601747e-05
945	26	BLN - Baylor	0.05400785108268963
847	23	BLN - Baylor	0.009578544061302681
876	24	BLN - Baylor	0.03254425065997317
1263	34	BLN - Baylor	0.002368994598692315
305	8	BLN - Baylor	0.024788843056373994
32	0	BLN - Baylor	0.0016572388191621002
1391	38	BLN - Baylor	0.016333938294010888
1301	35	BLN - Baylor	0.0005877167205406994
1602	44	BLN - Baylor	0.0007012622720897616
1320	36	BLN - Baylor	0.02228497290696787
1211	33	BLN - Baylor	0.01489466754443713
70	1	BLN - Baylor	0.0010335108048856875
667	18	BLN - Baylor	0.0023363121313007417
1102	30	BLN - Baylor	0.01352137249200349
252	6	BLN - Baylor	0.000564554653233161
1479	40	BLN - Baylor	0.0007651109410864575
699	19	BLN - Baylor	0.01444100194297117
543	14	BLN - Baylor	0.00015423371549020616
1149	31	BLN - Baylor	0.0020491803278688526
1006	27	BLN - Baylor	0.0007176409185803757
110	2	BLN - Baylor	0.0006375924509053813
773	21	BLN - Baylor	0.018270204577678754
425	11	BLN - Baylor	0.005400155400155401
1177	32	BLN - Baylor	0.008965463475481406
1559	43	BLN - Baylor	0.011318619128466328
131	3	BLN - Baylor	0.016813814593612048
274	7	BLN - Baylor	0.015219942391806835
1368	37	BLN - Baylor	0.0009937888198757764
1070	29	BLN - Baylor	0.010354510354510354
177	4	BLN - Baylor	0.0007293186080433424
468	12	BLN - Baylor	0.0019817513727756904
1036	28	BLN - Baylor	0.002610771296434432
1539	42	BLN - Baylor	0.003703703703703704
743	20	BLN - Baylor	0.006512340611831664
541	14	CHI-Penrose Colorado	0.0005141123849673538
1266	34	CHI-Penrose Colorado	0.000947597839476926
150	3	CHI-Penrose Colorado	0.00012983640612827837
1405	38	CHI-Penrose Colorado	0.0014946087327853102
1545	42	CHI-Penrose Colorado	0.0016460905349794238
1296	35	CHI-Penrose Colorado	0.006562836712704478
506	13	CHI-Penrose Colorado	0.0009067913902543788
1117	30	CHI-Penrose Colorado	0.0010904332654841523
826	22	CHI-Penrose Colorado	0.00012099213551119177
791	21	CHI-Penrose Colorado	0.0007291877658497063
614	16	CHI-Penrose Colorado	6.76887670491082e-05
327	8	CHI-Penrose Colorado	0.0011785503830288745
1038	28	CHI-Penrose Colorado	0.0021632105027599583
861	23	CHI-Penrose Colorado	0.0008381226053639847
75	1	CHI-Penrose Colorado	0.000407140620106483
37	0	CHI-Penrose Colorado	4.4193035177656004e-05
249	6	CHI-Penrose Colorado	0.001129109306466322
1005	27	CHI-Penrose Colorado	0.0009786012526096033
1660	46	CHI-Penrose Colorado	0.0017436791630340018
1150	31	CHI-Penrose Colorado	0.0016928011404134
292	7	CHI-Penrose Colorado	0.00014224245225987695
903	24	CHI-Penrose Colorado	0.0003894923616220193
184	4	CHI-Penrose Colorado	0.00020837674515524068
106	2	CHI-Penrose Colorado	0.0014664626370823768
1230	33	CHI-Penrose Colorado	0.0009052007899934167
462	12	CHI-Penrose Colorado	0.004211221667148342
1461	40	CHI-Penrose Colorado	0.013925019127773526
711	19	CHI-Penrose Colorado	0.0023630730452134643
356	9	CHI-Penrose Colorado	0.001729654933840699
1337	36	CHI-Penrose Colorado	0.00030527360146531327
753	20	CHI-Penrose Colorado	5.472555135992995e-05
1191	32	CHI-Penrose Colorado	0.0006236844156856631
530	14	Candler	0.005655236234640893
1099	30	Candler	0.016065716778133177
1060	29	Candler	0.018837018837018837
314	8	Candler	0.01206049891966215
742	20	Candler	0.008318283806709353
275	7	Candler	0.014971018100352052
1321	36	Candler	0.021369152102571932
459	12	Candler	0.009743610916147146
928	25	Candler	0.006803071689944854
503	13	Candler	0.0043907793633369925
1167	32	Candler	0.02221875730880175
1027	28	Candler	0.011487393704311502
394	10	Candler	0.0031553398058252425
961	26	Candler	0.0029758136001013045
421	11	Candler	0.010411810411810411
1215	33	Candler	0.012837393021724819
990	27	Candler	0.013504697286012526
664	18	Candler	0.0031540213772560015
576	15	Candler	0.00018129079042784627
704	19	Candler	0.00887465210313501
1145	31	Candler	0.004365645046329294
645	17	Candler	0.0002104524728165556
803	22	Candler	0.03238556160516233
883	24	Candler	0.016661617691608604
851	23	Candler	0.006824712643678161
23	0	Candler	0.00983295032702846
1434	39	Candler	0.0013428827215756492
102	2	Candler	0.006949757714868655
766	21	Candler	0.02811423941664979
1294	35	Candler	0.009501420315407974
586	16	Candler	0.036348867905371104
1647	46	Candler	0.021578029642545772
1683	47	Candler	0.0006333122229259025
1534	42	Candler	0.010013717421124828
1384	38	Candler	0.03170705668837408
1255	34	Candler	0.009381218610821567
213	5	Candler	0.0006859004586959317
1459	40	Candler	0.01423106350420811
1507	41	Candler	0.0025457070122656793
245	6	Candler	0.0035610370434707083
358	9	Candler	0.0013404825737265416
1575	43	Candler	0.00018864365214110542
65	1	Candler	0.005010961478233636
1370	37	Candler	0.0007453416149068323
129	3	Candler	0.020092183848351076
170	4	Candler	0.003334027922483851
50	1	Christiana Healthcare	0.02483557782649546
1071	29	Christiana Healthcare	0.009652509652509652
1588	44	Christiana Healthcare	0.022265077138849933
1243	34	Christiana Healthcare	0.027196057992987775
926	25	Christiana Healthcare	0.0076276864402412
591	16	Christiana Healthcare	0.021829627373337393
336	9	Christiana Healthcare	0.048603303640923634
88	2	Christiana Healthcare	0.026810762560571286
1569	43	Christiana Healthcare	0.0022637238256932655
661	18	Christiana Healthcare	0.005373517901991706
1270	35	Christiana Healthcare	0.1600548535605838
168	4	Christiana Healthcare	0.004011252344238383
371	10	Christiana Healthcare	0.053681229773462784
485	13	Christiana Healthcare	0.0268696606691166
1169	32	Christiana Healthcare	0.021127309581351835
1485	41	Christiana Healthcare	0.07660263827817634
1098	30	Christiana Healthcare	0.01650189008432684
1120	31	Christiana Healthcare	0.10334996436208126
447	12	Christiana Healthcare	0.032162173320672144
886	24	Christiana Healthcare	0.01302635564980309
1352	37	Christiana Healthcare	0.011801242236024845
133	3	Christiana Healthcare	0.013892495455725785
631	17	Christiana Healthcare	0.004279200280603297
1422	39	Christiana Healthcare	0.012384362876753208
1203	33	Christiana Healthcare	0.030612244897959183
1313	36	Christiana Healthcare	0.041135617797450966
411	11	Christiana Healthcare	0.031351981351981355
1528	42	Christiana Healthcare	0.017558299039780522
1448	40	Christiana Healthcare	0.057383320581484314
194	5	Christiana Healthcare	0.02460667895571655
555	15	Christiana Healthcare	0.03177121102248006
1017	28	Christiana Healthcare	0.05482619722512308
989	27	Christiana Healthcare	0.013700417536534447
1619	45	Christiana Healthcare	0.015395381385584323
955	26	Christiana Healthcare	0.009877168545017094
800	22	Christiana Healthcare	0.03649929421254285
703	19	Christiana Healthcare	0.009084703040487318
729	20	Christiana Healthcare	0.02167131833853226
233	6	Christiana Healthcare	0.016632648629869285
770	21	Christiana Healthcare	0.020984403483897105
1655	46	Christiana Healthcare	0.004359197907585004
315	8	Christiana Healthcare	0.011314083677077195
525	14	Christiana Healthcare	0.008174386920980926
839	23	Christiana Healthcare	0.029394157088122607
7	0	Christiana Healthcare	0.0482146013788227
1666	47	Christiana Healthcare	0.06523115896136795
278	7	Christiana Healthcare	0.009565804914476726
1394	38	Christiana Healthcare	0.010141987829614604
1221	33	Cureline	0.00674786043449638
1037	28	Cureline	0.002312397433984783
566	15	Cureline	0.00983502538071066
21	0	Cureline	0.011202934417535797
100	2	Cureline	0.008288701861769956
818	22	Cureline	0.002500504133897963
1651	46	Cureline	0.010462074978204011
1423	39	Cureline	0.00925096985974336
1543	42	Cureline	0.0019204389574759945
965	26	Cureline	0.0010763581106749398
1349	37	Cureline	0.014658385093167702
316	8	Cureline	0.009467688076998625
286	7	Cureline	0.003556061306496924
1126	31	Cureline	0.04178545972915182
167	4	Cureline	0.004375911648260054
442	12	Cureline	0.04500227075678131
479	13	Cureline	0.05426430582732783
397	10	Cureline	0.00093042071197411
1504	41	Cureline	0.005207127979634344
536	14	Cureline	0.0033417305022878
1109	30	Cureline	0.0058883396336144225
1172	32	Cureline	0.010758556170577688
994	27	Cureline	0.007437369519832986
740	20	Cureline	0.009139167077108303
1397	38	Cureline	0.007152770364043984
1664	47	Cureline	0.14629512349588347
1626	45	Cureline	0.0031490552834149755
188	5	Cureline	0.070304797016333
782	21	Cureline	0.007291877658497062
1068	29	Cureline	0.010998010998011
1477	40	Cureline	0.001530221882172915
225	6	Cureline	0.0291397055630347
658	18	Cureline	0.009345248525202967
346	9	Cureline	0.010161722736314105
629	17	Cureline	0.005401613468958261
144	3	Cureline	0.00318099195014282
1590	44	Cureline	0.015778401122019635
58	1	Cureline	0.011869715001565926
930	25	Cureline	0.005153842189352162
604	16	Cureline	0.007310386841303685
846	23	Cureline	0.010356800766283526
896	24	Cureline	0.0041978621197039856
1297	35	Cureline	0.0031344891762170634
702	19	Cureline	0.011972903429081552
420	11	Cureline	0.013286713286713287
1253	34	Cureline	0.011181654505827728
922	25	Fox Chase Cancer Center	0.012163067566871102
139	3	Fox Chase Cancer Center	0.006199688392625292
1181	32	Fox Chase Cancer Center	0.006314804708817338
1074	29	Fox Chase Cancer Center	0.004738504738504738
673	18	Fox Chase Cancer Center	0.0006424858361077039
277	7	Fox Chase Cancer Center	0.010810426371750649
57	1	Fox Chase Cancer Center	0.011963670529282806
956	26	Fox Chase Cancer Center	0.009750538179055338
1402	38	Fox Chase Cancer Center	0.0048040994982384965
526	14	Fox Chase Cancer Center	0.006889105958562541
1333	36	Fox Chase Cancer Center	0.0012974128062275814
1469	40	Fox Chase Cancer Center	0.006732976281560827
431	11	Fox Chase Cancer Center	0.0017094017094017094
1676	47	Fox Chase Cancer Center	0.0037998733375554147
1345	37	Fox Chase Cancer Center	0.051925465838509315
781	21	Fox Chase Cancer Center	0.007575450678549727
465	12	Fox Chase Cancer Center	0.00317905949382767
1289	35	Fox Chase Cancer Center	0.013125673425408955
1621	45	Fox Chase Cancer Center	0.00979706088173548
171	4	Fox Chase Cancer Center	0.002813086059595749
494	13	Fox Chase Cancer Center	0.00921109149047869
322	8	Fox Chase Cancer Center	0.004282066391671577
1508	41	Fox Chase Cancer Center	0.0025457070122656793
1112	30	Fox Chase Cancer Center	0.003707473102646118
850	23	Fox Chase Cancer Center	0.007183908045977011
390	10	Fox Chase Cancer Center	0.009749190938511327
1654	46	Fox Chase Cancer Center	0.004577157802964254
1586	44	Fox Chase Cancer Center	0.02331697054698457
351	9	Fox Chase Cancer Center	0.004929516561445991
99	2	Fox Chase Cancer Center	0.008575618464677378
996	27	Fox Chase Cancer Center	0.005219206680584552
701	19	Fox Chase Cancer Center	0.013495772724885785
20	0	Fox Chase Cancer Center	0.011490189146190561
1563	43	Fox Chase Cancer Center	0.006413884172797585
1219	33	Fox Chase Cancer Center	0.010121790651744568
619	17	Fox Chase Cancer Center	0.024482637670992635
731	20	Fox Chase Cancer Center	0.0204673562086138
244	6	Fox Chase Cancer Center	0.003995309853650063
817	22	Fox Chase Cancer Center	0.002661826981246219
1541	42	Fox Chase Cancer Center	0.0031550068587105624
1140	31	Fox Chase Cancer Center	0.012384176764076977
1034	28	Fox Chase Cancer Center	0.0038788602118454423
606	16	Fox Chase Cancer Center	0.005482790130977765
893	24	Fox Chase Cancer Center	0.006837754792919894
1250	34	Fox Chase Cancer Center	0.013266369752676966
1430	39	Fox Chase Cancer Center	0.001939719486720382
569	15	Fox Chase Cancer Center	0.006617113850616388
197	5	Fox Chase Cancer Center	0.01226047069918978
66	1	Gundersen Lutheran Health System	0.004353272784215471
709	19	Gundersen Lutheran Health System	0.004988709762117314
778	21	Gundersen Lutheran Health System	0.009763013976098845
675	18	Gundersen Lutheran Health System	0.00017522340984755567
1000	27	Gundersen Lutheran Health System	0.003718684759916493
495	13	Gundersen Lutheran Health System	0.008113396649644443
1540	42	Gundersen Lutheran Health System	0.003703703703703704
887	24	Gundersen Lutheran Health System	0.011728047777729692
18	0	Gundersen Lutheran Health System	0.015975782216722644
968	26	Gundersen Lutheran Health System	0.0005065214638470306
467	12	Gundersen Lutheran Health System	0.0025184757029024394
1069	29	Gundersen Lutheran Health System	0.010413010413010413
105	2	Gundersen Lutheran Health System	0.004495026778882938
646	17	Gundersen Lutheran Health System	0.0001403016485443704
1104	30	Gundersen Lutheran Health System	0.00959581273626054
1031	28	Gundersen Lutheran Health System	0.006937192301954349
1509	41	Gundersen Lutheran Health System	0.001967137236750752
814	22	Gundersen Lutheran Health System	0.006009276063722525
933	25	Gundersen Lutheran Health System	0.0032469205792918622
857	23	Gundersen Lutheran Health System	0.0029334291187739464
1635	45	Gundersen Lutheran Health System	0.0003498950314905528
1606	44	Gundersen Lutheran Health System	0.0001753155680224404
1261	34	Gundersen Lutheran Health System	0.003790391357907704
143	3	Gundersen Lutheran Health System	0.003538042066995586
744	20	Gundersen Lutheran Health System	0.004925299622393696
528	14	Gundersen Lutheran Health System	0.006323582335098454
1218	33	Gundersen Lutheran Health System	0.01160302830809743
1147	31	Gundersen Lutheran Health System	0.0038310762651461157
1432	39	Gundersen Lutheran Health System	0.0016413011041480155
610	16	Gundersen Lutheran Health System	0.002944461366636207
215	5	Gundersen Lutheran Health System	8.573755733699147e-05
281	7	Gundersen Lutheran Health System	0.007183243839123787
1468	40	Gundersen Lutheran Health System	0.007345065034429993
567	15	Gundersen Lutheran Health System	0.009608411892675852
1185	32	Gundersen Lutheran Health System	0.00257269821470336
247	6	Gundersen Lutheran Health System	0.0018239458027532896
1371	37	Gundersen Lutheran Health System	0.00037267080745341616
1403	38	Gundersen Lutheran Health System	0.002241913099177965
181	4	Gundersen Lutheran Health System	0.00046884767659929156
396	10	Gundersen Lutheran Health System	0.002184466019417476
1329	36	Gundersen Lutheran Health System	0.006716019232236891
436	11	Gundersen Lutheran Health System	7.77000777000777e-05
357	9	Gundersen Lutheran Health System	0.0014269653204185765
1283	35	Gundersen Lutheran Health System	0.01968851013811343
317	8	Gundersen Lutheran Health System	0.00927126301316048
1077	29	ILSBio	0.0031005031005031003
1513	41	ILSBio	0.00023142791020597085
1557	43	ILSBio	0.025466893039049237
209	5	ILSBio	0.002400651605435761
493	13	ILSBio	0.010356512193957905
141	3	ILSBio	0.004252142300701116
1001	27	ILSBio	0.0034577244258872653
419	11	ILSBio	0.013364413364413363
1186	32	ILSBio	0.0024167771107819445
1212	33	ILSBio	0.014730085582620145
1551	42	ILSBio	0.00027434842249657066
1322	36	ILSBio	0.018545371289017783
282	7	ILSBio	0.006400910351694464
820	22	ILSBio	0.0015728977616454927
108	2	ILSBio	0.0008926294312675339
1043	28	ILSBio	0.00037296732806206176
254	6	ILSBio	0.00021713640508967734
712	19	ILSBio	0.0020479966391850025
182	4	ILSBio	0.00046884767659929156
380	10	ILSBio	0.0220873786407767
1427	39	ILSBio	0.003879438973440764
1661	46	ILSBio	0.001089799476896251
1148	31	ILSBio	0.002940128296507484
958	26	ILSBio	0.005571736102317336
643	17	ILSBio	0.00035075412136092597
862	23	ILSBio	0.0007183908045977011
901	24	ILSBio	0.0009520924395204916
326	8	ILSBio	0.0012964054213317618
663	18	ILSBio	0.003270836983821039
360	9	ILSBio	0.0006918619735362795
1406	38	ILSBio	0.0009608198996476993
1267	34	ILSBio	0.0007580782715815408
473	12	ILSBio	0.00016514594773130755
68	1	ILSBio	0.002380206702160977
1475	40	ILSBio	0.0016832440703902067
1115	30	ILSBio	0.001671997673742367
935	25	ILSBio	0.0009792300159769108
789	21	ILSBio	0.0010532712173384647
749	20	ILSBio	0.0010945110271985991
609	16	ILSBio	0.0038582597217991675
33	0	ILSBio	0.0015025631960403042
1302	35	ILSBio	0.0004897639337839161
538	14	ILSBio	0.00133669220091512
1605	44	ILSBio	0.0005259467040673212
1035	28	Indivumed	0.002759958227659257
325	8	Indivumed	0.0014535454724022786
289	7	Indivumed	0.0024181216884179083
393	10	Indivumed	0.003559870550161813
239	6	Indivumed	0.009250010856820255
894	24	Indivumed	0.006621370147574328
676	18	Indivumed	0.0001168156065650371
1441	39	Indivumed	0.0002984183825723665
964	26	Indivumed	0.0012663036596175764
1409	38	Indivumed	0.0005337888331376108
1325	36	Indivumed	0.012516217660077844
1217	33	Indivumed	0.012179065174456877
856	23	Indivumed	0.0029932950191570882
1607	44	Indivumed	0.0001753155680224404
1251	34	Indivumed	0.01203449256135696
353	9	Indivumed	0.0038052408544495377
642	17	Indivumed	0.0009119607155384076
1002	27	Indivumed	0.0030662839248434244
207	5	Indivumed	0.0033866335148111633
915	25	Indivumed	0.028243055197649847
1625	45	Indivumed	0.00489853044086774
577	16	Indivumed	0.12898094561207568
561	15	Indivumed	0.018899564902102973
1288	35	Indivumed	0.013419531785679305
464	12	Indivumed	0.003344205441558978
1499	41	Indivumed	0.010414255959268688
1369	37	Indivumed	0.0008695652173913043
1173	32	Indivumed	0.010602635066656272
1111	30	Indivumed	0.00479790636813027
708	19	Indivumed	0.005618862574174237
1062	29	Indivumed	0.01831051831051831
46	1	Indivumed	0.03867835891011588
1576	43	Indivumed	0.00018864365214110542
539	14	Indivumed	0.001182458485424914
413	11	Indivumed	0.024592074592074593
737	20	Indivumed	0.011601816888305149
92	2	Indivumed	0.019510328997704666
12	0	Indivumed	0.03257026692593247
142	3	Indivumed	0.003732796676188003
183	4	Indivumed	0.00026047093144405085
496	13	Indivumed	0.007540686297904835
1656	46	Indivumed	0.003923278116826504
1142	31	Indivumed	0.009978617248752673
771	21	Indivumed	0.020498278306663967
1538	42	Indivumed	0.005075445816186557
1474	40	Indivumed	0.002907421576128539
809	22	Indivumed	0.013793103448275864
592	16	International Genomics Consortium	0.020475852032355232
1379	38	International Genomics Consortium	0.07408989003950037
1415	39	International Genomics Consortium	0.052521635332736495
1312	36	International Genomics Consortium	0.044951537815767384
687	19	International Genomics Consortium	0.0303523604474085
1162	32	International Genomics Consortium	0.045451001793092694
1581	44	International Genomics Consortium	0.07363253856942496
944	26	International Genomics Consortium	0.06192224895529948
917	25	International Genomics Consortium	0.024532288821316292
487	13	International Genomics Consortium	0.022431155443134634
1196	33	International Genomics Consortium	0.09660961158657011
1622	45	International Genomics Consortium	0.009097270818754374
762	21	International Genomics Consortium	0.04055094186753089
8	0	International Genomics Consortium	0.04079017146897649
157	4	International Genomics Consortium	0.019170660554282144
44	1	International Genomics Consortium	0.04315690573128719
335	9	International Genomics Consortium	0.06871054224682176
1488	41	International Genomics Consortium	0.05588984031474196
653	18	International Genomics Consortium	0.014134688394369488
445	12	International Genomics Consortium	0.03794228149126791
1273	35	International Genomics Consortium	0.06298364188461161
871	24	International Genomics Consortium	0.05773142337819708
84	2	International Genomics Consortium	0.040263963274674824
1121	31	International Genomics Consortium	0.08392729864575908
370	10	International Genomics Consortium	0.0938915857605178
983	27	International Genomics Consortium	0.03144572025052192
518	14	International Genomics Consortium	0.026939488972289344
1451	40	International Genomics Consortium	0.03381790359602142
1054	29	International Genomics Consortium	0.033696033696033696
831	23	International Genomics Consortium	0.09812021072796934
1015	28	International Genomics Consortium	0.07093838579740415
1086	30	International Genomics Consortium	0.058083745274789184
262	7	International Genomics Consortium	0.06013299669286298
1659	46	International Genomics Consortium	0.002179598953792502
626	17	International Genomics Consortium	0.00890915468256752
1237	34	International Genomics Consortium	0.06292049654126788
1667	47	International Genomics Consortium	0.03483217226092464
1558	43	International Genomics Consortium	0.01697792869269949
407	11	International Genomics Consortium	0.04568764568764569
192	5	International Genomics Consortium	0.03133707720667038
118	3	International Genomics Consortium	0.052291612568164114
549	15	International Genomics Consortium	0.0726522842639594
799	22	International Genomics Consortium	0.0456140350877193
221	6	International Genomics Consortium	0.03860685282494463
1518	42	International Genomics Consortium	0.05925925925925926
298	8	International Genomics Consortium	0.06474170104105284
1353	37	International Genomics Consortium	0.010931677018633538
723	20	International Genomics Consortium	0.03956657363322935
1276	35	Johns Hopkins	0.045939856988931334
115	3	Johns Hopkins	0.1313944430018177
1446	40	Johns Hopkins	0.2182096403978577
294	8	Johns Hopkins	0.20251424081712827
718	20	Johns Hopkins	0.14628139878509275
330	9	Johns Hopkins	0.21071521231514312
912	25	Johns Hopkins	0.04999226923671597
1157	32	Johns Hopkins	0.24378264598113353
438	12	Johns Hopkins	0.21997440237810165
1484	41	Johns Hopkins	0.10518398518861374
1195	33	Johns Hopkins	0.10014812376563528
680	19	Johns Hopkins	0.2540040959932784
548	15	Johns Hopkins	0.08484408992023205
755	21	Johns Hopkins	0.07583552764836946
868	24	Johns Hopkins	0.08858787380447483
1611	45	Johns Hopkins	0.6735479356193143
1119	31	Johns Hopkins	0.17881325730577335
4	0	Johns Hopkins	0.06469860350008838
404	11	Johns Hopkins	0.13313908313908313
1047	29	Johns Hopkins	0.10167310167310167
1342	37	Johns Hopkins	0.5470807453416149
587	16	Johns Hopkins	0.0325921413341456
373	10	Johns Hopkins	0.03932038834951456
648	18	Johns Hopkins	0.6008994801705508
1082	30	Johns Hopkins	0.2098720558301832
1010	28	Johns Hopkins	0.22445173802774876
1515	42	Johns Hopkins	0.2869684499314129
1311	36	Johns Hopkins	0.0482332290315195
1375	38	Johns Hopkins	0.1643002028397566
1665	47	Johns Hopkins	0.09309689677010766
829	23	Johns Hopkins	0.22970545977011494
510	14	Johns Hopkins	0.4165338543005501
796	22	Johns Hopkins	0.05400282314982859
1579	44	Johns Hopkins	0.26858345021037866
1232	34	Johns Hopkins	0.14706718468681892
975	27	Johns Hopkins	0.13883089770354906
1412	39	Johns Hopkins	0.5737093404953745
257	7	Johns Hopkins	0.12179509974751963
185	5	Johns Hopkins	0.3499378402709306
475	13	Johns Hopkins	0.19515105235527133
615	17	Johns Hopkins	0.6439144159943879
218	6	Johns Hopkins	0.3524123854605463
151	4	Johns Hopkins	0.7287976661804543
38	1	Johns Hopkins	0.15230191042906358
940	26	Johns Hopkins	0.361529694820818
1638	46	Johns Hopkins	0.15475152571926765
1552	43	Johns Hopkins	0.5427277872099604
78	2	Johns Hopkins	0.08770084162203519
231	6	MSKCC	0.019759412863160637
736	20	MSKCC	0.012477425710064029
1644	46	MSKCC	0.05013077593722755
837	23	MSKCC	0.034961685823754786
302	8	MSKCC	0.030563739933215473
1680	47	MSKCC	0.001266624445851805
5	0	MSKCC	0.052435036238288844
268	7	MSKCC	0.021798655808826145
674	18	MSKCC	0.0005840780328251854
1381	38	MSKCC	0.041742286751361164
979	27	MSKCC	0.05232254697286012
1351	37	MSKCC	0.012422360248447204
1216	33	MSKCC	0.012425938117182355
767	21	MSKCC	0.025197488353250964
372	10	MSKCC	0.053155339805825236
1573	43	MSKCC	0.0007545746085644217
593	16	MSKCC	0.016989880529326158
1620	45	MSKCC	0.010846745976207137
82	2	MSKCC	0.04083779648048967
705	19	MSKCC	0.00624901538623116
1331	36	MSKCC	0.0032816912157521178
823	22	MSKCC	0.0009679370840895341
557	15	MSKCC	0.026695068890500363
1024	28	MSKCC	0.014918693122482472
882	24	MSKCC	0.017743540918336433
433	11	MSKCC	0.0008935508935508936
1465	40	MSKCC	0.009181331293037491
1417	39	MSKCC	0.030140256639809012
497	13	MSKCC	0.0073020569846799985
1075	29	MSKCC	0.0046215046215046214
1525	42	MSKCC	0.024965706447187933
1495	41	MSKCC	0.014001388567461238
1094	30	MSKCC	0.024643791799941847
160	4	MSKCC	0.016305480308397582
1280	35	MSKCC	0.024292291115682242
1176	32	MSKCC	0.009043424027442114
128	3	MSKCC	0.02083874318358868
452	12	MSKCC	0.02188183807439825
1127	31	MSKCC	0.033856022808267994
191	5	MSKCC	0.037553050113602264
630	17	MSKCC	0.0047001052262364085
49	1	MSKCC	0.025493266520513626
916	25	MSKCC	0.02545998041539968
1593	44	MSKCC	0.0047335203366058905
337	9	MSKCC	0.03632275361065467
1244	34	MSKCC	0.020183833980858525
516	14	MSKCC	0.03274895892242044
960	26	MSKCC	0.003039128783082183
112	2	Mary Bird Perkins Cancer Center	0.0002550369803621525
328	8	Mary Bird Perkins Cancer Center	0.0006678452170496955
544	14	Mary Bird Perkins Cancer Center	5.141123849673539e-05
474	12	Mary Bird Perkins Cancer Center	8.257297386565378e-05
1045	28	Mary Bird Perkins Cancer Center	0.0002983738624496494
1334	36	Mary Bird Perkins Cancer Center	0.001221094405861253
1362	37	Mary Bird Perkins Cancer Center	0.0029813664596273293
1547	42	Mary Bird Perkins Cancer Center	0.0009602194787379973
1188	32	Mary Bird Perkins Cancer Center	0.0020269743509784047
863	23	Mary Bird Perkins Cancer Center	0.0002993295019157088
179	4	Mary Bird Perkins Cancer Center	0.0006772244217545322
435	11	Mary Bird Perkins Cancer Center	0.00011655011655011656
1078	29	Mary Bird Perkins Cancer Center	0.0009945009945009945
1460	40	Mary Bird Perkins Cancer Center	0.01423106350420811
1608	44	Mary Bird Perkins Cancer Center	0.0001753155680224404
149	3	Mary Bird Perkins Cancer Center	0.0008439366398338094
677	18	Mary Bird Perkins Cancer Center	5.840780328251855e-05
402	10	Mary Bird Perkins Cancer Center	4.045307443365695e-05
1407	38	Mary Bird Perkins Cancer Center	0.0007473043663926551
638	17	Mary Bird Perkins Cancer Center	0.001473167309715889
929	25	Mary Bird Perkins Cancer Center	0.00602999536154203
900	24	Mary Bird Perkins Cancer Center	0.0013415848011425107
788	21	Mary Bird Perkins Cancer Center	0.0016204172574437918
747	20	Mary Bird Perkins Cancer Center	0.002024845400317408
601	16	Mary Bird Perkins Cancer Center	0.009070294784580499
216	5	Mary Bird Perkins Cancer Center	4.2868778668495734e-05
73	1	Mary Bird Perkins Cancer Center	0.0005950516755402443
1303	35	Mary Bird Perkins Cancer Center	0.0004897639337839161
706	19	Mary Bird Perkins Cancer Center	0.006143989917555006
29	0	Mary Bird Perkins Cancer Center	0.0049938129750751285
973	26	Mary Bird Perkins Cancer Center	6.331518298087882e-05
1228	33	Mary Bird Perkins Cancer Center	0.0013166556945358788
1153	31	Mary Bird Perkins Cancer Center	0.0006236635780470421
1118	30	Mary Bird Perkins Cancer Center	0.00021808665309683048
1444	39	Mary Bird Perkins Cancer Center	0.00014920919128618324
822	22	Mary Bird Perkins Cancer Center	0.001088929219600726
253	6	Mary Bird Perkins Cancer Center	0.00047770009119729013
1268	34	Mary Bird Perkins Cancer Center	0.0006633184876338482
290	7	Mary Bird Perkins Cancer Center	0.0008178941004942926
959	26	Mayo Clinic - Rochester	0.004178802076738002
1085	30	Mayo Clinic - Rochester	0.0642628671125327
840	23	Mayo Clinic - Rochester	0.015086206896551723
1491	41	Mayo Clinic - Rochester	0.03401990280027772
1284	35	Mayo Clinic - Rochester	0.017827407189734547
1128	31	Mayo Clinic - Rochester	0.03153955808980755
1359	37	Mayo Clinic - Rochester	0.005093167701863354
1641	46	Mayo Clinic - Rochester	0.07911944202266782
874	24	Mayo Clinic - Rochester	0.036439174276193365
1201	33	Mayo Clinic - Rochester	0.038100724160631996
1595	44	Mayo Clinic - Rochester	0.002629733520336606
1429	39	Mayo Clinic - Rochester	0.002536556251865115
1327	36	Mayo Clinic - Rochester	0.0077081584369991605
1170	32	Mayo Clinic - Rochester	0.017619084743119982
1386	38	Mayo Clinic - Rochester	0.030319205722216292
1033	28	Mayo Clinic - Rochester	0.0043264210055199166
815	22	Mayo Clinic - Rochester	0.005283323250655374
1239	34	Mayo Clinic - Rochester	0.04008338860987397
1447	40	Mayo Clinic - Rochester	0.05799540933435348
1524	42	Mayo Clinic - Rochester	0.027846364883401923
1681	47	Mayo Clinic - Rochester	0.001266624445851805
980	27	Mayo Clinic - Rochester	0.04684237995824635
907	25	Mayo Clinic - Rochester	0.0755553264959027
232	6	Mayo Clinic - Rochester	0.018282885308550833
1048	29	Mayo Clinic - Rochester	0.07382707382707383
116	3	Mayo Clinic - Rochester	0.07157231887821346
377	10	Mayo Clinic - Rochester	0.026820388349514564
198	5	Mayo Clinic - Rochester	0.011188751232477388
580	16	Mayo Clinic - Rochester	0.07225775882492301
720	20	Mayo Clinic - Rochester	0.07223772779510754
42	1	Mayo Clinic - Rochester	0.05925461948011275
429	11	Mayo Clinic - Rochester	0.00202020202020202
350	9	Mayo Clinic - Rochester	0.007437516215515005
451	12	Mayo Clinic - Rochester	0.022253416456793695
169	4	Mayo Clinic - Rochester	0.0038028755990831427
1616	45	Mayo Clinic - Rochester	0.01959412176347096
300	8	Mayo Clinic - Rochester	0.048084855627578076
678	18	Mayo Clinic - Rochester	5.840780328251855e-05
550	15	Mayo Clinic - Rochester	0.07160986221899927
635	17	Mayo Clinic - Rochester	0.002525429673798667
695	19	Mayo Clinic - Rochester	0.01648899858215617
758	21	Mayo Clinic - Rochester	0.06696374316386469
83	2	Mayo Clinic - Rochester	0.04067839836776333
524	14	Mayo Clinic - Rochester	0.012492930954706698
0	0	Mayo Clinic - Rochester	0.1077205232455365
481	13	Mayo Clinic - Rochester	0.04538729537536391
261	7	Mayo Clinic - Rochester	0.061733224280786606
1582	44	Ontario Institute for Cancer Research	0.036991584852734925
1628	45	Ontario Institute for Cancer Research	0.0027991602519244225
1281	35	Ontario Institute for Cancer Research	0.02203937702027623
180	4	Ontario Institute for Cancer Research	0.000625130235465722
1166	32	Ontario Institute for Cancer Research	0.02346612614017307
1527	42	Ontario Institute for Cancer Research	0.019204389574759947
375	10	Ontario Institute for Cancer Research	0.03519417475728155
484	13	Ontario Institute for Cancer Research	0.03393308834057176
962	26	Ontario Institute for Cancer Research	0.002722552868177789
454	12	Ontario Institute for Cancer Research	0.01800090830271252
1572	43	Ontario Institute for Cancer Research	0.001320505564987738
1324	36	Ontario Institute for Cancer Research	0.012974128062275814
700	19	Ontario Institute for Cancer Research	0.013548285459223864
919	25	Ontario Institute for Cancer Research	0.01623460289645931
89	2	Ontario Institute for Cancer Research	0.023335883703136953
724	20	Ontario Institute for Cancer Research	0.036939747167952716
1129	31	Ontario Institute for Cancer Research	0.028777619387027796
1247	34	Ontario Institute for Cancer Research	0.01828863830190467
852	23	Ontario Institute for Cancer Research	0.006285919540229885
237	6	Ontario Institute for Cancer Research	0.012029356841968127
535	14	Ontario Institute for Cancer Research	0.003598786694771477
1401	38	Ontario Institute for Cancer Research	0.005871677164513717
764	21	Ontario Institute for Cancer Research	0.03674296131253798
1056	29	Ontario Institute for Cancer Research	0.030537030537030538
132	3	Ontario Institute for Cancer Research	0.014574136587899246
1438	39	Ontario Institute for Cancer Research	0.0004476275738585497
279	7	Ontario Institute for Cancer Research	0.008961274492372249
1653	46	Ontario Institute for Cancer Research	0.005884917175239756
418	11	Ontario Institute for Cancer Research	0.015151515151515152
1457	40	Ontario Institute for Cancer Research	0.017597551644988524
1486	41	Ontario Institute for Cancer Research	0.06688266604952557
1025	28	Ontario Institute for Cancer Research	0.014918693122482472
1364	37	Ontario Institute for Cancer Research	0.002484472049689441
880	24	Ontario Institute for Cancer Research	0.023196433981044703
997	27	Ontario Institute for Cancer Research	0.005153966597077244
670	18	Ontario Institute for Cancer Research	0.0016938262951930378
1204	33	Ontario Institute for Cancer Research	0.029871626069782754
801	22	Ontario Institute for Cancer Research	0.03452308933252672
1101	30	Ontario Institute for Cancer Research	0.014466414655423088
319	8	Ontario Institute for Cancer Research	0.006246317030053034
348	9	Ontario Institute for Cancer Research	0.007610481708899075
647	17	Ontario Institute for Cancer Research	7.01508242721852e-05
11	0	Ontario Institute for Cancer Research	0.036304578398444406
579	16	Ontario Institute for Cancer Research	0.07963583443327579
204	5	Ontario Institute for Cancer Research	0.005658678784241437
47	1	Ontario Institute for Cancer Research	0.03228938302536799
554	15	Ontario Institute for Cancer Research	0.05533901377810006
1454	40	Prince Charles Hospital	0.028768171384850803
187	5	Prince Charles Hospital	0.10597162086852147
546	15	Prince Charles Hospital	0.13673857868020303
1158	32	Prince Charles Hospital	0.14212208622437048
1344	37	Prince Charles Hospital	0.0768944099378882
256	7	Prince Charles Hospital	0.14743430176736247
904	25	Prince Charles Hospital	0.16224295212080606
76	2	Prince Charles Hospital	0.17444529456771232
1013	28	Prince Charles Hospital	0.0839176488139639
943	26	Prince Charles Hospital	0.07148284158541218
649	18	Prince Charles Hospital	0.15892763273173297
1489	41	Prince Charles Hospital	0.05172413793103448
511	14	Prince Charles Hospital	0.13464603362294997
1083	30	Prince Charles Hospital	0.10388194242512357
578	16	Prince Charles Hospital	0.0937150979794903
1413	39	Prince Charles Hospital	0.10101462250074604
220	6	Prince Charles Hospital	0.09063273548443132
974	27	Prince Charles Hospital	0.20765918580375783
1516	42	Prince Charles Hospital	0.11604938271604938
477	13	Prince Charles Hospital	0.0893428148713788
114	3	Prince Charles Hospital	0.1573292651259413
1613	45	Prince Charles Hospital	0.051434569629111276
153	4	Prince Charles Hospital	0.031152323400708483
1123	31	Prince Charles Hospital	0.07225588025659302
866	24	Prince Charles Hospital	0.11844895486216296
1671	47	Prince Charles Hospital	0.013299556681443952
754	21	Prince Charles Hospital	0.08673283370467894
717	20	Prince Charles Hospital	0.14644557543917255
1306	36	Prince Charles Hospital	0.22101808746088683
1376	38	Prince Charles Hospital	0.10569018896124692
617	17	Prince Charles Hospital	0.04096808137495615
1578	44	Prince Charles Hospital	0.2805049088359046
439	12	Prince Charles Hospital	0.13195161223731472
1233	34	Prince Charles Hospital	0.12622003221832653
1046	29	Prince Charles Hospital	0.20580320580320582
1637	46	Prince Charles Hospital	0.21512641673931995
39	1	Prince Charles Hospital	0.13066082054494207
296	8	Prince Charles Hospital	0.07515222942447457
367	10	Prince Charles Hospital	0.14724919093851133
331	9	Prince Charles Hospital	0.14537749718931073
830	23	Prince Charles Hospital	0.10051484674329501
798	22	Prince Charles Hospital	0.046823956442831216
1274	35	Prince Charles Hospital	0.050543637966500146
403	11	Prince Charles Hospital	0.2840714840714841
681	19	Prince Charles Hospital	0.10418526492674474
1197	33	Prince Charles Hospital	0.09043778801843319
1554	43	Prince Charles Hospital	0.07187323146576118
1	0	Prince Charles Hospital	0.09430793706911791
970	26	Princess Margaret Hospital (Canada)	0.00044320628086615165
1130	31	Princess Margaret Hospital (Canada)	0.02797576621525303
1292	35	Princess Margaret Hospital (Canada)	0.010480948182975805
513	14	Princess Margaret Hospital (Canada)	0.04215721556732302
121	3	Princess Margaret Hospital (Canada)	0.04560503765255777
1161	32	Princess Margaret Hospital (Canada)	0.06993061510875496
1501	41	Princess Margaret Hospital (Canada)	0.008215690812311965
828	22	Princess Margaret Hospital (Canada)	4.033071183706392e-05
307	8	Princess Margaret Hospital (Canada)	0.02089962679237871
628	17	Princess Margaret Hospital (Canada)	0.008137495615573483
1520	42	Princess Margaret Hospital (Canada)	0.05377229080932785
10	0	Princess Margaret Hospital (Canada)	0.038249071946261266
1383	38	Princess Margaret Hospital (Canada)	0.03224084552151169
444	12	Princess Margaret Hospital (Canada)	0.0399240328640436
925	25	Princess Margaret Hospital (Canada)	0.00824614750296346
834	23	Princess Margaret Hospital (Canada)	0.06351772030651341
1439	39	Princess Margaret Hospital (Canada)	0.0004476275738585497
81	2	Princess Margaret Hospital (Canada)	0.04759627646008671
379	10	Princess Margaret Hospital (Canada)	0.025
1092	30	Princess Margaret Hospital (Canada)	0.026170398371619656
1066	29	Princess Margaret Hospital (Canada)	0.013396513396513397
270	7	Princess Margaret Hospital (Canada)	0.02101632232139682
977	27	Princess Margaret Hospital (Canada)	0.06419624217118998
1347	37	Princess Margaret Hospital (Canada)	0.021490683229813665
1039	28	Princess Margaret Hospital (Canada)	0.001864836640310309
775	21	Princess Margaret Hospital (Canada)	0.01430018229694146
51	1	Princess Margaret Hospital (Canada)	0.020576260569996868
1478	40	Princess Margaret Hospital (Canada)	0.001530221882172915
551	15	Princess Margaret Hospital (Canada)	0.07006889050036258
1614	45	Princess Margaret Hospital (Canada)	0.02834149755073478
600	16	Princess Margaret Hospital (Canada)	0.010017937523268012
686	19	Princess Margaret Hospital (Canada)	0.037704143254739274
881	24	Princess Margaret Hospital (Canada)	0.020513264378759683
1649	46	Princess Margaret Hospital (Canada)	0.012859633827375762
432	11	Princess Margaret Hospital (Canada)	0.0009324009324009325
159	4	Princess Margaret Hospital (Canada)	0.016409668680975202
1336	36	Princess Margaret Hospital (Canada)	0.0006868656032969549
1584	44	Princess Margaret Hospital (Canada)	0.034361851332398316
333	9	Princess Margaret Hospital (Canada)	0.07009426619389432
732	20	Princess Margaret Hospital (Canada)	0.019591747386854923
1209	33	Princess Margaret Hospital (Canada)	0.01761026991441738
483	13	Princess Margaret Hospital (Canada)	0.034267169379086526
1678	47	Princess Margaret Hospital (Canada)	0.0018999366687777073
189	5	Princess Margaret Hospital (Canada)	0.04792729455137823
224	6	Princess Margaret Hospital (Canada)	0.029356841968124377
1238	34	Princess Margaret Hospital (Canada)	0.04339998104804321
1519	42	Roswell Park	0.058710562414266115
2	0	Roswell Park	0.08182340463143008
582	16	Roswell Park	0.06071682404305005
807	22	Roswell Park	0.024198427102238355
1424	39	Roswell Park	0.007162041181736795
222	6	Roswell Park	0.03426412472315108
480	13	Roswell Park	0.05087576957953515
978	27	Roswell Park	0.06178235908141962
1050	29	Roswell Park	0.05528255528255528
1310	36	Roswell Park	0.057696710676944214
552	15	Roswell Park	0.06947969543147207
1487	41	Roswell Park	0.05878268919231659
334	9	Roswell Park	0.06953212834039608
759	21	Roswell Park	0.06668017014381203
1088	30	Roswell Park	0.04885141029369003
514	14	Roswell Park	0.03681044676366254
1275	35	Roswell Park	0.04760505436379665
1449	40	Roswell Park	0.049579188982402454
1669	47	Roswell Park	0.015832805573147563
190	5	Roswell Park	0.04158271530844086
1018	28	Roswell Park	0.031030881694763538
161	4	Roswell Park	0.00948114190456345
867	24	Roswell Park	0.09334833600207729
122	3	Roswell Park	0.04161256816411321
1159	32	Roswell Park	0.08715989709207142
1346	37	Roswell Park	0.036397515527950314
1194	33	Roswell Park	0.11594799210006583
441	12	Roswell Park	0.05722307088889807
417	11	Roswell Park	0.016705516705516704
627	17	Roswell Park	0.008698702209750964
906	25	Roswell Park	0.07689532546513425
1561	43	Roswell Park	0.008488964346349746
682	19	Roswell Park	0.07603843932153548
1640	46	Roswell Park	0.08064516129032258
833	23	Roswell Park	0.0665110153256705
41	1	Roswell Park	0.07272157845286564
1380	38	Roswell Park	0.07238176577346002
260	7	Roswell Park	0.06351125493403506
721	20	Roswell Park	0.06649154490231489
662	18	Roswell Park	0.0033876525903860756
369	10	Roswell Park	0.10230582524271843
1234	34	Roswell Park	0.08149341419501561
947	26	Roswell Park	0.032164112954286436
1589	44	Roswell Park	0.020862552594670406
299	8	Roswell Park	0.0516205067766647
1618	45	Roswell Park	0.0185444366689993
79	2	Roswell Park	0.06713848508033665
1125	31	Roswell Park	0.043656450463292945
285	7	St. Joseph's Medical Center (MD)	0.0045161978592510935
1330	36	St. Joseph's Medical Center (MD)	0.0036632832175837594
323	8	St. Joseph's Medical Center (MD)	0.0024356707915930073
1494	41	St. Joseph's Medical Center (MD)	0.016084239759314972
954	26	St. Joseph's Medical Center (MD)	0.012156515132328733
1073	29	St. Joseph's Medical Center (MD)	0.006552006552006553
605	16	St. Joseph's Medical Center (MD)	0.005821233966223306
342	9	St. Joseph's Medical Center (MD)	0.018420825045403443
1630	45	St. Joseph's Medical Center (MD)	0.0013995801259622112
1404	38	St. Joseph's Medical Center (MD)	0.002241913099177965
570	15	St. Joseph's Medical Center (MD)	0.00548404641044235
430	11	St. Joseph's Medical Center (MD)	0.0019425019425019425
897	24	St. Joseph's Medical Center (MD)	0.00411130826156576
1020	28	St. Joseph's Medical Center (MD)	0.025137997911382964
389	10	St. Joseph's Medical Center (MD)	0.013875404530744338
780	21	St. Joseph's Medical Center (MD)	0.008588211464452097
1007	27	St. Joseph's Medical Center (MD)	0.00039144050104384135
1354	37	St. Joseph's Medical Center (MD)	0.009565217391304347
1571	43	St. Joseph's Medical Center (MD)	0.001697792869269949
746	20	St. Joseph's Medical Center (MD)	0.0036666119411153065
193	5	St. Joseph's Medical Center (MD)	0.027393149569168777
844	23	St. Joseph's Medical Center (MD)	0.01053639846743295
461	12	St. Joseph's Medical Center (MD)	0.006564551422319475
101	2	St. Joseph's Medical Center (MD)	0.008256822239224687
1536	42	St. Joseph's Medical Center (MD)	0.006584362139917695
30	0	St. Joseph's Medical Center (MD)	0.003601732366978964
175	4	St. Joseph's Medical Center (MD)	0.001250260470931444
808	22	St. Joseph's Medical Center (MD)	0.020810647307924986
939	25	St. Joseph's Medical Center (MD)	0.0005669226408287378
1131	31	St. Joseph's Medical Center (MD)	0.022986457590876693
1609	44	St. Joseph's Medical Center (MD)	0.0001753155680224404
714	19	St. Joseph's Medical Center (MD)	0.0006301528120569239
61	1	St. Joseph's Medical Center (MD)	0.008142812402129659
240	6	St. Joseph's Medical Center (MD)	0.0065575194337082554
1110	30	St. Joseph's Medical Center (MD)	0.005161384123291654
1476	40	St. Joseph's Medical Center (MD)	0.0016832440703902067
1257	34	St. Joseph's Medical Center (MD)	0.006443665308443097
671	18	St. Joseph's Medical Center (MD)	0.0015770106886280008
1421	39	St. Joseph's Medical Center (MD)	0.014622500746045956
145	3	St. Joseph's Medical Center (MD)	0.002077382498052454
636	17	St. Joseph's Medical Center (MD)	0.0023149772009821113
1277	35	St. Joseph's Medical Center (MD)	0.04270741502595749
498	13	St. Joseph's Medical Center (MD)	0.007063427671455161
1677	47	St. Joseph's Medical Center (MD)	0.0031665611146295125
1224	33	St. Joseph's Medical Center (MD)	0.0026333113890717576
1189	32	St. Joseph's Medical Center (MD)	0.000701644967646371
537	14	St. Joseph's Medical Center (MD)	0.0014909259164053263
199	5	UNC	0.010374244437775968
1076	29	UNC	0.0038025038025038026
344	9	UNC	0.013577791230649484
1365	37	UNC	0.0022360248447204968
466	12	UNC	0.002931340572230709
1174	32	UNC	0.01029079285881344
1279	35	UNC	0.028308355372710352
1260	34	UNC	0.003885151141855397
1207	33	UNC	0.019420671494404212
383	10	UNC	0.017192556634304208
426	11	UNC	0.005283605283605284
1418	39	UNC	0.02685765443151298
241	6	UNC	0.005428410127241933
841	23	UNC	0.014128352490421457
1326	36	UNC	0.011142486453483934
1108	30	UNC	0.006615295143937191
899	24	UNC	0.003418877396459947
1390	38	UNC	0.021992099925269563
318	8	UNC	0.008642702808878413
489	13	UNC	0.019233522645921826
13	0	UNC	0.025057450945730954
284	7	UNC	0.0057963799295899865
1137	31	UNC	0.015947968638631505
998	27	UNC	0.004305845511482255
134	3	UNC	0.01269150869903921
1544	42	UNC	0.0017832647462277093
1597	44	UNC	0.0021037868162692847
783	21	UNC	0.006643710755519546
560	15	UNC	0.02066715010877447
951	26	UNC	0.018171457515512218
1674	47	UNC	0.006966434452184927
1662	46	UNC	0.001089799476896251
634	17	UNC	0.0026657313223430374
813	22	UNC	0.006614236741278484
1562	43	UNC	0.00792303338992643
594	16	UNC	0.01624530409178597
98	2	UNC	0.009340729405763836
1023	28	UNC	0.01521706698493212
532	14	UNC	0.004524188987712714
1498	41	UNC	0.010992825734783615
166	4	UNC	0.005053136070014587
1617	45	UNC	0.01959412176347096
921	25	UNC	0.012214605988764624
54	1	UNC	0.017319135609145005
1472	40	UNC	0.0033664881407804133
707	19	UNC	0.00609147718321693
733	20	UNC	0.018059431948776884
665	18	UNC	0.0028035745575608908
1309	36	University Hospital Heidelberg	0.0649469587117454
234	6	University Hospital Heidelberg	0.016632648629869285
597	16	University Hospital Heidelberg	0.012691643821707788
408	11	University Hospital Heidelberg	0.04560994560994561
349	9	University Hospital Heidelberg	0.007567240335553057
1533	42	University Hospital Heidelberg	0.01056241426611797
812	22	University Hospital Heidelberg	0.009598709417221215
1356	37	University Hospital Heidelberg	0.008074534161490683
1652	46	University Hospital Heidelberg	0.010462074978204011
1182	32	University Hospital Heidelberg	0.006314804708817338
953	26	University Hospital Heidelberg	0.013232873243003672
735	20	University Hospital Heidelberg	0.014447545559021507
651	18	University Hospital Heidelberg	0.044565153904561644
1594	44	University Hospital Heidelberg	0.004032258064516129
272	7	University Hospital Heidelberg	0.01589559404004125
1144	31	University Hospital Heidelberg	0.008553100498930863
313	8	University Hospital Heidelberg	0.012806914162247102
1300	35	University Hospital Heidelberg	0.0009795278675678322
1249	34	University Hospital Heidelberg	0.015161565431630816
86	2	University Hospital Heidelberg	0.033122927824534555
891	24	University Hospital Heidelberg	0.008136062664993293
1555	43	University Hospital Heidelberg	0.054706659120920584
909	25	University Hospital Heidelberg	0.06225841364737412
456	12	University Hospital Heidelberg	0.012344659592915239
1022	28	University Hospital Heidelberg	0.018200805609428616
987	27	University Hospital Heidelberg	0.01722338204592902
1396	38	University Hospital Heidelberg	0.007259528130671506
28	0	University Hospital Heidelberg	0.0050821990454304414
378	10	University Hospital Heidelberg	0.026537216828478965
1105	30	University Hospital Heidelberg	0.00894155277697005
202	5	University Hospital Heidelberg	0.006558923136279847
692	19	University Hospital Heidelberg	0.020427453657511946
1675	47	University Hospital Heidelberg	0.004433185560481318
48	1	University Hospital Heidelberg	0.03169433134982775
1210	33	University Hospital Heidelberg	0.016375905200789992
522	14	University Hospital Heidelberg	0.014292324302092438
154	4	University Hospital Heidelberg	0.023390289643675767
1067	29	University Hospital Heidelberg	0.011056511056511056
618	17	University Hospital Heidelberg	0.03977551736232901
499	13	University Hospital Heidelberg	0.006586169045005487
1632	45	University Hospital Heidelberg	0.0006997900629811056
1419	39	University Hospital Heidelberg	0.025813190092509698
1503	41	University Hospital Heidelberg	0.005901411710252257
1458	40	University Hospital Heidelberg	0.014996174445294568
843	23	University Hospital Heidelberg	0.01113505747126437
785	21	University Hospital Heidelberg	0.006400648166902978
138	3	University Hospital Heidelberg	0.006946247727862892
563	15	University Hospital Heidelberg	0.016089557650471355
1550	42	University of Kansas	0.0005486968449931413
545	14	University of Kansas	5.141123849673539e-05
1009	27	University of Kansas	6.524008350730688e-05
288	7	University of Kansas	0.0024536823014828777
1154	31	University of Kansas	0.0006236635780470421
892	24	University of Kansas	0.007573462587094819
1341	36	University of Kansas	7.631840036632832e-05
827	22	University of Kansas	0.00012099213551119177
716	19	University of Kansas	0.00047261460904269285
71	1	University of Kansas	0.0009082367679298465
751	20	University of Kansas	0.0002736277567996498
35	0	University of Kansas	0.0005524129397207
147	3	University of Kansas	0.0009413139444300182
1226	33	University of Kansas	0.0023864384463462805
1511	41	University of Kansas	0.0004628558204119417
395	10	University of Kansas	0.0023867313915857604
324	8	University of Kansas	0.0021999607149872326
1411	38	University of Kansas	0.00010675776662752213
1190	32	University of Kansas	0.000701644967646371
1265	34	University of Kansas	0.0015161565431630816
786	21	University of Kansas	0.004780230909459186
1114	30	University of Kansas	0.0019627798778714743
113	2	University of Kansas	9.563886763580719e-05
864	23	University of Kansas	0.0001197318007662835
937	25	University of Kansas	0.0007730763284028243
574	15	University of Kansas	0.0007704858593183466
1081	29	University of Kansas	0.00011700011700011702
363	9	University of Kansas	8.648274669203493e-05
255	6	University of Kansas	8.685456203587093e-05
598	16	University of Kansas	0.012420888753511354
382	10	University of Miami	0.01994336569579288
1673	47	University of Miami	0.010766307789740342
845	23	University of Miami	0.01053639846743295
1332	36	University of Miami	0.0022895520109898495
1629	45	University of Miami	0.0017494751574527643
427	11	University of Miami	0.004584304584304585
1222	33	University of Miami	0.005184331797235023
725	20	University of Miami	0.036939747167952716
885	24	University of Miami	0.013848617302116242
696	19	University of Miami	0.01549125662973271
1136	31	University of Miami	0.01701710620099786
55	1	University of Miami	0.013936736611337298
486	13	University of Miami	0.026487853767956857
669	18	University of Miami	0.0017522340984755564
136	3	University of Miami	0.007692807063100493
556	15	University of Miami	0.028326686004350975
1165	32	University of Miami	0.02611678490683714
321	8	University of Miami	0.005107051659791789
1366	37	University of Miami	0.002111801242236025
819	22	University of Miami	0.0023391812865497076
280	7	University of Miami	0.007289925678318694
1601	44	University of Miami	0.0008765778401122019
914	25	University of Miami	0.03215997526155749
1506	41	University of Miami	0.0037028465632955336
1473	40	University of Miami	0.0032134659525631217
1107	30	University of Miami	0.006687990694969468
620	17	University of Miami	0.018449666783584708
1436	39	University of Miami	0.001193673530289466
1532	42	University of Miami	0.010699588477366255
595	16	University of Miami	0.015229972586049346
339	9	University of Miami	0.030744616449018422
195	5	University of Miami	0.022506108800960257
1059	29	University of Miami	0.021235521235521235
457	12	University of Miami	0.011312497419594567
531	14	University of Miami	0.00467842270320292
991	27	University of Miami	0.013113256784968684
776	21	University of Miami	0.011788535547903585
1254	34	University of Miami	0.010518336018193878
1286	35	University of Miami	0.015868351454598882
1392	38	University of Miami	0.011636596562399914
235	6	University of Miami	0.01389672992573935
967	26	University of Miami	0.000696467012789667
162	4	University of Miami	0.008491352365076057
1028	28	University of Miami	0.011338206773086678
16	0	University of Miami	0.020439278769665902
1657	46	University of Miami	0.003051438535309503
95	2	University of Miami	0.014505228258097424
898	24	University of Minnesota	0.003548708183667287
36	0	University of Minnesota	0.00017677214071062401
1229	33	University of Minnesota	0.0013166556945358788
508	13	University of Minnesota	0.0005727103517396077
1480	40	University of Minnesota	0.00045906656465187457
1269	34	University of Minnesota	0.0002842793518430778
293	7	University of Minnesota	3.556061306496924e-05
575	15	University of Minnesota	0.0002719361856417694
217	5	University of Minnesota	4.2868778668495734e-05
865	23	University of Minnesota	0.0001197318007662835
362	9	University of Minnesota	0.00034593098676813974
469	12	University of Minnesota	0.0016101729903802487
246	6	University of Minnesota	0.002041082207842967
1305	35	University of Minnesota	9.795278675678323e-05
74	1	University of Minnesota	0.0005010961478233636
1155	31	University of Minnesota	0.0005345687811831789
613	16	University of Minnesota	0.0005753545199174197
111	2	University of Minnesota	0.000478194338179036
790	21	University of Minnesota	0.0007696981972858011
476	13	University of Pittsburgh	0.1381186464945354
1271	35	University of Pittsburgh	0.13977862670192967
338	9	University of Pittsburgh	0.03558765026377238
1672	47	University of Pittsburgh	0.01266624445851805
152	4	University of Pittsburgh	0.03422588039174828
374	10	University of Pittsburgh	0.03843042071197411
795	22	University of Pittsburgh	0.07824158096390402
6	0	University of Pittsburgh	0.05234665016793354
1236	34	University of Pittsburgh	0.0652894911399602
757	21	University of Pittsburgh	0.06732833704678955
1314	36	University of Pittsburgh	0.039456612989391744
981	27	University of Pittsburgh	0.03999217118997912
1163	32	University of Pittsburgh	0.04435955406564278
727	20	University of Pittsburgh	0.026651343512285885
1420	39	University of Pittsburgh	0.025813190092509698
581	16	University of Pittsburgh	0.06728263444681355
1523	42	University of Pittsburgh	0.03209876543209877
622	17	University of Pittsburgh	0.011224131883549631
223	6	University of Pittsburgh	0.03092022408477005
952	26	University of Pittsburgh	0.014625807268583006
120	3	University of Pittsburgh	0.0458971695663464
836	23	University of Pittsburgh	0.056812739463601526
1642	46	University of Pittsburgh	0.061682650392327815
297	8	University of Pittsburgh	0.07267727362011393
1627	45	University of Pittsburgh	0.0031490552834149755
869	24	University of Pittsburgh	0.07924005712554637
1493	41	University of Pittsburgh	0.01862994677158065
1124	31	University of Pittsburgh	0.04526015680684248
1377	38	University of Pittsburgh	0.09522792783174977
1087	30	University of Pittsburgh	0.05226810119220704
196	5	University of Pittsburgh	0.021948814678269816
1452	40	University of Pittsburgh	0.03182861514919663
558	15	University of Pittsburgh	0.023613125453226975
1014	28	University of Pittsburgh	0.07272862897210204
1587	44	University of Pittsburgh	0.02314165497896213
1051	29	University of Pittsburgh	0.04785304785304785
683	19	University of Pittsburgh	0.06264769206532585
45	1	University of Pittsburgh	0.039649232696523644
1564	43	University of Pittsburgh	0.005470665912092058
1348	37	University of Pittsburgh	0.02124223602484472
263	7	University of Pittsburgh	0.04405959958749689
412	11	University of Pittsburgh	0.025446775446775448
1199	33	University of Pittsburgh	0.07249835418038184
85	2	University of Pittsburgh	0.03997704667176741
911	25	University of Pittsburgh	0.05143534504973458
515	14	University of Pittsburgh	0.034239884838825764
443	12	University of Pittsburgh	0.04182321126295364
657	18	University of Pittsburgh	0.009403656328485485
1361	37	Washington University - Alabama	0.0038509316770186336
96	2	Washington University - Alabama	0.010010201479214487
178	4	Washington University - Alabama	0.0007293186080433424
283	7	Washington University - Alabama	0.00611642544717471
1338	36	Washington University - Alabama	0.00022895520109898496
137	3	Washington University - Alabama	0.007498052453908076
1433	39	Washington University - Alabama	0.0016413011041480155
25	0	Washington University - Alabama	0.007910553296800424
1505	41	Washington University - Alabama	0.003934274473501504
1471	40	Washington University - Alabama	0.005202754399387911
1291	35	Washington University - Alabama	0.010774806543246156
59	1	Washington University - Alabama	0.009927967428750392
540	14	Washington University - Alabama	0.000925402292941237
1225	33	Washington University - Alabama	0.0026333113890717576
710	19	Washington University - Alabama	0.0048836842934411595
1548	42	Washington University - Alabama	0.0008230452674897119
1399	38	Washington University - Alabama	0.0068324970641614165
243	6	Washington University - Alabama	0.0042558735397576755
1064	29	Washington University - Alabama	0.01521001521001521
320	8	Washington University - Alabama	0.0059713219406796305
386	10	Washington University - Alabama	0.014967637540453074
641	17	Washington University - Alabama	0.001052262364082778
571	15	Washington University - Alabama	0.0045322697606961565
208	5	Washington University - Alabama	0.0028293393921207184
1134	31	Washington University - Alabama	0.018531717747683536
1184	32	Washington University - Alabama	0.0035861853901925627
502	13	Washington University - Alabama	0.004581682813916862
890	24	Washington University - Alabama	0.00969403211148137
1041	28	Washington University - Alabama	0.0014172758466358347
971	26	Washington University - Alabama	0.00044320628086615165
931	25	Washington University - Alabama	0.0038653816420141213
1004	27	Washington University - Alabama	0.001239561586638831
437	11	Washington University - Alabama	3.885003885003885e-05
774	21	Washington University - Alabama	0.015231922219971644
460	12	Washington University - Alabama	0.00809215143883407
853	23	Washington University - Alabama	0.006046455938697318
345	9	Washington University - Alabama	0.01042117097639021
748	20	Washington University - Alabama	0.0018606687462376184
599	16	Washington University - Alabama	0.011100957796053745
679	18	Washington University - Alabama	5.840780328251855e-05
824	22	Washington University - Alabama	0.000524299253881831
1106	30	Washington University - Alabama	0.008650770572840942
1258	34	Washington University - Alabama	0.006443665308443097
211	5	Washington University - CALGB	0.0015861448107343421
888	24	Washington University - CALGB	0.011078893841692994
1514	41	Washington University - CALGB	0.00023142791020597085
63	1	Washington University - CALGB	0.006608205449420607
1304	35	Washington University - CALGB	0.0002938583602703497
1440	39	Washington University - CALGB	0.0004476275738585497
672	18	Washington University - CALGB	0.0007008936393902227
1610	44	Washington University - CALGB	0.0001753155680224404
135	3	Washington University - CALGB	0.012301999480654375
1183	32	Washington University - CALGB	0.0040539487019568094
242	6	Washington University - CALGB	0.004473009944847353
860	23	Washington University - CALGB	0.0011374521072796935
966	26	Washington University - CALGB	0.0007597821957705458
924	25	Washington University - CALGB	0.010101530691130239
633	17	Washington University - CALGB	0.002735882146615223
1577	43	Washington University - CALGB	0.00018864365214110542
1400	38	Washington University - CALGB	0.006298708231023808
784	21	Washington University - CALGB	0.006603200324083451
1152	31	Washington University - CALGB	0.0013364219529579473
1256	34	Washington University - CALGB	0.007106983796076945
1535	42	Washington University - CALGB	0.007681755829903978
1374	37	Washington University - CALGB	0.0002484472049689441
529	14	Washington University - CALGB	0.005706647473137627
434	11	Washington University - CALGB	0.00046620046620046625
173	4	Washington University - CALGB	0.0019795790789747863
103	2	Washington University - CALGB	0.005323896965059933
463	12	Washington University - CALGB	0.0035093513892902857
1103	30	Washington University - CALGB	0.009886594940389648
607	16	Washington University - CALGB	0.005381256980404103
993	27	Washington University - CALGB	0.009590292275574112
273	7	Washington University - CALGB	0.015575548522456528
734	20	Washington University - CALGB	0.017129097575658076
1220	33	Washington University - CALGB	0.00814680710994075
1063	29	Washington University - CALGB	0.017257517257517258
1335	36	Washington University - CALGB	0.0010684576051285964
501	13	Washington University - CALGB	0.006347539731780652
1631	45	Washington University - CALGB	0.0010496850944716584
391	10	Washington University - CALGB	0.00651294498381877
1044	28	Washington University - CALGB	0.00037296732806206176
810	22	Washington University - CALGB	0.0127445049405122
1650	46	Washington University - CALGB	0.010897994768962511
1467	40	Washington University - CALGB	0.008416220351951033
15	0	Washington University - CALGB	0.022052324553650346
309	8	Washington University - CALGB	0.016892555490080535
359	9	Washington University - CALGB	0.0008648274669203495
693	19	Washington University - CALGB	0.020427453657511946
568	15	Washington University - CALGB	0.00752356780275562
726	20	Washington University - CHUV	0.027034422371805394
816	22	Washington University - CHUV	0.004880016132284734
1643	46	Washington University - CHUV	0.05623365300784656
80	2	Washington University - CHUV	0.049158377964804906
203	5	Washington University - CHUV	0.00583015389891542
1290	35	Washington University - CHUV	0.013027720638652169
1146	31	Washington University - CHUV	0.0042765502494654314
123	3	Washington University - CHUV	0.038626330823162816
908	25	Washington University - CHUV	0.07081379168169871
455	12	Washington University - CHUV	0.012840097436109161
1316	36	Washington University - CHUV	0.03617492177363962
1455	40	Washington University - CHUV	0.020811017597551645
972	26	Washington University - CHUV	0.0002532607319235153
1502	41	Washington University - CHUV	0.006595695440870169
306	8	Washington University - CHUV	0.021017481830681594
1242	34	Washington University - CHUV	0.02965981237562778
1053	29	Washington University - CHUV	0.0374985374985375
1530	42	Washington University - CHUV	0.014814814814814815
1093	30	Washington University - CHUV	0.025079965106135506
1398	38	Washington University - CHUV	0.007046012597416463
1574	43	Washington University - CHUV	0.0005659309564233164
640	17	Washington University - CHUV	0.0011224131883549632
854	23	Washington University - CHUV	0.004729406130268199
43	1	Washington University - CHUV	0.05126839962417788
352	9	Washington University - CHUV	0.0043673787079477645
1437	39	Washington University - CHUV	0.000746045956430916
1623	45	Washington University - CHUV	0.007697690692792161
19	0	Washington University - CHUV	0.014915149372458903
982	27	Washington University - CHUV	0.03581680584551148
1208	33	Washington University - CHUV	0.019091507570770244
266	7	Washington University - CHUV	0.03445823405995519
521	14	Washington University - CHUV	0.015166315356536939
1026	28	Washington University - CHUV	0.012830076085334924
482	13	Washington University - CHUV	0.043001002243115545
690	19	Washington University - CHUV	0.024523446935881953
388	10	Washington University - CHUV	0.013915857605177993
666	18	Washington University - CHUV	0.0028035745575608908
879	24	Washington University - CHUV	0.025619942008915052
772	21	Washington University - CHUV	0.018715819323475796
553	15	Washington University - CHUV	0.06304387237128353
174	4	Washington University - CHUV	0.0013023546572202543
1372	37	Washington University - CHUV	0.00037267080745341616
1598	44	Washington University - CHUV	0.0017531556802244039
1168	32	Washington University - CHUV	0.02128323068527325
585	16	Washington University - CHUV	0.038582597217991677
428	11	Washington University - CHUV	0.00236985236985237
230	6	Washington University - CHUV	0.021322794979806315
158	4	Washington University - Cleveland Clinic	0.016565951239841635
1012	28	Washington University - Cleveland Clinic	0.08615545278233627
565	15	Washington University - Cleveland Clinic	0.010242929659173314
492	13	Washington University - Cleveland Clinic	0.012647353600916336
1057	29	Washington University - Cleveland Clinic	0.02772902772902773
124	3	Washington University - Cleveland Clinic	0.03794468969098935
589	16	Washington University - Cleveland Clinic	0.024097201069482523
1202	33	Washington University - Cleveland Clinic	0.034068466096115864
520	14	Washington University - Cleveland Clinic	0.01804534471235412
1450	40	Washington University - Cleveland Clinic	0.03534812547819434
200	5	Washington University - Cleveland Clinic	0.008916705963047113
91	2	Washington University - Cleveland Clinic	0.02097679163478704
1095	30	Washington University - Cleveland Clinic	0.022535620820005816
985	27	Washington University - Cleveland Clinic	0.01807150313152401
414	11	Washington University - Cleveland Clinic	0.02323232323232323
267	7	Washington University - Cleveland Clinic	0.02396785320578927
1357	37	Washington University - Cleveland Clinic	0.006956521739130434
1615	45	Washington University - Cleveland Clinic	0.02834149755073478
1248	34	Washington University - Cleveland Clinic	0.01563536435136928
656	18	Washington University - Cleveland Clinic	0.009754103148180596
1483	41	Washington University - Cleveland Clinic	0.15227956491552883
878	24	Washington University - Cleveland Clinic	0.03042368113558662
1522	42	Washington University - Cleveland Clinic	0.04513031550068587
1416	39	Washington University - Cleveland Clinic	0.03133393017009848
450	12	Washington University - Cleveland Clinic	0.02576276784608398
1132	31	Washington University - Cleveland Clinic	0.022451888809693513
340	9	Washington University - Cleveland Clinic	0.028279858168295428
835	23	Washington University - Cleveland Clinic	0.06058429118773947
1323	36	Washington University - Cleveland Clinic	0.01640845607876059
765	21	Washington University - Cleveland Clinic	0.03184119910877051
376	10	Washington University - Cleveland Clinic	0.03220064724919094
730	20	Washington University - Cleveland Clinic	0.021452416133092546
60	1	Washington University - Cleveland Clinic	0.009802693391794551
1591	44	Washington University - Cleveland Clinic	0.012096774193548387
1560	43	Washington University - Cleveland Clinic	0.010941331824184115
226	6	Washington University - Cleveland Clinic	0.02879228731489121
625	17	Washington University - Cleveland Clinic	0.009330059628200632
304	8	Washington University - Cleveland Clinic	0.028324494205460616
1285	35	Washington University - Cleveland Clinic	0.017043784895680283
950	26	Washington University - Cleveland Clinic	0.024756236545523617
805	22	Washington University - Cleveland Clinic	0.025650332728372652
1382	38	Washington University - Cleveland Clinic	0.03864631151916302
9	0	Washington University - Cleveland Clinic	0.03873519533321548
698	19	Washington University - Cleveland Clinic	0.015281205692380402
920	25	Washington University - Cleveland Clinic	0.013915373911250837
1648	46	Washington University - Cleveland Clinic	0.017872711421098517
1668	47	Washington University - Cleveland Clinic	0.029765674477517417
1164	32	Washington University - Cleveland Clinic	0.027208232634287052
1679	47	Washington University - Emory	0.0018999366687777073
163	4	Washington University - Emory	0.007188997707855803
728	20	Washington University - Emory	0.02314890822525037
1492	41	Washington University - Emory	0.02279564915528813
17	0	Washington University - Emory	0.01710270461375287
1019	28	Washington University - Emory	0.026256899895569147
949	26	Washington University - Emory	0.025009497277447133
1646	46	Washington University - Emory	0.024629468177855274
624	17	Washington University - Emory	0.009680813749561557
1556	43	Washington University - Emory	0.028107904169024714
559	15	Washington University - Emory	0.023023930384336477
93	2	Washington University - Emory	0.01734251466462637
1529	42	Washington University - Emory	0.016049382716049384
127	3	Washington University - Emory	0.022591534666320436
811	22	Washington University - Emory	0.009679370840895343
905	25	Washington University - Emory	0.08596608771839406
660	18	Washington University - Emory	0.005723964721686817
877	24	Washington University - Emory	0.030899727355346865
52	1	Washington University - Emory	0.020043845912934545
689	19	Washington University - Emory	0.02819933833954734
848	23	Washington University - Emory	0.009279214559386973
1585	44	Washington University - Emory	0.030680224403927068
1633	45	Washington University - Emory	0.0006997900629811056
596	16	Washington University - Emory	0.014891528750803804
986	27	Washington University - Emory	0.017484342379958245
768	21	Washington University - Emory	0.024306258861656875
488	13	Washington University - Emory	0.02133346060230039
1100	30	Washington University - Emory	0.015629543471939518
458	12	Washington University - Emory	0.010734486602534989
1133	31	Washington University - Emory	0.019155381325730577
1395	38	Washington University - Emory	0.010141987829614604
238	6	Washington University - Emory	0.011812220436878447
1171	32	Washington University - Emory	0.016839479223512904
422	11	Washington University - Emory	0.008896658896658896
527	14	Washington University - Emory	0.006477816050588659
1278	35	Washington University - Emory	0.04231560387893035
206	5	Washington University - Emory	0.004244009088181078
1206	33	Washington University - Emory	0.023946675444371297
384	10	Washington University - Emory	0.01674757281553398
1425	39	Washington University - Emory	0.004923903312444047
1317	36	Washington University - Emory	0.03327482255971915
1052	29	Washington University - Emory	0.03784953784953785
310	8	Washington University - Emory	0.016106855234727952
1246	34	Washington University - Emory	0.019425755709276984
347	9	Washington University - Emory	0.00786992994897518
1462	40	Washington University - Emory	0.013771996939556235
1350	37	Washington University - Emory	0.014409937888198755
269	7	Washington University - Emory	0.021300807225916575
1670	47	Washington University - Mayo Clinic	0.014566181127295756
229	6	Washington University - Mayo Clinic	0.02158335866591393
927	25	Washington University - Mayo Clinic	0.007524609596454157
1319	36	Washington University - Mayo Clinic	0.026864076928947565
738	20	Washington University - Mayo Clinic	0.01116401247742571
1138	31	Washington University - Mayo Clinic	0.01443335709194583
1568	43	Washington University - Mayo Clinic	0.002829654782116582
948	26	Washington University - Mayo Clinic	0.027985310877548436
94	2	Washington University - Mayo Clinic	0.01699183881662841
756	21	Washington University - Mayo Clinic	0.07251367227060969
1363	37	Washington University - Mayo Clinic	0.002857142857142857
1091	30	Washington University - Mayo Clinic	0.03140447804594359
210	5	Washington University - Mayo Clinic	0.0016290135894028379
1599	44	Washington University - Mayo Clinic	0.0012272089761570827
1178	32	Washington University - Mayo Clinic	0.007951976299992204
62	1	Washington University - Mayo Clinic	0.007140620106482931
654	18	Washington University - Mayo Clinic	0.01366742596810934
453	12	Washington University - Mayo Clinic	0.02068452995334627
793	22	Washington University - Mayo Clinic	0.09755999193385763
354	9	Washington University - Mayo Clinic	0.002594482400761048
264	7	Washington University - Mayo Clinic	0.036058461647878806
637	17	Washington University - Mayo Clinic	0.002104524728165556
22	0	Washington University - Mayo Clinic	0.01007601202050557
410	11	Washington University - Mayo Clinic	0.03383838383838384
1282	35	Washington University - Mayo Clinic	0.021255754726221966
534	14	Washington University - Mayo Clinic	0.0036501979332682123
873	24	Washington University - Mayo Clinic	0.04336348292725148
1387	38	Washington University - Mayo Clinic	0.025408348457350273
1205	33	Washington University - Mayo Clinic	0.02509874917709019
697	19	Washington University - Mayo Clinic	0.015438743895394633
387	10	Washington University - Mayo Clinic	0.014077669902912619
1435	39	Washington University - Mayo Clinic	0.0013428827215756492
1240	34	Washington University - Mayo Clinic	0.03923055055434473
1526	42	Washington University - Mayo Clinic	0.020438957475994512
504	13	Washington University - Mayo Clinic	0.0032453586598577768
301	8	Washington University - Mayo Clinic	0.032645845609899825
573	15	Washington University - Mayo Clinic	0.0015862944162436548
172	4	Washington University - Mayo Clinic	0.002760991873306939
1055	29	Washington University - Mayo Clinic	0.032467532467532464
1456	40	Washington University - Mayo Clinic	0.019892884468247895
126	3	Washington University - Mayo Clinic	0.023370553103090108
855	23	Washington University - Mayo Clinic	0.004549808429118774
1497	41	Washington University - Mayo Clinic	0.011455681555195557
583	16	Washington University - Mayo Clinic	0.049548177479947206
1003	27	Washington University - Mayo Clinic	0.002609603340292276
1021	28	Washington University - Mayo Clinic	0.02491421751454572
1636	45	Washington University - NYU	0.0003498950314905528
385	10	Washington University - NYU	0.015412621359223302
448	12	Washington University - NYU	0.03137773006894843
650	18	Washington University - NYU	0.05139886688861632
564	15	Washington University - NYU	0.011874546773023931
523	14	Washington University - NYU	0.013623978201634877
87	2	Washington University - NYU	0.02952053047691915
918	25	Washington University - NYU	0.022419213523681904
295	8	Washington University - NYU	0.1250441956393636
870	24	Washington University - NYU	0.06288137793742156
691	19	Washington University - NYU	0.02105760646956887
258	7	Washington University - NYU	0.06952099854201486
838	23	Washington University - NYU	0.03490181992337165
409	11	Washington University - NYU	0.03395493395493396
1200	33	Washington University - NYU	0.043202764976958526
992	27	Washington University - NYU	0.011873695198329854
1426	39	Washington University - NYU	0.00462548492987168
1592	44	Washington University - NYU	0.005084151472650771
1175	32	Washington University - NYU	0.009355266235284945
1241	34	Washington University - NYU	0.03506112006064626
1355	37	Washington University - NYU	0.008198757763975155
1490	41	Washington University - NYU	0.0444341587595464
1658	46	Washington University - NYU	0.0023975588491717526
1315	36	Washington University - NYU	0.039303976188659086
941	26	Washington University - NYU	0.10364695453969862
745	20	Washington University - NYU	0.004432769660154326
53	1	Washington University - NYU	0.018227372377074853
119	3	Washington University - NYU	0.05138275772526617
155	4	Washington University - NYU	0.02078558032923526
227	6	Washington University - NYU	0.027619750727406956
623	17	Washington University - NYU	0.009961417046650298
1287	35	Washington University - NYU	0.015868351454598882
205	5	Washington University - NYU	0.004544090538860548
343	9	Washington University - NYU	0.014269653204185766
1464	40	Washington University - NYU	0.013465952563121653
760	21	Washington University - NYU	0.06647761798663156
1517	42	Washington University - NYU	0.06227709190672154
1084	30	Washington University - NYU	0.07545798197150334
590	16	Washington University - NYU	0.02372491285071242
1565	43	Washington University - NYU	0.005470665912092058
792	22	Washington University - NYU	0.1906432748538012
1072	29	Washington University - NYU	0.009535509535509535
24	0	Washington University - NYU	0.009435213010429556
1016	28	Washington University - NYU	0.056541846934208564
1135	31	Washington University - NYU	0.017729864575908767
490	13	Washington University - NYU	0.015558631222259343
1378	38	Washington University - NYU	0.07643856090530586
842	23	Washington University - Rush University	0.011314655172413791
392	10	Washington University - Rush University	0.004166666666666667
303	8	Washington University - Rush University	0.028795914358672167
415	11	Washington University - Rush University	0.02156177156177156
763	21	Washington University - Rush University	0.03937613935588414
1058	29	Washington University - Rush University	0.02772902772902773
265	7	Washington University - Rush University	0.03556061306496924
1214	33	Washington University - Rush University	0.014318630678077683
694	19	Washington University - Rush University	0.01911463529906002
1245	34	Washington University - Rush University	0.020183833980858525
1295	35	Washington University - Rush University	0.007542364580272309
1030	28	Washington University - Rush University	0.00760853349246606
1500	41	Washington University - Rush University	0.00960425827354779
1307	36	Washington University - Rush University	0.09715332366633596
519	14	Washington University - Rush University	0.02169554264562233
722	20	Washington University - Rush University	0.04077053576314781
355	9	Washington University - Rush University	0.0019891031739168036
14	0	Washington University - Rush University	0.02401891461905604
1634	45	Washington University - Rush University	0.0006997900629811056
164	4	Washington University - Rush University	0.00661596165867889
797	22	Washington University - Rush University	0.04904214559386974
449	12	Washington University - Rush University	0.027950951653523803
1187	32	Washington University - Rush University	0.0024167771107819445
1566	43	Washington University - Rush University	0.004904734955668742
1139	31	Washington University - Rush University	0.013096935138987882
1090	30	Washington University - Rush University	0.03314917127071823
913	25	Washington University - Rush University	0.038138432201205996
97	2	Washington University - Rush University	0.009914562611578678
236	6	Washington University - Rush University	0.012289920528075737
1385	38	Washington University - Rush University	0.03074623678872638
1445	40	Washington University - Rush University	0.23167559296097934
1583	44	Washington University - Rush University	0.03506311360448808
659	18	Washington University - Rush University	0.006074411541381929
1360	37	Washington University - Rush University	0.0040993788819875775
621	17	Washington University - Rush University	0.012486846720448965
588	16	Washington University - Rush University	0.03211831996480184
125	3	Washington University - Rush University	0.03762009867566866
1431	39	Washington University - Rush University	0.0017905102954341987
572	15	Washington University - Rush University	0.0031272661348803483
491	13	Washington University - Rush University	0.014460936381425094
946	26	Washington University - Rush University	0.03596302393313917
875	24	Washington University - Rush University	0.03540052797853464
988	27	Washington University - Rush University	0.014809498956158663
56	1	Washington University - Rush University	0.013091136861885374
214	5	Washington University - Rush University	0.00017147511467398294
1537	42	Washington University - Rush University	0.006584362139917695
1393	38	Washington University - St. Louis	0.010248745596242125
130	3	Washington University - St. Louis	0.01827447416255518
632	17	Washington University - St. Louis	0.004068747807786741
769	21	Washington University - St. Louis	0.021673080818310715
804	22	Washington University - St. Louis	0.03049001814882033
311	8	Washington University - St. Louis	0.014967589864466706
932	25	Washington University - St. Louis	0.003401535844972427
228	6	Washington University - St. Louis	0.022278195162200896
341	9	Washington University - St. Louis	0.018680273285479547
688	19	Washington University - St. Louis	0.029932258572703884
741	20	Washington University - St. Louis	0.008537186012149072
957	26	Washington University - St. Louis	0.007344561225781943
602	16	Washington University - St. Louis	0.007547297525975564
1029	28	Washington University - St. Louis	0.009249589735939132
1470	40	Washington University - St. Louis	0.005661820964039787
1293	35	Washington University - St. Louis	0.010480948182975805
1428	39	Washington University - St. Louis	0.003282602208296031
500	13	Washington University - St. Louis	0.0064429914570705875
1567	43	Washington University - St. Louis	0.0047160913035276366
1141	31	Washington University - St. Louis	0.01051318602993585
1097	30	Washington University - St. Louis	0.017810410002907822
1358	37	Washington University - St. Louis	0.0068322981366459624
165	4	Washington University - St. Louis	0.006459679099812461
1180	32	Washington University - St. Louis	0.007484212988227957
271	7	Washington University - St. Louis	0.01696241243199033
1624	45	Washington University - St. Louis	0.00734779566130161
1596	44	Washington University - St. Louis	0.002629733520336606
849	23	Washington University - St. Louis	0.007842432950191571
1496	41	Washington University - St. Louis	0.012265679240916457
64	1	Washington University - St. Louis	0.005887879736924523
668	18	Washington University - St. Louis	0.0022194965247357046
884	24	Washington University - St. Louis	0.014670878954429393
1213	33	Washington University - St. Louis	0.01456550362080316
424	11	Washington University - St. Louis	0.00574980574980575
90	2	Washington University - St. Louis	0.02171002295332823
984	27	Washington University - St. Louis	0.02472599164926931
381	10	Washington University - St. Louis	0.021035598705501618
201	5	Washington University - St. Louis	0.006859004586959317
562	15	Washington University - St. Louis	0.01672407541696882
1318	36	Washington University - St. Louis	0.030451041746164996
1645	46	Washington University - St. Louis	0.02898866608544028
26	0	Washington University - St. Louis	0.0072255612515467575
1065	29	Washington University - St. Louis	0.014917514917514918
517	14	Washington University - St. Louis	0.029355817181635907
446	12	Washington University - St. Louis	0.03278147062466455
1252	34	Washington University - St. Louis	0.011750213209513883
1531	42	Washington University - St. Louis	0.01440329218106996
