# Supplementary material for: Mapping the landscape of histomorphological cancer phenotypes using self-supervised learning on unannotated pathology slides
Source: Nat Commun. 2024 Jun 11;15:4596. doi: 10.1038/s41467-024-48666-7 (PMC11525555; doi:10.1038/s41467-024-48666-7)
Supplement: Supplementary file 4 — Source Data [file 41467_2024_48666_MOESM4_ESM.zip › Source_Data/supplementary_figure13a.csv]

	Clustering	Set	Mean	Lower 95% CI	Upper 95% CI
0	1.0	TCGA Train	0.6183084837826701	0.6119729173569857	0.6255450060028672
1	1.0	TCGA Test	0.5329153752555988	0.5217967134004093	0.545278657730188
2	1.0	NYU Cohort	0.6142156862745098	0.5821746880570411	0.6462566844919786
3	1.5	TCGA Train	0.6940734121728349	0.690495842264481	0.69967008710328
4	1.5	TCGA Test	0.6010364579821112	0.5625841851068083	0.6348510633424802
5	1.5	NYU Cohort	0.5939839572192513	0.5662427584670231	0.6166221033868092
6	2.0	TCGA Train	0.6851800958018472	0.678300150012605	0.6923536509180257
7	2.0	TCGA Test	0.5578739114309422	0.5144015811584397	0.6015850910807494
8	2.0	NYU Cohort	0.5630793226381462	0.5429751559714795	0.5834224598930482
9	2.5	TCGA Train	0.6696093348205086	0.6609231771282877	0.680347109324119
10	2.5	TCGA Test	0.5258938610934619	0.4963574990532492	0.5540040320380715
11	2.5	NYU Cohort	0.5960561497326203	0.5671791443850267	0.6261809269162211
12	3.0	TCGA Train	0.6911619957515635	0.6783077803169507	0.7031254864075012
13	3.0	TCGA Test	0.5349120611392573	0.5017567741498139	0.5680673481287007
14	3.0	NYU Cohort	0.5801470588235295	0.5600490196078431	0.599041889483066
15	3.5	TCGA Train	0.7363502347608689	0.7248371545081297	0.7498635233066677
16	3.5	TCGA Test	0.563581717047609	0.51578201940649	0.6162675316924837
17	3.5	NYU Cohort	0.5602272727272728	0.5393410204991088	0.5814393939393939
18	4.0	TCGA Train	0.7293616610318773	0.7193220192209745	0.7393558853994385
19	4.0	TCGA Test	0.5662591646637456	0.5331169004680072	0.6008841931200936
20	4.0	NYU Cohort	0.5841800356506239	0.5640597147950089	0.6043226381461675
21	4.5	TCGA Train	0.707076692518686	0.6973300423724813	0.7147175014022565
22	4.5	TCGA Test	0.5523040225482327	0.5089225233609088	0.5936791083220155
23	4.5	NYU Cohort	0.5376336898395722	0.5021167557932265	0.5713569518716578
24	5.0	TCGA Train	0.761693860711684	0.7536419872767043	0.769097236348784
25	5.0	TCGA Test	0.5579650888623178	0.4956255312016687	0.6035784037191217
26	5.0	NYU Cohort	0.5682932263814616	0.5540106951871657	0.5854500891265597
