# Supplementary material for: Mapping the landscape of histomorphological cancer phenotypes using self-supervised learning on unannotated pathology slides
Source: Nat Commun. 2024 Jun 11;15:4596. doi: 10.1038/s41467-024-48666-7 (PMC11525555; doi:10.1038/s41467-024-48666-7)
Supplement: Supplementary file 4 — Source Data [file 41467_2024_48666_MOESM4_ESM.zip › Source_Data/figure9h.csv]

	UMAP Dim. 0	UMAP Dim. 1	Stromal Fraction
0	4.116807	3.111814	-0.06938360350806991
1	5.8470654	12.006763	0.16208553049282287
2	1.9262934	9.525841	0.18646721205965588
3	4.22083	10.438296	0.18646721205965588
4	4.7762537	2.4764662	-0.012156281518400053
5	7.0470524	1.9717921	-0.04283410499978337
6	1.3520308	4.2090793	0.13757284650436946
7	7.2638288	7.7145762	0.1138316130064797
8	1.7620552	10.468535	0.18646721205965588
9	8.681603	0.94142395	0.024296174317310452
10	2.3417344	7.0444164	-0.11862114642023858
11	7.431671	8.810037	0.1138316130064797
12	7.7664347	11.249686	0.16208553049282287
13	4.2617984	6.4776664	0.031240420965687077
14	1.615193	5.872851	-0.06788640191780408
15	5.549098	1.3252493	-0.04283410499978337
16	2.8818877	4.0608454	-0.09377363039395116
17	3.719415	10.994003	0.18646721205965588
18	2.221554	3.7427216	-0.10594711026255318
19	-0.18879232	3.8362374	0.13757284650436946
20	-0.6672067	6.968766	-0.09377363039395116
21	3.6216054	10.488975	0.18646721205965588
22	3.647956	5.3830233	-0.06788640191780408
23	3.573303	3.9659562	-0.12395489654133304
24	2.825998	5.9753995	0.016778449028426377
25	10.098785	4.473127	0.024296174317310452
26	3.1680818	3.0669043	-0.06938360350806991
27	4.2708936	6.973544	0.031240420965687077
28	-1.0242475	6.5998154	0.046178083089146116
29	3.5344672	6.526621	0.11577979445376776
30	0.8268271	7.750574	0.016778449028426377
31	1.8865756	6.630541	-0.09377363039395116
32	2.6796496	8.151693	-0.11862114642023858
33	3.5744154	6.852464	-0.044995580820663086
34	9.503387	9.987646	0.16208553049282287
35	5.159293	-0.5939364	-0.11654197148727954
36	6.0226626	11.491394	0.16208553049282287
37	5.915254	1.8424712	-0.06938360350806991
38	2.1799452	5.7545114	0.15778497389075613
39	4.4953923	-0.38432238	-0.11654197148727954
40	4.2128882	8.100576	0.031240420965687077
41	3.1801894	0.95500785	-0.10594711026255318
42	-1.8583524	3.9752355	0.046178083089146116
43	3.4571598	2.4855285	-0.04004098503434735
44	3.7836144	-0.5393897	-0.06190276437366021
45	9.063622	-0.7537601	0.024296174317310452
46	4.587903	6.4156623	0.0624724229283803
47	6.1382885	9.156431	0.16208553049282287
48	7.114059	4.3476825	0.07710672655407423
49	5.1136026	-0.6084135	-0.07684179886403836
50	2.0238771	1.3775412	-0.09377363039395116
51	1.3190618	7.062946	0.016778449028426377
52	3.4152822	3.1393685	-0.06938360350806991
53	0.7270455	8.680249	0.11577979445376776
54	9.567557	1.1782804	0.01800275054521314
55	4.0318136	11.437079	0.18646721205965588
56	7.5803823	8.084673	0.1138316130064797
57	6.7063494	10.067336	-0.044995580820663086
58	3.5472732	5.341188	-0.12395489654133304
59	2.930604	4.917706	-0.06788640191780408
60	-0.87367594	8.067845	-0.052675480408062345
61	1.2890408	9.9765415	0.11577979445376776
62	5.901788	0.9266852	-0.10594711026255318
63	1.7225307	4.372124	0.13757284650436946
64	5.4394093	4.685508	0.12859075656900196
65	7.4583077	2.2224517	0.024296174317310452
66	2.8251204	11.095325	0.18646721205965588
67	4.6102233	8.216205	0.1138316130064797
68	4.5695434	0.13996932	-0.04283410499978337
69	7.2383084	5.968519	-0.06973619383901762
70	2.728563	7.691506	0.016778449028426377
71	2.892935	6.9903445	0.15778497389075613
72	7.073593	8.02443	0.0624724229283803
73	5.4033995	0.49611747	-0.11654197148727954
74	9.552432	1.4316831	0.024296174317310452
75	4.196993	4.718999	-0.06788640191780408
76	1.4195617	3.6704059	0.016778449028426377
77	1.4250414	4.201971	0.13757284650436946
78	6.3613887	7.433544	0.15778497389075613
79	3.316224	-1.3729868	-0.06190276437366021
80	3.9204962	3.9464433	-0.06788640191780408
81	4.9030037	7.5255013	0.15778497389075613
82	1.1914208	4.3796306	0.13757284650436946
83	2.0719688	9.243266	-0.11862114642023858
84	2.8988466	6.474715	0.09457236014051822
85	0.8562514	1.3776101	0.13757284650436946
86	2.4611664	-2.2052877	-0.06190276437366021
87	6.378578	3.6070917	0.07710672655407423
88	6.6806827	10.268485	0.16208553049282287
89	2.2193854	3.7736676	-0.06938360350806991
90	2.4864829	1.9826659	-0.09377363039395116
91	8.09997	8.334532	0.1138316130064797
92	5.8068733	5.7371955	-0.12395489654133304
93	7.0304	8.952347	0.1138316130064797
94	5.757122	3.121667	-0.037728860911721916
95	7.968882	-0.4020584	-0.11654197148727954
96	1.1043463	4.350745	0.046178083089146116
97	4.67813	5.232889	0.12859075656900196
98	6.641305	11.245798	0.16208553049282287
99	9.730358	4.2540994	0.07710672655407423
100	1.1921513	10.348149	0.18646721205965588
101	6.3600326	12.107582	0.16208553049282287
102	2.850592	6.4907503	0.016778449028426377
103	4.8922997	0.0970678	-0.07684179886403836
104	9.344792	3.5801568	0.005980908240117301
105	5.085176	3.5703592	-0.06938360350806991
106	6.1805415	1.2470068	-0.04283410499978337
107	7.9004602	7.6573415	-0.06973619383901762
108	9.739795	4.833197	0.07710672655407423
109	5.48589	10.779256	0.16208553049282287
110	1.0264379	8.20428	0.016778449028426377
111	10.112011	7.1398244	0.044012575876872385
112	6.04942	5.2808776	0.1138316130064797
113	5.9362745	6.7398195	-0.06973619383901762
114	4.014394	-1.9361743	-0.06190276437366021
115	1.4055256	4.292421	0.15778497389075613
116	2.3766968	3.6826003	-0.012156281518400053
117	5.7190013	4.073042	0.12859075656900196
118	4.521077	6.4167256	-0.012156281518400053
119	5.1780014	6.082475	0.12859075656900196
120	1.1366212	7.6107635	0.016778449028426377
121	9.512475	0.46825737	0.024296174317310452
122	2.051046	10.531492	0.18646721205965588
123	8.889288	4.9270983	0.07710672655407423
124	1.3320267	4.6747117	0.15778497389075613
125	-0.507565	4.4625506	0.13757284650436946
126	7.762893	2.5634782	-0.06938360350806991
127	8.154304	6.709356	0.0624724229283803
128	4.097054	7.2646055	-0.11862114642023858
129	8.033688	4.187532	0.005980908240117301
130	8.975192	9.276083	0.044012575876872385
131	3.8052425	10.136036	0.18646721205965588
132	9.758159	0.51821923	0.024296174317310452
133	0.16748215	5.402547	0.13757284650436946
134	4.4589825	8.142847	0.09457236014051822
135	0.6648122	5.066413	0.09457236014051822
136	-0.4551009	3.3521292	0.13757284650436946
137	5.6197004	4.0398693	-0.12395489654133304
138	3.5279193	2.2072554	-0.04004098503434735
139	7.035255	6.3213387	-0.044995580820663086
140	4.131944	6.7155304	-0.06788640191780408
141	6.8209925	7.8578176	0.1138316130064797
142	7.0759993	7.9532404	0.1138316130064797
143	3.167609	10.845489	0.18646721205965588
144	6.218232	5.4801254	0.0624724229283803
145	5.539963	1.9276628	-0.10594711026255318
146	4.157685	8.930275	0.09457236014051822
147	9.765852	3.1877017	0.024296174317310452
148	6.509432	9.92732	0.16208553049282287
149	1.9325889	6.3958025	-0.06788640191780408
150	3.038645	2.6826212	-0.09377363039395116
151	5.6570063	11.566834	0.18646721205965588
152	9.419474	3.3453856	0.024296174317310452
153	4.788223	0.7946903	-0.10594711026255318
154	9.129965	11.669696	0.16208553049282287
155	4.054179	9.3933525	0.18646721205965588
156	3.9137244	9.17425	-0.012156281518400053
157	3.5778196	3.3583417	-0.10594711026255318
158	6.827306	8.601677	0.1138316130064797
159	1.4880738	4.0239673	-0.09377363039395116
160	3.3368652	6.369117	-0.11862114642023858
161	5.0392365	6.4409804	0.031240420965687077
162	6.6855536	6.463577	0.0624724229283803
163	3.211972	9.110404	0.18646721205965588
164	8.229227	7.5062003	0.044012575876872385
165	4.910367	4.291437	-0.03352685745225243
166	3.4730222	4.9570923	-0.06788640191780408
167	4.150736	6.3360443	0.031240420965687077
168	0.66317016	8.355757	0.11577979445376776
169	2.7399042	1.9166825	-0.09377363039395116
170	0.6200442	3.8670456	0.13757284650436946
171	1.0083843	6.7379093	0.09457236014051822
172	8.481032	4.597343	0.07710672655407423
173	4.6159863	10.144479	0.18646721205965588
174	-0.15400355	7.519655	-0.052675480408062345
175	6.7304068	1.0962265	-0.11654197148727954
176	3.04124	6.7702947	-0.11862114642023858
177	5.3852897	4.1242194	-0.11862114642023858
178	3.2427566	8.915436	0.016778449028426377
179	4.6674495	9.997053	-0.012156281518400053
180	0.45563608	4.276905	0.13757284650436946
181	3.2021992	-0.23128857	-0.04283410499978337
182	2.1092005	6.9191484	-0.012156281518400053
183	2.9573016	3.8646932	-0.06788640191780408
184	9.613864	7.72184	0.044012575876872385
185	6.080849	9.787623	0.16208553049282287
186	5.22586	5.35084	0.031240420965687077
187	3.2621832	8.695444	0.016778449028426377
188	6.567388	6.9982347	-0.06973619383901762
189	7.983907	10.221513	0.16208553049282287
190	5.56011	4.959175	-0.12395489654133304
191	9.877731	9.754655	0.044012575876872385
192	4.5961127	0.514248	-0.04283410499978337
193	6.259379	5.117489	-0.12395489654133304
194	6.5778465	2.9030144	0.07710672655407423
195	7.256233	2.9775383	0.024296174317310452
196	0.8339044	8.986427	-0.052675480408062345
197	1.1053	9.363312	0.11577979445376776
198	3.5301516	6.5503836	0.031240420965687077
199	2.7198434	8.790773	0.016778449028426377
200	1.4566904	6.8111463	0.016778449028426377
201	9.181212	-0.22869988	0.024296174317310452
202	4.072524	7.1061916	-0.11862114642023858
203	4.4458513	6.6093307	0.031240420965687077
204	-1.3167943	9.388241	-0.052675480408062345
205	10.094746	8.545796	0.044012575876872385
206	7.5455213	0.94470644	-0.11654197148727954
207	6.140393	6.3185196	0.15778497389075613
208	7.6078973	6.407365	0.07710672655407423
209	9.866028	3.4879918	0.024296174317310452
210	6.619452	1.3164668	-0.07684179886403836
211	0.60759485	9.985135	0.18646721205965588
212	4.5775247	5.3916197	-0.11862114642023858
213	3.714922	9.305937	0.016778449028426377
214	8.200056	0.7310198	-0.11654197148727954
215	-2.11666	4.483028	0.046178083089146116
216	4.174814	6.572428	-0.11862114642023858
217	8.164821	12.061747	0.16208553049282287
218	-0.5038893	5.1019597	0.13757284650436946
219	7.558406	-1.3466902	-0.11654197148727954
220	8.410625	3.4247985	0.005980908240117301
221	5.2478685	2.0497258	-0.04283410499978337
222	2.3152304	7.5443425	0.09457236014051822
223	2.3453677	5.6248937	0.09457236014051822
224	-1.0533715	6.106895	0.046178083089146116
225	8.956084	8.187863	0.044012575876872385
226	6.2710247	2.860336	0.12859075656900196
227	5.2006173	8.7327385	0.0624724229283803
228	5.3779626	10.122246	0.16208553049282287
229	3.6997268	7.8963027	0.016778449028426377
230	7.159342	2.5564191	0.024296174317310452
231	4.4507427	6.18119	-0.11862114642023858
232	0.5005881	3.639728	0.13757284650436946
233	4.747758	9.063728	0.1138316130064797
234	6.2895727	-0.86014014	-0.04283410499978337
235	10.484422	5.622397	-0.037728860911721916
236	2.6095686	4.5720434	-0.06788640191780408
237	4.6890326	0.17149633	-0.07684179886403836
238	2.4402103	3.5996144	-0.10594711026255318
239	4.9264503	4.969055	-0.037728860911721916
240	4.277603	3.4192047	-0.06938360350806991
241	5.3874598	4.7945256	-0.12395489654133304
242	5.046738	1.9821655	-0.10594711026255318
243	10.512759	8.303575	0.044012575876872385
244	3.1164718	4.279515	-0.03352685745225243
245	1.0115992	4.5768943	0.13757284650436946
246	5.6382647	2.9557369	-0.03352685745225243
247	1.3956844	9.500434	0.18646721205965588
248	-1.3700223	7.2254777	-0.052675480408062345
249	9.955393	7.0693054	0.0624724229283803
250	6.443759	6.5065064	0.12859075656900196
251	2.32573	5.0460405	-0.09377363039395116
252	5.943506	1.5396512	-0.03352685745225243
253	0.9746704	9.011021	0.11577979445376776
254	2.6700554	4.907729	-0.06788640191780408
255	2.3735032	7.465431	0.09457236014051822
256	8.630028	6.724371	-0.06973619383901762
257	6.7938137	8.6702795	0.1138316130064797
258	0.38952217	1.9226913	0.13757284650436946
259	1.6525271	9.484831	0.18646721205965588
260	6.2443805	1.9451808	-0.06938360350806991
261	1.6433139	2.2647107	-0.10594711026255318
262	6.2776747	6.7657356	0.0624724229283803
263	6.468809	2.8287516	0.07710672655407423
264	7.084881	5.655459	0.1138316130064797
265	4.9356995	7.432265	-0.012156281518400053
266	5.6230097	6.4167852	-0.12395489654133304
267	2.7646031	6.743865	0.11577979445376776
268	2.6311798	9.130608	0.09457236014051822
269	-0.0957063	6.06061	0.13757284650436946
270	-1.7562292	5.8871818	0.046178083089146116
271	9.441401	6.8774724	-0.044995580820663086
272	2.1948035	9.569684	0.18646721205965588
273	2.1523762	2.322612	0.13757284650436946
274	3.281999	3.6315317	-0.10594711026255318
275	6.4244328	6.536545	0.07710672655407423
276	4.2277007	8.470602	0.016778449028426377
277	4.2460604	8.820791	0.18646721205965588
278	8.960746	6.663489	-0.06973619383901762
279	-0.034695	3.9472306	0.13757284650436946
280	5.813064	4.89831	-0.037728860911721916
281	4.6803703	7.576831	0.031240420965687077
282	9.65679	3.0148933	0.01800275054521314
283	4.105966	0.47823787	-0.07684179886403836
284	5.0845213	9.150838	0.031240420965687077
285	-2.0078416	6.728158	0.046178083089146116
286	6.2743144	0.44123548	-0.11654197148727954
287	6.965864	9.704558	0.16208553049282287
288	3.8462312	9.861334	0.18646721205965588
289	4.0273786	3.6853945	-0.09377363039395116
290	0.25177833	5.874312	0.09457236014051822
291	5.502208	4.6967955	0.12859075656900196
292	1.4867082	9.240566	0.18646721205965588
293	5.671705	11.12691	0.16208553049282287
294	5.9519615	10.030996	0.16208553049282287
295	3.478907	7.267517	0.016778449028426377
296	7.2652345	3.6467545	0.07710672655407423
297	5.957211	6.5597835	-0.06973619383901762
298	3.6523552	6.982734	-0.11862114642023858
299	9.809385	0.9890264	0.024296174317310452
300	5.1439514	8.095899	0.031240420965687077
301	6.5660586	4.564521	0.07710672655407423
302	1.4087951	6.136418	0.15778497389075613
303	4.092869	3.282875	-0.06938360350806991
304	4.5598445	7.9383535	0.031240420965687077
305	6.249346	8.726811	0.1138316130064797
306	1.1994604	3.0804102	0.15778497389075613
307	6.353529	3.7943037	-0.06973619383901762
308	10.044917	1.5261232	0.024296174317310452
309	4.633112	-1.1025162	-0.06190276437366021
310	6.7649026	1.0193835	-0.11654197148727954
311	8.79663	3.2216666	0.005980908240117301
312	5.6516385	8.006362	0.15778497389075613
313	6.1243777	7.152562	-0.12395489654133304
314	2.3134282	7.63269	-0.09377363039395116
315	-0.057942737	1.8963338	-0.03352685745225243
316	2.9585438	6.6935754	0.016778449028426377
317	1.2312874	9.85252	0.11577979445376776
318	2.8147705	3.779746	-0.012156281518400053
319	7.0426784	6.487096	0.1138316130064797
320	7.137324	3.9824307	-0.06973619383901762
321	6.51716	3.6620293	0.024296174317310452
322	2.5252206	2.1860366	-0.04004098503434735
323	0.43878707	2.456196	0.13757284650436946
324	8.337707	6.4615383	0.07710672655407423
325	1.5178975	8.267453	-0.11862114642023858
326	10.169873	-0.09468471	0.024296174317310452
327	8.031495	9.949714	0.16208553049282287
328	-1.119864	7.602488	0.11577979445376776
329	8.7647	0.6506472	0.024296174317310452
330	6.292699	6.481044	-0.037728860911721916
331	2.4636576	-2.3609967	-0.06190276437366021
332	3.6733441	5.5934706	-0.12395489654133304
333	7.751654	1.7485303	0.024296174317310452
334	7.6112466	7.7096853	-0.06973619383901762
335	-1.175211	7.3892117	-0.09377363039395116
336	1.962453	6.2505565	-0.06788640191780408
337	2.3235347	3.6100101	-0.09377363039395116
338	3.332439	4.8087053	0.09457236014051822
339	5.2754483	6.0703464	-0.12395489654133304
340	5.399832	8.181471	0.0624724229283803
341	6.728634	7.8557653	0.1138316130064797
342	-1.4054039	4.0440335	0.13757284650436946
343	7.4008937	3.419839	-0.06973619383901762
344	2.5123715	4.197738	0.15778497389075613
345	4.839113	1.5736282	-0.09377363039395116
346	1.0581712	8.953784	0.11577979445376776
347	5.1678896	2.9707882	-0.06938360350806991
348	7.1413317	0.4657173	-0.11654197148727954
349	3.2197087	9.594918	0.18646721205965588
350	3.9348466	0.3292108	-0.012156281518400053
351	8.759358	3.2231202	0.024296174317310452
352	1.7471341	11.247202	0.18646721205965588
353	8.461562	1.9142565	0.024296174317310452
354	6.985113	7.9488645	0.1138316130064797
355	6.693745	8.539075	0.1138316130064797
356	8.096832	2.5610492	0.024296174317310452
357	2.9964879	6.600991	-0.11862114642023858
358	0.27115738	8.440069	0.016778449028426377
359	9.632726	7.9599905	0.044012575876872385
360	7.914382	7.063031	-0.044995580820663086
361	0.51831925	2.651169	0.13757284650436946
362	1.2643689	4.7503753	0.15778497389075613
363	5.2579284	7.111044	0.1138316130064797
364	4.485578	4.728998	-0.11862114642023858
365	3.7147148	7.681729	0.12859075656900196
366	2.8619082	7.0848536	-0.11862114642023858
367	2.2738285	5.7740617	0.09457236014051822
368	0.36335373	7.223532	0.016778449028426377
369	4.588383	8.181571	0.031240420965687077
370	9.705311	0.563818	0.024296174317310452
371	3.4281259	3.7569988	-0.04004098503434735
372	7.867197	3.3235247	0.07710672655407423
373	9.1942215	6.37329	0.07710672655407423
374	3.7796593	-0.9761517	-0.06190276437366021
375	4.8625774	5.0337625	0.12859075656900196
376	-1.1484493	7.3274755	0.046178083089146116
377	7.1759605	8.964454	-0.044995580820663086
378	7.1558256	7.822144	-0.044995580820663086
379	3.898792	7.2155194	0.15778497389075613
380	7.695612	3.0497088	0.07710672655407423
381	2.7901623	5.3085623	-0.012156281518400053
382	6.9632607	3.175825	-0.012156281518400053
383	4.906323	6.626744	-0.12395489654133304
384	5.7323503	10.674634	0.16208553049282287
385	5.2360377	2.6824522	-0.10594711026255318
386	8.629917	1.8495075	0.024296174317310452
387	5.3998775	0.07263309	-0.07684179886403836
388	7.100963	-1.8108064	-0.04283410499978337
389	-1.2916108	4.1686025	0.13757284650436946
390	2.3785324	4.581004	-0.012156281518400053
391	-1.3900596	7.6541705	0.11577979445376776
392	8.133353	8.483458	-0.044995580820663086
393	0.35792834	3.6414483	0.046178083089146116
394	4.8859344	4.220906	0.15778497389075613
395	3.4967635	-0.26167524	-0.04283410499978337
396	4.0035586	8.544058	0.016778449028426377
397	2.1375751	7.8509684	0.016778449028426377
398	1.5361785	6.419043	0.09457236014051822
399	4.066745	11.758372	0.18646721205965588
400	-0.95331	4.252884	0.13757284650436946
401	1.1380565	6.968652	0.09457236014051822
402	3.1853564	2.5971568	-0.09377363039395116
403	7.740399	5.3086014	0.07710672655407423
404	8.526768	11.117055	0.044012575876872385
405	2.7592542	9.680113	0.18646721205965588
406	0.50549793	5.764201	0.09457236014051822
407	1.9442481	3.4637203	-0.06938360350806991
408	6.4489107	0.7875534	-0.11654197148727954
409	9.033052	0.1185524	-0.11654197148727954
410	8.75196	8.0076275	0.044012575876872385
411	5.6896257	8.802755	0.16208553049282287
412	7.3718133	0.98972756	-0.11654197148727954
413	2.8386796	7.916019	0.016778449028426377
414	0.6231603	6.9246097	0.09457236014051822
415	-0.3062185	6.5050306	0.046178083089146116
416	5.7407346	11.504826	0.16208553049282287
417	5.3733506	8.441879	0.1138316130064797
418	7.1841273	0.24365152	-0.04283410499978337
419	1.5773436	11.199855	0.18646721205965588
420	7.6054125	8.385057	0.1138316130064797
421	6.5100923	2.7322078	-0.11654197148727954
422	3.664098	7.8334327	0.016778449028426377
423	5.1309013	5.695773	-0.12395489654133304
424	8.102748	6.665017	0.0624724229283803
425	5.7913737	6.3319564	-0.12395489654133304
426	7.0773935	7.1478167	-0.044995580820663086
427	6.4557667	0.60197324	-0.11654197148727954
428	6.5460377	7.7375484	0.1138316130064797
429	0.037353516	4.791942	0.046178083089146116
430	8.4911175	11.4029665	0.16208553049282287
431	3.6103816	7.5098433	0.016778449028426377
432	0.6467591	6.6262865	-0.06788640191780408
433	7.9970484	1.8657898	-0.11654197148727954
434	7.251348	6.3459415	-0.12395489654133304
435	3.4252837	8.714243	0.016778449028426377
436	10.289552	2.7524412	0.024296174317310452
437	6.902823	4.4522495	0.15778497389075613
438	8.815899	5.3442593	0.0624724229283803
439	4.4722033	5.0685725	-0.012156281518400053
440	5.298047	6.770293	0.15778497389075613
441	1.1581922	7.0098095	-0.06788640191780408
442	0.31296423	5.7024765	0.046178083089146116
443	8.520474	7.7233834	0.0624724229283803
444	2.631845	8.200767	0.016778449028426377
445	9.109587	4.227358	0.07710672655407423
446	8.1334915	4.130201	0.07710672655407423
447	8.878879	9.292453	-0.044995580820663086
448	4.9722023	5.9427814	0.15778497389075613
449	2.053218	7.6906977	0.11577979445376776
450	9.318403	6.330654	0.0624724229283803
451	5.0815563	6.699237	0.15778497389075613
452	6.170642	1.8551248	-0.11654197148727954
453	2.9917932	6.102879	-0.11862114642023858
454	4.066502	10.946076	0.18646721205965588
455	9.908789	7.806275	0.044012575876872385
456	6.8033285	8.855267	0.1138316130064797
457	5.7328224	1.664386	-0.10594711026255318
458	6.6715426	0.09873373	-0.11654197148727954
459	3.515329	9.262941	0.016778449028426377
460	-1.9880404	5.78947	0.046178083089146116
461	2.483464	7.099401	0.11577979445376776
462	6.701436	4.4829593	-0.06973619383901762
463	2.2791753	9.342802	0.016778449028426377
464	4.333745	10.313238	0.18646721205965588
465	2.5153363	3.666399	-0.012156281518400053
466	2.0693154	4.894437	-0.09377363039395116
467	3.702553	0.2989616	-0.07684179886403836
468	3.2223318	11.185543	0.18646721205965588
469	3.4416087	6.9047403	-0.06788640191780408
470	-0.9054829	7.8206553	0.11577979445376776
471	3.5137336	1.0584489	-0.07684179886403836
472	2.7103837	9.420244	0.18646721205965588
473	4.891485	3.3179698	-0.06938360350806991
474	9.08193	2.8244603	0.07710672655407423
475	4.6126666	2.3591719	-0.04004098503434735
476	7.332604	9.191776	0.1138316130064797
477	7.4047995	6.6414323	0.07710672655407423
478	4.2482147	3.4414082	-0.06938360350806991
479	8.920318	-0.9987639	0.024296174317310452
480	9.889969	0.8198767	0.024296174317310452
481	6.5772176	1.1544454	-0.11654197148727954
482	2.975319	5.6219378	-0.11862114642023858
483	4.7959347	7.9364605	0.031240420965687077
484	3.3894749	3.2573295	0.15778497389075613
485	6.1630435	-0.49559042	-0.04283410499978337
486	2.852628	2.8579295	-0.10594711026255318
487	7.69109	6.7652426	0.1138316130064797
488	6.0211787	12.061333	0.18646721205965588
489	7.50538	1.326141	0.024296174317310452
490	4.195578	8.831076	0.18646721205965588
491	9.877135	7.734891	0.044012575876872385
492	7.9071712	6.585938	0.07710672655407423
493	8.984004	1.3703471	0.024296174317310452
494	0.69594824	9.744227	0.18646721205965588
495	4.802476	8.529411	0.1138316130064797
496	-0.049056973	8.418241	0.11577979445376776
497	1.88933	7.8054523	0.016778449028426377
498	0.8991452	5.9006653	-0.06788640191780408
499	6.5497937	1.4346485	-0.04283410499978337
500	9.061903	2.4409206	0.024296174317310452
501	5.1996365	5.9183702	-0.12395489654133304
502	7.08399	9.063174	-0.044995580820663086
503	1.9074882	9.988369	0.18646721205965588
504	6.7828026	-1.2527273	-0.07684179886403836
505	0.94197667	3.8465912	-0.09377363039395116
506	5.6060424	5.4758472	0.0624724229283803
507	3.4269745	7.398793	0.016778449028426377
508	6.627073	9.368855	-0.044995580820663086
509	8.897355	1.1602525	0.024296174317310452
510	9.439849	7.4203486	0.044012575876872385
511	2.7184093	1.656609	-0.09377363039395116
512	4.738609	6.000683	-0.12395489654133304
513	2.3790796	7.154653	0.09457236014051822
514	3.295795	4.7288632	-0.03352685745225243
515	3.8583314	1.5628477	-0.10594711026255318
516	6.8157473	2.1071165	-0.06938360350806991
517	8.626281	5.217849	0.07710672655407423
518	3.0492382	2.2818868	-0.04004098503434735
519	8.4706955	2.5907896	0.07710672655407423
520	6.050887	0.96632427	-0.10594711026255318
521	7.726653	4.2471375	0.024296174317310452
522	4.2213736	1.5146459	0.13757284650436946
523	6.700369	8.594521	0.1138316130064797
524	6.5961804	11.057438	0.16208553049282287
525	7.9945	3.6982524	0.005980908240117301
526	6.358644	2.0981255	-0.06938360350806991
527	7.0330343	7.678125	-0.06973619383901762
528	8.62225	5.104433	0.0624724229283803
529	5.1751623	3.058326	-0.06938360350806991
530	8.934338	5.1754427	-0.06973619383901762
531	1.1468776	4.0691767	0.046178083089146116
532	-0.61330205	9.237411	-0.052675480408062345
533	2.5601351	10.616446	0.18646721205965588
534	6.1420507	9.380135	0.1138316130064797
535	6.232399	9.307857	0.1138316130064797
536	7.253211	3.0507138	0.07710672655407423
537	7.840507	7.009097	0.005980908240117301
538	4.5654664	0.034472723	-0.11654197148727954
539	-1.29034	6.5496206	0.046178083089146116
540	-2.4932053	5.8591294	-0.052675480408062345
541	9.496337	6.265161	0.0624724229283803
542	3.5765367	5.25147	-0.09377363039395116
543	5.532865	5.7334485	0.12859075656900196
544	8.662692	5.7714815	-0.06973619383901762
545	6.3072886	2.6226263	-0.03352685745225243
546	3.9042244	6.853712	0.031240420965687077
547	5.743075	5.3726177	-0.044995580820663086
548	7.600362	3.5604565	0.07710672655407423
549	2.5621448	7.233979	0.016778449028426377
550	9.926834	7.0649605	0.044012575876872385
551	1.7250136	4.451263	-0.06938360350806991
552	1.1174271	4.0873575	-0.09377363039395116
553	7.205063	6.8531275	0.0624724229283803
554	4.5849767	3.5753198	-0.09377363039395116
555	6.951341	7.357281	0.12859075656900196
556	3.8271368	9.903687	0.18646721205965588
557	4.7713203	9.970115	0.16208553049282287
558	8.701536	5.4511294	-0.06973619383901762
559	5.3217106	-0.7257533	-0.07684179886403836
560	6.070843	5.035706	0.15778497389075613
561	1.0439788	6.6485467	-0.09377363039395116
562	3.5619376	2.9500518	-0.09377363039395116
563	8.100323	7.9878745	0.07710672655407423
564	7.8789515	1.8798187	0.024296174317310452
565	4.0338993	8.677653	0.18646721205965588
566	5.1214876	3.737005	-0.09377363039395116
567	7.428747	9.018852	0.1138316130064797
568	6.521482	6.6023827	0.1138316130064797
569	1.7178998	9.215458	0.11577979445376776
570	7.643787	0.18718272	-0.11654197148727954
571	3.0873296	6.0887237	0.15778497389075613
572	4.8832693	2.7575324	-0.04004098503434735
573	8.481178	8.783466	0.16208553049282287
574	6.346979	1.080337	-0.10594711026255318
575	7.0519214	10.026643	0.16208553049282287
576	7.7697163	7.3504896	0.1138316130064797
577	2.8995218	3.3065138	-0.06938360350806991
578	7.5590463	0.7337452	-0.11654197148727954
579	6.070728	1.2843593	-0.06938360350806991
580	1.3659703	7.92664	0.09457236014051822
581	8.734368	4.5270004	0.005980908240117301
582	2.5448346	1.5001487	-0.04004098503434735
583	7.521473	7.147113	0.07710672655407423
584	5.895982	5.1889358	-0.12395489654133304
585	9.833867	6.3403873	0.0624724229283803
586	3.8136737	4.739513	-0.12395489654133304
587	2.8061364	6.6561203	-0.11862114642023858
588	10.746948	7.3783164	0.044012575876872385
589	7.8031144	2.5577219	0.024296174317310452
590	5.073052	10.676807	0.16208553049282287
591	6.6887465	9.425929	0.16208553049282287
592	1.1419886	6.283689	0.11577979445376776
593	4.660866	0.40895325	-0.07684179886403836
594	5.6940017	4.834422	-0.12395489654133304
595	5.9745812	0.5203724	-0.07684179886403836
596	5.744695	3.8295555	-0.10594711026255318
597	6.3910203	8.236537	0.1138316130064797
598	6.60875	0.8350002	-0.04283410499978337
599	8.585953	6.5705557	0.07710672655407423
600	3.207771	1.0469242	-0.06190276437366021
601	7.168827	4.18452	0.12859075656900196
602	9.187761	1.6360133	0.024296174317310452
603	7.2981787	10.976559	0.16208553049282287
604	3.4325588	5.096941	-0.06788640191780408
605	6.823215	10.336445	0.16208553049282287
606	0.87959725	3.82598	0.13757284650436946
607	10.0474	0.48555642	0.024296174317310452
608	9.638407	9.769691	0.16208553049282287
609	5.2639194	4.671785	0.005980908240117301
610	0.4773118	8.467023	-0.052675480408062345
611	7.2586355	11.598631	0.16208553049282287
612	6.7882037	8.246309	0.1138316130064797
613	4.939125	-0.48891687	-0.07684179886403836
614	3.7665737	-1.5450374	-0.06190276437366021
615	3.334461	0.85073197	-0.04004098503434735
616	2.128895	3.5354102	-0.09377363039395116
617	0.5921369	5.8516912	-0.06788640191780408
618	4.282085	2.7441797	-0.09377363039395116
619	3.6906114	4.4441667	-0.06938360350806991
620	5.375782	4.5942883	-0.12395489654133304
621	0.582311	8.110307	0.11577979445376776
622	8.806245	1.9192169	0.024296174317310452
623	3.711568	5.9103065	0.09457236014051822
624	9.764213	4.9931006	0.0624724229283803
625	4.010761	2.2494538	-0.03352685745225243
626	1.0940642	9.042116	0.016778449028426377
627	4.6940303	1.03789	-0.012156281518400053
628	7.312639	11.828951	0.16208553049282287
629	9.623262	8.211192	0.044012575876872385
630	3.1532001	7.6692677	-0.11862114642023858
631	8.835172	1.7003276	0.024296174317310452
632	3.1589203	8.6313925	0.016778449028426377
633	6.4923434	6.7576394	0.1138316130064797
634	5.3486834	12.011941	0.18646721205965588
635	0.3039891	5.8570585	0.09457236014051822
636	7.389288	2.8759735	0.07710672655407423
637	5.0443153	0.06081465	-0.10594711026255318
638	-0.20805937	4.9684434	0.13757284650436946
639	3.5640423	6.5818706	0.016778449028426377
640	4.101165	2.5877883	-0.03352685745225243
641	4.119156	11.037041	0.18646721205965588
642	2.4570556	6.4721704	0.016778449028426377
643	-0.02605275	5.4535713	0.09457236014051822
644	8.985499	10.045628	0.044012575876872385
645	4.284706	8.039946	-0.11862114642023858
646	1.3166322	10.042926	0.11577979445376776
647	9.085985	7.7888265	-0.044995580820663086
648	3.886079	5.223655	0.15778497389075613
649	6.9604917	1.2165118	-0.07684179886403836
650	0.7640016	5.824977	0.13757284650436946
651	-0.07316833	6.632067	0.13757284650436946
652	8.773907	7.918014	0.044012575876872385
653	5.994916	3.5485654	-0.12395489654133304
654	4.2019076	7.0459805	0.09457236014051822
655	5.607614	4.7861533	-0.12395489654133304
656	2.3179755	10.113722	0.18646721205965588
657	6.3210936	9.014825	0.1138316130064797
658	7.3756113	1.052953	-0.11654197148727954
659	9.827543	3.930524	0.024296174317310452
660	4.65142	6.597889	-0.03352685745225243
661	1.4450798	2.3255694	0.13757284650436946
662	4.621998	3.5150583	-0.10594711026255318
663	9.558081	0.6365752	0.024296174317310452
664	-0.64407593	8.651216	-0.052675480408062345
665	0.46639124	5.1656475	0.15778497389075613
666	5.814357	8.128839	0.031240420965687077
667	4.932272	10.701208	0.18646721205965588
668	5.5469236	2.0166807	-0.04283410499978337
669	8.948357	3.1177886	0.005980908240117301
670	2.3544333	8.425787	0.016778449028426377
671	4.4944687	7.196887	-0.11862114642023858
672	9.0293665	6.7871847	-0.06973619383901762
673	2.829863	5.2840858	-0.06788640191780408
674	2.7236998	1.116959	-0.09377363039395116
675	2.8685522	5.08687	0.12859075656900196
676	2.2047656	6.681035	0.016778449028426377
677	8.783323	4.9501796	-0.044995580820663086
678	1.3756918	9.144139	0.016778449028426377
679	8.4474125	8.909012	0.16208553049282287
680	6.965762	1.3018501	-0.11654197148727954
681	6.9815555	1.3892725	-0.11654197148727954
682	4.752845	0.6569146	-0.10594711026255318
683	4.016545	11.709437	0.18646721205965588
684	5.6522007	3.8720288	-0.06938360350806991
685	6.453454	-1.88279	-0.04283410499978337
686	5.7080903	10.463081	-0.044995580820663086
687	2.6402423	4.6539164	-0.09377363039395116
688	0.6134588	7.107262	0.016778449028426377
689	4.2054214	6.6049356	0.09457236014051822
690	9.9053545	-0.04856298	0.024296174317310452
691	4.0280476	1.9001424	-0.012156281518400053
692	4.296567	2.3331397	-0.10594711026255318
693	5.601442	4.9173126	0.15778497389075613
694	3.6405423	3.8576663	-0.06788640191780408
695	0.99070424	7.487536	0.15778497389075613
696	9.3228655	6.599494	0.07710672655407423
697	8.44181	6.884608	0.0624724229283803
698	8.791497	2.5854936	0.005980908240117301
699	1.349644	5.8954954	0.11577979445376776
700	4.878563	6.144709	-0.12395489654133304
701	8.2728	3.8211594	0.024296174317310452
702	5.302729	4.578632	-0.06938360350806991
703	0.0041937316	1.9349594	-0.03352685745225243
704	2.8940854	9.086203	0.18646721205965588
705	8.482473	10.51081	0.16208553049282287
706	2.856862	9.773298	0.09457236014051822
707	7.9304767	4.1897454	0.07710672655407423
708	-0.939749	4.399811	0.13757284650436946
709	6.7914767	1.3256234	-0.11654197148727954
710	5.1411667	9.574113	0.16208553049282287
711	5.597987	4.5186486	-0.12395489654133304
712	6.183227	2.2290366	-0.03352685745225243
713	0.93843496	6.740413	0.09457236014051822
714	2.668372	9.384687	0.18646721205965588
715	-2.2253482	7.5544267	-0.052675480408062345
716	7.857404	6.238764	-0.06973619383901762
717	4.009407	0.5091431	-0.10594711026255318
718	4.616426	3.9323058	-0.06938360350806991
719	9.239689	5.646672	0.0624724229283803
720	9.916544	5.955555	0.044012575876872385
721	-1.3554273	9.175032	-0.052675480408062345
722	5.0903096	0.08486812	-0.04283410499978337
723	2.384353	1.0400369	-0.09377363039395116
724	0.57121664	8.728697	0.11577979445376776
725	8.674041	6.2203155	-0.06973619383901762
726	2.2240956	8.78935	0.016778449028426377
727	8.401494	5.315506	0.0624724229283803
728	2.7484152	3.5785818	-0.06938360350806991
729	7.4468393	2.27818	0.005980908240117301
730	9.719739	4.600196	-0.037728860911721916
731	5.1999297	8.784344	0.15778497389075613
732	6.878793	0.522111	-0.11654197148727954
733	4.763001	8.259075	0.1138316130064797
734	5.1632423	4.273824	0.0624724229283803
735	4.769521	6.9276695	0.031240420965687077
736	5.699922	1.500826	-0.07684179886403836
737	3.5903652	6.6612763	0.09457236014051822
738	7.3579063	5.3880067	0.12859075656900196
739	5.3456645	2.8980508	-0.04004098503434735
740	7.201596	7.174475	0.031240420965687077
741	4.9637446	2.2111335	-0.04004098503434735
742	5.85137	5.9466934	0.031240420965687077
743	7.7849903	2.0097375	-0.037728860911721916
744	4.325143	10.29852	0.18646721205965588
745	5.508212	0.9813187	-0.04283410499978337
746	2.7529855	10.683118	0.18646721205965588
747	10.423089	-0.05855561	0.024296174317310452
748	7.119583	9.0421	0.12859075656900196
749	4.498269	8.657558	0.18646721205965588
750	8.694955	0.3399142	0.024296174317310452
751	1.6642779	8.84433	0.11577979445376776
752	7.7177024	3.707204	0.07710672655407423
753	1.3216168	6.859885	0.016778449028426377
754	8.627074	11.284428	0.16208553049282287
755	3.5236185	2.2410023	-0.10594711026255318
756	3.4686358	5.5005693	0.15778497389075613
757	3.353032	8.682797	0.016778449028426377
758	-2.1498132	3.3408153	0.046178083089146116
759	9.037266	6.0705605	0.07710672655407423
760	3.135034	3.017755	-0.09377363039395116
761	5.047156	8.295932	-0.012156281518400053
762	-2.1462631	7.8925447	-0.052675480408062345
763	7.090699	2.8641977	0.024296174317310452
764	2.2405176	10.109175	0.18646721205965588
765	5.287547	2.5875823	-0.04004098503434735
766	0.19484952	2.7042499	0.13757284650436946
767	5.1596317	5.8268523	0.0624724229283803
768	9.484739	5.1899776	0.07710672655407423
769	8.760871	5.3615637	0.0624724229283803
770	2.218676	7.837038	0.016778449028426377
771	-0.053987246	7.6611214	0.11577979445376776
772	7.9572506	4.8901253	0.12859075656900196
773	7.266608	6.7185373	0.0624724229283803
774	-0.086213455	4.7768793	0.046178083089146116
775	-1.0246283	6.7883043	0.046178083089146116
776	5.160283	5.9759727	0.0624724229283803
777	3.1975977	10.373291	0.18646721205965588
778	-1.5573155	3.842035	0.046178083089146116
779	0.06940078	3.5215154	0.13757284650436946
780	7.3600326	10.71792	0.16208553049282287
781	0.528303	1.6188757	-0.03352685745225243
782	6.1049924	1.6012453	-0.06938360350806991
783	3.1077225	3.64388	-0.06938360350806991
784	5.124494	1.0597196	-0.11654197148727954
785	1.7907894	8.094534	0.016778449028426377
786	4.076549	11.520119	0.18646721205965588
787	0.7775608	7.1411653	-0.09377363039395116
788	7.540819	-0.5359867	-0.04283410499978337
789	6.605032	6.5288305	0.0624724229283803
790	8.9424	5.3053756	0.07710672655407423
791	6.3609715	3.2261722	0.024296174317310452
792	3.8715608	5.626412	-0.06788640191780408
793	8.496189	-0.15231898	-0.11654197148727954
794	-2.37312	4.3877373	0.046178083089146116
795	1.2189872	6.602355	-0.06788640191780408
796	6.4780116	5.9808717	-0.044995580820663086
797	5.9465237	0.54739827	-0.07684179886403836
798	7.2169514	-0.36382896	-0.04283410499978337
799	2.4306095	2.7463608	-0.10594711026255318
800	7.491672	8.929545	0.1138316130064797
801	1.8040655	-1.9861935	-0.06190276437366021
802	6.076296	4.91852	0.0624724229283803
803	2.5978076	1.565238	-0.09377363039395116
804	0.5911451	3.057179	-0.03352685745225243
805	9.764102	1.2088042	0.024296174317310452
806	-0.35030276	5.5123096	0.046178083089146116
807	2.9562428	7.319898	0.15778497389075613
808	8.296125	8.375775	-0.044995580820663086
809	2.1855962	7.595807	0.016778449028426377
810	7.981544	1.709614	0.024296174317310452
811	5.3951044	1.7733431	-0.11654197148727954
812	2.7311268	7.647227	-0.11862114642023858
813	4.6311693	5.8013124	0.15778497389075613
814	5.9991918	3.301632	-0.10594711026255318
815	10.069766	4.275483	-0.037728860911721916
816	7.407761	9.859788	0.16208553049282287
817	7.1383524	1.889976	0.024296174317310452
818	1.9643445	6.818064	0.046178083089146116
819	7.521123	0.1572601	-0.11654197148727954
820	1.5119219	8.195803	0.11577979445376776
821	1.5840394	3.2503445	0.13757284650436946
822	0.9850648	6.7579355	0.046178083089146116
823	5.8665447	8.895346	0.0624724229283803
824	7.502337	7.572929	-0.044995580820663086
825	4.589658	1.8045859	-0.10594711026255318
826	0.913082	6.7569494	-0.06788640191780408
827	8.951673	1.3360626	0.024296174317310452
828	3.9254146	8.4366255	0.016778449028426377
829	5.900989	4.678371	-0.12395489654133304
830	4.107508	1.8245041	-0.09377363039395116
831	8.313056	1.2680255	0.024296174317310452
832	1.6339151	3.401703	-0.09377363039395116
833	6.990575	8.247891	0.1138316130064797
834	7.1763344	4.169773	0.07710672655407423
835	6.2016754	7.6260934	0.1138316130064797
836	1.28058	5.806809	-0.09377363039395116
837	7.861607	4.6665344	0.07710672655407423
838	8.161981	8.194746	0.0624724229283803
839	6.28352	3.2611735	-0.12395489654133304
840	1.818952	6.414493	0.09457236014051822
841	-0.92002255	6.741574	0.13757284650436946
842	9.215742	9.743742	0.16208553049282287
843	5.4432907	2.8538516	-0.10594711026255318
844	6.205556	1.8377144	-0.11654197148727954
845	3.3857005	7.8682203	0.15778497389075613
846	3.1199117	7.195714	0.031240420965687077
847	8.301264	4.0959907	0.07710672655407423
848	3.6156454	4.195989	-0.03352685745225243
849	8.094749	7.449204	0.1138316130064797
850	6.6988707	1.4700055	-0.11654197148727954
851	6.3361516	10.678079	0.16208553049282287
852	4.745078	5.9575977	0.15778497389075613
853	1.1563658	6.540066	0.11577979445376776
854	-1.1523646	6.796695	0.046178083089146116
855	6.5575867	5.7417307	-0.06973619383901762
856	5.150033	3.7012084	-0.12395489654133304
857	3.9822176	0.71506506	-0.07684179886403836
858	7.2056155	7.376302	-0.044995580820663086
859	8.549209	5.2833443	0.07710672655407423
860	7.6817985	10.471472	0.16208553049282287
861	6.665122	6.246558	0.1138316130064797
862	7.6963444	9.09319	0.1138316130064797
863	1.2764649	2.2771995	0.13757284650436946
864	4.5754128	3.5779552	-0.10594711026255318
865	3.7152028	7.2317333	-0.012156281518400053
866	3.3030713	6.446668	0.031240420965687077
867	8.103593	0.8981356	-0.04283410499978337
868	1.704059	7.09566	0.15778497389075613
869	5.5720544	2.5170197	-0.10594711026255318
870	6.5638533	8.882357	-0.044995580820663086
871	10.118994	6.2022676	0.044012575876872385
872	-0.7349866	6.242136	0.046178083089146116
873	6.255174	9.410455	0.16208553049282287
874	2.824256	7.8865085	0.11577979445376776
875	0.97873193	9.9929	0.18646721205965588
876	9.076373	9.054113	0.044012575876872385
877	10.425433	4.0331807	-0.037728860911721916
878	6.121417	8.079553	0.15778497389075613
879	9.47503	7.463965	0.044012575876872385
880	3.7780154	8.88219	0.016778449028426377
881	9.976964	3.0682988	0.024296174317310452
882	2.8759837	4.1766148	-0.10594711026255318
883	10.181321	2.0524971	0.024296174317310452
884	5.2169538	5.981244	-0.12395489654133304
885	9.515234	0.6987765	0.024296174317310452
886	0.9455553	3.6829073	0.13757284650436946
887	4.4527683	8.315854	0.016778449028426377
888	-0.0441122	6.2620687	-0.09377363039395116
889	3.3825865	6.1811404	0.09457236014051822
890	4.580451	10.054499	0.18646721205965588
891	6.981272	3.5889733	-0.06973619383901762
892	1.9203359	3.792373	0.13757284650436946
893	6.278875	0.39347383	-0.11654197148727954
894	4.846249	5.7793283	0.031240420965687077
895	3.5441692	7.459284	0.09457236014051822
896	4.466448	6.412803	0.031240420965687077
897	4.2815614	3.1043515	-0.06938360350806991
898	7.4298744	5.332163	-0.044995580820663086
899	5.996359	9.147299	0.15778497389075613
900	4.5414624	9.734002	-0.012156281518400053
901	7.121427	3.6150148	0.07710672655407423
902	4.149254	2.9352946	-0.06938360350806991
903	3.9039047	2.5387988	-0.10594711026255318
904	5.9205403	9.975762	-0.044995580820663086
905	6.3497443	1.298887	-0.06938360350806991
906	2.065263	3.9804163	0.13757284650436946
907	5.4491863	5.817524	-0.12395489654133304
908	4.103184	4.5467777	0.12859075656900196
909	0.91578263	6.2993927	0.046178083089146116
910	8.34156	1.3849907	0.024296174317310452
911	7.055782	10.491982	0.16208553049282287
912	9.360767	1.2935101	0.024296174317310452
913	3.852438	8.888095	0.15778497389075613
914	1.9598485	2.4642825	-0.04004098503434735
915	-0.43768373	5.1974444	0.09457236014051822
916	5.227178	0.03727711	-0.04283410499978337
917	0.77054095	6.5406437	-0.09377363039395116
918	3.2329023	4.434004	-0.10594711026255318
919	0.8697706	6.63033	0.09457236014051822
920	8.569492	3.9475205	0.07710672655407423
921	7.3786283	4.7125416	-0.06973619383901762
922	-0.54567933	5.43503	0.046178083089146116
923	3.9887872	5.3820887	0.15778497389075613
924	1.9766706	8.746114	0.016778449028426377
925	0.87981516	6.5742455	-0.06788640191780408
926	5.054435	9.863284	0.16208553049282287
927	5.7760205	1.0752594	-0.04283410499978337
928	8.658671	5.496501	-0.06973619383901762
929	2.3358312	6.349779	-0.06788640191780408
930	4.167084	8.943623	0.18646721205965588
931	1.1000116	4.721446	-0.09377363039395116
932	3.0652838	1.3272768	-0.09377363039395116
933	5.2993517	-0.42118955	-0.07684179886403836
934	3.894071	3.712655	-0.012156281518400053
935	0.6791136	7.1959405	0.016778449028426377
936	7.4089355	1.3280026	-0.11654197148727954
937	3.5874343	7.1594973	-0.11862114642023858
938	5.836498	5.808262	0.15778497389075613
939	4.4126124	8.528799	0.016778449028426377
940	6.704881	8.029345	0.1138316130064797
941	6.5978	2.9645183	0.07710672655407423
942	4.8884006	4.223286	-0.12395489654133304
943	7.090867	6.4591937	-0.06973619383901762
944	5.7168355	5.098595	0.0624724229283803
945	3.1706629	7.5274177	-0.11862114642023858
946	1.5177983	-0.17594112	-0.06190276437366021
947	5.109361	7.172022	0.031240420965687077
948	0.07375706	9.221818	0.11577979445376776
949	-0.31367627	4.7442813	0.13757284650436946
950	6.562284	2.242835	-0.11654197148727954
951	3.3999596	5.702422	-0.11862114642023858
952	3.214267	8.262174	0.016778449028426377
953	2.29574	5.9468017	0.09457236014051822
954	4.699542	2.864053	-0.06938360350806991
955	4.4048166	2.9681857	-0.04004098503434735
956	4.731143	2.807738	-0.09377363039395116
957	5.7902184	6.4036665	0.031240420965687077
958	5.628832	9.447645	0.16208553049282287
959	5.8645453	1.7695285	-0.11654197148727954
960	4.801064	2.3862755	-0.04283410499978337
961	0.8884161	8.444714	0.016778449028426377
962	3.7732909	8.3835	0.12859075656900196
963	7.274513	1.9662596	0.024296174317310452
964	2.3165343	4.5071993	0.15778497389075613
965	5.432798	3.3529603	-0.04283410499978337
966	6.2073	4.111429	0.12859075656900196
967	1.3243374	8.650299	0.11577979445376776
968	2.35255	5.140535	0.09457236014051822
969	1.2327241	7.5499477	0.016778449028426377
970	4.659161	1.8010335	0.13757284650436946
971	-1.2523868	7.352952	0.11577979445376776
972	7.0301023	7.8269234	0.1138316130064797
973	10.2493305	5.1869807	0.01800275054521314
974	8.37098	2.5799575	0.07710672655407423
975	6.7461376	5.3534217	0.07710672655407423
976	5.6975107	2.4994771	0.15778497389075613
977	2.560251	7.746463	0.12859075656900196
978	8.68016	0.6793816	0.024296174317310452
979	3.7376406	4.9042625	0.15778497389075613
980	6.8109026	5.565661	-0.044995580820663086
981	5.9868565	4.114579	-0.06938360350806991
982	5.172483	7.1839247	0.031240420965687077
983	10.408534	4.1977043	-0.037728860911721916
984	5.0601683	6.31645	-0.12395489654133304
985	5.073175	0.36673057	-0.04283410499978337
986	0.9590539	4.6663632	-0.06788640191780408
987	-0.07563019	9.886473	-0.052675480408062345
988	6.1776943	6.0263066	-0.06973619383901762
989	2.4733887	10.284666	0.18646721205965588
990	2.7763414	5.026706	-0.06938360350806991
991	4.9216433	5.290761	0.0624724229283803
992	4.4402533	6.6483545	0.031240420965687077
993	9.955377	2.1566296	0.024296174317310452
994	2.4952724	3.448058	-0.09377363039395116
995	3.4198432	9.316693	0.016778449028426377
996	1.3369755	5.8920355	0.046178083089146116
997	7.260134	12.220614	0.16208553049282287
998	6.99286	6.1412725	0.12859075656900196
999	2.4816763	0.37418616	-0.04283410499978337
1000	3.6529918	9.088369	0.09457236014051822
1001	-0.03349872	9.698201	-0.052675480408062345
1002	3.519035	8.659827	0.016778449028426377
1003	3.1592023	11.546592	0.18646721205965588
1004	5.1155314	8.021841	0.12859075656900196
1005	3.8885553	3.3818767	-0.06938360350806991
1006	6.8323874	8.288151	0.1138316130064797
1007	0.7267459	6.731127	0.046178083089146116
1008	6.0291357	8.032973	0.1138316130064797
1009	9.504479	5.5089545	0.005980908240117301
1010	9.274139	9.797677	0.16208553049282287
1011	5.234105	5.159844	0.12859075656900196
1012	7.024324	0.984704	-0.07684179886403836
1013	8.784301	3.2595031	0.024296174317310452
1014	6.5862093	4.568775	0.0624724229283803
1015	6.454885	3.2077467	0.15778497389075613
1016	3.167587	5.1636324	-0.012156281518400053
1017	8.277016	9.141055	0.044012575876872385
1018	6.3871026	-0.87574863	-0.11654197148727954
1019	3.4875042	4.0621033	-0.06938360350806991
1020	3.4615145	4.78397	-0.06788640191780408
1021	8.303357	8.315931	0.0624724229283803
1022	0.76082176	5.527636	0.09457236014051822
1023	2.410152	4.1983414	0.13757284650436946
1024	5.9057426	6.583987	0.0624724229283803
1025	2.6789625	8.932058	0.09457236014051822
1026	5.8435454	-0.33354184	-0.07684179886403836
1027	6.9171476	6.6480565	0.031240420965687077
1028	6.1531496	6.490425	0.12859075656900196
1029	3.7001524	4.6680593	-0.10594711026255318
1030	3.930099	6.7485347	-0.11862114642023858
1031	6.54325	3.8114674	-0.06938360350806991
1032	0.36715397	2.351199	0.13757284650436946
1033	10.035482	7.618513	0.044012575876872385
1034	5.3490148	7.26692	0.031240420965687077
1035	3.5931945	3.6232643	-0.06938360350806991
1036	7.197345	1.9392189	0.024296174317310452
1037	1.4404793	6.034224	0.13757284650436946
1038	6.994373	1.9745375	0.07710672655407423
1039	2.2752473	4.6843343	-0.09377363039395116
1040	3.2106621	8.509024	0.016778449028426377
1041	8.177484	5.177079	-0.06973619383901762
1042	5.0307016	4.2739534	-0.12395489654133304
1043	7.184898	8.5080805	0.1138316130064797
1044	3.0357237	0.88348055	-0.04283410499978337
1045	3.4866118	6.4957695	-0.11862114642023858
1046	6.064166	8.19061	0.1138316130064797
1047	4.419784	6.3296022	0.12859075656900196
1048	4.7648845	3.2276452	-0.09377363039395116
1049	5.906176	8.638864	0.1138316130064797
1050	4.439275	-0.015878689	-0.04004098503434735
1051	6.238002	5.9944158	0.0624724229283803
1052	2.5170784	4.268927	0.15778497389075613
1053	8.575214	4.0685105	0.024296174317310452
1054	4.157168	4.0419593	-0.06938360350806991
1055	3.0877836	8.973498	0.016778449028426377
1056	-0.15163969	6.0102286	0.046178083089146116
1057	10.029334	0.124942556	0.024296174317310452
1058	6.0571036	6.924331	0.15778497389075613
1059	9.827366	-0.097442105	0.024296174317310452
1060	4.456371	9.003045	0.18646721205965588
1061	3.3684142	6.711677	0.016778449028426377
1062	8.058107	3.9476883	0.024296174317310452
1063	-0.055394173	6.8197837	0.016778449028426377
1064	9.136251	10.547287	0.044012575876872385
1065	4.830584	8.953879	0.18646721205965588
1066	6.3823676	3.7900343	0.07710672655407423
1067	2.807795	5.4947767	-0.06788640191780408
1068	4.7583447	5.63963	-0.09377363039395116
1069	5.644698	2.6402726	0.12859075656900196
1070	-2.2633948	4.2119613	0.046178083089146116
1071	5.6246023	3.6566777	-0.09377363039395116
1072	0.9456821	4.748999	0.13757284650436946
1073	0.66074914	5.5494523	0.046178083089146116
1074	-1.8977832	4.379351	0.046178083089146116
1075	8.939116	0.9652196	0.024296174317310452
1076	3.4852195	4.5259824	-0.09377363039395116
1077	4.6907454	1.0489339	-0.10594711026255318
1078	0.51755893	6.9136744	0.13757284650436946
1079	5.4800797	0.09576199	-0.04283410499978337
1080	2.8887556	4.175272	-0.09377363039395116
1081	1.1610686	7.054089	0.11577979445376776
1082	0.9526199	3.7909868	0.13757284650436946
1083	0.75079393	3.4504545	-0.09377363039395116
1084	5.4868445	4.295546	0.12859075656900196
1085	8.207816	2.568347	0.005980908240117301
1086	9.93376	8.189555	0.044012575876872385
1087	2.0820305	5.073743	0.15778497389075613
1088	7.6840544	5.385767	0.12859075656900196
1089	7.994201	2.9450648	-0.037728860911721916
1090	9.028221	4.9250393	0.0624724229283803
1091	9.069734	1.9817361	0.024296174317310452
1092	5.400845	9.689831	0.18646721205965588
1093	7.215943	7.875518	0.1138316130064797
1094	8.328751	7.482243	0.07710672655407423
1095	7.1977816	6.9291935	0.12859075656900196
1096	-0.59712064	6.2233996	0.046178083089146116
1097	5.856167	4.591115	0.07710672655407423
1098	3.4728706	5.8266644	-0.06788640191780408
1099	2.538102	3.1957192	-0.06938360350806991
1100	4.1373844	9.1012745	-0.044995580820663086
1101	-0.5841191	8.356481	0.11577979445376776
1102	5.103818	-0.22283795	-0.11654197148727954
1103	7.543804	1.7843038	0.024296174317310452
1104	5.7124143	8.637278	0.1138316130064797
1105	4.8447742	4.3583937	0.0624724229283803
1106	7.8294816	-0.63626635	-0.11654197148727954
1107	3.0088308	-1.5724573	-0.06190276437366021
1108	2.2492313	3.0209675	-0.06938360350806991
1109	9.890866	2.3782964	0.024296174317310452
1110	8.510145	7.9930143	-0.044995580820663086
1111	2.7879283	4.2138176	-0.12395489654133304
1112	0.33347887	4.218874	0.13757284650436946
1113	0.4505895	6.6426663	0.11577979445376776
1114	4.4740386	7.542548	-0.06788640191780408
1115	-0.95699346	3.2024033	0.13757284650436946
1116	-0.31309626	8.193131	-0.052675480408062345
1117	3.8940358	5.3092785	-0.11862114642023858
1118	7.2230196	8.068596	-0.044995580820663086
1119	2.8125787	3.4568686	-0.09377363039395116
1120	1.7250342	7.556513	0.016778449028426377
1121	11.042098	7.95227	0.044012575876872385
1122	8.63206	0.74204636	0.024296174317310452
1123	5.3666997	7.7257466	0.1138316130064797
1124	2.9686348	6.662031	0.016778449028426377
1125	0.32583183	2.5722299	0.13757284650436946
1126	5.2494793	6.487336	-0.12395489654133304
1127	0.22480609	5.361614	0.046178083089146116
1128	2.2923837	10.063915	0.15778497389075613
1129	1.2240119	2.5761511	0.13757284650436946
1130	1.325303	6.3649945	0.11577979445376776
1131	8.951922	2.5454304	0.024296174317310452
1132	5.607182	6.0850177	0.15778497389075613
1133	5.7689257	4.014204	-0.03352685745225243
1134	5.4336314	5.171533	0.0624724229283803
1135	3.1253452	11.529827	0.18646721205965588
1136	5.341127	7.9474435	0.15778497389075613
1137	-1.5663536	8.196154	-0.052675480408062345
1138	8.194291	5.695736	0.07710672655407423
1139	1.0145576	4.947869	0.046178083089146116
1140	4.047173	-1.0599303	-0.06190276437366021
1141	2.6805186	8.389419	0.016778449028426377
1142	3.342662	7.208358	0.09457236014051822
1143	4.6852264	3.550703	0.12859075656900196
1144	-0.47948843	0.82800025	-0.03352685745225243
1145	7.189867	7.598948	-0.044995580820663086
1146	9.061321	5.468646	0.07710672655407423
1147	7.5682206	5.7923183	0.12859075656900196
1148	9.586584	3.8766513	0.024296174317310452
1149	8.784666	7.3446307	-0.044995580820663086
1150	5.088073	8.871343	0.031240420965687077
1151	7.7013054	8.142125	-0.044995580820663086
1152	4.652616	7.6085124	0.031240420965687077
1153	1.4454364	3.9400604	-0.09377363039395116
1154	5.407378	-0.28707427	-0.11654197148727954
1155	2.0213544	4.740541	-0.06788640191780408
1156	9.559036	3.6980314	-0.037728860911721916
1157	1.6661569	1.6689227	-0.09377363039395116
1158	2.074455	6.685002	0.09457236014051822
1159	1.3738122	6.6342273	-0.06788640191780408
1160	2.208338	7.971088	-0.11862114642023858
1161	4.609934	1.3298366	-0.04004098503434735
1162	1.0153555	6.0337987	0.11577979445376776
1163	7.5530457	9.96393	0.16208553049282287
1164	2.5580792	9.533064	0.18646721205965588
1165	1.120182	10.188307	0.18646721205965588
1166	1.4792858	5.288678	0.046178083089146116
1167	10.406656	0.66357255	0.024296174317310452
1168	7.0299277	7.486531	-0.044995580820663086
1169	5.6027985	5.10911	0.0624724229283803
1170	3.7336948	4.365902	-0.06788640191780408
1171	11.03663	7.9780855	0.044012575876872385
1172	0.2825624	1.9680027	-0.03352685745225243
1173	8.310986	4.8708034	0.005980908240117301
1174	6.4539027	8.918684	0.1138316130064797
1175	-0.7107235	4.775878	0.046178083089146116
1176	0.35418916	8.629023	0.11577979445376776
1177	5.554639	4.1678467	-0.012156281518400053
1178	5.3057475	3.3933516	0.15778497389075613
1179	2.806072	3.7080827	-0.06938360350806991
1180	6.6428056	1.5088804	-0.11654197148727954
1181	8.749598	3.2701716	0.07710672655407423
1182	6.403477	6.4256864	0.031240420965687077
1183	4.4534698	6.1396966	-0.12395489654133304
1184	5.114886	0.58777964	-0.07684179886403836
1185	7.9014597	2.4194262	0.07710672655407423
1186	7.9323926	0.29079846	0.024296174317310452
1187	7.7343216	4.0372853	0.07710672655407423
1188	3.4120703	1.7137672	-0.012156281518400053
1189	2.5206726	5.2650585	-0.06788640191780408
1190	1.0997833	5.2840204	-0.06788640191780408
1191	1.5020924	6.9515977	-0.06788640191780408
1192	5.316265	8.609017	0.031240420965687077
1193	2.9511771	4.22256	-0.03352685745225243
1194	6.897678	9.220927	0.1138316130064797
1195	3.7619681	5.29074	-0.11862114642023858
1196	9.1505165	11.486584	0.16208553049282287
1197	6.413011	1.5238559	-0.04283410499978337
1198	6.3111095	2.0442889	-0.11654197148727954
1199	4.809211	5.445764	-0.11862114642023858
1200	3.916139	11.416224	0.18646721205965588
1201	3.5973222	8.070051	-0.06788640191780408
1202	4.680385	0.885583	-0.10594711026255318
1203	2.4315155	-1.3921818	-0.06190276437366021
1204	6.742507	4.066756	0.07710672655407423
1205	3.4848244	2.6465259	-0.04004098503434735
1206	3.539625	4.0594387	-0.06788640191780408
1207	0.8168028	3.0113695	0.13757284650436946
1208	7.441674	-0.9889236	-0.11654197148727954
1209	1.2118124	3.1553392	-0.09377363039395116
1210	5.7812643	4.8911843	0.0624724229283803
1211	7.607078	2.876375	0.07710672655407423
1212	3.8005664	10.375292	0.18646721205965588
1213	9.49036	5.2615266	0.005980908240117301
1214	0.96291614	9.615528	0.016778449028426377
1215	5.2491407	4.9781833	-0.11862114642023858
1216	7.5359206	9.3449745	0.16208553049282287
1217	7.4877505	6.6717954	0.07710672655407423
1218	2.0728247	3.2129612	-0.09377363039395116
1219	2.096401	9.587725	0.18646721205965588
1220	5.9677887	4.546951	0.07710672655407423
1221	4.7644434	6.550209	0.15778497389075613
1222	1.0864415	1.6982247	0.13757284650436946
1223	3.5959375	9.492258	0.09457236014051822
1224	7.420106	3.0293486	0.024296174317310452
1225	3.8502514	3.1415713	-0.06938360350806991
1226	5.0760093	4.503851	-0.06788640191780408
1227	4.612642	7.258733	0.15778497389075613
1228	7.223378	10.990839	0.16208553049282287
1229	7.107553	5.0218196	0.0624724229283803
1230	0.38321432	9.256515	0.18646721205965588
1231	6.2616634	11.404467	-0.044995580820663086
1232	5.5793395	1.2566282	-0.04004098503434735
1233	-0.58617926	9.993362	-0.052675480408062345
1234	6.965102	6.2936435	0.07710672655407423
1235	-1.6570182	2.6068227	0.13757284650436946
1236	2.2170794	8.130012	0.15778497389075613
1237	2.3783152	2.5705183	-0.09377363039395116
1238	1.6001679	8.592888	0.016778449028426377
1239	5.2306557	6.3609986	-0.044995580820663086
1240	7.4851933	2.9098468	0.07710672655407423
1241	5.9167666	8.857026	0.1138316130064797
1242	4.8790526	1.9370406	-0.10594711026255318
1243	8.747758	1.638231	0.024296174317310452
1244	9.328891	7.5359206	0.044012575876872385
1245	7.2521963	4.1819487	0.07710672655407423
1246	1.6326127	9.525112	0.11577979445376776
1247	8.461989	0.21030077	-0.11654197148727954
1248	7.516162	3.6686516	0.005980908240117301
1249	8.826867	3.6778643	0.07710672655407423
1250	8.060176	6.699178	-0.06973619383901762
1251	7.919714	4.6825986	-0.06973619383901762
1252	2.1967278	0.5831713	-0.06190276437366021
1253	3.3105001	5.595479	-0.06788640191780408
1254	3.0657828	4.71402	-0.09377363039395116
1255	0.9914654	7.9706216	0.016778449028426377
1256	4.1820364	4.265258	-0.06788640191780408
1257	5.4282656	6.5048223	-0.06973619383901762
1258	0.23114246	5.764794	0.046178083089146116
1259	6.0329313	5.995315	-0.06973619383901762
1260	9.302808	4.261893	0.07710672655407423
1261	2.8372467	4.745039	-0.06938360350806991
1262	8.756535	9.056061	0.044012575876872385
1263	-0.32235947	7.147478	0.016778449028426377
1264	5.4487386	-0.054607943	-0.04283410499978337
1265	5.344585	0.63914686	-0.11654197148727954
1266	0.749148	5.701045	0.046178083089146116
1267	7.150042	8.424622	0.1138316130064797
1268	-0.9522462	4.8680162	0.13757284650436946
1269	4.2882414	6.845278	0.031240420965687077
1270	4.8612733	4.986389	-0.06788640191780408
1271	5.4493284	2.2431827	-0.06938360350806991
1272	4.1911316	0.07575378	-0.11654197148727954
1273	1.5036691	7.7974	0.016778449028426377
1274	3.4074292	4.399689	-0.06788640191780408
1275	5.2460256	8.611356	-0.044995580820663086
1276	8.2895155	10.681317	0.16208553049282287
1277	2.919179	4.184554	-0.06788640191780408
1278	0.095578864	10.009648	0.11577979445376776
1279	1.4340664	8.657948	0.016778449028426377
1280	6.294207	2.4647274	0.15778497389075613
1281	5.843896	4.9311996	0.15778497389075613
1282	-0.04275146	8.331931	0.11577979445376776
1283	5.5819674	4.3857903	-0.044995580820663086
1284	3.08347	3.1244085	-0.03352685745225243
1285	8.539477	4.1327233	0.024296174317310452
1286	-1.207444	4.4356933	0.13757284650436946
1287	6.714508	2.9522297	0.024296174317310452
1288	4.9478827	3.3141625	-0.12395489654133304
1289	6.0813637	5.761546	0.0624724229283803
1290	9.711767	4.414427	0.07710672655407423
1291	-0.52487737	6.615958	0.046178083089146116
1292	8.182826	9.982321	0.044012575876872385
1293	0.79121804	5.920459	0.09457236014051822
1294	7.294123	-0.009335762	-0.11654197148727954
1295	5.0004864	7.2782845	0.1138316130064797
1296	-1.4434234	5.8260875	0.046178083089146116
1297	-2.0447876	4.5989866	0.046178083089146116
1298	3.2875507	11.270995	0.18646721205965588
1299	8.129545	2.5099716	0.024296174317310452
1300	1.7598717	7.843134	0.11577979445376776
1301	3.9604735	0.7356644	-0.10594711026255318
1302	2.4605148	3.6097286	-0.09377363039395116
1303	3.6081111	6.397065	-0.11862114642023858
1304	4.2537303	1.9584434	-0.09377363039395116
1305	6.0790353	7.0829997	0.1138316130064797
1306	8.964761	4.583055	0.07710672655407423
1307	8.755895	5.195587	0.07710672655407423
1308	3.5326207	3.0151992	-0.09377363039395116
1309	8.8016405	8.560369	0.044012575876872385
1310	9.369533	4.9420385	0.0624724229283803
1311	10.292558	5.108995	-0.037728860911721916
1312	9.416758	4.300174	0.01800275054521314
1313	6.7570286	6.232911	0.15778497389075613
1314	2.8811002	7.8870707	0.09457236014051822
1315	0.20967577	5.3400817	0.046178083089146116
1316	1.1896482	3.589166	0.13757284650436946
1317	5.3881745	9.533248	0.18646721205965588
1318	4.8080463	4.101622	-0.12395489654133304
1319	9.482299	5.172425	-0.037728860911721916
1320	6.713663	2.6617396	0.15778497389075613
1321	-0.9969322	5.5525107	0.13757284650436946
1322	6.22029	0.30021694	-0.11654197148727954
1323	2.8525229	4.4257364	-0.09377363039395116
1324	2.087802	6.4239297	0.09457236014051822
1325	10.912858	5.6014256	-0.037728860911721916
1326	5.7091856	7.276694	0.0624724229283803
1327	9.164751	0.26067856	0.024296174317310452
1328	8.284656	4.7139745	0.07710672655407423
1329	5.3651	7.1878657	0.15778497389075613
1330	8.616678	2.6288824	0.024296174317310452
1331	8.216441	6.341195	-0.044995580820663086
1332	9.358601	6.3809633	0.07710672655407423
1333	7.284	2.5322838	0.024296174317310452
1334	10.864261	7.8257117	0.044012575876872385
1335	7.4955025	2.0014641	-0.11654197148727954
1336	4.0861874	2.7394488	-0.10594711026255318
1337	1.1561106	10.361868	0.18646721205965588
1338	8.847961	8.23509	-0.044995580820663086
1339	-1.1543257	2.637547	0.13757284650436946
1340	9.260501	6.7243233	0.044012575876872385
1341	3.1757753	5.067916	-0.06788640191780408
1342	6.113495	5.7598896	0.0624724229283803
1343	6.1708765	0.8660864	-0.04283410499978337
1344	5.8033566	6.012796	0.1138316130064797
1345	8.231381	3.133797	0.005980908240117301
1346	7.20307	9.5784	0.16208553049282287
1347	-1.4853172	7.875412	-0.052675480408062345
1348	2.4507937	9.75006	0.18646721205965588
1349	8.691013	3.5783942	0.07710672655407423
1350	8.472965	4.152493	0.07710672655407423
1351	6.9673796	8.807425	0.16208553049282287
1352	9.362325	4.630588	-0.037728860911721916
1353	-0.9764929	2.7536314	0.046178083089146116
1354	6.490621	3.1396492	0.07710672655407423
1355	4.5918226	7.1655045	0.031240420965687077
1356	1.7436199	3.172082	-0.09377363039395116
1357	5.2729745	2.2778592	-0.09377363039395116
1358	6.139484	10.173176	0.16208553049282287
1359	0.59101784	9.010399	-0.052675480408062345
1360	-0.7613126	6.771565	0.13757284650436946
1361	1.661118	4.126515	-0.09377363039395116
1362	6.422385	6.150402	-0.06973619383901762
1363	4.402996	2.0636494	-0.10594711026255318
1364	1.7708688	3.8613281	-0.09377363039395116
1365	3.5277383	4.561349	-0.12395489654133304
1366	-1.3971249	6.4878187	0.046178083089146116
1367	2.6520932	8.70593	0.016778449028426377
1368	7.590486	6.254453	0.12859075656900196
1369	2.3453696	9.868054	0.18646721205965588
1370	4.3462615	2.9210153	0.12859075656900196
1371	7.436643	6.7367663	0.0624724229283803
1372	3.013645	8.235788	-0.11862114642023858
1373	1.2025063	8.153967	0.11577979445376776
1374	0.8946387	5.049926	0.13757284650436946
1375	7.3579755	4.128258	-0.06938360350806991
1376	4.124479	-0.8314785	-0.06190276437366021
1377	7.1874356	5.774359	-0.06973619383901762
1378	3.9851542	3.0773373	-0.06938360350806991
1379	-0.70515347	4.654652	0.13757284650436946
1380	8.767584	7.0259824	0.0624724229283803
1381	2.8198645	8.820375	0.09457236014051822
1382	2.6983893	1.9658703	-0.04004098503434735
1383	7.561005	9.253966	0.16208553049282287
1384	3.536372	4.2690635	0.15778497389075613
1385	5.0231256	6.1919413	0.0624724229283803
1386	5.007701	4.019387	-0.012156281518400053
1387	1.8812733	9.793592	0.18646721205965588
1388	2.6622968	4.5484586	-0.04004098503434735
1389	8.190677	6.8643694	-0.044995580820663086
1390	6.0755982	2.3008435	-0.10594711026255318
1391	9.420942	8.565534	-0.044995580820663086
1392	3.7936332	6.9437895	-0.09377363039395116
1393	2.9692678	10.327142	0.18646721205965588
1394	-0.47086906	7.950863	-0.052675480408062345
1395	5.8149514	4.926755	0.0624724229283803
1396	10.427195	0.6864172	0.024296174317310452
1397	1.0170872	7.614326	0.11577979445376776
1398	6.446926	8.490617	0.1138316130064797
1399	4.735177	4.7038097	0.12859075656900196
1400	1.2853415	5.4898925	0.09457236014051822
1401	8.860872	9.554919	0.044012575876872385
1402	1.4760376	10.527388	0.18646721205965588
1403	1.417416	9.474769	0.18646721205965588
1404	-0.099385455	9.156981	-0.052675480408062345
1405	1.538071	1.970832	-0.03352685745225243
1406	6.9719853	8.765002	0.031240420965687077
1407	5.6992664	3.897575	0.15778497389075613
1408	9.6641655	3.7637715	0.024296174317310452
1409	3.0801485	4.7097154	-0.06788640191780408
1410	2.1124997	0.03214046	-0.06190276437366021
1411	-1.5887622	3.0215333	0.13757284650436946
1412	9.9759	1.9678259	0.024296174317310452
1413	6.266498	9.455205	0.16208553049282287
1414	2.4974897	1.686869	-0.09377363039395116
1415	7.9331875	4.816968	0.07710672655407423
1416	5.5382423	4.34289	-0.06788640191780408
1417	0.5205355	7.1949363	-0.052675480408062345
1418	0.6037942	4.6006823	0.13757284650436946
1419	5.771278	-1.0687652	-0.04283410499978337
1420	5.5965066	-0.9673796	-0.07684179886403836
1421	4.301603	7.487077	-0.012156281518400053
1422	2.9524782	3.7872517	-0.012156281518400053
1423	6.2575064	3.2315943	-0.06938360350806991
1424	6.641889	8.713626	0.1138316130064797
1425	8.926083	3.6576655	-0.037728860911721916
1426	4.393303	8.963857	-0.012156281518400053
1427	2.8430932	4.949992	-0.06938360350806991
1428	7.204649	6.420377	-0.06973619383901762
1429	3.401643	10.854027	0.18646721205965588
1430	5.896381	1.827885	-0.06938360350806991
1431	4.8079185	2.0944242	-0.10594711026255318
1432	8.216923	8.224544	0.0624724229283803
1433	-1.5352572	6.8719673	-0.052675480408062345
1434	5.2335277	7.564395	0.15778497389075613
1435	7.2667685	10.182733	0.16208553049282287
1436	3.6250994	8.972966	0.016778449028426377
1437	10.116749	4.9219985	-0.037728860911721916
1438	2.6207688	0.18208471	-0.06190276437366021
1439	6.8473344	1.0520658	0.024296174317310452
1440	7.9454927	12.269113	0.16208553049282287
1441	2.5189123	2.9309654	-0.09377363039395116
1442	5.8029804	6.5334682	-0.12395489654133304
1443	9.009255	1.5696851	0.005980908240117301
1444	5.539244	3.2853189	0.15778497389075613
1445	4.8173804	11.268345	0.18646721205965588
1446	7.5693307	1.8656911	-0.06938360350806991
1447	1.7727253	8.58016	0.11577979445376776
1448	3.4870775	4.5926876	-0.03352685745225243
1449	8.4398775	7.132502	0.0624724229283803
1450	2.2948763	7.8905854	0.09457236014051822
1451	-2.5079246	3.1011677	0.046178083089146116
1452	8.081371	5.489341	-0.06973619383901762
1453	1.8625078	5.7071877	0.15778497389075613
1454	6.869984	11.220882	0.16208553049282287
1455	5.9064207	9.099064	0.16208553049282287
1456	7.131342	7.734814	0.1138316130064797
1457	4.018361	-0.3965604	-0.06190276437366021
1458	4.025696	2.055796	-0.06938360350806991
1459	-0.70362806	3.324416	0.13757284650436946
1460	-1.1994365	5.88717	0.046178083089146116
1461	6.684607	5.8313284	-0.037728860911721916
1462	8.551153	9.306374	0.16208553049282287
1463	2.4866776	8.749296	0.09457236014051822
1464	4.0404243	6.2704844	-0.06788640191780408
1465	1.7709838	10.662107	0.18646721205965588
1466	2.6491218	4.4630795	0.12859075656900196
1467	10.308683	3.0457704	0.01800275054521314
1468	4.223561	8.019979	0.15778497389075613
1469	2.249032	9.891278	0.18646721205965588
1470	4.0529127	5.827424	-0.12395489654133304
1471	6.440057	2.7290723	-0.06938360350806991
1472	7.818062	5.9306793	0.07710672655407423
1473	4.277815	-0.46045586	-0.11654197148727954
1474	3.8936503	4.1960564	-0.012156281518400053
1475	5.2511334	5.207311	-0.12395489654133304
1476	-0.7174799	7.0889173	0.11577979445376776
1477	0.15241703	8.51875	0.11577979445376776
1478	2.0059156	5.7751675	0.016778449028426377
1479	2.8056016	7.904725	0.016778449028426377
1480	2.4344404	7.5818586	0.016778449028426377
1481	9.889101	2.506133	0.024296174317310452
1482	6.666945	7.2581687	0.1138316130064797
1483	-0.8140638	3.9045968	0.13757284650436946
1484	2.8548715	1.7688767	-0.04004098503434735
1485	8.342923	11.839257	0.16208553049282287
1486	-0.48095623	6.0666547	0.046178083089146116
1487	3.5184746	7.8979053	-0.06788640191780408
1488	5.8636603	5.44436	-0.12395489654133304
1489	0.46104148	5.5892744	0.13757284650436946
1490	-1.3140117	4.4601045	0.13757284650436946
1491	7.7474256	4.5313516	0.07710672655407423
1492	3.2015717	0.97646755	-0.06190276437366021
1493	4.178558	8.6647835	0.09457236014051822
1494	7.1148777	6.517903	0.1138316130064797
1495	2.640797	5.229982	-0.06788640191780408
1496	5.1141768	0.29559878	-0.11654197148727954
1497	6.8709855	7.098663	0.1138316130064797
1498	9.344363	4.2842474	-0.037728860911721916
1499	2.3339696	0.28904974	-0.06190276437366021
1500	3.254339	5.757467	-0.11862114642023858
1501	5.1530876	2.176836	-0.10594711026255318
1502	3.86868	4.369079	-0.10594711026255318
1503	4.439777	1.1954372	-0.04004098503434735
1504	7.625215	0.71436703	-0.11654197148727954
1505	4.4843473	6.1174912	0.031240420965687077
1506	9.414178	4.7409124	0.07710672655407423
1507	7.4556556	5.112677	0.07710672655407423
1508	-0.077225514	6.7685013	0.11577979445376776
1509	3.1926305	10.144669	0.18646721205965588
1510	6.445055	1.0644892	-0.04004098503434735
1511	3.561856	5.5531383	-0.06788640191780408
1512	7.4235954	6.376851	-0.06973619383901762
1513	-1.5597752	5.473924	0.046178083089146116
1514	3.0932863	7.0401897	0.031240420965687077
1515	4.8709803	9.871521	0.18646721205965588
1516	9.278917	7.930085	0.044012575876872385
1517	8.78513	2.4950945	0.024296174317310452
1518	1.5441592	8.762656	0.016778449028426377
1519	5.827646	0.836845	-0.11654197148727954
1520	3.0903108	5.6720014	-0.06788640191780408
1521	3.0320938	-0.48762393	-0.04283410499978337
1522	4.5830503	1.7150803	-0.04283410499978337
1523	7.5922074	8.587074	0.1138316130064797
1524	4.9520016	10.079596	0.18646721205965588
1525	8.463462	2.577737	0.024296174317310452
1526	7.9121304	1.2035124	0.024296174317310452
1527	7.66163	9.331042	0.044012575876872385
1528	1.5592055	5.1106205	0.09457236014051822
1529	1.2832308	3.1560423	0.046178083089146116
1530	4.991251	9.550471	-0.044995580820663086
1531	0.5808981	9.308357	-0.052675480408062345
1532	1.0615649	7.045517	-0.09377363039395116
1533	-0.6689094	8.271955	-0.052675480408062345
1534	9.857517	-0.23318024	0.024296174317310452
1535	9.7121525	1.2926551	0.024296174317310452
1536	6.723719	4.8409986	0.12859075656900196
1537	4.8479934	8.144172	0.031240420965687077
1538	8.88503	5.0886073	0.005980908240117301
1539	7.7444143	9.335389	0.16208553049282287
1540	0.5957687	6.1381087	-0.09377363039395116
1541	0.008621745	5.064774	0.046178083089146116
1542	4.8242807	6.2284427	-0.06788640191780408
1543	8.168828	3.4003818	0.024296174317310452
1544	6.3698573	5.20526	-0.06973619383901762
1545	2.6676967	6.595608	-0.03352685745225243
1546	1.6826715	5.8189793	0.09457236014051822
1547	4.503246	8.951298	0.15778497389075613
1548	7.22583	0.24628437	-0.11654197148727954
1549	2.8722231	11.0941105	0.18646721205965588
1550	-0.38072088	5.299743	0.13757284650436946
1551	0.7653151	1.4901313	-0.03352685745225243
1552	7.071059	7.5110693	0.1138316130064797
1553	2.094672	7.591352	0.016778449028426377
1554	-0.3975416	3.6302357	0.13757284650436946
1555	6.298683	6.0785036	-0.12395489654133304
1556	4.898076	1.2495357	-0.10594711026255318
1557	5.263309	3.9158654	-0.04283410499978337
1558	2.54893	1.7600645	-0.04004098503434735
1559	-0.58428574	8.361452	-0.052675480408062345
1560	3.2459786	8.04713	-0.11862114642023858
1561	7.957745	5.639938	0.005980908240117301
1562	1.6938401	3.360937	-0.09377363039395116
1563	7.458747	-1.1741161	-0.11654197148727954
1564	0.39151597	3.707134	-0.06938360350806991
1565	7.485733	3.4598336	0.024296174317310452
1566	4.8338795	6.6585197	0.031240420965687077
1567	9.859565	5.8889832	0.044012575876872385
1568	5.19488	2.2590303	-0.03352685745225243
1569	5.733218	4.863768	-0.06788640191780408
1570	8.249133	11.717117	0.16208553049282287
1571	6.7735033	4.164806	-0.037728860911721916
1572	0.97949886	7.460048	0.016778449028426377
1573	10.470934	9.635031	0.044012575876872385
1574	6.1251626	6.4667473	0.12859075656900196
1575	4.9547024	1.3537571	-0.04283410499978337
1576	9.360301	8.398794	-0.044995580820663086
1577	9.472938	5.0614805	0.0624724229283803
1578	1.6831461	10.652918	0.18646721205965588
1579	4.3485613	9.420179	0.18646721205965588
1580	7.732769	5.3124285	0.07710672655407423
1581	9.067073	9.042011	0.044012575876872385
1582	4.982354	0.08401502	-0.04283410499978337
1583	7.3122377	8.369423	-0.044995580820663086
1584	2.7722263	4.7694974	-0.09377363039395116
1585	3.8894033	2.0885923	-0.10594711026255318
1586	2.706333	2.9666476	-0.06938360350806991
1587	4.048474	9.23921	0.09457236014051822
1588	6.646788	6.1630077	-0.06973619383901762
1589	5.3089247	7.4219394	0.0624724229283803
1590	5.951605	3.3123105	0.15778497389075613
1591	4.194121	3.04461	-0.10594711026255318
1592	9.917208	3.7530513	0.024296174317310452
1593	5.298395	8.090008	0.031240420965687077
1594	3.8221743	2.2595599	-0.09377363039395116
1595	4.092777	9.852474	0.18646721205965588
1596	1.0182952	4.0073433	-0.09377363039395116
1597	7.5468864	5.3155575	0.0624724229283803
1598	6.876041	3.3714075	0.005980908240117301
1599	2.8627355	11.399419	0.18646721205965588
1600	2.194378	11.47607	0.18646721205965588
1601	-1.4814074	7.0807037	0.046178083089146116
1602	6.285899	6.4028172	-0.12395489654133304
1603	-0.32069018	5.3510365	0.046178083089146116
1604	9.195841	5.666589	-0.037728860911721916
1605	4.8041153	0.33433184	-0.07684179886403836
1606	7.1398263	4.049012	0.07710672655407423
1607	6.6113772	4.2789154	0.005980908240117301
1608	2.6585858	-1.094231	-0.06190276437366021
1609	0.48256385	7.6251383	0.11577979445376776
1610	1.468206	3.3333387	-0.09377363039395116
1611	3.324067	5.7929735	-0.12395489654133304
1612	5.083673	0.6135147	-0.04004098503434735
1613	1.2735146	3.9778008	-0.09377363039395116
1614	8.091912	1.3015417	0.024296174317310452
1615	3.2412238	3.7953732	-0.04004098503434735
1616	8.142786	11.555008	0.16208553049282287
1617	3.1381931	8.324251	-0.11862114642023858
1618	3.7659771	2.957381	-0.10594711026255318
1619	0.11943	5.167183	-0.09377363039395116
1620	2.661752	8.303086	0.016778449028426377
1621	0.66905874	7.6403203	0.016778449028426377
1622	5.364086	8.116582	0.1138316130064797
1623	2.633265	5.82853	0.09457236014051822
1624	4.0640564	4.791518	-0.10594711026255318
1625	4.153878	5.4204764	-0.012156281518400053
1626	5.5201683	6.0864296	0.15778497389075613
1627	7.7783303	1.0999124	-0.04283410499978337
1628	5.388042	3.3977144	-0.03352685745225243
1629	5.4672246	2.994661	-0.10594711026255318
1630	2.8106134	9.761605	0.18646721205965588
1631	1.8417189	8.586129	-0.11862114642023858
1632	1.777192	2.2153134	-0.09377363039395116
1633	6.605886	3.3041387	-0.12395489654133304
1634	8.594962	3.1833942	0.024296174317310452
1635	7.8903413	5.6387477	-0.06973619383901762
1636	2.1153545	6.7400923	-0.06788640191780408
1637	8.633282	4.6100836	0.07710672655407423
1638	1.549717	5.7027802	-0.06788640191780408
1639	9.922125	8.01506	0.044012575876872385
1640	9.181659	8.567403	-0.044995580820663086
1641	3.358931	1.8613646	-0.04283410499978337
1642	4.440525	0.9299148	-0.04004098503434735
1643	2.6825142	7.0135336	0.016778449028426377
1644	2.30786	0.10863347	-0.06190276437366021
1645	5.608899	8.093715	0.12859075656900196
1646	3.8474782	2.28058	-0.09377363039395116
1647	2.504415	8.181206	0.15778497389075613
1648	8.873506	0.8325264	0.024296174317310452
1649	7.752782	4.4790215	0.12859075656900196
1650	-0.28652847	7.1069007	0.046178083089146116
1651	3.7417963	2.3710237	-0.012156281518400053
1652	7.1695795	3.6363277	0.07710672655407423
1653	0.91895556	4.816117	0.15778497389075613
1654	3.7494342	0.5255245	-0.10594711026255318
1655	2.4249024	3.489377	-0.10594711026255318
1656	1.934333	7.5267158	0.016778449028426377
1657	7.4082	5.736752	-0.037728860911721916
1658	4.8238487	2.3408008	-0.10594711026255318
1659	2.0781434	2.8622506	-0.10594711026255318
1660	3.8087292	7.6565275	-0.012156281518400053
1661	3.0057971	7.422088	0.12859075656900196
1662	2.8321729	4.8173466	0.09457236014051822
1663	5.7892437	6.3514895	-0.06973619383901762
1664	8.123435	3.853355	0.024296174317310452
1665	9.915252	1.5608039	0.024296174317310452
1666	9.211285	1.2176851	0.024296174317310452
1667	6.8877816	-1.0821395	-0.04283410499978337
1668	2.6849957	11.22112	0.18646721205965588
1669	1.4589553	10.89382	0.18646721205965588
1670	2.6376057	4.561123	-0.12395489654133304
1671	0.98114187	8.271674	-0.052675480408062345
1672	8.729101	6.7003627	-0.06973619383901762
1673	1.3142893	6.839692	0.15778497389075613
1674	4.9142776	3.1862469	-0.10594711026255318
1675	5.931131	7.0142236	0.15778497389075613
1676	3.4293876	4.3222704	-0.06788640191780408
1677	6.1171365	7.977694	-0.044995580820663086
1678	4.793348	8.213323	-0.044995580820663086
1679	3.7062283	10.229754	0.18646721205965588
1680	8.753276	11.376266	0.16208553049282287
1681	4.480865	3.568633	-0.06788640191780408
1682	9.079699	9.382884	0.044012575876872385
1683	9.461707	7.6435723	0.044012575876872385
1684	0.87229127	4.3452306	0.13757284650436946
1685	9.698477	4.841588	-0.037728860911721916
1686	4.0734196	9.919083	0.18646721205965588
1687	2.990283	7.045541	0.016778449028426377
1688	7.815524	4.1815825	0.0624724229283803
1689	6.037238	7.110204	0.0624724229283803
1690	2.9033604	4.7915225	-0.04004098503434735
1691	7.5849857	8.234023	0.1138316130064797
1692	4.6704855	7.6623187	0.016778449028426377
1693	4.8463535	-0.06392452	-0.04283410499978337
1694	1.3224523	6.203805	-0.06788640191780408
1695	8.522312	0.4518442	-0.11654197148727954
1696	2.0500124	7.5018735	0.016778449028426377
1697	9.61779	9.136093	0.044012575876872385
1698	5.866369	7.9881496	-0.044995580820663086
1699	0.15533844	6.751477	0.11577979445376776
1700	5.681832	-0.6084695	-0.11654197148727954
1701	7.1564207	2.8583128	0.15778497389075613
1702	4.6143675	0.8681042	-0.04004098503434735
1703	3.2898817	11.5072155	0.18646721205965588
1704	6.201617	6.686306	0.07710672655407423
1705	6.588542	8.28879	0.031240420965687077
1706	6.167841	7.0081854	0.1138316130064797
1707	3.811896	9.280016	0.18646721205965588
1708	5.1169515	8.852313	-0.012156281518400053
1709	0.26370418	5.7297873	-0.03352685745225243
1710	3.473437	7.521065	0.031240420965687077
1711	5.978237	2.0502012	-0.04283410499978337
1712	2.3759077	3.081582	-0.04004098503434735
1713	0.09406629	4.9826403	0.046178083089146116
1714	7.068803	1.525814	-0.11654197148727954
1715	3.788727	4.4881263	-0.12395489654133304
1716	3.795154	5.424351	-0.012156281518400053
1717	1.7083865	5.1732917	0.15778497389075613
1718	8.847123	5.8626466	-0.06973619383901762
1719	2.7077649	8.585911	0.09457236014051822
1720	9.643686	4.2735767	0.024296174317310452
1721	9.628176	3.842778	-0.037728860911721916
1722	6.9811115	12.203959	0.16208553049282287
1723	4.4819794	3.272609	-0.06938360350806991
1724	2.8660884	6.5941463	0.016778449028426377
1725	1.8242633	10.413018	0.18646721205965588
1726	-1.8138127	6.107679	0.046178083089146116
1727	2.6434033	7.485397	-0.11862114642023858
1728	5.3339143	6.293393	0.0624724229283803
1729	1.5677768	4.055143	-0.09377363039395116
1730	2.9272957	7.0147047	0.016778449028426377
1731	9.902693	7.7662897	0.044012575876872385
1732	4.464551	9.411639	0.18646721205965588
1733	1.9006687	4.345153	-0.06938360350806991
1734	10.34991	3.9923272	-0.037728860911721916
1735	1.8770052	2.6079154	-0.04004098503434735
1736	6.7416525	6.7969923	0.0624724229283803
1737	4.091637	11.434674	0.18646721205965588
1738	7.0383916	-1.0994143	-0.11654197148727954
1739	0.96816146	9.5211315	0.11577979445376776
1740	9.641562	8.22754	0.044012575876872385
1741	3.2031178	2.910761	-0.11862114642023858
1742	10.021786	6.789362	0.01800275054521314
1743	1.6548969	10.355469	0.18646721205965588
1744	2.110373	6.1804695	0.11577979445376776
1745	5.2152114	11.106309	0.18646721205965588
1746	9.847266	6.682884	0.01800275054521314
1747	1.0246782	7.598251	0.046178083089146116
1748	2.6070814	10.314263	0.18646721205965588
1749	1.2284983	4.2452517	0.13757284650436946
1750	10.056388	8.1673	0.044012575876872385
1751	6.5294447	3.0509558	-0.06938360350806991
1752	6.0501375	7.1334553	0.031240420965687077
1753	3.9556804	-2.2941253	-0.06190276437366021
1754	5.5015235	2.5619547	-0.09377363039395116
1755	5.8374896	3.9599698	0.12859075656900196
1756	2.0912888	8.8258505	0.016778449028426377
1757	0.39972806	5.0937686	0.046178083089146116
1758	10.903818	3.2071352	0.01800275054521314
1759	4.1195526	1.8156892	-0.09377363039395116
1760	4.908468	0.2191511	-0.04283410499978337
1761	8.829769	4.008492	-0.06973619383901762
1762	7.559912	8.877082	0.005980908240117301
1763	2.4049	4.411288	-0.06788640191780408
1764	4.1683245	1.8450358	-0.012156281518400053
1765	8.371487	7.7170463	-0.044995580820663086
1766	10.081141	2.6359272	-0.037728860911721916
1767	6.8978243	5.664665	0.12859075656900196
1768	2.1615489	7.226346	0.016778449028426377
1769	1.8200101	5.815447	0.046178083089146116
1770	10.45037	9.707251	0.044012575876872385
1771	4.7545795	9.52188	0.18646721205965588
1772	6.6325884	2.3873348	-0.06938360350806991
1773	6.7909603	5.2411156	0.0624724229283803
1774	2.5582368	6.2008166	-0.09377363039395116
1775	6.8449664	10.747314	-0.044995580820663086
1776	-0.75518984	0.565908	-0.03352685745225243
1777	2.267935	2.9122028	-0.04004098503434735
1778	6.0635657	1.7269688	-0.06938360350806991
1779	8.720102	6.3465233	0.07710672655407423
1780	7.48038	1.6214777	0.024296174317310452
1781	7.9650593	2.7463455	0.024296174317310452
1782	5.2280407	0.23512681	-0.07684179886403836
1783	5.783139	2.3570964	-0.11654197148727954
1784	3.8041816	8.670001	0.016778449028426377
1785	4.821299	3.8057148	0.0624724229283803
1786	-1.3164781	2.8640265	0.13757284650436946
1787	-1.7199675	3.5939643	0.046178083089146116
1788	6.4578595	9.2371025	0.1138316130064797
1789	9.015611	3.408432	0.024296174317310452
1790	-1.6012201	8.055118	-0.052675480408062345
1791	1.5365003	4.5950027	0.09457236014051822
1792	8.808819	8.246662	0.044012575876872385
1793	9.628805	2.9025316	0.024296174317310452
1794	5.7398467	6.4376626	0.0624724229283803
1795	3.2395504	5.0854383	-0.11862114642023858
1796	3.6602204	2.2281697	-0.04004098503434735
1797	6.5029535	-0.5527859	-0.11654197148727954
1798	2.011863	8.664397	0.11577979445376776
1799	6.9315615	6.859604	0.1138316130064797
1800	7.3177185	8.226765	0.1138316130064797
1801	8.134798	7.156439	0.1138316130064797
1802	7.032477	3.7569864	-0.06938360350806991
1803	7.7278666	3.8890994	0.024296174317310452
1804	4.031738	7.4809976	0.09457236014051822
1805	5.74757	7.837755	0.031240420965687077
1806	6.6539083	6.472574	0.1138316130064797
1807	3.2697325	0.69834006	-0.04004098503434735
1808	0.6552511	7.181696	-0.03352685745225243
1809	7.0117927	4.377691	0.12859075656900196
1810	9.251286	5.743647	0.0624724229283803
1811	3.4526153	0.17080203	-0.11654197148727954
1812	9.558085	9.716961	0.044012575876872385
1813	8.319986	5.0906706	-0.06973619383901762
1814	4.1967525	6.875332	-0.044995580820663086
1815	5.311705	10.015365	0.16208553049282287
1816	1.4963864	3.7124703	-0.09377363039395116
1817	4.9306555	2.5570848	-0.04004098503434735
1818	3.6006224	2.286262	-0.06938360350806991
1819	4.263698	5.284126	-0.12395489654133304
1820	9.845959	-0.58002234	0.024296174317310452
1821	5.3632803	8.3448	-0.012156281518400053
1822	4.1165133	8.156805	0.016778449028426377
1823	4.7609515	4.0633082	-0.11862114642023858
1824	4.068825	8.0249	0.15778497389075613
1825	7.3756213	10.953264	0.16208553049282287
1826	7.176678	5.898107	0.01800275054521314
1827	3.567002	8.866165	0.18646721205965588
1828	3.5296955	7.3994517	-0.11862114642023858
1829	0.10601436	2.3078446	-0.03352685745225243
1830	10.861389	0.4015215	0.01800275054521314
1831	3.9013772	8.619631	0.031240420965687077
1832	5.5700164	5.8060536	-0.12395489654133304
1833	-1.2759508	5.0736527	0.13757284650436946
1834	2.503595	8.89533	0.09457236014051822
1835	8.260972	3.525476	0.07710672655407423
1836	7.6891913	5.083984	0.12859075656900196
1837	7.076192	3.6569037	0.15778497389075613
1838	8.45194	7.666879	0.0624724229283803
1839	9.293964	10.004991	0.16208553049282287
1840	5.3568916	6.935563	0.031240420965687077
1841	0.9901147	6.562224	-0.06788640191780408
1842	5.630172	8.382925	0.15778497389075613
1843	9.138744	5.673283	-0.06973619383901762
1844	4.136643	6.5514617	0.031240420965687077
1845	9.980549	9.056307	0.044012575876872385
1846	4.1391225	3.3131292	-0.06938360350806991
1847	2.3803754	8.648513	0.016778449028426377
1848	4.3357773	2.986799	-0.10594711026255318
1849	0.7813438	4.1033883	-0.09377363039395116
1850	4.080596	1.0871798	-0.04004098503434735
1851	10.29699	2.720191	0.01800275054521314
1852	1.8351064	10.998708	0.18646721205965588
1853	5.107487	6.374019	-0.06973619383901762
1854	1.2736828	4.863157	0.13757284650436946
1855	6.9718256	11.597787	0.16208553049282287
1856	2.960605	4.012688	-0.12395489654133304
1857	4.0190196	9.521586	0.18646721205965588
1858	4.0635843	0.2479745	-0.07684179886403836
1859	6.822419	3.905847	-0.06938360350806991
1860	8.033003	3.9562678	0.024296174317310452
1861	1.9207923	9.581738	0.18646721205965588
1862	6.9916344	3.6790457	0.024296174317310452
1863	5.7052307	1.1409788	-0.11654197148727954
1864	6.2467146	8.943409	0.1138316130064797
1865	2.8955517	8.530525	-0.11862114642023858
1866	0.6706385	6.7014923	0.15778497389075613
1867	9.112906	4.034466	-0.06973619383901762
1868	7.818401	10.1209345	0.16208553049282287
1869	5.97498	6.684651	0.1138316130064797
1870	9.333339	9.898409	0.044012575876872385
1871	3.5079067	9.173608	0.016778449028426377
1872	5.435128	2.5235138	-0.10594711026255318
1873	4.1955204	1.3144153	-0.10594711026255318
1874	3.3308764	0.80444914	-0.04283410499978337
1875	4.1649933	3.317923	-0.10594711026255318
1876	2.2469485	5.975973	-0.06788640191780408
1877	-0.5632737	5.3034053	0.046178083089146116
1878	0.2550193	8.558503	0.11577979445376776
1879	2.3294268	1.8125604	-0.09377363039395116
1880	4.716869	6.6719937	0.0624724229283803
1881	1.5027975	7.782818	0.11577979445376776
1882	1.7899914	8.356385	0.016778449028426377
1883	0.9536393	3.278884	0.13757284650436946
1884	5.0804973	4.0102534	-0.06938360350806991
1885	5.7710156	0.6226877	-0.11654197148727954
1886	3.4222052	4.794019	0.12859075656900196
1887	6.977715	6.8528786	0.12859075656900196
1888	3.445172	11.1296215	0.18646721205965588
1889	3.4445958	2.973117	-0.04004098503434735
1890	8.013776	-0.37827387	-0.11654197148727954
1891	3.3141646	6.1722264	0.09457236014051822
1892	1.8975878	7.895848	0.016778449028426377
1893	7.942436	5.5878887	0.005980908240117301
1894	7.956743	8.928871	-0.044995580820663086
1895	3.7075267	4.3383417	-0.12395489654133304
1896	7.490326	9.700518	0.16208553049282287
1897	9.515114	2.0812438	0.024296174317310452
1898	4.2584014	11.6465225	0.18646721205965588
1899	1.7115084	7.460406	0.016778449028426377
1900	9.2790575	8.071327	-0.044995580820663086
1901	7.7142797	1.0820411	-0.11654197148727954
1902	8.4231415	4.5274653	0.07710672655407423
1903	8.314761	0.47042224	-0.11654197148727954
1904	0.42379814	4.9853106	0.046178083089146116
1905	7.9614944	5.7440124	-0.037728860911721916
1906	3.902456	6.332535	-0.11862114642023858
1907	5.3314548	-0.7956845	-0.07684179886403836
1908	1.8362465	-2.9206975	-0.06190276437366021
1909	1.8445549	5.951757	0.046178083089146116
1910	3.4913607	8.977914	-0.044995580820663086
1911	1.1191435	8.804531	0.11577979445376776
1912	5.749281	1.359796	-0.04283410499978337
1913	8.6839485	2.187168	0.024296174317310452
1914	9.722205	9.210248	0.044012575876872385
1915	2.5664475	3.0695355	-0.04004098503434735
1916	4.902741	9.826789	0.15778497389075613
1917	5.558115	7.0963316	0.1138316130064797
1918	7.2854247	3.4503827	0.024296174317310452
1919	10.675478	4.0475655	-0.037728860911721916
1920	5.234872	-0.46123374	-0.04283410499978337
1921	6.41188	7.80809	0.1138316130064797
1922	2.0645185	7.555985	0.016778449028426377
1923	0.5310052	4.7264695	0.13757284650436946
1924	6.2388506	4.6849136	0.07710672655407423
1925	9.221849	8.591035	-0.044995580820663086
1926	5.3250875	1.203618	-0.012156281518400053
1927	0.05452271	9.0336	0.11577979445376776
1928	7.8015943	5.671832	0.0624724229283803
1929	7.128175	9.098052	0.1138316130064797
1930	-0.9476613	3.6676636	0.046178083089146116
1931	4.408286	7.428967	0.016778449028426377
1932	10.08104	3.2781425	-0.037728860911721916
1933	2.7573287	4.638602	-0.012156281518400053
1934	5.0550904	6.221113	0.0624724229283803
1935	5.098802	8.23797	0.1138316130064797
1936	7.5511756	-0.0038360062	-0.04283410499978337
1937	7.375398	7.8046765	0.0624724229283803
1938	9.221384	8.230147	-0.044995580820663086
1939	2.5331955	5.483863	0.15778497389075613
1940	9.753933	2.3145947	0.024296174317310452
1941	5.6143823	5.225881	0.0624724229283803
1942	4.2810516	3.6398306	-0.06938360350806991
1943	1.709205	7.563155	0.016778449028426377
1944	3.4233987	9.988574	0.18646721205965588
1945	-0.303368	5.7134275	0.046178083089146116
1946	1.5488633	7.483422	0.13757284650436946
1947	7.1766734	0.6193624	-0.11654197148727954
1948	6.070862	6.363004	0.0624724229283803
1949	-0.78042585	5.5920897	0.046178083089146116
1950	0.32150733	4.593778	0.13757284650436946
1951	8.524094	0.3588668	0.024296174317310452
1952	5.2422047	10.225132	0.16208553049282287
1953	7.2965693	7.8421507	0.1138316130064797
1954	4.2699976	6.3256373	0.031240420965687077
1955	10.22634	8.389685	0.044012575876872385
1956	-0.99059075	5.8030357	0.046178083089146116
1957	0.33887967	6.431276	-0.06788640191780408
1958	8.671337	8.553342	-0.044995580820663086
1959	7.872529	7.498705	0.1138316130064797
1960	6.88436	3.2461817	0.07710672655407423
1961	8.960507	6.5642004	0.044012575876872385
1962	3.3723154	10.909645	0.18646721205965588
1963	5.564039	1.4636444	-0.11654197148727954
1964	10.925971	6.5579057	0.044012575876872385
1965	6.871026	4.1084566	0.07710672655407423
1966	1.3158348	6.3552513	-0.06788640191780408
1967	0.74084944	1.5973898	-0.03352685745225243
1968	4.287833	4.5018544	-0.09377363039395116
1969	5.566484	6.50847	0.15778497389075613
1970	0.24814647	8.498588	0.11577979445376776
1971	9.618961	6.9647956	0.0624724229283803
1972	6.637405	7.1916084	0.031240420965687077
1973	8.11063	4.333009	-0.037728860911721916
1974	4.095996	9.298535	0.15778497389075613
1975	8.890282	0.57042384	0.024296174317310452
1976	2.3352318	8.865579	0.09457236014051822
1977	7.54632	9.234237	0.1138316130064797
1978	1.9784927	4.054022	-0.09377363039395116
1979	11.257061	0.22979197	0.01800275054521314
1980	2.8731692	5.3773947	-0.10594711026255318
1981	4.315101	9.958557	0.18646721205965588
1982	3.6247814	2.3227682	-0.09377363039395116
1983	4.1609864	3.7850807	-0.10594711026255318
1984	4.430747	5.6743603	0.031240420965687077
1985	6.2303553	7.4544296	-0.044995580820663086
1986	5.7599773	1.3789845	-0.10594711026255318
1987	6.9520564	0.05047295	-0.11654197148727954
1988	4.417123	2.2278094	-0.012156281518400053
1989	6.225949	6.3297105	0.1138316130064797
1990	0.987894	5.512565	-0.03352685745225243
1991	10.031141	5.493365	0.044012575876872385
1992	4.464716	4.575114	-0.03352685745225243
1993	8.836294	9.48793	0.16208553049282287
1994	8.688364	10.684361	0.16208553049282287
1995	3.5951865	-0.5142217	-0.06190276437366021
1996	8.625783	7.903451	0.044012575876872385
1997	10.137467	8.407951	0.044012575876872385
1998	3.6388497	10.484811	0.18646721205965588
[truncated: 198,001 more rows]
