# Supplementary material for: Mapping the landscape of histomorphological cancer phenotypes using self-supervised learning on unannotated pathology slides
Source: Nat Commun. 2024 Jun 11;15:4596. doi: 10.1038/s41467-024-48666-7 (PMC11525555; doi:10.1038/s41467-024-48666-7)
Supplement: Supplementary file 4 — Source Data [file 41467_2024_48666_MOESM4_ESM.zip › Source_Data/supplementary_figure32.csv]

leiden_2.0	cell neoplastic
26	488
7	302
3	126
22	98
6	201
3	236
26	395
3	79
6	365
7	352
3	155
6	687
22	117
6	350
15	647
7	614
16	527
3	131
22	269
21	809
22	667
41	333
23	153
3	197
7	338
1	241
7	565
3	268
3	94
22	233
3	184
3	242
6	196
26	244
3	64
14	15
7	477
43	273
23	235
22	329
7	343
26	321
26	241
26	324
33	610
25	763
22	304
3	290
22	28
3	92
3	8
7	395
3	120
6	490
37	542
6	402
23	174
3	143
3	56
3	54
44	616
3	264
3	134
3	99
23	156
3	74
7	351
3	128
3	376
3	250
11	578
3	192
22	584
1	854
1	236
3	181
7	330
6	324
6	486
3	48
26	391
5	809
25	634
7	155
23	48
41	363
20	57
3	46
1	539
3	101
6	659
14	19
17	545
10	28
6	278
3	71
15	760
3	88
26	519
3	190
44	679
11	557
22	242
6	441
25	764
7	284
43	279
3	206
1	235
22	211
20	37
1	119
7	648
15	760
3	24
14	53
6	402
3	36
3	225
7	307
22	130
25	462
6	376
3	121
3	200
14	44
6	586
25	571
25	1140
3	168
3	89
6	166
1	154
6	429
6	596
1	256
6	319
7	444
7	437
7	290
7	305
7	409
3	109
7	430
22	225
7	441
6	539
23	193
22	379
6	295
1	694
6	415
36	467
1	204
6	479
3	91
6	251
3	84
7	224
23	270
23	171
36	245
26	738
3	160
44	85
3	142
6	516
9	216
0	917
5	817
3	260
17	195
9	435
3	120
3	219
41	319
7	398
1	934
20	22
6	329
22	90
7	264
23	285
3	267
1	534
23	156
7	321
3	286
26	680
3	204
23	199
8	624
3	104
3	211
1	507
26	436
23	141
3	230
3	168
6	231
1	353
3	125
37	297
24	258
43	161
3	212
37	224
23	210
6	227
5	763
22	57
3	197
6	267
3	72
24	360
15	591
32	267
22	177
3	182
1	446
7	228
7	649
3	162
22	13
3	164
40	205
3	91
6	520
17	468
3	280
22	64
20	174
18	317
18	457
6	252
3	74
0	766
7	402
1	304
6	457
22	111
15	667
15	839
25	590
3	150
20	11
3	48
44	826
22	253
1	429
22	30
17	698
7	285
21	501
3	262
7	320
7	287
9	139
3	44
17	252
26	686
23	339
15	819
26	338
20	13
20	21
7	182
20	16
6	755
3	239
23	275
6	252
20	23
3	203
6	480
3	264
26	324
20	106
6	736
7	376
26	623
0	788
26	470
33	211
3	228
26	383
6	268
6	577
7	562
3	322
34	158
7	544
32	325
1	635
8	684
14	134
17	813
21	890
7	323
3	169
20	125
3	168
26	440
7	252
3	23
3	297
1	135
3	115
22	205
22	147
11	436
26	346
23	99
3	108
3	61
0	735
22	667
3	294
3	227
22	120
23	244
22	140
3	80
7	164
3	460
3	78
6	329
11	544
10	66
26	506
3	99
6	178
6	340
3	202
18	587
3	87
3	343
23	500
1	460
36	523
6	439
22	225
3	112
6	316
3	57
7	138
11	591
3	164
1	117
3	196
26	395
7	214
23	162
6	228
1	342
1	894
7	287
23	260
5	657
3	26
36	526
25	1002
22	17
3	108
3	190
23	256
3	181
14	13
1	546
14	10
22	306
3	126
6	432
23	160
22	143
26	344
6	152
20	55
22	221
26	347
26	420
23	115
3	96
15	662
6	637
22	158
3	214
3	90
22	24
23	232
7	337
3	263
41	309
20	174
26	492
1	948
26	199
3	94
23	85
23	459
3	138
22	381
3	79
22	132
1	588
7	716
26	294
22	27
23	230
3	139
1	187
18	385
32	193
3	47
6	521
7	275
6	274
23	420
26	448
20	10
3	113
2	73
3	149
15	869
20	165
9	365
18	428
3	315
6	445
3	230
6	359
7	420
26	446
3	38
22	264
10	54
7	389
3	161
3	338
3	208
3	104
3	271
6	625
23	146
42	147
22	73
44	706
3	148
32	435
23	281
7	290
3	139
43	161
6	277
26	344
1	639
3	102
6	611
7	425
26	504
1	74
20	20
23	73
6	541
3	93
25	470
7	274
32	249
14	3
23	267
5	777
3	259
3	164
6	430
26	373
1	223
26	266
3	150
7	312
22	47
22	103
3	272
3	115
25	688
3	57
3	66
22	179
3	229
26	377
26	261
22	365
34	106
21	807
21	642
7	394
14	2
7	291
7	291
1	209
7	542
22	411
1	231
7	145
3	97
17	307
41	271
1	352
15	723
8	582
11	481
17	706
22	159
22	53
23	291
15	747
44	810
7	173
7	217
44	712
23	155
26	351
23	433
3	8
7	321
36	250
22	293
3	128
7	504
3	98
1	207
23	126
7	422
1	259
36	500
3	77
7	397
3	18
3	163
3	70
7	382
23	97
7	578
22	323
6	679
7	372
0	559
25	756
3	60
27	350
14	11
1	390
14	36
7	510
7	359
22	68
1	319
0	707
26	499
6	424
37	493
23	203
6	801
7	619
9	357
7	260
15	661
9	538
7	448
1	677
22	47
23	150
15	506
1	187
3	169
7	190
26	410
5	770
26	282
14	36
26	352
23	163
25	489
21	537
26	392
44	783
3	197
3	305
3	33
26	418
1	455
14	385
6	202
44	631
6	382
1	899
6	625
3	100
14	5
23	323
1	202
3	269
6	470
3	99
1	479
23	240
23	139
22	378
22	37
7	493
7	230
3	246
3	433
3	195
3	247
41	310
8	470
3	75
3	267
23	153
26	264
3	290
15	702
3	255
6	400
22	34
3	195
3	13
3	133
25	432
3	146
26	368
6	543
23	160
6	476
14	30
44	297
3	187
26	363
9	313
1	545
6	636
7	417
3	81
6	558
3	56
7	466
3	79
1	98
7	391
3	105
32	254
15	755
6	250
26	317
1	259
3	278
20	98
26	264
1	407
20	340
3	152
44	418
20	19
6	498
3	55
3	266
18	459
3	256
11	539
26	292
22	180
6	307
34	174
3	73
7	173
1	434
26	496
7	342
3	103
26	442
3	172
15	621
26	370
26	543
3	331
21	775
26	284
1	257
6	306
18	551
6	589
3	145
1	777
37	427
23	216
6	367
17	815
17	383
7	433
22	14
1	157
3	47
18	404
21	659
3	45
7	381
6	555
3	67
22	211
20	58
3	141
11	499
3	110
7	388
6	639
7	437
6	822
14	43
26	280
17	314
3	237
26	310
3	294
6	515
22	204
3	78
20	68
6	304
3	172
3	193
7	293
3	243
26	377
26	294
6	421
3	115
22	81
1	701
22	129
14	96
3	113
7	322
3	106
1	521
23	231
3	133
22	50
26	218
20	290
14	17
22	136
15	732
26	458
6	312
3	184
3	54
11	566
22	13
23	232
6	620
32	412
7	316
3	106
32	247
26	393
3	59
7	464
6	191
14	8
6	261
6	330
7	409
7	402
23	273
5	671
3	220
3	187
15	602
6	329
31	267
26	217
23	213
7	308
44	878
3	112
3	297
7	335
26	275
7	395
26	381
36	655
1	631
7	297
7	500
20	19
26	275
15	783
16	283
6	423
3	218
10	28
7	547
5	835
32	232
6	163
17	122
14	214
6	401
23	142
3	57
22	226
3	301
3	213
7	207
14	22
3	106
23	80
6	344
5	545
20	180
26	554
1	402
27	336
17	646
13	243
3	192
6	389
7	392
26	572
3	108
6	649
7	124
23	296
6	297
7	506
8	680
1	222
23	144
6	827
9	791
22	14
32	195
3	183
20	256
6	442
11	616
6	570
26	326
3	41
23	202
36	360
14	330
15	700
1	581
3	170
3	137
20	221
7	554
1	405
3	76
6	241
7	530
15	583
20	382
6	223
25	532
3	172
22	50
34	195
23	163
7	495
26	185
7	329
7	296
6	416
26	533
1	131
17	503
14	15
7	531
8	656
21	566
1	521
7	251
20	219
7	442
26	317
3	60
26	328
20	79
22	279
26	387
7	214
25	696
22	29
16	343
41	290
22	350
1	412
41	504
17	304
15	431
7	242
6	506
3	25
7	595
3	61
22	196
23	289
6	232
6	923
25	799
6	264
23	135
23	245
6	432
23	198
22	280
6	765
2	220
3	144
23	437
3	222
3	59
14	6
22	96
23	76
17	421
7	647
3	113
22	23
3	138
3	69
23	83
3	198
5	673
3	158
3	50
3	238
7	310
3	238
3	240
3	97
7	215
36	643
1	306
10	4
16	411
23	263
6	241
3	144
6	278
3	297
6	542
3	220
3	346
15	875
25	651
3	26
44	744
22	72
26	480
6	307
10	32
44	644
3	48
3	134
6	227
7	362
25	636
23	201
14	5
6	747
1	494
3	205
26	546
23	227
17	994
3	97
22	55
14	15
7	188
1	428
25	525
0	626
6	492
3	151
3	48
22	50
31	253
3	57
20	127
26	210
13	319
13	557
23	217
3	156
23	97
6	582
7	292
23	166
3	116
1	863
22	185
7	344
23	137
23	191
6	491
6	787
26	617
6	400
20	41
3	195
3	181
7	297
3	67
15	754
23	344
23	295
22	226
10	9
3	27
3	70
41	406
3	68
6	323
15	655
23	159
6	505
6	411
15	774
10	71
3	62
6	533
3	104
26	436
7	332
3	94
6	159
3	166
3	158
7	299
1	116
41	373
6	543
31	292
1	311
22	142
3	55
3	133
3	161
5	673
3	301
3	11
26	354
26	531
3	66
6	369
7	597
3	144
1	392
22	204
7	317
7	579
3	121
3	98
26	538
1	216
5	785
23	60
1	887
40	337
24	288
9	147
19	619
17	528
7	169
19	543
19	723
43	1393
32	108
24	469
10	95
40	520
8	706
23	264
10	81
8	776
7	229
7	212
7	407
14	123
8	534
7	411
17	393
3	29
10	126
8	588
7	455
22	57
9	37
10	76
10	119
22	35
8	808
40	187
32	157
32	82
42	103
21	442
32	184
9	369
19	901
9	411
19	669
32	146
17	537
1	431
8	725
8	766
13	415
8	607
21	798
8	570
42	33
37	433
8	789
8	639
1	902
22	22
1	518
8	740
0	539
9	560
32	324
3	185
32	75
8	677
8	766
8	682
8	858
9	168
8	684
7	515
23	118
26	374
0	825
8	723
23	132
32	377
3	166
19	695
0	279
3	46
32	23
43	1086
7	434
23	66
23	136
1	622
40	538
20	81
8	714
13	258
1	465
8	914
19	608
23	76
8	680
21	616
3	15
1	1021
10	59
22	79
43	697
8	915
23	152
7	403
9	420
8	542
3	17
8	681
16	229
23	161
1	386
40	280
7	195
21	563
8	608
20	64
8	668
32	360
22	98
1	296
3	111
28	787
32	57
7	72
21	469
22	143
13	454
3	107
3	27
8	685
24	101
8	551
8	841
8	833
32	40
8	802
40	223
8	716
22	32
23	264
32	68
19	733
21	297
40	453
3	93
32	8
7	284
23	68
22	289
10	46
13	235
19	627
32	218
19	836
32	159
31	126
22	112
23	186
0	602
40	255
25	625
13	165
8	667
8	792
8	807
8	444
10	57
28	735
9	428
23	82
10	61
9	101
8	781
21	419
32	94
0	1017
7	184
4	106
22	263
0	262
0	865
32	166
0	353
23	273
8	774
32	114
32	122
40	349
0	881
1	662
40	339
26	372
40	253
8	635
8	776
10	99
13	545
8	513
0	483
3	69
9	219
0	987
0	281
1	855
13	51
10	78
21	834
8	663
13	154
22	22
8	709
9	265
2	53
23	220
1	720
1	1044
8	809
19	768
8	792
10	70
13	492
8	479
13	441
32	210
13	52
21	646
20	48
3	49
43	1067
8	866
21	882
32	131
13	56
8	945
8	663
19	765
43	778
8	894
13	70
10	135
22	63
10	37
9	205
23	268
22	63
22	54
8	746
8	874
22	121
1	539
17	505
20	157
32	129
23	90
10	82
26	321
32	104
40	306
23	351
8	732
8	802
9	533
40	338
13	73
10	110
19	602
43	928
8	883
40	618
14	8
16	404
8	618
22	96
9	707
8	733
32	100
9	651
3	118
0	772
17	556
8	928
17	427
0	730
0	787
8	607
8	705
42	79
10	183
8	521
22	61
0	671
8	924
10	210
7	439
19	572
23	57
18	239
9	522
8	719
25	609
19	754
7	276
8	769
10	109
23	129
8	443
3	17
14	19
26	451
19	463
22	159
8	823
1	1091
10	46
7	275
1	277
13	70
8	728
6	497
23	430
3	119
8	808
32	176
9	151
32	15
32	326
0	710
9	148
3	50
21	918
7	251
23	189
7	378
1	308
32	116
8	675
32	63
23	161
7	213
1	599
8	596
42	129
32	87
10	87
3	73
13	121
16	120
19	655
28	696
0	704
13	81
17	697
9	259
32	157
28	985
1	698
21	678
8	866
7	387
7	113
32	193
0	821
36	763
22	98
8	898
22	84
17	460
8	618
8	885
10	122
17	428
9	6
22	153
21	443
37	625
6	225
9	650
23	57
32	150
10	162
19	697
10	101
21	758
9	174
8	714
10	63
9	706
17	315
9	514
9	135
31	318
8	846
21	627
22	261
16	94
13	204
17	321
0	502
8	737
2	105
8	607
0	555
32	371
10	89
19	497
32	106
23	337
23	437
10	161
9	737
10	117
37	542
10	101
3	138
0	882
9	273
0	583
8	501
8	556
9	408
10	78
0	247
18	735
0	1012
32	59
32	66
37	491
8	815
22	65
17	292
40	253
10	28
9	607
19	707
8	694
10	73
8	792
0	835
0	632
6	185
25	674
23	104
10	115
3	97
6	515
1	614
31	277
3	129
0	579
9	133
10	139
40	232
37	271
23	110
8	707
9	77
1	953
7	114
9	238
1	602
1	386
8	699
40	515
0	905
10	96
8	773
0	1025
17	270
9	512
8	479
8	715
37	450
3	242
8	681
31	303
9	163
8	877
8	805
7	87
1	797
32	72
7	563
8	683
10	72
6	141
3	84
23	316
13	77
19	565
24	577
0	669
31	289
40	354
21	532
21	349
32	81
7	129
9	574
8	691
17	123
6	454
6	510
23	24
6	366
7	190
22	42
3	42
7	92
26	136
7	126
3	13
7	102
40	399
7	158
7	114
6	368
7	143
13	127
7	131
7	167
7	49
22	6
3	26
7	43
26	243
22	30
7	94
7	115
7	174
26	362
9	113
6	447
7	73
7	110
7	155
7	167
23	101
26	194
3	44
6	380
7	296
14	173
7	148
25	225
26	148
7	242
23	104
3	41
7	277
21	404
7	154
7	211
16	124
17	68
7	74
23	78
3	29
3	34
7	310
23	43
7	95
6	405
7	461
7	179
26	140
7	46
7	216
7	44
3	20
3	30
7	68
25	570
23	80
17	39
21	333
23	59
22	97
23	115
37	267
7	223
3	84
3	108
9	553
22	10
7	134
26	62
22	113
13	336
26	236
23	64
9	151
3	20
7	179
17	265
3	65
17	251
6	187
22	162
7	139
6	391
37	166
7	197
7	44
22	11
7	76
7	42
3	32
26	292
6	238
7	68
6	386
22	114
6	180
23	135
7	157
7	122
17	34
6	316
16	226
7	122
7	71
7	111
9	214
16	165
7	68
13	149
23	180
6	139
7	46
7	32
23	78
22	21
1	119
7	63
26	270
7	158
7	111
3	45
7	92
26	331
6	538
9	386
16	135
7	74
26	327
6	406
7	138
7	40
7	128
22	148
7	117
7	229
6	296
7	42
9	191
3	78
26	210
6	445
7	82
7	233
6	584
7	122
16	88
7	115
6	278
7	73
13	78
36	448
21	638
7	35
26	124
3	37
17	81
23	177
22	66
26	233
9	156
22	38
3	23
6	461
11	487
7	98
7	90
9	148
25	332
7	98
22	19
22	97
6	216
7	253
9	124
23	104
7	57
21	546
6	448
9	173
23	100
23	69
7	53
17	71
37	188
7	221
7	39
41	259
3	137
7	155
9	210
23	95
7	73
26	361
7	112
7	360
31	201
22	58
7	107
9	155
21	236
7	185
3	36
22	70
7	106
6	225
6	544
37	340
21	513
13	108
7	104
3	61
7	104
6	581
7	73
37	88
3	52
26	191
7	116
9	323
9	197
6	313
6	407
9	310
7	94
17	85
7	63
26	232
37	205
7	89
6	320
1	240
7	307
23	234
9	121
23	100
7	371
1	152
7	167
9	207
7	46
6	194
37	237
7	123
13	175
7	60
3	39
23	146
9	245
6	337
9	130
25	374
6	208
6	278
3	45
37	146
23	68
7	33
26	220
24	158
14	36
7	136
6	397
3	63
23	18
7	42
22	152
5	644
37	100
7	415
6	440
6	538
23	67
9	141
6	240
7	100
6	632
23	88
6	364
22	181
6	467
7	39
26	223
6	395
9	311
26	155
26	485
6	430
3	106
6	631
7	144
6	480
7	160
1	141
21	404
23	91
3	44
3	26
7	221
3	49
7	499
22	69
7	81
21	517
23	91
6	461
37	145
7	137
6	305
37	231
7	84
3	32
17	38
6	279
43	194
3	27
1	412
7	146
23	143
7	80
7	169
9	356
7	102
7	134
26	426
9	371
14	69
31	25
26	113
6	176
7	138
23	90
26	252
26	126
6	410
7	48
9	173
3	43
3	21
37	131
22	28
6	424
6	320
3	27
6	334
31	85
37	98
7	129
7	124
21	437
7	96
7	125
7	96
7	68
26	172
7	152
6	366
7	53
7	190
26	335
31	84
7	116
22	22
2	158
6	593
7	94
9	124
3	49
9	246
7	148
3	120
7	111
1	218
7	95
7	93
6	491
23	140
1	80
6	407
23	146
7	219
9	348
7	53
7	236
0	204
23	92
7	124
7	118
37	198
22	63
3	86
25	501
3	59
3	36
6	233
7	183
23	120
6	250
6	199
6	359
7	478
3	127
6	427
7	41
7	79
6	304
21	422
7	114
7	133
[truncated: 196,286 more rows]
