# Supplementary material for: Mapping the landscape of histomorphological cancer phenotypes using self-supervised learning on unannotated pathology slides
Source: Nat Commun. 2024 Jun 11;15:4596. doi: 10.1038/s41467-024-48666-7 (PMC11525555; doi:10.1038/s41467-024-48666-7)
Supplement: Supplementary file 4 — Source Data [file 41467_2024_48666_MOESM4_ESM.zip › Source_Data/supplementary_figure20b.txt]

Institution,Samples,ROC AUC,fpr 0,fpr 1,fpr 2,fpr 3,fpr 4,fpr 5,fpr 6,fpr 7,fpr 8,fpr 9,fpr 10,fpr 11,fpr 12,fpr 13,fpr 14,fpr 15,fpr 16,fpr 17,fpr 18,fpr 19,fpr 20,fpr 21,fpr 22,fpr 23,fpr 24,fpr 25,fpr 26,fpr 27,fpr 28,fpr 29,fpr 30,fpr 31,fpr 32,fpr 33,tpr 0,tpr 1,tpr 2,tpr 3,tpr 4,tpr 5,tpr 6,tpr 7,tpr 8,tpr 9,tpr 10,tpr 11,tpr 12,tpr 13,tpr 14,tpr 15,tpr 16,tpr 17,tpr 18,tpr 19,tpr 20,tpr 21,tpr 22,tpr 23,tpr 24,tpr 25,tpr 26,tpr 27,tpr 28,tpr 29,tpr 30,tpr 31,tpr 32,tpr 33
Johns Hopkins,133,0.9187951807228917,0.0,0.0,0.0,0.02,0.02,0.04,0.04,0.06,0.06,0.08,0.08,0.1,0.1,0.12,0.12,0.14,0.14,0.16,0.16,0.2,0.2,0.24,0.24,0.32,0.32,0.46,0.46,0.48,0.48,0.58,0.58,0.84,0.84,1.0,0.0,0.012048192771084338,0.3614457831325301,0.3614457831325301,0.5301204819277109,0.5301204819277109,0.5421686746987951,0.5421686746987951,0.6746987951807228,0.6746987951807228,0.7228915662650602,0.7228915662650602,0.7590361445783133,0.7590361445783133,0.8072289156626506,0.8072289156626506,0.8433734939759037,0.8433734939759037,0.891566265060241,0.891566265060241,0.9036144578313253,0.9036144578313253,0.9397590361445783,0.9397590361445783,0.9518072289156626,0.9518072289156626,0.963855421686747,0.963855421686747,0.9759036144578314,0.9759036144578314,0.9879518072289156,0.9879518072289156,1.0,1.0
Institution,Samples,ROC AUC,fpr 0,fpr 1,fpr 2,fpr 3,fpr 4,fpr 5,fpr 6,fpr 7,fpr 8,fpr 9,fpr 10,fpr 11,fpr 12,fpr 13,fpr 14,fpr 15,fpr 16,fpr 17,fpr 18,fpr 19,fpr 20,fpr 21,fpr 22,fpr 23,fpr 24,fpr 25,fpr 26,fpr 27,fpr 28,fpr 29,tpr 0,tpr 1,tpr 2,tpr 3,tpr 4,tpr 5,tpr 6,tpr 7,tpr 8,tpr 9,tpr 10,tpr 11,tpr 12,tpr 13,tpr 14,tpr 15,tpr 16,tpr 17,tpr 18,tpr 19,tpr 20,tpr 21,tpr 22,tpr 23,tpr 24,tpr 25,tpr 26,tpr 27,tpr 28,tpr 29
International Genomics Consortium,103,0.8985507246376812,0.0,0.0,0.0,0.029411764705882353,0.029411764705882353,0.058823529411764705,0.058823529411764705,0.11764705882352941,0.11764705882352941,0.14705882352941177,0.14705882352941177,0.20588235294117646,0.20588235294117646,0.23529411764705882,0.23529411764705882,0.2647058823529412,0.2647058823529412,0.38235294117647056,0.38235294117647056,0.4117647058823529,0.4117647058823529,0.5294117647058824,0.5294117647058824,0.5588235294117647,0.5588235294117647,0.5882352941176471,0.5882352941176471,0.9705882352941176,0.9705882352941176,1.0,0.0,0.014492753623188406,0.5652173913043478,0.5652173913043478,0.7101449275362319,0.7101449275362319,0.7536231884057971,0.7536231884057971,0.782608695652174,0.782608695652174,0.7971014492753623,0.7971014492753623,0.8260869565217391,0.8260869565217391,0.8405797101449275,0.8405797101449275,0.8695652173913043,0.8695652173913043,0.8840579710144928,0.8840579710144928,0.9130434782608695,0.9130434782608695,0.9420289855072463,0.9420289855072463,0.9565217391304348,0.9565217391304348,0.9855072463768116,0.9855072463768116,1.0,1.0
Institution,Samples,ROC AUC,fpr 0,fpr 1,fpr 2,fpr 3,fpr 4,fpr 5,fpr 6,fpr 7,fpr 8,fpr 9,fpr 10,fpr 11,fpr 12,fpr 13,tpr 0,tpr 1,tpr 2,tpr 3,tpr 4,tpr 5,tpr 6,tpr 7,tpr 8,tpr 9,tpr 10,tpr 11,tpr 12,tpr 13
Asterand,83,0.9709090909090909,0.0,0.0,0.0,0.02,0.02,0.04,0.04,0.06,0.06,0.12,0.12,0.48,0.48,1.0,0.0,0.030303030303030304,0.6060606060606061,0.6060606060606061,0.7575757575757576,0.7575757575757576,0.9090909090909091,0.9090909090909091,0.9393939393939394,0.9393939393939394,0.9696969696969697,0.9696969696969697,1.0,1.0
Institution,Samples,ROC AUC,fpr 0,fpr 1,fpr 2,fpr 3,fpr 4,fpr 5,fpr 6,fpr 7,fpr 8,fpr 9,fpr 10,fpr 11,fpr 12,fpr 13,fpr 14,fpr 15,tpr 0,tpr 1,tpr 2,tpr 3,tpr 4,tpr 5,tpr 6,tpr 7,tpr 8,tpr 9,tpr 10,tpr 11,tpr 12,tpr 13,tpr 14,tpr 15
Prince Charles Hospital,75,0.9560117302052786,0.0,0.0,0.0,0.022727272727272728,0.022727272727272728,0.045454545454545456,0.045454545454545456,0.06818181818181818,0.06818181818181818,0.09090909090909091,0.09090909090909091,0.13636363636363635,0.13636363636363635,0.5,0.5,1.0,0.0,0.03225806451612903,0.22580645161290322,0.22580645161290322,0.7096774193548387,0.7096774193548387,0.8709677419354839,0.8709677419354839,0.9032258064516129,0.9032258064516129,0.9354838709677419,0.9354838709677419,0.967741935483871,0.967741935483871,1.0,1.0
Institution,Samples,ROC AUC,fpr 0,fpr 1,fpr 2,fpr 3,fpr 4,fpr 5,fpr 6,fpr 7,fpr 8,fpr 9,fpr 10,fpr 11,fpr 12,fpr 13,fpr 14,fpr 15,fpr 16,fpr 17,fpr 18,fpr 19,tpr 0,tpr 1,tpr 2,tpr 3,tpr 4,tpr 5,tpr 6,tpr 7,tpr 8,tpr 9,tpr 10,tpr 11,tpr 12,tpr 13,tpr 14,tpr 15,tpr 16,tpr 17,tpr 18,tpr 19
Christiana Healthcare,63,0.8604651162790697,0.0,0.0,0.0,0.05,0.05,0.15,0.15,0.2,0.2,0.45,0.45,0.5,0.5,0.8,0.8,0.9,0.9,0.95,0.95,1.0,0.0,0.023255813953488372,0.6046511627906976,0.6046511627906976,0.6511627906976745,0.6511627906976745,0.7906976744186046,0.7906976744186046,0.8604651162790697,0.8604651162790697,0.8837209302325582,0.8837209302325582,0.9069767441860465,0.9069767441860465,0.9534883720930233,0.9534883720930233,0.9767441860465116,0.9767441860465116,1.0,1.0
Institution,Samples,ROC AUC,fpr 0,fpr 1,fpr 2,fpr 3,fpr 4,fpr 5,fpr 6,fpr 7,tpr 0,tpr 1,tpr 2,tpr 3,tpr 4,tpr 5,tpr 6,tpr 7
Indivumed,44,0.8970588235294118,0.0,0.0,0.0,0.20588235294117646,0.20588235294117646,0.8235294117647058,0.8235294117647058,1.0,0.0,0.1,0.8,0.8,0.9,0.9,1.0,1.0
Institution,Samples,ROC AUC,fpr 0,fpr 1,fpr 2,fpr 3,fpr 4,fpr 5,fpr 6,fpr 7,fpr 8,fpr 9,fpr 10,fpr 11,tpr 0,tpr 1,tpr 2,tpr 3,tpr 4,tpr 5,tpr 6,tpr 7,tpr 8,tpr 9,tpr 10,tpr 11
Ontario Institute for Cancer Research,43,0.9736842105263157,0.0,0.0,0.0,0.041666666666666664,0.041666666666666664,0.08333333333333333,0.08333333333333333,0.16666666666666666,0.16666666666666666,0.20833333333333334,0.20833333333333334,1.0,0.0,0.05263157894736842,0.7894736842105263,0.7894736842105263,0.8421052631578947,0.8421052631578947,0.8947368421052632,0.8947368421052632,0.9473684210526315,0.9473684210526315,1.0,1.0
Institution,Samples,ROC AUC,fpr 0,fpr 1,fpr 2,fpr 3,fpr 4,fpr 5,tpr 0,tpr 1,tpr 2,tpr 3,tpr 4,tpr 5
Roswell Park,37,0.9933333333333334,0.0,0.0,0.0,0.08,0.08,1.0,0.0,0.08333333333333333,0.9166666666666666,0.9166666666666666,1.0,1.0
Institution,Samples,ROC AUC,fpr 0,fpr 1,fpr 2,fpr 3,fpr 4,fpr 5,fpr 6,fpr 7,fpr 8,fpr 9,tpr 0,tpr 1,tpr 2,tpr 3,tpr 4,tpr 5,tpr 6,tpr 7,tpr 8,tpr 9
University of Pittsburgh,35,0.8986013986013986,0.0,0.0,0.0,0.07692307692307693,0.07692307692307693,0.15384615384615385,0.15384615384615385,0.7692307692307693,0.7692307692307693,1.0,0.0,0.045454545454545456,0.6363636363636364,0.6363636363636364,0.7727272727272727,0.7727272727272727,0.9090909090909091,0.9090909090909091,1.0,1.0
Institution,Samples,ROC AUC,fpr 0,fpr 1,fpr 2,fpr 3,fpr 4,fpr 5,tpr 0,tpr 1,tpr 2,tpr 3,tpr 4,tpr 5
Washington University - NYU,29,0.9927536231884058,0.0,0.0,0.0,0.16666666666666666,0.16666666666666666,1.0,0.0,0.043478260869565216,0.9565217391304348,0.9565217391304348,1.0,1.0
Institution,Samples,ROC AUC,fpr 0,fpr 1,fpr 2,fpr 3,fpr 4,fpr 5,fpr 6,fpr 7,tpr 0,tpr 1,tpr 2,tpr 3,tpr 4,tpr 5,tpr 6,tpr 7
Washington University - Cleveland Clinic,22,0.9523809523809523,0.0,0.0,0.0,0.14285714285714285,0.14285714285714285,0.42857142857142855,0.42857142857142855,1.0,0.0,0.06666666666666667,0.8,0.8,0.9333333333333333,0.9333333333333333,1.0,1.0
Institution,Samples,ROC AUC,fpr 0,fpr 1,fpr 2,fpr 3,fpr 4,fpr 5,fpr 6,fpr 7,fpr 8,tpr 0,tpr 1,tpr 2,tpr 3,tpr 4,tpr 5,tpr 6,tpr 7,tpr 8
Fox Chase Cancer Center,21,0.5888888888888889,0.0,0.0,0.0,0.6,0.6,0.8666666666666667,0.8666666666666667,1.0,1.0,0.0,0.16666666666666666,0.5,0.5,0.6666666666666666,0.6666666666666666,0.8333333333333334,0.8333333333333334,1.0
Institution,Samples,ROC AUC,fpr 0,fpr 1,fpr 2,fpr 3,fpr 4,fpr 5,tpr 0,tpr 1,tpr 2,tpr 3,tpr 4,tpr 5
Washington University - Emory,20,0.9696969696969697,0.0,0.0,0.0,0.3333333333333333,0.3333333333333333,1.0,0.0,0.09090909090909091,0.9090909090909091,0.9090909090909091,1.0,1.0
Institution,Samples,ROC AUC,fpr 0,fpr 1,fpr 2,fpr 3,fpr 4,fpr 5,tpr 0,tpr 1,tpr 2,tpr 3,tpr 4,tpr 5
Washington University - Alabama,18,0.9846153846153847,0.0,0.0,0.0,0.07692307692307693,0.07692307692307693,1.0,0.0,0.2,0.8,0.8,1.0,1.0
Institution,Samples,ROC AUC,fpr 0,fpr 1,fpr 2,fpr 3,fpr 4,tpr 0,tpr 1,tpr 2,tpr 3,tpr 4
Cureline,17,0.7692307692307692,0.0,0.0,0.3076923076923077,0.3076923076923077,1.0,0.0,0.25,0.25,1.0,1.0
Institution,Samples,ROC AUC,fpr 0,fpr 1,fpr 2,fpr 3,fpr 4,fpr 5,tpr 0,tpr 1,tpr 2,tpr 3,tpr 4,tpr 5
UNC,15,0.9318181818181818,0.0,0.0,0.0,0.75,0.75,1.0,0.0,0.09090909090909091,0.9090909090909091,0.9090909090909091,1.0,1.0
Institution,Samples,ROC AUC,fpr 0,fpr 1,fpr 2,fpr 3,fpr 4,fpr 5,tpr 0,tpr 1,tpr 2,tpr 3,tpr 4,tpr 5
University Hospital Heidelberg,14,0.9777777777777779,0.0,0.0,0.0,0.2,0.2,1.0,0.0,0.1111111111111111,0.8888888888888888,0.8888888888888888,1.0,1.0
Institution,Samples,ROC AUC,fpr 0,fpr 1,fpr 2,fpr 3,fpr 4,fpr 5,fpr 6,fpr 7,tpr 0,tpr 1,tpr 2,tpr 3,tpr 4,tpr 5,tpr 6,tpr 7
Washington University - Rush University,14,0.8666666666666667,0.0,0.0,0.0,0.4,0.4,0.8,0.8,1.0,0.0,0.1111111111111111,0.7777777777777778,0.7777777777777778,0.8888888888888888,0.8888888888888888,1.0,1.0
Institution,Samples,ROC AUC,fpr 0,fpr 1,fpr 2,fpr 3,tpr 0,tpr 1,tpr 2,tpr 3
St. Joseph's Medical Center (MD),12,1.0,0.0,0.0,0.0,1.0,0.0,0.2,1.0,1.0
Institution,Samples,ROC AUC,fpr 0,fpr 1,fpr 2,fpr 3,tpr 0,tpr 1,tpr 2,tpr 3
Washington University - St. Louis,12,1.0,0.0,0.0,0.0,1.0,0.0,0.14285714285714285,1.0,1.0
Institution,Samples,ROC AUC,fpr 0,fpr 1,fpr 2,fpr 3,fpr 4,tpr 0,tpr 1,tpr 2,tpr 3,tpr 4
Candler,9,0.8571428571428571,0.0,0.0,0.0,1.0,1.0,0.0,0.14285714285714285,0.8571428571428571,0.8571428571428571,1.0
Institution,Samples,ROC AUC,fpr 0,fpr 1,fpr 2,fpr 3,tpr 0,tpr 1,tpr 2,tpr 3
University of Miami,9,1.0,0.0,0.0,0.0,1.0,0.0,0.25,1.0,1.0
Institution,Samples,ROC AUC,fpr 0,fpr 1,fpr 2,fpr 3,tpr 0,tpr 1,tpr 2,tpr 3
ABS - Lahey Clinic,6,1.0,0.0,0.0,0.0,1.0,0.0,0.2,1.0,1.0
Institution,Samples,ROC AUC,fpr 0,fpr 1,fpr 2,tpr 0,tpr 1,tpr 2
Washington University - CALGB,6,1.0,0.0,0.0,1.0,0.0,1.0,1.0
Institution,Samples,ROC AUC,fpr 0,fpr 1,fpr 2,tpr 0,tpr 1,tpr 2
ABS - IUPUI,5,1.0,0.0,0.0,1.0,0.0,1.0,1.0
Institution,Samples,ROC AUC,fpr 0,fpr 1,fpr 2,fpr 3,tpr 0,tpr 1,tpr 2,tpr 3
ILSBio,4,1.0,0.0,0.0,0.0,1.0,0.0,0.5,1.0,1.0
Institution,Samples,ROC AUC,fpr 0,fpr 1,fpr 2,fpr 3,tpr 0,tpr 1,tpr 2,tpr 3
Gundersen Lutheran Health System,4,1.0,0.0,0.0,0.0,1.0,0.0,0.5,1.0,1.0
Institution,Samples,ROC AUC,fpr 0,fpr 1,fpr 2,tpr 0,tpr 1,tpr 2
Albert Einstein Medical Center,2,1.0,0.0,0.0,1.0,0.0,1.0,1.0
