# Supplementary material for: Mapping the landscape of histomorphological cancer phenotypes using self-supervised learning on unannotated pathology slides
Source: Nat Commun. 2024 Jun 11;15:4596. doi: 10.1038/s41467-024-48666-7 (PMC11525555; doi:10.1038/s41467-024-48666-7)
Supplement: Supplementary file 4 — Source Data [file 41467_2024_48666_MOESM4_ESM.zip › Source_Data/supplementary_figure15a-2.csv]

	0
0	0.012199010076147316
1	0.012199010076147316
2	0.012199010076147316
3	0.012199010076147316
4	0.012199010076147316
5	0.012199010076147316
6	0.012199010076147316
7	0.012199010076147316
8	0.012199010076147316
9	0.012199010076147316
10	0.012199010076147316
11	0.012199010076147316
12	0.012199010076147316
13	0.012199010076147316
14	0.012199010076147316
15	0.012199010076147316
16	0.012199010076147316
17	0.012199010076147316
18	0.012199010076147316
19	0.012199010076147316
20	0.012199010076147316
21	0.012199010076147316
22	0.012199010076147316
23	0.012199010076147316
24	0.012199010076147316
25	0.012199010076147316
26	0.012199010076147316
27	0.012199010076147316
28	0.012199010076147316
29	0.012199010076147316
30	0.012199010076147316
31	0.012199010076147316
32	0.012199010076147316
33	0.012199010076147316
34	0.012199010076147316
35	0.012199010076147316
36	0.012199010076147316
37	0.012199010076147316
38	0.012199010076147316
39	0.012199010076147316
40	0.012199010076147316
41	0.012199010076147316
42	0.012199010076147316
43	0.012199010076147316
44	0.012199010076147316
45	0.012199010076147316
46	0.012199010076147316
47	0.012199010076147316
48	0.012199010076147316
49	0.012199010076147316
50	0.012199010076147316
51	0.012199010076147316
52	0.012199010076147316
53	0.012199010076147316
54	-0.020880246596820265
55	-0.020880246596820265
56	-0.020880246596820265
57	-0.020880246596820265
58	-0.020880246596820265
59	-0.020880246596820265
60	-0.020880246596820265
61	-0.020880246596820265
62	-0.020880246596820265
63	-0.020880246596820265
64	-0.020880246596820265
65	-0.020880246596820265
66	-0.020880246596820265
67	-0.020880246596820265
68	-0.020880246596820265
69	-0.020880246596820265
70	-0.020880246596820265
71	-0.020880246596820265
72	-0.020880246596820265
73	-0.020880246596820265
74	-0.020880246596820265
75	-0.020880246596820265
76	-0.020880246596820265
77	-0.020880246596820265
78	-0.020880246596820265
79	-0.020880246596820265
80	-0.020880246596820265
81	-0.020880246596820265
82	-0.020880246596820265
83	-0.020880246596820265
84	-0.020880246596820265
85	-0.020880246596820265
86	-0.020880246596820265
87	-0.020880246596820265
88	-0.020880246596820265
89	-0.020880246596820265
90	-0.020880246596820265
91	-0.020880246596820265
92	-0.020880246596820265
93	-0.020880246596820265
94	-0.020880246596820265
95	-0.020880246596820265
96	-0.020880246596820265
97	-0.020880246596820265
98	-0.020880246596820265
99	-0.020880246596820265
100	-0.020880246596820265
101	-0.020880246596820265
102	-0.020880246596820265
103	-0.020880246596820265
104	-0.020880246596820265
105	-0.020880246596820265
106	-0.06435648569916522
107	-0.06435648569916522
108	-0.06435648569916522
109	-0.06435648569916522
110	-0.06435648569916522
111	-0.06435648569916522
112	-0.06435648569916522
113	-0.06435648569916522
114	-0.06435648569916522
115	-0.06435648569916522
116	-0.06435648569916522
117	-0.06435648569916522
118	-0.06435648569916522
119	-0.06435648569916522
120	-0.06435648569916522
121	-0.06435648569916522
122	-0.06435648569916522
123	-0.06435648569916522
124	-0.06435648569916522
125	-0.06435648569916522
126	-0.06435648569916522
127	-0.06435648569916522
128	-0.06435648569916522
129	-0.06435648569916522
130	-0.06435648569916522
131	-0.06435648569916522
132	-0.06435648569916522
133	-0.06435648569916522
134	-0.06435648569916522
135	-0.06435648569916522
136	-0.06435648569916522
137	-0.06435648569916522
138	-0.06435648569916522
139	-0.06435648569916522
140	-0.06435648569916522
141	-0.06435648569916522
142	-0.06435648569916522
143	-0.06435648569916522
144	-0.06435648569916522
145	-0.06435648569916522
146	-0.06435648569916522
147	-0.06435648569916522
148	-0.06435648569916522
149	-0.06435648569916522
150	-0.06435648569916522
151	-0.06435648569916522
152	-0.06435648569916522
153	-0.06435648569916522
154	-0.06435648569916522
155	-0.06435648569916522
156	-0.06435648569916522
157	0.07497547083051848
158	0.07497547083051848
159	0.07497547083051848
160	0.07497547083051848
161	0.07497547083051848
162	0.07497547083051848
163	0.07497547083051848
164	0.07497547083051848
165	0.07497547083051848
166	0.07497547083051848
167	0.07497547083051848
168	0.07497547083051848
169	0.07497547083051848
170	0.07497547083051848
171	0.07497547083051848
172	0.07497547083051848
173	0.07497547083051848
174	0.07497547083051848
175	0.07497547083051848
176	0.07497547083051848
177	0.07497547083051848
178	0.07497547083051848
179	0.07497547083051848
180	0.07497547083051848
181	0.07497547083051848
182	0.07497547083051848
183	0.07497547083051848
184	0.07497547083051848
185	0.07497547083051848
186	0.07497547083051848
187	0.07497547083051848
188	0.07497547083051848
189	0.07497547083051848
190	0.07497547083051848
191	0.07497547083051848
192	0.07497547083051848
193	0.07497547083051848
194	0.07497547083051848
195	0.07497547083051848
196	0.07497547083051848
197	0.07497547083051848
198	0.07497547083051848
199	0.07497547083051848
200	0.07497547083051848
201	0.07497547083051848
202	0.07497547083051848
203	0.07497547083051848
204	0.07497547083051848
205	0.07497547083051848
206	-0.020017961808230015
207	-0.020017961808230015
208	-0.020017961808230015
209	-0.020017961808230015
210	-0.020017961808230015
211	-0.020017961808230015
212	-0.020017961808230015
213	-0.020017961808230015
214	-0.020017961808230015
215	-0.020017961808230015
216	-0.020017961808230015
217	-0.020017961808230015
218	-0.020017961808230015
219	-0.020017961808230015
220	-0.020017961808230015
221	-0.020017961808230015
222	-0.020017961808230015
223	-0.020017961808230015
224	-0.020017961808230015
225	-0.020017961808230015
226	-0.020017961808230015
227	-0.020017961808230015
228	-0.020017961808230015
229	-0.020017961808230015
230	-0.020017961808230015
231	-0.020017961808230015
232	-0.020017961808230015
233	-0.020017961808230015
234	-0.020017961808230015
235	-0.020017961808230015
236	-0.020017961808230015
237	-0.020017961808230015
238	-0.020017961808230015
239	-0.020017961808230015
240	-0.020017961808230015
241	-0.020017961808230015
242	-0.020017961808230015
243	-0.020017961808230015
244	-0.020017961808230015
245	-0.020017961808230015
246	-0.020017961808230015
247	-0.020017961808230015
248	-0.020017961808230015
249	-0.020017961808230015
250	-0.020017961808230015
251	-0.020017961808230015
252	-0.020017961808230015
253	-0.020017961808230015
254	-0.020017961808230015
255	-0.020017961808230015
