# Supplementary material for: Mapping the landscape of histomorphological cancer phenotypes using self-supervised learning on unannotated pathology slides
Source: Nat Commun. 2024 Jun 11;15:4596. doi: 10.1038/s41467-024-48666-7 (PMC11525555; doi:10.1038/s41467-024-48666-7)
Supplement: Supplementary file 4 — Source Data [file 41467_2024_48666_MOESM4_ESM.zip › Source_Data/figure6c-1.csv]

	0	1	2	3	4	5	6	7	8	9	10	11	12	13	14	15	16	17	18	19	20	21	22	23	24	25	26	27	28	29	30	31	32	33	34	35	36	37	38	39	40	41	42	43	44	45
0	-0.10478940117239496	0.0	0.0	0.0	0.0	0.0	-0.07970836476655646	0.0	0.0	0.0	0.0	-0.16556872702355735	0.0	0.0	0.0	-0.12867163011500476	0.0	0.0	0.0	0.0	0.0	0.0	0.0	0.0	-0.033294499743547326	0.0	0.0	-0.01225689210115055	0.0	0.0	0.0	0.0	0.30259388313716584	0.0	0.0	0.0	-0.201526772226743	0.06603744413109013	0.0	0.0	0.0	0.0	0.0	0.0	0.12764098799958373	0.0
1	-0.038763728369396656	0.0	0.0	0.0	0.0	0.0	-0.02615879741541029	0.0	0.0	0.0	0.0	-0.2098943464270794	0.0	0.0	0.0	-0.17600602115966962	0.0	0.0	0.0	0.0	0.0	0.0	0.0	0.0	0.015237075469797853	0.0	0.0	-0.20609841630771034	0.0	0.0	0.0	0.0	-0.1073404372570902	0.0	0.0	0.0	-0.04771775162422357	-0.05657001444342445	0.0	0.0	0.0	0.0	0.0	0.0	-0.054928445892833834	0.0
2	0.0560878562716684	0.0	0.0	0.0	0.0	0.0	0.0328598004928226	0.0	0.0	0.0	0.0	-0.17247961121946742	0.0	0.0	0.0	-0.13605161711565136	0.0	0.0	0.0	0.0	0.0	0.0	0.0	0.0	0.1719276842693529	0.0	0.0	-0.006151390577298384	0.0	0.0	0.0	0.0	-0.055503081898685816	0.0	0.0	0.0	-0.10099847228085139	0.0671645244669548	0.0	0.0	0.0	0.0	0.0	0.0	-0.03805231544160861	0.0
3	0.03730942036896709	0.0	0.0	0.0	0.0	0.0	0.02647466186065765	0.0	0.0	0.0	0.0	-0.06370974956965855	0.0	0.0	0.0	-0.019898583396351678	0.0	0.0	0.0	0.0	0.0	0.0	0.0	0.0	-0.036628731875890136	0.0	0.0	0.0010604716100129107	0.0	0.0	0.0	0.0	-0.05349172435886764	0.0	0.0	0.0	0.12675430559326586	0.0037320933441299204	0.0	0.0	0.0	0.0	0.0	0.0	-0.04173436719627175	0.0
4	-0.03938579978768032	0.0	0.0	0.0	0.0	0.0	0.1091902306660673	0.0	0.0	0.0	0.0	0.38053004382229794	0.0	0.0	0.0	0.30464886629532856	0.0	0.0	0.0	0.0	0.0	0.0	0.0	0.0	-0.05373491251733502	0.0	0.0	0.06938481744700244	0.0	0.0	0.0	0.0	-0.019718526475379857	0.0	0.0	0.0	0.03127219113344602	0.015091360037040754	0.0	0.0	0.0	0.0	0.0	0.0	-0.07661769842768593	0.0
5	0.04613079833819912	0.0	0.0	0.0	0.0	0.0	-0.05813747227435341	0.0	0.0	0.0	0.0	-0.11480559515794908	0.0	0.0	0.0	-0.07446275572784487	0.0	0.0	0.0	0.0	0.0	0.0	0.0	0.0	0.047132198328070245	0.0	0.0	-0.057104175050038584	0.0	0.0	0.0	0.0	-0.08418633706539055	0.0	0.0	0.0	-0.02505631323162863	-0.05909062782136813	0.0	0.0	0.0	0.0	0.0	0.0	-0.012038120411245015	0.0
6	0.017399279495630752	0.0	0.0	0.0	0.0	0.0	-0.09200256934464024	0.0	0.0	0.0	0.0	-0.13516930562126855	0.0	0.0	0.0	-0.15956766243746376	0.0	0.0	0.0	0.0	0.0	0.0	0.0	0.0	0.014744405094448734	0.0	0.0	-0.039113616716177226	0.0	0.0	0.0	0.0	-0.005281478693848948	0.0	0.0	0.0	-0.02590664243704121	-0.06933299142662203	0.0	0.0	0.0	0.0	0.0	0.0	-0.047985134064321734	0.0
7	0.031031017519253374	0.0	0.0	0.0	0.0	0.0	-0.09661356571432134	0.0	0.0	0.0	0.0	-0.20535201115221274	0.0	0.0	0.0	-0.17115535743404486	0.0	0.0	0.0	0.0	0.0	0.0	0.0	0.0	-0.04209416053607766	0.0	0.0	-0.134373573580625	0.0	0.0	0.0	0.0	-0.14898311894114702	0.0	0.0	0.0	-0.0832834859454139	-0.04754614293678714	0.0	0.0	0.0	0.0	0.0	0.0	-0.052879599569947956	0.0
8	-0.07098251790026529	0.0	0.0	0.0	0.0	0.0	-0.06492975173718107	0.0	0.0	0.0	0.0	-0.2565709602391787	0.0	0.0	0.0	0.14003756227243797	0.0	0.0	0.0	0.0	0.0	0.0	0.0	0.0	0.007139460379862887	0.0	0.0	0.06814009587048145	0.0	0.0	0.0	0.0	0.035593061286062246	0.0	0.0	0.0	-0.189647320981375	0.017606257587757478	0.0	0.0	0.0	0.0	0.0	0.0	0.13176902009726538	0.0
9	-0.05262789490341674	0.0	0.0	0.0	0.0	0.0	-0.08988681710896243	0.0	0.0	0.0	0.0	0.15040068769968387	0.0	0.0	0.0	-0.15425065725468473	0.0	0.0	0.0	0.0	0.0	0.0	0.0	0.0	-0.004720115011192722	0.0	0.0	-0.2088952649546758	0.0	0.0	0.0	0.0	-0.04021219540296116	0.0	0.0	0.0	0.13147907222260982	-0.06314209754076729	0.0	0.0	0.0	0.0	0.0	0.0	-0.04573931222762105	0.0
10	0.05278358544817354	0.0	0.0	0.0	0.0	0.0	-0.07451213985548759	0.0	0.0	0.0	0.0	-0.153340366492843	0.0	0.0	0.0	-0.1156132226525705	0.0	0.0	0.0	0.0	0.0	0.0	0.0	0.0	-0.03058970985312332	0.0	0.0	-0.02306018032564058	0.0	0.0	0.0	0.0	-0.21811518011093703	0.0	0.0	0.0	0.11222598837597733	0.06404314871196154	0.0	0.0	0.0	0.0	0.0	0.0	-0.029419449567985857	0.0
11	0.055571737585458594	0.0	0.0	0.0	0.0	0.0	-0.08137468688411889	0.0	0.0	0.0	0.0	-0.16949010994338662	0.0	0.0	0.0	-0.13285919195984447	0.0	0.0	0.0	0.0	0.0	0.0	0.0	0.0	0.12601603172976406	0.0	0.0	-0.008792500467038857	0.0	0.0	0.0	0.0	0.027446543453844625	0.0	0.0	0.0	-0.09260539773423604	0.06667697352458671	0.0	0.0	0.0	0.0	0.0	0.0	-0.03670388378121373	0.0
12	0.05770421449155082	0.0	0.0	0.0	0.0	0.0	0.14176157181331503	0.0	0.0	0.0	0.0	0.26222779203354063	0.0	0.0	0.0	0.5249370361199641	0.0	0.0	0.0	0.0	0.0	0.0	0.0	0.0	-0.052032932204433904	0.0	0.0	0.06258688318313353	0.0	0.0	0.0	0.0	-0.03128481695435942	0.0	0.0	0.0	0.12739243308113785	0.044550638934839445	0.0	0.0	0.0	0.0	0.0	0.0	-0.04227527550189017	0.0
13	-0.006383906649248016	0.0	0.0	0.0	0.0	0.0	0.054647328587797396	0.0	0.0	0.0	0.0	-0.22785884771472417	0.0	0.0	0.0	-0.1951899319614711	0.0	0.0	0.0	0.0	0.0	0.0	0.0	0.0	-0.047072445552029066	0.0	0.0	-0.07830969260024065	0.0	0.0	0.0	0.0	-0.08796308417222778	0.0	0.0	0.0	-0.09921157446891951	-0.05242784103299181	0.0	0.0	0.0	0.0	0.0	0.0	0.04091358429105226	0.0
14	0.05405706064541225	0.0	0.0	0.0	0.0	0.0	0.028557109944260577	0.0	0.0	0.0	0.0	-0.16071668482605386	0.0	0.0	0.0	-0.12349023691999861	0.0	0.0	0.0	0.0	0.0	0.0	0.0	0.0	-0.032221276996249784	0.0	0.0	-0.016543485566019193	0.0	0.0	0.0	0.0	-0.1133536979192334	0.0	0.0	0.0	0.11615111481653073	-0.03902720514506868	0.0	0.0	0.0	0.0	0.0	0.0	-0.03274658016907857	0.0
15	0.001998460123059469	0.0	0.0	0.0	0.0	0.0	0.12221212250009969	0.0	0.0	0.0	0.0	-0.2391292926163664	0.0	0.0	0.0	-0.20722540159281677	0.0	0.0	0.0	0.0	0.0	0.0	0.0	0.0	-0.04956535417653148	0.0	0.0	0.05273105048195873	0.0	0.0	0.0	0.0	-0.0795130407013083	0.0	0.0	0.0	0.034462171071244274	-0.030956524214064852	0.0	0.0	0.0	0.0	0.0	0.0	-0.0681150356919398	0.0
16	-0.025058341135970007	0.0	0.0	0.0	0.0	0.0	0.17130513235901842	0.0	0.0	0.0	0.0	0.41758811213346353	0.0	0.0	0.0	0.5619248394444554	0.0	0.0	0.0	0.0	0.0	0.0	0.0	0.0	-0.03414635008297622	0.0	0.0	-0.09136299379100399	0.0	0.0	0.0	0.0	0.14526430431624307	0.0	0.0	0.0	0.04201539934706628	0.06666553034056637	0.0	0.0	0.0	0.0	0.0	0.0	0.1298987720033514	0.0
17	0.04548328697354782	0.0	0.0	0.0	0.0	0.0	-0.05654373672023157	0.0	0.0	0.0	0.0	-0.11105503137751949	0.0	0.0	0.0	-0.07045760802749033	0.0	0.0	0.0	0.0	0.0	0.0	0.0	0.0	-0.021236620643343855	0.0	0.0	-0.06041765451627971	0.0	0.0	0.0	0.0	-0.23852165781624626	0.0	0.0	0.0	0.08972488695773465	-0.04475767990748249	0.0	0.0	0.0	0.0	0.0	0.0	-0.010346407152472877	0.0
18	-0.04636171879200923	0.0	0.0	0.0	0.0	0.0	0.1810058057569473	0.0	0.0	0.0	0.0	-0.1968478434699601	0.0	0.0	0.0	-0.16207393671171738	0.0	0.0	0.0	0.0	0.0	0.0	0.0	0.0	0.03095202807571214	0.0	0.0	0.015377009396038668	0.0	0.0	0.0	0.0	-0.07820342499076811	0.0	0.0	0.0	-0.1352202493078127	0.0034360662994876146	0.0	0.0	0.0	0.0	0.0	0.0	0.09607792905358692	0.0
19	0.05688814790046361	0.0	0.0	0.0	0.0	0.0	-0.08461479978000054	0.0	0.0	0.0	0.0	-0.17711512027861245	0.0	0.0	0.0	-0.14100177915397888	0.0	0.0	0.0	0.0	0.0	0.0	0.0	0.0	-0.016252505500991322	0.0	0.0	-0.0020560958476904924	0.0	0.0	0.0	0.0	-0.11800517079675199	0.0	0.0	0.0	0.07773440148465578	-0.06228324969382848	0.0	0.0	0.0	0.0	0.0	0.0	-0.040143188333154736	0.0
20	-0.012790960181015772	0.0	0.0	0.0	0.0	0.0	0.14325451929748256	0.0	0.0	0.0	0.0	0.20962136964792327	0.0	0.0	0.0	0.3979504300986998	0.0	0.0	0.0	0.0	0.0	0.0	0.0	0.0	-0.05463257965917345	0.0	0.0	0.07297021862631918	0.0	0.0	0.0	0.0	0.03553014886391007	0.0	0.0	0.0	0.06354684162214633	0.018661519638286293	0.0	0.0	0.0	0.0	0.0	0.0	-0.03028172916309309	0.0
21	-0.03829665142640497	0.0	0.0	0.0	0.0	0.0	-0.030677274637547203	0.0	0.0	0.0	0.0	-0.1982063305470986	0.0	0.0	0.0	-0.1849097044534604	0.0	0.0	0.0	0.0	0.0	0.0	0.0	0.0	-0.0405136081298606	0.0	0.0	0.03426915849241648	0.0	0.0	0.0	0.0	0.08085965951174329	0.0	0.0	0.0	-0.08218208462244404	-0.07240326881691923	0.0	0.0	0.0	0.0	0.0	0.0	-0.05868922582079515	0.0
22	-0.06615721152040029	0.0	0.0	0.0	0.0	0.0	0.04530858505524255	0.0	0.0	0.0	0.0	-0.15747183784175783	0.0	0.0	0.0	0.6514916947888073	0.0	0.0	0.0	0.0	0.0	0.0	0.0	0.0	-0.03150354960368152	0.0	0.0	-0.019410183610100253	0.0	0.0	0.0	0.0	0.2976627480852268	0.0	0.0	0.0	0.011875767987097418	-0.012405951807485938	0.0	0.0	0.0	0.0	0.0	0.0	0.09776746577874915	0.0
23	-0.04874600908527286	0.0	0.0	0.0	0.0	0.0	0.19805171222450768	0.0	0.0	0.0	0.0	0.32058493087338674	0.0	0.0	0.0	0.5899448577984862	0.0	0.0	0.0	0.0	0.0	0.0	0.0	0.0	-0.035019179843213254	0.0	0.0	-0.005368291889468089	0.0	0.0	0.0	0.0	0.11497749510213609	0.0	0.0	0.0	0.004500310760936352	0.06730908509455366	0.0	0.0	0.0	0.0	0.0	0.0	-0.03845213033306287	0.0
24	-0.02272151748358045	0.0	0.0	0.0	0.0	0.0	0.13454488330975206	0.0	0.0	0.0	0.0	-0.1742597691989968	0.0	0.0	0.0	0.06151067335153604	0.0	0.0	0.0	0.0	0.0	0.0	0.0	0.0	0.03624609552501192	0.0	0.0	0.010903709553116954	0.0	0.0	0.0	0.0	0.034457047471406946	0.0	0.0	0.0	0.12335773418374911	-0.020601819192572195	0.0	0.0	0.0	0.0	0.0	0.0	-0.04675988080130693	0.0
25	0.03711503830783512	0.0	0.0	0.0	0.0	0.0	0.22996282653951003	0.0	0.0	0.0	0.0	0.17883171147309307	0.0	0.0	0.0	0.41935678435623824	0.0	0.0	0.0	0.0	0.0	0.0	0.0	0.0	-0.010515281430696913	0.0	0.0	0.06394850796355642	0.0	0.0	0.0	0.0	0.05093182373984605	0.0	0.0	0.0	0.16463293937787551	0.08010502032677044	0.0	0.0	0.0	0.0	0.0	0.0	0.053641926566581136	0.0
26	-0.025906650814343235	0.0	0.0	0.0	0.0	0.0	0.024777892513878824	0.0	0.0	0.0	0.0	0.01149358174904729	0.0	0.0	0.0	-0.20921788641492417	0.0	0.0	0.0	0.0	0.0	0.0	0.0	0.0	-0.04997805785568714	0.0	0.0	-0.03791177538773595	0.0	0.0	0.0	0.0	0.10461156788659991	0.0	0.0	0.0	-0.1696447681011688	0.07833856357685615	0.0	0.0	0.0	0.0	0.0	0.0	-0.021836894572114424	0.0
27	-0.03297806454609555	0.0	0.0	0.0	0.0	0.0	-0.010278300859410595	0.0	0.0	0.0	0.0	0.05245315352896346	0.0	0.0	0.0	0.10414932285167207	0.0	0.0	0.0	0.0	0.0	0.0	0.0	0.0	0.08547563670474621	0.0	0.0	0.07079434454666131	0.0	0.0	0.0	0.0	0.02747937226054234	0.0	0.0	0.0	0.002718026511680952	0.030480753063338445	0.0	0.0	0.0	0.0	0.0	0.0	0.08088840128347832	0.0
28	-0.0034547681081222373	0.0	0.0	0.0	0.0	0.0	0.024223301132731568	0.0	0.0	0.0	0.0	0.30870728259184316	0.0	0.0	0.0	0.032782890161217014	0.0	0.0	0.0	0.0	0.0	0.0	0.0	0.0	0.07658917315045119	0.0	0.0	-0.2283375586576896	0.0	0.0	0.0	0.0	4.429284879760714e-05	0.0	0.0	0.0	0.038280012615934306	0.07549591451180708	0.0	0.0	0.0	0.0	0.0	0.0	-0.06109464627377133	0.0
29	0.03013113939427834	0.0	0.0	0.0	0.0	0.0	-0.018757120507884778	0.0	0.0	0.0	0.0	0.1258920914145874	0.0	0.0	0.0	-0.19654881182249362	0.0	0.0	0.0	0.0	0.0	0.0	0.0	0.0	0.010516260802198921	0.0	0.0	0.04389825238806751	0.0	0.0	0.0	0.0	-0.1512197167995028	0.0	0.0	0.0	-0.007290164357000856	-0.03451774348355836	0.0	0.0	0.0	0.0	0.0	0.0	-0.01236191534037467	0.0
30	0.008105221452802786	0.0	0.0	0.0	0.0	0.0	0.05192673643832596	0.0	0.0	0.0	0.0	0.44211529054092835	0.0	0.0	0.0	0.4337045346112238	0.0	0.0	0.0	0.0	0.0	0.0	0.0	0.0	0.02665188453485559	0.0	0.0	0.0545543027585252	0.0	0.0	0.0	0.0	0.11393350207301245	0.0	0.0	0.0	0.15897463488481728	0.06120969261031188	0.0	0.0	0.0	0.0	0.0	0.0	-0.06904590612037592	0.0
31	-0.025377578556589432	0.0	0.0	0.0	0.0	0.0	-0.10200188009098503	0.0	0.0	0.0	0.0	-0.2180324189440918	0.0	0.0	0.0	-0.18469649660149734	0.0	0.0	0.0	0.0	0.0	0.0	0.0	0.0	0.0746713491457797	0.0	0.0	0.034092770530629576	0.0	0.0	0.0	0.0	-0.07569696641737081	0.0	0.0	0.0	-0.15151575227193143	-0.0034702160106811946	0.0	0.0	0.0	0.0	0.0	0.0	-0.05859917007827943	0.0
32	0.049635133622205486	0.0	0.0	0.0	0.0	0.0	-0.06676277839341002	0.0	0.0	0.0	0.0	-0.13510366822382586	0.0	0.0	0.0	-0.09613863845396506	0.0	0.0	0.0	0.0	0.0	0.0	0.0	0.0	0.15894836188494083	0.0	0.0	-0.039171604843130356	0.0	0.0	0.0	0.0	-0.058693426296516235	0.0	0.0	0.0	-0.19694040305226673	0.06106896719951904	0.0	0.0	0.0	0.0	0.0	0.0	-0.021193682439612407	0.0
33	0.041657481745668946	0.0	0.0	0.0	0.0	0.0	-0.04712718876805708	0.0	0.0	0.0	0.0	-0.22750693300941266	0.0	0.0	0.0	-0.04679328976691745	0.0	0.0	0.0	0.0	0.0	0.0	0.0	0.0	-0.046994605572186585	0.0	0.0	0.04246314086584781	0.0	0.0	0.0	0.0	-0.15018076879178677	0.0	0.0	0.0	0.15169190322519935	-0.023954941956038436	0.0	0.0	0.0	0.0	0.0	0.0	-0.06287270387294834	0.0
34	-0.013943647893794287	0.0	0.0	0.0	0.0	0.0	0.03892364436002439	0.0	0.0	0.0	0.0	0.17450883873230288	0.0	0.0	0.0	0.18867013681996064	0.0	0.0	0.0	0.0	0.0	0.0	0.0	0.0	-0.04945139781568014	0.0	0.0	0.052275893718895496	0.0	0.0	0.0	0.0	0.059760425556913896	0.0	0.0	0.0	0.05999400837581418	0.07795024664734448	0.0	0.0	0.0	0.0	0.0	0.0	0.11266645793805893	0.0
35	-0.020745681811154174	0.0	0.0	0.0	0.0	0.0	0.05176046701978414	0.0	0.0	0.0	0.0	-0.18245399704261261	0.0	0.0	0.0	0.32768148409546305	0.0	0.0	0.0	0.0	0.0	0.0	0.0	0.0	-0.037029350996084995	0.0	0.0	0.0026605973125786563	0.0	0.0	0.0	0.0	0.0004170128596310167	0.0	0.0	0.0	0.1277180910604426	0.06879122429362058	0.0	0.0	0.0	0.0	0.0	0.0	0.006804481300685318	0.0
36	0.005200877284303449	0.0	0.0	0.0	0.0	0.0	-0.09645744294687532	0.0	0.0	0.0	0.0	-0.20498460490632153	0.0	0.0	0.0	-0.17076301207825986	0.0	0.0	0.0	0.0	0.0	0.0	0.0	0.0	0.04559672419819767	0.0	0.0	-0.26655293590692936	0.0	0.0	0.0	0.0	-0.1719106738268245	0.0	0.0	0.0	0.04433271452629994	-0.06268532420489643	0.0	0.0	0.0	0.0	0.0	0.0	-0.052713878879961984	0.0
37	-0.04491317745334487	0.0	0.0	0.0	0.0	0.0	-0.039219217645810746	0.0	0.0	0.0	0.0	0.07773830567601066	0.0	0.0	0.0	0.5073973466871837	0.0	0.0	0.0	0.0	0.0	0.0	0.0	0.0	-0.05537396950779729	0.0	0.0	0.07593142764656671	0.0	0.0	0.0	0.0	-0.051735586906777	0.0	0.0	0.0	-0.0661720548959164	0.03036336761972088	0.0	0.0	0.0	0.0	0.0	0.0	-0.03408195599642146	0.0
38	0.05784376614280799	0.0	0.0	0.0	0.0	0.0	-0.013095240631824262	0.0	0.0	0.0	0.0	-0.18265032377204582	0.0	0.0	0.0	-0.14691270584142743	0.0	0.0	0.0	0.0	0.0	0.0	0.0	0.0	-0.037072776486497906	0.0	0.0	0.002834044459390376	0.0	0.0	0.0	0.0	-0.11053464107526656	0.0	0.0	0.0	0.0353161000668655	-0.023041158857333845	0.0	0.0	0.0	0.0	0.0	0.0	-0.04263987354850951	0.0
39	-0.035464316570032094	0.0	0.0	0.0	0.0	0.0	0.11344780938107524	0.0	0.0	0.0	0.0	-0.2008482869065693	0.0	0.0	0.0	-0.16634592560953027	0.0	0.0	0.0	0.0	0.0	0.0	0.0	0.0	-0.04109798220307257	0.0	0.0	0.018911247968977987	0.0	0.0	0.0	0.0	0.05903219701661255	0.0	0.0	0.0	-0.04438168071007674	-0.044181429903724465	0.0	0.0	0.0	0.0	0.0	0.0	-0.05084816897277653	0.0
40	0.005901765905614101	0.0	0.0	0.0	0.0	0.0	0.21785352837563612	0.0	0.0	0.0	0.0	-0.20301901984251453	0.0	0.0	0.0	-0.16866400537979054	0.0	0.0	0.0	0.0	0.0	0.0	0.0	0.0	0.029474935725744805	0.0	0.0	0.020829007386236473	0.0	0.0	0.0	0.0	-0.06699658480124838	0.0	0.0	0.0	-0.032273935821021754	0.01975629007143992	0.0	0.0	0.0	0.0	0.0	0.0	-0.051827290487294786	0.0
41	-0.023512525838448334	0.0	0.0	0.0	0.0	0.0	0.1665319508291332	0.0	0.0	0.0	0.0	-0.0013334059946874337	0.0	0.0	0.0	0.35631238568052837	0.0	0.0	0.0	0.0	0.0	0.0	0.0	0.0	0.03371779563812096	0.0	0.0	0.03422630610130649	0.0	0.0	0.0	0.0	0.33463716386961867	0.0	0.0	0.0	0.007215252731422356	0.01110559148298693	0.0	0.0	0.0	0.0	0.0	0.0	-0.05866734732148663	0.0
42	-0.020788187702446972	0.0	0.0	0.0	0.0	0.0	0.06480428038468225	0.0	0.0	0.0	0.0	-0.007369282459571164	0.0	0.0	0.0	0.139997851036672	0.0	0.0	0.0	0.0	0.0	0.0	0.0	0.0	0.10376263318066785	0.0	0.0	0.09436652827979697	0.0	0.0	0.0	0.0	-0.00946292021313168	0.0	0.0	0.0	0.016532634883247355	0.058855480654725165	0.0	0.0	0.0	0.0	0.0	0.0	-0.03971340559886997	0.0
43	-0.020474396738067398	0.0	0.0	0.0	0.0	0.0	-0.005611462418654166	0.0	0.0	0.0	0.0	-0.19471973709278076	0.0	0.0	0.0	-0.1598013769415984	0.0	0.0	0.0	0.0	0.0	0.0	0.0	0.0	-0.039742408858824144	0.0	0.0	-0.166309152406729	0.0	0.0	0.0	0.0	-0.1122341320412787	0.0	0.0	0.0	-0.023751938040993126	-0.06832102023266287	0.0	0.0	0.0	0.0	0.0	0.0	0.04371701855987909	0.0
44	-0.022186593255883534	0.0	0.0	0.0	0.0	0.0	0.07935327545128384	0.0	0.0	0.0	0.0	-0.0025963313905704955	0.0	0.0	0.0	0.1828443700987691	0.0	0.0	0.0	0.0	0.0	0.0	0.0	0.0	0.11116204335362578	0.0	0.0	0.05563924415729905	0.0	0.0	0.0	0.0	0.24525776921107778	0.0	0.0	0.0	0.09770633254700985	-0.014017284147775633	0.0	0.0	0.0	0.0	0.0	0.0	-0.01711187375927343	0.0
45	0.05342449595469832	0.0	0.0	0.0	0.0	0.0	-0.07608962855610514	0.0	0.0	0.0	0.0	-0.1570526962888814	0.0	0.0	0.0	-0.11957754109001315	0.0	0.0	0.0	0.0	0.0	0.0	0.0	0.0	0.11780422576967442	0.0	0.0	-0.01978047912037817	0.0	0.0	0.0	0.0	-0.14157661595923463	0.0	0.0	0.0	-0.0728499271522054	0.06464858410846774	0.0	0.0	0.0	0.0	0.0	0.0	-0.031093917169273733	0.0
46	0.018518524899642515	0.0	0.0	0.0	0.0	0.0	0.049510685192249534	0.0	0.0	0.0	0.0	0.1139591798792227	0.0	0.0	0.0	0.137723889513154	0.0	0.0	0.0	0.0	0.0	0.0	0.0	0.0	0.0012266142033474717	0.0	0.0	0.051797397317590185	0.0	0.0	0.0	0.0	0.022811088200893455	0.0	0.0	0.0	0.08538058958054957	-0.03690348944049078	0.0	0.0	0.0	0.0	0.0	0.0	-0.0676383544710814	0.0
47	-0.024804485131255233	0.0	0.0	0.0	0.0	0.0	-0.07767451555378185	0.0	0.0	0.0	0.0	-0.16078243661762395	0.0	0.0	0.0	-0.12356045186692888	0.0	0.0	0.0	0.0	0.0	0.0	0.0	0.0	-0.03223582062870756	0.0	0.0	-0.016485396376235868	0.0	0.0	0.0	0.0	-0.12088783154187666	0.0	0.0	0.0	-0.0978467193517858	-0.04981031322350844	0.0	0.0	0.0	0.0	0.0	0.0	-0.03277623789098364	0.0
48	-0.015630876560404926	0.0	0.0	0.0	0.0	0.0	-0.12351429821728517	0.0	0.0	0.0	0.0	0.4477111272508119	0.0	0.0	0.0	0.48484457826099714	0.0	0.0	0.0	0.0	0.0	0.0	0.0	0.0	-0.056096793325129325	0.0	0.0	0.07881848148457893	0.0	0.0	0.0	0.0	0.12333507310692578	0.0	0.0	0.0	0.011802712763048255	0.026943568672781193	0.0	0.0	0.0	0.0	0.0	0.0	-0.08143410205830066	0.0
49	-0.03975838435904526	0.0	0.0	0.0	0.0	0.0	0.0650671549692047	0.0	0.0	0.0	0.0	-0.06628169030325944	0.0	0.0	0.0	0.077086537268672	0.0	0.0	0.0	0.0	0.0	0.0	0.0	0.0	0.02140804207054108	0.0	0.0	0.03577949926851336	0.0	0.0	0.0	0.0	0.15197795287471194	0.0	0.0	0.0	-0.049491628410761906	-0.05324217579053088	0.0	0.0	0.0	0.0	0.0	0.0	-0.05946033774172884	0.0
50	-0.016689788070564673	0.0	0.0	0.0	0.0	0.0	0.02475878143487422	0.0	0.0	0.0	0.0	0.19682230410184776	0.0	0.0	0.0	0.40860967767308176	0.0	0.0	0.0	0.0	0.0	0.0	0.0	0.0	0.10371348198693689	0.0	0.0	-0.06443384788409265	0.0	0.0	0.0	0.0	0.06621457861513934	0.0	0.0	0.0	-0.03491905477402886	0.0210399390826838	0.0	0.0	0.0	0.0	0.0	0.0	-0.09691251052795355	0.0
51	-0.013752899548025799	0.0	0.0	0.0	0.0	0.0	0.009884950141113662	0.0	0.0	0.0	0.0	-0.14151188692677233	0.0	0.0	0.0	-0.19550450925933432	0.0	0.0	0.0	0.0	0.0	0.0	0.0	0.0	-0.007315939724856479	0.0	0.0	0.04303429546101981	0.0	0.0	0.0	0.0	0.0840395584595631	0.0	0.0	0.0	0.056235347177619355	0.019354869446935624	0.0	0.0	0.0	0.0	0.0	0.0	0.07372736110619822	0.0
52	0.03412039900000456	0.0	0.0	0.0	0.0	0.0	-0.028575982716879313	0.0	0.0	0.0	0.0	-0.19559448540824045	0.0	0.0	0.0	0.6519879855050482	0.0	0.0	0.0	0.0	0.0	0.0	0.0	0.0	-0.03993589435464163	0.0	0.0	0.014269715547837559	0.0	0.0	0.0	0.0	0.007096827373639578	0.0	0.0	0.0	-0.04469080865073685	0.07093427656026435	0.0	0.0	0.0	0.0	0.0	0.0	-0.048478411737862256	0.0
53	-0.02281801010089498	0.0	0.0	0.0	0.0	0.0	-0.002506522830813252	0.0	0.0	0.0	0.0	-0.22511185517024795	0.0	0.0	0.0	0.06534097059054281	0.0	0.0	0.0	0.0	0.0	0.0	0.0	0.0	0.10548079222781395	0.0	0.0	0.04034718131823769	0.0	0.0	0.0	0.0	0.09315356751334705	0.0	0.0	0.0	0.10082321976685757	0.025182788627753548	0.0	0.0	0.0	0.0	0.0	0.0	0.06449634561336096	0.0
54	0.06234231692671013	0.0	0.0	0.0	0.0	0.0	-0.09803927936423414	0.0	0.0	0.0	0.0	-0.20870716625482535	0.0	0.0	0.0	-0.17473825657408382	0.0	0.0	0.0	0.0	0.0	0.0	0.0	0.0	0.09746671805499761	0.0	0.0	0.02585426690495492	0.0	0.0	0.0	0.0	0.009103127591113421	0.0	0.0	0.0	-0.0383106086436411	0.07307279376207203	0.0	0.0	0.0	0.0	0.0	0.0	0.09818278850353931	0.0
55	-0.018999396407972744	0.0	0.0	0.0	0.0	0.0	0.022798281144640515	0.0	0.0	0.0	0.0	0.04180058162265805	0.0	0.0	0.0	0.35396184393067176	0.0	0.0	0.0	0.0	0.0	0.0	0.0	0.0	-0.004104379978585021	0.0	0.0	0.07722220080729841	0.0	0.0	0.0	0.0	0.06553207887673482	0.0	0.0	0.0	-0.06688231351790537	0.029283853678945627	0.0	0.0	0.0	0.0	0.0	0.0	-0.08061911309760525	0.0
56	-0.004830023984955781	0.0	0.0	0.0	0.0	0.0	-0.08471351624919685	0.0	0.0	0.0	0.0	-0.1773474313498832	0.0	0.0	0.0	-0.1412498592313584	0.0	0.0	0.0	0.0	0.0	0.0	0.0	0.0	-0.035899830221342535	0.0	0.0	-0.4003920999167289	0.0	0.0	0.0	0.0	-0.1688711817811656	0.0	0.0	0.0	-0.06535163717341261	-0.07144048423271752	0.0	0.0	0.0	0.0	0.0	0.0	-0.040247973571437744	0.0
57	0.09462489207150176	0.0	0.0	0.0	0.0	0.0	-0.09739793875379987	0.0	0.0	0.0	0.0	0.30279260914988143	0.0	0.0	0.0	-0.10430345777896219	0.0	0.0	0.0	0.0	0.0	0.0	0.0	0.0	0.07484293135060133	0.0	0.0	-0.008415466669371909	0.0	0.0	0.0	0.0	-0.0749251243233702	0.0	0.0	0.0	-0.02006179193325363	-0.05265178384494583	0.0	0.0	0.0	0.0	0.0	0.0	-0.02988500325560377	0.0
58	0.04580907077658348	0.0	0.0	0.0	0.0	0.0	0.22172435000545918	0.0	0.0	0.0	0.0	0.18093832515136415	0.0	0.0	0.0	0.2199349771142712	0.0	0.0	0.0	0.0	0.0	0.0	0.0	0.0	-0.0038139375806512874	0.0	0.0	0.02047752549609972	0.0	0.0	0.0	0.0	0.04008253492216022	0.0	0.0	0.0	0.011905871929383785	0.1633679544833963	0.0	0.0	0.0	0.0	0.0	0.0	0.05576389568788352	0.0
59	0.09535607197259365	0.0	0.0	0.0	0.0	0.0	-0.09877619205964902	0.0	0.0	0.0	0.0	-0.19365524753679825	0.0	0.0	0.0	-0.10585911160837731	0.0	0.0	0.0	0.0	0.0	0.0	0.0	0.0	0.08254253061873089	0.0	0.0	-0.0066793115620659305	0.0	0.0	0.0	0.0	-0.049292107808539855	0.0	0.0	0.0	-0.16075250542069566	-0.09559295705543763	0.0	0.0	0.0	0.0	0.0	0.0	-0.031167881465923936	0.0
60	-0.006903678672394104	0.0	0.0	0.0	0.0	0.0	-0.014945102598410556	0.0	0.0	0.0	0.0	0.062394211189960413	0.0	0.0	0.0	0.11170810057612035	0.0	0.0	0.0	0.0	0.0	0.0	0.0	0.0	-0.0902219441669517	0.0	0.0	-0.0019722086829212218	0.0	0.0	0.0	0.0	0.11731730873857334	0.0	0.0	0.0	0.10335086440042833	0.022213224799614583	0.0	0.0	0.0	0.0	0.0	0.0	0.04686209862613437	0.0
61	0.07621245711451462	0.0	0.0	0.0	0.0	0.0	-0.06269102283570423	0.0	0.0	0.0	0.0	-0.12684400180888228	0.0	0.0	0.0	-0.06512927519145123	0.0	0.0	0.0	0.0	0.0	0.0	0.0	0.0	-0.05479641326508825	0.0	0.0	-0.052134998539398514	0.0	0.0	0.0	0.0	-0.07477875009970383	0.0	0.0	0.0	-0.11809848290514222	-0.1687771838121656	0.0	0.0	0.0	0.0	0.0	0.0	0.0024201949178969985	0.0
62	-0.07234876591776147	0.0	0.0	0.0	0.0	0.0	-0.11392013307016977	0.0	0.0	0.0	0.0	-0.22169407760594861	0.0	0.0	0.0	0.051288999739256894	0.0	0.0	0.0	0.0	0.0	0.0	0.0	0.0	-0.10036976576159391	0.0	0.0	0.01239717489987445	0.0	0.0	0.0	0.0	-0.05127878095825404	0.0	0.0	0.0	-0.031243780773859364	0.036151322847768244	0.0	0.0	0.0	0.0	0.0	0.0	0.24074116616660174	0.0
63	-0.10530424340315983	0.0	0.0	0.0	0.0	0.0	-0.07143804895175092	0.0	0.0	0.0	0.0	0.11762144700059085	0.0	0.0	0.0	-0.13986591673486468	0.0	0.0	0.0	0.0	0.0	0.0	0.0	0.0	-0.06257775677580502	0.0	0.0	0.03127327614551366	0.0	0.0	0.0	0.0	-0.000894767694758656	0.0	0.0	0.0	0.022820859596709906	0.026504949796006344	0.0	0.0	0.0	0.0	0.0	0.0	-0.0564155269153239	0.0
64	-0.06513830391158405	0.0	0.0	0.0	0.0	0.0	0.11742961938273319	0.0	0.0	0.0	0.0	0.11967538950595888	0.0	0.0	0.0	0.1288313414566018	0.0	0.0	0.0	0.0	0.0	0.0	0.0	0.0	-0.027167441332982545	0.0	0.0	0.08172012115192037	0.0	0.0	0.0	0.0	0.008154654084262195	0.0	0.0	0.0	0.11788865014085821	0.017473264035876956	0.0	0.0	0.0	0.0	0.0	0.0	-0.04901928534627577	0.0
65	-0.06327071431954048	0.0	0.0	0.0	0.0	0.0	0.009474757115919672	0.0	0.0	0.0	0.0	0.37225367079420835	0.0	0.0	0.0	0.16478471517913862	0.0	0.0	0.0	0.0	0.0	0.0	0.0	0.0	-0.06738934175493479	0.0	0.0	0.08861574846891739	0.0	0.0	0.0	0.0	0.07016982854372869	0.0	0.0	0.0	-0.17483593303075767	-0.02923377070804182	0.0	0.0	0.0	0.0	0.0	0.0	-0.01075596807069799	0.0
66	-0.03377990522906945	0.0	0.0	0.0	0.0	0.0	-0.11846812656825198	0.0	0.0	0.0	0.0	0.15619228381255995	0.0	0.0	0.0	-0.12808567416904298	0.0	0.0	0.0	0.0	0.0	0.0	0.0	0.0	-0.10441565509856068	0.0	0.0	0.0181261813939493	0.0	0.0	0.0	0.0	-0.07158413771941087	0.0	0.0	0.0	-0.22200512009806078	-0.040971388049258026	0.0	0.0	0.0	0.0	0.0	0.0	-0.04949713458139107	0.0
67	-0.00907207894636788	0.0	0.0	0.0	0.0	0.0	0.21624812501537685	0.0	0.0	0.0	0.0	0.256308821741472	0.0	0.0	0.0	-0.20175053032757856	0.0	0.0	0.0	0.0	0.0	0.0	0.0	0.0	0.052508502661237265	0.0	0.0	-0.28060746431859923	0.0	0.0	0.0	0.0	-0.021023345573997636	0.0	0.0	0.0	0.17981555290705184	0.19801518340681204	0.0	0.0	0.0	0.0	0.0	0.0	0.034346805804360524	0.0
68	-0.05138185136285245	0.0	0.0	0.0	0.0	0.0	0.06347399418025387	0.0	0.0	0.0	0.0	-0.016513695450355338	0.0	0.0	0.0	0.39473282226869016	0.0	0.0	0.0	0.0	0.0	0.0	0.0	0.0	-0.10382259978679605	0.0	0.0	0.017286411086491003	0.0	0.0	0.0	0.0	0.0015775017012168563	0.0	0.0	0.0	-0.09278988846381452	0.16198350441831488	0.0	0.0	0.0	0.0	0.0	0.0	0.1889287093869628	0.0
69	0.023413250532744203	0.0	0.0	0.0	0.0	0.0	0.13143401521234516	0.0	0.0	0.0	0.0	0.1317388811156796	0.0	0.0	0.0	0.04720598974997766	0.0	0.0	0.0	0.0	0.0	0.0	0.0	0.0	0.03374090411769139	0.0	0.0	0.011969170643134542	0.0	0.0	0.0	0.0	-0.0041049012816755884	0.0	0.0	0.0	0.11377035222446094	-0.11746526680304337	0.0	0.0	0.0	0.0	0.0	0.0	0.0654039860565844	0.0
70	0.07967411318440717	0.0	0.0	0.0	0.0	0.0	-0.06921614601663019	0.0	0.0	0.0	0.0	-0.13892518689465133	0.0	0.0	0.0	-0.0724942732079511	0.0	0.0	0.0	0.0	0.0	0.0	0.0	0.0	-0.06060115469913725	0.0	0.0	-0.04391544565438903	0.0	0.0	0.0	0.0	-0.04132156856586809	0.0	0.0	0.0	0.07200338889576681	-0.11294382204875167	0.0	0.0	0.0	0.0	0.0	0.0	-0.003653389896258863	0.0
71	-0.07942572271492448	0.0	0.0	0.0	0.0	0.0	0.17621970182297114	0.0	0.0	0.0	0.0	-0.26137235486936794	0.0	0.0	0.0	-0.14714118432282977	0.0	0.0	0.0	0.0	0.0	0.0	0.0	0.0	-0.11943430263774854	0.0	0.0	0.03939268725165405	0.0	0.0	0.0	0.0	-0.011161205232752155	0.0	0.0	0.0	-0.07000191695628392	-0.10646455923260914	0.0	0.0	0.0	0.0	0.0	0.0	0.10709050423373548	0.0
72	0.09232134392886501	0.0	0.0	0.0	0.0	0.0	-0.09305581605864599	0.0	0.0	0.0	0.0	-0.18306404192855433	0.0	0.0	0.0	-0.09940244301640759	0.0	0.0	0.0	0.0	0.0	0.0	0.0	0.0	-0.08180889540071677	0.0	0.0	-0.013885142281066553	0.0	0.0	0.0	0.0	-0.06565680041578	0.0	0.0	0.0	0.09444739339721162	-0.06264680664579168	0.0	0.0	0.0	0.0	0.0	0.0	-0.025843355346246932	0.0
73	-0.07034784244933108	0.0	0.0	0.0	0.0	0.0	0.15910815585805643	0.0	0.0	0.0	0.0	-0.19276213447317975	0.0	0.0	0.0	-0.10531464714604502	0.0	0.0	0.0	0.0	0.0	0.0	0.0	0.0	-0.08646861373342736	0.0	0.0	-0.0072869498033967155	0.0	0.0	0.0	0.0	0.007173288167826435	0.0	0.0	0.0	-0.25421543600028923	-0.1455495446746973	0.0	0.0	0.0	0.0	0.0	0.0	-0.0307188859491754	0.0
74	-0.13864081013059282	0.0	0.0	0.0	0.0	0.0	-0.10327543275045883	0.0	0.0	0.0	0.0	-0.20198553618023513	0.0	0.0	0.0	-0.11093746765542215	0.0	0.0	0.0	0.0	0.0	0.0	0.0	0.0	-0.09090025364886004	0.0	0.0	-0.00101171789753588	0.0	0.0	0.0	0.0	-0.03246942757877996	0.0	0.0	0.0	-0.1841232200535378	-0.1177484548071713	0.0	0.0	0.0	0.0	0.0	0.0	-0.035355774809426185	0.0
75	-0.02582874960652352	0.0	0.0	0.0	0.0	0.0	-0.14687053639247244	0.0	0.0	0.0	0.0	0.22927996888076024	0.0	0.0	0.0	-0.16014387233925836	0.0	0.0	0.0	0.0	0.0	0.0	0.0	0.0	0.049524294281690875	0.0	0.0	-0.42163245190244353	0.0	0.0	0.0	0.0	-0.03417115096190737	0.0	0.0	0.0	0.07451375408564823	-0.01056917701890694	0.0	0.0	0.0	0.0	0.0	0.0	-0.07593409833068285	0.0
76	0.03734276087832892	0.0	0.0	0.0	0.0	0.0	0.25579609246888	0.0	0.0	0.0	0.0	0.3388534193843934	0.0	0.0	0.0	0.30537515261258424	0.0	0.0	0.0	0.0	0.0	0.0	0.0	0.0	0.010382949362372417	0.0	0.0	0.05152632679436535	0.0	0.0	0.0	0.0	-0.007548045810647703	0.0	0.0	0.0	-0.0031185947943158546	0.1768383317436584	0.0	0.0	0.0	0.0	0.0	0.0	-0.07417714074870144	0.0
77	0.08104608939705527	0.0	0.0	0.0	0.0	0.0	-0.07180228213416359	0.0	0.0	0.0	0.0	-0.1437133860177336	0.0	0.0	0.0	-0.07541328130142425	0.0	0.0	0.0	0.0	0.0	0.0	0.0	0.0	-0.06290177816007361	0.0	0.0	-0.04065774737092477	0.0	0.0	0.0	0.0	-0.06004102634498165	0.0	0.0	0.0	0.07443812270546188	0.13684470221620243	0.0	0.0	0.0	0.0	0.0	0.0	-0.00606056545682213	0.0
78	-0.04022970662432916	0.0	0.0	0.0	0.0	0.0	-0.13015279969134846	0.0	0.0	0.0	0.0	-0.03179187114216386	0.0	0.0	0.0	-0.14127432854212998	0.0	0.0	0.0	0.0	0.0	0.0	0.0	0.0	0.11003361777291176	0.0	0.0	0.03284510485582063	0.0	0.0	0.0	0.0	-0.0788749179035143	0.0	0.0	0.0	-0.10857820418172999	0.05001421790598894	0.0	0.0	0.0	0.0	0.0	0.0	-0.06037322860613825	0.0
79	0.11533681069692595	0.0	0.0	0.0	0.0	0.0	-0.13643931594884892	0.0	0.0	0.0	0.0	0.13007154426890266	0.0	0.0	0.0	-0.0929258465035332	0.0	0.0	0.0	0.0	0.0	0.0	0.0	0.0	-0.028254297405361208	0.0	0.0	-0.08971881298966349	0.0	0.0	0.0	0.0	0.005790694365573471	0.0	0.0	0.0	0.08904528829962478	-0.037718411193365595	0.0	0.0	0.0	0.0	0.0	0.0	-0.02050239556053042	0.0
80	0.0002980446468463157	0.0	0.0	0.0	0.0	0.0	0.02594266910227664	0.0	0.0	0.0	0.0	0.2262764602607487	0.0	0.0	0.0	0.034912815542784505	0.0	0.0	0.0	0.0	0.0	0.0	0.0	0.0	-0.004289455407330804	0.0	0.0	0.06060582002220703	0.0	0.0	0.0	0.0	0.040307575480838874	0.0	0.0	0.0	0.012409109138508744	-0.03823357235118136	0.0	0.0	0.0	0.0	0.0	0.0	-0.0808861519273292	0.0
81	-0.05208649539021244	0.0	0.0	0.0	0.0	0.0	-0.10159705458854891	0.0	0.0	0.0	0.0	-0.19887803971530796	0.0	0.0	0.0	-0.10904305869322262	0.0	0.0	0.0	0.0	0.0	0.0	0.0	0.0	-0.08940717053175976	0.0	0.0	-0.0031259336265488185	0.0	0.0	0.0	0.0	-0.0012639625084613789	0.0	0.0	0.0	-0.18310215045029013	-0.12748448639180904	0.0	0.0	0.0	0.0	0.0	0.0	-0.03379354037584761	0.0
82	0.0878811212519392	0.0	0.0	0.0	0.0	0.0	0.13057660934305665	0.0	0.0	0.0	0.0	-0.16756765785720604	0.0	0.0	0.0	-0.08995545274698133	0.0	0.0	0.0	0.0	0.0	0.0	0.0	0.0	-0.07436322661422905	0.0	0.0	-0.02442825932600732	0.0	0.0	0.0	0.0	-0.07549577600787076	0.0	0.0	0.0	-0.06481838024370692	0.05600777842686448	0.0	0.0	0.0	0.0	0.0	0.0	-0.018052844539411465	0.0
83	-0.025540606055039283	0.0	0.0	0.0	0.0	0.0	-0.13941625173011715	0.0	0.0	0.0	0.0	0.22827434743643815	0.0	0.0	0.0	0.008624158200960045	0.0	0.0	0.0	0.0	0.0	0.0	0.0	0.0	0.003332537992900877	0.0	0.0	0.044514069842255775	0.0	0.0	0.0	0.0	-0.006279573198256759	0.0	0.0	0.0	-0.04693154700312277	-0.04206563701671073	0.0	0.0	0.0	0.0	0.0	0.0	0.18094915527171213	0.0
84	0.07592375817951824	0.0	0.0	0.0	0.0	0.0	0.16920725764338068	0.0	0.0	0.0	0.0	-0.2524645183275981	0.0	0.0	0.0	0.15586315469402684	0.0	0.0	0.0	0.0	0.0	0.0	0.0	0.0	-0.05431230316399697	0.0	0.0	0.0333321532041838	0.0	0.0	0.0	0.0	-0.0019281056380364785	0.0	0.0	0.0	-0.1049817744920154	0.1689448746068079	0.0	0.0	0.0	0.0	0.0	0.0	0.14524274785068533	0.0
85	-0.04112753372206783	0.0	0.0	0.0	0.0	0.0	0.26863536515666403	0.0	0.0	0.0	0.0	-0.22716921303347845	0.0	0.0	0.0	-0.1262900782441622	0.0	0.0	0.0	0.0	0.0	0.0	0.0	0.0	-0.10300045172163994	0.0	0.0	-0.05633134137258222	0.0	0.0	0.0	0.0	0.014301562436090343	0.0	0.0	0.0	0.06272401479406757	-0.11267700288332876	0.0	0.0	0.0	0.0	0.0	0.0	-0.04801638684496482	0.0
86	0.03821908624595277	0.0	0.0	0.0	0.0	0.0	-0.10015060981872251	0.0	0.0	0.0	0.0	-0.1961999650650548	0.0	0.0	0.0	-0.10741043620237241	0.0	0.0	0.0	0.0	0.0	0.0	0.0	0.0	-0.08812041507064924	0.0	0.0	-0.0049479880079263015	0.0	0.0	0.0	0.0	-0.0590078005336749	0.0	0.0	0.0	-0.13410573306844772	-0.08379716936947215	0.0	0.0	0.0	0.0	0.0	0.0	-0.03244718954921285	0.0
87	-0.01582825032298347	0.0	0.0	0.0	0.0	0.0	-0.015655649353646016	0.0	0.0	0.0	0.0	0.0610786426368356	0.0	0.0	0.0	-0.012039789706594257	0.0	0.0	0.0	0.0	0.0	0.0	0.0	0.0	-0.10301053607218498	0.0	0.0	0.0161365234086201	0.0	0.0	0.0	0.0	-0.06117763325123282	0.0	0.0	0.0	0.021578528732644438	-0.0005433396444750531	0.0	0.0	0.0	0.0	0.0	0.0	0.0462007216892268	0.0
88	-0.049486041578964045	0.0	0.0	0.0	0.0	0.0	0.10491489908604454	0.0	0.0	0.0	0.0	0.10506450057984282	0.0	0.0	0.0	-0.09632831710361212	0.0	0.0	0.0	0.0	0.0	0.0	0.0	0.0	-0.0025944992223484484	0.0	0.0	0.052424062088238146	0.0	0.0	0.0	0.0	-0.012230555987980682	0.0	0.0	0.0	0.010615348795019564	0.016237532647356695	0.0	0.0	0.0	0.0	0.0	0.0	0.09439953790727575	0.0
89	-0.06108529401194314	0.0	0.0	0.0	0.0	0.0	-0.06571075192527731	0.0	0.0	0.0	0.0	0.10170180576572485	0.0	0.0	0.0	0.19714395410401692	0.0	0.0	0.0	0.0	0.0	0.0	0.0	0.0	-0.1201630318891169	0.0	0.0	0.04042457276947244	0.0	0.0	0.0	0.0	0.04255233723878399	0.0	0.0	0.0	0.017428860461791724	0.07398721110705425	0.0	0.0	0.0	0.0	0.0	0.0	-0.00039056899149708397	0.0
90	0.013271625979501139	0.0	0.0	0.0	0.0	0.0	0.1362250946481967	0.0	0.0	0.0	0.0	0.1463152318938511	0.0	0.0	0.0	0.3373729087113436	0.0	0.0	0.0	0.0	0.0	0.0	0.0	0.0	-0.11733688813457041	0.0	0.0	0.03642273421816802	0.0	0.0	0.0	0.0	-0.01103167694647149	0.0	0.0	0.0	0.11670018889382608	0.170285708728288	0.0	0.0	0.0	0.0	0.0	0.0	0.002849713666835843	0.0
91	0.052508443110221535	0.0	0.0	0.0	0.0	0.0	-0.018009630999684514	0.0	0.0	0.0	0.0	-0.04411695594426972	0.0	0.0	0.0	-0.10011752334518782	0.0	0.0	0.0	0.0	0.0	0.0	0.0	0.0	-0.08237248773351095	0.0	0.0	-0.013087091749855007	0.0	0.0	0.0	0.0	-0.09545384821631944	0.0	0.0	0.0	0.09504383924366946	-0.09072973094377342	0.0	0.0	0.0	0.0	0.0	0.0	-0.026433050145356296	0.0
92	-0.0049330565570676	0.0	0.0	0.0	0.0	0.0	0.003944441423234991	0.0	0.0	0.0	0.0	-0.1632924908195373	0.0	0.0	0.0	-0.15829282757764931	0.0	0.0	0.0	0.0	0.0	0.0	0.0	0.0	-0.12822349789808166	0.0	0.0	0.05183824681357032	0.0	0.0	0.0	0.0	0.006588946336639759	0.0	0.0	0.0	-0.10534382443557169	-0.07636790223488502	0.0	0.0	0.0	0.0	0.0	0.0	0.10180421290683879	0.0
93	-0.06880453365517901	0.0	0.0	0.0	0.0	0.0	0.13558425410693112	0.0	0.0	0.0	0.0	0.286209685021196	0.0	0.0	0.0	0.24907075327887668	0.0	0.0	0.0	0.0	0.0	0.0	0.0	0.0	-0.07847495305288706	0.0	0.0	0.04999957279442373	0.0	0.0	0.0	0.0	0.04983917329068936	0.0	0.0	0.0	0.023138096915493248	0.08688330056921359	0.0	0.0	0.0	0.0	0.0	0.0	-0.07304899302111546	0.0
94	0.05133924694205052	0.0	0.0	0.0	0.0	0.0	0.13709072286161972	0.0	0.0	0.0	0.0	0.3214612308793531	0.0	0.0	0.0	0.44734614855926835	0.0	0.0	0.0	0.0	0.0	0.0	0.0	0.0	-0.08870486991079456	0.0	0.0	-0.004120396026086405	0.0	0.0	0.0	0.0	0.11659934777263739	0.0	0.0	0.0	-0.00827375145606542	0.15269626124992236	0.0	0.0	0.0	0.0	0.0	0.0	0.09675501680319942	0.0
95	-0.05513389228514677	0.0	0.0	0.0	0.0	0.0	-0.12089979674821609	0.0	0.0	0.0	0.0	0.20829229608706828	0.0	0.0	0.0	0.18448178864671677	0.0	0.0	0.0	0.0	0.0	0.0	0.0	0.0	0.10622914346956946	0.0	0.0	0.021189302363303523	0.0	0.0	0.0	0.0	-0.038410226899608026	0.0	0.0	0.0	0.12066128087272816	0.08011802968913223	0.0	0.0	0.0	0.0	0.0	0.0	-0.05176053324353992	0.0
96	-0.04908911792172967	0.0	0.0	0.0	0.0	0.0	0.18275347426471453	0.0	0.0	0.0	0.0	-0.22605085305443057	0.0	0.0	0.0	-0.12560829752737454	0.0	0.0	0.0	0.0	0.0	0.0	0.0	0.0	-0.10246310456054002	0.0	0.0	0.01536135670877487	0.0	0.0	0.0	0.0	0.005531899428952274	0.0	0.0	0.0	0.11630559931738922	-0.07232554000316113	0.0	0.0	0.0	0.0	0.0	0.0	0.07018379332211334	0.0
97	0.014910492536830314	0.0	0.0	0.0	0.0	0.0	-0.1268332597371487	0.0	0.0	0.0	0.0	-0.24560256227357735	0.0	0.0	0.0	-0.13752751725589413	0.0	0.0	0.0	0.0	0.0	0.0	0.0	0.0	0.21871567115331486	0.0	0.0	0.02866355403281031	0.0	0.0	0.0	0.0	-0.02741809773709842	0.0	0.0	0.0	-0.07292087811745555	-0.06302899606751489	0.0	0.0	0.0	0.0	0.0	0.0	-0.05728340073672048	0.0
98	-0.04209290155039651	0.0	0.0	0.0	0.0	0.0	-0.08539859878057823	0.0	0.0	0.0	0.0	-0.16888679858566993	0.0	0.0	0.0	-0.09075963452051153	0.0	0.0	0.0	0.0	0.0	0.0	0.0	0.0	-0.07499704447145854	0.0	0.0	-0.02353076898020094	0.0	0.0	0.0	0.0	-0.07942964165357705	0.0	0.0	0.0	0.08723845892980467	-0.13153207029691494	0.0	0.0	0.0	0.0	0.0	0.0	-0.018716017319171975	0.0
99	-0.002676747810571153	0.0	0.0	0.0	0.0	0.0	-0.1413177876353723	0.0	0.0	0.0	0.0	0.19033067850646673	0.0	0.0	0.0	-0.15387640696761462	0.0	0.0	0.0	0.0	0.0	0.0	0.0	0.0	0.06474636532997691	0.0	0.0	0.04690939242891229	0.0	0.0	0.0	0.0	-0.06671987369639625	0.0	0.0	0.0	-0.022863585442808282	-0.0071030247793463595	0.0	0.0	0.0	0.0	0.0	0.0	0.11117971147237267	0.0
100	0.08159668191335365	0.0	0.0	0.0	0.0	0.0	-0.07284013335878121	0.0	0.0	0.0	0.0	-0.14563495475880336	0.0	0.0	0.0	-0.07658471852931806	0.0	0.0	0.0	0.0	0.0	0.0	0.0	0.0	-0.06382504931356332	0.0	0.0	-0.039350389212162024	0.0	0.0	0.0	0.0	-0.1018618185779131	0.0	0.0	0.0	0.07541521414658056	-0.11384457257443148	0.0	0.0	0.0	0.0	0.0	0.0	-0.007026597401723339	0.0
101	-0.0013352531490587335	0.0	0.0	0.0	0.0	0.0	0.05704649259296004	0.0	0.0	0.0	0.0	-0.1392882676247538	0.0	0.0	0.0	0.024716693155959615	0.0	0.0	0.0	0.0	0.0	0.0	0.0	0.0	-0.06077560693564965	0.0	0.0	0.04766127942840664	0.0	0.0	0.0	0.0	-0.06765681934771828	0.0	0.0	0.0	0.1404458686281456	-0.07572884331065678	0.0	0.0	0.0	0.0	0.0	0.0	-0.07132118333638368	0.0
102	0.08983889120284753	0.0	0.0	0.0	0.0	0.0	0.22189760231310413	0.0	0.0	0.0	0.0	0.5333678955526863	0.0	0.0	0.0	0.1946169528457415	0.0	0.0	0.0	0.0	0.0	0.0	0.0	0.0	-0.07764614904295147	0.0	0.0	-0.019779619102002478	0.0	0.0	0.0	0.0	-0.023157676299990514	0.0	0.0	0.0	0.09004198787539207	0.14590258054035612	0.0	0.0	0.0	0.0	0.0	0.0	-0.021487813699653847	0.0
103	0.10568387848047492	0.0	0.0	0.0	0.0	0.0	0.22942705453491116	0.0	0.0	0.0	0.0	-0.22969930836563526	0.0	0.0	0.0	0.20311555113137048	0.0	0.0	0.0	0.0	0.0	0.0	0.0	0.0	0.003038378750639952	0.0	0.0	0.017843619099934184	0.0	0.0	0.0	0.0	-0.04146430836307572	0.0	0.0	0.0	-0.06312689527152825	0.16222524650946396	0.0	0.0	0.0	0.0	0.0	0.0	-0.04928834389873568	0.0
104	-0.06859147803245792	0.0	0.0	0.0	0.0	0.0	0.08380153335782144	0.0	0.0	0.0	0.0	0.34605962027734266	0.0	0.0	0.0	-0.15851687715977736	0.0	0.0	0.0	0.0	0.0	0.0	0.0	0.0	0.18065616184448285	0.0	0.0	0.05208829269070971	0.0	0.0	0.0	0.0	-0.06183435346348409	0.0	0.0	0.0	-0.020781696257821326	0.1770821380200565	0.0	0.0	0.0	0.0	0.0	0.0	-0.07459238809631996	0.0
105	0.03899983234634318	0.0	0.0	0.0	0.0	0.0	-0.1206736311765761	0.0	0.0	0.0	0.0	-0.23419808596922267	0.0	0.0	0.0	-0.13057505814161982	0.0	0.0	0.0	0.0	0.0	0.0	0.0	0.0	0.10450436351153167	0.0	0.0	0.0209044066110981	0.0	0.0	0.0	0.0	-0.062137102305861745	0.0	0.0	0.0	-0.17755804561695834	-0.07087362902016793	0.0	0.0	0.0	0.0	0.0	0.0	-0.05155001832400352	0.0
106	0.07903319616368357	0.0	0.0	0.0	0.0	0.0	-0.06800803567159978	0.0	0.0	0.0	0.0	0.08125293983752584	0.0	0.0	0.0	-0.07113066212381547	0.0	0.0	0.0	0.0	0.0	0.0	0.0	0.0	0.045189550934456243	0.0	0.0	-0.04543727544925523	0.0	0.0	0.0	0.0	-0.006037711394499353	0.0	0.0	0.0	0.07086600595488242	0.1347711263083067	0.0	0.0	0.0	0.0	0.0	0.0	-0.002528880757971668	0.0
107	0.08114419383055312	0.0	0.0	0.0	0.0	0.0	0.12325994402235226	0.0	0.0	0.0	0.0	-0.2734255877237585	0.0	0.0	0.0	0.021810301934473926	0.0	0.0	0.0	0.0	0.0	0.0	0.0	0.0	-0.06306628637766962	0.0	0.0	0.047593222561612476	0.0	0.0	0.0	0.0	-0.012185482648326315	0.0	0.0	0.0	-0.2036159967777836	0.008306951194812257	0.0	0.0	0.0	0.0	0.0	0.0	0.07411537992652449	0.0
108	-0.05008153268807406	0.0	0.0	0.0	0.0	0.0	0.02916422589916312	0.0	0.0	0.0	0.0	0.4226250075697834	0.0	0.0	0.0	-0.07255439441790514	0.0	0.0	0.0	0.0	0.0	0.0	0.0	0.0	-0.06064853937971752	0.0	0.0	0.07473927139371064	0.0	0.0	0.0	0.0	0.03895128113389257	0.0	0.0	0.0	-0.06640976502366885	0.18690915921525594	0.0	0.0	0.0	0.0	0.0	0.0	0.04699102054143519	0.0
109	0.012795010855695154	0.0	0.0	0.0	0.0	0.0	-0.10460255956842139	0.0	0.0	0.0	0.0	0.03549698601933211	0.0	0.0	0.0	0.23349758743082613	0.0	0.0	0.0	0.0	0.0	0.0	0.0	0.0	0.023204830139493593	0.0	0.0	0.0006600343074253841	0.0	0.0	0.0	0.0	-0.05490439403126981	0.0	0.0	0.0	-0.08446891053465773	0.15477022859701003	0.0	0.0	0.0	0.0	0.0	0.0	-0.036591064483588634	0.0
110	-0.08800032219856666	0.0	0.0	0.0	0.0	0.0	0.21498668846576274	0.0	0.0	0.0	0.0	-0.1965244176593437	0.0	0.0	0.0	-0.10760823076444752	0.0	0.0	0.0	0.0	0.0	0.0	0.0	0.0	-0.08827630734479991	0.0	0.0	-0.00472724349995743	0.0	0.0	0.0	0.0	-0.023733445008889652	0.0	0.0	0.0	0.10129181048190786	-0.11655902307718294	0.0	0.0	0.0	0.0	0.0	0.0	-0.032610301887580316	0.0
111	-0.08019315821024586	0.0	0.0	0.0	0.0	0.0	0.03688196088322654	0.0	0.0	0.0	0.0	0.057514149370101096	0.0	0.0	0.0	0.1899959012019833	0.0	0.0	0.0	0.0	0.0	0.0	0.0	0.0	-0.10226629279956767	0.0	0.0	0.01508266993244151	0.0	0.0	0.0	0.0	0.022289367456237566	0.0	0.0	0.0	-0.07915768222236924	0.16102742162323863	0.0	0.0	0.0	0.0	0.0	0.0	-0.047248225759594205	0.0
112	0.010391651931965565	0.0	0.0	0.0	0.0	0.0	0.11584213703655807	0.0	0.0	0.0	0.0	-0.238059364245034	0.0	0.0	0.0	-0.13292899168709654	0.0	0.0	0.0	0.0	0.0	0.0	0.0	0.0	-0.10823292780010334	0.0	0.0	0.0235314651957027	0.0	0.0	0.0	0.0	-0.004922171434406898	0.0	0.0	0.0	-0.24068417467685155	0.1646928919419655	0.0	0.0	0.0	0.0	0.0	0.0	0.16859886443222075	0.0
113	0.07218581179087251	0.0	0.0	0.0	0.0	0.0	0.3384293795550586	0.0	0.0	0.0	0.0	0.06294968781522628	0.0	0.0	0.0	-0.13394064083194596	0.0	0.0	0.0	0.0	0.0	0.0	0.0	0.0	-0.012767712214829752	0.0	0.0	0.04647755075843138	0.0	0.0	0.0	0.0	0.2056878014945313	0.0	0.0	0.0	-0.03325735925907204	-0.01937610372059085	0.0	0.0	0.0	0.0	0.0	0.0	-0.06310960463407052	0.0
114	0.10137589349116886	0.0	0.0	0.0	0.0	0.0	-0.10499973584931474	0.0	0.0	0.0	0.0	-0.07347894117497782	0.0	0.0	0.0	-0.06755267074323439	0.0	0.0	0.0	0.0	0.0	0.0	0.0	0.0	0.02632325089718247	0.0	0.0	-0.027175713531001074	0.0	0.0	0.0	0.0	-0.2413104358011827	0.0	0.0	0.0	-0.06903788202063157	-0.061755044903839394	0.0	0.0	0.0	0.0	0.0	0.0	-0.0074134896443168365	0.0
115	-0.12094184989634105	0.0	0.0	0.0	0.0	0.0	-0.15845236952462444	0.0	0.0	0.0	0.0	-0.13650615656848258	0.0	0.0	0.0	-0.12812754153127331	0.0	0.0	0.0	0.0	0.0	0.0	0.0	0.0	-0.0671726820088854	0.0	0.0	0.040028283842135914	0.0	0.0	0.0	0.0	-0.0661521855455974	0.0	0.0	0.0	-0.16444869297803552	-0.10437992185070222	0.0	0.0	0.0	0.0	0.0	0.0	0.12662877364084735	0.0
116	0.00047270656439355716	0.0	0.0	0.0	0.0	0.0	0.13068115654640766	0.0	0.0	0.0	0.0	-0.07394730093969164	0.0	0.0	0.0	-0.1308268063283942	0.0	0.0	0.0	0.0	0.0	0.0	0.0	0.0	0.18222825218233202	0.0	0.0	0.04302294783357641	0.0	0.0	0.0	0.0	-0.0730844153305486	0.0	0.0	0.0	0.10063646676630386	0.06223531604988477	0.0	0.0	0.0	0.0	0.0	0.0	-0.06049725657858494	0.0
117	-0.0007941896432596364	0.0	0.0	0.0	0.0	0.0	-0.12510824405094242	0.0	0.0	0.0	0.0	-0.09718934028018586	0.0	0.0	0.0	-0.0903405149017245	0.0	0.0	0.0	0.0	0.0	0.0	0.0	0.0	-0.05024239244938121	0.0	0.0	-0.0018940381589581071	0.0	0.0	0.0	0.0	-0.12822933861551497	0.0	0.0	0.0	-0.19138433226254853	-0.14139672812136456	0.0	0.0	0.0	0.0	0.0	0.0	-0.026531326609716847	0.0
118	-0.029794774320464797	0.0	0.0	0.0	0.0	0.0	-0.08598834883002966	0.0	0.0	0.0	0.0	0.064818313511581	0.0	0.0	0.0	-0.15016394637380776	0.0	0.0	0.0	0.0	0.0	0.0	0.0	0.0	0.08948782166649927	0.0	0.0	-0.051078019469087674	0.0	0.0	0.0	0.0	0.0008380686195966283	0.0	0.0	0.0	0.16434521464642937	-0.05073586992121992	0.0	0.0	0.0	0.0	0.0	0.0	-0.07672012909755443	0.0
119	0.02780943887681734	0.0	0.0	0.0	0.0	0.0	0.20440446416683183	0.0	0.0	0.0	0.0	0.08609397972524618	0.0	0.0	0.0	-0.13548989851966312	0.0	0.0	0.0	0.0	0.0	0.0	0.0	0.0	-0.07047134948213925	0.0	0.0	0.04819635441778976	0.0	0.0	0.0	0.0	-0.07323815072810681	0.0	0.0	0.0	-0.15947830289948212	0.15796009238055278	0.0	0.0	0.0	0.0	0.0	0.0	-0.06440935267891265	0.0
120	-0.030508271125558328	0.0	0.0	0.0	0.0	0.0	-0.13473650030078457	0.0	0.0	0.0	0.0	-0.13162831616887766	0.0	0.0	0.0	-0.12343949446960359	0.0	0.0	0.0	0.0	0.0	0.0	0.0	0.0	-0.06507222581261538	0.0	0.0	-0.06774637010403599	0.0	0.0	0.0	0.0	0.12384710969528936	0.0	0.0	0.0	0.04005909878232977	-0.04316973783142139	0.0	0.0	0.0	0.0	0.0	0.0	0.08221678366183623	0.0
121	-0.1315935312045035	0.0	0.0	0.0	0.0	0.0	-0.13484160363840847	0.0	0.0	0.0	0.0	-0.10866616581787696	0.0	0.0	0.0	-0.10137078523275636	0.0	0.0	0.0	0.0	0.0	0.0	0.0	0.0	-0.05518445027400889	0.0	0.0	0.01034335085579479	0.0	0.0	0.0	0.0	0.27233567895445354	0.0	0.0	0.0	-0.1899492674369737	0.027125656599342386	0.0	0.0	0.0	0.0	0.0	0.0	-0.0357851598554737	0.0
122	0.010146697488808512	0.0	0.0	0.0	0.0	0.0	-0.19471868507498108	0.0	0.0	0.0	0.0	0.2706311195738841	0.0	0.0	0.0	0.1517966421200422	0.0	0.0	0.0	0.0	0.0	0.0	0.0	0.0	-0.004720228844755825	0.0	0.0	0.08562456614665614	0.0	0.0	0.0	0.0	-0.06841645795599208	0.0	0.0	0.0	-0.06979870228457936	0.09705348932217803	0.0	0.0	0.0	0.0	0.0	0.0	0.2890225016674934	0.0
123	-0.006235491628607934	0.0	0.0	0.0	0.0	0.0	0.09296078044003299	0.0	0.0	0.0	0.0	0.044060307298241584	0.0	0.0	0.0	-0.13247022363004407	0.0	0.0	0.0	0.0	0.0	0.0	0.0	0.0	-0.0691183991492641	0.0	0.0	0.04484621564391155	0.0	0.0	0.0	0.0	-0.06881117506727433	0.0	0.0	0.0	-0.17579976826202787	0.15670682691399768	0.0	0.0	0.0	0.0	0.0	0.0	-0.06187599972868475	0.0
124	-0.07177005007003515	0.0	0.0	0.0	0.0	0.0	-0.21326161039976146	0.0	0.0	0.0	0.0	0.04679380172076908	0.0	0.0	0.0	-0.09249505315619143	0.0	0.0	0.0	0.0	0.0	0.0	0.0	0.0	0.11401326915684011	0.0	0.0	0.0004962861010827324	0.0	0.0	0.0	0.0	0.05594969681979971	0.0	0.0	0.0	-0.07570375272333482	0.1806831129691424	0.0	0.0	0.0	0.0	0.0	0.0	0.12404727381617912	0.0
125	0.038410301438587126	0.0	0.0	0.0	0.0	0.0	-0.16561659805296727	0.0	0.0	0.0	0.0	0.09344406926356538	0.0	0.0	0.0	-0.1362463597739153	0.0	0.0	0.0	0.0	0.0	0.0	0.0	0.0	0.1631287631831833	0.0	0.0	0.0490356004530235	0.0	0.0	0.0	0.0	-0.08661714749319833	0.0	0.0	0.0	0.15355334853906902	0.029061840209247285	0.0	0.0	0.0	0.0	0.0	0.0	-0.06504398502187839	0.0
126	0.07530268285884759	0.0	0.0	0.0	0.0	0.0	0.2635295621121402	0.0	0.0	0.0	0.0	-0.016923566858562104	0.0	0.0	0.0	-0.013197826249515297	0.0	0.0	0.0	0.0	0.0	0.0	0.0	0.0	-0.07462817834864653	0.0	0.0	0.05848938086796891	0.0	0.0	0.0	0.0	0.13185688849623517	0.0	0.0	0.0	0.16016082336318466	-0.0613994681859248	0.0	0.0	0.0	0.0	0.0	0.0	-0.0721928717162896	0.0
127	0.06827246622829937	0.0	0.0	0.0	0.0	0.0	0.25072752416240174	0.0	0.0	0.0	0.0	-0.04444237446336843	0.0	0.0	0.0	0.20344040242198091	0.0	0.0	0.0	0.0	0.0	0.0	0.0	0.0	-0.0722593630251927	0.0	0.0	0.05262378486608508	0.0	0.0	0.0	0.0	0.013321125870370504	0.0	0.0	0.0	0.024161743881643764	-0.07900838753816529	0.0	0.0	0.0	0.0	0.0	0.0	0.1339008864269878	0.0
128	0.03190586307014888	0.0	0.0	0.0	0.0	0.0	0.022796436214401312	0.0	0.0	0.0	0.0	-0.03867206587751791	0.0	0.0	0.0	-0.10607408264021541	0.0	0.0	0.0	0.0	0.0	0.0	0.0	0.0	0.08386945171681175	0.0	0.0	-0.06428922301183845	0.0	0.0	0.0	0.0	-0.007545144285887979	0.0	0.0	0.0	0.019861470838708185	0.034007856496840655	0.0	0.0	0.0	0.0	0.0	0.0	-0.03973098607800777	0.0
129	0.01305222180742598	0.0	0.0	0.0	0.0	0.0	-0.004526452380171969	0.0	0.0	0.0	0.0	-0.1278354471455857	0.0	0.0	0.0	-0.11979420331137272	0.0	0.0	0.0	0.0	0.0	0.0	0.0	0.0	0.07394851132387485	0.0	0.0	0.030782970850890323	0.0	0.0	0.0	0.0	-0.041767262045734076	0.0	0.0	0.0	0.0119984253141592	-0.028527638517091787	0.0	0.0	0.0	0.0	0.0	0.0	-0.05124146632846518	0.0
130	-0.12555854921503493	0.0	0.0	0.0	0.0	0.0	0.12015257963974904	0.0	0.0	0.0	0.0	-0.18118061731222115	0.0	0.0	0.0	-0.1710637504401024	0.0	0.0	0.0	0.0	0.0	0.0	0.0	0.0	-0.03857831690067876	0.0	0.0	0.08766329871188533	0.0	0.0	0.0	0.0	0.16783776147420007	0.0	0.0	0.0	0.011411938923077859	-0.06228738041414452	0.0	0.0	0.0	0.0	0.0	0.0	-0.09425399688993023	0.0
131	0.1019778574349042	0.0	0.0	0.0	0.0	0.0	0.1785741593494596	0.0	0.0	0.0	0.0	-0.0747846605450634	0.0	0.0	0.0	-0.06880758549132446	0.0	0.0	0.0	0.0	0.0	0.0	0.0	0.0	-0.04059467040031801	0.0	0.0	-0.0257834647925884	0.0	0.0	0.0	0.0	0.0222925382632805	0.0	0.0	0.0	-0.2578706376345213	0.13028471565846625	0.0	0.0	0.0	0.0	0.0	0.0	-0.008466299001472371	0.0
132	-0.08213466371575226	0.0	0.0	0.0	0.0	0.0	-0.17437730124786582	0.0	0.0	0.0	0.0	0.2890828733565199	0.0	0.0	0.0	0.3888370211432255	0.0	0.0	0.0	0.0	0.0	0.0	0.0	0.0	-0.07525847527710619	0.0	0.0	0.06005010495944506	0.0	0.0	0.0	0.0	0.16754668884016038	0.0	0.0	0.0	-0.07526760794038048	-0.06508945651233355	0.0	0.0	0.0	0.0	0.0	0.0	-0.07337308102954612	0.0
133	0.04796353166959564	0.0	0.0	0.0	0.0	0.0	0.10095890419156597	0.0	0.0	0.0	0.0	0.24248402577621583	0.0	0.0	0.0	0.10524305815180686	0.0	0.0	0.0	0.0	0.0	0.0	0.0	0.0	0.15575600364775094	0.0	0.0	0.09894914272551873	0.0	0.0	0.0	0.0	0.01602145715549446	0.0	0.0	0.0	0.18843912538941351	0.17694638554948333	0.0	0.0	0.0	0.0	0.0	0.0	0.09911271908234012	0.0
134	0.09795131494832045	0.0	0.0	0.0	0.0	0.0	-0.09869992532591029	0.0	0.0	0.0	0.0	-0.06605069138641284	0.0	0.0	0.0	-0.06041344892747898	0.0	0.0	0.0	0.0	0.0	0.0	0.0	0.0	-0.036833719214050424	0.0	0.0	-0.035096229710575	0.0	0.0	0.0	0.0	-0.11751297526291053	0.0	0.0	0.0	0.09475158614209918	-0.14884361342979088	0.0	0.0	0.0	0.0	0.0	0.0	-0.0014240473002243514	0.0
135	0.019629457480668043	0.0	0.0	0.0	0.0	0.0	-0.09859306455304535	0.0	0.0	0.0	0.0	-0.13538083052792396	0.0	0.0	0.0	0.05107931792620548	0.0	0.0	0.0	0.0	0.0	0.0	0.0	0.0	0.036322017683081756	0.0	0.0	0.03882838300879783	0.0	0.0	0.0	0.0	0.11554304578781319	0.0	0.0	0.0	0.14641927842883323	-0.02845507305566287	0.0	0.0	0.0	0.0	0.0	0.0	-0.001322451159270329	0.0
136	-0.0024231129838288012	0.0	0.0	0.0	0.0	0.0	-0.021754370199681357	0.0	0.0	0.0	0.0	0.2924859184961757	0.0	0.0	0.0	0.2635329380376633	0.0	0.0	0.0	0.0	0.0	0.0	0.0	0.0	0.20330427505503393	0.0	0.0	0.07916532784222159	0.0	0.0	0.0	0.0	0.030796582984722775	0.0	0.0	0.0	0.11349607978475648	0.039954891386379386	0.0	0.0	0.0	0.0	0.0	0.0	-0.08782788709965067	0.0
137	-0.01924230160153339	0.0	0.0	0.0	0.0	0.0	0.22895443524124945	0.0	0.0	0.0	0.0	-0.0008390874437657292	0.0	0.0	0.0	-0.1688133990952718	0.0	0.0	0.0	0.0	0.0	0.0	0.0	0.0	0.02273026779356843	0.0	0.0	-0.2963607073539771	0.0	0.0	0.0	0.0	-0.0783704538504195	0.0	0.0	0.0	0.17880622735872959	-0.06164713383301592	0.0	0.0	0.0	0.0	0.0	0.0	0.16905847819494915	0.0
138	-0.07163567414835988	0.0	0.0	0.0	0.0	0.0	0.1272666289842684	0.0	0.0	0.0	0.0	0.17786403243358212	0.0	0.0	0.0	0.10845898594911851	0.0	0.0	0.0	0.0	0.0	0.0	0.0	0.0	-0.07567227151876388	0.0	0.0	0.04723937007839921	0.0	0.0	0.0	0.0	0.06602478087176754	0.0	0.0	0.0	0.01145254364341642	0.12843865967428503	0.0	0.0	0.0	0.0	0.0	0.0	0.029749451423215355	0.0
139	0.07351588226989862	0.0	0.0	0.0	0.0	0.0	-0.017477748373657363	0.0	0.0	0.0	0.0	-0.0861602723941193	0.0	0.0	0.0	-0.16225053458163488	0.0	0.0	0.0	0.0	0.0	0.0	0.0	0.0	-0.08246131952575741	0.0	0.0	0.07788559175690325	0.0	0.0	0.0	0.0	0.10029747416584738	0.0	0.0	0.0	0.055251649943073314	-0.06660635529339318	0.0	0.0	0.0	0.0	0.0	0.0	0.1192414812420755	0.0
140	0.1455828935933656	0.0	0.0	0.0	0.0	0.0	0.05250417705098966	0.0	0.0	0.0	0.0	0.13146859332781985	0.0	0.0	0.0	0.37095906036827253	0.0	0.0	0.0	0.0	0.0	0.0	0.0	0.0	-0.08132351233203317	0.0	0.0	0.0750681845659147	0.0	0.0	0.0	0.0	0.01713265248661963	0.0	0.0	0.0	0.08839740745955801	0.041527744420056384	0.0	0.0	0.0	0.0	0.0	0.0	0.1233528065730698	0.0
141	-0.02562212756038309	0.0	0.0	0.0	0.0	0.0	0.1385739268866764	0.0	0.0	0.0	0.0	-0.15123694163556048	0.0	0.0	0.0	0.12078670097251028	0.0	0.0	0.0	0.0	0.0	0.0	0.0	0.0	0.01286901442200199	0.0	0.0	0.05573527065364829	0.0	0.0	0.0	0.0	0.0621426342606433	0.0	0.0	0.0	0.11770607118815649	-0.059438748708449674	0.0	0.0	0.0	0.0	0.0	0.0	-0.07011023165042	0.0
142	0.10407796510380962	0.0	0.0	0.0	0.0	0.0	-0.10997043194149644	0.0	0.0	0.0	0.0	-0.07934000192570971	0.0	0.0	0.0	-0.07318568174395533	0.0	0.0	0.0	0.0	0.0	0.0	0.0	0.0	-0.04255625467640003	0.0	0.0	-0.020926243221440783	0.0	0.0	0.0	0.0	-0.09096904397600594	0.0	0.0	0.0	0.10465533098019555	-0.05980880352934944	0.0	0.0	0.0	0.0	0.0	0.0	-0.012139298070383428	0.0
143	0.09134025089390392	0.0	0.0	0.0	0.0	0.0	-0.08653829714895157	0.0	0.0	0.0	0.0	-0.05171063915809845	0.0	0.0	0.0	-0.04663135804181075	0.0	0.0	0.0	0.0	0.0	0.0	0.0	0.0	-0.030658721860665088	0.0	0.0	-0.0503865900139052	0.0	0.0	0.0	0.0	0.10147707255487966	0.0	0.0	0.0	0.08406478506131751	0.12108084403093082	0.0	0.0	0.0	0.0	0.0	0.0	0.010138422794006466	0.0
144	0.0652774996483862	0.0	0.0	0.0	0.0	0.0	0.21744591701639343	0.0	0.0	0.0	0.0	0.00482204771317968	0.0	0.0	0.0	-0.1603828312948231	0.0	0.0	0.0	0.0	0.0	0.0	0.0	0.0	-0.08162450434664967	0.0	0.0	0.0758134927965953	0.0	0.0	0.0	0.0	-0.0066505851245743704	0.0	0.0	0.0	-0.22410350026262535	0.16829148703354482	0.0	0.0	0.0	0.0	0.0	0.0	-0.08529325143986119	0.0
145	0.08135764950384029	0.0	0.0	0.0	0.0	0.0	-0.06817443236932617	0.0	0.0	0.0	0.0	-0.030057388769104593	0.0	0.0	0.0	-0.025820620390381504	0.0	0.0	0.0	0.0	0.0	0.0	0.0	0.0	-0.02133457424143813	0.0	0.0	-0.07347479045519877	0.0	0.0	0.0	0.0	0.21914860014832804	0.0	0.0	0.0	-0.4709299511236056	0.11244369606452706	0.0	0.0	0.0	0.0	0.0	0.0	0.027597568414919015	0.0
146	-0.023416305898229118	0.0	0.0	0.0	0.0	0.0	-0.16274144098977578	0.0	0.0	0.0	0.0	-0.14156349822753564	0.0	0.0	0.0	-0.13298810558468172	0.0	0.0	0.0	0.0	0.0	0.0	0.0	0.0	-0.06935043358625788	0.0	0.0	0.045420772998575165	0.0	0.0	0.0	0.0	-0.06249359493516497	0.0	0.0	0.0	0.02507410333563967	-0.10939327109348156	0.0	0.0	0.0	0.0	0.0	0.0	0.07396275976216093	0.0
147	0.1119292013662826	0.0	0.0	0.0	0.0	0.0	-0.12441346491889804	0.0	0.0	0.0	0.0	-0.09637011041263088	0.0	0.0	0.0	-0.0895531606919122	0.0	0.0	0.0	0.0	0.0	0.0	0.0	0.0	-0.04988962230716541	0.0	0.0	-0.0027675579792996218	0.0	0.0	0.0	0.0	-0.1309742409964056	0.0	0.0	0.0	-0.06312857624430304	-0.07164157464364977	0.0	0.0	0.0	0.0	0.0	0.0	0.11044169616301627	0.0
148	-0.059021637212259594	0.0	0.0	0.0	0.0	0.0	-0.1892858422416291	0.0	0.0	0.0	0.0	-0.04154758666850722	0.0	0.0	0.0	0.2376644686585609	0.0	0.0	0.0	0.0	0.0	0.0	0.0	0.0	-0.08282820194855156	0.0	0.0	0.07879405602213993	0.0	0.0	0.0	0.0	-0.11045932112855243	0.0	0.0	0.0	-0.009868089792332802	0.04931156921270478	0.0	0.0	0.0	0.0	0.0	0.0	0.07728396206839161	0.0
149	-0.050309772616992966	0.0	0.0	0.0	0.0	0.0	-3.303947873423696e-05	0.0	0.0	0.0	0.0	0.2392826254619061	0.0	0.0	0.0	-0.13751019800823522	0.0	0.0	0.0	0.0	0.0	0.0	0.0	0.0	0.04474692275636223	0.0	0.0	-0.5453635630728052	0.0	0.0	0.0	0.0	0.08638008290592317	0.0	0.0	0.0	0.15453334409420708	0.012679099878974382	0.0	0.0	0.0	0.0	0.0	0.0	-0.06610428072805927	0.0
150	-0.08760763860822911	0.0	0.0	0.0	0.0	0.0	-0.15024724798225703	0.0	0.0	0.0	0.0	-0.12683131124800706	0.0	0.0	0.0	-0.11882913763506586	0.0	0.0	0.0	0.0	0.0	0.0	0.0	0.0	-0.06300657833665536	0.0	0.0	0.02971229137057637	0.0	0.0	0.0	0.0	-0.01929890564906557	0.0	0.0	0.0	0.14004782242392583	-0.12560591021820278	0.0	0.0	0.0	0.0	0.0	0.0	-0.05043182553347751	0.0
151	-0.05147382105572682	0.0	0.0	0.0	0.0	0.0	-0.17119233952145738	0.0	0.0	0.0	0.0	0.20612130319857397	0.0	0.0	0.0	-0.04191777398796986	0.0	0.0	0.0	0.0	0.0	0.0	0.0	0.0	-0.07364132912323298	0.0	0.0	-0.05561601413402929	0.0	0.0	0.0	0.0	-0.07859302742588556	0.0	0.0	0.0	-0.08304947294168577	-0.10141638513421367	0.0	0.0	0.0	0.0	0.0	0.0	-0.07034503049412219	0.0
152	-0.062087516264117085	0.0	0.0	0.0	0.0	0.0	0.08579460746951202	0.0	0.0	0.0	0.0	0.27581432468118694	0.0	0.0	0.0	0.07839615528417207	0.0	0.0	0.0	0.0	0.0	0.0	0.0	0.0	0.1927203458744136	0.0	0.0	-0.1434944678133962	0.0	0.0	0.0	0.0	0.2736538608175225	0.0	0.0	0.0	0.15640068662970505	0.012654058096015091	0.0	0.0	0.0	0.0	0.0	0.0	-0.06812463200616144	0.0
153	-0.010253891738319249	0.0	0.0	0.0	0.0	0.0	0.0383471735384854	0.0	0.0	0.0	0.0	0.11180431350929836	0.0	0.0	0.0	0.25805088309514707	0.0	0.0	0.0	0.0	0.0	0.0	0.0	0.0	0.1672790038226895	0.0	0.0	0.09677129937757366	0.0	0.0	0.0	0.0	0.21257095188283595	0.0	0.0	0.0	0.028810465411215718	0.036840454960825456	0.0	0.0	0.0	0.0	0.0	0.0	0.09438712219170411	0.0
154	-0.008541452756113455	0.0	0.0	0.0	0.0	0.0	0.01523558254241115	0.0	0.0	0.0	0.0	0.14140570865068133	0.0	0.0	0.0	-0.16617962910629455	0.0	0.0	0.0	0.0	0.0	0.0	0.0	0.0	0.08398257185991866	0.0	0.0	0.08224467423910954	0.0	0.0	0.0	0.0	0.004199360479941074	0.0	0.0	0.0	-0.05985351883471116	0.04404970825263909	0.0	0.0	0.0	0.0	0.0	0.0	0.047947273722982055	0.0
155	-0.005347176131090899	0.0	0.0	0.0	0.0	0.0	-0.08274565212796017	0.0	0.0	0.0	0.0	0.17209871335213722	0.0	0.0	0.0	0.06903830130961383	0.0	0.0	0.0	0.0	0.0	0.0	0.0	0.0	0.07106601673411368	0.0	0.0	0.05193603598936001	0.0	0.0	0.0	0.0	-0.10136838240307985	0.0	0.0	0.0	0.15558053279173234	0.0026433105755329957	0.0	0.0	0.0	0.0	0.0	0.0	-0.06723727533576532	0.0
156	-0.03161870497077297	0.0	0.0	0.0	0.0	0.0	0.01564380451487488	0.0	0.0	0.0	0.0	-0.004337853246141025	0.0	0.0	0.0	-0.12810048510113142	0.0	0.0	0.0	0.0	0.0	0.0	0.0	0.0	-0.060158958149868345	0.0	0.0	0.03999826643992697	0.0	0.0	0.0	0.0	0.16529024765631592	0.0	0.0	0.0	0.1472369381352208	-0.03997167413440285	0.0	0.0	0.0	0.0	0.0	0.0	0.013851254408934999	0.0
157	-0.07085733692003415	0.0	0.0	0.0	0.0	0.0	0.10503540308798609	0.0	0.0	0.0	0.0	0.04718445032674568	0.0	0.0	0.0	-0.1521510652778552	0.0	0.0	0.0	0.0	0.0	0.0	0.0	0.0	-0.07793630247727121	0.0	0.0	-0.03227556900775776	0.0	0.0	0.0	0.0	-0.021456746085696473	0.0	0.0	0.0	0.09672301384225737	-0.10394559821990698	0.0	0.0	0.0	0.0	0.0	0.0	-0.07838722033155739	0.0
158	0.12175797547312472	0.0	0.0	0.0	0.0	0.0	0.27919237925119267	0.0	0.0	0.0	0.0	0.31962034171994724	0.0	0.0	0.0	0.5406492983106312	0.0	0.0	0.0	0.0	0.0	0.0	0.0	0.0	0.21838206593166562	0.0	0.0	0.019964863941987984	0.0	0.0	0.0	0.0	0.18475454602667074	0.0	0.0	0.0	0.13323511062955537	0.1473988725413699	0.0	0.0	0.0	0.0	0.0	0.0	0.1275357690701485	0.0
159	-0.11563889852607763	0.0	0.0	0.0	0.0	0.0	0.009923591075063038	0.0	0.0	0.0	0.0	0.15140187418471918	0.0	0.0	0.0	0.09184721786558069	0.0	0.0	0.0	0.0	0.0	0.0	0.0	0.0	-0.08293020796666269	0.0	0.0	0.07904664054659653	0.0	0.0	0.0	0.0	0.23524729005132708	0.0	0.0	0.0	-0.02331318878524292	-0.03431010479984445	0.0	0.0	0.0	0.0	0.0	0.0	0.06736386367547409	0.0
160	-0.030367345271469705	0.0	0.0	0.0	0.0	0.0	0.17559063065230418	0.0	0.0	0.0	0.0	0.270303505082066	0.0	0.0	0.0	0.23105645113114	0.0	0.0	0.0	0.0	0.0	0.0	0.0	0.0	0.0646045953854682	0.0	0.0	0.05870283798548566	0.0	0.0	0.0	0.0	0.30302235146664075	0.0	0.0	0.0	0.1603100136836823	0.16189050061706803	0.0	0.0	0.0	0.0	0.0	0.0	0.15818109901366767	0.0
161	-0.0678823375659872	0.0	0.0	0.0	0.0	0.0	0.2555701745106139	0.0	0.0	0.0	0.0	0.00801655893638761	0.0	0.0	0.0	0.12214356433365894	0.0	0.0	0.0	0.0	0.0	0.0	0.0	0.0	-0.03642257204652789	0.0	0.0	0.06358799473194504	0.0	0.0	0.0	0.0	-0.0022195462359827314	0.0	0.0	0.0	0.09404003150607482	-0.016681749343852924	0.0	0.0	0.0	0.0	0.0	0.0	-0.0006541883745034158	0.0
162	0.10835979789549817	0.0	0.0	0.0	0.0	0.0	-0.11784723632575216	0.0	0.0	0.0	0.0	-0.08862772102210863	0.0	0.0	0.0	-0.0821120222250857	0.0	0.0	0.0	0.0	0.0	0.0	0.0	0.0	-0.04655565718387529	0.0	0.0	-0.011023031634829181	0.0	0.0	0.0	0.0	-0.13771442168189882	0.0	0.0	0.0	-0.189714238496331	-0.12747821433049658	0.0	0.0	0.0	0.0	0.0	0.0	0.11051969484642192	0.0
163	-0.08760776603686221	0.0	0.0	0.0	0.0	0.0	0.24265216704905135	0.0	0.0	0.0	0.0	-0.15784686908019036	0.0	0.0	0.0	-0.14863790193432241	0.0	0.0	0.0	0.0	0.0	0.0	0.0	0.0	-0.07636224709421696	0.0	0.0	-0.25815682368376563	0.0	0.0	0.0	0.0	-0.07971041039916123	0.0	0.0	0.0	-0.14067005287845116	0.033966802052702694	0.0	0.0	0.0	0.0	0.0	0.0	-0.07543985578196002	0.0
164	-0.2053045736041299	0.0	0.0	0.0	0.0	0.0	-0.09772079579031896	0.0	0.0	0.0	0.0	-0.06489617749449292	0.0	0.0	0.0	0.3446327289459424	0.0	0.0	0.0	0.0	0.0	0.0	0.0	0.0	-0.036336571775983595	0.0	0.0	-0.03632725265955713	0.0	0.0	0.0	0.0	0.2427206931259039	0.0	0.0	0.0	0.09389119455415318	0.12634035212242808	0.0	0.0	0.0	0.0	0.0	0.0	0.2015089969058533	0.0
165	0.15935397557197786	0.0	0.0	0.0	0.0	0.0	0.2719133618847113	0.0	0.0	0.0	0.0	0.11564991506932024	0.0	0.0	0.0	-0.026318082731365877	0.0	0.0	0.0	0.0	0.0	0.0	0.0	0.0	-0.021557459771977056	0.0	0.0	0.10691854987571867	0.0	0.0	0.0	0.0	0.04836682103529931	0.0	0.0	0.0	0.01382719487648396	0.08348672848203831	0.0	0.0	0.0	0.0	0.0	0.0	0.21405050058013794	0.0
166	-0.08243918292486925	0.0	0.0	0.0	0.0	0.0	-0.07404481679829422	0.0	0.0	0.0	0.0	0.005788750765633382	0.0	0.0	0.0	-0.1753458713186102	0.0	0.0	0.0	0.0	0.0	0.0	0.0	0.0	0.1805702776616098	0.0	0.0	0.09241404166068447	0.0	0.0	0.0	0.0	0.006551784481132104	0.0	0.0	0.0	-0.025389940811266675	0.14436816780357808	0.0	0.0	0.0	0.0	0.0	0.0	-0.09784647752355562	0.0
167	-0.03754451845603731	0.0	0.0	0.0	0.0	0.0	-0.15744706387695637	0.0	0.0	0.0	0.0	0.02260057685693115	0.0	0.0	0.0	-0.1269882850433729	0.0	0.0	0.0	0.0	0.0	0.0	0.0	0.0	-0.06666224379918466	0.0	0.0	0.03876435064633742	0.0	0.0	0.0	0.0	0.13405172661580572	0.0	0.0	0.0	-0.11216038832063288	-0.05304211733526106	0.0	0.0	0.0	0.0	0.0	0.0	-0.057276933339367286	0.0
168	0.013587234540786974	0.0	0.0	0.0	0.0	0.0	0.3342638906757057	0.0	0.0	0.0	0.0	0.14591986554037722	0.0	0.0	0.0	0.2407007446570953	0.0	0.0	0.0	0.0	0.0	0.0	0.0	0.0	-0.05132026601841129	0.0	0.0	-0.057653056326915586	0.0	0.0	0.0	0.0	0.10836327339926774	0.0	0.0	0.0	-0.02835491475645943	0.06086084145094528	0.0	0.0	0.0	0.0	0.0	0.0	0.16785390822811924	0.0
169	0.011716996116820024	0.0	0.0	0.0	0.0	0.0	0.2764600754182745	0.0	0.0	0.0	0.0	-0.04719039192569653	0.0	0.0	0.0	0.39458169875447424	0.0	0.0	0.0	0.0	0.0	0.0	0.0	0.0	-0.13492125053028742	0.0	0.0	0.07127428598374613	0.0	0.0	0.0	0.0	-0.0954615983274062	0.0	0.0	0.0	0.09211847593262154	0.12040243947595952	0.0	0.0	0.0	0.0	0.0	0.0	-0.07552083968815122	0.0
170	-0.019748995419926467	0.0	0.0	0.0	0.0	0.0	-0.14335449522697194	0.0	0.0	0.0	0.0	0.17446689265735504	0.0	0.0	0.0	-0.12981974400448365	0.0	0.0	0.0	0.0	0.0	0.0	0.0	0.0	-0.10471669129220518	0.0	0.0	0.0246935720009137	0.0	0.0	0.0	0.0	-0.10360117174288686	0.0	0.0	0.0	0.1123997553945891	-0.12300632772167305	0.0	0.0	0.0	0.0	0.0	0.0	0.013650388388544949	0.0
171	-0.052102048587860494	0.0	0.0	0.0	0.0	0.0	0.38753913925379163	0.0	0.0	0.0	0.0	0.04508659622033536	0.0	0.0	0.0	0.1556954102849801	0.0	0.0	0.0	0.0	0.0	0.0	0.0	0.0	-0.12330448515725219	0.0	0.0	0.053359201675388365	0.0	0.0	0.0	0.0	-0.026997000835646524	0.0	0.0	0.0	-0.17529632862082817	0.14688019972355798	0.0	0.0	0.0	0.0	0.0	0.0	-0.06182656576510607	0.0
172	0.055345248743665434	0.0	0.0	0.0	0.0	0.0	0.2208671410134444	0.0	0.0	0.0	0.0	-0.24262282397494345	0.0	0.0	0.0	-0.174235176172506	0.0	0.0	0.0	0.0	0.0	0.0	0.0	0.0	-0.01707715507338979	0.0	0.0	0.06450076490751855	0.0	0.0	0.0	0.0	-0.05689055316783809	0.0	0.0	0.0	-0.05378875360853932	0.009180181195944562	0.0	0.0	0.0	0.0	0.0	0.0	-0.07034316642439178	0.0
173	-0.09713570718786765	0.0	0.0	0.0	0.0	0.0	0.0673588858202268	0.0	0.0	0.0	0.0	-0.16979659749898618	0.0	0.0	0.0	-0.11591785260311722	0.0	0.0	0.0	0.0	0.0	0.0	0.0	0.0	-0.0966374995673662	0.0	0.0	0.012234045080464556	0.0	0.0	0.0	0.0	0.031103706599006	0.0	0.0	0.0	-0.1261266409044319	-0.1509173534118593	0.0	0.0	0.0	0.0	0.0	0.0	-0.030390533991799452	0.0
174	0.12224840928135514	0.0	0.0	0.0	0.0	0.0	-0.11930147533715466	0.0	0.0	0.0	0.0	0.06972243765105648	0.0	0.0	0.0	-0.10265802583069064	0.0	0.0	0.0	0.0	0.0	0.0	0.0	0.0	0.08418818541103906	0.0	0.0	-0.1596665861786118	0.0	0.0	0.0	0.0	-0.024134780271833443	0.0	0.0	0.0	0.09742312183123107	-0.0989386033171844	0.0	0.0	0.0	0.0	0.0	0.0	-0.021306355350982967	0.0
175	-0.07224295231765385	0.0	0.0	0.0	0.0	0.0	0.044160583403973386	0.0	0.0	0.0	0.0	0.132280851142919	0.0	0.0	0.0	-0.13786807434243403	0.0	0.0	0.0	0.0	0.0	0.0	0.0	0.0	-0.10939404072530101	0.0	0.0	0.031906863028385524	0.0	0.0	0.0	0.0	-0.135315996454796	0.0	0.0	0.0	-0.08739503350282121	-0.08559439069407074	0.0	0.0	0.0	0.0	0.0	0.0	-0.04542841788784886	0.0
176	-0.1796904918961302	0.0	0.0	0.0	0.0	0.0	0.04142452311819257	0.0	0.0	0.0	0.0	0.07341648353253978	0.0	0.0	0.0	0.03479341897304883	0.0	0.0	0.0	0.0	0.0	0.0	0.0	0.0	-0.14700819677208748	0.0	0.0	0.08991447143976461	0.0	0.0	0.0	0.0	0.03430326313872355	0.0	0.0	0.0	-0.10997858761770059	0.03285546525012767	0.0	0.0	0.0	0.0	0.0	0.0	-0.08976938025974028	0.0
177	0.013710067211002938	0.0	0.0	0.0	0.0	0.0	-0.15510558657008625	0.0	0.0	0.0	0.0	-0.02705603095117743	0.0	0.0	0.0	0.2097773225447533	0.0	0.0	0.0	0.0	0.0	0.0	0.0	0.0	-0.030209493641542046	0.0	0.0	0.03658662876295706	0.0	0.0	0.0	0.0	0.04483191061601035	0.0	0.0	0.0	-0.04838427443500444	-0.07539717065816846	0.0	0.0	0.0	0.0	0.0	0.0	-0.0490056264994213	0.0
178	-0.08152963470429384	0.0	0.0	0.0	0.0	0.0	-0.09547069782134636	0.0	0.0	0.0	0.0	0.12344087342166235	0.0	0.0	0.0	0.09909264195483229	0.0	0.0	0.0	0.0	0.0	0.0	0.0	0.0	-0.02953119717740143	0.0	0.0	0.048802458291751775	0.0	0.0	0.0	0.0	0.07202559418795915	0.0	0.0	0.0	0.08258486767357898	-0.05232611635472371	0.0	0.0	0.0	0.0	0.0	0.0	0.04871686444322175	0.0
179	0.0739548401585147	0.0	0.0	0.0	0.0	0.0	0.18439744456326573	0.0	0.0	0.0	0.0	0.2705872539416322	0.0	0.0	0.0	0.4199304462752228	0.0	0.0	0.0	0.0	0.0	0.0	0.0	0.0	-0.10642326088465456	0.0	0.0	0.05027603832065438	0.0	0.0	0.0	0.0	-0.013320155344540502	0.0	0.0	0.0	0.12813855896093732	0.03938217743161506	0.0	0.0	0.0	0.0	0.0	0.0	-0.04192635241639639	0.0
180	0.10944193065479604	0.0	0.0	0.0	0.0	0.0	0.05648596560499677	0.0	0.0	0.0	0.0	0.23433569439813548	0.0	0.0	0.0	0.23500196860424127	0.0	0.0	0.0	0.0	0.0	0.0	0.0	0.0	-0.0058179119419793975	0.0	0.0	0.07083659142604301	0.0	0.0	0.0	0.0	0.05008673334978385	0.0	0.0	0.0	0.1407877891992074	0.028014218469356107	0.0	0.0	0.0	0.0	0.0	0.0	0.04649454832753071	0.0
181	-0.1614554274542766	0.0	0.0	0.0	0.0	0.0	0.02792668605370277	0.0	0.0	0.0	0.0	0.20342133924385428	0.0	0.0	0.0	-0.1607575351063722	0.0	0.0	0.0	0.0	0.0	0.0	0.0	0.0	0.07704909782520877	0.0	0.0	0.05242147103020199	0.0	0.0	0.0	0.0	0.011589483453035801	0.0	0.0	0.0	-0.060054965943617124	-0.0362221420979789	0.0	0.0	0.0	0.0	0.0	0.0	0.09259432874979916	0.0
182	-0.040402214465162824	0.0	0.0	0.0	0.0	0.0	-0.025487276978766953	0.0	0.0	0.0	0.0	-0.23633972225526167	0.0	0.0	0.0	-0.16920383384245913	0.0	0.0	0.0	0.0	0.0	0.0	0.0	0.0	-0.12760505975392503	0.0	0.0	-0.09459760496976564	0.0	0.0	0.0	0.0	-0.05566715324274517	0.0	0.0	0.0	-0.1190686307868897	-0.08998489634978088	0.0	0.0	0.0	0.0	0.0	0.0	-0.0668962426211119	0.0
183	0.13796088504962137	0.0	0.0	0.0	0.0	0.0	0.27764233550274636	0.0	0.0	0.0	0.0	0.24151064742057807	0.0	0.0	0.0	0.274239537305278	0.0	0.0	0.0	0.0	0.0	0.0	0.0	0.0	-0.1058067179064059	0.0	0.0	0.026374583716712398	0.0	0.0	0.0	0.0	-0.04186107127268945	0.0	0.0	0.0	0.11343394470444734	-0.014565865390106725	0.0	0.0	0.0	0.0	0.0	0.0	0.04049277668349143	0.0
184	0.02887057275657613	0.0	0.0	0.0	0.0	0.0	0.0873498124524092	0.0	0.0	0.0	0.0	-0.03177179094667526	0.0	0.0	0.0	-0.08069067672403453	0.0	0.0	0.0	0.0	0.0	0.0	0.0	0.0	0.08071608673952833	0.0	0.0	0.04531844461193608	0.0	0.0	0.0	0.0	-0.04016530566391236	0.0	0.0	0.0	0.043791416970484345	-0.07655829187620315	0.0	0.0	0.0	0.0	0.0	0.0	-0.055680218481426055	0.0
185	0.043378170529423124	0.0	0.0	0.0	0.0	0.0	0.11545956823297443	0.0	0.0	0.0	0.0	0.12281401610943558	0.0	0.0	0.0	0.2179374804186406	0.0	0.0	0.0	0.0	0.0	0.0	0.0	0.0	-0.11758606941717611	0.0	0.0	0.044540404290403804	0.0	0.0	0.0	0.0	-0.11536156242576205	0.0	0.0	0.0	0.12460989146647779	-0.06316779201916109	0.0	0.0	0.0	0.0	0.0	0.0	0.07854938545441897	0.0
186	-0.06806166073695107	0.0	0.0	0.0	0.0	0.0	-0.18063285582158967	0.0	0.0	0.0	0.0	0.24693654101755666	0.0	0.0	0.0	0.09844425668366483	0.0	0.0	0.0	0.0	0.0	0.0	0.0	0.0	-0.12918131025913862	0.0	0.0	-0.07292312195871402	0.0	0.0	0.0	0.0	-0.04395724725732604	0.0	0.0	0.0	-0.030694192818997396	-0.07574656912987698	0.0	0.0	0.0	0.0	0.0	0.0	-0.06875438518460339	0.0
187	-0.07636457311412545	0.0	0.0	0.0	0.0	0.0	-0.16881042871320537	0.0	0.0	0.0	0.0	0.06205280299075629	0.0	0.0	0.0	-0.005558413689342669	0.0	0.0	0.0	0.0	0.0	0.0	0.0	0.0	0.26131989723221877	0.0	0.0	0.050457039668959425	0.0	0.0	0.0	0.0	0.08782736834958196	0.0	0.0	0.0	-0.06344192457431518	0.1456333923620513	0.0	0.0	0.0	0.0	0.0	0.0	-0.05960815580392329	0.0
188	0.1300165841554577	0.0	0.0	0.0	0.0	0.0	0.198907423328748	0.0	0.0	0.0	0.0	0.06422874090821645	0.0	0.0	0.0	-0.11701394685529645	0.0	0.0	0.0	0.0	0.0	0.0	0.0	0.0	0.012272230458819703	0.0	0.0	0.013216416144090668	0.0	0.0	0.0	0.0	-0.10599181521588688	0.0	0.0	0.0	0.10533879812513632	-0.05480012193578254	0.0	0.0	0.0	0.0	0.0	0.0	-0.03114145752683913	0.0
189	-0.03845715705983369	0.0	0.0	0.0	0.0	0.0	0.14369828827949485	0.0	0.0	0.0	0.0	-0.22770477842591857	0.0	0.0	0.0	-0.16228919830981153	0.0	0.0	0.0	0.0	0.0	0.0	0.0	0.0	-0.12358656582653368	0.0	0.0	0.053794219411363774	0.0	0.0	0.0	0.0	-0.04164126005725702	0.0	0.0	0.0	0.030070647044194487	-0.08485251516387841	0.0	0.0	0.0	0.0	0.0	0.0	0.06237802570908131	0.0
190	-0.11547249987342315	0.0	0.0	0.0	0.0	0.0	0.0514871470926415	0.0	0.0	0.0	0.0	0.3103937642793377	0.0	0.0	0.0	0.3831768514445063	0.0	0.0	0.0	0.0	0.0	0.0	0.0	0.0	0.1051801479413624	0.0	0.0	0.11555811985165654	0.0	0.0	0.0	0.0	0.07485025491350547	0.0	0.0	0.0	-0.06766976028785901	0.04984724335512815	0.0	0.0	0.0	0.0	0.0	0.0	0.08064508174568882	0.0
191	-0.14922721528297084	0.0	0.0	0.0	0.0	0.0	-0.1728039421819326	0.0	0.0	0.0	0.0	0.34897419774405725	0.0	0.0	0.0	0.2290296596682005	0.0	0.0	0.0	0.0	0.0	0.0	0.0	0.0	-0.12404343976096832	0.0	0.0	0.05449879893852601	0.0	0.0	0.0	0.0	0.13189087269229222	0.0	0.0	0.0	-0.02926344361781196	0.1473697858506195	0.0	0.0	0.0	0.0	0.0	0.0	-0.0274269899193188	0.0
192	-0.1030677338081242	0.0	0.0	0.0	0.0	0.0	-0.1279382476501334	0.0	0.0	0.0	0.0	-0.16541732364911887	0.0	0.0	0.0	-0.11241104547524909	0.0	0.0	0.0	0.0	0.0	0.0	0.0	0.0	-0.09459949147838821	0.0	0.0	0.009091080101598096	0.0	0.0	0.0	0.0	-0.0515356737736349	0.0	0.0	0.0	-0.17369048611669316	-0.12490873573215955	0.0	0.0	0.0	0.0	0.0	0.0	-0.027988054460566774	0.0
193	-0.1190953301352291	0.0	0.0	0.0	0.0	0.0	0.09848546324924952	0.0	0.0	0.0	0.0	-0.10004818107268194	0.0	0.0	0.0	0.1900742101192443	0.0	0.0	0.0	0.0	0.0	0.0	0.0	0.0	-0.006329564474352322	0.0	0.0	0.05990281888715506	0.0	0.0	0.0	0.0	-0.028210120604856205	0.0	0.0	0.0	0.11545712620401342	-0.013192969702983675	0.0	0.0	0.0	0.0	0.0	0.0	-0.06682850072690141	0.0
194	-0.1629535441490541	0.0	0.0	0.0	0.0	0.0	0.14346950894679394	0.0	0.0	0.0	0.0	-0.15005875055375592	0.0	0.0	0.0	-0.024812851787328706	0.0	0.0	0.0	0.0	0.0	0.0	0.0	0.0	-0.018092661761891775	0.0	0.0	-0.0019316280045768546	0.0	0.0	0.0	0.0	0.13523061319644486	0.0	0.0	0.0	-0.0003851117868067494	-0.03220642292915617	0.0	0.0	0.0	0.0	0.0	0.0	0.06220103428124183	0.0
195	0.03208481296255205	0.0	0.0	0.0	0.0	0.0	-0.03842720689201042	0.0	0.0	0.0	0.0	-0.03918968488251695	0.0	0.0	0.0	-0.14428543486263726	0.0	0.0	0.0	0.0	0.0	0.0	0.0	0.0	-0.11312353943258027	0.0	0.0	0.0376584024305591	0.0	0.0	0.0	0.0	-0.013646787770992333	0.0	0.0	0.0	-0.17537448676117048	-0.0585598637985939	0.0	0.0	0.0	0.0	0.0	0.0	-0.04982488930248853	0.0
196	0.10665945582809784	0.0	0.0	0.0	0.0	0.0	0.025720765771114634	0.0	0.0	0.0	0.0	0.05127119069607548	0.0	0.0	0.0	-0.0738489698737632	0.0	0.0	0.0	0.0	0.0	0.0	0.0	0.0	0.09376381924496371	0.0	0.0	-0.02547006019172119	0.0	0.0	0.0	0.0	0.06092248748068203	0.0	0.0	0.0	0.08153816670385348	0.11301410135264507	0.0	0.0	0.0	0.0	0.0	0.0	-0.0015695506945140561	0.0
197	0.1397237447958824	0.0	0.0	0.0	0.0	0.0	-0.1479004169549241	0.0	0.0	0.0	0.0	0.291737717972471	0.0	0.0	0.0	-0.1349531969089578	0.0	0.0	0.0	0.0	0.0	0.0	0.0	0.0	-0.10770003715704213	0.0	0.0	-0.3780201422563682	0.0	0.0	0.0	0.0	-0.013441097342178934	0.0	0.0	0.0	0.11523027747618717	-0.10499886890986483	0.0	0.0	0.0	0.0	0.0	0.0	-0.04343146364581866	0.0
198	-0.04329419052209852	0.0	0.0	0.0	0.0	0.0	0.2331249882288266	0.0	0.0	0.0	0.0	-0.20653326555955642	0.0	0.0	0.0	0.08392500393943195	0.0	0.0	0.0	0.0	0.0	0.0	0.0	0.0	0.0195027223802792	0.0	0.0	0.038599617344945616	0.0	0.0	0.0	0.0	0.18971183091209382	0.0	0.0	0.0	0.03606274173062997	0.14053928617179584	0.0	0.0	0.0	0.0	0.0	0.0	0.1065198676356651	0.0
199	-0.10471110776099062	0.0	0.0	0.0	0.0	0.0	0.15006824030316546	0.0	0.0	0.0	0.0	0.022579463956112048	0.0	0.0	0.0	-0.1911222913340422	0.0	0.0	0.0	0.0	0.0	0.0	0.0	0.0	-0.14034314087357955	0.0	0.0	0.009141297861108498	0.0	0.0	0.0	0.0	0.019625368309708627	0.0	0.0	0.0	-0.08498288076333965	0.01749593448664861	0.0	0.0	0.0	0.0	0.0	0.0	0.11679636548817429	0.0
200	-0.14486318943191953	0.0	0.0	0.0	0.0	0.0	0.43237207231143654	0.0	0.0	0.0	0.0	0.11734663837471264	0.0	0.0	0.0	0.1996722790444674	0.0	0.0	0.0	0.0	0.0	0.0	0.0	0.0	-0.11717362610805923	0.0	0.0	-0.19384604152952822	0.0	0.0	0.0	0.0	0.1706269543080694	0.0	0.0	0.0	0.12421857582734161	0.0237175671566186	0.0	0.0	0.0	0.0	0.0	0.0	0.13423027805030052	0.0
201	-0.06934576197603118	0.0	0.0	0.0	0.0	0.0	-0.13317934471544995	0.0	0.0	0.0	0.0	-0.17280827007872426	0.0	0.0	0.0	-0.11832952066305233	0.0	0.0	0.0	0.0	0.0	0.0	0.0	0.0	0.003721367051930535	0.0	0.0	0.014395495076613593	0.0	0.0	0.0	0.0	-0.04720642806072935	0.0	0.0	0.0	-0.12209618707215512	-0.14183506417596295	0.0	0.0	0.0	0.0	0.0	0.0	-0.032042744375448934	0.0
202	0.11561007656024613	0.0	0.0	0.0	0.0	0.0	-0.10843763299361257	0.0	0.0	0.0	0.0	-0.1379177378802357	0.0	0.0	0.0	-0.09039010166268499	0.0	0.0	0.0	0.0	0.0	0.0	0.0	0.0	0.14160057050004327	0.0	0.0	-0.18071962657382695	0.0	0.0	0.0	0.0	-0.1269599354793303	0.0	0.0	0.0	-0.13053329987877765	-0.04999673082020806	0.0	0.0	0.0	0.0	0.0	0.0	-0.012901719558462765	0.0
203	-0.01469294152943811	0.0	0.0	0.0	0.0	0.0	0.2885069317644986	0.0	0.0	0.0	0.0	0.02973766266273275	0.0	0.0	0.0	0.11916337921542686	0.0	0.0	0.0	0.0	0.0	0.0	0.0	0.0	-0.029377544657916282	0.0	0.0	0.08449845759417379	0.0	0.0	0.0	0.0	-0.011087834230567459	0.0	0.0	0.0	0.016632739898644687	0.06768997812465569	0.0	0.0	0.0	0.0	0.0	0.0	-0.0026889287491688326	0.0
204	-0.0934110609192387	0.0	0.0	0.0	0.0	0.0	-0.13400192732833	0.0	0.0	0.0	0.0	0.19542644029633918	0.0	0.0	0.0	-0.11925841679368636	0.0	0.0	0.0	0.0	0.0	0.0	0.0	0.0	-0.028281103986258094	0.0	0.0	0.01522801534394912	0.0	0.0	0.0	0.0	0.19410182128670522	0.0	0.0	0.0	-0.0917330629010839	0.037970274391901815	0.0	0.0	0.0	0.0	0.0	0.0	0.050190520666716344	0.0
205	0.0603716973418202	0.0	0.0	0.0	0.0	0.0	-0.018038270931880224	0.0	0.0	0.0	0.0	-0.01043739665736663	0.0	0.0	0.0	-0.15941693287043224	0.0	0.0	0.0	0.0	0.0	0.0	0.0	0.0	-0.02247558334506985	0.0	0.0	-0.034649702292349406	0.0	0.0	0.0	0.0	-0.06550613412080394	0.0	0.0	0.0	0.12871927720519732	-0.08792192314413157	0.0	0.0	0.0	0.0	0.0	0.0	0.005447359261241626	0.0
206	-0.06318289486587295	0.0	0.0	0.0	0.0	0.0	-0.13941474193718323	0.0	0.0	0.0	0.0	0.311097689146332	0.0	0.0	0.0	-0.12537080291427077	0.0	0.0	0.0	0.0	0.0	0.0	0.0	0.0	0.14343673916742486	0.0	0.0	0.02070622238922334	0.0	0.0	0.0	0.0	0.0429621368358859	0.0	0.0	0.0	0.06211009379827519	-0.06501487557780444	0.0	0.0	0.0	0.0	0.0	0.0	-0.03686665851311243	0.0
207	-0.020858568208916805	0.0	0.0	0.0	0.0	0.0	-0.14359506736799096	0.0	0.0	0.0	0.0	0.082994209589534	0.0	0.0	0.0	-0.13009140854909193	0.0	0.0	0.0	0.0	0.0	0.0	0.0	0.0	-0.104874571243743	0.0	0.0	0.024937050503885397	0.0	0.0	0.0	0.0	0.0448124916135081	0.0	0.0	0.0	-0.006881976540407682	-0.06963034692652151	0.0	0.0	0.0	0.0	0.0	0.0	-0.04010069962206066	0.0
208	-0.030621664961128107	0.0	0.0	0.0	0.0	0.0	0.1862257537656354	0.0	0.0	0.0	0.0	0.3984845494254025	0.0	0.0	0.0	0.4724177307377123	0.0	0.0	0.0	0.0	0.0	0.0	0.0	0.0	-0.06346694815456169	0.0	0.0	0.06776607116856372	0.0	0.0	0.0	0.0	0.08112351143693619	0.0	0.0	0.0	-0.04329602286778675	0.10723550728003287	0.0	0.0	0.0	0.0	0.0	0.0	0.2886364525297601	0.0
209	-0.21690617298021758	0.0	0.0	0.0	0.0	0.0	0.20622949668925084	0.0	0.0	0.0	0.0	-0.06155519842594387	0.0	0.0	0.0	-0.17186316732615678	0.0	0.0	0.0	0.0	0.0	0.0	0.0	0.0	-0.046264571443704265	0.0	0.0	0.0623748593581682	0.0	0.0	0.0	0.0	-0.03504238808866812	0.0	0.0	0.0	0.015422700648046364	-0.03345523685676917	0.0	0.0	0.0	0.0	0.0	0.0	-0.06871812618309399	0.0
210	-0.011826946397441413	0.0	0.0	0.0	0.0	0.0	0.19743393049344116	0.0	0.0	0.0	0.0	0.23210252617434218	0.0	0.0	0.0	0.2812118306531478	0.0	0.0	0.0	0.0	0.0	0.0	0.0	0.0	-0.09829685674909108	0.0	0.0	0.014793064123517816	0.0	0.0	0.0	0.0	0.03345809065079879	0.0	0.0	0.0	0.1063087809458441	-0.07063584617079462	0.0	0.0	0.0	0.0	0.0	0.0	-0.03234664578824284	0.0
211	-0.09638600999929815	0.0	0.0	0.0	0.0	0.0	-0.12488970097130699	0.0	0.0	0.0	0.0	-0.16111829142159922	0.0	0.0	0.0	-0.10896849372460633	0.0	0.0	0.0	0.0	0.0	0.0	0.0	0.0	0.04427332604248372	0.0	0.0	0.006005703804675502	0.0	0.0	0.0	0.0	-0.1216508902792778	0.0	0.0	0.0	-0.20532862852475123	-0.14638096773274784	0.0	0.0	0.0	0.0	0.0	0.0	-0.025629595664700484	0.0
212	0.11016033468597522	0.0	0.0	0.0	0.0	0.0	-0.09951895732271457	0.0	0.0	0.0	0.0	-0.12534070423915994	0.0	0.0	0.0	-0.08031874446237984	0.0	0.0	0.0	0.0	0.0	0.0	0.0	0.0	-0.07594880249740987	0.0	0.0	-0.019671544843789166	0.0	0.0	0.0	0.0	-0.1776004703372858	0.0	0.0	0.0	0.08510551994090772	-0.006122007081781493	0.0	0.0	0.0	0.0	0.0	0.0	-0.006001930478767503	0.0
213	-0.0552395739098379	0.0	0.0	0.0	0.0	0.0	0.03780060511565419	0.0	0.0	0.0	0.0	0.162339447454095	0.0	0.0	0.0	-0.13039700154667383	0.0	0.0	0.0	0.0	0.0	0.0	0.0	0.0	0.01416971983497379	0.0	0.0	0.025210937277285017	0.0	0.0	0.0	0.0	-0.1319595287745034	0.0	0.0	0.0	-0.0003966239537447402	-0.10947618409573834	0.0	0.0	0.0	0.0	0.0	0.0	-0.040310058419053996	0.0
214	-0.017139654542216866	0.0	0.0	0.0	0.0	0.0	-0.15791376443053895	0.0	0.0	0.0	0.0	-0.019621760259519432	0.0	0.0	0.0	-0.1462607052116491	0.0	0.0	0.0	0.0	0.0	0.0	0.0	0.0	-0.11427148307544954	0.0	0.0	0.03942873233590292	0.0	0.0	0.0	0.0	-0.006696710600763064	0.0	0.0	0.0	-0.11041797646537121	-0.12069245383896958	0.0	0.0	0.0	0.0	0.0	0.0	-0.0511781278494388	0.0
215	0.13629890726558075	0.0	0.0	0.0	0.0	0.0	0.239094922524037	0.0	0.0	0.0	0.0	-0.18566387444570637	0.0	0.0	0.0	0.2267593508431311	0.0	0.0	0.0	0.0	0.0	0.0	0.0	0.0	-0.10402174633431756	0.0	0.0	0.023621845310184103	0.0	0.0	0.0	0.0	-0.01955778000362542	0.0	0.0	0.0	0.1117404094327342	-0.07479264709867639	0.0	0.0	0.0	0.0	0.0	0.0	-0.03909535798494905	0.0
216	0.029155887839837785	0.0	0.0	0.0	0.0	0.0	0.03304739278865199	0.0	0.0	0.0	0.0	-0.1929446162014546	0.0	0.0	0.0	-0.13445417615007188	0.0	0.0	0.0	0.0	0.0	0.0	0.0	0.0	-0.032710523916385056	0.0	0.0	-0.08635253402218442	0.0	0.0	0.0	0.0	-0.07960412753141635	0.0	0.0	0.0	-0.10476256019857673	-0.11088110305530666	0.0	0.0	0.0	0.0	0.0	0.0	-0.043089589366689746	0.0
217	-0.13159497930461578	0.0	0.0	0.0	0.0	0.0	-0.18793527584839553	0.0	0.0	0.0	0.0	0.19887441964485325	0.0	0.0	0.0	-0.18016230409688264	0.0	0.0	0.0	0.0	0.0	0.0	0.0	0.0	-0.1339736595106264	0.0	0.0	-0.09565805777867917	0.0	0.0	0.0	0.0	-0.05452991416178343	0.0	0.0	0.0	-0.12385368057449046	0.0538671357400736	0.0	0.0	0.0	0.0	0.0	0.0	-0.07440378424512917	0.0
218	0.11693745266055264	0.0	0.0	0.0	0.0	0.0	-0.004922533350392005	0.0	0.0	0.0	0.0	0.0470856733847993	0.0	0.0	0.0	0.02650365954155945	0.0	0.0	0.0	0.0	0.0	0.0	0.0	0.0	-0.013868136094620532	0.0	0.0	0.023924691165710103	0.0	0.0	0.0	0.0	0.1108012845206584	0.0	0.0	0.0	0.05049213944083068	-0.07666471601811102	0.0	0.0	0.0	0.0	0.0	0.0	-0.03932685307761221	0.0
219	-0.05237385991949049	0.0	0.0	0.0	0.0	0.0	0.1437326224438836	0.0	0.0	0.0	0.0	0.22644580745235138	0.0	0.0	0.0	0.21417788600881243	0.0	0.0	0.0	0.0	0.0	0.0	0.0	0.0	-0.04351845047144243	0.0	0.0	0.0882489904104262	0.0	0.0	0.0	0.0	0.055630197375105404	0.0	0.0	0.0	-0.0287019303298924	0.04161772493968137	0.0	0.0	0.0	0.0	0.0	0.0	-0.08849628809691108	0.0
220	-0.056861353088240515	0.0	0.0	0.0	0.0	0.0	-0.0800621149055122	0.0	0.0	0.0	0.0	0.20017591480881597	0.0	0.0	0.0	-0.14648074763602073	0.0	0.0	0.0	0.0	0.0	0.0	0.0	0.0	0.3015839597423578	0.0	0.0	0.039625944674205826	0.0	0.0	0.0	0.0	0.2321844924077253	0.0	0.0	0.0	0.12158642556731988	0.14098021003014782	0.0	0.0	0.0	0.0	0.0	0.0	0.1288316700219884	0.0
221	0.12954506315436273	0.0	0.0	0.0	0.0	0.0	-0.04114374504694959	0.0	0.0	0.0	0.0	-0.04302052177161016	0.0	0.0	0.0	-0.11614255578044692	0.0	0.0	0.0	0.0	0.0	0.0	0.0	0.0	-0.09676808755704411	0.0	0.0	0.012435434604106696	0.0	0.0	0.0	0.0	-0.07176529719824225	0.0	0.0	0.0	0.007238961916070116	-0.11717106684668703	0.0	0.0	0.0	0.0	0.0	0.0	-0.030544475957939042	0.0
222	0.032859724236371964	0.0	0.0	0.0	0.0	0.0	0.13267333967642111	0.0	0.0	0.0	0.0	-0.19396134805413018	0.0	0.0	0.0	-0.1352683482320945	0.0	0.0	0.0	0.0	0.0	0.0	0.0	0.0	0.007072398798161838	0.0	0.0	0.029576866589599522	0.0	0.0	0.0	0.0	-0.1082451074154231	0.0	0.0	0.0	0.11540404799590993	-0.046787394837532414	0.0	0.0	0.0	0.0	0.0	0.0	-0.043647370758890205	0.0
223	-0.12546069709336632	0.0	0.0	0.0	0.0	0.0	0.02364431410264168	0.0	0.0	0.0	0.0	-0.3488977712071176	0.0	0.0	0.0	-0.22158103176827657	0.0	0.0	0.0	0.0	0.0	0.0	0.0	0.0	0.05917335990703496	0.0	0.0	0.13005215576399362	0.0	0.0	0.0	0.0	-0.04235498898026026	0.0	0.0	0.0	0.06939057881040331	0.020790898151793268	0.0	0.0	0.0	0.0	0.0	0.0	-0.12230288165565639	0.0
224	0.18792932597211967	0.0	0.0	0.0	0.0	0.0	-0.08088734509184312	0.0	0.0	0.0	0.0	-0.2856657548422069	0.0	0.0	0.0	-0.17860909006602746	0.0	0.0	0.0	0.0	0.0	0.0	0.0	0.0	-0.07132358403157897	0.0	0.0	0.07315482661417375	0.0	0.0	0.0	0.0	-0.01641242333918543	0.0	0.0	0.0	-0.013130819660180476	0.08356033308811431	0.0	0.0	0.0	0.0	0.0	0.0	0.1761879683550633	0.0
225	-0.06839312621711297	0.0	0.0	0.0	0.0	0.0	0.04827438665668993	0.0	0.0	0.0	0.0	-0.17912919589358317	0.0	0.0	0.0	-0.10620774872846109	0.0	0.0	0.0	0.0	0.0	0.0	0.0	0.0	-0.038772975806724494	0.0	0.0	-0.02270872494501424	0.0	0.0	0.0	0.0	0.10329526924109562	0.0	0.0	0.0	0.09638900118948918	-0.1452578216197217	0.0	0.0	0.0	0.0	0.0	0.0	-0.028411518142089927	0.0
226	-0.062422001908286985	0.0	0.0	0.0	0.0	0.0	-0.21070897577010644	0.0	0.0	0.0	0.0	-0.3381686626571707	0.0	0.0	0.0	-0.21428962065045437	0.0	0.0	0.0	0.0	0.0	0.0	0.0	0.0	-0.010048674165358987	0.0	0.0	-0.5423533553747719	0.0	0.0	0.0	0.0	0.10025193230314826	0.0	0.0	0.0	-0.010628300661944208	-0.08650818977122379	0.0	0.0	0.0	0.0	0.0	0.0	-0.04326564404127685	0.0
227	-0.11022363556816991	0.0	0.0	0.0	0.0	0.0	-0.16035042226995352	0.0	0.0	0.0	0.0	-0.22674641767071863	0.0	0.0	0.0	-0.13856800854401946	0.0	0.0	0.0	0.0	0.0	0.0	0.0	0.0	-0.053321686090966235	0.0	0.0	0.020138125375531658	0.0	0.0	0.0	0.0	0.05381618803836439	0.0	0.0	0.0	-0.13184627812499924	-0.16376968359604915	0.0	0.0	0.0	0.0	0.0	0.0	-0.05474646188021222	0.0
228	0.12706628941705117	0.0	0.0	0.0	0.0	0.0	-0.11814771126341772	0.0	0.0	0.0	0.0	-0.1333696131751647	0.0	0.0	0.0	-0.07510992465232838	0.0	0.0	0.0	0.0	0.0	0.0	0.0	0.0	-0.024791838586792746	0.0	0.0	-0.3869682410885106	0.0	0.0	0.0	0.0	0.017068616759103532	0.0	0.0	0.0	-0.0422547399346053	-0.011278160869428323	0.0	0.0	0.0	0.0	0.0	0.0	-0.003103951018378297	0.0
229	0.1163201410425686	0.0	0.0	0.0	0.0	0.0	-0.10599454443144718	0.0	0.0	0.0	0.0	-0.1064797794131818	0.0	0.0	0.0	-0.05683582182861506	0.0	0.0	0.0	0.0	0.0	0.0	0.0	0.0	-0.016576063151058328	0.0	0.0	-0.08808000360506951	0.0	0.0	0.0	0.0	-0.05674703399092969	0.0	0.0	0.0	0.07150751358567502	-0.20639517795852572	0.0	0.0	0.0	0.0	0.0	0.0	0.011767606641235367	0.0
230	-0.07451732318482704	0.0	0.0	0.0	0.0	0.0	0.29897863960130333	0.0	0.0	0.0	0.0	0.2858889636191897	0.0	0.0	0.0	0.06566242159618788	0.0	0.0	0.0	0.0	0.0	0.0	0.0	0.0	0.013455897711515407	0.0	0.0	-0.03274984874767829	0.0	0.0	0.0	0.0	0.19044596209571313	0.0	0.0	0.0	0.09256716838240035	0.040557307772115865	0.0	0.0	0.0	0.0	0.0	0.0	0.132977748783292	0.0
231	0.08927844978898179	0.0	0.0	0.0	0.0	0.0	0.011173136522178596	0.0	0.0	0.0	0.0	0.08205756533025897	0.0	0.0	0.0	-0.14893065903119182	0.0	0.0	0.0	0.0	0.0	0.0	0.0	0.0	-0.05798058563546986	0.0	0.0	-0.14896692058928956	0.0	0.0	0.0	0.0	-0.0930463373246676	0.0	0.0	0.0	0.006935906085490012	-0.026048963959144605	0.0	0.0	0.0	0.0	0.0	0.0	-0.06317963946014996	0.0
232	-0.08860901919888119	0.0	0.0	0.0	0.0	0.0	0.12241220485245481	0.0	0.0	0.0	0.0	-0.3043751413276764	0.0	0.0	0.0	-0.19132383034409622	0.0	0.0	0.0	0.0	0.0	0.0	0.0	0.0	-0.07703994952738577	0.0	0.0	0.08998987604406472	0.0	0.0	0.0	0.0	-0.0156338384213057	0.0	0.0	0.0	0.04429026843297968	-0.02191470664912718	0.0	0.0	0.0	0.0	0.0	0.0	0.16167111943234266	0.0
233	0.011017890741982441	0.0	0.0	0.0	0.0	0.0	0.13287779507818637	0.0	0.0	0.0	0.0	0.1803008700016828	0.0	0.0	0.0	0.2730896214892152	0.0	0.0	0.0	0.0	0.0	0.0	0.0	0.0	-0.0784809363051314	0.0	0.0	0.09423367110037525	0.0	0.0	0.0	0.0	0.30049313962558083	0.0	0.0	0.0	0.09747968853715991	-0.02796816222139713	0.0	0.0	0.0	0.0	0.0	0.0	-0.1002877796973014	0.0
234	0.09135280011967459	0.0	0.0	0.0	0.0	0.0	-0.07775817089438287	0.0	0.0	0.0	0.0	-0.044004590768888706	0.0	0.0	0.0	0.17635258777508547	0.0	0.0	0.0	0.0	0.0	0.0	0.0	0.0	0.0882621128185979	0.0	0.0	-0.03605778873952566	0.0	0.0	0.0	0.0	0.2919749860678303	0.0	0.0	0.0	0.09130810676408127	0.11060900042162387	0.0	0.0	0.0	0.0	0.0	0.0	0.18001706863385541	0.0
235	0.1364438614534866	0.0	0.0	0.0	0.0	0.0	-0.1287531108415812	0.0	0.0	0.0	0.0	-0.15683489062745976	0.0	0.0	0.0	-0.09105672807052045	0.0	0.0	0.0	0.0	0.0	0.0	0.0	0.0	0.16112855457718123	0.0	0.0	-0.04276955010631818	0.0	0.0	0.0	0.0	0.08026984145891256	0.0	0.0	0.0	-0.06207673220099641	0.10882930546595573	0.0	0.0	0.0	0.0	0.0	0.0	-0.016081540605563334	0.0
236	-0.08007445863217125	0.0	0.0	0.0	0.0	0.0	0.02040000621469612	0.0	0.0	0.0	0.0	0.206494430901496	0.0	0.0	0.0	0.2943434542308979	0.0	0.0	0.0	0.0	0.0	0.0	0.0	0.0	0.07160196809817714	0.0	0.0	0.1764336137879403	0.0	0.0	0.0	0.0	-0.036763457451067474	0.0	0.0	0.0	0.008369634605249839	0.1237580689169864	0.0	0.0	0.0	0.0	0.0	0.0	-0.05068569703618535	0.0
237	-0.16491168049640462	0.0	0.0	0.0	0.0	0.0	-0.18592848270313966	0.0	0.0	0.0	0.0	-0.28333988030574186	0.0	0.0	0.0	-0.1770284454696108	0.0	0.0	0.0	0.0	0.0	0.0	0.0	0.0	0.05298045519350438	0.0	0.0	0.07106196200744155	0.0	0.0	0.0	0.0	-0.024088631025756577	0.0	0.0	0.0	-0.006461421815479487	-0.05851336477389082	0.0	0.0	0.0	0.0	0.0	0.0	-0.0860457607224333	0.0
238	0.022988639572367308	0.0	0.0	0.0	0.0	0.0	-0.21074634796843084	0.0	0.0	0.0	0.0	-0.33825135157390757	0.0	0.0	0.0	0.33799514306172784	0.0	0.0	0.0	0.0	0.0	0.0	0.0	0.0	-0.0037545073874448503	0.0	0.0	0.12047231192915415	0.0	0.0	0.0	0.0	-0.06130547639194178	0.0	0.0	0.0	0.15088628603857335	-0.012966130356434888	0.0	0.0	0.0	0.0	0.0	0.0	-0.11641482578869985	0.0
239	-0.09601283069016861	0.0	0.0	0.0	0.0	0.0	-0.16708882646906584	0.0	0.0	0.0	0.0	0.29193342037736325	0.0	0.0	0.0	-0.14870020642337237	0.0	0.0	0.0	0.0	0.0	0.0	0.0	0.0	-0.05787697743687925	0.0	0.0	0.03355373972563919	0.0	0.0	0.0	0.0	-0.10348846470248341	0.0	0.0	0.0	-0.07995316084159917	-0.1503677364020642	0.0	0.0	0.0	0.0	0.0	0.0	-0.06299209595784769	0.0
240	0.14476207212505257	0.0	0.0	0.0	0.0	0.0	-0.13816044438213307	0.0	0.0	0.0	0.0	-0.1776493531084255	0.0	0.0	0.0	-0.10520206013037314	0.0	0.0	0.0	0.0	0.0	0.0	0.0	0.0	-0.038320832587444474	0.0	0.0	-0.024040314650317928	0.0	0.0	0.0	0.0	-0.05367529962808106	0.0	0.0	0.0	0.09588217413294373	-0.17057463622531757	0.0	0.0	0.0	0.0	0.0	0.0	-0.02759308365486171	0.0
241	0.14752297701399947	0.0	0.0	0.0	0.0	0.0	-0.14128284103563976	0.0	0.0	0.0	0.0	-0.1845579003301181	0.0	0.0	0.0	-0.10989705019275824	0.0	0.0	0.0	0.0	0.0	0.0	0.0	0.0	-0.040431633013471725	0.0	0.0	-0.017823877031892275	0.0	0.0	0.0	0.0	-0.09944632782629285	0.0	0.0	0.0	0.09824826240157156	-0.12161290227470825	0.0	0.0	0.0	0.0	0.0	0.0	-0.03141389040513722	0.0
242	-0.10940535407971534	0.0	0.0	0.0	0.0	0.0	-0.1645362731136853	0.0	0.0	0.0	0.0	-0.23600794060516117	0.0	0.0	0.0	0.19682218520403433	0.0	0.0	0.0	0.0	0.0	0.0	0.0	0.0	0.2252233070155861	0.0	0.0	0.028471813736638835	0.0	0.0	0.0	0.0	0.08820708246475666	0.0	0.0	0.0	-0.09772298263846049	0.1277197112681563	0.0	0.0	0.0	0.0	0.0	0.0	-0.05986859367003868	0.0
243	-0.08837003982699579	0.0	0.0	0.0	0.0	0.0	0.07336914701271466	0.0	0.0	0.0	0.0	-0.3242319484926782	0.0	0.0	0.0	0.27918308270910097	0.0	0.0	0.0	0.0	0.0	0.0	0.0	0.0	0.18769422319441112	0.0	0.0	0.10785739566595301	0.0	0.0	0.0	0.0	0.01491421104825027	0.0	0.0	0.0	0.018383277428498723	0.1487696431699981	0.0	0.0	0.0	0.0	0.0	0.0	-0.0361435572849203	0.0
244	-0.10073702260091935	0.0	0.0	0.0	0.0	0.0	-0.04199211065861576	0.0	0.0	0.0	0.0	-0.3205616573879242	0.0	0.0	0.0	-0.20232404929155826	0.0	0.0	0.0	0.0	0.0	0.0	0.0	0.0	-0.08198549073879786	0.0	0.0	0.10455480035003459	0.0	0.0	0.0	0.0	-0.045008400134871306	0.0	0.0	0.0	-0.13460509746171842	-0.06743033382314277	0.0	0.0	0.0	0.0	0.0	0.0	0.09008594928954033	0.0
245	0.010287442019646584	0.0	0.0	0.0	0.0	0.0	-0.09533729154416548	0.0	0.0	0.0	0.0	0.3950500968733676	0.0	0.0	0.0	0.5369374219903508	0.0	0.0	0.0	0.0	0.0	0.0	0.0	0.0	-0.009371554425529416	0.0	0.0	0.10067073110877904	0.0	0.0	0.0	0.0	0.04866536194241876	0.0	0.0	0.0	0.063431665501457	0.1468640225792892	0.0	0.0	0.0	0.0	0.0	0.0	-0.10424418750539047	0.0
246	0.07793860432037948	0.0	0.0	0.0	0.0	0.0	0.09794594449406922	0.0	0.0	0.0	0.0	-0.29811549036923285	0.0	0.0	0.0	0.13862699919764737	0.0	0.0	0.0	0.0	0.0	0.0	0.0	0.0	0.03998432266398527	0.0	0.0	0.08435732719586471	0.0	0.0	0.0	0.0	0.06286433613207398	0.0	0.0	0.0	-0.011988679506411401	-0.008998643414757961	0.0	0.0	0.0	0.0	0.0	0.0	-0.09421748610237381	0.0
247	0.14759674545479776	0.0	0.0	0.0	0.0	0.0	-0.14136626815172965	0.0	0.0	0.0	0.0	0.3317439141246438	0.0	0.0	0.0	-0.11002249533136152	0.0	0.0	0.0	0.0	0.0	0.0	0.0	0.0	0.11731645134321327	0.0	0.0	-0.4824017280394008	0.0	0.0	0.0	0.0	-0.21718394847546016	0.0	0.0	0.0	0.09831148176239281	-0.13341355484059564	0.0	0.0	0.0	0.0	0.0	0.0	-0.03151597829584562	0.0
248	-0.07213236943974469	0.0	0.0	0.0	0.0	0.0	0.0806139788371719	0.0	0.0	0.0	0.0	0.49207130573691116	0.0	0.0	0.0	0.2112719511881859	0.0	0.0	0.0	0.0	0.0	0.0	0.0	0.0	-0.09060961471746544	0.0	0.0	-0.09830135773286154	0.0	0.0	0.0	0.0	0.04173533396557112	0.0	0.0	0.0	0.15449495080909786	-0.021253625600379605	0.0	0.0	0.0	0.0	0.0	0.0	-0.12224216997425681	0.0
249	-0.20019528089611116	0.0	0.0	0.0	0.0	0.0	-0.12898948510111644	0.0	0.0	0.0	0.0	-0.1573578871955476	0.0	0.0	0.0	-0.09141215209977552	0.0	0.0	0.0	0.0	0.0	0.0	0.0	0.0	-0.032121087037594295	0.0	0.0	-0.4394432844962455	0.0	0.0	0.0	0.0	0.02292450551684793	0.0	0.0	0.0	-0.12784029935295452	-0.18582444108867424	0.0	0.0	0.0	0.0	0.0	0.0	-0.016370786485137862	0.0
250	-0.2486103491916606	0.0	0.0	0.0	0.0	0.0	0.10592368644331825	0.0	0.0	0.0	0.0	-0.25050989846860394	0.0	0.0	0.0	0.31417550070982114	0.0	0.0	0.0	0.0	0.0	0.0	0.0	0.0	0.0681513792029667	0.0	0.0	0.041520941651702295	0.0	0.0	0.0	0.0	0.3327299963861403	0.0	0.0	0.0	0.042145439251330664	0.13117982640890166	0.0	0.0	0.0	0.0	0.0	0.0	0.16513463257514904	0.0
251	-0.13397668974109167	0.0	0.0	0.0	0.0	0.0	0.016970172949613123	0.0	0.0	0.0	0.0	-0.07615382480141124	0.0	0.0	0.0	0.11223551029487247	0.0	0.0	0.0	0.0	0.0	0.0	0.0	0.0	-0.08145074334591083	0.0	0.0	0.10297993625179573	0.0	0.0	0.0	0.0	0.14704363195264333	0.0	0.0	0.0	0.0063974757946261215	0.0895790924902354	0.0	0.0	0.0	0.0	0.0	0.0	-0.03830909431497814	0.0
252	0.008291033155394943	0.0	0.0	0.0	0.0	0.0	-0.11066618765953999	0.0	0.0	0.0	0.0	0.31650384736630793	0.0	0.0	0.0	-0.17597197215574675	0.0	0.0	0.0	0.0	0.0	0.0	0.0	0.0	0.1558659363367412	0.0	0.0	0.06966313040952507	0.0	0.0	0.0	0.0	-0.05127572424509934	0.0	0.0	0.0	0.03365064037154864	0.024731900341301048	0.0	0.0	0.0	0.0	0.0	0.0	-0.08518599737566118	0.0
253	-0.09148301939741128	0.0	0.0	0.0	0.0	0.0	-0.15640431583994174	0.0	0.0	0.0	0.0	0.1717580541496963	0.0	0.0	0.0	0.050108963441043465	0.0	0.0	0.0	0.0	0.0	0.0	0.0	0.0	0.031504783732335145	0.0	0.0	-0.33844351418489255	0.0	0.0	0.0	0.0	0.01884648093856863	0.0	0.0	0.0	0.10970700647196927	-0.12557603261541497	0.0	0.0	0.0	0.0	0.0	0.0	-0.04991769995204418	0.0
254	0.18065064564997566	0.0	0.0	0.0	0.0	0.0	-0.055247616981085546	0.0	0.0	0.0	0.0	0.357162169070825	0.0	0.0	0.0	0.610065577483841	0.0	0.0	0.0	0.0	0.0	0.0	0.0	0.0	-0.06575879924438652	0.0	0.0	0.056766191732830096	0.0	0.0	0.0	0.0	0.00013738888573940864	0.0	0.0	0.0	0.033052530752431385	0.053154742742267114	0.0	0.0	0.0	0.0	0.0	0.0	0.23827509939699723	0.0
255	-0.09362199360581622	0.0	0.0	0.0	0.0	0.0	-0.07071654391937986	0.0	0.0	0.0	0.0	0.28402400585262	0.0	0.0	0.0	-0.18374001965392397	0.0	0.0	0.0	0.0	0.0	0.0	0.0	0.0	0.06580591985814686	0.0	0.0	0.07994847330647166	0.0	0.0	0.0	0.0	-0.08035238646859402	0.0	0.0	0.0	0.04477456693763051	0.03248147405050553	0.0	0.0	0.0	0.0	0.0	0.0	0.22773768701742386	0.0
256	-0.05177546898865343	0.0	0.0	0.0	0.0	0.0	-0.10487603379706963	0.0	0.0	0.0	0.0	0.016866571160328598	0.0	0.0	0.0	-0.19777758832487605	0.0	0.0	0.0	0.0	0.0	0.0	0.0	0.0	-0.07994146687125561	0.0	0.0	0.09853502382049117	0.0	0.0	0.0	0.0	0.005013229400566818	0.0	0.0	0.0	-0.04555599891618291	-0.010494626531627149	0.0	0.0	0.0	0.0	0.0	0.0	0.07998492553185328	0.0
257	-0.04925015031203114	0.0	0.0	0.0	0.0	0.0	-0.18835884769903605	0.0	0.0	0.0	0.0	0.4381227010394208	0.0	0.0	0.0	-0.03566731892512464	0.0	0.0	0.0	0.0	0.0	0.0	0.0	0.0	0.16226570745593275	0.0	0.0	0.0759006209171049	0.0	0.0	0.0	0.0	0.08951765273757495	0.0	0.0	0.0	0.13392149660613106	0.08938274951601079	0.0	0.0	0.0	0.0	0.0	0.0	-0.0890197438553976	0.0
258	-0.03961371522758915	0.0	0.0	0.0	0.0	0.0	0.07035609804653245	0.0	0.0	0.0	0.0	-0.2630601487297257	0.0	0.0	0.0	-0.16324651199476078	0.0	0.0	0.0	0.0	0.0	0.0	0.0	0.0	0.1250099256877248	0.0	0.0	0.05281388723640028	0.0	0.0	0.0	0.0	0.08386413180749144	0.0	0.0	0.0	-0.09809121898622433	0.04765571015300403	0.0	0.0	0.0	0.0	0.0	0.0	0.27849190448337413	0.0
259	0.15921862604263554	0.0	0.0	0.0	0.0	0.0	-0.15450982887350592	0.0	0.0	0.0	0.0	0.1336179139819623	0.0	0.0	0.0	-0.12978580339914986	0.0	0.0	0.0	0.0	0.0	0.0	0.0	0.0	0.05678209700094563	0.0	0.0	0.008509979264491315	0.0	0.0	0.0	0.0	-0.11741933989847937	0.0	0.0	0.0	0.1082714030289164	-0.13082358348454412	0.0	0.0	0.0	0.0	0.0	0.0	-0.0475994587441131	0.0
260	0.1637829412780561	0.0	0.0	0.0	0.0	0.0	-0.1596717606277231	0.0	0.0	0.0	0.0	0.05809824501788578	0.0	0.0	0.0	-0.1375475393277153	0.0	0.0	0.0	0.0	0.0	0.0	0.0	0.0	-0.05286289771699708	0.0	0.0	0.01878696527926234	0.0	0.0	0.0	0.0	-0.08782938102470055	0.0	0.0	0.0	0.11218300924761734	-0.11139433187386275	0.0	0.0	0.0	0.0	0.0	0.0	-0.0539159988508356	0.0
261	0.18173729837849803	0.0	0.0	0.0	0.0	0.0	-0.1799769238916677	0.0	0.0	0.0	0.0	-0.27017159015735454	0.0	0.0	0.0	0.18010623104207832	0.0	0.0	0.0	0.0	0.0	0.0	0.0	0.0	-0.06658958014216083	0.0	0.0	0.05921289278609515	0.0	0.0	0.0	0.0	-0.09300525634321263	0.0	0.0	0.0	-0.06692092492612049	0.135871035537044	0.0	0.0	0.0	0.0	0.0	0.0	0.004046384729016803	0.0
262	-0.07372501657775529	0.0	0.0	0.0	0.0	0.0	-0.13468185865085774	0.0	0.0	0.0	0.0	-0.16995270964634995	0.0	0.0	0.0	0.030222540098555066	0.0	0.0	0.0	0.0	0.0	0.0	0.0	0.0	0.0009612054530712926	0.0	0.0	-0.030965895733851466	0.0	0.0	0.0	0.0	0.01707956729530901	0.0	0.0	0.0	0.010452275424513487	-0.10568964609117157	0.0	0.0	0.0	0.0	0.0	0.0	-0.09046098230239491	0.0
263	-0.11673746334482207	0.0	0.0	0.0	0.0	0.0	-0.012618432173689553	0.0	0.0	0.0	0.0	0.2478746612133306	0.0	0.0	0.0	-0.17222739564932463	0.0	0.0	0.0	0.0	0.0	0.0	0.0	0.0	-0.06845446543610537	0.0	0.0	-0.40693463458304596	0.0	0.0	0.0	0.0	0.08613234088051425	0.0	0.0	0.0	0.02496466983025994	-0.13985547446464489	0.0	0.0	0.0	0.0	0.0	0.0	0.02007730089530635	0.0
264	0.1707943543369812	0.0	0.0	0.0	0.0	0.0	-0.1676011944735566	0.0	0.0	0.0	0.0	-0.2427893192367526	0.0	0.0	0.0	-0.14947062829999921	0.0	0.0	0.0	0.0	0.0	0.0	0.0	0.0	0.0557091402581452	0.0	0.0	0.034573822723107425	0.0	0.0	0.0	0.0	-0.22022514331452875	0.0	0.0	0.0	-0.009520123927065574	0.08607575357017704	0.0	0.0	0.0	0.0	0.0	0.0	-0.06361906919264933	0.0
265	-0.027737616553215983	0.0	0.0	0.0	0.0	0.0	-0.09643873941446479	0.0	0.0	0.0	0.0	-0.29500997453336	0.0	0.0	0.0	-0.1849593424682909	0.0	0.0	0.0	0.0	0.0	0.0	0.0	0.0	0.06374473938803639	0.0	0.0	0.08156292703513066	0.0	0.0	0.0	0.0	-0.053449437907639744	0.0	0.0	0.0	0.13607667243215865	-0.13573745088792727	0.0	0.0	0.0	0.0	0.0	0.0	0.15715807593658163	0.0
266	0.16818448385255935	0.0	0.0	0.0	0.0	0.0	-0.16464960751405314	0.0	0.0	0.0	0.0	-0.2362587018452182	0.0	0.0	0.0	-0.14503247614288334	0.0	0.0	0.0	0.0	0.0	0.0	0.0	0.0	0.20283321369526278	0.0	0.0	0.028697453303961756	0.0	0.0	0.0	0.0	-0.03342548360618809	0.0	0.0	0.0	0.04281027145174994	0.12777954200077896	0.0	0.0	0.0	0.0	0.0	0.0	-0.06000727843370496	0.0
267	0.028379006662280493	0.0	0.0	0.0	0.0	0.0	-0.18487116738108528	0.0	0.0	0.0	0.0	0.8953228085714937	0.0	0.0	0.0	0.38882556018465153	0.0	0.0	0.0	0.0	0.0	0.0	0.0	0.0	0.013727310498775841	0.0	0.0	0.06895693325166992	0.0	0.0	0.0	0.0	-0.08562724317938465	0.0	0.0	0.0	0.10315175178762773	0.13845477156648783	0.0	0.0	0.0	0.0	0.0	0.0	-0.039332143326874056	0.0
268	-0.10669281732698724	0.0	0.0	0.0	0.0	0.0	-0.19302641503952914	0.0	0.0	0.0	0.0	-0.16336927142415286	0.0	0.0	0.0	0.0687891324953844	0.0	0.0	0.0	0.0	0.0	0.0	0.0	0.0	0.07683356766191154	0.0	0.0	0.08519336761838778	0.0	0.0	0.0	0.0	0.2009779259071621	0.0	0.0	0.0	0.008197532792681556	0.03583930672361111	0.0	0.0	0.0	0.0	0.0	0.0	-0.09473134131752323	0.0
269	-0.037585228910539795	0.0	0.0	0.0	0.0	0.0	-0.13094256383947064	0.0	0.0	0.0	0.0	-0.16167922691913725	0.0	0.0	0.0	-0.09434889790282057	0.0	0.0	0.0	0.0	0.0	0.0	0.0	0.0	-0.03344140597540528	0.0	0.0	-0.03841052737787397	0.0	0.0	0.0	0.0	-0.21047245373637566	0.0	0.0	0.0	0.09041261200759207	-0.09484035863243281	0.0	0.0	0.0	0.0	0.0	0.0	-0.01876072513016585	0.0
270	-0.04664331358464394	0.0	0.0	0.0	0.0	0.0	0.10860288694625145	0.0	0.0	0.0	0.0	0.05955671528631251	0.0	0.0	0.0	0.15851003648234324	0.0	0.0	0.0	0.0	0.0	0.0	0.0	0.0	-0.08065603548541359	0.0	0.0	0.10063947252119496	0.0	0.0	0.0	0.0	0.19716610631954706	0.0	0.0	0.0	0.014642156852071004	-0.0411261548866738	0.0	0.0	0.0	0.0	0.0	0.0	0.1504183545335229	0.0
271	0.13581129338337877	0.0	0.0	0.0	0.0	0.0	0.14942298407817328	0.0	0.0	0.0	0.0	-0.15525203045695152	0.0	0.0	0.0	-0.08998102973160689	0.0	0.0	0.0	0.0	0.0	0.0	0.0	0.0	0.1560911178066716	0.0	0.0	-0.04419383674617196	0.0	0.0	0.0	0.0	0.28770081557304444	0.0	0.0	0.0	0.026363848051090526	0.10845164070556756	0.0	0.0	0.0	0.0	0.0	0.0	0.2574676848082156	0.0
272	0.16178400567726323	0.0	0.0	0.0	0.0	0.0	-0.15741109969170924	0.0	0.0	0.0	0.0	-0.22024293618357968	0.0	0.0	0.0	-0.13414829771724118	0.0	0.0	0.0	0.0	0.0	0.0	0.0	0.0	0.07522750076137982	0.0	0.0	0.014286173341326947	0.0	0.0	0.0	0.0	-0.12636559797169658	0.0	0.0	0.0	0.009997843236588233	-0.12835782822816474	0.0	0.0	0.0	0.0	0.0	0.0	-0.051149678769527716	0.0
273	-0.028257745398876495	0.0	0.0	0.0	0.0	0.0	0.10705604312575723	0.0	0.0	0.0	0.0	-0.23232721457796296	0.0	0.0	0.0	-0.14236067076067566	0.0	0.0	0.0	0.0	0.0	0.0	0.0	0.0	-0.05502681281462707	0.0	0.0	0.025159828885938717	0.0	0.0	0.0	0.0	0.01407947171473076	0.0	0.0	0.0	0.006182877993194655	-0.11335798603606988	0.0	0.0	0.0	0.0	0.0	0.0	-0.057832949648315216	0.0
274	-0.07936044900916883	0.0	0.0	0.0	0.0	0.0	-0.1898105334023433	0.0	0.0	0.0	0.0	0.41496052684196794	0.0	0.0	0.0	-0.1828656889325655	0.0	0.0	0.0	0.0	0.0	0.0	0.0	0.0	-0.07323729004192807	0.0	0.0	0.07879080900580693	0.0	0.0	0.0	0.0	0.04187062194819099	0.0	0.0	0.0	-0.05479329145837465	-0.023978780201952106	0.0	0.0	0.0	0.0	0.0	0.0	-0.09079613908956644	0.0
275	-0.011083512608044917	0.0	0.0	0.0	0.0	0.0	-0.19397084530651099	0.0	0.0	0.0	0.0	-0.1802626794841842	0.0	0.0	0.0	-0.19382327826177673	0.0	0.0	0.0	0.0	0.0	0.0	0.0	0.0	0.07794745271043049	0.0	0.0	0.08707365141674875	0.0	0.0	0.0	0.0	0.03418762067748906	0.0	0.0	0.0	0.0006564661747739259	0.011030492984700229	0.0	0.0	0.0	0.0	0.0	0.0	-0.02903839693662097	0.0
