# Supplementary material for: Mapping the landscape of histomorphological cancer phenotypes using self-supervised learning on unannotated pathology slides
Source: Nat Commun. 2024 Jun 11;15:4596. doi: 10.1038/s41467-024-48666-7 (PMC11525555; doi:10.1038/s41467-024-48666-7)
Supplement: Supplementary file 4 — Source Data [file 41467_2024_48666_MOESM4_ESM.zip › Source_Data/supplementary_figure33.csv]

leiden_2.0	histtype
24	lepidic
19	lepidic
17	papillary
19	lepidic
8	lepidic
19	lepidic
8	lepidic
13	lepidic
8	lepidic
37	lepidic
8	lepidic
8	papillary
32	lepidic
8	lepidic
8	lepidic
8	papillary
8	lepidic
8	lepidic
8	lepidic
28	lepidic
8	papillary
8	lepidic
19	lepidic
8	lepidic
8	lepidic
28	lepidic
8	lepidic
8	lepidic
13	lepidic
21	papillary
8	lepidic
8	lepidic
19	lepidic
13	lepidic
8	lepidic
8	papillary
21	papillary
8	lepidic
19	lepidic
8	papillary
8	lepidic
19	papillary
8	papillary
8	lepidic
8	lepidic
0	lepidic
8	lepidic
8	lepidic
8	lepidic
8	lepidic
8	papillary
21	papillary
1	lepidic
8	lepidic
8	lepidic
19	lepidic
28	lepidic
28	lepidic
8	papillary
8	lepidic
19	lepidic
8	lepidic
8	lepidic
9	lepidic
0	lepidic
18	lepidic
37	lepidic
8	lepidic
19	lepidic
8	papillary
0	lepidic
37	papillary
8	lepidic
8	lepidic
8	lepidic
8	lepidic
37	lepidic
8	lepidic
8	lepidic
8	lepidic
19	lepidic
24	lepidic
0	lepidic
37	acinar
21	acinar
26	acinar
14	acinar
26	acinar
21	acinar
21	acinar
37	acinar
21	acinar
26	acinar
26	acinar
37	acinar
26	acinar
37	acinar
26	acinar
26	acinar
26	acinar
26	acinar
37	acinar
26	acinar
7	acinar
6	acinar
26	acinar
3	acinar
7	acinar
9	acinar
21	acinar
21	acinar
26	acinar
21	acinar
23	acinar
25	acinar
7	acinar
26	acinar
21	acinar
26	acinar
21	acinar
26	acinar
37	acinar
26	acinar
1	acinar
9	acinar
21	acinar
37	acinar
26	acinar
26	acinar
37	acinar
26	acinar
37	acinar
21	acinar
37	acinar
21	acinar
26	acinar
26	acinar
7	acinar
26	acinar
21	acinar
7	acinar
37	acinar
26	acinar
7	acinar
26	acinar
21	acinar
21	acinar
0	acinar
26	acinar
26	acinar
26	acinar
37	acinar
26	acinar
7	acinar
21	acinar
26	acinar
21	acinar
21	acinar
37	acinar
26	acinar
26	acinar
26	acinar
21	acinar
26	acinar
26	acinar
26	acinar
37	acinar
7	acinar
26	acinar
37	acinar
21	acinar
37	acinar
26	acinar
21	acinar
26	acinar
37	acinar
21	acinar
26	acinar
7	solid
15	solid
0	acinar
15	solid
25	solid
25	solid
15	solid
7	acinar
8	acinar
7	acinar
15	solid
8	acinar
15	solid
25	solid
7	solid
8	acinar
6	acinar
6	solid
15	solid
15	solid
8	acinar
25	solid
25	solid
7	acinar
7	solid
6	acinar
15	solid
6	solid
7	solid
25	solid
6	solid
7	solid
0	acinar
8	acinar
8	acinar
25	solid
25	solid
15	solid
6	acinar
16	acinar
25	solid
7	solid
26	acinar
6	solid
8	papillary
8	acinar
15	solid
15	solid
37	acinar
25	solid
8	micropapillary
15	solid
10	micropapillary
15	solid
8	acinar
6	micropapillary
9	acinar
5	solid
15	solid
37	acinar
19	acinar
26	acinar
26	acinar
37	acinar
8	acinar
18	acinar
28	acinar
8	acinar
1	acinar
28	acinar
37	acinar
26	acinar
23	acinar
37	acinar
37	acinar
37	acinar
37	acinar
12	acinar
32	acinar
8	acinar
37	acinar
37	acinar
37	acinar
26	acinar
22	acinar
13	acinar
18	acinar
27	acinar
8	acinar
8	acinar
26	acinar
26	acinar
0	acinar
8	acinar
8	acinar
8	acinar
22	acinar
37	acinar
26	acinar
3	acinar
27	acinar
26	acinar
28	acinar
26	acinar
20	acinar
37	acinar
37	lepidic
8	acinar
37	acinar
8	acinar
37	acinar
37	acinar
27	acinar
37	acinar
37	acinar
37	acinar
37	acinar
26	acinar
37	acinar
37	acinar
35	acinar
27	acinar
23	acinar
0	acinar
28	acinar
37	acinar
37	lepidic
27	acinar
8	acinar
8	acinar
26	acinar
9	acinar
7	acinar
16	acinar
8	acinar
0	acinar
8	acinar
26	acinar
37	acinar
37	acinar
37	acinar
18	acinar
37	lepidic
8	acinar
27	acinar
26	acinar
26	acinar
27	acinar
26	acinar
37	acinar
35	acinar
37	acinar
8	acinar
0	acinar
23	acinar
37	acinar
37	acinar
8	acinar
3	acinar
37	acinar
37	acinar
26	acinar
37	acinar
37	lepidic
13	acinar
26	acinar
37	acinar
26	acinar
26	acinar
37	acinar
21	acinar
16	acinar
22	acinar
28	acinar
8	acinar
23	acinar
27	acinar
27	acinar
37	acinar
37	lepidic
8	acinar
37	acinar
8	acinar
37	acinar
37	acinar
8	acinar
37	acinar
3	acinar
37	acinar
8	acinar
26	acinar
8	acinar
1	acinar
26	acinar
8	acinar
37	acinar
26	acinar
0	acinar
26	acinar
37	acinar
37	acinar
37	acinar
26	acinar
37	acinar
27	acinar
18	acinar
37	acinar
27	acinar
0	acinar
10	acinar
26	acinar
23	acinar
28	acinar
37	acinar
27	acinar
26	acinar
37	lepidic
26	acinar
37	acinar
8	acinar
26	acinar
26	acinar
21	acinar
37	acinar
26	acinar
26	acinar
37	acinar
37	acinar
37	acinar
0	acinar
21	acinar
1	acinar
3	acinar
26	acinar
0	acinar
28	acinar
18	acinar
18	acinar
8	acinar
10	acinar
26	acinar
8	acinar
37	acinar
26	acinar
27	acinar
10	acinar
8	acinar
26	acinar
37	acinar
21	acinar
0	acinar
27	acinar
28	acinar
37	acinar
31	acinar
7	acinar
27	acinar
37	lepidic
18	acinar
21	acinar
37	acinar
26	acinar
26	acinar
16	acinar
26	acinar
37	acinar
8	acinar
37	acinar
0	acinar
8	acinar
37	acinar
8	acinar
21	acinar
32	acinar
36	acinar
8	acinar
37	acinar
37	acinar
1	acinar
8	acinar
9	acinar
26	acinar
8	acinar
1	acinar
16	acinar
37	acinar
17	acinar
40	acinar
10	acinar
8	acinar
37	acinar
37	acinar
8	acinar
37	acinar
26	acinar
26	acinar
16	acinar
16	acinar
8	acinar
8	acinar
8	acinar
21	acinar
37	acinar
26	acinar
37	acinar
0	acinar
26	acinar
26	acinar
26	acinar
21	acinar
1	acinar
36	acinar
26	acinar
22	acinar
37	acinar
13	acinar
26	acinar
23	acinar
8	acinar
8	acinar
26	acinar
36	acinar
37	lepidic
37	acinar
18	acinar
0	acinar
26	acinar
35	acinar
37	acinar
26	acinar
18	acinar
37	acinar
37	acinar
37	lepidic
27	acinar
37	acinar
37	acinar
3	acinar
22	acinar
23	acinar
35	acinar
3	acinar
35	acinar
26	acinar
37	acinar
16	acinar
37	acinar
36	acinar
37	acinar
10	acinar
37	acinar
0	acinar
23	acinar
1	acinar
37	acinar
37	acinar
37	lepidic
26	acinar
37	acinar
0	acinar
37	acinar
8	acinar
8	acinar
37	acinar
7	acinar
37	acinar
26	acinar
18	acinar
37	acinar
8	acinar
26	acinar
37	acinar
26	acinar
27	acinar
28	acinar
37	acinar
26	acinar
37	acinar
37	acinar
21	acinar
8	acinar
8	acinar
8	acinar
8	acinar
26	acinar
26	acinar
1	acinar
32	acinar
37	acinar
28	acinar
0	acinar
0	acinar
40	acinar
8	acinar
20	acinar
37	acinar
36	acinar
37	acinar
37	acinar
27	acinar
9	acinar
37	acinar
27	acinar
8	acinar
27	acinar
8	acinar
37	acinar
26	acinar
8	acinar
27	acinar
8	acinar
37	acinar
37	acinar
36	acinar
10	acinar
12	acinar
9	acinar
26	acinar
18	acinar
27	acinar
37	acinar
26	acinar
26	acinar
26	acinar
10	acinar
37	acinar
8	acinar
30	acinar
8	acinar
26	acinar
26	acinar
26	acinar
7	acinar
8	acinar
27	acinar
37	acinar
26	acinar
28	acinar
23	acinar
8	acinar
37	acinar
37	acinar
10	acinar
28	acinar
26	acinar
37	acinar
0	acinar
37	acinar
37	acinar
40	acinar
37	acinar
37	acinar
35	acinar
21	acinar
0	acinar
8	acinar
8	acinar
8	acinar
8	acinar
7	acinar
8	acinar
37	acinar
8	acinar
21	acinar
26	acinar
8	acinar
11	acinar
8	acinar
8	acinar
8	acinar
8	acinar
8	acinar
26	acinar
8	acinar
8	acinar
26	acinar
26	acinar
8	acinar
8	acinar
8	acinar
8	acinar
8	acinar
8	acinar
8	acinar
0	acinar
8	micropapillary
8	acinar
8	acinar
26	acinar
26	acinar
8	acinar
26	acinar
8	acinar
26	acinar
8	acinar
8	acinar
8	acinar
8	acinar
22	acinar
26	acinar
8	acinar
8	acinar
26	acinar
7	acinar
8	acinar
8	acinar
26	acinar
8	acinar
8	acinar
8	acinar
26	acinar
26	acinar
8	acinar
8	acinar
26	acinar
8	acinar
8	acinar
26	acinar
8	acinar
8	acinar
26	acinar
8	acinar
7	acinar
8	acinar
8	acinar
8	acinar
8	acinar
8	acinar
8	papillary
8	acinar
26	acinar
8	acinar
8	acinar
8	acinar
3	acinar
8	acinar
8	acinar
8	acinar
26	acinar
6	acinar
8	acinar
8	acinar
23	acinar
8	acinar
8	acinar
7	acinar
8	acinar
8	acinar
3	acinar
8	acinar
26	acinar
3	acinar
8	acinar
8	acinar
8	acinar
26	acinar
8	acinar
8	acinar
8	acinar
21	acinar
8	acinar
8	acinar
37	acinar
8	acinar
8	acinar
8	acinar
8	acinar
26	acinar
8	acinar
8	acinar
8	acinar
8	acinar
8	acinar
8	acinar
8	acinar
8	acinar
8	acinar
7	acinar
26	acinar
8	acinar
8	acinar
26	acinar
8	acinar
8	acinar
8	acinar
0	acinar
8	acinar
26	acinar
8	acinar
8	acinar
8	acinar
8	acinar
26	acinar
22	acinar
8	acinar
8	acinar
8	acinar
8	acinar
8	acinar
26	acinar
8	acinar
8	acinar
26	acinar
8	acinar
8	acinar
26	acinar
7	acinar
8	acinar
8	acinar
8	acinar
8	acinar
8	acinar
8	acinar
26	acinar
26	acinar
22	acinar
8	acinar
26	acinar
8	acinar
7	acinar
8	acinar
8	acinar
8	acinar
3	acinar
8	acinar
21	acinar
26	acinar
8	acinar
8	acinar
26	acinar
8	acinar
8	acinar
8	acinar
26	acinar
8	acinar
8	acinar
26	acinar
8	acinar
8	acinar
8	acinar
8	acinar
8	micropapillary
8	acinar
8	acinar
11	acinar
16	acinar
26	acinar
8	acinar
8	acinar
8	acinar
7	acinar
8	acinar
7	acinar
7	acinar
8	acinar
8	papillary
8	acinar
8	acinar
8	acinar
8	acinar
8	acinar
26	acinar
26	acinar
8	acinar
3	acinar
8	acinar
8	acinar
8	acinar
8	acinar
8	acinar
26	acinar
8	acinar
21	acinar
21	acinar
26	acinar
8	acinar
8	acinar
8	acinar
8	papillary
8	acinar
26	acinar
8	acinar
8	acinar
8	acinar
8	acinar
8	acinar
21	acinar
21	acinar
8	acinar
7	acinar
8	acinar
8	acinar
8	acinar
23	acinar
8	acinar
7	acinar
8	acinar
26	acinar
8	acinar
8	acinar
8	acinar
26	acinar
7	acinar
7	acinar
8	acinar
26	acinar
8	acinar
8	acinar
26	acinar
8	acinar
8	acinar
23	acinar
8	acinar
8	acinar
8	acinar
26	acinar
8	acinar
8	acinar
26	acinar
8	acinar
7	acinar
8	micropapillary
8	acinar
8	acinar
8	acinar
7	acinar
8	acinar
0	acinar
8	acinar
26	acinar
8	acinar
21	acinar
8	acinar
8	micropapillary
26	acinar
7	acinar
8	acinar
8	acinar
8	acinar
26	acinar
21	acinar
21	acinar
26	acinar
8	acinar
8	acinar
8	acinar
8	acinar
8	acinar
3	acinar
8	acinar
26	acinar
8	acinar
21	acinar
26	acinar
37	acinar
8	acinar
0	acinar
8	acinar
6	acinar
8	acinar
0	acinar
26	acinar
8	acinar
26	acinar
26	acinar
8	acinar
8	acinar
37	acinar
8	acinar
8	acinar
8	acinar
9	acinar
18	acinar
26	acinar
23	acinar
26	acinar
8	acinar
8	acinar
8	acinar
26	acinar
8	acinar
26	acinar
26	acinar
8	acinar
26	acinar
8	acinar
9	acinar
8	acinar
11	acinar
8	acinar
26	acinar
37	acinar
8	acinar
26	acinar
21	acinar
23	acinar
8	acinar
8	acinar
8	acinar
26	acinar
26	acinar
37	acinar
21	acinar
21	acinar
8	acinar
0	acinar
26	acinar
8	acinar
8	acinar
25	acinar
26	acinar
23	acinar
7	papillary
28	papillary
9	papillary
36	papillary
31	papillary
37	papillary
30	papillary
8	papillary
7	papillary
3	papillary
22	papillary
8	papillary
8	papillary
11	papillary
8	papillary
11	papillary
17	papillary
19	papillary
8	papillary
1	papillary
11	papillary
21	papillary
8	papillary
11	papillary
11	papillary
26	papillary
37	papillary
33	papillary
37	papillary
8	papillary
9	papillary
30	papillary
28	papillary
9	papillary
11	papillary
17	papillary
7	papillary
11	papillary
28	papillary
28	papillary
9	papillary
26	papillary
30	papillary
3	papillary
30	papillary
21	papillary
30	papillary
15	solid
8	papillary
7	papillary
11	papillary
36	papillary
17	papillary
8	papillary
15	solid
11	papillary
31	papillary
30	papillary
0	papillary
17	papillary
8	papillary
8	papillary
15	papillary
7	papillary
0	papillary
30	papillary
32	papillary
8	papillary
30	papillary
8	papillary
28	papillary
37	papillary
0	papillary
37	papillary
26	papillary
8	papillary
11	papillary
31	papillary
37	papillary
8	papillary
22	papillary
31	papillary
11	papillary
19	papillary
28	papillary
30	papillary
7	papillary
31	papillary
37	papillary
8	papillary
28	papillary
7	papillary
37	papillary
8	papillary
8	papillary
30	papillary
0	papillary
28	papillary
8	papillary
28	papillary
30	papillary
15	papillary
0	papillary
13	papillary
8	papillary
30	papillary
33	papillary
7	papillary
13	papillary
30	papillary
7	papillary
30	papillary
8	papillary
37	papillary
30	papillary
26	papillary
37	papillary
8	papillary
8	papillary
8	papillary
1	papillary
9	papillary
0	papillary
8	papillary
0	papillary
26	papillary
8	papillary
37	papillary
8	papillary
28	papillary
11	papillary
8	papillary
37	papillary
11	papillary
2	papillary
37	papillary
8	papillary
28	papillary
33	papillary
30	papillary
0	papillary
26	papillary
1	papillary
37	papillary
7	papillary
26	papillary
7	papillary
7	papillary
8	papillary
11	papillary
37	papillary
15	papillary
37	papillary
8	papillary
31	papillary
8	papillary
8	papillary
0	papillary
15	solid
17	papillary
8	papillary
19	papillary
9	papillary
28	papillary
31	papillary
8	papillary
26	papillary
11	papillary
11	papillary
37	papillary
14	papillary
7	papillary
36	papillary
15	papillary
8	papillary
0	papillary
11	papillary
8	papillary
0	papillary
15	papillary
37	papillary
11	papillary
9	papillary
15	papillary
11	papillary
35	papillary
8	papillary
30	papillary
11	papillary
8	papillary
8	papillary
8	papillary
26	papillary
31	papillary
8	papillary
9	papillary
8	papillary
11	papillary
11	papillary
1	papillary
0	papillary
9	papillary
8	papillary
14	papillary
28	papillary
8	papillary
13	papillary
30	papillary
8	papillary
3	papillary
17	papillary
8	papillary
7	papillary
8	papillary
11	papillary
36	papillary
36	papillary
0	papillary
11	papillary
11	papillary
13	papillary
8	papillary
11	papillary
30	papillary
2	acinar
13	acinar
6	acinar
26	acinar
21	acinar
37	acinar
37	acinar
30	acinar
26	acinar
26	acinar
26	acinar
37	acinar
26	acinar
7	acinar
6	acinar
3	acinar
11	acinar
26	acinar
37	acinar
23	acinar
37	acinar
26	acinar
26	acinar
26	acinar
3	acinar
37	acinar
9	acinar
37	acinar
26	acinar
2	acinar
31	acinar
26	acinar
13	acinar
9	acinar
26	acinar
31	acinar
21	acinar
37	acinar
37	lepidic
9	acinar
37	acinar
9	acinar
32	acinar
3	acinar
37	acinar
37	lepidic
37	acinar
11	acinar
21	acinar
37	acinar
26	acinar
31	acinar
26	acinar
37	acinar
3	acinar
26	acinar
26	acinar
2	acinar
21	acinar
9	acinar
9	acinar
37	acinar
37	acinar
26	acinar
9	acinar
37	acinar
43	acinar
37	acinar
37	acinar
8	acinar
37	acinar
37	acinar
37	acinar
37	acinar
40	acinar
37	acinar
26	acinar
21	acinar
37	acinar
13	acinar
9	acinar
37	acinar
37	acinar
23	acinar
26	acinar
37	acinar
31	acinar
31	acinar
32	acinar
21	acinar
9	acinar
26	acinar
37	acinar
26	acinar
26	acinar
26	acinar
37	acinar
7	acinar
37	acinar
37	acinar
26	acinar
13	acinar
26	acinar
26	acinar
21	acinar
21	acinar
31	acinar
37	acinar
37	acinar
26	acinar
37	acinar
37	acinar
37	acinar
31	acinar
37	acinar
24	acinar
21	acinar
32	acinar
23	acinar
26	acinar
37	acinar
19	acinar
26	acinar
26	acinar
26	acinar
37	acinar
2	acinar
9	acinar
26	acinar
26	acinar
3	acinar
13	acinar
9	acinar
31	acinar
37	acinar
32	acinar
13	acinar
3	acinar
26	acinar
0	acinar
26	acinar
37	acinar
31	acinar
26	acinar
26	acinar
37	acinar
37	acinar
37	acinar
13	acinar
37	acinar
37	acinar
26	acinar
31	acinar
37	acinar
9	acinar
37	acinar
37	acinar
10	acinar
22	acinar
3	acinar
37	acinar
21	acinar
13	acinar
26	acinar
26	acinar
37	acinar
9	acinar
37	acinar
9	acinar
26	acinar
37	acinar
23	acinar
9	acinar
31	acinar
37	acinar
37	acinar
37	acinar
26	acinar
17	acinar
26	acinar
37	acinar
2	acinar
26	acinar
15	acinar
31	acinar
23	acinar
13	acinar
37	acinar
37	acinar
37	acinar
13	acinar
11	acinar
37	acinar
37	acinar
26	acinar
37	acinar
26	acinar
37	acinar
26	acinar
37	acinar
9	acinar
21	acinar
26	acinar
7	acinar
32	acinar
37	acinar
9	acinar
9	acinar
26	acinar
31	acinar
26	acinar
3	acinar
26	acinar
17	acinar
3	acinar
26	acinar
37	acinar
31	acinar
37	acinar
37	acinar
1	acinar
9	acinar
37	acinar
32	acinar
37	acinar
26	acinar
26	acinar
26	acinar
31	acinar
21	acinar
32	acinar
37	acinar
9	acinar
13	acinar
13	acinar
37	acinar
37	acinar
26	acinar
9	acinar
2	acinar
37	acinar
21	acinar
21	acinar
37	acinar
26	acinar
13	acinar
37	acinar
21	acinar
37	acinar
3	acinar
37	acinar
37	acinar
37	acinar
37	acinar
6	acinar
13	acinar
13	lepidic
37	acinar
37	acinar
21	acinar
2	acinar
30	acinar
37	acinar
37	acinar
33	acinar
37	acinar
21	acinar
13	acinar
37	acinar
37	acinar
37	acinar
31	acinar
37	acinar
9	acinar
9	acinar
26	acinar
26	acinar
37	acinar
26	acinar
9	acinar
26	acinar
9	acinar
3	acinar
32	acinar
21	acinar
37	acinar
30	acinar
8	acinar
9	acinar
26	acinar
37	acinar
31	acinar
26	acinar
26	acinar
37	acinar
8	acinar
21	acinar
37	acinar
37	acinar
26	acinar
9	acinar
37	acinar
32	acinar
37	acinar
22	acinar
26	acinar
26	acinar
21	acinar
37	acinar
37	acinar
13	acinar
37	acinar
37	acinar
30	acinar
37	acinar
26	acinar
31	acinar
26	acinar
37	acinar
26	acinar
21	acinar
6	acinar
3	acinar
37	acinar
37	acinar
13	acinar
37	acinar
26	acinar
13	acinar
13	acinar
13	acinar
31	acinar
26	acinar
24	acinar
21	acinar
21	acinar
37	acinar
32	acinar
37	acinar
37	acinar
37	acinar
37	acinar
26	acinar
37	acinar
8	acinar
26	acinar
23	acinar
31	acinar
26	acinar
9	acinar
26	acinar
26	acinar
26	acinar
37	acinar
37	acinar
26	acinar
9	acinar
37	acinar
37	acinar
7	acinar
31	acinar
26	acinar
26	acinar
21	acinar
37	acinar
37	acinar
32	acinar
26	acinar
31	acinar
26	acinar
26	acinar
37	acinar
31	acinar
26	acinar
26	acinar
21	acinar
31	acinar
37	acinar
9	acinar
9	acinar
13	acinar
31	acinar
17	acinar
37	acinar
26	acinar
2	acinar
37	acinar
37	acinar
26	acinar
26	acinar
26	acinar
13	acinar
21	acinar
24	acinar
9	acinar
26	acinar
13	acinar
37	acinar
37	acinar
37	acinar
2	acinar
11	acinar
37	acinar
26	acinar
3	acinar
3	acinar
37	acinar
31	acinar
26	acinar
7	acinar
26	acinar
26	acinar
37	acinar
37	acinar
21	acinar
3	acinar
9	acinar
26	acinar
37	acinar
8	acinar
26	acinar
21	acinar
8	acinar
9	acinar
37	acinar
37	acinar
9	acinar
3	acinar
37	acinar
26	acinar
26	acinar
3	acinar
37	acinar
26	acinar
13	acinar
37	acinar
8	acinar
26	acinar
9	acinar
13	acinar
37	acinar
26	acinar
37	acinar
2	acinar
37	acinar
26	acinar
31	acinar
26	acinar
21	acinar
37	acinar
37	acinar
37	acinar
13	acinar
26	acinar
26	acinar
26	acinar
37	acinar
21	acinar
32	acinar
9	acinar
9	acinar
21	acinar
37	acinar
37	lepidic
37	acinar
26	acinar
21	acinar
37	acinar
26	acinar
31	acinar
26	acinar
31	acinar
26	acinar
21	acinar
44	acinar
26	acinar
37	acinar
26	acinar
37	acinar
26	acinar
37	acinar
37	acinar
9	acinar
9	acinar
37	acinar
37	acinar
26	acinar
37	acinar
9	acinar
37	acinar
37	acinar
26	acinar
26	acinar
26	acinar
37	acinar
9	acinar
26	acinar
21	acinar
3	acinar
37	acinar
13	acinar
2	acinar
26	acinar
37	acinar
26	acinar
37	acinar
37	acinar
37	acinar
37	acinar
37	acinar
37	acinar
37	acinar
3	acinar
23	acinar
37	acinar
9	acinar
26	acinar
30	acinar
9	acinar
13	acinar
21	acinar
3	acinar
37	acinar
22	acinar
26	acinar
37	acinar
31	acinar
37	acinar
37	acinar
37	acinar
7	acinar
26	acinar
32	acinar
3	acinar
9	acinar
31	acinar
9	acinar
21	acinar
37	acinar
26	acinar
26	acinar
26	acinar
26	acinar
3	acinar
21	acinar
21	acinar
26	acinar
26	acinar
26	acinar
31	acinar
26	acinar
26	acinar
31	acinar
26	acinar
3	acinar
9	acinar
26	acinar
37	acinar
26	acinar
13	acinar
37	acinar
3	acinar
37	acinar
37	acinar
9	acinar
10	acinar
23	acinar
37	acinar
9	acinar
2	acinar
31	acinar
26	acinar
37	acinar
37	acinar
9	acinar
9	acinar
21	acinar
26	acinar
26	acinar
21	acinar
26	acinar
3	acinar
7	acinar
9	acinar
37	acinar
13	acinar
21	acinar
26	acinar
9	acinar
13	acinar
37	acinar
0	acinar
26	acinar
37	acinar
37	acinar
37	acinar
26	acinar
26	acinar
21	acinar
26	acinar
3	acinar
21	acinar
17	acinar
9	acinar
26	acinar
37	acinar
9	acinar
26	acinar
13	acinar
26	acinar
26	acinar
37	acinar
37	acinar
31	acinar
26	acinar
26	acinar
13	acinar
37	acinar
37	acinar
23	acinar
32	acinar
37	acinar
37	acinar
26	acinar
37	acinar
13	acinar
13	lepidic
14	acinar
37	acinar
26	acinar
9	acinar
10	acinar
37	acinar
37	acinar
13	acinar
37	acinar
31	acinar
37	acinar
26	acinar
9	acinar
21	acinar
37	acinar
37	acinar
13	acinar
37	acinar
37	acinar
32	acinar
37	acinar
26	acinar
37	acinar
26	acinar
26	acinar
26	acinar
31	acinar
9	acinar
26	acinar
33	acinar
26	acinar
26	acinar
26	acinar
37	acinar
2	acinar
21	acinar
37	acinar
26	acinar
31	acinar
21	acinar
37	acinar
9	acinar
23	acinar
37	acinar
37	acinar
3	acinar
37	acinar
37	acinar
26	acinar
23	acinar
31	acinar
2	acinar
9	acinar
21	acinar
14	acinar
37	acinar
37	acinar
26	acinar
21	acinar
37	acinar
37	acinar
26	acinar
9	acinar
26	acinar
37	acinar
26	acinar
21	acinar
3	acinar
37	acinar
15	acinar
26	acinar
26	acinar
7	acinar
26	acinar
9	acinar
32	acinar
21	acinar
37	acinar
26	acinar
26	acinar
26	acinar
37	acinar
21	acinar
37	acinar
22	acinar
37	acinar
9	acinar
37	acinar
37	acinar
37	acinar
26	acinar
37	acinar
31	acinar
21	acinar
2	acinar
37	acinar
21	acinar
26	acinar
9	acinar
21	acinar
21	acinar
26	acinar
37	acinar
26	acinar
30	acinar
26	acinar
0	acinar
9	acinar
26	acinar
31	acinar
26	acinar
26	acinar
13	acinar
9	acinar
37	acinar
9	acinar
37	acinar
26	acinar
31	acinar
37	acinar
9	acinar
9	acinar
9	acinar
26	acinar
6	acinar
26	acinar
37	acinar
9	acinar
19	acinar
21	acinar
37	acinar
9	acinar
9	acinar
15	acinar
13	acinar
26	acinar
37	acinar
37	acinar
26	acinar
37	acinar
40	acinar
3	acinar
37	acinar
21	acinar
22	acinar
26	acinar
6	acinar
37	acinar
2	acinar
26	acinar
23	acinar
26	acinar
37	acinar
26	acinar
26	acinar
13	acinar
26	acinar
8	acinar
[truncated: 4,054 more rows]
