# Supplementary material for: Mapping the landscape of histomorphological cancer phenotypes using self-supervised learning on unannotated pathology slides
Source: Nat Commun. 2024 Jun 11;15:4596. doi: 10.1038/s41467-024-48666-7 (PMC11525555; doi:10.1038/s41467-024-48666-7)
Supplement: Supplementary file 4 — Source Data [file 41467_2024_48666_MOESM4_ESM.zip › Source_Data/figure6f.csv]

	0	1	2	3	4	5	6	7	8	9	10	11	12	13	14	15	16	17	18	19	20	21	22	23	24	25	26	27	28	29	30	31	32	33	34	35	36	37	38	39	40	41	42	43	44	45
0	5.225 / 45.83	4.293 / 18.06	-1.64 / 0.0	2.134 / 2.08	-1.64 / 0.0	2.134 / 2.08	-1.64 / 0.0	2.421 / 2.78	1.035 / 0.69	2.981 / 4.86	1.728 / 1.39	-1.64 / 0.0	-1.64 / 0.0	-1.64 / 0.0	2.134 / 2.08	-1.64 / 0.0	-1.64 / 0.0	-1.64 / 0.0	-1.64 / 0.0	1.035 / 0.69	1.035 / 0.69	-1.64 / 0.0	3.232 / 6.25	1.728 / 1.39	-1.64 / 0.0	1.035 / 0.69	-1.64 / 0.0	-1.64 / 0.0	-1.64 / 0.0	-1.64 / 0.0	-1.64 / 0.0	1.035 / 0.69	-1.64 / 0.0	1.728 / 1.39	-1.64 / 0.0	-1.64 / 0.0	2.827 / 4.17	-1.64 / 0.0	-1.64 / 0.0	-1.64 / 0.0	1.728 / 1.39	-1.64 / 0.0	-1.64 / 0.0	2.134 / 2.08	1.035 / 0.69	-1.64 / 0.0
1	2.386 / 3.72	1.375 / 1.35	4.319 / 25.68	2.553 / 4.39	3.08 / 7.43	-1.969 / 0.0	-0.705 / 0.17	-1.969 / 0.0	1.493 / 1.52	0.682 / 0.68	1.693 / 1.86	-1.969 / 0.0	-1.969 / 0.0	1.241 / 1.18	-1.969 / 0.0	-1.969 / 0.0	0.394 / 0.51	1.087 / 1.01	-0.705 / 0.17	-1.969 / 0.0	2.697 / 5.07	-1.969 / 0.0	2.906 / 6.25	1.087 / 1.01	-0.012 / 0.34	-1.969 / 0.0	2.473 / 4.05	-0.012 / 0.34	-1.969 / 0.0	-1.969 / 0.0	-1.969 / 0.0	1.493 / 1.52	3.356 / 9.8	-0.705 / 0.17	0.394 / 0.51	-1.969 / 0.0	0.682 / 0.68	3.94 / 17.57	-1.969 / 0.0	-1.969 / 0.0	2.186 / 3.04	-1.969 / 0.0	-1.969 / 0.0	-1.969 / 0.0	-1.969 / 0.0	-1.969 / 0.0
2	-1.691 / 0.0	1.242 / 0.9	3.64 / 9.87	2.466 / 3.05	2.272 / 2.51	-1.691 / 0.0	0.326 / 0.36	0.326 / 0.36	-1.691 / 0.0	0.732 / 0.54	1.579 / 1.26	-1.691 / 0.0	-0.367 / 0.18	1.019 / 0.72	-1.691 / 0.0	-1.691 / 0.0	1.242 / 0.9	-0.367 / 0.18	-1.691 / 0.0	0.326 / 0.36	2.198 / 2.33	-1.691 / 0.0	2.852 / 4.49	1.579 / 1.26	5.246 / 49.19	-1.691 / 0.0	-0.367 / 0.18	-1.691 / 0.0	-1.691 / 0.0	-1.691 / 0.0	-1.691 / 0.0	0.732 / 0.54	2.724 / 3.95	-1.691 / 0.0	-1.691 / 0.0	-1.691 / 0.0	1.425 / 1.08	-1.691 / 0.0	-1.691 / 0.0	-1.691 / 0.0	2.118 / 2.15	-1.691 / 0.0	3.937 / 13.29	0.326 / 0.36	-1.691 / 0.0	-1.691 / 0.0
3	-0.884 / 0.11	1.949 / 1.93	3.35 / 7.84	3.798 / 12.27	0.215 / 0.34	-1.752 / 0.0	0.215 / 0.34	4.065 / 16.02	-1.752 / 0.0	2.161 / 2.39	4.653 / 28.86	-0.884 / 0.11	-1.752 / 0.0	1.514 / 1.25	3.086 / 6.02	-0.884 / 0.11	0.215 / 0.34	1.062 / 0.8	-1.752 / 0.0	-1.752 / 0.0	-0.884 / 0.11	1.195 / 0.91	3.535 / 9.43	2.207 / 2.5	-1.752 / 0.0	-0.884 / 0.11	1.949 / 1.93	-1.752 / 0.0	-1.752 / 0.0	-1.752 / 0.0	-0.884 / 0.11	1.062 / 0.8	2.7 / 4.09	-1.752 / 0.0	-1.752 / 0.0	-1.752 / 0.0	-1.752 / 0.0	1.195 / 0.91	-1.752 / 0.0	-1.752 / 0.0	-1.752 / 0.0	0.215 / 0.34	-1.752 / 0.0	-1.752 / 0.0	-1.752 / 0.0	-1.752 / 0.0
4	2.413 / 5.45	2.838 / 8.33	3.293 / 13.14	3.014 / 9.94	0.273 / 0.64	0.679 / 0.96	1.659 / 2.56	2.065 / 3.85	-2.326 / 0.0	1.777 / 2.88	2.524 / 6.09	2.413 / 5.45	-2.326 / 0.0	0.679 / 0.96	1.372 / 1.92	1.372 / 1.92	-0.42 / 0.32	1.978 / 3.53	-2.326 / 0.0	-2.326 / 0.0	-2.326 / 0.0	0.966 / 1.28	3.106 / 10.9	0.679 / 0.96	-2.326 / 0.0	1.978 / 3.53	0.966 / 1.28	-2.326 / 0.0	-2.326 / 0.0	-2.326 / 0.0	0.679 / 0.96	2.47 / 5.77	2.288 / 4.81	0.273 / 0.64	-2.326 / 0.0	-2.326 / 0.0	-0.42 / 0.32	0.679 / 0.96	-2.326 / 0.0	-2.326 / 0.0	-2.326 / 0.0	-2.326 / 0.0	0.273 / 0.64	-2.326 / 0.0	-2.326 / 0.0	-2.326 / 0.0
5	-1.263 / 0.0	-1.263 / 0.0	1.464 / 0.73	0.366 / 0.24	-1.263 / 0.0	-1.263 / 0.0	-1.263 / 0.0	-1.263 / 0.0	6.083 / 74.15	0.366 / 0.24	0.366 / 0.24	-1.263 / 0.0	-1.263 / 0.0	2.668 / 2.44	-1.263 / 0.0	-1.263 / 0.0	-1.263 / 0.0	2.311 / 1.71	1.059 / 0.49	1.752 / 0.98	-1.263 / 0.0	1.752 / 0.98	1.975 / 1.22	0.366 / 0.24	1.059 / 0.49	-1.263 / 0.0	1.975 / 1.22	-1.263 / 0.0	0.366 / 0.24	-1.263 / 0.0	-1.263 / 0.0	0.366 / 0.24	3.074 / 3.66	-1.263 / 0.0	-1.263 / 0.0	-1.263 / 0.0	0.366 / 0.24	4.054 / 9.76	-1.263 / 0.0	-1.263 / 0.0	1.059 / 0.49	-1.263 / 0.0	-1.263 / 0.0	-1.263 / 0.0	-1.263 / 0.0	-1.263 / 0.0
6	-0.028 / 0.3	-0.028 / 0.3	2.392 / 3.33	3.249 / 7.84	-1.855 / 0.0	-1.855 / 0.0	-1.855 / 0.0	-0.721 / 0.15	4.604 / 30.4	0.195 / 0.37	1.677 / 1.63	-1.414 / 0.07	-1.855 / 0.0	1.151 / 0.96	2.197 / 2.74	-1.855 / 0.0	-0.721 / 0.15	-0.316 / 0.22	-1.855 / 0.0	-1.414 / 0.07	0.665 / 0.59	2.02 / 2.29	2.805 / 5.03	0.532 / 0.52	-0.028 / 0.3	-1.855 / 0.0	2.68 / 4.44	-1.414 / 0.07	2.249 / 2.88	-1.855 / 0.0	-1.855 / 0.0	1.151 / 0.96	2.112 / 2.51	-0.721 / 0.15	-1.855 / 0.0	-1.414 / 0.07	0.377 / 0.44	4.521 / 27.96	-1.855 / 0.0	-1.855 / 0.0	1.844 / 1.92	-1.855 / 0.0	1.476 / 1.33	-1.855 / 0.0	-1.855 / 0.0	-1.855 / 0.0
7	-0.614 / 0.18	-0.614 / 0.18	4.113 / 20.21	2.644 / 4.65	2.477 / 3.94	-1.935 / 0.0	-1.935 / 0.0	0.485 / 0.54	2.094 / 2.68	1.951 / 2.33	3.318 / 9.12	-1.935 / 0.0	-1.935 / 0.0	2.852 / 5.72	1.465 / 1.43	-1.935 / 0.0	-1.935 / 0.0	0.485 / 0.54	-1.935 / 0.0	0.485 / 0.54	2.276 / 3.22	-1.935 / 0.0	3.446 / 10.38	0.772 / 0.72	-1.935 / 0.0	-1.935 / 0.0	1.465 / 1.43	-0.614 / 0.18	0.079 / 0.36	-1.935 / 0.0	-1.935 / 0.0	1.689 / 1.79	3.863 / 15.74	1.332 / 1.25	-1.935 / 0.0	-1.935 / 0.0	1.178 / 1.07	3.529 / 11.27	-1.935 / 0.0	-1.935 / 0.0	0.485 / 0.54	-1.935 / 0.0	-1.935 / 0.0	-1.935 / 0.0	-1.935 / 0.0	-1.935 / 0.0
8	3.771 / 20.89	3.14 / 11.11	1.796 / 2.9	1.183 / 1.57	-1.382 / 0.12	1.326 / 1.81	-1.382 / 0.12	-1.382 / 0.12	2.625 / 6.64	3.372 / 14.01	0.228 / 0.6	-2.315 / 0.0	-2.315 / 0.0	3.129 / 10.99	-1.382 / 0.12	0.228 / 0.6	-1.382 / 0.12	1.509 / 2.17	-2.315 / 0.0	0.004 / 0.48	-1.382 / 0.12	1.257 / 1.69	1.391 / 1.93	-0.689 / 0.24	-0.283 / 0.36	0.41 / 0.72	-1.382 / 0.12	-2.315 / 0.0	-2.315 / 0.0	-2.315 / 0.0	0.698 / 0.97	1.709 / 2.66	1.614 / 2.42	0.004 / 0.48	-2.315 / 0.0	-2.315 / 0.0	2.661 / 6.88	0.564 / 0.85	0.004 / 0.48	-1.382 / 0.12	1.326 / 1.81	-2.315 / 0.0	-2.315 / 0.0	1.509 / 2.17	1.103 / 1.45	-1.382 / 0.12
9	2.982 / 5.8	1.958 / 2.08	3.008 / 5.95	3.538 / 10.12	-0.681 / 0.15	-1.818 / 0.0	-1.818 / 0.0	1.621 / 1.49	4.064 / 17.11	1.265 / 1.04	0.417 / 0.45	0.705 / 0.6	-1.818 / 0.0	1.265 / 1.04	0.928 / 0.74	-1.818 / 0.0	-1.818 / 0.0	-1.818 / 0.0	-1.818 / 0.0	-1.818 / 0.0	1.111 / 0.89	3.169 / 6.99	3.008 / 5.95	1.516 / 1.34	-0.681 / 0.15	-1.818 / 0.0	3.75 / 12.5	0.012 / 0.3	-1.818 / 0.0	-1.818 / 0.0	-1.818 / 0.0	0.928 / 0.74	2.538 / 3.72	-1.818 / 0.0	-1.818 / 0.0	-1.818 / 0.0	-1.818 / 0.0	4.239 / 20.39	-1.818 / 0.0	-1.818 / 0.0	0.012 / 0.3	-0.681 / 0.15	-1.818 / 0.0	-1.818 / 0.0	-1.818 / 0.0	-1.818 / 0.0
10	-1.549 / 0.0	0.717 / 0.46	4.8 / 27.34	3.909 / 11.21	0.717 / 0.46	-1.549 / 0.0	-1.549 / 0.0	3.332 / 6.3	-1.549 / 0.0	1.921 / 1.54	2.103 / 1.84	-1.549 / 0.0	-1.549 / 0.0	1.921 / 1.54	1.41 / 0.92	-1.549 / 0.0	1.004 / 0.61	0.311 / 0.31	-1.549 / 0.0	-1.549 / 0.0	0.717 / 0.46	-1.549 / 0.0	4.233 / 15.51	2.391 / 2.46	-1.549 / 0.0	-0.382 / 0.15	1.698 / 1.23	-1.549 / 0.0	-1.549 / 0.0	-1.549 / 0.0	-1.549 / 0.0	2.103 / 1.84	4.706 / 24.88	-0.382 / 0.15	-0.382 / 0.15	-1.549 / 0.0	-1.549 / 0.0	-1.549 / 0.0	-1.549 / 0.0	-1.549 / 0.0	-0.382 / 0.15	-1.549 / 0.0	0.717 / 0.46	-1.549 / 0.0	-1.549 / 0.0	-1.549 / 0.0
11	-1.669 / 0.0	-1.669 / 0.0	2.406 / 2.82	3.559 / 8.92	-1.669 / 0.0	-1.669 / 0.0	-1.669 / 0.0	4.08 / 15.02	4.049 / 14.55	2.224 / 2.35	3.387 / 7.51	-1.669 / 0.0	-1.669 / 0.0	0.615 / 0.47	0.615 / 0.47	-1.669 / 0.0	0.615 / 0.47	-1.669 / 0.0	-1.669 / 0.0	4.198 / 16.9	0.615 / 0.47	-1.669 / 0.0	2.224 / 2.35	3.833 / 11.74	3.706 / 10.33	-1.669 / 0.0	1.713 / 1.41	-1.669 / 0.0	-1.669 / 0.0	-1.669 / 0.0	-1.669 / 0.0	1.308 / 0.94	1.713 / 1.41	-1.669 / 0.0	-1.669 / 0.0	-1.669 / 0.0	1.308 / 0.94	-1.669 / 0.0	-1.669 / 0.0	-1.669 / 0.0	0.615 / 0.47	0.615 / 0.47	-1.669 / 0.0	-1.669 / 0.0	-1.669 / 0.0	-1.669 / 0.0
12	-1.761 / 0.08	1.235 / 1.58	3.099 / 10.19	2.94 / 8.69	-1.068 / 0.16	0.436 / 0.71	2.228 / 4.27	2.596 / 6.16	-2.269 / 0.0	3.591 / 16.67	0.319 / 0.63	1.535 / 2.13	-1.761 / 0.08	2.35 / 4.82	2.502 / 5.61	2.903 / 8.37	0.319 / 0.63	1.607 / 2.29	-2.269 / 0.0	-2.269 / 0.0	-1.068 / 0.16	0.637 / 0.87	1.903 / 3.08	2.0 / 3.4	-2.269 / 0.0	1.497 / 2.05	0.031 / 0.47	-2.269 / 0.0	-2.269 / 0.0	-2.269 / 0.0	-2.269 / 0.0	1.736 / 2.61	2.429 / 5.21	-0.374 / 0.32	-0.662 / 0.24	-2.269 / 0.0	-1.761 / 0.08	-0.662 / 0.24	2.783 / 7.42	-2.269 / 0.0	-1.761 / 0.08	-0.151 / 0.39	-0.662 / 0.24	-2.269 / 0.0	-1.761 / 0.08	-2.269 / 0.0
13	0.994 / 1.05	-0.392 / 0.26	1.688 / 2.11	-2.102 / 0.0	2.992 / 7.77	-2.102 / 0.0	0.707 / 0.79	0.524 / 0.66	-1.085 / 0.13	2.05 / 3.03	-2.102 / 0.0	-2.102 / 0.0	3.392 / 11.59	3.677 / 15.42	-2.102 / 0.0	-2.102 / 0.0	1.911 / 2.64	2.381 / 4.22	-2.102 / 0.0	-2.102 / 0.0	1.4 / 1.58	1.313 / 1.45	1.48 / 1.71	1.48 / 1.71	-2.102 / 0.0	-2.102 / 0.0	2.676 / 5.67	-1.085 / 0.13	-2.102 / 0.0	0.524 / 0.66	-2.102 / 0.0	3.074 / 8.43	3.12 / 8.83	0.707 / 0.79	-2.102 / 0.0	0.014 / 0.4	1.4 / 1.58	3.751 / 16.6	-2.102 / 0.0	-2.102 / 0.0	-1.085 / 0.13	-2.102 / 0.0	-2.102 / 0.0	-1.085 / 0.13	-0.392 / 0.26	-0.392 / 0.26
14	-1.604 / 0.0	2.33 / 2.45	3.024 / 4.89	4.694 / 25.99	-1.604 / 0.0	-1.604 / 0.0	0.251 / 0.31	3.342 / 6.73	-1.604 / 0.0	2.448 / 2.75	2.33 / 2.45	-1.604 / 0.0	-1.604 / 0.0	0.944 / 0.61	3.685 / 9.48	-1.604 / 0.0	0.251 / 0.31	0.251 / 0.31	-1.604 / 0.0	0.944 / 0.61	-1.604 / 0.0	1.35 / 0.92	4.5 / 21.41	-1.604 / 0.0	-1.604 / 0.0	-1.604 / 0.0	3.342 / 6.73	-1.604 / 0.0	-1.604 / 0.0	-1.604 / 0.0	-1.604 / 0.0	0.251 / 0.31	3.429 / 7.34	-1.604 / 0.0	-1.604 / 0.0	-1.604 / 0.0	-1.604 / 0.0	3.141 / 5.5	-1.604 / 0.0	-1.604 / 0.0	0.944 / 0.61	-1.604 / 0.0	0.251 / 0.31	-1.604 / 0.0	-1.604 / 0.0	-1.604 / 0.0
15	0.634 / 0.8	2.506 / 5.2	2.734 / 6.53	1.733 / 2.4	-2.186 / 0.0	0.229 / 0.53	1.887 / 2.8	2.308 / 4.27	0.229 / 0.53	3.364 / 12.27	0.229 / 0.53	-2.186 / 0.0	-2.186 / 0.0	3.331 / 11.87	2.276 / 4.13	-2.186 / 0.0	1.481 / 1.87	2.02 / 3.2	-2.186 / 0.0	-2.186 / 0.0	-0.059 / 0.4	2.734 / 6.53	2.308 / 4.27	1.787 / 2.53	-2.186 / 0.0	2.774 / 6.8	1.481 / 1.87	-2.186 / 0.0	-2.186 / 0.0	-2.186 / 0.0	-2.186 / 0.0	2.308 / 4.27	3.017 / 8.67	-1.158 / 0.13	-0.465 / 0.27	-2.186 / 0.0	-0.465 / 0.27	2.774 / 6.8	-2.186 / 0.0	-2.186 / 0.0	-0.465 / 0.27	-2.186 / 0.0	-2.186 / 0.0	-2.186 / 0.0	-2.186 / 0.0	-2.186 / 0.0
16	1.797 / 3.35	2.32 / 5.65	2.263 / 5.34	2.045 / 4.29	-1.669 / 0.1	0.411 / 0.84	2.744 / 8.63	3.541 / 19.15	-0.416 / 0.37	2.02 / 4.19	-2.362 / 0.05	2.688 / 8.16	-2.461 / 0.0	1.276 / 1.99	-0.416 / 0.37	3.16 / 13.08	-0.752 / 0.26	0.583 / 0.99	-1.263 / 0.16	-2.461 / 0.0	-1.263 / 0.16	1.488 / 2.46	0.683 / 1.1	0.971 / 1.47	-1.669 / 0.1	2.682 / 8.11	0.816 / 1.26	-0.975 / 0.21	-2.461 / 0.0	-2.461 / 0.0	-0.57 / 0.31	0.934 / 1.41	0.277 / 0.73	-0.975 / 0.21	-0.416 / 0.37	-2.461 / 0.0	-0.57 / 0.31	-1.669 / 0.1	-0.059 / 0.52	-2.362 / 0.05	0.277 / 0.73	0.896 / 1.36	-2.362 / 0.05	-0.416 / 0.37	1.072 / 1.62	-2.461 / 0.0
17	-1.235 / 0.0	-1.235 / 0.0	5.127 / 27.82	4.424 / 13.77	-1.235 / 0.0	-1.235 / 0.0	-1.235 / 0.0	3.402 / 4.96	-1.235 / 0.0	1.898 / 1.1	3.808 / 7.44	-1.235 / 0.0	-1.235 / 0.0	1.205 / 0.55	-1.235 / 0.0	-1.235 / 0.0	1.205 / 0.55	-1.235 / 0.0	-1.235 / 0.0	-1.235 / 0.0	1.898 / 1.1	-1.235 / 0.0	4.038 / 9.37	2.814 / 2.75	-1.235 / 0.0	-1.235 / 0.0	2.591 / 2.2	-1.235 / 0.0	-1.235 / 0.0	-1.235 / 0.0	-1.235 / 0.0	-1.235 / 0.0	4.954 / 23.42	-1.235 / 0.0	-1.235 / 0.0	-1.235 / 0.0	-1.235 / 0.0	3.402 / 4.96	-1.235 / 0.0	-1.235 / 0.0	-1.235 / 0.0	-1.235 / 0.0	-1.235 / 0.0	-1.235 / 0.0	-1.235 / 0.0	-1.235 / 0.0
18	2.713 / 4.69	3.651 / 11.98	3.694 / 12.5	3.917 / 15.62	-1.872 / 0.0	-1.872 / 0.0	2.914 / 5.73	3.001 / 6.25	-1.872 / 0.0	2.125 / 2.6	-1.872 / 0.0	-1.872 / 0.0	-1.872 / 0.0	2.595 / 4.17	-1.872 / 0.0	-1.872 / 0.0	2.914 / 5.73	-1.872 / 0.0	-1.872 / 0.0	-1.872 / 0.0	-1.872 / 0.0	-1.872 / 0.0	3.224 / 7.81	1.209 / 1.04	0.516 / 0.52	0.516 / 0.52	3.155 / 7.29	-1.872 / 0.0	-1.872 / 0.0	-1.872 / 0.0	-1.872 / 0.0	1.209 / 1.04	3.001 / 6.25	-1.872 / 0.0	1.209 / 1.04	-1.872 / 0.0	1.902 / 2.08	1.209 / 1.04	-1.872 / 0.0	-1.872 / 0.0	1.614 / 1.56	-1.872 / 0.0	-1.872 / 0.0	-1.872 / 0.0	0.516 / 0.52	-1.872 / 0.0
19	-1.726 / 0.0	0.03 / 0.28	3.547 / 9.3	4.433 / 22.56	-1.068 / 0.09	-1.726 / 0.0	-1.726 / 0.0	2.398 / 2.95	-1.068 / 0.09	2.515 / 3.31	3.263 / 7.0	-1.726 / 0.0	-1.726 / 0.0	2.264 / 2.58	0.318 / 0.37	-1.726 / 0.0	0.878 / 0.64	-0.375 / 0.18	-1.726 / 0.0	-1.726 / 0.0	0.318 / 0.37	0.03 / 0.28	3.659 / 10.41	2.595 / 3.59	-1.068 / 0.09	-1.726 / 0.0	2.957 / 5.16	-1.726 / 0.0	-1.726 / 0.0	-1.726 / 0.0	-1.726 / 0.0	2.11 / 2.21	3.486 / 8.75	-1.068 / 0.09	-1.726 / 0.0	-1.726 / 0.0	-1.068 / 0.09	4.2 / 17.86	-1.726 / 0.0	-1.726 / 0.0	1.571 / 1.29	0.03 / 0.28	-0.375 / 0.18	-1.726 / 0.0	-1.726 / 0.0	-1.726 / 0.0
20	1.27 / 1.79	3.457 / 15.91	1.572 / 2.42	1.432 / 2.1	-2.356 / 0.0	-0.059 / 0.47	2.254 / 4.78	3.016 / 10.24	0.228 / 0.63	3.59 / 18.17	1.111 / 1.52	1.145 / 1.58	-2.356 / 0.0	1.751 / 2.89	1.769 / 2.94	2.02 / 3.78	0.516 / 0.84	1.572 / 2.42	-2.356 / 0.0	-2.356 / 0.0	-1.563 / 0.11	2.15 / 4.31	1.354 / 1.94	2.074 / 3.99	-2.356 / 0.0	2.787 / 8.14	0.383 / 0.74	-2.356 / 0.0	-2.356 / 0.0	-2.356 / 0.0	-2.257 / 0.05	1.177 / 1.63	1.615 / 2.52	0.308 / 0.68	-2.356 / 0.0	-2.356 / 0.0	-0.87 / 0.21	0.516 / 0.84	-2.356 / 0.0	-2.356 / 0.0	1.24 / 1.73	-1.563 / 0.11	-1.158 / 0.16	-0.647 / 0.26	-1.563 / 0.11	-2.356 / 0.0
21	2.366 / 3.85	2.03 / 2.75	1.729 / 2.04	1.485 / 1.6	-1.882 / 0.06	-2.031 / 0.0	-0.784 / 0.17	-0.784 / 0.17	3.953 / 18.83	0.683 / 0.72	2.64 / 5.07	-1.882 / 0.06	-2.031 / 0.0	1.781 / 2.15	0.197 / 0.44	-2.031 / 0.0	-1.189 / 0.11	1.209 / 1.21	-2.031 / 0.0	0.064 / 0.39	-1.189 / 0.11	2.871 / 6.39	1.968 / 2.59	1.701 / 1.98	-1.882 / 0.06	-0.784 / 0.17	2.537 / 4.57	-2.031 / 0.0	0.315 / 0.5	-2.031 / 0.0	-0.496 / 0.22	1.162 / 1.16	1.062 / 1.05	-1.189 / 0.11	-0.273 / 0.28	-0.496 / 0.22	1.162 / 1.16	4.66 / 38.22	-2.031 / 0.0	-2.031 / 0.0	1.114 / 1.1	-1.882 / 0.06	-1.882 / 0.06	0.064 / 0.39	-2.031 / 0.0	-1.882 / 0.06
22	3.564 / 8.2	3.994 / 12.6	-1.58 / 0.0	-1.58 / 0.0	-1.58 / 0.0	3.347 / 6.6	0.544 / 0.4	4.827 / 29.0	3.564 / 8.2	3.316 / 6.4	-1.58 / 0.0	-1.58 / 0.0	-1.58 / 0.0	0.544 / 0.4	-1.58 / 0.0	3.782 / 10.2	0.949 / 0.6	0.544 / 0.4	-1.58 / 0.0	2.623 / 3.2	-1.58 / 0.0	2.248 / 2.2	-1.58 / 0.0	0.544 / 0.4	-1.58 / 0.0	3.564 / 8.2	0.949 / 0.6	-1.58 / 0.0	-1.58 / 0.0	-1.58 / 0.0	-1.58 / 0.0	-1.58 / 0.0	-1.58 / 0.0	-1.58 / 0.0	-1.58 / 0.0	-1.58 / 0.0	-0.15 / 0.2	1.93 / 1.6	-1.58 / 0.0	-1.58 / 0.0	-1.58 / 0.0	-1.58 / 0.0	-1.58 / 0.0	-0.15 / 0.2	0.544 / 0.4	-1.58 / 0.0
23	2.816 / 4.36	4.419 / 21.67	-0.047 / 0.25	1.206 / 0.87	-1.698 / 0.0	3.952 / 13.57	3.211 / 6.48	3.591 / 9.46	-1.698 / 0.0	3.355 / 7.47	-1.698 / 0.0	1.968 / 1.87	-1.698 / 0.0	0.359 / 0.37	-0.74 / 0.12	3.355 / 7.47	0.359 / 0.37	1.563 / 1.25	-1.698 / 0.0	-1.698 / 0.0	-1.698 / 0.0	1.825 / 1.62	1.052 / 0.75	0.646 / 0.5	-1.698 / 0.0	4.284 / 18.93	-1.698 / 0.0	-1.698 / 0.0	-1.698 / 0.0	-1.698 / 0.0	-1.698 / 0.0	0.359 / 0.37	0.646 / 0.5	-1.698 / 0.0	-0.74 / 0.12	-1.698 / 0.0	-0.047 / 0.25	-1.698 / 0.0	-1.698 / 0.0	-1.698 / 0.0	-1.698 / 0.0	-1.698 / 0.0	-1.698 / 0.0	1.658 / 1.37	-1.698 / 0.0	-1.698 / 0.0
24	1.697 / 1.63	2.208 / 2.71	1.068 / 0.87	3.759 / 12.81	-1.835 / 0.0	-1.704 / 0.05	2.102 / 2.44	2.784 / 4.83	4.498 / 26.8	0.78 / 0.65	0.693 / 0.6	-1.704 / 0.05	-1.835 / 0.0	-1.835 / 0.0	0.693 / 0.6	-0.318 / 0.22	-0.606 / 0.16	0.087 / 0.33	-1.704 / 0.05	-1.835 / 0.0	1.068 / 0.87	2.901 / 5.43	2.726 / 4.56	2.69 / 4.4	0.693 / 0.6	0.087 / 0.33	4.302 / 22.03	-1.835 / 0.0	-1.835 / 0.0	-1.835 / 0.0	-1.835 / 0.0	-1.704 / 0.05	1.628 / 1.52	-1.835 / 0.0	-1.835 / 0.0	-1.835 / 0.0	-1.704 / 0.05	2.303 / 2.98	-1.835 / 0.0	-1.835 / 0.0	1.959 / 2.12	-1.835 / 0.0	-0.095 / 0.27	-1.835 / 0.0	-1.835 / 0.0	-1.835 / 0.0
25	-0.876 / 0.19	1.522 / 2.13	3.567 / 16.47	2.343 / 4.84	-0.876 / 0.19	-2.28 / 0.0	3.769 / 20.16	3.344 / 13.18	-2.28 / 0.0	1.763 / 2.71	2.42 / 5.23	0.916 / 1.16	1.204 / 1.55	-0.182 / 0.39	-0.876 / 0.19	2.169 / 4.07	1.609 / 2.33	1.832 / 2.91	-2.28 / 0.0	-2.28 / 0.0	-0.182 / 0.39	-2.28 / 0.0	2.526 / 5.81	2.343 / 4.84	-0.876 / 0.19	1.322 / 1.74	0.511 / 0.78	-2.28 / 0.0	-2.28 / 0.0	-0.876 / 0.19	-0.876 / 0.19	0.734 / 0.97	1.427 / 1.94	-0.876 / 0.19	0.734 / 0.97	-2.28 / 0.0	-2.28 / 0.0	-2.28 / 0.0	-2.28 / 0.0	-2.28 / 0.0	1.522 / 2.13	0.511 / 0.78	0.511 / 0.78	-2.28 / 0.0	-0.182 / 0.39	-2.28 / 0.0
26	1.834 / 2.68	3.363 / 12.38	1.908 / 2.89	1.52 / 1.96	-2.2 / 0.0	-2.2 / 0.0	0.185 / 0.52	3.346 / 12.18	2.186 / 3.82	4.101 / 25.9	-2.2 / 0.0	-0.326 / 0.31	-2.2 / 0.0	3.303 / 11.66	0.773 / 0.93	-2.2 / 0.0	0.655 / 0.83	1.284 / 1.55	-1.424 / 0.1	0.521 / 0.72	-0.326 / 0.31	-1.424 / 0.1	1.62 / 2.17	0.973 / 1.14	-2.2 / 0.0	-0.731 / 0.21	1.754 / 2.48	-1.424 / 0.1	-0.731 / 0.21	-2.2 / 0.0	-1.424 / 0.1	1.348 / 1.65	0.773 / 0.93	1.711 / 2.37	-0.731 / 0.21	-2.2 / 0.0	2.382 / 4.64	-2.2 / 0.0	-2.2 / 0.0	-2.2 / 0.0	2.102 / 3.51	-0.731 / 0.21	0.878 / 1.03	-1.424 / 0.1	-1.424 / 0.1	-2.2 / 0.0
27	2.138 / 4.18	2.138 / 4.18	3.675 / 19.45	2.957 / 9.49	-1.12 / 0.16	-2.338 / 0.0	-0.427 / 0.32	2.869 / 8.68	2.247 / 4.66	0.489 / 0.8	2.905 / 9.0	-0.022 / 0.48	0.266 / 0.64	1.588 / 2.41	-0.022 / 0.48	-0.022 / 0.48	-1.12 / 0.16	-2.338 / 0.0	-2.338 / 0.0	1.824 / 3.05	1.364 / 1.93	-2.338 / 0.0	2.771 / 7.88	0.671 / 0.96	2.345 / 5.14	-2.338 / 0.0	1.713 / 2.73	-2.338 / 0.0	0.489 / 0.8	-2.338 / 0.0	-2.338 / 0.0	0.959 / 1.29	1.713 / 2.73	-1.12 / 0.16	-2.338 / 0.0	-2.338 / 0.0	-0.022 / 0.48	-0.022 / 0.48	-2.338 / 0.0	-2.338 / 0.0	1.519 / 2.25	-2.338 / 0.0	2.058 / 3.86	-2.338 / 0.0	0.266 / 0.64	-2.338 / 0.0
28	0.868 / 0.9	1.274 / 1.35	2.573 / 4.94	2.427 / 4.27	-2.07 / 0.0	-2.07 / 0.0	0.175 / 0.45	1.092 / 1.12	4.996 / 55.73	-2.07 / 0.0	0.581 / 0.67	1.88 / 2.47	-2.07 / 0.0	-0.518 / 0.22	-0.518 / 0.22	-0.518 / 0.22	-2.07 / 0.0	-2.07 / 0.0	1.88 / 2.47	0.581 / 0.67	1.679 / 2.02	0.868 / 0.9	2.573 / 4.94	0.868 / 0.9	2.047 / 2.92	-0.518 / 0.22	0.175 / 0.45	0.175 / 0.45	2.527 / 4.72	-2.07 / 0.0	1.092 / 1.12	1.092 / 1.12	2.047 / 2.92	0.175 / 0.45	-2.07 / 0.0	-0.518 / 0.22	-0.518 / 0.22	-2.07 / 0.0	-2.07 / 0.0	-2.07 / 0.0	-2.07 / 0.0	-0.518 / 0.22	-0.518 / 0.22	-0.518 / 0.22	-2.07 / 0.0	-2.07 / 0.0
29	-0.575 / 0.22	-0.17 / 0.33	4.125 / 24.31	3.476 / 12.71	0.341 / 0.55	-2.112 / 0.0	-0.575 / 0.22	0.523 / 0.66	2.702 / 5.86	0.929 / 0.99	1.867 / 2.54	0.523 / 0.66	-0.575 / 0.22	1.565 / 1.88	-2.112 / 0.0	-2.112 / 0.0	-1.269 / 0.11	-0.575 / 0.22	-2.112 / 0.0	-1.269 / 0.11	1.296 / 1.44	-0.17 / 0.33	2.623 / 5.41	1.676 / 2.1	-0.17 / 0.33	-2.112 / 0.0	1.95 / 2.76	-2.112 / 0.0	1.371 / 1.55	-2.112 / 0.0	-2.112 / 0.0	1.371 / 1.55	3.891 / 19.23	-1.269 / 0.11	-2.112 / 0.0	-0.575 / 0.22	0.118 / 0.44	2.936 / 7.4	-2.112 / 0.0	-2.112 / 0.0	2.395 / 4.31	-0.575 / 0.22	0.811 / 0.88	-2.112 / 0.0	-1.269 / 0.11	-2.112 / 0.0
30	0.372 / 0.62	1.624 / 2.18	3.514 / 14.42	2.739 / 6.64	-2.201 / 0.0	-1.42 / 0.1	0.659 / 0.83	4.207 / 28.84	-0.034 / 0.41	3.205 / 10.58	1.47 / 1.87	2.87 / 7.57	-2.201 / 0.0	2.106 / 3.53	2.076 / 3.42	2.269 / 4.15	-1.42 / 0.1	-0.034 / 0.41	-2.201 / 0.0	-2.201 / 0.0	0.372 / 0.62	2.135 / 3.63	1.219 / 1.45	0.526 / 0.73	0.372 / 0.62	1.219 / 1.45	-1.42 / 0.1	-2.201 / 0.0	-2.201 / 0.0	-0.727 / 0.21	-0.034 / 0.41	0.526 / 0.73	0.659 / 0.83	-1.42 / 0.1	0.372 / 0.62	-2.201 / 0.0	-2.201 / 0.0	-1.42 / 0.1	1.524 / 1.97	-1.42 / 0.1	-2.201 / 0.0	-0.322 / 0.31	-0.727 / 0.21	-1.42 / 0.1	-2.201 / 0.0	-2.201 / 0.0
31	1.811 / 2.22	-0.962 / 0.14	3.783 / 15.93	0.83 / 0.83	1.236 / 1.25	-0.962 / 0.14	-2.029 / 0.0	0.137 / 0.42	2.99 / 7.2	1.236 / 1.25	4.39 / 29.22	-2.029 / 0.0	-2.029 / 0.0	2.823 / 6.09	-0.269 / 0.28	-2.029 / 0.0	-0.962 / 0.14	0.83 / 0.83	-2.029 / 0.0	3.258 / 9.42	-0.962 / 0.14	-0.269 / 0.28	2.083 / 2.91	1.677 / 1.94	1.983 / 2.63	-2.029 / 0.0	-0.962 / 0.14	-2.029 / 0.0	-2.029 / 0.0	-2.029 / 0.0	0.425 / 0.55	1.677 / 1.94	2.97 / 7.06	-2.029 / 0.0	-2.029 / 0.0	-2.029 / 0.0	2.129 / 3.05	1.523 / 1.66	-0.962 / 0.14	-2.029 / 0.0	1.523 / 1.66	-2.029 / 0.0	-0.269 / 0.28	-0.269 / 0.28	-2.029 / 0.0	-2.029 / 0.0
32	-1.414 / 0.0	1.377 / 0.78	4.267 / 14.06	2.475 / 2.34	-1.414 / 0.0	-1.414 / 0.0	-1.414 / 0.0	-1.414 / 0.0	-1.414 / 0.0	3.323 / 5.47	2.475 / 2.34	-1.414 / 0.0	-1.414 / 0.0	4.672 / 21.09	-1.414 / 0.0	-1.414 / 0.0	-1.414 / 0.0	-1.414 / 0.0	-1.414 / 0.0	4.149 / 12.5	1.377 / 0.78	-1.414 / 0.0	1.377 / 0.78	2.07 / 1.56	4.811 / 24.22	-1.414 / 0.0	-1.414 / 0.0	-1.414 / 0.0	-1.414 / 0.0	-1.414 / 0.0	-1.414 / 0.0	3.168 / 4.69	2.763 / 3.12	-1.414 / 0.0	-1.414 / 0.0	-1.414 / 0.0	2.763 / 3.12	-1.414 / 0.0	-1.414 / 0.0	-1.414 / 0.0	-1.414 / 0.0	-1.414 / 0.0	2.763 / 3.12	-1.414 / 0.0	-1.414 / 0.0	-1.414 / 0.0
33	-1.071 / 0.13	0.539 / 0.67	3.892 / 19.04	3.406 / 11.72	1.494 / 1.73	-0.378 / 0.27	-1.071 / 0.13	0.721 / 0.8	0.721 / 0.8	1.494 / 1.73	1.414 / 1.6	-2.1 / 0.0	-1.071 / 0.13	2.065 / 3.06	-1.071 / 0.13	-1.071 / 0.13	0.028 / 0.4	0.028 / 0.4	-1.071 / 0.13	-2.1 / 0.0	2.187 / 3.46	2.899 / 7.06	3.072 / 8.39	0.721 / 0.8	-2.1 / 0.0	1.009 / 1.07	1.126 / 1.2	-2.1 / 0.0	-2.1 / 0.0	-2.1 / 0.0	-2.1 / 0.0	1.126 / 1.2	3.878 / 18.77	0.028 / 0.4	-1.071 / 0.13	-2.1 / 0.0	-2.1 / 0.0	2.455 / 4.53	-2.1 / 0.0	-2.1 / 0.0	2.736 / 5.99	-2.1 / 0.0	2.33 / 3.99	-2.1 / 0.0	-2.1 / 0.0	-2.1 / 0.0
34	1.319 / 1.58	3.574 / 15.03	3.449 / 13.27	3.477 / 13.64	-2.182 / 0.0	-1.514 / 0.09	0.432 / 0.65	3.819 / 19.2	2.564 / 5.47	2.27 / 4.08	2.2 / 3.8	0.884 / 1.02	-1.514 / 0.09	-1.514 / 0.09	1.531 / 1.95	0.566 / 0.74	0.566 / 0.74	0.971 / 1.11	-2.182 / 0.0	-2.182 / 0.0	0.683 / 0.83	-1.514 / 0.09	2.15 / 3.62	2.013 / 3.15	-2.182 / 0.0	1.818 / 2.6	0.683 / 0.83	-2.182 / 0.0	-2.182 / 0.0	-2.182 / 0.0	-2.182 / 0.0	0.789 / 0.93	1.319 / 1.58	-0.821 / 0.19	-1.514 / 0.09	-2.182 / 0.0	-0.821 / 0.19	-2.182 / 0.0	-2.182 / 0.0	-2.182 / 0.0	1.259 / 1.48	-0.128 / 0.37	-1.514 / 0.09	0.096 / 0.46	0.789 / 0.93	-2.182 / 0.0
35	1.612 / 1.4	1.819 / 1.72	4.72 / 31.29	4.153 / 17.74	-1.765 / 0.0	-0.26 / 0.22	0.656 / 0.54	4.147 / 17.63	-1.765 / 0.0	3.19 / 6.77	2.481 / 3.33	-1.765 / 0.0	-1.765 / 0.0	0.993 / 0.75	-0.26 / 0.22	1.532 / 1.29	0.145 / 0.32	-1.765 / 0.0	-1.765 / 0.0	-1.765 / 0.0	-1.765 / 0.0	-1.765 / 0.0	2.266 / 2.69	2.918 / 5.16	-1.765 / 0.0	0.656 / 0.54	0.993 / 0.75	-1.765 / 0.0	-1.765 / 0.0	-1.765 / 0.0	-1.765 / 0.0	1.126 / 0.86	2.043 / 2.15	-1.765 / 0.0	-0.26 / 0.22	-1.765 / 0.0	-1.765 / 0.0	-1.765 / 0.0	2.225 / 2.58	-1.765 / 0.0	1.244 / 0.97	-0.953 / 0.11	0.839 / 0.65	-1.765 / 0.0	-0.953 / 0.11	-1.765 / 0.0
36	0.496 / 0.54	0.091 / 0.36	3.952 / 17.12	2.342 / 3.42	2.106 / 2.7	-1.932 / 0.0	-1.932 / 0.0	0.496 / 0.54	0.091 / 0.36	0.496 / 0.54	1.344 / 1.26	-1.932 / 0.0	-0.602 / 0.18	2.694 / 4.86	-0.602 / 0.18	-1.932 / 0.0	0.496 / 0.54	-1.932 / 0.0	1.007 / 0.9	-0.602 / 0.18	1.007 / 0.9	0.091 / 0.36	2.832 / 5.59	1.477 / 1.44	1.007 / 0.9	-1.932 / 0.0	3.492 / 10.81	0.496 / 0.54	-0.602 / 0.18	-1.932 / 0.0	-1.932 / 0.0	1.595 / 1.62	4.143 / 20.72	-1.932 / 0.0	-1.932 / 0.0	0.496 / 0.54	-0.602 / 0.18	4.218 / 22.34	-1.932 / 0.0	-1.932 / 0.0	-1.932 / 0.0	-0.602 / 0.18	-1.932 / 0.0	-1.932 / 0.0	-1.932 / 0.0	-1.932 / 0.0
37	2.651 / 7.28	2.548 / 6.57	2.718 / 7.79	1.552 / 2.43	-0.24 / 0.4	2.793 / 8.39	-0.933 / 0.2	3.018 / 10.52	-2.381 / 0.0	2.501 / 6.27	1.013 / 1.42	0.166 / 0.61	-2.381 / 0.0	1.552 / 2.43	-0.527 / 0.3	2.781 / 8.29	0.166 / 0.61	2.135 / 4.35	-2.381 / 0.0	-2.381 / 0.0	-0.24 / 0.4	-0.933 / 0.2	2.112 / 4.25	1.207 / 1.72	-2.381 / 0.0	2.112 / 4.25	-1.626 / 0.1	-2.381 / 0.0	-2.381 / 0.0	-2.381 / 0.0	-2.381 / 0.0	-0.24 / 0.4	2.678 / 7.48	-0.933 / 0.2	0.32 / 0.71	-2.381 / 0.0	0.939 / 1.31	-0.016 / 0.51	2.828 / 8.7	-2.381 / 0.0	0.772 / 1.11	-0.527 / 0.3	-0.527 / 0.3	-1.626 / 0.1	-1.626 / 0.1	-2.381 / 0.0
38	-1.767 / 0.0	-0.476 / 0.17	4.177 / 18.23	2.891 / 5.03	-1.767 / 0.0	-1.767 / 0.0	-0.476 / 0.17	4.319 / 21.01	-1.767 / 0.0	3.667 / 10.94	2.925 / 5.21	-1.767 / 0.0	0.217 / 0.35	2.659 / 3.99	0.217 / 0.35	-1.767 / 0.0	2.519 / 3.47	0.217 / 0.35	-1.767 / 0.0	-1.767 / 0.0	1.469 / 1.22	0.217 / 0.35	3.187 / 6.77	2.615 / 3.82	-1.767 / 0.0	0.622 / 0.52	2.296 / 2.78	-1.767 / 0.0	-1.767 / 0.0	-1.767 / 0.0	-1.767 / 0.0	2.519 / 3.47	3.395 / 8.33	-1.767 / 0.0	-1.767 / 0.0	-1.767 / 0.0	-0.476 / 0.17	2.414 / 3.12	-1.767 / 0.0	-1.767 / 0.0	-1.767 / 0.0	-1.767 / 0.0	-0.476 / 0.17	-1.767 / 0.0	-1.767 / 0.0	-1.767 / 0.0
39	2.245 / 3.02	2.832 / 5.44	3.553 / 11.18	2.715 / 4.83	-1.902 / 0.0	-1.902 / 0.0	1.734 / 1.81	3.893 / 15.71	-1.902 / 0.0	2.245 / 3.02	-1.902 / 0.0	-1.902 / 0.0	-1.902 / 0.0	1.734 / 1.81	-1.902 / 0.0	-1.902 / 0.0	1.328 / 1.21	0.635 / 0.6	-1.902 / 0.0	-1.902 / 0.0	-1.902 / 0.0	2.986 / 6.34	2.65 / 4.53	2.938 / 6.04	-1.902 / 0.0	1.041 / 0.91	4.019 / 17.82	-1.902 / 0.0	-1.902 / 0.0	-1.902 / 0.0	-0.058 / 0.3	2.139 / 2.72	1.328 / 1.21	-1.902 / 0.0	-1.902 / 0.0	-1.902 / 0.0	0.635 / 0.6	3.376 / 9.37	-1.902 / 0.0	-1.902 / 0.0	0.635 / 0.6	-1.902 / 0.0	-1.902 / 0.0	1.041 / 0.91	-1.902 / 0.0	-1.902 / 0.0
40	0.466 / 0.52	1.159 / 1.04	2.951 / 6.22	1.565 / 1.55	-1.918 / 0.0	1.565 / 1.55	3.557 / 11.4	3.357 / 9.33	-1.918 / 0.0	4.729 / 36.79	1.159 / 1.04	-1.918 / 0.0	-1.918 / 0.0	3.031 / 6.74	1.159 / 1.04	-1.918 / 0.0	-1.918 / 0.0	2.076 / 2.59	-1.918 / 0.0	-1.918 / 0.0	-1.918 / 0.0	2.412 / 3.63	2.076 / 2.59	1.159 / 1.04	0.466 / 0.52	0.466 / 0.52	1.565 / 1.55	-1.918 / 0.0	-1.918 / 0.0	-1.918 / 0.0	-1.918 / 0.0	1.853 / 2.07	2.864 / 5.7	1.159 / 1.04	-1.918 / 0.0	-1.918 / 0.0	0.466 / 0.52	0.466 / 0.52	-1.918 / 0.0	-1.918 / 0.0	-1.918 / 0.0	-1.918 / 0.0	-1.918 / 0.0	0.466 / 0.52	-1.918 / 0.0	-1.918 / 0.0
41	1.731 / 3.06	2.287 / 5.33	-0.932 / 0.21	2.491 / 6.54	-2.436 / 0.0	-2.03 / 0.07	2.661 / 7.75	1.683 / 2.92	3.993 / 29.37	0.678 / 1.07	0.965 / 1.42	-0.421 / 0.36	-2.436 / 0.0	-0.085 / 0.5	1.553 / 2.56	1.731 / 3.06	-0.421 / 0.36	0.167 / 0.64	-0.421 / 0.36	-0.085 / 0.5	0.534 / 0.92	2.757 / 8.53	1.553 / 2.56	1.901 / 3.63	0.609 / 1.0	0.609 / 1.0	2.732 / 8.32	-2.03 / 0.07	-0.932 / 0.21	-1.337 / 0.14	-2.03 / 0.07	-0.421 / 0.36	-2.03 / 0.07	-2.436 / 0.0	-0.644 / 0.28	-2.436 / 0.0	-0.085 / 0.5	0.86 / 1.28	-2.436 / 0.0	-2.03 / 0.07	0.803 / 1.21	-2.03 / 0.07	1.404 / 2.2	0.914 / 1.35	-2.03 / 0.07	-2.436 / 0.0
42	1.614 / 3.0	1.958 / 4.24	2.183 / 5.31	3.0 / 12.02	-1.313 / 0.16	-0.802 / 0.27	0.884 / 1.45	2.742 / 9.28	2.298 / 5.95	1.48 / 2.63	0.956 / 1.56	-0.466 / 0.38	-1.025 / 0.21	0.479 / 0.97	-1.313 / 0.16	0.227 / 0.75	0.807 / 1.34	0.884 / 1.45	-0.466 / 0.38	0.679 / 1.18	-0.802 / 0.27	-0.466 / 0.38	2.551 / 7.67	2.931 / 11.21	2.959 / 11.53	-1.025 / 0.21	1.252 / 2.09	-2.536 / 0.0	-2.536 / 0.0	-2.536 / 0.0	-2.412 / 0.05	0.679 / 1.18	2.163 / 5.2	-1.313 / 0.16	-1.719 / 0.11	-2.536 / 0.0	-0.215 / 0.48	-1.313 / 0.16	-1.313 / 0.16	-2.536 / 0.0	2.031 / 4.56	-1.719 / 0.11	0.884 / 1.45	-1.025 / 0.21	-1.719 / 0.11	-2.536 / 0.0
43	1.6 / 1.51	0.753 / 0.65	3.859 / 14.47	3.368 / 8.86	-0.346 / 0.22	-1.856 / 0.0	-0.346 / 0.22	-0.346 / 0.22	0.347 / 0.43	0.347 / 0.43	1.734 / 1.73	-1.856 / 0.0	-1.856 / 0.0	2.427 / 3.46	0.347 / 0.43	-1.856 / 0.0	0.347 / 0.43	-1.856 / 0.0	-1.856 / 0.0	-1.856 / 0.0	2.362 / 3.24	1.264 / 1.08	3.625 / 11.45	1.6 / 1.51	-1.856 / 0.0	-1.856 / 0.0	3.525 / 10.37	-0.346 / 0.22	-1.856 / 0.0	-1.856 / 0.0	-1.856 / 0.0	1.6 / 1.51	3.415 / 9.29	-1.856 / 0.0	-1.856 / 0.0	-0.346 / 0.22	0.347 / 0.43	4.475 / 26.78	-1.856 / 0.0	-1.856 / 0.0	0.347 / 0.43	-0.346 / 0.22	-1.856 / 0.0	-1.856 / 0.0	-0.346 / 0.22	-1.856 / 0.0
44	1.674 / 2.31	1.911 / 2.93	2.909 / 7.94	3.159 / 10.2	-2.21 / 0.0	-0.941 / 0.17	1.138 / 1.35	3.741 / 18.25	3.644 / 16.56	2.038 / 3.32	1.698 / 2.37	-0.43 / 0.28	-2.21 / 0.0	0.668 / 0.85	1.426 / 1.8	0.525 / 0.73	-1.347 / 0.11	0.04 / 0.45	-0.248 / 0.34	-2.04 / 0.06	-2.04 / 0.06	2.304 / 4.34	1.598 / 2.14	1.571 / 2.08	3.207 / 10.7	-0.248 / 0.34	2.237 / 4.06	-2.21 / 0.0	-2.21 / 0.0	-2.21 / 0.0	-2.21 / 0.0	0.599 / 0.79	-0.941 / 0.17	-2.21 / 0.0	-2.04 / 0.06	-2.21 / 0.0	-1.347 / 0.11	2.003 / 3.21	-1.347 / 0.11	-2.21 / 0.0	0.525 / 0.73	-0.43 / 0.28	0.445 / 0.68	-2.21 / 0.0	-1.347 / 0.11	-2.21 / 0.0
45	-1.577 / 0.0	0.339 / 0.32	5.288 / 45.78	0.339 / 0.32	1.032 / 0.65	0.339 / 0.32	-1.577 / 0.0	1.438 / 0.97	-1.577 / 0.0	3.836 / 10.71	-1.577 / 0.0	-1.577 / 0.0	-1.577 / 0.0	3.597 / 8.44	-1.577 / 0.0	-1.577 / 0.0	1.032 / 0.65	0.339 / 0.32	1.438 / 0.97	3.43 / 7.14	1.438 / 0.97	-1.577 / 0.0	1.948 / 1.62	1.725 / 1.3	3.43 / 7.14	-1.577 / 0.0	-1.577 / 0.0	-1.577 / 0.0	-1.577 / 0.0	-1.577 / 0.0	-1.577 / 0.0	0.339 / 0.32	3.773 / 10.06	-1.577 / 0.0	-1.577 / 0.0	-1.577 / 0.0	1.032 / 0.65	-1.577 / 0.0	0.339 / 0.32	-1.577 / 0.0	-1.577 / 0.0	1.032 / 0.65	-1.577 / 0.0	0.339 / 0.32	-1.577 / 0.0	-1.577 / 0.0
46	-0.076 / 0.39	0.617 / 0.78	3.76 / 18.05	2.586 / 5.58	-2.178 / 0.0	-2.178 / 0.0	0.617 / 0.78	2.291 / 4.16	3.314 / 11.56	2.696 / 6.23	1.77 / 2.47	0.435 / 0.65	-2.178 / 0.0	0.771 / 0.91	-0.482 / 0.26	0.212 / 0.52	0.617 / 0.78	0.905 / 1.04	-2.178 / 0.0	-2.178 / 0.0	-1.175 / 0.13	2.044 / 3.25	2.757 / 6.62	1.87 / 2.73	-0.482 / 0.26	-0.076 / 0.39	3.677 / 16.62	-2.178 / 0.0	-2.178 / 0.0	-2.178 / 0.0	0.617 / 0.78	1.598 / 2.08	1.77 / 2.47	-2.178 / 0.0	-2.178 / 0.0	-2.178 / 0.0	-1.175 / 0.13	3.045 / 8.83	-2.178 / 0.0	-2.178 / 0.0	0.617 / 0.78	-2.178 / 0.0	0.212 / 0.52	-0.482 / 0.26	-2.178 / 0.0	-2.178 / 0.0
47	1.786 / 1.42	2.297 / 2.37	4.731 / 27.01	2.767 / 3.79	0.688 / 0.47	-1.604 / 0.0	-1.604 / 0.0	1.786 / 1.42	0.688 / 0.47	4.122 / 14.69	2.767 / 3.79	-1.604 / 0.0	-1.604 / 0.0	3.984 / 12.8	-1.604 / 0.0	-1.604 / 0.0	-1.604 / 0.0	2.074 / 1.9	-1.604 / 0.0	-1.604 / 0.0	-1.604 / 0.0	1.786 / 1.42	3.46 / 7.58	1.381 / 0.95	-1.604 / 0.0	-1.604 / 0.0	-1.604 / 0.0	-1.604 / 0.0	-1.604 / 0.0	-1.604 / 0.0	-1.604 / 0.0	2.074 / 1.9	3.521 / 8.06	-1.604 / 0.0	-1.604 / 0.0	-1.604 / 0.0	1.381 / 0.95	3.632 / 9.0	-1.604 / 0.0	-1.604 / 0.0	-1.604 / 0.0	-1.604 / 0.0	-1.604 / 0.0	-1.604 / 0.0	-1.604 / 0.0	-1.604 / 0.0
48	1.392 / 2.12	0.545 / 0.91	3.184 / 12.73	3.043 / 11.06	1.697 / 2.88	1.151 / 1.67	-2.405 / 0.0	3.275 / 13.94	2.665 / 7.58	1.586 / 2.58	-2.405 / 0.0	2.912 / 9.7	-0.149 / 0.45	1.318 / 1.97	0.139 / 0.61	2.624 / 7.27	0.832 / 1.21	0.832 / 1.21	0.362 / 0.76	-0.554 / 0.3	0.362 / 0.76	2.514 / 6.52	2.085 / 4.24	1.238 / 1.82	-2.405 / 0.0	1.151 / 1.67	0.95 / 1.36	-2.405 / 0.0	-2.405 / 0.0	0.139 / 0.61	-0.554 / 0.3	0.95 / 1.36	0.545 / 0.91	-0.149 / 0.45	-2.405 / 0.0	-2.405 / 0.0	-0.149 / 0.45	0.139 / 0.61	-2.405 / 0.0	-2.405 / 0.0	-2.405 / 0.0	-2.405 / 0.0	-2.405 / 0.0	-2.405 / 0.0	-2.405 / 0.0	-2.405 / 0.0
49	2.429 / 4.17	1.87 / 2.38	2.188 / 3.28	2.393 / 4.02	-2.044 / 0.0	-2.044 / 0.0	0.889 / 0.89	2.041 / 2.83	4.405 / 30.1	2.141 / 3.13	-0.903 / 0.15	-0.903 / 0.15	-2.044 / 0.0	1.93 / 2.53	-2.044 / 0.0	-0.21 / 0.3	0.196 / 0.45	0.706 / 0.75	-2.044 / 0.0	-0.21 / 0.3	-2.044 / 0.0	2.141 / 3.13	1.87 / 2.38	1.294 / 1.34	0.196 / 0.45	0.196 / 0.45	3.63 / 13.86	-2.044 / 0.0	-2.044 / 0.0	-2.044 / 0.0	-2.044 / 0.0	1.736 / 2.09	0.196 / 0.45	-0.21 / 0.3	-2.044 / 0.0	-2.044 / 0.0	0.706 / 0.75	3.788 / 16.24	-2.044 / 0.0	-2.044 / 0.0	2.041 / 2.83	-0.903 / 0.15	-2.044 / 0.0	-0.903 / 0.15	-2.044 / 0.0	-2.044 / 0.0
50	1.437 / 2.86	0.938 / 1.73	1.889 / 4.49	2.605 / 9.18	-2.66 / 0.0	-0.103 / 0.61	0.185 / 0.82	2.957 / 13.06	2.354 / 7.14	1.437 / 2.86	2.056 / 5.31	1.05 / 1.94	-2.66 / 0.0	1.283 / 2.45	0.878 / 1.63	2.094 / 5.51	-2.66 / 0.0	0.302 / 0.92	-1.202 / 0.2	1.196 / 2.24	-2.66 / 0.0	0.59 / 1.22	1.506 / 3.06	1.819 / 4.18	2.957 / 13.06	-0.796 / 0.31	1.401 / 2.76	-1.202 / 0.2	-1.202 / 0.2	-2.66 / 0.0	0.302 / 0.92	0.996 / 1.84	1.241 / 2.35	-0.103 / 0.61	-2.66 / 0.0	-2.66 / 0.0	0.503 / 1.12	0.408 / 1.02	-0.796 / 0.31	-2.66 / 0.0	-0.103 / 0.61	-1.895 / 0.1	1.506 / 3.06	-1.895 / 0.1	-2.66 / 0.0	-2.66 / 0.0
51	1.311 / 1.45	1.906 / 2.62	4.011 / 21.54	3.698 / 15.75	-1.461 / 0.09	-2.104 / 0.0	-0.075 / 0.36	3.674 / 15.38	0.936 / 1.0	1.717 / 2.17	2.323 / 3.98	-1.461 / 0.09	-2.104 / 0.0	0.148 / 0.45	2.546 / 4.98	-2.104 / 0.0	-0.768 / 0.18	-0.768 / 0.18	-2.104 / 0.0	-2.104 / 0.0	0.148 / 0.45	1.104 / 1.18	2.758 / 6.15	1.583 / 1.9	-0.768 / 0.18	0.936 / 1.0	3.444 / 12.22	-2.104 / 0.0	-2.104 / 0.0	-2.104 / 0.0	1.104 / 1.18	1.104 / 1.18	1.023 / 1.09	-1.461 / 0.09	-2.104 / 0.0	-2.104 / 0.0	-0.768 / 0.18	0.484 / 0.63	-2.104 / 0.0	-2.104 / 0.0	1.104 / 1.18	-0.363 / 0.27	0.148 / 0.45	-2.104 / 0.0	0.148 / 0.45	-2.104 / 0.0
52	-0.747 / 0.15	3.185 / 7.42	1.818 / 1.89	3.082 / 6.7	-1.863 / 0.0	-0.747 / 0.15	-0.747 / 0.15	4.511 / 27.95	0.352 / 0.44	3.223 / 7.71	1.45 / 1.31	-1.863 / 0.0	-0.747 / 0.15	2.026 / 2.33	3.61 / 11.35	3.786 / 13.54	-1.863 / 0.0	2.344 / 3.2	-1.863 / 0.0	-0.054 / 0.29	-1.863 / 0.0	-0.747 / 0.15	2.143 / 2.62	2.585 / 4.08	-1.863 / 0.0	2.511 / 3.78	0.863 / 0.73	-1.863 / 0.0	-1.863 / 0.0	-0.747 / 0.15	-1.863 / 0.0	0.639 / 0.58	1.961 / 2.18	-1.863 / 0.0	-1.863 / 0.0	-1.863 / 0.0	0.639 / 0.58	-1.863 / 0.0	-1.863 / 0.0	-1.863 / 0.0	-0.054 / 0.29	-1.863 / 0.0	-1.863 / 0.0	-0.747 / 0.15	-1.863 / 0.0	-1.863 / 0.0
53	1.701 / 2.09	0.912 / 0.95	1.942 / 2.66	1.829 / 2.37	-2.082 / 0.0	-1.39 / 0.09	-0.292 / 0.28	2.106 / 3.13	4.456 / 32.86	2.799 / 6.27	0.912 / 0.95	-2.082 / 0.0	-2.082 / 0.0	1.554 / 1.8	-0.697 / 0.19	-0.292 / 0.28	0.402 / 0.57	-0.292 / 0.28	0.402 / 0.57	4.151 / 24.22	-0.697 / 0.19	1.654 / 1.99	1.382 / 1.52	1.829 / 2.37	3.017 / 7.79	0.807 / 0.85	1.318 / 1.42	-2.082 / 0.0	-2.082 / 0.0	-2.082 / 0.0	-2.082 / 0.0	0.807 / 0.85	0.912 / 0.95	-1.39 / 0.09	-1.39 / 0.09	-2.082 / 0.0	-1.39 / 0.09	0.219 / 0.47	-2.082 / 0.0	-2.082 / 0.0	1.175 / 1.23	-2.082 / 0.0	-1.39 / 0.09	-2.082 / 0.0	-0.004 / 0.38	-2.082 / 0.0
54	-1.96 / 0.0	1.649 / 1.76	2.948 / 6.47	3.728 / 14.12	2.63 / 4.71	-1.96 / 0.0	-1.96 / 0.0	2.948 / 6.47	-1.96 / 0.0	2.16 / 2.94	3.384 / 10.0	-1.96 / 0.0	2.63 / 4.71	1.244 / 1.18	3.728 / 14.12	-1.96 / 0.0	-1.96 / 0.0	0.55 / 0.59	-1.96 / 0.0	0.55 / 0.59	3.686 / 13.53	-1.96 / 0.0	2.63 / 4.71	1.937 / 2.35	2.748 / 5.29	-1.96 / 0.0	0.55 / 0.59	-1.96 / 0.0	-1.96 / 0.0	-1.96 / 0.0	-1.96 / 0.0	0.55 / 0.59	1.937 / 2.35	-1.96 / 0.0	-1.96 / 0.0	-1.96 / 0.0	0.55 / 0.59	-1.96 / 0.0	0.55 / 0.59	-1.96 / 0.0	-1.96 / 0.0	-1.96 / 0.0	1.244 / 1.18	-1.96 / 0.0	0.55 / 0.59	-1.96 / 0.0
55	1.537 / 2.41	1.904 / 3.49	4.201 / 34.67	2.578 / 6.84	1.089 / 1.54	0.844 / 1.21	0.15 / 0.6	0.438 / 0.8	1.387 / 2.08	2.202 / 4.69	3.446 / 16.3	-0.101 / 0.47	-2.392 / 0.0	1.942 / 3.62	0.786 / 1.14	1.714 / 2.88	-2.392 / 0.0	0.033 / 0.54	-2.392 / 0.0	-0.948 / 0.2	1.564 / 2.48	0.661 / 1.01	1.45 / 2.21	0.786 / 1.14	-0.661 / 0.27	0.351 / 0.74	-0.948 / 0.2	-2.392 / 0.0	-2.392 / 0.0	-2.392 / 0.0	-2.047 / 0.07	0.518 / 0.87	1.249 / 1.81	-0.948 / 0.2	-0.948 / 0.2	-2.392 / 0.0	0.949 / 1.34	0.033 / 0.54	-2.392 / 0.0	-2.392 / 0.0	1.131 / 1.61	-0.661 / 0.27	0.726 / 1.07	-0.101 / 0.47	-2.392 / 0.0	-2.392 / 0.0
56	0.928 / 0.68	-1.727 / 0.0	3.125 / 6.12	2.873 / 4.76	0.928 / 0.68	-1.727 / 0.0	-1.727 / 0.0	1.621 / 1.36	3.7 / 10.88	1.621 / 1.36	0.928 / 0.68	-1.727 / 0.0	-1.727 / 0.0	3.493 / 8.84	-1.727 / 0.0	-1.727 / 0.0	0.928 / 0.68	-1.727 / 0.0	-1.727 / 0.0	-1.727 / 0.0	-1.727 / 0.0	-1.727 / 0.0	3.567 / 9.52	0.928 / 0.68	-1.727 / 0.0	-1.727 / 0.0	0.928 / 0.68	1.621 / 1.36	2.873 / 4.76	-1.727 / 0.0	-1.727 / 0.0	0.928 / 0.68	4.106 / 16.33	0.928 / 0.68	-1.727 / 0.0	1.621 / 1.36	0.928 / 0.68	4.616 / 27.21	-1.727 / 0.0	-1.727 / 0.0	-1.727 / 0.0	-1.727 / 0.0	-1.727 / 0.0	-1.727 / 0.0	-1.727 / 0.0	-1.727 / 0.0
57	-1.65 / 0.0	1.34 / 0.95	4.431 / 20.9	4.749 / 28.74	-0.047 / 0.24	-1.65 / 0.0	-1.65 / 0.0	2.033 / 1.9	-0.047 / 0.24	0.647 / 0.48	2.844 / 4.28	1.745 / 1.43	-1.65 / 0.0	2.151 / 2.14	1.745 / 1.43	-1.65 / 0.0	-1.65 / 0.0	-1.65 / 0.0	-1.65 / 0.0	-1.65 / 0.0	2.787 / 4.04	-1.65 / 0.0	3.509 / 8.31	0.647 / 0.48	0.647 / 0.48	-1.65 / 0.0	2.033 / 1.9	-1.65 / 0.0	-1.65 / 0.0	-1.65 / 0.0	-1.65 / 0.0	-0.047 / 0.24	4.097 / 14.96	-1.65 / 0.0	-1.65 / 0.0	-1.65 / 0.0	-0.047 / 0.24	3.089 / 5.46	-1.65 / 0.0	-1.65 / 0.0	1.34 / 0.95	-1.65 / 0.0	-0.047 / 0.24	-1.65 / 0.0	-1.65 / 0.0	-1.65 / 0.0
58	-0.479 / 0.21	3.547 / 11.52	4.275 / 23.87	3.371 / 9.67	-0.479 / 0.21	-0.479 / 0.21	2.412 / 3.7	3.392 / 9.88	-1.942 / 0.0	2.699 / 4.94	1.131 / 1.03	0.908 / 0.82	-1.942 / 0.0	-1.942 / 0.0	-1.942 / 0.0	2.006 / 2.47	-0.479 / 0.21	-0.479 / 0.21	-1.942 / 0.0	-1.942 / 0.0	-0.479 / 0.21	0.62 / 0.62	3.185 / 8.02	3.529 / 11.32	-0.479 / 0.21	2.612 / 4.53	-0.479 / 0.21	-1.942 / 0.0	-1.942 / 0.0	-1.942 / 0.0	-1.942 / 0.0	1.131 / 1.03	0.62 / 0.62	-1.942 / 0.0	-0.479 / 0.21	-1.942 / 0.0	-0.479 / 0.21	-1.942 / 0.0	-1.942 / 0.0	-1.942 / 0.0	1.718 / 1.85	-0.479 / 0.21	-1.942 / 0.0	1.601 / 1.65	-0.479 / 0.21	-1.942 / 0.0
59	-1.667 / 0.0	1.855 / 1.62	4.191 / 16.76	0.757 / 0.54	-1.667 / 0.0	-1.667 / 0.0	-1.667 / 0.0	1.855 / 1.62	-1.667 / 0.0	4.253 / 17.84	1.855 / 1.62	-1.667 / 0.0	-1.667 / 0.0	4.015 / 14.05	-1.667 / 0.0	-1.667 / 0.0	2.143 / 2.16	1.855 / 1.62	-1.667 / 0.0	-1.667 / 0.0	2.143 / 2.16	0.757 / 0.54	3.465 / 8.11	1.45 / 1.08	0.757 / 0.54	-1.667 / 0.0	-1.667 / 0.0	-1.667 / 0.0	-1.667 / 0.0	-1.667 / 0.0	-1.667 / 0.0	2.954 / 4.86	3.322 / 7.03	-1.667 / 0.0	-1.667 / 0.0	-1.667 / 0.0	1.855 / 1.62	4.089 / 15.14	-1.667 / 0.0	-1.667 / 0.0	1.45 / 1.08	-1.667 / 0.0	-1.667 / 0.0	-1.667 / 0.0	-1.667 / 0.0	-1.667 / 0.0
60	0.786 / 0.58	0.786 / 0.58	3.184 / 6.4	3.113 / 5.96	-1.715 / 0.0	-1.715 / 0.0	-0.6 / 0.15	3.477 / 8.58	5.183 / 47.24	1.797 / 1.6	1.702 / 1.45	0.093 / 0.29	-1.715 / 0.0	1.191 / 0.87	0.498 / 0.44	0.786 / 0.58	0.498 / 0.44	0.498 / 0.44	-1.715 / 0.0	-1.715 / 0.0	-1.715 / 0.0	2.578 / 3.49	2.233 / 2.47	1.884 / 1.74	-1.715 / 0.0	-1.715 / 0.0	3.964 / 13.95	-1.715 / 0.0	-0.6 / 0.15	-1.715 / 0.0	-0.6 / 0.15	1.191 / 0.87	-1.715 / 0.0	-1.715 / 0.0	-1.715 / 0.0	-1.715 / 0.0	-1.715 / 0.0	1.345 / 1.02	-0.6 / 0.15	-1.715 / 0.0	-0.6 / 0.15	-1.715 / 0.0	-0.6 / 0.15	-1.715 / 0.0	-0.6 / 0.15	-1.715 / 0.0
61	-1.208 / 0.0	0.873 / 0.38	3.964 / 8.46	3.358 / 4.62	1.566 / 0.77	-1.208 / 0.0	-1.208 / 0.0	-1.208 / 0.0	-1.208 / 0.0	-1.208 / 0.0	-1.208 / 0.0	-1.208 / 0.0	-1.208 / 0.0	3.358 / 4.62	-1.208 / 0.0	-1.208 / 0.0	-1.208 / 0.0	0.18 / 0.19	-1.208 / 0.0	-1.208 / 0.0	2.483 / 1.92	-1.208 / 0.0	4.092 / 9.62	2.126 / 1.35	-1.208 / 0.0	-1.208 / 0.0	3.013 / 3.27	-1.208 / 0.0	-1.208 / 0.0	-1.208 / 0.0	-1.208 / 0.0	2.483 / 1.92	4.092 / 9.62	-1.208 / 0.0	-1.208 / 0.0	-1.208 / 0.0	1.279 / 0.58	5.793 / 52.69	-1.208 / 0.0	-1.208 / 0.0	-1.208 / 0.0	-1.208 / 0.0	-1.208 / 0.0	-1.208 / 0.0	-1.208 / 0.0	-1.208 / 0.0
62	2.356 / 3.23	2.779 / 4.93	4.845 / 38.95	2.119 / 2.55	1.609 / 1.53	-1.86 / 0.0	-1.86 / 0.0	3.343 / 8.67	3.539 / 10.54	1.809 / 1.87	1.809 / 1.87	-1.86 / 0.0	-1.86 / 0.0	-0.589 / 0.17	-0.589 / 0.17	0.105 / 0.34	-1.86 / 0.0	0.105 / 0.34	-1.86 / 0.0	-1.86 / 0.0	-0.589 / 0.17	-1.86 / 0.0	2.877 / 5.44	2.119 / 2.55	-1.86 / 0.0	1.896 / 2.04	0.798 / 0.68	-1.86 / 0.0	-1.86 / 0.0	-1.86 / 0.0	-0.589 / 0.17	0.798 / 0.68	3.382 / 9.01	-0.589 / 0.17	-1.86 / 0.0	-1.86 / 0.0	0.105 / 0.34	1.021 / 0.85	-1.86 / 0.0	-1.86 / 0.0	-0.589 / 0.17	-1.86 / 0.0	-0.589 / 0.17	-1.86 / 0.0	2.05 / 2.38	-1.86 / 0.0
63	3.146 / 8.58	2.612 / 5.03	4.008 / 20.33	1.995 / 2.71	-2.013 / 0.05	-2.013 / 0.05	-1.319 / 0.1	3.604 / 13.57	4.047 / 21.11	3.48 / 11.99	1.389 / 1.48	0.472 / 0.59	-2.051 / 0.0	1.484 / 1.63	-0.221 / 0.3	-2.051 / 0.0	0.185 / 0.44	0.821 / 0.84	-2.051 / 0.0	0.385 / 0.54	-0.914 / 0.15	0.067 / 0.39	1.598 / 1.83	0.185 / 0.44	-1.319 / 0.1	0.626 / 0.69	-0.221 / 0.3	-2.051 / 0.0	0.472 / 0.59	-1.319 / 0.1	-2.051 / 0.0	-0.067 / 0.35	1.859 / 2.37	-0.626 / 0.2	-0.403 / 0.25	-2.051 / 0.0	-0.626 / 0.2	1.245 / 1.28	-2.051 / 0.0	-2.051 / 0.0	0.932 / 0.94	-0.626 / 0.2	-2.051 / 0.0	-0.403 / 0.25	-2.013 / 0.05	-2.051 / 0.0
64	2.183 / 5.45	1.133 / 1.91	2.216 / 5.63	2.733 / 9.45	-0.525 / 0.36	-2.561 / 0.0	1.084 / 1.82	3.145 / 14.26	3.132 / 14.08	1.18 / 2.0	-0.302 / 0.45	0.486 / 1.0	-2.561 / 0.0	0.486 / 1.0	-1.218 / 0.18	0.979 / 1.63	0.573 / 1.09	0.573 / 1.09	0.034 / 0.64	-0.813 / 0.27	1.033 / 1.73	1.752 / 3.54	2.001 / 4.54	1.554 / 2.91	-0.813 / 0.27	2.02 / 4.63	2.519 / 7.63	-2.561 / 0.0	-2.561 / 0.0	-2.561 / 0.0	-1.911 / 0.09	0.486 / 1.0	1.585 / 3.0	-0.302 / 0.45	-1.218 / 0.18	-2.561 / 0.0	-1.911 / 0.09	1.456 / 2.63	-2.561 / 0.0	-2.561 / 0.0	1.777 / 3.63	-0.525 / 0.36	0.286 / 0.82	-1.911 / 0.09	-1.911 / 0.09	-2.561 / 0.0
65	2.138 / 5.59	1.979 / 4.77	0.809 / 1.48	1.251 / 2.3	-2.63 / 0.0	-0.29 / 0.49	-0.29 / 0.49	2.86 / 11.51	2.723 / 10.03	2.349 / 6.91	-0.002 / 0.66	2.223 / 6.09	-2.63 / 0.0	1.87 / 4.28	0.558 / 1.15	1.384 / 2.63	-0.29 / 0.49	1.32 / 2.47	-0.695 / 0.33	0.221 / 0.82	-2.63 / 0.0	0.403 / 0.99	1.502 / 2.96	0.221 / 0.82	-1.388 / 0.16	-0.695 / 0.33	1.097 / 1.97	-2.63 / 0.0	1.177 / 2.14	-2.63 / 0.0	2.275 / 6.41	2.077 / 5.26	-0.29 / 0.49	0.221 / 0.82	-2.63 / 0.0	-0.695 / 0.33	2.046 / 5.1	2.544 / 8.39	-2.63 / 0.0	-2.63 / 0.0	-0.002 / 0.66	-2.63 / 0.0	-2.63 / 0.0	-0.29 / 0.49	-1.388 / 0.16	-2.63 / 0.0
66	1.431 / 1.36	-1.918 / 0.0	3.302 / 8.84	2.347 / 3.4	2.347 / 3.4	-1.918 / 0.0	-1.918 / 0.0	0.737 / 0.68	4.426 / 27.21	-1.918 / 0.0	1.836 / 2.04	0.737 / 0.68	1.836 / 2.04	2.529 / 4.08	-1.918 / 0.0	-1.918 / 0.0	-1.918 / 0.0	2.347 / 3.4	-1.918 / 0.0	1.836 / 2.04	0.737 / 0.68	-1.918 / 0.0	2.529 / 4.08	-1.918 / 0.0	-1.918 / 0.0	-1.918 / 0.0	-1.918 / 0.0	-1.918 / 0.0	1.836 / 2.04	-1.918 / 0.0	-1.918 / 0.0	1.431 / 1.36	3.996 / 17.69	-1.918 / 0.0	-1.918 / 0.0	-1.918 / 0.0	2.683 / 4.76	2.817 / 5.44	-1.918 / 0.0	-1.918 / 0.0	2.124 / 2.72	-1.918 / 0.0	0.737 / 0.68	1.431 / 1.36	-1.918 / 0.0	-1.918 / 0.0
67	0.838 / 1.72	-2.749 / 0.0	2.755 / 11.66	1.308 / 2.74	2.001 / 5.49	-2.749 / 0.0	2.342 / 7.72	1.368 / 2.92	2.199 / 6.69	0.933 / 1.89	-1.465 / 0.17	1.426 / 3.09	-0.366 / 0.51	2.447 / 8.58	0.327 / 1.03	-2.749 / 0.0	0.145 / 0.86	-0.366 / 0.51	0.615 / 1.37	0.327 / 1.03	-1.465 / 0.17	1.713 / 4.12	1.174 / 2.4	1.426 / 3.09	0.327 / 1.03	-2.749 / 0.0	1.58 / 3.6	1.1 / 2.23	0.145 / 0.86	-2.749 / 0.0	1.426 / 3.09	1.48 / 3.26	2.467 / 8.75	0.327 / 1.03	0.145 / 0.86	0.615 / 1.37	-2.749 / 0.0	-2.749 / 0.0	-2.749 / 0.0	1.754 / 4.29	-0.366 / 0.51	0.327 / 1.03	-2.749 / 0.0	-2.749 / 0.0	-0.772 / 0.34	-2.749 / 0.0
68	1.853 / 2.05	3.799 / 14.36	2.213 / 2.94	1.71 / 1.78	-1.91 / 0.0	3.231 / 8.14	0.398 / 0.48	4.054 / 18.54	-1.91 / 0.0	2.821 / 5.4	0.398 / 0.48	-0.45 / 0.21	-1.91 / 0.0	1.496 / 1.44	0.061 / 0.34	3.977 / 17.17	-0.45 / 0.21	1.63 / 1.64	-1.91 / 0.0	0.531 / 0.55	-1.91 / 0.0	-1.91 / 0.0	1.747 / 1.85	1.224 / 1.09	-1.91 / 0.0	3.877 / 15.53	-1.91 / 0.0	-1.91 / 0.0	-1.91 / 0.0	-1.91 / 0.0	-1.91 / 0.0	0.937 / 0.82	1.784 / 1.92	-1.548 / 0.07	-1.548 / 0.07	-1.91 / 0.0	0.937 / 0.82	-1.91 / 0.0	0.754 / 0.68	-1.91 / 0.0	-0.855 / 0.14	-1.91 / 0.0	-1.91 / 0.0	-1.548 / 0.07	1.342 / 1.23	-1.91 / 0.0
69	0.059 / 0.32	-1.04 / 0.11	2.004 / 2.26	2.543 / 3.88	-1.856 / 0.0	-1.856 / 0.0	1.262 / 1.08	1.157 / 0.97	1.157 / 0.97	3.367 / 8.84	0.752 / 0.65	0.569 / 0.54	-1.856 / 0.0	2.852 / 5.28	-0.347 / 0.22	0.059 / 0.32	-1.856 / 0.0	0.569 / 0.54	-1.856 / 0.0	0.059 / 0.32	-1.856 / 0.0	3.165 / 7.22	0.906 / 0.75	1.793 / 1.83	0.059 / 0.32	-1.856 / 0.0	4.385 / 24.46	-1.856 / 0.0	-1.856 / 0.0	-1.856 / 0.0	0.752 / 0.65	2.852 / 5.28	1.956 / 2.16	-0.347 / 0.22	-1.856 / 0.0	-1.856 / 0.0	-1.856 / 0.0	4.598 / 30.28	-1.856 / 0.0	-1.856 / 0.0	-0.347 / 0.22	-1.856 / 0.0	-1.856 / 0.0	-1.04 / 0.11	-0.347 / 0.22	-1.856 / 0.0
70	-1.291 / 0.0	-1.291 / 0.0	5.272 / 34.0	4.279 / 12.6	-1.291 / 0.0	-1.291 / 0.0	-1.291 / 0.0	2.216 / 1.6	-1.291 / 0.0	-1.291 / 0.0	3.132 / 4.0	-1.291 / 0.0	-1.291 / 0.0	1.523 / 0.8	1.235 / 0.6	-1.291 / 0.0	-1.291 / 0.0	-1.291 / 0.0	-1.291 / 0.0	-1.291 / 0.0	2.082 / 1.4	3.633 / 6.6	4.107 / 10.6	1.746 / 1.0	-1.291 / 0.0	-1.291 / 0.0	3.692 / 7.0	-1.291 / 0.0	-1.291 / 0.0	-1.291 / 0.0	-1.291 / 0.0	-1.291 / 0.0	3.081 / 3.8	-1.291 / 0.0	-1.291 / 0.0	-1.291 / 0.0	-1.291 / 0.0	4.493 / 15.6	-1.291 / 0.0	-1.291 / 0.0	0.829 / 0.4	-1.291 / 0.0	-1.291 / 0.0	-1.291 / 0.0	-1.291 / 0.0	-1.291 / 0.0
71	2.526 / 5.03	1.832 / 2.51	2.095 / 3.27	3.5 / 13.32	0.628 / 0.75	-0.47 / 0.25	1.832 / 2.51	0.916 / 1.01	0.628 / 0.75	-0.47 / 0.25	-2.133 / 0.0	-2.133 / 0.0	-2.133 / 0.0	1.139 / 1.26	-2.133 / 0.0	-2.133 / 0.0	1.609 / 2.01	1.476 / 1.76	-2.133 / 0.0	-2.133 / 0.0	-2.133 / 0.0	2.42 / 4.52	2.897 / 7.29	2.238 / 3.77	-2.133 / 0.0	-0.47 / 0.25	3.141 / 9.3	-2.133 / 0.0	-2.133 / 0.0	-0.47 / 0.25	0.223 / 0.5	0.916 / 1.01	2.169 / 3.52	-2.133 / 0.0	-0.47 / 0.25	-2.133 / 0.0	0.628 / 0.75	4.342 / 30.9	-2.133 / 0.0	-2.133 / 0.0	1.476 / 1.76	-0.47 / 0.25	-2.133 / 0.0	0.223 / 0.5	0.223 / 0.5	-2.133 / 0.0
72	-1.595 / 0.0	-1.595 / 0.0	4.688 / 25.59	3.435 / 7.31	2.936 / 4.44	-1.595 / 0.0	-1.595 / 0.0	0.103 / 0.26	3.504 / 7.83	1.201 / 0.78	4.092 / 14.1	-1.595 / 0.0	0.796 / 0.52	2.182 / 2.09	0.103 / 0.26	-1.595 / 0.0	-1.595 / 0.0	-1.595 / 0.0	-1.595 / 0.0	0.103 / 0.26	2.936 / 4.44	-1.595 / 0.0	3.953 / 12.27	0.103 / 0.26	-1.595 / 0.0	-1.595 / 0.0	0.103 / 0.26	-1.595 / 0.0	0.796 / 0.52	-1.595 / 0.0	-1.595 / 0.0	1.489 / 1.04	3.816 / 10.7	-1.595 / 0.0	-1.595 / 0.0	0.103 / 0.26	-1.595 / 0.0	3.322 / 6.53	-1.595 / 0.0	-1.595 / 0.0	0.103 / 0.26	-1.595 / 0.0	-1.595 / 0.0	-1.595 / 0.0	-1.595 / 0.0	-1.595 / 0.0
73	2.308 / 2.53	2.174 / 2.22	1.838 / 1.58	0.922 / 0.63	-1.661 / 0.0	0.228 / 0.32	1.615 / 1.27	2.793 / 4.11	-1.661 / 0.0	2.02 / 1.9	-1.661 / 0.0	-1.661 / 0.0	-1.661 / 0.0	2.867 / 4.43	-1.661 / 0.0	-1.661 / 0.0	0.922 / 0.63	-1.661 / 0.0	-1.661 / 0.0	-1.661 / 0.0	-1.661 / 0.0	4.14 / 15.82	2.174 / 2.22	1.327 / 0.95	-1.661 / 0.0	1.615 / 1.27	2.531 / 3.16	-1.661 / 0.0	-1.661 / 0.0	-1.661 / 0.0	-1.661 / 0.0	1.615 / 1.27	1.615 / 1.27	-1.661 / 0.0	-1.661 / 0.0	-1.661 / 0.0	3.119 / 5.7	5.252 / 48.1	-1.661 / 0.0	-1.661 / 0.0	-1.661 / 0.0	0.228 / 0.32	-1.661 / 0.0	0.228 / 0.32	-1.661 / 0.0	-1.661 / 0.0
74	3.946 / 13.88	2.577 / 3.53	3.963 / 14.12	2.434 / 3.06	0.562 / 0.47	-1.725 / 0.0	-1.725 / 0.0	1.255 / 0.94	0.562 / 0.47	3.582 / 9.65	1.815 / 1.65	-1.725 / 0.0	-1.725 / 0.0	2.702 / 4.0	-1.725 / 0.0	-1.725 / 0.0	0.562 / 0.47	2.267 / 2.59	-1.725 / 0.0	-1.725 / 0.0	-1.725 / 0.0	1.255 / 0.94	3.395 / 8.0	-0.131 / 0.24	-1.725 / 0.0	-1.725 / 0.0	1.66 / 1.41	-1.725 / 0.0	-1.725 / 0.0	-1.725 / 0.0	-1.725 / 0.0	0.562 / 0.47	2.813 / 4.47	-1.725 / 0.0	-1.725 / 0.0	-1.725 / 0.0	2.171 / 2.35	4.605 / 26.82	-1.725 / 0.0	-1.725 / 0.0	-1.725 / 0.0	-1.725 / 0.0	-1.725 / 0.0	0.562 / 0.47	-1.725 / 0.0	-1.725 / 0.0
75	1.24 / 1.61	1.971 / 3.34	3.186 / 11.25	2.682 / 6.8	0.621 / 0.87	-2.279 / 0.0	-2.279 / 0.0	1.383 / 1.85	2.992 / 9.27	0.284 / 0.62	0.977 / 1.24	1.24 / 1.61	-2.279 / 0.0	-1.325 / 0.12	-1.325 / 0.12	-2.279 / 0.0	0.061 / 0.49	-0.632 / 0.25	0.621 / 0.87	-2.279 / 0.0	3.129 / 10.63	0.977 / 1.24	2.645 / 6.55	1.383 / 1.85	0.284 / 0.62	-2.279 / 0.0	2.88 / 8.28	2.525 / 5.81	2.909 / 8.53	-2.279 / 0.0	-1.325 / 0.12	0.754 / 0.99	2.865 / 8.16	-2.279 / 0.0	-2.279 / 0.0	-2.279 / 0.0	-1.325 / 0.12	2.109 / 3.83	-2.279 / 0.0	-2.279 / 0.0	-2.279 / 0.0	-0.632 / 0.25	1.671 / 2.47	-0.632 / 0.25	-2.279 / 0.0	-2.279 / 0.0
76	-0.276 / 0.34	0.572 / 0.8	2.387 / 4.94	3.158 / 10.69	-0.276 / 0.34	0.012 / 0.46	2.845 / 7.82	3.19 / 11.03	1.57 / 2.18	0.705 / 0.92	1.111 / 1.38	1.993 / 3.33	-2.255 / 0.0	0.823 / 1.03	2.753 / 7.13	2.97 / 8.85	0.235 / 0.57	0.572 / 0.8	-2.255 / 0.0	-0.681 / 0.23	1.024 / 1.26	3.744 / 19.2	2.339 / 4.71	0.705 / 0.92	-0.276 / 0.34	-2.255 / 0.0	1.958 / 3.22	-2.255 / 0.0	-2.255 / 0.0	-2.255 / 0.0	-2.255 / 0.0	-2.255 / 0.0	2.06 / 3.56	0.417 / 0.69	-2.255 / 0.0	-2.255 / 0.0	-0.276 / 0.34	-2.255 / 0.0	-2.255 / 0.0	-2.255 / 0.0	1.398 / 1.84	-2.255 / 0.0	0.705 / 0.92	-1.374 / 0.11	-2.255 / 0.0	-2.255 / 0.0
77	-1.324 / 0.0	-1.324 / 0.0	4.964 / 25.81	4.87 / 23.5	-1.324 / 0.0	-1.324 / 0.0	-1.324 / 0.0	4.074 / 10.6	0.939 / 0.46	3.018 / 3.69	3.336 / 5.07	-1.324 / 0.0	-1.324 / 0.0	-1.324 / 0.0	3.018 / 3.69	-1.324 / 0.0	-1.324 / 0.0	0.939 / 0.46	-1.324 / 0.0	-1.324 / 0.0	0.939 / 0.46	-1.324 / 0.0	4.373 / 14.29	2.73 / 2.76	-1.324 / 0.0	-1.324 / 0.0	1.632 / 0.92	-1.324 / 0.0	-1.324 / 0.0	-1.324 / 0.0	-1.324 / 0.0	0.939 / 0.46	3.647 / 6.91	-1.324 / 0.0	-1.324 / 0.0	-1.324 / 0.0	-1.324 / 0.0	-1.324 / 0.0	-1.324 / 0.0	-1.324 / 0.0	1.632 / 0.92	-1.324 / 0.0	-1.324 / 0.0	-1.324 / 0.0	-1.324 / 0.0	-1.324 / 0.0
78	1.585 / 1.84	0.362 / 0.54	3.218 / 9.4	2.466 / 4.43	2.307 / 3.78	-2.067 / 0.0	-2.067 / 0.0	2.153 / 3.24	2.863 / 6.59	0.949 / 0.97	3.736 / 15.77	-0.555 / 0.22	-2.067 / 0.0	0.949 / 0.97	0.949 / 0.97	-2.067 / 0.0	0.832 / 0.86	-1.248 / 0.11	-2.067 / 0.0	1.843 / 2.38	1.971 / 2.7	0.362 / 0.54	3.406 / 11.34	1.797 / 2.27	1.15 / 1.19	-2.067 / 0.0	-1.248 / 0.11	-2.067 / 0.0	1.317 / 1.4	-2.067 / 0.0	-1.248 / 0.11	0.138 / 0.43	4.216 / 25.49	-2.067 / 0.0	-2.067 / 0.0	-1.248 / 0.11	1.15 / 1.19	0.698 / 0.76	-2.067 / 0.0	-2.067 / 0.0	-0.555 / 0.22	-2.067 / 0.0	-2.067 / 0.0	-1.248 / 0.11	-2.067 / 0.0	-2.067 / 0.0
79	-2.147 / 0.0	0.963 / 1.07	4.182 / 26.64	2.37 / 4.35	0.088 / 0.44	-2.147 / 0.0	-2.147 / 0.0	-0.135 / 0.36	4.192 / 26.91	1.944 / 2.84	1.88 / 2.66	0.558 / 0.71	-2.147 / 0.0	1.88 / 2.66	-1.522 / 0.09	-1.522 / 0.09	-0.135 / 0.36	1.811 / 2.49	-2.147 / 0.0	-0.828 / 0.18	1.117 / 1.24	2.24 / 3.82	2.24 / 3.82	1.423 / 1.69	-0.828 / 0.18	-0.135 / 0.36	1.369 / 1.6	-0.828 / 0.18	1.423 / 1.69	-2.147 / 0.0	-2.147 / 0.0	0.876 / 0.98	1.656 / 2.13	1.043 / 1.15	-1.522 / 0.09	-2.147 / 0.0	-1.522 / 0.09	2.741 / 6.31	-2.147 / 0.0	-2.147 / 0.0	1.697 / 2.22	-1.522 / 0.09	0.088 / 0.44	-2.147 / 0.0	-1.522 / 0.09	-2.147 / 0.0
80	0.613 / 0.92	2.377 / 5.35	2.628 / 6.88	3.531 / 16.97	-1.179 / 0.15	-2.347 / 0.0	-0.08 / 0.46	3.264 / 13.0	2.582 / 6.57	1.529 / 2.29	1.019 / 1.38	1.219 / 1.68	-1.179 / 0.15	1.306 / 1.83	-2.347 / 0.0	-0.08 / 0.46	1.019 / 1.38	0.208 / 0.61	-2.347 / 0.0	-0.486 / 0.31	-0.08 / 0.46	1.766 / 2.91	1.386 / 1.99	3.165 / 11.77	-0.486 / 0.31	-1.179 / 0.15	2.733 / 7.65	-2.347 / 0.0	-1.179 / 0.15	-2.347 / 0.0	-2.347 / 0.0	1.306 / 1.83	0.613 / 0.92	-0.486 / 0.31	-1.179 / 0.15	-2.347 / 0.0	-0.486 / 0.31	2.753 / 7.8	-2.347 / 0.0	-2.347 / 0.0	1.386 / 1.99	-2.347 / 0.0	-0.08 / 0.46	-0.08 / 0.46	-2.347 / 0.0	-2.347 / 0.0
81	1.87 / 1.7	3.074 / 5.68	3.662 / 10.23	1.464 / 1.14	-1.703 / 0.0	-1.703 / 0.0	-1.703 / 0.0	2.381 / 2.84	0.771 / 0.57	3.169 / 6.25	3.949 / 13.64	-1.703 / 0.0	-1.703 / 0.0	3.662 / 10.23	-1.703 / 0.0	-1.703 / 0.0	-1.703 / 0.0	0.771 / 0.57	-1.703 / 0.0	-1.703 / 0.0	-1.703 / 0.0	2.157 / 2.27	2.157 / 2.27	0.771 / 0.57	-1.703 / 0.0	-1.703 / 0.0	2.157 / 2.27	-1.703 / 0.0	-1.703 / 0.0	-1.703 / 0.0	0.771 / 0.57	1.87 / 1.7	1.87 / 1.7	-1.703 / 0.0	-1.703 / 0.0	-1.703 / 0.0	2.157 / 2.27	4.832 / 32.95	-1.703 / 0.0	-1.703 / 0.0	-1.703 / 0.0	-1.703 / 0.0	-1.703 / 0.0	0.771 / 0.57	-1.703 / 0.0	-1.703 / 0.0
82	-1.488 / 0.0	0.558 / 0.37	5.259 / 40.74	3.649 / 8.15	0.558 / 0.37	-1.488 / 0.0	1.252 / 0.74	4.296 / 15.56	-1.488 / 0.0	3.197 / 5.19	2.756 / 3.33	-1.488 / 0.0	-1.488 / 0.0	2.861 / 3.7	0.558 / 0.37	-1.488 / 0.0	-1.488 / 0.0	1.252 / 0.74	-1.488 / 0.0	0.558 / 0.37	2.168 / 1.85	-1.488 / 0.0	2.861 / 3.7	0.558 / 0.37	-1.488 / 0.0	-1.488 / 0.0	-1.488 / 0.0	-1.488 / 0.0	-1.488 / 0.0	-1.488 / 0.0	-1.488 / 0.0	0.558 / 0.37	4.114 / 12.96	-1.488 / 0.0	-1.488 / 0.0	-1.488 / 0.0	0.558 / 0.37	0.558 / 0.37	-1.488 / 0.0	-1.488 / 0.0	-1.488 / 0.0	0.558 / 0.37	-1.488 / 0.0	-1.488 / 0.0	-1.488 / 0.0	-1.488 / 0.0
83	1.233 / 1.45	2.759 / 6.69	3.057 / 9.01	1.233 / 1.45	-2.185 / 0.0	-2.185 / 0.0	-2.185 / 0.0	3.914 / 21.22	1.569 / 2.03	3.767 / 18.31	1.821 / 2.62	1.233 / 1.45	-2.185 / 0.0	1.703 / 2.33	2.108 / 3.49	-0.377 / 0.29	0.722 / 0.87	1.569 / 2.03	-2.185 / 0.0	-0.377 / 0.29	-2.185 / 0.0	1.01 / 1.16	2.715 / 6.4	0.317 / 0.58	-0.377 / 0.29	-2.185 / 0.0	1.233 / 1.45	-2.185 / 0.0	-2.185 / 0.0	-0.377 / 0.29	-2.185 / 0.0	1.415 / 1.74	2.021 / 3.2	-2.185 / 0.0	-2.185 / 0.0	-2.185 / 0.0	0.317 / 0.58	2.842 / 7.27	-2.185 / 0.0	-2.185 / 0.0	1.415 / 1.74	-2.185 / 0.0	-2.185 / 0.0	-0.377 / 0.29	1.233 / 1.45	-2.185 / 0.0
84	-1.201 / 0.11	1.977 / 2.73	2.876 / 6.71	4.201 / 25.26	-2.072 / 0.0	-2.072 / 0.0	1.743 / 2.16	3.711 / 15.47	0.591 / 0.68	2.057 / 2.96	2.67 / 5.46	-2.072 / 0.0	-0.103 / 0.34	-0.103 / 0.34	1.632 / 1.93	1.284 / 1.37	0.185 / 0.46	1.743 / 2.16	-2.072 / 0.0	-2.072 / 0.0	0.745 / 0.8	-2.072 / 0.0	3.331 / 10.58	3.353 / 10.81	-1.201 / 0.11	-0.103 / 0.34	0.591 / 0.68	-2.072 / 0.0	-2.072 / 0.0	-2.072 / 0.0	-2.072 / 0.0	1.743 / 2.16	1.89 / 2.5	-1.201 / 0.11	0.591 / 0.68	-2.072 / 0.0	1.101 / 1.14	-2.072 / 0.0	-2.072 / 0.0	-2.072 / 0.0	-2.072 / 0.0	-0.508 / 0.23	0.878 / 0.91	-2.072 / 0.0	0.745 / 0.8	-2.072 / 0.0
85	1.607 / 1.59	1.031 / 0.89	3.686 / 12.69	2.498 / 3.87	0.914 / 0.79	-0.473 / 0.2	3.009 / 6.44	-0.473 / 0.2	-1.898 / 0.0	1.319 / 1.19	-1.898 / 0.0	-1.898 / 0.0	-1.898 / 0.0	1.232 / 1.09	-1.898 / 0.0	-1.898 / 0.0	1.137 / 0.99	0.221 / 0.4	-1.898 / 0.0	-1.898 / 0.0	-0.473 / 0.2	4.081 / 18.83	2.472 / 3.77	1.473 / 1.39	-1.898 / 0.0	2.548 / 4.06	3.334 / 8.92	-1.166 / 0.1	-1.898 / 0.0	-1.898 / 0.0	-1.898 / 0.0	0.626 / 0.59	1.399 / 1.29	-0.473 / 0.2	-0.473 / 0.2	-1.898 / 0.0	-1.166 / 0.1	4.487 / 28.25	-1.898 / 0.0	-1.898 / 0.0	0.221 / 0.4	0.78 / 0.69	-1.898 / 0.0	0.78 / 0.69	-1.898 / 0.0	-1.898 / 0.0
86	-0.297 / 0.19	2.188 / 2.3	4.785 / 30.84	4.007 / 14.18	0.802 / 0.57	-1.685 / 0.0	-1.685 / 0.0	1.495 / 1.15	-1.685 / 0.0	-0.297 / 0.19	1.901 / 1.72	-1.685 / 0.0	-0.297 / 0.19	1.901 / 1.72	-1.685 / 0.0	-1.685 / 0.0	1.09 / 0.77	-1.685 / 0.0	-1.685 / 0.0	-1.685 / 0.0	2.748 / 4.02	-1.685 / 0.0	3.692 / 10.34	2.006 / 1.92	-1.685 / 0.0	-1.685 / 0.0	2.699 / 3.83	-1.685 / 0.0	-1.685 / 0.0	-1.685 / 0.0	-1.685 / 0.0	1.901 / 1.72	3.615 / 9.58	-1.685 / 0.0	-1.685 / 0.0	-1.685 / 0.0	1.495 / 1.15	3.814 / 11.69	-1.685 / 0.0	-1.685 / 0.0	-1.685 / 0.0	-0.297 / 0.19	1.783 / 1.53	-0.297 / 0.19	-1.685 / 0.0	-1.685 / 0.0
87	1.0 / 0.86	1.875 / 2.07	4.211 / 21.42	1.693 / 1.73	-1.898 / 0.0	-0.61 / 0.17	-0.61 / 0.17	4.063 / 18.48	2.099 / 2.59	4.1 / 19.17	1.0 / 0.86	0.084 / 0.35	-1.898 / 0.0	2.569 / 4.15	-1.898 / 0.0	-0.61 / 0.17	-0.61 / 0.17	0.777 / 0.69	-1.898 / 0.0	-1.898 / 0.0	0.084 / 0.35	2.824 / 5.35	1.955 / 2.25	1.693 / 1.73	-1.898 / 0.0	0.489 / 0.52	-0.61 / 0.17	-1.898 / 0.0	-1.898 / 0.0	-1.898 / 0.0	-0.61 / 0.17	1.0 / 0.86	3.681 / 12.61	-1.898 / 0.0	-1.898 / 0.0	-1.898 / 0.0	-0.61 / 0.17	1.875 / 2.07	-1.898 / 0.0	-1.898 / 0.0	-0.61 / 0.17	-1.898 / 0.0	-0.61 / 0.17	-0.61 / 0.17	-0.61 / 0.17	-1.898 / 0.0
88	1.807 / 2.79	1.659 / 2.4	3.65 / 17.58	2.501 / 5.57	-1.56 / 0.1	-1.56 / 0.1	0.925 / 1.15	1.841 / 2.88	3.856 / 21.61	1.531 / 2.11	0.52 / 0.77	0.386 / 0.67	-0.867 / 0.19	-0.174 / 0.38	-0.461 / 0.29	-1.56 / 0.1	-1.56 / 0.1	0.838 / 1.06	-2.265 / 0.0	0.232 / 0.58	0.049 / 0.48	2.929 / 8.55	2.154 / 3.94	1.436 / 1.92	-0.461 / 0.29	1.079 / 1.34	3.437 / 14.22	-2.265 / 0.0	-1.56 / 0.1	-2.265 / 0.0	-0.867 / 0.19	-0.174 / 0.38	2.201 / 4.13	-2.265 / 0.0	-2.265 / 0.0	-2.265 / 0.0	-0.461 / 0.29	1.485 / 2.02	-2.265 / 0.0	-2.265 / 0.0	-0.174 / 0.38	-0.867 / 0.19	-2.265 / 0.0	0.386 / 0.67	0.049 / 0.48	-2.265 / 0.0
89	2.086 / 3.27	2.364 / 4.32	3.681 / 16.1	1.844 / 2.57	-2.143 / 0.0	-1.247 / 0.12	-1.247 / 0.12	3.231 / 10.27	2.219 / 3.73	3.688 / 16.22	3.426 / 12.49	0.363 / 0.58	-2.143 / 0.0	2.814 / 6.77	-0.148 / 0.35	1.749 / 2.33	0.14 / 0.47	1.056 / 1.17	-2.143 / 0.0	-1.247 / 0.12	-1.247 / 0.12	2.155 / 3.5	1.798 / 2.45	1.698 / 2.22	-2.143 / 0.0	2.442 / 4.67	0.363 / 0.58	-2.143 / 0.0	-2.143 / 0.0	-2.143 / 0.0	-2.143 / 0.0	1.844 / 2.57	0.545 / 0.7	-1.247 / 0.12	-2.143 / 0.0	-2.143 / 0.0	-0.553 / 0.23	0.14 / 0.47	-2.143 / 0.0	-2.143 / 0.0	0.833 / 0.93	-2.143 / 0.0	-2.143 / 0.0	-0.148 / 0.35	-1.247 / 0.12	-2.143 / 0.0
90	0.302 / 0.53	1.24 / 1.35	3.452 / 12.29	3.774 / 16.97	-2.103 / 0.0	-0.286 / 0.29	1.323 / 1.46	3.977 / 20.77	-2.103 / 0.0	1.793 / 2.34	1.631 / 1.99	0.67 / 0.76	-1.895 / 0.06	-0.286 / 0.29	3.032 / 8.07	3.33 / 10.88	0.05 / 0.41	0.813 / 0.88	-2.103 / 0.0	-2.103 / 0.0	-1.202 / 0.12	2.13 / 3.28	2.604 / 5.27	1.472 / 1.7	-2.103 / 0.0	1.715 / 2.17	1.472 / 1.7	-2.103 / 0.0	-2.103 / 0.0	-2.103 / 0.0	-1.202 / 0.12	0.67 / 0.76	2.165 / 3.39	-1.202 / 0.12	-0.286 / 0.29	-2.103 / 0.0	-1.895 / 0.06	-2.103 / 0.0	0.589 / 0.7	-2.103 / 0.0	0.302 / 0.53	-0.509 / 0.23	-1.202 / 0.12	-2.103 / 0.0	-1.202 / 0.12	-2.103 / 0.0
91	-0.639 / 0.12	0.054 / 0.25	4.28 / 17.12	1.44 / 1.0	0.747 / 0.5	-1.603 / 0.0	-0.639 / 0.12	1.925 / 1.62	-1.603 / 0.0	3.404 / 7.12	1.152 / 0.75	-0.639 / 0.12	-0.639 / 0.12	4.542 / 22.25	-1.603 / 0.0	-1.603 / 0.0	-1.603 / 0.0	0.747 / 0.5	-1.603 / 0.0	-1.603 / 0.0	0.747 / 0.5	1.306 / 0.88	2.194 / 2.12	0.054 / 0.25	-1.603 / 0.0	-1.603 / 0.0	2.194 / 2.12	-1.603 / 0.0	-1.603 / 0.0	-1.603 / 0.0	0.054 / 0.25	2.251 / 2.25	4.717 / 26.5	-0.639 / 0.12	-1.603 / 0.0	-1.603 / 0.0	-1.603 / 0.0	3.976 / 12.62	-1.603 / 0.0	-1.603 / 0.0	0.747 / 0.5	-0.639 / 0.12	-1.603 / 0.0	-0.639 / 0.12	-1.603 / 0.0	-1.603 / 0.0
92	0.739 / 0.95	2.325 / 4.66	3.525 / 15.45	3.126 / 10.37	-1.459 / 0.11	1.314 / 1.69	-0.36 / 0.32	-0.766 / 0.21	-2.259 / 0.0	2.619 / 6.24	1.314 / 1.69	-1.459 / 0.11	-2.259 / 0.0	3.223 / 11.43	-1.459 / 0.11	-2.259 / 0.0	-0.766 / 0.21	1.799 / 2.75	-2.259 / 0.0	-2.259 / 0.0	0.333 / 0.63	2.348 / 4.76	2.512 / 5.61	1.486 / 2.01	-2.259 / 0.0	1.314 / 1.69	0.151 / 0.53	-2.259 / 0.0	-2.259 / 0.0	-2.259 / 0.0	-2.259 / 0.0	1.799 / 2.75	1.632 / 2.33	-0.072 / 0.42	-1.459 / 0.11	-0.36 / 0.32	1.106 / 1.38	3.641 / 17.35	-2.259 / 0.0	-1.459 / 0.11	0.844 / 1.06	-2.259 / 0.0	0.939 / 1.16	0.739 / 0.95	0.151 / 0.53	-2.259 / 0.0
93	2.271 / 5.83	2.154 / 5.19	1.887 / 3.97	2.913 / 11.09	-2.24 / 0.06	0.804 / 1.35	1.315 / 2.24	2.709 / 9.04	3.277 / 15.96	1.979 / 4.36	1.631 / 3.08	1.631 / 3.08	-2.541 / 0.0	0.158 / 0.71	1.544 / 2.82	2.335 / 6.22	-1.141 / 0.19	0.593 / 1.09	-2.541 / 0.0	-2.541 / 0.0	-1.547 / 0.13	1.979 / 4.36	1.871 / 3.91	1.449 / 2.56	-1.547 / 0.13	1.286 / 2.18	1.871 / 3.91	-2.24 / 0.06	-2.24 / 0.06	-2.541 / 0.0	0.063 / 0.64	0.804 / 1.35	0.325 / 0.83	-0.294 / 0.45	-1.141 / 0.19	-2.541 / 0.0	-0.631 / 0.32	-0.161 / 0.51	-2.541 / 0.0	-2.541 / 0.0	0.245 / 0.77	-1.141 / 0.19	-0.161 / 0.51	-0.043 / 0.58	-2.24 / 0.06	-2.541 / 0.0
94	-0.611 / 0.14	1.529 / 1.2	1.586 / 1.27	3.114 / 5.84	-1.693 / 0.0	0.082 / 0.28	1.334 / 0.99	3.378 / 7.6	-1.693 / 0.0	1.26 / 0.91	1.093 / 0.77	1.873 / 1.69	-1.693 / 0.0	-1.305 / 0.07	5.06 / 40.89	4.57 / 25.05	0.305 / 0.35	2.063 / 2.04	-1.693 / 0.0	-1.693 / 0.0	2.384 / 2.81	-1.693 / 0.0	1.991 / 1.9	1.586 / 1.27	-1.693 / 0.0	0.082 / 0.28	-1.693 / 0.0	-1.693 / 0.0	-1.693 / 0.0	-1.693 / 0.0	-0.611 / 0.14	0.998 / 0.7	-1.693 / 0.0	-1.693 / 0.0	-1.693 / 0.0	-1.693 / 0.0	-0.206 / 0.21	-1.693 / 0.0	2.129 / 2.18	-1.693 / 0.0	-1.693 / 0.0	-1.305 / 0.07	-1.693 / 0.0	1.403 / 1.06	0.082 / 0.28	-1.693 / 0.0
95	1.943 / 2.34	-0.003 / 0.33	2.887 / 6.02	1.789 / 2.01	-1.949 / 0.0	1.383 / 1.34	-1.949 / 0.0	1.383 / 1.34	3.608 / 12.37	2.77 / 5.35	3.661 / 13.04	1.096 / 1.0	-1.949 / 0.0	3.889 / 16.39	2.83 / 5.69	1.606 / 1.67	-1.949 / 0.0	2.194 / 3.01	0.69 / 0.67	3.635 / 12.71	-1.949 / 0.0	1.606 / 1.67	2.395 / 3.68	0.69 / 0.67	1.096 / 1.0	-1.949 / 0.0	-1.949 / 0.0	-1.949 / 0.0	-1.949 / 0.0	-1.949 / 0.0	-1.949 / 0.0	0.69 / 0.67	2.993 / 6.69	-1.949 / 0.0	-1.949 / 0.0	-1.949 / 0.0	-1.949 / 0.0	-0.003 / 0.33	-1.949 / 0.0	-1.949 / 0.0	-1.949 / 0.0	-1.949 / 0.0	-1.949 / 0.0	-1.949 / 0.0	-1.949 / 0.0	-1.949 / 0.0
96	1.798 / 1.91	2.763 / 5.01	3.59 / 11.46	4.196 / 21.0	-1.89 / 0.0	-1.89 / 0.0	1.916 / 2.15	3.382 / 9.31	-1.89 / 0.0	1.664 / 1.67	2.021 / 2.39	-1.89 / 0.0	-1.89 / 0.0	1.798 / 1.91	1.51 / 1.43	-1.89 / 0.0	-0.282 / 0.24	1.51 / 1.43	-1.89 / 0.0	-1.89 / 0.0	-1.89 / 0.0	3.547 / 10.98	2.854 / 5.49	0.412 / 0.48	-1.89 / 0.0	2.896 / 5.73	2.203 / 2.86	-1.89 / 0.0	-1.89 / 0.0	-1.89 / 0.0	-1.89 / 0.0	1.328 / 1.19	1.664 / 1.67	-0.282 / 0.24	-1.89 / 0.0	-1.89 / 0.0	-1.89 / 0.0	3.547 / 10.98	-1.89 / 0.0	-1.89 / 0.0	-1.89 / 0.0	-1.89 / 0.0	-1.89 / 0.0	-0.282 / 0.24	-0.282 / 0.24	-1.89 / 0.0
97	0.262 / 0.47	-0.431 / 0.23	1.967 / 2.58	3.577 / 12.91	-2.024 / 0.0	-2.024 / 0.0	-2.024 / 0.0	-2.024 / 0.0	2.66 / 5.16	0.262 / 0.47	1.649 / 1.88	-2.024 / 0.0	0.262 / 0.47	3.461 / 11.5	-0.431 / 0.23	-2.024 / 0.0	0.956 / 0.94	0.262 / 0.47	1.179 / 1.17	2.46 / 4.23	3.939 / 18.54	-2.024 / 0.0	3.501 / 11.97	0.262 / 0.47	2.705 / 5.4	-2.024 / 0.0	1.179 / 1.17	-2.024 / 0.0	0.262 / 0.47	-2.024 / 0.0	-2.024 / 0.0	1.767 / 2.11	2.66 / 5.16	-0.431 / 0.23	-2.024 / 0.0	-2.024 / 0.0	0.668 / 0.7	3.331 / 10.09	-2.024 / 0.0	-2.024 / 0.0	-2.024 / 0.0	0.262 / 0.47	0.262 / 0.47	-2.024 / 0.0	-2.024 / 0.0	-2.024 / 0.0
98	1.63 / 1.09	-1.497 / 0.0	4.156 / 13.66	2.323 / 2.19	2.035 / 1.64	-1.497 / 0.0	-1.497 / 0.0	-1.497 / 0.0	-1.497 / 0.0	2.035 / 1.64	1.63 / 1.09	-1.497 / 0.0	-1.497 / 0.0	0.937 / 0.55	-1.497 / 0.0	-1.497 / 0.0	2.035 / 1.64	-1.497 / 0.0	-1.497 / 0.0	-1.497 / 0.0	-1.497 / 0.0	2.729 / 3.28	3.933 / 10.93	1.63 / 1.09	-1.497 / 0.0	-1.497 / 0.0	4.072 / 12.57	-1.497 / 0.0	-1.497 / 0.0	-1.497 / 0.0	-1.497 / 0.0	1.63 / 1.09	4.233 / 14.75	-1.497 / 0.0	-1.497 / 0.0	-1.497 / 0.0	-1.497 / 0.0	4.926 / 29.51	-1.497 / 0.0	-1.497 / 0.0	2.546 / 2.73	-1.497 / 0.0	0.937 / 0.55	-1.497 / 0.0	-1.497 / 0.0	-1.497 / 0.0
99	0.684 / 0.86	0.502 / 0.72	2.764 / 6.88	2.188 / 3.87	-2.209 / 0.0	-2.209 / 0.0	-2.209 / 0.0	3.02 / 8.88	2.863 / 7.59	3.236 / 11.03	2.699 / 6.45	0.972 / 1.15	-1.107 / 0.14	1.665 / 2.29	0.279 / 0.57	-2.209 / 0.0	0.279 / 0.57	1.888 / 2.87	-2.209 / 0.0	0.502 / 0.72	0.502 / 0.72	-1.107 / 0.14	3.169 / 10.32	1.937 / 3.01	0.502 / 0.72	-2.209 / 0.0	1.837 / 2.72	-2.209 / 0.0	-2.209 / 0.0	-2.209 / 0.0	-2.209 / 0.0	1.458 / 1.86	3.848 / 20.34	-2.209 / 0.0	-2.209 / 0.0	-2.209 / 0.0	-0.009 / 0.43	2.028 / 3.3	-2.209 / 0.0	-2.209 / 0.0	-0.009 / 0.43	-0.009 / 0.43	-1.107 / 0.14	-0.414 / 0.29	0.279 / 0.57	-2.209 / 0.0
100	-1.337 / 0.0	-1.337 / 0.0	4.961 / 26.07	3.623 / 6.84	1.544 / 0.85	-1.337 / 0.0	-1.337 / 0.0	1.949 / 1.28	-1.337 / 0.0	-1.337 / 0.0	3.895 / 8.97	-1.337 / 0.0	-1.337 / 0.0	2.796 / 2.99	0.85 / 0.43	-1.337 / 0.0	-1.337 / 0.0	0.85 / 0.43	-1.337 / 0.0	-1.337 / 0.0	2.642 / 2.56	-1.337 / 0.0	3.489 / 5.98	-1.337 / 0.0	-1.337 / 0.0	-1.337 / 0.0	1.544 / 0.85	-1.337 / 0.0	-1.337 / 0.0	-1.337 / 0.0	0.85 / 0.43	0.85 / 0.43	4.911 / 24.79	-1.337 / 0.0	-1.337 / 0.0	-1.337 / 0.0	-1.337 / 0.0	4.514 / 16.67	-1.337 / 0.0	-1.337 / 0.0	-1.337 / 0.0	-1.337 / 0.0	0.85 / 0.43	-1.337 / 0.0	-1.337 / 0.0	-1.337 / 0.0
101	0.652 / 0.84	0.093 / 0.48	2.618 / 5.99	2.203 / 3.95	1.191 / 1.44	-2.216 / 0.0	0.316 / 0.6	1.191 / 1.44	1.842 / 2.75	1.651 / 2.28	1.884 / 2.87	-1.294 / 0.12	-2.216 / 0.0	1.964 / 3.11	1.345 / 1.68	-0.195 / 0.36	0.093 / 0.48	1.271 / 1.56	-2.216 / 0.0	-1.294 / 0.12	1.009 / 1.2	2.94 / 8.26	2.732 / 6.71	1.271 / 1.56	-1.294 / 0.12	0.786 / 0.96	3.195 / 10.66	-2.216 / 0.0	-2.216 / 0.0	-2.216 / 0.0	-2.216 / 0.0	0.652 / 0.84	3.877 / 21.08	-1.294 / 0.12	-1.294 / 0.12	-2.216 / 0.0	-2.216 / 0.0	3.626 / 16.41	-2.216 / 0.0	-2.216 / 0.0	1.009 / 1.2	-2.216 / 0.0	0.498 / 0.72	-2.216 / 0.0	-2.216 / 0.0	-2.216 / 0.0
102	-1.535 / 0.0	-1.535 / 0.0	4.949 / 31.37	4.8 / 27.02	2.732 / 3.42	-1.535 / 0.0	2.414 / 2.48	2.899 / 4.04	-1.535 / 0.0	0.334 / 0.31	3.042 / 4.66	3.33 / 6.21	-1.535 / 0.0	0.334 / 0.31	2.899 / 4.04	1.721 / 1.24	-1.535 / 0.0	1.944 / 1.55	-1.535 / 0.0	-1.535 / 0.0	1.721 / 1.24	-1.535 / 0.0	3.33 / 6.21	1.944 / 1.55	-1.535 / 0.0	-1.535 / 0.0	0.334 / 0.31	-1.535 / 0.0	-1.535 / 0.0	-1.535 / 0.0	1.721 / 1.24	-1.535 / 0.0	2.532 / 2.8	-1.535 / 0.0	-1.535 / 0.0	-1.535 / 0.0	-1.535 / 0.0	-1.535 / 0.0	-1.535 / 0.0	-1.535 / 0.0	-1.535 / 0.0	-1.535 / 0.0	-1.535 / 0.0	-1.535 / 0.0	-1.535 / 0.0	-1.535 / 0.0
103	-1.915 / 0.0	2.423 / 3.65	4.113 / 19.78	4.219 / 21.99	-0.381 / 0.22	-1.074 / 0.11	2.51 / 3.98	3.27 / 8.51	-1.915 / 0.0	1.123 / 0.99	2.951 / 6.19	-1.915 / 0.0	-1.074 / 0.11	-1.074 / 0.11	3.426 / 9.94	1.816 / 1.99	0.025 / 0.33	1.006 / 0.88	-1.915 / 0.0	-1.915 / 0.0	0.025 / 0.33	-0.381 / 0.22	2.71 / 4.86	2.258 / 3.09	-0.381 / 0.22	1.759 / 1.88	1.634 / 1.66	-1.915 / 0.0	-1.915 / 0.0	-1.915 / 0.0	-1.074 / 0.11	0.536 / 0.55	3.085 / 7.07	-1.915 / 0.0	-1.915 / 0.0	-1.915 / 0.0	0.536 / 0.55	-1.915 / 0.0	-1.915 / 0.0	-1.915 / 0.0	-1.915 / 0.0	-1.074 / 0.11	-0.381 / 0.22	0.025 / 0.33	-1.915 / 0.0	-1.915 / 0.0
104	2.266 / 4.41	1.062 / 1.32	3.364 / 13.22	2.448 / 5.29	-2.261 / 0.0	-2.261 / 0.0	0.656 / 0.88	1.062 / 1.32	2.602 / 6.17	1.062 / 1.32	-0.037 / 0.44	2.043 / 3.52	-0.037 / 0.44	-2.261 / 0.0	-2.261 / 0.0	-2.261 / 0.0	0.656 / 0.88	0.656 / 0.88	3.182 / 11.01	2.736 / 7.05	1.062 / 1.32	1.062 / 1.32	2.908 / 8.37	0.656 / 0.88	2.16 / 3.96	-2.261 / 0.0	0.656 / 0.88	-2.261 / 0.0	-2.261 / 0.0	-2.261 / 0.0	-2.261 / 0.0	-0.037 / 0.44	3.701 / 18.5	-0.037 / 0.44	-2.261 / 0.0	-2.261 / 0.0	-0.037 / 0.44	-2.261 / 0.0	-2.261 / 0.0	-2.261 / 0.0	2.043 / 3.52	-0.037 / 0.44	-0.037 / 0.44	0.656 / 0.88	-2.261 / 0.0	-2.261 / 0.0
105	-0.315 / 0.24	1.476 / 1.46	3.052 / 7.07	2.903 / 6.1	-0.315 / 0.24	-1.946 / 0.0	-1.946 / 0.0	0.783 / 0.73	-0.315 / 0.24	2.68 / 4.88	3.692 / 13.41	-1.946 / 0.0	-1.946 / 0.0	2.776 / 5.37	3.348 / 9.51	-1.946 / 0.0	-1.946 / 0.0	-0.315 / 0.24	-1.946 / 0.0	1.882 / 2.2	2.518 / 4.15	-1.946 / 0.0	3.268 / 8.78	2.082 / 2.68	1.071 / 0.98	-1.946 / 0.0	-0.315 / 0.24	-1.946 / 0.0	-1.946 / 0.0	-1.946 / 0.0	-1.946 / 0.0	1.987 / 2.44	3.71 / 13.66	-1.946 / 0.0	-1.946 / 0.0	-1.946 / 0.0	2.082 / 2.68	3.513 / 11.22	-1.946 / 0.0	-1.946 / 0.0	0.783 / 0.73	-1.946 / 0.0	0.783 / 0.73	-1.946 / 0.0	-1.946 / 0.0	-1.946 / 0.0
106	-1.276 / 0.0	0.915 / 0.43	5.756 / 54.18	2.93 / 3.21	-1.276 / 0.0	-1.276 / 0.0	-1.276 / 0.0	3.86 / 8.14	-1.276 / 0.0	4.23 / 11.78	4.317 / 12.85	0.222 / 0.21	-1.276 / 0.0	2.42 / 1.93	-1.276 / 0.0	-1.276 / 0.0	-1.276 / 0.0	0.222 / 0.21	-1.276 / 0.0	-1.276 / 0.0	0.222 / 0.21	0.222 / 0.21	2.787 / 2.78	1.832 / 1.07	0.222 / 0.21	-1.276 / 0.0	0.222 / 0.21	-1.276 / 0.0	-1.276 / 0.0	-1.276 / 0.0	-1.276 / 0.0	0.915 / 0.43	2.014 / 1.28	0.915 / 0.43	-1.276 / 0.0	-1.276 / 0.0	-1.276 / 0.0	-1.276 / 0.0	-1.276 / 0.0	-1.276 / 0.0	0.222 / 0.21	-1.276 / 0.0	-1.276 / 0.0	-1.276 / 0.0	-1.276 / 0.0	-1.276 / 0.0
107	-1.326 / 0.12	3.518 / 14.72	2.257 / 4.17	3.151 / 10.2	-2.216 / 0.0	1.809 / 2.67	1.158 / 1.39	2.663 / 6.26	-2.216 / 0.0	3.248 / 11.24	-1.326 / 0.12	-2.216 / 0.0	-2.216 / 0.0	2.502 / 5.33	0.753 / 0.93	-0.228 / 0.35	0.871 / 1.04	2.006 / 3.24	-2.216 / 0.0	-1.326 / 0.12	-2.216 / 0.0	-2.216 / 0.0	2.768 / 6.95	3.004 / 8.81	-1.326 / 0.12	1.071 / 1.27	-2.216 / 0.0	-2.216 / 0.0	-2.216 / 0.0	-2.216 / 0.0	-1.326 / 0.12	2.229 / 4.06	2.2 / 3.94	-2.216 / 0.0	0.06 / 0.46	-2.216 / 0.0	2.435 / 4.98	1.669 / 2.32	-2.216 / 0.0	-2.216 / 0.0	1.158 / 1.39	-0.228 / 0.35	0.619 / 0.81	1.618 / 2.2	-0.228 / 0.35	-2.216 / 0.0
108	1.822 / 3.54	3.404 / 17.23	2.964 / 11.09	2.058 / 4.48	-1.985 / 0.08	-0.886 / 0.24	-0.039 / 0.55	3.065 / 12.27	0.905 / 1.42	2.957 / 11.01	0.212 / 0.71	2.569 / 7.47	-0.886 / 0.24	0.905 / 1.42	1.966 / 4.09	-1.292 / 0.16	0.212 / 0.71	1.653 / 2.99	0.5 / 0.94	-0.599 / 0.31	-0.039 / 0.55	-2.49 / 0.0	1.416 / 2.36	1.449 / 2.44	-1.292 / 0.16	0.58 / 1.02	-0.193 / 0.47	-2.49 / 0.0	-0.193 / 0.47	-2.49 / 0.0	-2.49 / 0.0	0.094 / 0.63	0.654 / 1.1	1.511 / 2.6	-0.886 / 0.24	-2.49 / 0.0	0.58 / 1.02	-2.49 / 0.0	-2.49 / 0.0	-2.49 / 0.0	1.966 / 4.09	-0.376 / 0.39	-2.49 / 0.0	0.723 / 1.18	-0.599 / 0.31	-2.49 / 0.0
109	0.313 / 0.37	2.928 / 5.09	5.252 / 51.99	3.463 / 8.68	0.824 / 0.62	0.313 / 0.37	-1.742 / 0.0	3.065 / 5.83	1.294 / 0.99	1.294 / 0.99	1.7 / 1.49	-0.092 / 0.25	-1.742 / 0.0	0.313 / 0.37	0.601 / 0.5	2.159 / 2.36	-1.742 / 0.0	1.161 / 0.87	-1.742 / 0.0	-1.742 / 0.0	-0.785 / 0.12	-1.742 / 0.0	3.106 / 6.08	1.006 / 0.74	-0.092 / 0.25	1.294 / 0.99	-1.742 / 0.0	-1.742 / 0.0	-1.742 / 0.0	-1.742 / 0.0	-0.785 / 0.12	0.313 / 0.37	3.491 / 8.93	-1.742 / 0.0	-1.742 / 0.0	-1.742 / 0.0	0.824 / 0.62	-1.742 / 0.0	-1.742 / 0.0	-1.742 / 0.0	0.601 / 0.5	-1.742 / 0.0	-0.785 / 0.12	0.313 / 0.37	-1.742 / 0.0	-1.742 / 0.0
110	2.731 / 3.97	3.337 / 7.28	1.633 / 1.32	-1.687 / 0.0	-1.687 / 0.0	-1.687 / 0.0	2.326 / 2.65	3.137 / 5.96	-1.687 / 0.0	3.712 / 10.6	-1.687 / 0.0	-1.687 / 0.0	-1.687 / 0.0	-1.687 / 0.0	-1.687 / 0.0	-1.687 / 0.0	1.633 / 1.32	2.038 / 1.99	-1.687 / 0.0	-1.687 / 0.0	-1.687 / 0.0	3.337 / 7.28	3.019 / 5.3	2.326 / 2.65	-1.687 / 0.0	0.94 / 0.66	3.83 / 11.92	-1.687 / 0.0	-1.687 / 0.0	-1.687 / 0.0	-1.687 / 0.0	3.137 / 5.96	2.549 / 3.31	-1.687 / 0.0	2.038 / 1.99	-1.687 / 0.0	-1.687 / 0.0	4.577 / 25.17	-1.687 / 0.0	-1.687 / 0.0	0.94 / 0.66	-1.687 / 0.0	-1.687 / 0.0	-1.687 / 0.0	-1.687 / 0.0	-1.687 / 0.0
111	2.544 / 4.01	4.308 / 23.41	2.005 / 2.34	3.697 / 12.71	-1.887 / 0.0	2.457 / 3.68	0.059 / 0.33	3.67 / 12.37	0.059 / 0.33	3.991 / 17.06	0.059 / 0.33	0.059 / 0.33	-1.887 / 0.0	2.362 / 3.34	-1.887 / 0.0	1.669 / 1.67	1.669 / 1.67	1.445 / 1.34	-1.887 / 0.0	0.059 / 0.33	-1.887 / 0.0	-1.887 / 0.0	2.544 / 4.01	2.624 / 4.35	-1.887 / 0.0	1.851 / 2.01	-1.887 / 0.0	-1.887 / 0.0	-1.887 / 0.0	-1.887 / 0.0	-1.887 / 0.0	0.752 / 0.67	1.158 / 1.0	-1.887 / 0.0	-1.887 / 0.0	-1.887 / 0.0	0.752 / 0.67	-1.887 / 0.0	-1.887 / 0.0	-1.887 / 0.0	1.669 / 1.67	-1.887 / 0.0	0.059 / 0.33	-1.887 / 0.0	-1.887 / 0.0	-1.887 / 0.0
112	0.371 / 0.5	4.465 / 29.85	1.47 / 1.49	1.757 / 1.99	0.371 / 0.5	-1.973 / 0.0	1.064 / 1.0	2.317 / 3.48	-1.973 / 0.0	3.415 / 10.45	1.064 / 1.0	-1.973 / 0.0	1.757 / 1.99	3.549 / 11.94	0.371 / 0.5	-1.973 / 0.0	1.757 / 1.99	3.01 / 6.97	-1.973 / 0.0	-1.973 / 0.0	0.371 / 0.5	-1.973 / 0.0	2.856 / 5.97	-1.973 / 0.0	-1.973 / 0.0	1.47 / 1.49	-1.973 / 0.0	-1.973 / 0.0	-1.973 / 0.0	1.064 / 1.0	-1.973 / 0.0	2.568 / 4.48	1.98 / 2.49	-1.973 / 0.0	0.371 / 0.5	-1.973 / 0.0	2.936 / 6.47	-1.973 / 0.0	-1.973 / 0.0	-1.973 / 0.0	-1.973 / 0.0	-1.973 / 0.0	-1.973 / 0.0	1.98 / 2.49	1.064 / 1.0	-1.973 / 0.0
113	-0.691 / 0.17	1.794 / 2.01	0.407 / 0.5	3.436 / 10.37	-1.946 / 0.0	0.002 / 0.33	3.665 / 13.04	4.592 / 32.94	-1.946 / 0.0	2.774 / 5.35	-1.946 / 0.0	0.002 / 0.33	-1.946 / 0.0	1.388 / 1.34	0.407 / 0.5	-1.946 / 0.0	1.255 / 1.17	1.707 / 1.84	-1.946 / 0.0	-1.946 / 0.0	-1.946 / 0.0	1.948 / 2.34	2.676 / 4.85	2.946 / 6.35	-0.691 / 0.17	1.255 / 1.17	3.221 / 8.36	-1.946 / 0.0	-1.946 / 0.0	-1.946 / 0.0	-1.946 / 0.0	1.255 / 1.17	-0.691 / 0.17	0.002 / 0.33	-1.946 / 0.0	-1.946 / 0.0	0.407 / 0.5	2.253 / 3.18	-1.946 / 0.0	-1.946 / 0.0	0.407 / 0.5	0.695 / 0.67	-0.691 / 0.17	-0.691 / 0.17	-1.946 / 0.0	-1.946 / 0.0
114	-1.292 / 0.0	-1.292 / 0.0	4.576 / 16.94	3.305 / 4.75	2.654 / 2.48	-1.292 / 0.0	-1.292 / 0.0	-1.292 / 0.0	-1.292 / 0.0	1.268 / 0.62	2.249 / 1.65	-1.292 / 0.0	-1.292 / 0.0	3.427 / 5.37	-1.292 / 0.0	-1.292 / 0.0	-1.292 / 0.0	-1.292 / 0.0	-1.292 / 0.0	-1.292 / 0.0	2.808 / 2.89	-1.292 / 0.0	4.23 / 11.98	0.862 / 0.41	0.169 / 0.21	-1.292 / 0.0	1.779 / 1.03	-1.292 / 0.0	-1.292 / 0.0	-1.292 / 0.0	-1.292 / 0.0	0.862 / 0.41	5.572 / 45.87	-1.292 / 0.0	-1.292 / 0.0	-1.292 / 0.0	0.862 / 0.41	3.26 / 4.55	-1.292 / 0.0	-1.292 / 0.0	0.862 / 0.41	-1.292 / 0.0	-1.292 / 0.0	-1.292 / 0.0	-1.292 / 0.0	-1.292 / 0.0
115	3.28 / 8.4	1.894 / 2.1	3.948 / 16.39	0.978 / 0.84	1.383 / 1.26	-1.889 / 0.0	-1.889 / 0.0	-1.889 / 0.0	2.849 / 5.46	2.682 / 4.62	-1.889 / 0.0	-1.889 / 0.0	-1.889 / 0.0	3.118 / 7.14	-1.889 / 0.0	-1.889 / 0.0	1.671 / 1.68	1.671 / 1.68	-1.889 / 0.0	-1.889 / 0.0	0.978 / 0.84	2.076 / 2.52	2.769 / 5.04	0.978 / 0.84	-1.889 / 0.0	-1.889 / 0.0	1.894 / 2.1	-1.889 / 0.0	-1.889 / 0.0	-1.889 / 0.0	0.284 / 0.42	2.849 / 5.46	3.118 / 7.14	-1.889 / 0.0	-1.889 / 0.0	-1.889 / 0.0	2.076 / 2.52	4.273 / 22.69	-1.889 / 0.0	-1.889 / 0.0	-1.889 / 0.0	0.284 / 0.42	-1.889 / 0.0	-1.889 / 0.0	0.284 / 0.42	-1.889 / 0.0
116	0.783 / 0.71	0.09 / 0.35	4.559 / 30.88	3.638 / 12.3	-1.296 / 0.09	-1.916 / 0.0	1.343 / 1.24	2.533 / 4.07	-1.296 / 0.09	0.783 / 0.71	0.496 / 0.53	-1.296 / 0.09	-1.916 / 0.0	0.09 / 0.35	-0.197 / 0.27	-1.916 / 0.0	1.007 / 0.88	-0.197 / 0.27	0.496 / 0.53	-0.603 / 0.18	1.007 / 0.88	-1.916 / 0.0	3.728 / 13.45	2.554 / 4.16	3.602 / 11.86	-1.916 / 0.0	2.105 / 2.65	-1.916 / 0.0	-1.916 / 0.0	-1.916 / 0.0	-1.916 / 0.0	1.102 / 0.97	3.215 / 8.05	-1.916 / 0.0	-1.916 / 0.0	-1.916 / 0.0	-1.296 / 0.09	0.313 / 0.44	1.343 / 1.24	-1.916 / 0.0	0.496 / 0.53	-0.197 / 0.27	1.748 / 1.86	-1.916 / 0.0	-1.916 / 0.0	-1.916 / 0.0
117	0.809 / 0.49	0.809 / 0.49	3.754 / 9.31	2.419 / 2.45	-1.516 / 0.0	-1.516 / 0.0	-1.516 / 0.0	2.889 / 3.92	0.809 / 0.49	3.374 / 6.37	-1.516 / 0.0	-1.516 / 0.0	-1.516 / 0.0	3.207 / 5.39	-1.516 / 0.0	-1.516 / 0.0	0.809 / 0.49	0.809 / 0.49	-1.516 / 0.0	-1.516 / 0.0	0.809 / 0.49	-1.516 / 0.0	3.945 / 11.27	1.503 / 0.98	-1.516 / 0.0	-1.516 / 0.0	2.755 / 3.43	-1.516 / 0.0	-1.516 / 0.0	-1.516 / 0.0	-1.516 / 0.0	2.196 / 1.96	3.988 / 11.76	-1.516 / 0.0	-1.516 / 0.0	-1.516 / 0.0	2.419 / 2.45	5.153 / 37.75	-1.516 / 0.0	-1.516 / 0.0	-1.516 / 0.0	-1.516 / 0.0	-1.516 / 0.0	-1.516 / 0.0	-1.516 / 0.0	-1.516 / 0.0
118	1.406 / 1.6	0.867 / 0.93	3.506 / 13.03	3.184 / 9.44	0.53 / 0.66	-2.107 / 0.0	-1.079 / 0.13	2.559 / 5.05	4.189 / 25.8	0.53 / 0.66	2.099 / 3.19	0.02 / 0.4	-1.079 / 0.13	1.0 / 1.06	-2.107 / 0.0	-2.107 / 0.0	-2.107 / 0.0	-2.107 / 0.0	0.53 / 0.66	-1.079 / 0.13	0.713 / 0.8	3.08 / 8.51	2.355 / 4.12	1.865 / 2.53	1.56 / 1.86	-2.107 / 0.0	2.635 / 5.45	-1.079 / 0.13	-0.386 / 0.27	-2.107 / 0.0	0.02 / 0.4	0.307 / 0.53	2.179 / 3.46	-1.079 / 0.13	-2.107 / 0.0	-2.107 / 0.0	-2.107 / 0.0	2.998 / 7.85	-2.107 / 0.0	-2.107 / 0.0	0.307 / 0.53	-2.107 / 0.0	0.02 / 0.4	-1.079 / 0.13	-2.107 / 0.0	-2.107 / 0.0
119	0.221 / 0.42	2.418 / 3.81	3.266 / 8.9	4.348 / 26.27	-1.962 / 0.0	-1.962 / 0.0	2.167 / 2.97	3.517 / 11.44	-1.962 / 0.0	1.32 / 1.27	1.32 / 1.27	0.221 / 0.42	1.32 / 1.27	2.301 / 3.39	0.914 / 0.85	-1.962 / 0.0	1.608 / 1.69	0.914 / 0.85	-1.962 / 0.0	-1.962 / 0.0	1.608 / 1.69	-1.962 / 0.0	3.357 / 9.75	3.112 / 7.63	-1.962 / 0.0	-1.962 / 0.0	-1.962 / 0.0	-1.962 / 0.0	-1.962 / 0.0	0.221 / 0.42	-1.962 / 0.0	2.013 / 2.54	3.217 / 8.47	-1.962 / 0.0	0.221 / 0.42	-1.962 / 0.0	2.013 / 2.54	-1.962 / 0.0	-1.962 / 0.0	-1.962 / 0.0	1.32 / 1.27	-1.962 / 0.0	0.221 / 0.42	-1.962 / 0.0	-1.962 / 0.0	-1.962 / 0.0
120	1.421 / 1.24	2.268 / 2.9	2.693 / 4.44	5.108 / 49.7	-0.238 / 0.24	-1.843 / 0.0	-1.624 / 0.06	1.902 / 2.01	-0.015 / 0.3	-1.843 / 0.0	3.31 / 8.23	-1.843 / 0.0	-0.931 / 0.12	1.015 / 0.83	2.503 / 3.67	-1.843 / 0.0	-0.525 / 0.18	-0.931 / 0.12	-1.843 / 0.0	-1.624 / 0.06	1.015 / 0.83	1.32 / 1.13	2.77 / 4.8	2.566 / 3.91	-1.843 / 0.0	-1.843 / 0.0	3.011 / 6.1	-0.931 / 0.12	-1.843 / 0.0	-1.843 / 0.0	0.679 / 0.59	-0.238 / 0.24	0.455 / 0.47	-1.843 / 0.0	-1.843 / 0.0	-0.525 / 0.18	-0.525 / 0.18	2.819 / 5.04	-1.843 / 0.0	-1.843 / 0.0	1.672 / 1.6	-1.843 / 0.0	-0.015 / 0.3	-0.525 / 0.18	-0.238 / 0.24	-1.843 / 0.0
121	3.499 / 8.05	2.401 / 2.68	3.92 / 12.26	4.283 / 17.62	-1.625 / 0.0	-1.625 / 0.0	-1.625 / 0.0	1.148 / 0.77	4.444 / 20.69	3.59 / 8.81	3.822 / 11.11	-1.625 / 0.0	-1.625 / 0.0	2.757 / 3.83	2.853 / 4.21	-1.625 / 0.0	-1.625 / 0.0	-1.625 / 0.0	-1.625 / 0.0	1.553 / 1.15	-1.625 / 0.0	2.401 / 2.68	0.455 / 0.38	1.148 / 0.77	-1.625 / 0.0	1.148 / 0.77	-1.625 / 0.0	-1.625 / 0.0	-1.625 / 0.0	-1.625 / 0.0	-1.625 / 0.0	0.455 / 0.38	-1.625 / 0.0	-1.625 / 0.0	-1.625 / 0.0	-1.625 / 0.0	2.401 / 2.68	1.148 / 0.77	-1.625 / 0.0	-1.625 / 0.0	-1.625 / 0.0	-1.625 / 0.0	-1.625 / 0.0	0.455 / 0.38	-1.625 / 0.0	-1.625 / 0.0
122	0.584 / 0.85	3.27 / 12.43	3.069 / 10.17	2.125 / 3.95	1.278 / 1.69	-2.295 / 0.0	-2.295 / 0.0	2.818 / 7.91	0.179 / 0.56	3.293 / 12.71	-0.514 / 0.28	1.971 / 3.39	0.179 / 0.56	2.705 / 7.06	-2.295 / 0.0	0.872 / 1.13	1.683 / 2.54	1.278 / 1.69	-2.295 / 0.0	-2.295 / 0.0	0.179 / 0.56	0.584 / 0.85	1.971 / 3.39	2.482 / 5.65	-0.514 / 0.28	1.095 / 1.41	-2.295 / 0.0	-2.295 / 0.0	-2.295 / 0.0	-2.295 / 0.0	-2.295 / 0.0	1.788 / 2.82	3.149 / 11.02	-2.295 / 0.0	-2.295 / 0.0	-2.295 / 0.0	0.872 / 1.13	-0.514 / 0.28	-2.295 / 0.0	-0.514 / 0.28	-0.514 / 0.28	-0.514 / 0.28	-2.295 / 0.0	0.179 / 0.56	2.194 / 4.24	-2.295 / 0.0
123	0.921 / 0.83	3.866 / 15.75	3.934 / 16.85	2.308 / 3.31	-1.932 / 0.0	0.516 / 0.55	0.921 / 0.83	2.462 / 3.87	-0.177 / 0.28	3.651 / 12.71	3.536 / 11.33	-0.177 / 0.28	-1.932 / 0.0	1.902 / 2.21	1.432 / 1.38	-1.932 / 0.0	-1.932 / 0.0	2.818 / 5.52	-1.932 / 0.0	-1.932 / 0.0	-1.932 / 0.0	-1.932 / 0.0	2.388 / 3.59	1.902 / 2.21	-1.932 / 0.0	1.615 / 1.66	-1.932 / 0.0	-1.932 / 0.0	-1.932 / 0.0	-1.932 / 0.0	-1.932 / 0.0	2.308 / 3.31	3.155 / 7.73	0.516 / 0.55	-1.932 / 0.0	-1.932 / 0.0	2.221 / 3.04	-1.932 / 0.0	-1.932 / 0.0	-1.932 / 0.0	1.209 / 1.1	-1.932 / 0.0	-1.932 / 0.0	1.209 / 1.1	-1.932 / 0.0	-1.932 / 0.0
124	2.269 / 5.6	2.54 / 7.35	1.795 / 3.49	3.46 / 18.43	-0.151 / 0.5	-2.502 / 0.0	-2.502 / 0.0	3.154 / 13.57	2.557 / 7.47	0.66 / 1.12	0.947 / 1.49	-0.151 / 0.5	-1.538 / 0.12	-0.151 / 0.5	1.235 / 1.99	-1.538 / 0.12	1.101 / 1.74	-0.844 / 0.25	-0.151 / 0.5	-2.502 / 0.0	2.573 / 7.6	-2.502 / 0.0	1.681 / 3.11	1.598 / 2.86	2.1 / 4.73	-1.538 / 0.12	1.101 / 1.74	-1.538 / 0.12	-2.502 / 0.0	-1.538 / 0.12	0.66 / 1.12	0.86 / 1.37	1.407 / 2.37	-2.502 / 0.0	0.408 / 0.87	-2.502 / 0.0	0.947 / 1.49	-2.502 / 0.0	-1.538 / 0.12	-2.502 / 0.0	-0.439 / 0.37	-0.439 / 0.37	1.507 / 2.62	1.758 / 3.36	0.254 / 0.75	-2.502 / 0.0
125	0.003 / 0.34	0.514 / 0.57	4.461 / 29.57	3.86 / 16.21	2.124 / 2.85	-1.969 / 0.0	-1.969 / 0.0	1.303 / 1.26	-0.402 / 0.23	2.618 / 4.68	-0.402 / 0.23	0.291 / 0.46	-1.969 / 0.0	2.999 / 6.85	-1.969 / 0.0	-1.969 / 0.0	-1.095 / 0.11	-1.969 / 0.0	0.696 / 0.68	2.711 / 5.14	1.795 / 2.05	0.514 / 0.57	2.306 / 3.42	0.851 / 0.8	3.181 / 8.22	-1.095 / 0.11	1.613 / 1.71	-1.969 / 0.0	-1.969 / 0.0	-1.969 / 0.0	0.003 / 0.34	1.102 / 1.03	3.404 / 10.27	-1.969 / 0.0	-1.095 / 0.11	-1.969 / 0.0	-1.969 / 0.0	1.102 / 1.03	-0.402 / 0.23	-1.969 / 0.0	0.514 / 0.57	0.003 / 0.34	-1.969 / 0.0	-1.969 / 0.0	-1.969 / 0.0	-1.969 / 0.0
126	-0.755 / 0.17	1.19 / 1.22	1.442 / 1.57	2.135 / 3.14	-2.053 / 0.0	0.854 / 0.87	2.828 / 6.28	0.854 / 0.87	0.343 / 0.52	1.884 / 2.44	2.8 / 6.11	-0.755 / 0.17	-0.755 / 0.17	0.631 / 0.7	1.547 / 1.75	-0.755 / 0.17	-0.062 / 0.35	1.442 / 1.57	-2.053 / 0.0	-2.053 / 0.0	-2.053 / 0.0	4.638 / 38.39	2.078 / 2.97	1.81 / 2.27	-2.053 / 0.0	1.81 / 2.27	3.27 / 9.77	-2.053 / 0.0	-2.053 / 0.0	0.631 / 0.7	-2.053 / 0.0	1.036 / 1.05	0.343 / 0.52	-2.053 / 0.0	-2.053 / 0.0	-2.053 / 0.0	-2.053 / 0.0	3.252 / 9.6	-2.053 / 0.0	-2.053 / 0.0	2.189 / 3.32	-2.053 / 0.0	-2.053 / 0.0	1.036 / 1.05	-2.053 / 0.0	-2.053 / 0.0
127	-0.611 / 0.19	1.623 / 1.79	2.685 / 5.17	3.715 / 14.48	-2.001 / 0.0	-2.001 / 0.0	2.685 / 5.17	3.274 / 9.31	0.855 / 0.83	1.817 / 2.17	1.335 / 1.34	-1.016 / 0.13	-2.001 / 0.0	0.37 / 0.51	1.181 / 1.15	1.382 / 1.4	-0.1 / 0.32	0.082 / 0.38	-2.001 / 0.0	-2.001 / 0.0	-1.016 / 0.13	3.281 / 9.38	2.756 / 5.55	2.351 / 3.7	-2.001 / 0.0	1.124 / 1.08	3.896 / 17.35	-2.001 / 0.0	-2.001 / 0.0	-2.001 / 0.0	-2.001 / 0.0	1.063 / 1.02	2.004 / 2.61	-2.001 / 0.0	-2.001 / 0.0	-2.001 / 0.0	-0.323 / 0.26	3.67 / 13.84	-2.001 / 0.0	-2.001 / 0.0	-2.001 / 0.0	-1.709 / 0.06	-1.016 / 0.13	-1.709 / 0.06	0.37 / 0.51	-2.001 / 0.0
128	0.137 / 0.29	3.046 / 5.33	2.174 / 2.23	5.37 / 54.51	-1.672 / 0.0	-1.672 / 0.0	0.137 / 0.29	1.983 / 1.84	-0.962 / 0.1	-1.672 / 0.0	1.677 / 1.36	-0.962 / 0.1	-1.672 / 0.0	-0.268 / 0.19	0.425 / 0.39	-1.672 / 0.0	0.984 / 0.68	-1.672 / 0.0	-1.672 / 0.0	-1.672 / 0.0	1.746 / 1.45	-1.672 / 0.0	3.613 / 9.41	2.8 / 4.17	1.436 / 1.07	-1.672 / 0.0	3.654 / 9.8	-0.962 / 0.1	-1.672 / 0.0	-1.672 / 0.0	-0.962 / 0.1	1.341 / 0.97	2.296 / 2.52	-1.672 / 0.0	-1.672 / 0.0	-1.672 / 0.0	-0.268 / 0.19	0.984 / 0.68	-0.268 / 0.19	-1.672 / 0.0	1.236 / 0.87	-1.672 / 0.0	1.236 / 0.87	0.137 / 0.29	-1.672 / 0.0	-1.672 / 0.0
129	0.525 / 0.49	2.029 / 2.21	4.036 / 16.46	4.773 / 34.4	0.93 / 0.74	-1.807 / 0.0	-0.168 / 0.25	2.029 / 2.21	-1.807 / 0.0	0.525 / 0.49	0.525 / 0.49	-1.807 / 0.0	-1.807 / 0.0	1.441 / 1.23	-1.807 / 0.0	-1.807 / 0.0	1.777 / 1.72	-0.168 / 0.25	-0.168 / 0.25	-1.807 / 0.0	2.029 / 2.21	-1.807 / 0.0	3.328 / 8.11	2.604 / 3.93	1.218 / 0.98	-1.807 / 0.0	3.638 / 11.06	-1.807 / 0.0	-1.807 / 0.0	-1.807 / 0.0	-0.168 / 0.25	2.471 / 3.44	2.776 / 4.67	-1.807 / 0.0	-1.807 / 0.0	-1.807 / 0.0	-0.168 / 0.25	2.471 / 3.44	-1.807 / 0.0	-1.807 / 0.0	-0.168 / 0.25	-1.807 / 0.0	-0.168 / 0.25	-1.807 / 0.0	-1.807 / 0.0	-1.807 / 0.0
130	3.375 / 14.03	2.692 / 7.08	0.532 / 0.82	3.017 / 9.81	-1.26 / 0.14	1.305 / 1.77	1.225 / 1.63	1.305 / 1.77	2.547 / 6.13	1.305 / 1.77	0.127 / 0.54	-2.313 / 0.0	-2.313 / 0.0	1.379 / 1.91	-0.161 / 0.41	-2.313 / 0.0	-1.26 / 0.14	0.82 / 1.09	-1.26 / 0.14	-1.26 / 0.14	-1.26 / 0.14	3.097 / 10.63	1.876 / 3.13	1.785 / 2.86	-1.26 / 0.14	2.915 / 8.86	2.632 / 6.68	-2.313 / 0.0	-2.313 / 0.0	-2.313 / 0.0	0.127 / 0.54	0.532 / 0.82	-0.161 / 0.41	-2.313 / 0.0	-2.313 / 0.0	-1.26 / 0.14	-0.161 / 0.41	3.273 / 12.67	-2.313 / 0.0	-2.313 / 0.0	1.225 / 1.63	-2.313 / 0.0	-0.566 / 0.27	0.686 / 0.95	-2.313 / 0.0	-0.161 / 0.41
131	-1.304 / 0.0	4.682 / 19.08	1.185 / 0.58	5.296 / 35.26	-1.304 / 0.0	-1.304 / 0.0	1.878 / 1.16	4.363 / 13.87	-1.304 / 0.0	4.321 / 13.29	1.185 / 0.58	-1.304 / 0.0	-1.304 / 0.0	1.185 / 0.58	-1.304 / 0.0	-1.304 / 0.0	-1.304 / 0.0	-1.304 / 0.0	-1.304 / 0.0	-1.304 / 0.0	1.185 / 0.58	-1.304 / 0.0	2.572 / 2.31	2.977 / 3.47	-1.304 / 0.0	-1.304 / 0.0	-1.304 / 0.0	-1.304 / 0.0	-1.304 / 0.0	-1.304 / 0.0	-1.304 / 0.0	2.572 / 2.31	1.878 / 1.16	-1.304 / 0.0	-1.304 / 0.0	-1.304 / 0.0	3.265 / 4.62	-1.304 / 0.0	-1.304 / 0.0	-1.304 / 0.0	-1.304 / 0.0	-1.304 / 0.0	-1.304 / 0.0	1.878 / 1.16	-1.304 / 0.0	-1.304 / 0.0
132	2.482 / 4.52	2.328 / 3.87	1.453 / 1.61	2.04 / 2.9	-2.067 / 0.0	1.453 / 1.61	-2.067 / 0.0	1.923 / 2.58	2.839 / 6.45	3.693 / 15.16	-2.067 / 0.0	2.146 / 3.23	-2.067 / 0.0	1.923 / 2.58	-2.067 / 0.0	3.21 / 9.35	-2.067 / 0.0	1.923 / 2.58	-2.067 / 0.0	-2.067 / 0.0	-2.067 / 0.0	3.886 / 18.39	1.635 / 1.94	2.04 / 2.9	-2.067 / 0.0	2.04 / 2.9	1.229 / 1.29	-2.067 / 0.0	-2.067 / 0.0	-2.067 / 0.0	-2.067 / 0.0	1.789 / 2.26	-0.157 / 0.32	0.942 / 0.97	-2.067 / 0.0	-2.067 / 0.0	0.942 / 0.97	3.34 / 10.65	-2.067 / 0.0	-2.067 / 0.0	0.536 / 0.65	-0.157 / 0.32	-2.067 / 0.0	-2.067 / 0.0	-2.067 / 0.0	-2.067 / 0.0
133	-0.193 / 0.44	-1.292 / 0.15	2.481 / 6.34	2.548 / 6.78	-1.985 / 0.07	0.58 / 0.95	1.011 / 1.46	3.4 / 15.89	3.516 / 17.86	2.397 / 5.83	0.848 / 1.24	1.704 / 2.92	-2.413 / 0.0	0.094 / 0.58	1.273 / 1.9	0.413 / 0.8	0.212 / 0.66	0.413 / 0.8	-0.886 / 0.22	0.58 / 0.95	0.959 / 1.38	1.886 / 3.5	1.729 / 2.99	1.193 / 1.75	3.019 / 10.86	0.212 / 0.66	0.413 / 0.8	-2.413 / 0.0	-2.413 / 0.0	-2.413 / 0.0	-1.985 / 0.07	-0.193 / 0.44	1.966 / 3.79	-1.985 / 0.07	-2.413 / 0.0	-2.413 / 0.0	-2.413 / 0.0	-2.413 / 0.0	2.022 / 4.01	-1.985 / 0.07	1.311 / 1.97	-2.413 / 0.0	0.905 / 1.31	-2.413 / 0.0	-0.039 / 0.51	-2.413 / 0.0
134	-1.221 / 0.0	1.94 / 1.13	4.061 / 9.43	0.842 / 0.38	-1.221 / 0.0	-1.221 / 0.0	-1.221 / 0.0	1.535 / 0.75	-1.221 / 0.0	3.24 / 4.15	0.842 / 0.38	-1.221 / 0.0	1.535 / 0.75	5.363 / 34.72	-1.221 / 0.0	-1.221 / 0.0	-1.221 / 0.0	2.228 / 1.51	-1.221 / 0.0	2.788 / 2.64	-1.221 / 0.0	-1.221 / 0.0	2.633 / 2.26	-1.221 / 0.0	-1.221 / 0.0	-1.221 / 0.0	-1.221 / 0.0	-1.221 / 0.0	0.842 / 0.38	-1.221 / 0.0	-1.221 / 0.0	0.842 / 0.38	3.837 / 7.55	-1.221 / 0.0	-1.221 / 0.0	-1.221 / 0.0	-1.221 / 0.0	5.33 / 33.58	-1.221 / 0.0	-1.221 / 0.0	-1.221 / 0.0	-1.221 / 0.0	-1.221 / 0.0	-1.221 / 0.0	-1.221 / 0.0	-1.221 / 0.0
135	0.389 / 0.46	0.572 / 0.55	1.916 / 2.12	3.584 / 11.23	-1.878 / 0.0	-1.878 / 0.0	-1.22 / 0.09	3.187 / 7.55	4.646 / 32.5	0.977 / 0.83	2.939 / 5.89	-1.878 / 0.0	-1.878 / 0.0	0.166 / 0.37	3.124 / 7.09	-0.121 / 0.28	-0.527 / 0.18	-0.121 / 0.28	-1.878 / 0.0	-1.22 / 0.09	1.265 / 1.1	2.769 / 4.97	2.891 / 5.62	0.166 / 0.37	0.389 / 0.46	-1.878 / 0.0	3.199 / 7.64	-1.878 / 0.0	-1.22 / 0.09	-1.878 / 0.0	-1.878 / 0.0	-0.121 / 0.28	0.572 / 0.55	-1.878 / 0.0	-1.878 / 0.0	-1.878 / 0.0	-1.878 / 0.0	2.469 / 3.68	-1.878 / 0.0	-1.878 / 0.0	1.999 / 2.3	-1.878 / 0.0	2.364 / 3.31	-1.878 / 0.0	-1.22 / 0.09	-1.878 / 0.0
136	0.843 / 1.04	1.374 / 1.76	1.631 / 2.28	2.715 / 6.73	-2.237 / 0.0	0.15 / 0.52	-0.361 / 0.31	3.699 / 18.01	2.959 / 8.59	0.738 / 0.93	0.62 / 0.83	2.178 / 3.93	-1.46 / 0.1	0.332 / 0.62	-2.237 / 0.0	1.974 / 3.21	-1.46 / 0.1	0.486 / 0.72	1.631 / 2.28	2.452 / 5.18	-0.361 / 0.31	1.248 / 1.55	1.585 / 2.17	1.485 / 1.97	4.066 / 25.98	-2.237 / 0.0	-1.46 / 0.1	-2.237 / 0.0	-2.237 / 0.0	-2.237 / 0.0	0.15 / 0.52	-0.766 / 0.21	1.759 / 2.59	-2.237 / 0.0	-2.237 / 0.0	-2.237 / 0.0	-1.46 / 0.1	0.843 / 1.04	1.374 / 1.76	-2.237 / 0.0	0.15 / 0.52	-2.237 / 0.0	2.204 / 4.04	-2.237 / 0.0	-2.237 / 0.0	-2.237 / 0.0
137	1.189 / 1.54	-0.603 / 0.26	3.035 / 9.77	2.781 / 7.58	-2.29 / 0.0	-2.29 / 0.0	2.442 / 5.4	2.036 / 3.6	2.747 / 7.33	-0.197 / 0.39	-1.296 / 0.13	-0.603 / 0.26	0.313 / 0.64	-1.296 / 0.13	-2.29 / 0.0	-2.29 / 0.0	1.7 / 2.57	1.537 / 2.19	-2.29 / 0.0	-2.29 / 0.0	2.596 / 6.3	1.102 / 1.41	2.863 / 8.23	1.477 / 2.06	0.09 / 0.51	-0.603 / 0.26	2.909 / 8.61	1.102 / 1.41	0.313 / 0.64	-2.29 / 0.0	-1.296 / 0.13	0.09 / 0.51	3.289 / 12.6	-0.603 / 0.26	-2.29 / 0.0	-1.296 / 0.13	-2.29 / 0.0	3.258 / 12.21	-2.29 / 0.0	-2.29 / 0.0	0.901 / 1.16	-1.296 / 0.13	0.313 / 0.64	-2.29 / 0.0	0.783 / 1.03	-2.29 / 0.0
138	2.266 / 3.65	1.414 / 1.56	2.826 / 6.38	1.71 / 2.09	-0.567 / 0.21	-2.076 / 0.0	1.305 / 1.39	1.543 / 1.77	2.8 / 6.22	2.513 / 4.67	4.516 / 34.6	1.091 / 1.13	-1.953 / 0.05	2.107 / 3.11	3.933 / 19.31	0.445 / 0.59	-0.567 / 0.21	0.819 / 0.86	-1.26 / 0.11	-1.953 / 0.05	-1.953 / 0.05	2.017 / 2.84	1.875 / 2.47	1.042 / 1.07	-2.076 / 0.0	0.819 / 0.86	1.138 / 1.18	-1.953 / 0.05	-1.26 / 0.11	-1.953 / 0.05	-1.953 / 0.05	0.126 / 0.43	1.266 / 1.34	-0.855 / 0.16	-2.076 / 0.0	-2.076 / 0.0	-0.161 / 0.32	-1.26 / 0.11	-2.076 / 0.0	-2.076 / 0.0	0.349 / 0.54	-1.953 / 0.05	-2.076 / 0.0	-0.855 / 0.16	-0.855 / 0.16	-2.076 / 0.0
139	-0.719 / 0.21	0.986 / 1.18	1.807 / 2.69	3.551 / 15.36	-2.226 / 0.0	-2.226 / 0.0	-0.313 / 0.32	2.226 / 4.08	1.479 / 1.93	2.438 / 5.05	0.986 / 1.18	-1.412 / 0.11	-2.226 / 0.0	1.766 / 2.58	1.421 / 1.83	-2.226 / 0.0	0.986 / 1.18	0.785 / 0.97	-0.719 / 0.21	-2.226 / 0.0	-0.026 / 0.43	3.203 / 10.85	2.252 / 4.19	2.144 / 3.76	-2.226 / 0.0	1.479 / 1.93	3.83 / 20.3	-2.226 / 0.0	-2.226 / 0.0	0.198 / 0.54	-2.226 / 0.0	0.534 / 0.75	0.785 / 0.97	-2.226 / 0.0	-2.226 / 0.0	-2.226 / 0.0	-0.719 / 0.21	3.376 / 12.89	-2.226 / 0.0	-0.719 / 0.21	1.766 / 2.58	-2.226 / 0.0	-0.719 / 0.21	0.534 / 0.75	0.198 / 0.54	-2.226 / 0.0
140	-2.201 / 0.0	2.523 / 5.36	2.294 / 4.26	2.497 / 5.22	-2.201 / 0.0	1.345 / 1.65	0.469 / 0.69	4.523 / 39.56	-2.201 / 0.0	2.443 / 4.95	0.469 / 0.69	0.651 / 0.82	-1.14 / 0.14	0.469 / 0.69	2.261 / 4.12	3.034 / 8.93	0.939 / 1.1	1.425 / 1.79	-2.201 / 0.0	-1.14 / 0.14	-1.14 / 0.14	1.057 / 1.24	2.227 / 3.98	2.192 / 3.85	-2.201 / 0.0	1.057 / 1.24	1.162 / 1.37	-2.201 / 0.0	-2.201 / 0.0	-2.201 / 0.0	-2.201 / 0.0	1.162 / 1.37	1.951 / 3.02	-2.201 / 0.0	-1.14 / 0.14	-2.201 / 0.0	-1.14 / 0.14	0.806 / 0.96	-2.201 / 0.0	-2.201 / 0.0	-0.042 / 0.41	0.939 / 1.1	-1.14 / 0.14	-0.447 / 0.27	0.246 / 0.55	-2.201 / 0.0
141	1.32 / 1.36	1.431 / 1.52	3.898 / 17.86	3.205 / 8.93	-1.513 / 0.08	-1.513 / 0.08	1.431 / 1.52	2.512 / 4.47	3.47 / 11.64	2.2 / 3.27	2.042 / 2.79	-2.029 / 0.0	-2.029 / 0.0	0.279 / 0.48	-1.513 / 0.08	0.566 / 0.64	-0.127 / 0.32	0.566 / 0.64	-2.029 / 0.0	-2.029 / 0.0	-0.82 / 0.16	3.436 / 11.24	2.271 / 3.51	2.15 / 3.11	-0.127 / 0.32	2.098 / 2.95	3.45 / 11.4	-2.029 / 0.0	-2.029 / 0.0	-2.029 / 0.0	-0.127 / 0.32	0.096 / 0.4	1.32 / 1.36	-2.029 / 0.0	-2.029 / 0.0	-2.029 / 0.0	-1.513 / 0.08	3.205 / 8.93	-2.029 / 0.0	-2.029 / 0.0	0.279 / 0.48	-2.029 / 0.0	-1.513 / 0.08	-2.029 / 0.0	-2.029 / 0.0	-2.029 / 0.0
142	-1.347 / 0.0	-1.347 / 0.0	3.571 / 6.56	3.348 / 5.25	-1.347 / 0.0	-1.347 / 0.0	-1.347 / 0.0	5.238 / 34.75	4.186 / 12.13	3.976 / 9.84	1.268 / 0.66	-1.347 / 0.0	-1.347 / 0.0	1.674 / 0.98	1.961 / 1.31	-1.347 / 0.0	-1.347 / 0.0	0.575 / 0.33	-1.347 / 0.0	-1.347 / 0.0	-1.347 / 0.0	-1.347 / 0.0	4.382 / 14.75	1.268 / 0.66	-1.347 / 0.0	-1.347 / 0.0	1.674 / 0.98	-1.347 / 0.0	-1.347 / 0.0	-1.347 / 0.0	-1.347 / 0.0	1.961 / 1.31	3.465 / 5.9	-1.347 / 0.0	-1.347 / 0.0	-1.347 / 0.0	-1.347 / 0.0	3.214 / 4.59	-1.347 / 0.0	-1.347 / 0.0	-1.347 / 0.0	-1.347 / 0.0	-1.347 / 0.0	-1.347 / 0.0	-1.347 / 0.0	-1.347 / 0.0
143	-1.085 / 0.0	0.076 / 0.15	6.231 / 72.13	4.219 / 9.65	1.685 / 0.77	-1.085 / 0.0	-1.085 / 0.0	2.022 / 1.07	2.561 / 1.84	0.769 / 0.31	2.378 / 1.53	-1.085 / 0.0	-1.085 / 0.0	1.867 / 0.92	-1.085 / 0.0	-1.085 / 0.0	-1.085 / 0.0	-1.085 / 0.0	-1.085 / 0.0	0.769 / 0.31	1.867 / 0.92	-1.085 / 0.0	3.713 / 5.82	-1.085 / 0.0	-1.085 / 0.0	-1.085 / 0.0	1.462 / 0.61	-1.085 / 0.0	3.254 / 3.68	-1.085 / 0.0	-1.085 / 0.0	-1.085 / 0.0	0.769 / 0.31	-1.085 / 0.0	-1.085 / 0.0	-1.085 / 0.0	-1.085 / 0.0	-1.085 / 0.0	-1.085 / 0.0	-1.085 / 0.0	-1.085 / 0.0	-1.085 / 0.0	-1.085 / 0.0	-1.085 / 0.0	-1.085 / 0.0	-1.085 / 0.0
144	-0.549 / 0.25	3.633 / 16.4	2.992 / 8.64	1.155 / 1.38	1.976 / 3.13	3.164 / 10.26	2.313 / 4.38	1.849 / 2.75	-2.207 / 0.0	2.885 / 7.76	-0.549 / 0.25	-0.549 / 0.25	0.837 / 1.0	2.313 / 4.38	-2.207 / 0.0	-2.207 / 0.0	1.53 / 2.0	2.254 / 4.13	-2.207 / 0.0	-2.207 / 0.0	-0.144 / 0.38	-2.207 / 0.0	2.313 / 4.38	1.648 / 2.25	-2.207 / 0.0	0.704 / 0.88	-2.207 / 0.0	-2.207 / 0.0	-2.207 / 0.0	0.549 / 0.75	-2.207 / 0.0	1.753 / 2.5	2.284 / 4.26	2.835 / 7.38	1.397 / 1.75	-2.207 / 0.0	2.835 / 7.38	-2.207 / 0.0	-2.207 / 0.0	-2.207 / 0.0	0.367 / 0.63	-2.207 / 0.0	-2.207 / 0.0	0.144 / 0.5	-2.207 / 0.0	-2.207 / 0.0
145	-0.88 / 0.0	3.224 / 2.91	2.818 / 1.94	-0.88 / 0.0	-0.88 / 0.0	-0.88 / 0.0	-0.88 / 0.0	-0.88 / 0.0	2.125 / 0.97	4.69 / 12.62	-0.88 / 0.0	-0.88 / 0.0	-0.88 / 0.0	5.559 / 30.1	-0.88 / 0.0	-0.88 / 0.0	-0.88 / 0.0	-0.88 / 0.0	-0.88 / 0.0	3.224 / 2.91	-0.88 / 0.0	-0.88 / 0.0	-0.88 / 0.0	-0.88 / 0.0	-0.88 / 0.0	-0.88 / 0.0	-0.88 / 0.0	-0.88 / 0.0	-0.88 / 0.0	-0.88 / 0.0	-0.88 / 0.0	-0.88 / 0.0	-0.88 / 0.0	-0.88 / 0.0	-0.88 / 0.0	-0.88 / 0.0	5.975 / 45.63	-0.88 / 0.0	-0.88 / 0.0	-0.88 / 0.0	-0.88 / 0.0	-0.88 / 0.0	-0.88 / 0.0	2.818 / 1.94	-0.88 / 0.0	2.125 / 0.97
146	1.275 / 1.18	1.745 / 1.9	3.472 / 10.66	3.354 / 9.48	-1.937 / 0.0	-1.937 / 0.0	-1.937 / 0.0	2.373 / 3.55	-1.937 / 0.0	1.275 / 1.18	1.968 / 2.37	-1.937 / 0.0	-1.937 / 0.0	1.611 / 1.66	0.764 / 0.71	-1.937 / 0.0	-0.335 / 0.24	1.052 / 0.95	-1.937 / 0.0	-1.937 / 0.0	0.764 / 0.71	0.358 / 0.47	3.449 / 10.43	2.661 / 4.74	-1.937 / 0.0	-1.937 / 0.0	3.354 / 9.48	-1.937 / 0.0	-1.937 / 0.0	-1.937 / 0.0	-0.335 / 0.24	1.611 / 1.66	3.066 / 7.11	-1.937 / 0.0	-1.937 / 0.0	-1.937 / 0.0	-0.335 / 0.24	4.393 / 26.78	-1.937 / 0.0	-1.937 / 0.0	2.063 / 2.61	-1.937 / 0.0	0.358 / 0.47	1.052 / 0.95	-0.335 / 0.24	-1.937 / 0.0
147	-1.509 / 0.0	0.787 / 0.48	4.006 / 11.88	3.591 / 7.84	-1.509 / 0.0	-1.509 / 0.0	-1.509 / 0.0	-1.509 / 0.0	2.04 / 1.66	3.901 / 10.69	4.205 / 14.49	-1.509 / 0.0	-1.509 / 0.0	4.648 / 22.57	-1.509 / 0.0	-1.509 / 0.0	0.094 / 0.24	0.094 / 0.24	-1.509 / 0.0	-1.509 / 0.0	0.094 / 0.24	0.094 / 0.24	3.495 / 7.13	0.094 / 0.24	-1.509 / 0.0	-1.509 / 0.0	0.094 / 0.24	-1.509 / 0.0	0.094 / 0.24	-1.509 / 0.0	-1.509 / 0.0	1.886 / 1.43	4.026 / 12.11	0.094 / 0.24	-1.509 / 0.0	-1.509 / 0.0	0.787 / 0.48	3.495 / 7.13	-1.509 / 0.0	-1.509 / 0.0	-1.509 / 0.0	-1.509 / 0.0	-1.509 / 0.0	-1.509 / 0.0	0.094 / 0.24	-1.509 / 0.0
148	2.007 / 3.31	2.943 / 8.43	2.056 / 3.47	2.307 / 4.46	0.397 / 0.66	1.496 / 1.98	-2.234 / 0.0	3.355 / 12.73	-0.989 / 0.17	3.393 / 13.22	0.397 / 0.66	-0.989 / 0.17	-0.989 / 0.17	0.397 / 0.66	-0.296 / 0.33	1.719 / 2.48	2.102 / 3.64	2.818 / 7.44	-2.234 / 0.0	-2.234 / 0.0	1.314 / 1.65	0.621 / 0.83	2.795 / 7.27	1.091 / 1.32	-2.234 / 0.0	1.65 / 2.31	0.397 / 0.66	-2.234 / 0.0	-2.234 / 0.0	-2.234 / 0.0	-2.234 / 0.0	0.11 / 0.5	3.739 / 18.68	-0.989 / 0.17	-2.234 / 0.0	-2.234 / 0.0	0.11 / 0.5	0.621 / 0.83	-2.234 / 0.0	-2.234 / 0.0	0.11 / 0.5	-2.234 / 0.0	-2.234 / 0.0	0.11 / 0.5	-0.296 / 0.33	-2.234 / 0.0
149	1.828 / 2.15	1.268 / 1.23	2.715 / 5.23	3.06 / 7.38	-1.982 / 0.0	-1.982 / 0.0	-0.118 / 0.31	2.772 / 5.54	0.575 / 0.62	-1.982 / 0.0	-1.982 / 0.0	1.674 / 1.85	0.575 / 0.62	0.575 / 0.62	-1.982 / 0.0	-1.982 / 0.0	-1.982 / 0.0	0.575 / 0.62	0.575 / 0.62	-1.982 / 0.0	1.268 / 1.23	3.283 / 9.23	2.184 / 3.08	3.316 / 9.54	0.575 / 0.62	-1.982 / 0.0	4.526 / 32.0	3.316 / 9.54	-0.118 / 0.31	-1.982 / 0.0	1.491 / 1.54	1.961 / 2.46	0.98 / 0.92	-1.982 / 0.0	-1.982 / 0.0	-1.982 / 0.0	-1.982 / 0.0	1.491 / 1.54	-1.982 / 0.0	-1.982 / 0.0	-1.982 / 0.0	1.268 / 1.23	-1.982 / 0.0	-1.982 / 0.0	-1.982 / 0.0	-1.982 / 0.0
150	2.595 / 3.86	2.307 / 2.9	2.461 / 3.38	3.288 / 7.73	0.515 / 0.48	-1.797 / 0.0	-1.797 / 0.0	0.515 / 0.48	1.902 / 1.93	-1.797 / 0.0	-1.797 / 0.0	-1.797 / 0.0	0.515 / 0.48	3.511 / 9.66	-1.797 / 0.0	-1.797 / 0.0	2.307 / 2.9	-1.797 / 0.0	-1.797 / 0.0	1.208 / 0.97	-1.797 / 0.0	-1.797 / 0.0	2.818 / 4.83	2.818 / 4.83	-1.797 / 0.0	-1.797 / 0.0	3.348 / 8.21	-1.797 / 0.0	1.614 / 1.45	-1.797 / 0.0	-1.797 / 0.0	2.125 / 2.42	2.461 / 3.38	-1.797 / 0.0	-1.797 / 0.0	-1.797 / 0.0	-1.797 / 0.0	4.778 / 34.3	-1.797 / 0.0	-1.797 / 0.0	2.818 / 4.83	0.515 / 0.48	-1.797 / 0.0	0.515 / 0.48	-1.797 / 0.0	-1.797 / 0.0
151	1.852 / 2.32	0.753 / 0.77	3.224 / 9.14	2.052 / 2.83	-0.346 / 0.26	-2.032 / 0.0	-2.032 / 0.0	1.734 / 2.06	0.348 / 0.51	3.318 / 10.04	2.545 / 4.63	1.359 / 1.42	-2.032 / 0.0	3.596 / 13.26	1.041 / 1.03	-1.039 / 0.13	0.348 / 0.51	1.041 / 1.03	-2.032 / 0.0	-2.032 / 0.0	-2.032 / 0.0	0.907 / 0.9	2.545 / 4.63	0.753 / 0.77	-2.032 / 0.0	-2.032 / 0.0	2.488 / 4.38	-1.039 / 0.13	-2.032 / 0.0	-2.032 / 0.0	-2.032 / 0.0	1.526 / 1.67	3.292 / 9.78	0.571 / 0.64	-2.032 / 0.0	-2.032 / 0.0	1.041 / 1.03	4.203 / 24.32	-2.032 / 0.0	-2.032 / 0.0	1.526 / 1.67	-1.039 / 0.13	-2.032 / 0.0	-2.032 / 0.0	-2.032 / 0.0	-2.032 / 0.0
152	2.07 / 2.8	-0.951 / 0.14	1.534 / 1.64	3.057 / 7.5	-2.005 / 0.0	-1.644 / 0.07	0.841 / 0.82	1.912 / 2.39	4.571 / 34.11	1.301 / 1.3	-0.545 / 0.2	2.02 / 2.66	-2.005 / 0.0	-0.257 / 0.27	-1.644 / 0.07	0.148 / 0.41	-1.644 / 0.07	-0.257 / 0.27	2.327 / 3.62	1.652 / 1.84	-2.005 / 0.0	3.367 / 10.23	0.302 / 0.48	1.492 / 1.57	3.833 / 16.3	-2.005 / 0.0	2.921 / 6.55	-0.257 / 0.27	-0.545 / 0.2	-2.005 / 0.0	1.064 / 1.02	-0.545 / 0.2	-1.644 / 0.07	-2.005 / 0.0	-0.257 / 0.27	-2.005 / 0.0	-2.005 / 0.0	1.492 / 1.57	-1.644 / 0.07	-1.644 / 0.07	-0.257 / 0.27	0.148 / 0.41	-0.257 / 0.27	-2.005 / 0.0	-2.005 / 0.0	-2.005 / 0.0
153	1.004 / 1.42	1.92 / 3.55	1.515 / 2.37	2.303 / 5.21	-2.394 / 0.0	-0.788 / 0.24	0.311 / 0.71	3.201 / 12.78	3.802 / 23.31	0.599 / 0.95	2.074 / 4.14	0.465 / 0.83	-2.394 / 0.0	-1.481 / 0.12	1.352 / 2.01	1.92 / 3.55	-1.481 / 0.12	1.352 / 2.01	-0.788 / 0.24	2.613 / 7.1	-2.394 / 0.0	1.158 / 1.66	1.564 / 2.49	1.084 / 1.54	3.273 / 13.73	0.465 / 0.83	1.886 / 3.43	-2.394 / 0.0	-2.394 / 0.0	-2.394 / 0.0	-1.481 / 0.12	0.129 / 0.59	-0.788 / 0.24	-2.394 / 0.0	-2.394 / 0.0	-2.394 / 0.0	-0.382 / 0.36	0.917 / 1.3	0.129 / 0.59	-2.394 / 0.0	0.822 / 1.18	-1.481 / 0.12	-0.382 / 0.36	-0.382 / 0.36	-0.095 / 0.47	-2.394 / 0.0
154	0.969 / 1.21	1.998 / 3.38	3.608 / 16.91	1.557 / 2.17	-0.641 / 0.24	-2.264 / 0.0	0.052 / 0.48	2.25 / 4.35	1.557 / 2.17	0.458 / 0.72	-0.641 / 0.24	0.746 / 0.97	-2.264 / 0.0	-0.641 / 0.24	-2.264 / 0.0	-2.264 / 0.0	2.886 / 8.21	0.969 / 1.21	2.067 / 3.62	0.969 / 1.21	0.969 / 1.21	-2.264 / 0.0	2.997 / 9.18	3.663 / 17.87	1.439 / 1.93	-2.264 / 0.0	1.662 / 2.42	-2.264 / 0.0	-2.264 / 0.0	-2.264 / 0.0	-0.641 / 0.24	1.844 / 2.9	2.132 / 3.86	-2.264 / 0.0	-2.264 / 0.0	-2.264 / 0.0	0.746 / 0.97	0.746 / 0.97	3.048 / 9.66	-2.264 / 0.0	0.746 / 0.97	-0.641 / 0.24	-2.264 / 0.0	-2.264 / 0.0	-0.641 / 0.24	-2.264 / 0.0
155	0.903 / 0.86	1.79 / 2.1	3.809 / 15.8	3.364 / 10.12	1.522 / 1.6	-1.995 / 0.0	-1.043 / 0.12	3.468 / 11.23	3.602 / 12.84	1.037 / 0.99	0.567 / 0.62	1.037 / 0.99	0.056 / 0.37	-1.043 / 0.12	0.056 / 0.37	0.056 / 0.37	0.567 / 0.62	0.056 / 0.37	-1.995 / 0.0	-1.995 / 0.0	2.135 / 2.96	-1.043 / 0.12	2.889 / 6.3	1.79 / 2.1	1.154 / 1.11	-1.995 / 0.0	3.532 / 11.98	-1.995 / 0.0	0.056 / 0.37	-1.995 / 0.0	-1.043 / 0.12	-0.35 / 0.25	3.611 / 12.96	-1.995 / 0.0	-1.995 / 0.0	-1.995 / 0.0	-1.995 / 0.0	1.73 / 1.98	-1.995 / 0.0	-1.995 / 0.0	-1.995 / 0.0	-0.35 / 0.25	-1.995 / 0.0	-1.995 / 0.0	-1.995 / 0.0	-1.995 / 0.0
156	1.443 / 1.33	0.463 / 0.5	3.864 / 15.0	2.583 / 4.17	-0.348 / 0.22	-1.889 / 0.0	0.057 / 0.33	2.542 / 4.0	4.414 / 26.0	3.156 / 7.39	3.787 / 13.89	-0.636 / 0.17	-1.042 / 0.11	3.125 / 7.17	1.731 / 1.78	-1.889 / 0.0	-1.889 / 0.0	-0.348 / 0.22	-1.889 / 0.0	-1.042 / 0.11	-1.889 / 0.0	2.049 / 2.44	1.597 / 1.56	1.979 / 2.28	-1.735 / 0.06	-0.125 / 0.28	2.197 / 2.83	-1.889 / 0.0	-1.889 / 0.0	-1.889 / 0.0	-1.735 / 0.06	1.597 / 1.56	-0.125 / 0.28	-1.889 / 0.0	-1.889 / 0.0	-1.889 / 0.0	-1.889 / 0.0	2.743 / 4.89	-1.889 / 0.0	-1.889 / 0.0	1.156 / 1.0	-1.889 / 0.0	-0.348 / 0.22	-1.735 / 0.06	-1.042 / 0.11	-1.889 / 0.0
157	2.25 / 3.78	1.932 / 2.75	2.897 / 7.22	2.155 / 3.44	0.363 / 0.57	-2.126 / 0.0	1.056 / 1.15	2.666 / 5.73	3.318 / 11.01	1.526 / 1.83	0.14 / 0.46	-0.148 / 0.34	-0.553 / 0.23	1.526 / 1.83	0.7 / 0.8	-2.126 / 0.0	-1.246 / 0.11	1.152 / 1.26	-2.126 / 0.0	-2.126 / 0.0	-1.246 / 0.11	2.666 / 5.73	2.391 / 4.36	1.798 / 2.41	-2.126 / 0.0	0.363 / 0.57	3.084 / 8.72	-1.246 / 0.11	-2.126 / 0.0	-1.246 / 0.11	-1.246 / 0.11	1.152 / 1.26	2.491 / 4.82	-1.246 / 0.11	-2.126 / 0.0	-2.126 / 0.0	-1.246 / 0.11	4.263 / 28.33	-2.126 / 0.0	-2.126 / 0.0	-0.148 / 0.34	-0.553 / 0.23	-2.126 / 0.0	-2.126 / 0.0	-2.126 / 0.0	-2.126 / 0.0
158	-1.711 / 0.0	-1.711 / 0.0	0.988 / 0.71	0.988 / 0.71	-1.711 / 0.0	-1.711 / 0.0	3.003 / 5.32	2.86 / 4.61	4.145 / 16.67	0.295 / 0.35	-0.398 / 0.18	2.435 / 3.01	-1.711 / 0.0	0.295 / 0.35	2.435 / 3.01	4.708 / 29.26	-0.398 / 0.18	2.241 / 2.48	2.375 / 2.84	3.036 / 5.5	-0.398 / 0.18	-0.398 / 0.18	1.211 / 0.89	-0.398 / 0.18	4.398 / 21.45	-1.711 / 0.0	0.295 / 0.35	-1.711 / 0.0	-1.711 / 0.0	-1.711 / 0.0	-1.711 / 0.0	-1.711 / 0.0	-0.398 / 0.18	0.701 / 0.53	-1.711 / 0.0	-1.711 / 0.0	-1.711 / 0.0	-1.711 / 0.0	-1.711 / 0.0	-1.711 / 0.0	-0.398 / 0.18	-1.711 / 0.0	0.295 / 0.35	-1.711 / 0.0	0.295 / 0.35	-1.711 / 0.0
159	3.171 / 10.62	3.814 / 20.21	1.939 / 3.1	2.656 / 6.34	-2.236 / 0.0	0.974 / 1.18	-0.007 / 0.44	3.099 / 9.88	0.281 / 0.59	2.113 / 3.69	0.504 / 0.74	0.84 / 1.03	-2.236 / 0.0	0.84 / 1.03	0.84 / 1.03	0.281 / 0.59	0.281 / 0.59	0.974 / 1.18	-2.236 / 0.0	-2.236 / 0.0	-2.236 / 0.0	3.613 / 16.52	1.89 / 2.95	1.603 / 2.21	-2.236 / 0.0	1.092 / 1.33	1.89 / 2.95	-2.236 / 0.0	-2.236 / 0.0	-2.236 / 0.0	-0.412 / 0.29	1.534 / 2.06	-1.106 / 0.15	0.504 / 0.74	-2.236 / 0.0	-2.236 / 0.0	0.281 / 0.59	2.608 / 6.05	-2.236 / 0.0	-2.236 / 0.0	-1.106 / 0.15	-2.236 / 0.0	-2.236 / 0.0	1.197 / 1.47	-0.412 / 0.29	-2.236 / 0.0
160	1.418 / 1.54	2.958 / 7.16	2.622 / 5.12	4.037 / 21.08	-1.29 / 0.1	-2.055 / 0.0	1.845 / 2.35	3.74 / 15.66	2.236 / 3.48	3.562 / 13.1	-0.192 / 0.31	1.968 / 2.66	-2.055 / 0.0	-1.29 / 0.1	-1.29 / 0.1	1.654 / 1.94	-2.055 / 0.0	0.319 / 0.51	-1.29 / 0.1	-0.597 / 0.2	1.012 / 1.02	-2.055 / 0.0	2.423 / 4.2	3.231 / 9.42	1.012 / 1.02	1.194 / 1.23	0.789 / 0.82	-2.055 / 0.0	-2.055 / 0.0	-2.055 / 0.0	-2.055 / 0.0	0.907 / 0.92	-2.055 / 0.0	-2.055 / 0.0	0.096 / 0.41	-2.055 / 0.0	-2.055 / 0.0	-2.055 / 0.0	-2.055 / 0.0	-2.055 / 0.0	0.655 / 0.72	0.319 / 0.51	2.236 / 3.48	-2.055 / 0.0	0.655 / 0.72	-2.055 / 0.0
161	2.189 / 3.47	1.56 / 1.85	2.758 / 6.13	2.155 / 3.35	-2.099 / 0.0	-2.099 / 0.0	2.739 / 6.01	3.751 / 16.53	3.231 / 9.83	2.549 / 4.97	0.734 / 0.81	-0.519 / 0.23	-2.099 / 0.0	0.734 / 0.81	-1.212 / 0.12	0.58 / 0.69	-1.212 / 0.12	0.985 / 1.04	-2.099 / 0.0	-2.099 / 0.0	-2.099 / 0.0	3.182 / 9.36	2.526 / 4.86	2.659 / 5.55	-1.212 / 0.12	2.222 / 3.58	3.352 / 11.1	-2.099 / 0.0	-2.099 / 0.0	-2.099 / 0.0	-2.099 / 0.0	1.09 / 1.16	2.222 / 3.58	-0.519 / 0.23	-1.212 / 0.12	-2.099 / 0.0	-1.212 / 0.12	2.189 / 3.47	0.58 / 0.69	-2.099 / 0.0	-2.099 / 0.0	-2.099 / 0.0	-2.099 / 0.0	-2.099 / 0.0	-1.212 / 0.12	-2.099 / 0.0
162	-1.435 / 0.0	1.705 / 1.11	2.928 / 3.76	3.273 / 5.31	0.095 / 0.22	-1.435 / 0.0	-1.435 / 0.0	1.194 / 0.66	-1.435 / 0.0	2.398 / 2.21	0.095 / 0.22	-1.435 / 0.0	-1.435 / 0.0	5.164 / 35.18	-1.435 / 0.0	-1.435 / 0.0	1.194 / 0.66	-1.435 / 0.0	-1.435 / 0.0	-1.435 / 0.0	0.788 / 0.44	-1.435 / 0.0	3.091 / 4.42	2.041 / 1.55	-1.435 / 0.0	-1.435 / 0.0	2.292 / 1.99	-1.435 / 0.0	-1.435 / 0.0	-1.435 / 0.0	-1.435 / 0.0	2.493 / 2.43	4.12 / 12.39	-1.435 / 0.0	-1.435 / 0.0	-1.435 / 0.0	2.398 / 2.21	4.822 / 25.0	-1.435 / 0.0	-1.435 / 0.0	-1.435 / 0.0	-1.435 / 0.0	-1.435 / 0.0	-1.435 / 0.0	0.095 / 0.22	-1.435 / 0.0
163	2.595 / 5.18	2.209 / 3.52	4.049 / 22.15	3.55 / 13.46	1.573 / 1.86	-2.091 / 0.0	2.595 / 5.18	2.148 / 3.31	-2.091 / 0.0	2.015 / 2.9	0.069 / 0.41	-2.091 / 0.0	-2.091 / 0.0	1.941 / 2.69	-2.091 / 0.0	-2.091 / 0.0	0.069 / 0.41	0.985 / 1.04	-2.091 / 0.0	-2.091 / 0.0	0.985 / 1.04	0.474 / 0.62	2.777 / 6.21	2.015 / 2.9	-2.091 / 0.0	-2.091 / 0.0	2.554 / 4.97	0.762 / 0.83	-2.091 / 0.0	-2.091 / 0.0	-2.091 / 0.0	2.266 / 3.73	3.308 / 10.56	-2.091 / 0.0	1.861 / 2.48	-2.091 / 0.0	1.774 / 2.28	0.985 / 1.04	-2.091 / 0.0	-2.091 / 0.0	-2.091 / 0.0	0.985 / 1.04	-2.091 / 0.0	-0.624 / 0.21	-2.091 / 0.0	-2.091 / 0.0
164	5.015 / 24.23	2.264 / 1.55	-1.21 / 0.0	-1.21 / 0.0	-1.21 / 0.0	1.858 / 1.03	-1.21 / 0.0	1.165 / 0.52	5.919 / 59.79	2.264 / 1.55	1.858 / 1.03	-1.21 / 0.0	-1.21 / 0.0	-1.21 / 0.0	-1.21 / 0.0	2.774 / 2.58	-1.21 / 0.0	1.858 / 1.03	-1.21 / 0.0	-1.21 / 0.0	-1.21 / 0.0	1.858 / 1.03	-1.21 / 0.0	2.551 / 2.06	-1.21 / 0.0	2.264 / 1.55	-1.21 / 0.0	-1.21 / 0.0	1.165 / 0.52	-1.21 / 0.0	-1.21 / 0.0	-1.21 / 0.0	-1.21 / 0.0	1.165 / 0.52	-1.21 / 0.0	-1.21 / 0.0	-1.21 / 0.0	-1.21 / 0.0	-1.21 / 0.0	-1.21 / 0.0	1.165 / 0.52	-1.21 / 0.0	-1.21 / 0.0	-1.21 / 0.0	1.165 / 0.52	-1.21 / 0.0
165	-2.484 / 0.0	2.06 / 4.47	2.06 / 4.47	2.581 / 7.53	-2.484 / 0.0	0.214 / 0.71	2.922 / 10.59	3.274 / 15.06	1.195 / 1.88	2.111 / 4.71	1.6 / 2.82	0.501 / 0.94	-2.484 / 0.0	-0.192 / 0.47	0.725 / 1.18	-0.885 / 0.24	1.061 / 1.65	2.334 / 5.88	-2.484 / 0.0	-2.484 / 0.0	-0.885 / 0.24	1.312 / 2.12	3.027 / 11.76	2.293 / 5.65	-0.885 / 0.24	0.725 / 1.18	2.251 / 5.41	-2.484 / 0.0	-2.484 / 0.0	-0.885 / 0.24	-2.484 / 0.0	1.195 / 1.88	1.513 / 2.59	0.214 / 0.71	0.501 / 0.94	-2.484 / 0.0	-0.192 / 0.47	-0.192 / 0.47	-2.484 / 0.0	-2.484 / 0.0	-0.192 / 0.47	-0.192 / 0.47	-0.192 / 0.47	-2.484 / 0.0	1.312 / 2.12	-2.484 / 0.0
166	2.488 / 6.03	1.888 / 3.3	2.926 / 9.33	1.252 / 1.75	0.153 / 0.58	0.759 / 1.07	-0.946 / 0.19	0.153 / 0.58	2.804 / 8.26	1.406 / 2.04	0.664 / 0.97	-0.54 / 0.29	-0.252 / 0.39	1.195 / 1.65	-2.355 / 0.0	-2.355 / 0.0	-0.252 / 0.39	0.441 / 0.78	0.153 / 0.58	3.679 / 19.83	0.559 / 0.87	-0.54 / 0.29	1.694 / 2.72	1.357 / 1.94	3.565 / 17.69	-1.639 / 0.1	-0.252 / 0.39	-2.355 / 0.0	-1.639 / 0.1	-2.355 / 0.0	-1.639 / 0.1	0.307 / 0.68	2.099 / 4.08	-0.946 / 0.19	-2.355 / 0.0	-2.355 / 0.0	0.307 / 0.68	-1.639 / 0.1	1.999 / 3.69	-2.355 / 0.0	2.624 / 6.9	-1.639 / 0.1	1.0 / 1.36	-2.355 / 0.0	-2.355 / 0.0	-2.355 / 0.0
167	1.565 / 1.49	2.664 / 4.48	3.175 / 7.46	2.017 / 2.35	-1.878 / 0.0	-1.878 / 0.0	-1.878 / 0.0	1.229 / 1.07	2.104 / 2.56	4.254 / 21.96	-1.878 / 0.0	-0.381 / 0.21	-1.878 / 0.0	4.329 / 23.67	-0.381 / 0.21	-1.878 / 0.0	0.312 / 0.43	1.229 / 1.07	-1.878 / 0.0	-1.878 / 0.0	-0.381 / 0.21	3.778 / 13.65	2.104 / 2.56	1.411 / 1.28	-1.878 / 0.0	1.817 / 1.92	0.312 / 0.43	-1.878 / 0.0	-0.381 / 0.21	-1.878 / 0.0	-1.878 / 0.0	2.453 / 3.62	0.312 / 0.43	-1.878 / 0.0	-1.878 / 0.0	-1.878 / 0.0	1.411 / 1.28	3.053 / 6.61	-1.878 / 0.0	0.312 / 0.43	-0.381 / 0.21	-1.878 / 0.0	-1.878 / 0.0	-0.381 / 0.21	-1.878 / 0.0	-1.878 / 0.0
168	0.238 / 0.65	2.527 / 6.45	-1.014 / 0.19	3.853 / 24.32	-2.386 / 0.0	0.777 / 1.12	3.105 / 11.51	3.088 / 11.32	0.084 / 0.56	0.372 / 0.75	0.372 / 0.75	0.595 / 0.94	-2.386 / 0.0	-0.609 / 0.28	1.551 / 2.43	1.551 / 2.43	-0.321 / 0.37	1.126 / 1.59	0.372 / 0.75	-2.386 / 0.0	1.726 / 2.9	0.49 / 0.84	2.662 / 7.39	2.597 / 6.92	-1.014 / 0.19	1.237 / 1.78	2.675 / 7.48	-1.014 / 0.19	-2.386 / 0.0	-2.386 / 0.0	-2.386 / 0.0	-0.609 / 0.28	0.595 / 0.94	-1.014 / 0.19	-0.321 / 0.37	-2.386 / 0.0	0.49 / 0.84	-0.098 / 0.47	-2.386 / 0.0	-2.386 / 0.0	-1.708 / 0.09	0.595 / 0.94	-1.708 / 0.09	-0.321 / 0.37	0.932 / 1.31	-2.386 / 0.0
169	0.27 / 0.65	0.781 / 1.08	2.263 / 4.74	1.369 / 1.94	0.876 / 1.18	-0.423 / 0.32	2.504 / 6.03	2.769 / 7.86	2.39 / 5.38	1.811 / 3.01	2.39 / 5.38	-0.828 / 0.22	-2.339 / 0.0	2.37 / 5.27	-1.522 / 0.11	2.967 / 9.58	0.781 / 1.08	1.88 / 3.23	-2.339 / 0.0	-2.339 / 0.0	-0.423 / 0.32	-0.135 / 0.43	2.062 / 3.88	2.522 / 6.14	-2.339 / 0.0	2.062 / 3.88	1.697 / 2.69	-2.339 / 0.0	-2.339 / 0.0	-1.522 / 0.11	-0.828 / 0.22	1.975 / 3.55	3.554 / 17.22	0.27 / 0.65	-2.339 / 0.0	-2.339 / 0.0	-1.522 / 0.11	-1.522 / 0.11	-2.339 / 0.0	-2.339 / 0.0	1.912 / 3.34	-0.828 / 0.22	-2.339 / 0.0	-1.522 / 0.11	-2.339 / 0.0	-2.339 / 0.0
170	0.805 / 0.69	1.632 / 1.57	4.349 / 23.7	3.434 / 9.5	1.693 / 1.67	-1.86 / 0.0	-1.86 / 0.0	1.75 / 1.76	-0.447 / 0.2	1.632 / 1.57	0.469 / 0.49	0.805 / 0.69	-1.86 / 0.0	1.425 / 1.27	-0.042 / 0.29	-1.86 / 0.0	0.469 / 0.49	1.057 / 0.88	-1.86 / 0.0	-1.86 / 0.0	-0.042 / 0.29	1.257 / 1.08	3.203 / 7.54	2.954 / 5.88	-1.86 / 0.0	-1.86 / 0.0	2.356 / 3.23	-1.86 / 0.0	-1.86 / 0.0	-1.86 / 0.0	-0.447 / 0.2	1.057 / 0.88	3.672 / 12.05	-1.86 / 0.0	-1.14 / 0.1	-1.86 / 0.0	-1.86 / 0.0	4.298 / 22.53	-1.86 / 0.0	-1.86 / 0.0	-1.14 / 0.1	1.425 / 1.27	-1.86 / 0.0	-1.86 / 0.0	-1.14 / 0.1	-1.86 / 0.0
171	1.356 / 1.6	3.09 / 9.04	1.992 / 3.01	2.294 / 4.08	-0.148 / 0.35	1.356 / 1.6	3.658 / 15.96	3.754 / 17.55	-2.155 / 0.0	2.103 / 3.37	-0.841 / 0.18	-0.148 / 0.35	-2.155 / 0.0	0.95 / 1.06	0.768 / 0.89	0.768 / 0.89	2.049 / 3.19	2.103 / 3.37	-2.155 / 0.0	-2.155 / 0.0	-2.155 / 0.0	-2.155 / 0.0	2.491 / 4.96	2.294 / 4.08	-2.155 / 0.0	2.25 / 3.9	-0.148 / 0.35	-2.155 / 0.0	-2.155 / 0.0	-2.155 / 0.0	-2.155 / 0.0	-0.841 / 0.18	2.56 / 5.32	0.257 / 0.53	-2.155 / 0.0	-2.155 / 0.0	2.943 / 7.8	-2.155 / 0.0	1.105 / 1.24	-2.155 / 0.0	0.545 / 0.71	-2.155 / 0.0	-2.155 / 0.0	2.378 / 4.43	-2.155 / 0.0	-2.155 / 0.0
172	-0.472 / 0.29	3.655 / 17.82	3.479 / 14.94	1.831 / 2.87	1.32 / 1.72	0.914 / 1.15	1.926 / 3.16	1.137 / 1.44	-2.269 / 0.0	3.054 / 9.77	1.831 / 2.87	-2.269 / 0.0	-2.269 / 0.0	2.524 / 5.75	-2.269 / 0.0	-2.269 / 0.0	0.914 / 1.15	0.627 / 0.86	-2.269 / 0.0	-2.269 / 0.0	1.137 / 1.44	0.627 / 0.86	2.619 / 6.32	0.221 / 0.57	-0.472 / 0.29	2.619 / 6.32	-0.472 / 0.29	-2.269 / 0.0	-2.269 / 0.0	-2.269 / 0.0	-2.269 / 0.0	1.137 / 1.44	2.994 / 9.2	1.926 / 3.16	1.474 / 2.01	-2.269 / 0.0	0.914 / 1.15	1.137 / 1.44	-2.269 / 0.0	-0.472 / 0.29	0.914 / 1.15	-2.269 / 0.0	-2.269 / 0.0	-0.472 / 0.29	-2.269 / 0.0	-2.269 / 0.0
173	2.122 / 2.26	1.94 / 1.88	3.626 / 10.15	2.527 / 3.38	0.33 / 0.38	-1.732 / 0.0	0.33 / 0.38	1.023 / 0.75	-1.732 / 0.0	2.815 / 4.51	1.023 / 0.75	-1.732 / 0.0	-1.732 / 0.0	3.731 / 11.28	-1.732 / 0.0	-1.732 / 0.0	-1.732 / 0.0	1.717 / 1.5	-1.732 / 0.0	-1.732 / 0.0	0.33 / 0.38	0.33 / 0.38	2.969 / 5.26	2.276 / 2.63	-1.732 / 0.0	-1.732 / 0.0	1.429 / 1.13	-1.732 / 0.0	-1.732 / 0.0	-1.732 / 0.0	0.33 / 0.38	3.588 / 9.77	1.717 / 1.5	-1.732 / 0.0	-1.732 / 0.0	-1.732 / 0.0	2.122 / 2.26	4.965 / 38.72	-1.732 / 0.0	-1.732 / 0.0	-1.732 / 0.0	0.33 / 0.38	-1.732 / 0.0	-1.732 / 0.0	-1.732 / 0.0	-1.732 / 0.0
174	-1.61 / 0.0	-1.61 / 0.0	3.771 / 10.4	4.268 / 17.08	-1.61 / 0.0	-1.61 / 0.0	-1.61 / 0.0	3.499 / 7.92	4.428 / 20.05	0.033 / 0.25	2.231 / 2.23	0.033 / 0.25	-1.61 / 0.0	-1.61 / 0.0	-1.61 / 0.0	-1.61 / 0.0	0.033 / 0.25	-1.61 / 0.0	-1.61 / 0.0	-1.61 / 0.0	1.132 / 0.74	2.336 / 2.48	3.499 / 7.92	0.727 / 0.5	1.132 / 0.74	-1.61 / 0.0	3.985 / 12.87	0.033 / 0.25	-1.61 / 0.0	-1.61 / 0.0	-1.61 / 0.0	1.42 / 0.99	2.518 / 2.97	-1.61 / 0.0	-1.61 / 0.0	-1.61 / 0.0	-1.61 / 0.0	3.722 / 9.9	-1.61 / 0.0	-1.61 / 0.0	1.643 / 1.24	-1.61 / 0.0	1.42 / 0.99	-1.61 / 0.0	-1.61 / 0.0	-1.61 / 0.0
175	1.699 / 1.81	1.699 / 1.81	4.514 / 30.14	1.188 / 1.08	2.34 / 3.43	-1.934 / 0.0	0.089 / 0.36	1.342 / 1.26	0.089 / 0.36	2.615 / 4.51	2.487 / 3.97	0.495 / 0.54	-1.934 / 0.0	2.574 / 4.33	-1.934 / 0.0	-1.934 / 0.0	-0.604 / 0.18	1.794 / 1.99	-1.934 / 0.0	-1.934 / 0.0	-1.934 / 0.0	2.728 / 5.05	1.794 / 1.99	1.188 / 1.08	-1.934 / 0.0	1.342 / 1.26	1.005 / 0.9	-1.934 / 0.0	-1.934 / 0.0	-1.934 / 0.0	-1.934 / 0.0	1.342 / 1.26	4.132 / 20.58	-0.604 / 0.18	-1.934 / 0.0	-1.934 / 0.0	1.475 / 1.44	3.403 / 9.93	-1.934 / 0.0	-1.934 / 0.0	0.495 / 0.54	-1.934 / 0.0	-1.934 / 0.0	-1.934 / 0.0	-1.934 / 0.0	-1.934 / 0.0
176	3.526 / 20.3	2.874 / 10.57	1.852 / 3.81	1.36 / 2.33	-2.53 / 0.0	2.329 / 6.13	0.061 / 0.63	2.14 / 5.07	1.852 / 3.81	1.601 / 2.96	2.181 / 5.29	0.061 / 0.63	-2.53 / 0.0	2.053 / 4.65	-0.345 / 0.42	-0.345 / 0.42	0.348 / 0.85	1.36 / 2.33	-2.53 / 0.0	1.447 / 2.54	-2.53 / 0.0	1.852 / 3.81	1.906 / 4.02	1.527 / 2.75	-2.53 / 0.0	0.754 / 1.27	-1.038 / 0.21	-2.53 / 0.0	-2.53 / 0.0	-1.038 / 0.21	0.348 / 0.85	1.447 / 2.54	1.67 / 3.17	-1.038 / 0.21	-2.53 / 0.0	-2.53 / 0.0	1.852 / 3.81	0.571 / 1.06	-1.038 / 0.21	-2.53 / 0.0	1.041 / 1.69	-2.53 / 0.0	-1.038 / 0.21	0.754 / 1.27	-2.53 / 0.0	-2.53 / 0.0
177	0.236 / 0.44	1.46 / 1.49	4.684 / 37.39	2.34 / 3.59	-1.373 / 0.09	-1.982 / 0.0	-1.982 / 0.0	0.706 / 0.7	1.718 / 1.93	2.687 / 5.08	2.721 / 5.25	-0.68 / 0.18	-1.982 / 0.0	2.931 / 6.48	1.025 / 0.96	1.266 / 1.23	-1.373 / 0.09	0.929 / 0.88	-1.982 / 0.0	-1.982 / 0.0	-1.373 / 0.09	3.721 / 14.27	2.21 / 3.15	0.419 / 0.53	-0.68 / 0.18	-1.982 / 0.0	-0.275 / 0.26	-1.982 / 0.0	-1.982 / 0.0	-1.982 / 0.0	0.419 / 0.53	1.192 / 1.14	1.517 / 1.58	-1.982 / 0.0	-1.982 / 0.0	-1.373 / 0.09	0.824 / 0.79	3.159 / 8.14	-1.982 / 0.0	-1.982 / 0.0	1.959 / 2.45	-1.982 / 0.0	0.013 / 0.35	0.706 / 0.7	-1.982 / 0.0	-1.982 / 0.0
178	1.856 / 2.51	1.471 / 1.7	1.816 / 2.4	3.802 / 17.54	-2.108 / 0.0	-2.108 / 0.0	-1.362 / 0.1	3.115 / 8.82	4.217 / 26.55	2.275 / 3.81	0.835 / 0.9	0.429 / 0.6	-0.669 / 0.2	0.584 / 0.7	0.247 / 0.5	0.247 / 0.5	0.024 / 0.4	0.584 / 0.7	-2.108 / 0.0	-2.108 / 0.0	0.584 / 0.7	2.301 / 3.91	2.466 / 4.61	1.41 / 1.6	-0.669 / 0.2	0.584 / 0.7	3.374 / 11.42	-2.108 / 0.0	-2.108 / 0.0	-2.108 / 0.0	-2.108 / 0.0	1.203 / 1.3	1.123 / 1.2	-0.669 / 0.2	-2.108 / 0.0	-2.108 / 0.0	-1.362 / 0.1	2.608 / 5.31	-2.108 / 0.0	-2.108 / 0.0	-0.264 / 0.3	-1.362 / 0.1	-1.362 / 0.1	-1.362 / 0.1	-0.669 / 0.2	-2.108 / 0.0
179	-0.789 / 0.18	1.248 / 1.39	2.579 / 5.24	3.465 / 12.72	-2.123 / 0.0	-2.123 / 0.0	1.547 / 1.87	4.357 / 31.04	1.547 / 1.87	2.389 / 4.34	1.109 / 1.21	1.514 / 1.81	-2.123 / 0.0	0.31 / 0.54	1.639 / 2.05	3.2 / 9.76	1.48 / 1.75	1.157 / 1.27	-2.123 / 0.0	-2.123 / 0.0	1.291 / 1.45	2.804 / 6.57	2.24 / 3.74	1.409 / 1.63	-1.887 / 0.06	0.752 / 0.84	1.696 / 2.17	-2.123 / 0.0	-2.123 / 0.0	-2.123 / 0.0	-1.887 / 0.06	-0.095 / 0.36	2.361 / 4.22	-2.123 / 0.0	-2.123 / 0.0	-2.123 / 0.0	-2.123 / 0.0	0.415 / 0.6	-2.123 / 0.0	-2.123 / 0.0	0.192 / 0.48	-2.123 / 0.0	-0.095 / 0.36	-0.095 / 0.36	-1.887 / 0.06	-2.123 / 0.0
180	-1.392 / 0.12	1.652 / 2.56	3.761 / 21.1	2.702 / 7.32	0.217 / 0.61	-0.699 / 0.24	0.217 / 0.61	3.233 / 12.44	3.193 / 11.95	2.245 / 4.63	2.719 / 7.44	1.247 / 1.71	-2.334 / 0.0	2.009 / 3.66	1.975 / 3.54	1.498 / 2.2	-2.334 / 0.0	-0.294 / 0.37	-2.334 / 0.0	-2.334 / 0.0	-0.699 / 0.24	1.093 / 1.46	2.458 / 5.73	1.093 / 1.46	-0.294 / 0.37	-0.294 / 0.37	1.498 / 2.2	-2.334 / 0.0	-0.294 / 0.37	-2.334 / 0.0	0.554 / 0.85	1.173 / 1.59	1.441 / 2.07	-2.334 / 0.0	-1.392 / 0.12	-2.334 / 0.0	-2.334 / 0.0	0.687 / 0.98	-2.334 / 0.0	-0.699 / 0.24	0.217 / 0.61	-2.334 / 0.0	0.217 / 0.61	-2.334 / 0.0	-0.699 / 0.24	-2.334 / 0.0
181	3.216 / 10.15	2.0 / 3.01	3.056 / 8.65	2.318 / 4.14	-2.145 / 0.0	-2.145 / 0.0	-0.08 / 0.38	2.559 / 5.26	4.409 / 33.46	2.118 / 3.38	1.712 / 2.26	1.019 / 1.13	-2.145 / 0.0	0.613 / 0.75	-0.08 / 0.38	-2.145 / 0.0	0.613 / 0.75	-0.08 / 0.38	1.019 / 1.13	-0.08 / 0.38	-2.145 / 0.0	-2.145 / 0.0	2.318 / 4.14	0.613 / 0.75	1.019 / 1.13	-2.145 / 0.0	2.223 / 3.76	-2.145 / 0.0	0.613 / 0.75	-2.145 / 0.0	-2.145 / 0.0	-0.08 / 0.38	2.0 / 3.01	-0.08 / 0.38	-2.145 / 0.0	-2.145 / 0.0	1.019 / 1.13	2.223 / 3.76	-2.145 / 0.0	-2.145 / 0.0	2.485 / 4.89	-2.145 / 0.0	-2.145 / 0.0	-2.145 / 0.0	-0.08 / 0.38	-2.145 / 0.0
182	1.157 / 1.4	1.562 / 2.1	3.257 / 11.42	-2.223 / 0.0	2.584 / 5.83	-2.223 / 0.0	-0.635 / 0.23	1.85 / 2.8	1.311 / 1.63	2.543 / 5.59	2.31 / 4.43	-2.223 / 0.0	1.157 / 1.4	3.316 / 12.12	-2.223 / 0.0	-2.223 / 0.0	-0.635 / 0.23	2.456 / 5.13	-2.223 / 0.0	-2.223 / 0.0	0.751 / 0.93	0.751 / 0.93	2.584 / 5.83	1.157 / 1.4	-2.223 / 0.0	0.464 / 0.7	1.157 / 1.4	-0.635 / 0.23	-0.635 / 0.23	-2.223 / 0.0	-0.635 / 0.23	2.623 / 6.06	2.976 / 8.62	-2.223 / 0.0	-2.223 / 0.0	-2.223 / 0.0	2.004 / 3.26	3.508 / 14.69	-2.223 / 0.0	-2.223 / 0.0	0.058 / 0.47	-0.635 / 0.23	-2.223 / 0.0	0.058 / 0.47	-2.223 / 0.0	-2.223 / 0.0
183	-1.877 / 0.0	-1.877 / 0.0	4.844 / 39.63	3.091 / 6.87	1.928 / 2.15	-1.877 / 0.0	2.516 / 3.86	3.171 / 7.44	-1.877 / 0.0	1.993 / 2.29	1.012 / 0.86	1.3 / 1.14	-1.877 / 0.0	2.165 / 2.72	-0.78 / 0.14	1.859 / 2.0	-1.877 / 0.0	-0.78 / 0.14	-1.877 / 0.0	-1.877 / 0.0	-1.877 / 0.0	2.958 / 6.01	3.091 / 6.87	2.216 / 2.86	-1.877 / 0.0	0.83 / 0.72	1.993 / 2.29	-1.877 / 0.0	-1.877 / 0.0	-1.877 / 0.0	-1.877 / 0.0	2.439 / 3.58	2.776 / 5.01	-0.78 / 0.14	-1.877 / 0.0	-1.877 / 0.0	-1.877 / 0.0	1.705 / 1.72	-1.877 / 0.0	-0.78 / 0.14	-1.877 / 0.0	0.607 / 0.57	0.83 / 0.72	-1.877 / 0.0	-0.78 / 0.14	-1.877 / 0.0
184	-0.022 / 0.37	-0.309 / 0.28	3.802 / 16.91	3.265 / 9.89	-1.408 / 0.09	-2.072 / 0.0	0.538 / 0.65	1.85 / 2.4	2.353 / 3.97	2.353 / 3.97	2.735 / 5.82	-0.715 / 0.18	-2.072 / 0.0	2.147 / 3.23	-1.408 / 0.09	-1.408 / 0.09	-1.408 / 0.09	-0.022 / 0.37	-1.408 / 0.09	-1.408 / 0.09	0.384 / 0.55	1.728 / 2.13	2.617 / 5.18	2.281 / 3.7	1.077 / 1.11	-0.309 / 0.28	3.92 / 19.04	-2.072 / 0.0	-2.072 / 0.0	-2.072 / 0.0	-0.715 / 0.18	1.811 / 2.31	2.751 / 5.91	-2.072 / 0.0	-2.072 / 0.0	-2.072 / 0.0	-0.715 / 0.18	3.187 / 9.15	-2.072 / 0.0	-2.072 / 0.0	0.384 / 0.55	-2.072 / 0.0	1.077 / 1.11	-2.072 / 0.0	-2.072 / 0.0	-2.072 / 0.0
185	-0.268 / 0.29	0.83 / 0.86	3.538 / 12.93	2.217 / 3.45	0.83 / 0.86	-2.064 / 0.0	0.83 / 0.86	3.951 / 19.54	0.83 / 0.86	1.678 / 2.01	1.523 / 1.72	0.425 / 0.57	-2.064 / 0.0	1.118 / 1.15	-2.064 / 0.0	1.341 / 1.44	0.425 / 0.57	2.565 / 4.89	-2.064 / 0.0	-2.064 / 0.0	1.678 / 2.01	-2.064 / 0.0	3.42 / 11.49	1.523 / 1.72	-2.064 / 0.0	1.929 / 2.59	1.678 / 2.01	-2.064 / 0.0	-2.064 / 0.0	-2.064 / 0.0	-2.064 / 0.0	1.523 / 1.72	3.842 / 17.53	-0.268 / 0.29	-2.064 / 0.0	-2.064 / 0.0	-2.064 / 0.0	2.867 / 6.61	-2.064 / 0.0	-2.064 / 0.0	1.523 / 1.72	-2.064 / 0.0	-2.064 / 0.0	-2.064 / 0.0	-0.268 / 0.29	-2.064 / 0.0
186	1.627 / 2.29	1.222 / 1.53	3.362 / 13.0	1.915 / 3.06	-0.858 / 0.19	-2.248 / 0.0	-2.248 / 0.0	0.529 / 0.76	3.843 / 21.03	2.475 / 5.35	0.934 / 1.15	1.34 / 1.72	-2.248 / 0.0	3.22 / 11.28	-2.248 / 0.0	0.241 / 0.57	-0.858 / 0.19	1.222 / 1.53	-0.164 / 0.38	1.222 / 1.53	-2.248 / 0.0	1.707 / 2.49	1.976 / 3.25	0.934 / 1.15	-2.248 / 0.0	-2.248 / 0.0	1.222 / 1.53	-0.858 / 0.19	1.54 / 2.1	-2.248 / 0.0	-0.858 / 0.19	1.54 / 2.1	2.806 / 7.46	0.752 / 0.96	-2.248 / 0.0	-2.248 / 0.0	0.529 / 0.76	3.168 / 10.71	-2.248 / 0.0	-2.248 / 0.0	1.088 / 1.34	-0.858 / 0.19	-2.248 / 0.0	-2.248 / 0.0	-2.248 / 0.0	-2.248 / 0.0
187	1.769 / 2.34	2.81 / 6.63	2.375 / 4.29	3.361 / 11.5	-2.125 / 0.0	-2.125 / 0.0	-2.125 / 0.0	3.155 / 9.36	0.67 / 0.78	1.481 / 1.75	2.839 / 6.82	-0.023 / 0.39	-0.716 / 0.19	0.382 / 0.58	-0.023 / 0.39	-0.716 / 0.19	0.893 / 0.97	0.382 / 0.58	-2.125 / 0.0	2.997 / 7.99	1.23 / 1.36	-2.125 / 0.0	1.769 / 2.34	3.155 / 9.36	3.938 / 20.47	-0.716 / 0.19	-2.125 / 0.0	-2.125 / 0.0	-2.125 / 0.0	-2.125 / 0.0	-2.125 / 0.0	-0.023 / 0.39	0.893 / 0.97	-2.125 / 0.0	-2.125 / 0.0	-2.125 / 0.0	1.075 / 1.17	-2.125 / 0.0	0.67 / 0.78	-2.125 / 0.0	1.586 / 1.95	-2.125 / 0.0	2.651 / 5.65	0.382 / 0.58	-2.125 / 0.0	-2.125 / 0.0
188	-1.742 / 0.0	1.092 / 0.81	4.152 / 17.32	4.785 / 32.61	1.379 / 1.08	-1.742 / 0.0	1.698 / 1.49	2.765 / 4.33	-0.7 / 0.14	0.909 / 0.68	2.391 / 2.98	-0.007 / 0.27	-1.742 / 0.0	0.398 / 0.41	2.391 / 2.98	-1.742 / 0.0	-0.7 / 0.14	-1.742 / 0.0	-1.742 / 0.0	-1.742 / 0.0	1.092 / 0.81	-0.007 / 0.27	3.731 / 11.37	1.246 / 0.95	-0.007 / 0.27	-1.742 / 0.0	2.826 / 4.6	-1.742 / 0.0	-1.742 / 0.0	-1.742 / 0.0	-1.742 / 0.0	0.686 / 0.54	3.706 / 11.1	0.398 / 0.41	-1.742 / 0.0	-1.742 / 0.0	-1.742 / 0.0	2.667 / 3.92	-1.742 / 0.0	-1.742 / 0.0	0.398 / 0.41	-0.7 / 0.14	-1.742 / 0.0	-1.742 / 0.0	-1.742 / 0.0	-1.742 / 0.0
189	1.124 / 1.27	1.306 / 1.52	1.817 / 2.54	4.036 / 23.35	-2.159 / 0.0	-2.159 / 0.0	1.124 / 1.27	1.306 / 1.52	3.125 / 9.39	0.207 / 0.51	-0.486 / 0.25	-2.159 / 0.0	-2.159 / 0.0	1.712 / 2.28	1.306 / 1.52	-2.159 / 0.0	0.613 / 0.76	0.613 / 0.76	-2.159 / 0.0	0.901 / 1.02	0.207 / 0.51	1.712 / 2.28	2.916 / 7.61	2.348 / 4.31	-2.159 / 0.0	-2.159 / 0.0	3.54 / 14.21	-2.159 / 0.0	0.207 / 0.51	-2.159 / 0.0	-0.486 / 0.25	1.46 / 1.78	2.772 / 6.6	-0.486 / 0.25	-2.159 / 0.0	-2.159 / 0.0	-0.486 / 0.25	3.386 / 12.18	-2.159 / 0.0	-2.159 / 0.0	-0.486 / 0.25	-2.159 / 0.0	-0.486 / 0.25	0.207 / 0.51	-0.486 / 0.25	-2.159 / 0.0
190	2.434 / 8.84	1.741 / 4.42	1.082 / 2.29	0.571 / 1.37	-2.793 / 0.0	1.839 / 4.88	0.165 / 0.91	1.775 / 4.57	2.399 / 8.54	1.369 / 3.05	-0.528 / 0.46	1.807 / 4.73	-2.793 / 0.0	1.465 / 3.35	-2.793 / 0.0	2.862 / 13.57	-1.627 / 0.15	1.706 / 4.27	-0.933 / 0.3	0.165 / 0.91	0.165 / 0.91	1.9 / 5.18	1.552 / 3.66	-0.528 / 0.46	1.465 / 3.35	1.552 / 3.66	-0.528 / 0.46	-2.793 / 0.0	-0.528 / 0.46	-2.793 / 0.0	-0.528 / 0.46	0.676 / 1.52	1.082 / 2.29	-0.017 / 0.76	-2.793 / 0.0	-2.793 / 0.0	1.146 / 2.44	0.165 / 0.91	-0.933 / 0.3	-2.793 / 0.0	0.319 / 1.07	-1.627 / 0.15	1.592 / 3.81	0.165 / 0.91	-0.24 / 0.61	-2.793 / 0.0
191	3.008 / 8.41	3.305 / 11.31	2.259 / 3.98	1.945 / 2.91	-2.166 / 0.0	1.675 / 2.22	-2.166 / 0.0	3.37 / 12.08	-0.999 / 0.15	2.57 / 5.43	2.971 / 8.1	2.092 / 3.36	-2.166 / 0.0	2.368 / 4.43	3.809 / 18.73	1.443 / 1.76	-0.594 / 0.23	0.706 / 0.84	-1.692 / 0.08	-2.166 / 0.0	-2.166 / 0.0	1.675 / 2.22	0.873 / 0.99	2.045 / 3.21	-2.166 / 0.0	2.368 / 4.43	-2.166 / 0.0	-2.166 / 0.0	-2.166 / 0.0	-2.166 / 0.0	1.252 / 1.45	0.254 / 0.54	0.254 / 0.54	-2.166 / 0.0	0.099 / 0.46	-2.166 / 0.0	0.505 / 0.69	-2.166 / 0.0	-0.594 / 0.23	-2.166 / 0.0	-0.999 / 0.15	-0.594 / 0.23	-1.692 / 0.08	0.505 / 0.69	-1.692 / 0.08	-2.166 / 0.0
192	2.223 / 2.42	-1.7 / 0.0	3.07 / 5.65	3.204 / 6.45	-1.7 / 0.0	-1.7 / 0.0	-1.7 / 0.0	-1.7 / 0.0	4.015 / 14.52	1.124 / 0.81	1.817 / 1.61	-1.7 / 0.0	-1.7 / 0.0	4.215 / 17.74	-1.7 / 0.0	-1.7 / 0.0	1.124 / 0.81	1.124 / 0.81	-1.7 / 0.0	3.07 / 5.65	-1.7 / 0.0	-1.7 / 0.0	3.321 / 7.26	1.817 / 1.61	-1.7 / 0.0	-1.7 / 0.0	-1.7 / 0.0	-1.7 / 0.0	1.124 / 0.81	-1.7 / 0.0	-1.7 / 0.0	2.223 / 2.42	2.916 / 4.84	1.124 / 0.81	-1.7 / 0.0	1.124 / 0.81	2.916 / 4.84	4.343 / 20.16	-1.7 / 0.0	-1.7 / 0.0	-1.7 / 0.0	-1.7 / 0.0	-1.7 / 0.0	-1.7 / 0.0	-1.7 / 0.0	-1.7 / 0.0
193	2.496 / 5.31	2.621 / 6.03	2.632 / 6.09	3.377 / 12.83	-2.222 / 0.0	-0.525 / 0.26	0.654 / 0.84	3.614 / 16.27	1.778 / 2.59	1.826 / 2.72	1.96 / 3.11	-1.218 / 0.13	-2.222 / 0.0	0.979 / 1.17	1.308 / 1.62	1.085 / 1.3	-0.813 / 0.19	1.421 / 1.81	-2.222 / 0.0	-1.911 / 0.06	-1.218 / 0.13	-0.813 / 0.19	3.341 / 12.38	2.323 / 4.47	-0.302 / 0.32	1.523 / 2.01	2.714 / 6.61	-2.222 / 0.0	-2.222 / 0.0	-1.911 / 0.06	-0.525 / 0.26	1.456 / 1.88	2.577 / 5.77	-1.911 / 0.06	-2.222 / 0.0	-2.222 / 0.0	-1.911 / 0.06	1.672 / 2.33	-2.222 / 0.0	-2.222 / 0.0	0.487 / 0.71	-1.911 / 0.06	-1.911 / 0.06	-0.525 / 0.26	-2.222 / 0.0	-2.222 / 0.0
194	3.242 / 11.36	3.555 / 15.55	1.052 / 1.27	2.783 / 7.18	-2.236 / 0.0	-1.587 / 0.09	1.121 / 1.36	3.132 / 10.18	3.676 / 17.55	0.978 / 1.18	1.304 / 1.64	-1.587 / 0.09	-1.587 / 0.09	-0.488 / 0.27	1.186 / 1.45	-0.894 / 0.18	-0.488 / 0.27	0.359 / 0.64	-2.236 / 0.0	-2.236 / 0.0	-1.587 / 0.09	1.709 / 2.45	1.847 / 2.82	2.127 / 3.73	-0.488 / 0.27	1.671 / 2.36	2.891 / 8.0	-1.587 / 0.09	-1.587 / 0.09	-2.236 / 0.0	-0.894 / 0.18	0.359 / 0.64	0.205 / 0.55	-0.894 / 0.18	-2.236 / 0.0	-2.236 / 0.0	0.023 / 0.45	2.127 / 3.73	-2.236 / 0.0	-2.236 / 0.0	1.121 / 1.36	-1.587 / 0.09	-2.236 / 0.0	1.632 / 2.27	-0.488 / 0.27	-2.236 / 0.0
195	-0.076 / 0.32	3.856 / 16.53	2.598 / 4.7	3.561 / 12.32	-1.993 / 0.0	-1.993 / 0.0	-0.769 / 0.16	3.201 / 8.59	0.329 / 0.49	2.919 / 6.48	0.84 / 0.81	-0.769 / 0.16	-0.769 / 0.16	3.45 / 11.02	-1.993 / 0.0	-1.993 / 0.0	1.428 / 1.46	1.176 / 1.13	-1.993 / 0.0	-0.076 / 0.32	-0.769 / 0.16	-1.993 / 0.0	2.757 / 5.51	2.992 / 6.97	-1.993 / 0.0	-1.993 / 0.0	-0.769 / 0.16	-1.993 / 0.0	-1.993 / 0.0	1.022 / 0.97	-1.993 / 0.0	1.87 / 2.27	2.366 / 3.73	-0.769 / 0.16	-0.769 / 0.16	-1.993 / 0.0	2.944 / 6.65	2.757 / 5.51	-1.993 / 0.0	-1.993 / 0.0	-1.993 / 0.0	-1.993 / 0.0	-0.769 / 0.16	2.121 / 2.92	-1.993 / 0.0	-1.993 / 0.0
196	-1.345 / 0.0	-1.345 / 0.0	5.744 / 57.28	4.895 / 24.5	-0.103 / 0.17	-1.345 / 0.0	-0.103 / 0.17	1.977 / 1.32	-1.345 / 0.0	1.689 / 0.99	2.2 / 1.66	-0.103 / 0.17	0.591 / 0.33	0.591 / 0.33	0.996 / 0.5	-1.345 / 0.0	-1.345 / 0.0	-1.345 / 0.0	-1.345 / 0.0	-1.345 / 0.0	2.988 / 3.64	1.977 / 1.32	3.116 / 4.14	1.284 / 0.66	1.284 / 0.66	-1.345 / 0.0	0.591 / 0.33	-1.345 / 0.0	-1.345 / 0.0	-1.345 / 0.0	-1.345 / 0.0	0.996 / 0.5	1.284 / 0.66	-1.345 / 0.0	-1.345 / 0.0	-1.345 / 0.0	-1.345 / 0.0	-1.345 / 0.0	-1.345 / 0.0	-1.345 / 0.0	0.591 / 0.33	-0.103 / 0.17	-0.103 / 0.17	-1.345 / 0.0	-1.345 / 0.0	-1.345 / 0.0
197	-1.907 / 0.0	-0.122 / 0.28	4.222 / 21.94	2.769 / 5.13	0.571 / 0.57	-1.907 / 0.0	-1.907 / 0.0	1.824 / 1.99	2.711 / 4.84	3.21 / 7.98	-1.907 / 0.0	1.67 / 1.71	-1.907 / 0.0	1.264 / 1.14	-1.907 / 0.0	-1.907 / 0.0	-1.907 / 0.0	0.977 / 0.85	-1.907 / 0.0	-1.907 / 0.0	0.571 / 0.57	3.592 / 11.68	2.443 / 3.7	1.264 / 1.14	-1.907 / 0.0	-1.907 / 0.0	3.014 / 6.55	2.276 / 3.13	1.488 / 1.42	-1.907 / 0.0	-0.122 / 0.28	2.651 / 4.56	2.363 / 3.42	-1.907 / 0.0	-1.907 / 0.0	-1.907 / 0.0	-1.907 / 0.0	3.867 / 15.38	-1.907 / 0.0	-0.122 / 0.28	-1.907 / 0.0	1.488 / 1.42	-1.907 / 0.0	-1.907 / 0.0	-1.907 / 0.0	-1.907 / 0.0
198	1.206 / 1.18	1.812 / 2.16	2.941 / 6.68	1.717 / 1.96	-0.586 / 0.2	-2.003 / 0.0	2.053 / 2.75	4.656 / 37.13	-2.003 / 0.0	3.103 / 7.86	-2.003 / 0.0	-2.003 / 0.0	-0.586 / 0.2	1.979 / 2.55	-2.003 / 0.0	0.107 / 0.39	2.746 / 5.5	0.107 / 0.39	-0.586 / 0.2	-2.003 / 0.0	1.979 / 2.55	0.513 / 0.59	0.801 / 0.79	3.968 / 18.66	0.107 / 0.39	1.494 / 1.57	-0.586 / 0.2	-2.003 / 0.0	-2.003 / 0.0	-2.003 / 0.0	0.107 / 0.39	1.612 / 1.77	-0.586 / 0.2	-2.003 / 0.0	1.024 / 0.98	-2.003 / 0.0	-0.586 / 0.2	-2.003 / 0.0	0.801 / 0.79	-2.003 / 0.0	-2.003 / 0.0	1.206 / 1.18	-2.003 / 0.0	-0.586 / 0.2	0.107 / 0.39	-2.003 / 0.0
199	2.251 / 5.1	2.037 / 4.12	3.459 / 17.06	2.106 / 4.41	-0.602 / 0.29	-2.424 / 0.0	1.19 / 1.76	1.701 / 2.94	0.246 / 0.69	3.112 / 12.06	2.925 / 10.0	-0.314 / 0.39	-2.424 / 0.0	2.377 / 5.78	2.307 / 5.39	-2.424 / 0.0	-1.007 / 0.2	0.865 / 1.27	-2.424 / 0.0	-1.7 / 0.1	-1.007 / 0.2	1.19 / 1.76	2.128 / 4.51	1.518 / 2.45	-2.424 / 0.0	0.697 / 1.08	-0.314 / 0.39	-1.7 / 0.1	-2.424 / 0.0	-2.424 / 0.0	-1.007 / 0.2	1.883 / 3.53	1.883 / 3.53	0.497 / 0.88	-1.7 / 0.1	-2.424 / 0.0	1.435 / 2.25	0.939 / 1.37	-2.424 / 0.0	-2.424 / 0.0	1.391 / 2.16	-2.424 / 0.0	-1.7 / 0.1	1.765 / 3.14	0.246 / 0.69	-2.424 / 0.0
200	2.934 / 6.98	1.693 / 2.02	-0.126 / 0.33	2.736 / 5.73	-0.532 / 0.22	-1.918 / 0.05	4.124 / 22.97	3.092 / 8.18	1.217 / 1.25	-0.126 / 0.33	-2.057 / 0.0	0.384 / 0.55	-2.057 / 0.0	-0.532 / 0.22	-1.225 / 0.11	1.173 / 1.2	0.721 / 0.76	0.161 / 0.44	-2.057 / 0.0	-2.057 / 0.0	-2.057 / 0.0	3.188 / 9.0	0.854 / 0.87	2.399 / 4.09	-2.057 / 0.0	1.932 / 2.56	4.196 / 24.66	0.384 / 0.55	-1.918 / 0.05	-2.057 / 0.0	-0.532 / 0.22	-1.918 / 0.05	-0.309 / 0.27	0.028 / 0.38	1.078 / 1.09	-1.918 / 0.05	-2.057 / 0.0	0.79 / 0.82	-0.82 / 0.16	-1.918 / 0.05	-0.82 / 0.16	2.014 / 2.78	-1.225 / 0.11	-1.225 / 0.11	0.48 / 0.6	-2.057 / 0.0
201	1.649 / 1.44	-1.754 / 0.0	3.354 / 7.89	1.467 / 1.2	-0.143 / 0.24	-1.754 / 0.0	-1.754 / 0.0	0.551 / 0.48	-1.754 / 0.0	1.803 / 1.67	3.468 / 8.85	-1.754 / 0.0	0.956 / 0.72	4.502 / 24.88	0.551 / 0.48	-1.754 / 0.0	-1.754 / 0.0	0.551 / 0.48	-1.754 / 0.0	-1.754 / 0.0	-0.143 / 0.24	0.956 / 0.72	2.63 / 3.83	-0.143 / 0.24	-0.143 / 0.24	-1.754 / 0.0	0.956 / 0.72	-1.754 / 0.0	-1.754 / 0.0	-1.754 / 0.0	-0.143 / 0.24	2.63 / 3.83	2.853 / 4.78	-0.143 / 0.24	-1.754 / 0.0	2.16 / 2.39	2.055 / 2.15	4.748 / 31.82	-1.754 / 0.0	-1.754 / 0.0	-0.143 / 0.24	-1.754 / 0.0	-1.754 / 0.0	-1.754 / 0.0	-1.754 / 0.0	-1.754 / 0.0
202	-1.497 / 0.0	0.943 / 0.55	3.245 / 5.49	4.913 / 29.12	-1.497 / 0.0	-1.497 / 0.0	-1.497 / 0.0	-1.497 / 0.0	-1.497 / 0.0	-1.497 / 0.0	2.958 / 4.12	-1.497 / 0.0	-1.497 / 0.0	1.636 / 1.1	3.651 / 8.24	-1.497 / 0.0	0.25 / 0.27	-1.497 / 0.0	-1.497 / 0.0	0.943 / 0.55	3.385 / 6.32	-1.497 / 0.0	4.644 / 22.25	-1.497 / 0.0	2.041 / 1.65	-1.497 / 0.0	1.859 / 1.37	0.25 / 0.27	-1.497 / 0.0	-1.497 / 0.0	-1.497 / 0.0	0.25 / 0.27	4.011 / 11.81	-1.497 / 0.0	-1.497 / 0.0	-1.497 / 0.0	2.196 / 1.92	2.552 / 2.75	-1.497 / 0.0	-1.497 / 0.0	-1.497 / 0.0	-1.497 / 0.0	2.196 / 1.92	-1.497 / 0.0	-1.497 / 0.0	-1.497 / 0.0
203	0.719 / 1.16	2.647 / 7.97	2.971 / 11.01	2.61 / 7.68	-2.474 / 0.0	-0.667 / 0.29	2.629 / 7.83	2.734 / 8.7	-2.474 / 0.0	1.584 / 2.75	0.837 / 1.3	-0.261 / 0.43	-2.474 / 0.0	-0.261 / 0.43	0.837 / 1.3	0.432 / 0.87	0.249 / 0.72	2.007 / 4.2	-2.474 / 0.0	-2.474 / 0.0	1.205 / 1.88	2.734 / 8.7	2.511 / 6.96	1.936 / 3.91	-0.667 / 0.29	2.49 / 6.81	0.432 / 0.87	-2.474 / 0.0	-2.474 / 0.0	-2.474 / 0.0	-2.474 / 0.0	0.586 / 1.01	2.329 / 5.8	1.038 / 1.59	1.125 / 1.74	-2.474 / 0.0	-0.261 / 0.43	-0.261 / 0.43	-2.474 / 0.0	-2.474 / 0.0	0.249 / 0.72	-0.667 / 0.29	1.038 / 1.59	-1.36 / 0.14	-1.36 / 0.14	-2.474 / 0.0
204	2.059 / 2.17	0.044 / 0.29	0.044 / 0.29	0.737 / 0.58	-1.763 / 0.0	-1.763 / 0.0	-1.763 / 0.0	-1.763 / 0.0	4.835 / 34.93	0.449 / 0.43	2.529 / 3.48	0.96 / 0.72	0.737 / 0.58	3.757 / 11.88	1.653 / 1.45	-1.763 / 0.0	-0.649 / 0.14	0.449 / 0.43	0.737 / 0.58	4.749 / 32.03	-1.763 / 0.0	-0.649 / 0.14	0.737 / 0.58	-0.649 / 0.14	-0.649 / 0.14	-1.763 / 0.0	0.449 / 0.43	-1.763 / 0.0	2.752 / 4.35	-1.763 / 0.0	0.044 / 0.29	0.044 / 0.29	-0.649 / 0.14	-1.763 / 0.0	-1.763 / 0.0	-0.649 / 0.14	1.548 / 1.3	0.449 / 0.43	-1.763 / 0.0	-1.763 / 0.0	1.142 / 0.87	-1.763 / 0.0	0.044 / 0.29	0.044 / 0.29	-0.649 / 0.14	-1.763 / 0.0
205	-0.557 / 0.23	0.541 / 0.69	4.022 / 22.39	2.463 / 4.71	0.829 / 0.92	-2.133 / 0.0	-0.557 / 0.23	1.968 / 2.87	3.156 / 9.41	1.457 / 1.72	3.403 / 12.06	-0.557 / 0.23	-2.133 / 0.0	1.147 / 1.26	-0.557 / 0.23	-2.133 / 0.0	0.136 / 0.46	1.314 / 1.49	-1.251 / 0.11	-2.133 / 0.0	-0.152 / 0.34	2.6 / 5.4	2.151 / 3.44	1.583 / 1.95	-0.557 / 0.23	0.136 / 0.46	2.36 / 4.25	-1.251 / 0.11	-2.133 / 0.0	-2.133 / 0.0	-1.251 / 0.11	1.457 / 1.72	3.119 / 9.07	-0.557 / 0.23	-2.133 / 0.0	-0.557 / 0.23	-2.133 / 0.0	3.459 / 12.74	-2.133 / 0.0	-2.133 / 0.0	-0.152 / 0.34	-1.251 / 0.11	-1.251 / 0.11	-2.133 / 0.0	-1.251 / 0.11	-2.133 / 0.0
206	1.544 / 1.38	-1.021 / 0.11	4.782 / 35.06	0.078 / 0.32	-1.021 / 0.11	-1.819 / 0.0	-1.819 / 0.0	0.366 / 0.42	4.016 / 16.31	2.741 / 4.56	-1.819 / 0.0	1.813 / 1.8	-1.021 / 0.11	2.59 / 3.92	-1.819 / 0.0	-1.819 / 0.0	-1.819 / 0.0	-0.327 / 0.21	-1.819 / 0.0	2.157 / 2.54	-1.021 / 0.11	2.198 / 2.65	2.851 / 5.08	0.589 / 0.53	2.07 / 2.33	-1.819 / 0.0	3.614 / 10.91	-1.819 / 0.0	-1.819 / 0.0	-1.819 / 0.0	1.282 / 1.06	2.115 / 2.44	1.544 / 1.38	-1.021 / 0.11	-1.021 / 0.11	-1.819 / 0.0	-1.021 / 0.11	2.911 / 5.4	-1.819 / 0.0	-1.819 / 0.0	0.589 / 0.53	0.366 / 0.42	-1.819 / 0.0	-1.819 / 0.0	-1.819 / 0.0	-1.819 / 0.0
207	0.824 / 0.7	2.529 / 3.86	1.741 / 1.75	3.309 / 8.42	-1.863 / 0.0	-1.863 / 0.0	-1.863 / 0.0	4.157 / 19.65	3.769 / 13.33	3.532 / 10.53	1.741 / 1.75	0.131 / 0.35	-1.863 / 0.0	0.824 / 0.7	1.518 / 1.4	-1.863 / 0.0	0.824 / 0.7	-1.863 / 0.0	-1.863 / 0.0	-1.863 / 0.0	-1.863 / 0.0	1.518 / 1.4	2.839 / 5.26	1.923 / 2.11	-1.863 / 0.0	-1.863 / 0.0	3.981 / 16.49	-1.863 / 0.0	-1.863 / 0.0	-1.863 / 0.0	-1.863 / 0.0	0.824 / 0.7	1.518 / 1.4	-1.863 / 0.0	-1.863 / 0.0	-1.863 / 0.0	0.131 / 0.35	3.022 / 6.32	-1.863 / 0.0	-1.863 / 0.0	1.923 / 2.11	-1.863 / 0.0	0.131 / 0.35	0.131 / 0.35	-1.863 / 0.0	-1.863 / 0.0
208	0.99 / 1.28	2.29 / 4.69	3.15 / 11.1	0.99 / 1.28	0.873 / 1.14	0.873 / 1.14	1.566 / 2.28	2.705 / 7.11	-2.303 / 0.0	2.685 / 6.97	2.161 / 4.13	2.457 / 5.55	-2.303 / 0.0	-0.108 / 0.43	0.99 / 1.28	3.684 / 18.92	-0.108 / 0.43	2.507 / 5.83	-1.207 / 0.14	-2.303 / 0.0	-1.207 / 0.14	-0.514 / 0.28	1.358 / 1.85	-0.108 / 0.43	-1.207 / 0.14	3.236 / 12.09	-2.303 / 0.0	-2.303 / 0.0	-2.303 / 0.0	-2.303 / 0.0	-2.303 / 0.0	0.403 / 0.71	0.99 / 1.28	0.739 / 1.0	-1.207 / 0.14	-2.303 / 0.0	0.739 / 1.0	-1.207 / 0.14	-0.108 / 0.43	-2.303 / 0.0	-0.514 / 0.28	-0.514 / 0.28	-2.303 / 0.0	-2.303 / 0.0	2.554 / 6.12	-2.303 / 0.0
209	4.159 / 28.85	0.452 / 0.71	2.779 / 7.26	1.145 / 1.42	0.452 / 0.71	1.631 / 2.3	1.774 / 2.65	2.244 / 4.25	-2.247 / 0.0	1.263 / 1.59	0.675 / 0.88	-0.934 / 0.18	-2.247 / 0.0	1.012 / 1.24	-2.247 / 0.0	-2.247 / 0.0	0.857 / 1.06	0.675 / 0.88	2.11 / 3.72	1.012 / 1.24	1.899 / 3.01	3.396 / 13.45	1.631 / 2.3	0.675 / 0.88	-0.934 / 0.18	1.705 / 2.48	0.452 / 0.71	-2.247 / 0.0	-2.247 / 0.0	-2.247 / 0.0	-2.247 / 0.0	-0.241 / 0.35	2.677 / 6.55	-2.247 / 0.0	-2.247 / 0.0	-0.241 / 0.35	-0.241 / 0.35	2.157 / 3.89	2.649 / 6.37	-2.247 / 0.0	-2.247 / 0.0	-2.247 / 0.0	-2.247 / 0.0	-2.247 / 0.0	-2.247 / 0.0	-0.934 / 0.18
210	0.671 / 0.54	-1.758 / 0.0	0.383 / 0.41	1.482 / 1.22	-1.758 / 0.0	-1.758 / 0.0	1.682 / 1.49	0.383 / 0.41	4.646 / 28.86	2.175 / 2.44	4.563 / 26.56	1.23 / 0.95	-1.758 / 0.0	2.543 / 3.52	3.176 / 6.64	1.923 / 1.9	-0.716 / 0.14	3.327 / 7.72	-1.758 / 0.0	-0.716 / 0.14	-1.758 / 0.0	2.75 / 4.34	2.329 / 2.85	1.076 / 0.81	-1.758 / 0.0	-0.022 / 0.27	-1.758 / 0.0	-1.758 / 0.0	-0.716 / 0.14	-1.758 / 0.0	0.894 / 0.68	0.894 / 0.68	1.682 / 1.49	-1.758 / 0.0	-1.758 / 0.0	-1.758 / 0.0	-1.758 / 0.0	3.046 / 5.83	-1.758 / 0.0	-1.758 / 0.0	-1.758 / 0.0	-1.758 / 0.0	-1.758 / 0.0	-1.758 / 0.0	-1.758 / 0.0	-1.758 / 0.0
211	2.109 / 2.09	1.598 / 1.26	3.139 / 5.86	-1.668 / 0.0	1.886 / 1.67	-1.668 / 0.0	-1.668 / 0.0	1.193 / 0.84	-1.668 / 0.0	2.292 / 2.51	-1.668 / 0.0	-1.668 / 0.0	1.598 / 1.26	4.137 / 15.9	-1.668 / 0.0	-1.668 / 0.0	1.886 / 1.67	2.109 / 2.09	-1.668 / 0.0	-1.668 / 0.0	2.697 / 3.77	-1.668 / 0.0	1.886 / 1.67	-1.668 / 0.0	0.5 / 0.42	-1.668 / 0.0	1.886 / 1.67	-1.668 / 0.0	-1.668 / 0.0	-1.668 / 0.0	-1.668 / 0.0	2.292 / 2.51	3.934 / 12.97	-1.668 / 0.0	-1.668 / 0.0	-1.668 / 0.0	3.444 / 7.95	4.856 / 32.64	-1.668 / 0.0	-1.668 / 0.0	-1.668 / 0.0	1.598 / 1.26	-1.668 / 0.0	-1.668 / 0.0	-1.668 / 0.0	-1.668 / 0.0
212	-1.404 / 0.0	1.686 / 1.05	5.217 / 35.96	4.251 / 13.68	-1.404 / 0.0	-1.404 / 0.0	-1.404 / 0.0	1.84 / 1.23	-1.404 / 0.0	2.666 / 2.81	1.686 / 1.05	-1.404 / 0.0	-1.404 / 0.0	2.292 / 1.93	-1.404 / 0.0	-1.404 / 0.0	0.587 / 0.35	0.992 / 0.53	-1.404 / 0.0	-1.404 / 0.0	2.459 / 2.28	-1.404 / 0.0	4.068 / 11.4	2.292 / 1.93	-1.404 / 0.0	-1.404 / 0.0	-0.106 / 0.18	-1.404 / 0.0	-1.404 / 0.0	-1.404 / 0.0	-1.404 / 0.0	1.28 / 0.7	4.746 / 22.46	-1.404 / 0.0	-1.404 / 0.0	-1.404 / 0.0	-1.404 / 0.0	1.503 / 0.88	-1.404 / 0.0	-1.404 / 0.0	1.973 / 1.4	-1.404 / 0.0	-1.404 / 0.0	-0.106 / 0.18	-1.404 / 0.0	-1.404 / 0.0
213	1.409 / 1.26	1.632 / 1.58	3.873 / 14.83	2.856 / 5.36	-1.865 / 0.0	-1.865 / 0.0	0.023 / 0.32	1.815 / 1.89	0.716 / 0.63	1.122 / 0.95	3.201 / 7.57	0.716 / 0.63	-1.865 / 0.0	0.023 / 0.32	0.023 / 0.32	-1.865 / 0.0	-1.865 / 0.0	-1.865 / 0.0	-1.865 / 0.0	-1.865 / 0.0	0.023 / 0.32	-1.865 / 0.0	3.737 / 12.93	1.815 / 1.89	0.023 / 0.32	-1.865 / 0.0	3.319 / 8.52	-1.865 / 0.0	-1.865 / 0.0	-1.865 / 0.0	-1.865 / 0.0	1.632 / 1.58	4.083 / 18.3	0.023 / 0.32	-1.865 / 0.0	-1.865 / 0.0	0.023 / 0.32	3.974 / 16.4	-1.865 / 0.0	-1.865 / 0.0	1.969 / 2.21	0.023 / 0.32	1.122 / 0.95	-1.865 / 0.0	-1.865 / 0.0	-1.865 / 0.0
214	0.761 / 0.76	2.466 / 4.2	2.466 / 4.2	2.51 / 4.39	-2.011 / 0.0	-2.011 / 0.0	-2.011 / 0.0	1.86 / 2.29	2.871 / 6.3	3.549 / 12.4	-0.625 / 0.19	-0.625 / 0.19	-2.011 / 0.0	2.147 / 3.05	-2.011 / 0.0	-2.011 / 0.0	-0.625 / 0.19	2.265 / 3.44	-2.011 / 0.0	-2.011 / 0.0	0.761 / 0.76	3.665 / 13.93	2.147 / 3.05	1.773 / 2.1	-2.011 / 0.0	-0.625 / 0.19	2.265 / 3.44	-2.011 / 0.0	-2.011 / 0.0	-2.011 / 0.0	-2.011 / 0.0	1.773 / 2.1	2.265 / 3.44	-0.625 / 0.19	-2.011 / 0.0	-2.011 / 0.0	1.86 / 2.29	4.242 / 24.81	-2.011 / 0.0	-2.011 / 0.0	1.167 / 1.15	0.068 / 0.38	-2.011 / 0.0	0.473 / 0.57	-2.011 / 0.0	-2.011 / 0.0
215	-1.849 / 0.0	-1.849 / 0.0	2.378 / 3.27	3.396 / 9.07	-1.849 / 0.0	-0.187 / 0.25	2.115 / 2.52	2.991 / 6.05	4.428 / 25.44	2.452 / 3.53	0.911 / 0.76	-1.849 / 0.0	-1.849 / 0.0	1.892 / 2.02	1.892 / 2.02	1.422 / 1.26	-0.187 / 0.25	2.115 / 2.52	-1.849 / 0.0	-1.849 / 0.0	-1.849 / 0.0	3.032 / 6.3	3.309 / 8.31	2.378 / 3.27	-1.849 / 0.0	-1.849 / 0.0	3.619 / 11.34	-1.849 / 0.0	-1.849 / 0.0	-1.849 / 0.0	-1.849 / 0.0	0.506 / 0.5	2.452 / 3.53	-0.187 / 0.25	0.506 / 0.5	-1.849 / 0.0	-1.849 / 0.0	3.145 / 7.05	-1.849 / 0.0	-1.849 / 0.0	-1.849 / 0.0	-1.849 / 0.0	-1.849 / 0.0	-1.849 / 0.0	-1.849 / 0.0	-1.849 / 0.0
216	-0.026 / 0.31	0.667 / 0.62	3.375 / 9.35	3.65 / 12.31	1.765 / 1.87	-1.903 / 0.0	-0.026 / 0.31	0.667 / 0.62	-1.903 / 0.0	0.667 / 0.62	-1.903 / 0.0	-1.903 / 0.0	-1.903 / 0.0	2.538 / 4.05	-1.903 / 0.0	-1.903 / 0.0	1.36 / 1.25	-0.026 / 0.31	-0.72 / 0.16	-1.903 / 0.0	1.678 / 1.71	0.89 / 0.78	3.675 / 12.62	2.648 / 4.52	-0.72 / 0.16	-1.903 / 0.0	3.675 / 12.62	-0.72 / 0.16	-1.903 / 0.0	-1.903 / 0.0	-0.026 / 0.31	2.114 / 2.65	3.323 / 8.88	-1.903 / 0.0	-1.903 / 0.0	-1.903 / 0.0	1.765 / 1.87	4.008 / 17.6	-1.903 / 0.0	-1.903 / 0.0	2.576 / 4.21	-1.903 / 0.0	-0.72 / 0.16	-1.903 / 0.0	-1.903 / 0.0	-1.903 / 0.0
217	2.708 / 7.29	1.573 / 2.34	3.819 / 22.14	1.941 / 3.39	-0.624 / 0.26	-2.324 / 0.0	-2.324 / 0.0	1.941 / 3.39	2.672 / 7.03	1.941 / 3.39	3.065 / 10.42	0.985 / 1.3	0.762 / 1.04	2.42 / 5.47	0.762 / 1.04	-2.324 / 0.0	-0.624 / 0.26	1.322 / 1.82	-0.624 / 0.26	-0.624 / 0.26	-0.624 / 0.26	0.069 / 0.52	2.266 / 4.69	0.985 / 1.3	-2.324 / 0.0	-2.324 / 0.0	-2.324 / 0.0	-0.624 / 0.26	1.774 / 2.86	-2.324 / 0.0	0.475 / 0.78	1.679 / 2.6	2.959 / 9.38	0.475 / 0.78	-2.324 / 0.0	-0.624 / 0.26	2.084 / 3.91	0.069 / 0.52	-2.324 / 0.0	-2.324 / 0.0	-2.324 / 0.0	0.475 / 0.78	-2.324 / 0.0	-2.324 / 0.0	-2.324 / 0.0	-2.324 / 0.0
218	-1.52 / 0.07	-0.133 / 0.27	3.986 / 16.33	3.225 / 7.64	-1.852 / 0.0	-1.852 / 0.0	-0.421 / 0.2	2.523 / 3.78	3.251 / 7.84	1.525 / 1.39	2.541 / 3.85	-0.133 / 0.27	-1.852 / 0.0	1.253 / 1.06	1.881 / 1.99	-0.421 / 0.2	-1.852 / 0.0	-0.827 / 0.13	-1.852 / 0.0	-1.852 / 0.0	0.272 / 0.4	4.143 / 19.12	2.784 / 4.91	1.571 / 1.46	-0.421 / 0.2	-1.852 / 0.0	4.045 / 17.33	-1.852 / 0.0	-1.852 / 0.0	-1.852 / 0.0	-0.133 / 0.27	1.738 / 1.73	0.56 / 0.53	-1.852 / 0.0	-1.52 / 0.07	-1.52 / 0.07	-0.827 / 0.13	3.19 / 7.37	-1.852 / 0.0	-1.852 / 0.0	1.371 / 1.2	-1.852 / 0.0	-0.827 / 0.13	-1.52 / 0.07	-1.852 / 0.0	-1.852 / 0.0
219	1.36 / 2.29	2.027 / 4.45	2.65 / 8.3	2.72 / 8.9	-1.584 / 0.12	-2.513 / 0.0	1.124 / 1.81	2.266 / 5.66	3.306 / 16.0	1.635 / 3.01	1.507 / 2.65	1.189 / 1.93	-2.513 / 0.0	1.249 / 2.05	0.814 / 1.32	1.306 / 2.17	-1.584 / 0.12	1.055 / 1.68	-2.513 / 0.0	-0.891 / 0.24	-0.891 / 0.24	2.882 / 10.47	2.559 / 7.58	1.552 / 2.77	-0.891 / 0.24	1.461 / 2.53	1.36 / 2.29	-2.513 / 0.0	-2.513 / 0.0	-2.513 / 0.0	-2.513 / 0.0	1.189 / 1.93	1.36 / 2.29	-1.584 / 0.12	-1.584 / 0.12	-2.513 / 0.0	0.496 / 0.96	0.362 / 0.84	-2.513 / 0.0	-2.513 / 0.0	1.36 / 2.29	-0.891 / 0.24	1.055 / 1.68	0.208 / 0.72	-2.513 / 0.0	-2.513 / 0.0
220	1.437 / 1.5	2.381 / 3.86	0.744 / 0.75	2.987 / 7.07	-1.202 / 0.11	-2.014 / 0.0	-1.202 / 0.11	3.461 / 11.36	2.324 / 3.64	0.184 / 0.43	-0.104 / 0.32	0.995 / 0.96	-1.202 / 0.11	-2.014 / 0.0	2.232 / 3.32	-2.014 / 0.0	1.1 / 1.07	0.184 / 0.43	1.933 / 2.47	2.056 / 2.79	-0.509 / 0.21	-2.014 / 0.0	2.875 / 6.32	2.858 / 6.22	4.575 / 34.62	-2.014 / 0.0	2.487 / 4.29	-2.014 / 0.0	0.407 / 0.54	-2.014 / 0.0	-0.509 / 0.21	-0.509 / 0.21	-1.202 / 0.11	-2.014 / 0.0	-2.014 / 0.0	-2.014 / 0.0	-2.014 / 0.0	-2.014 / 0.0	-1.202 / 0.11	-2.014 / 0.0	2.487 / 4.29	-2.014 / 0.0	1.742 / 2.04	-2.014 / 0.0	0.407 / 0.54	-2.014 / 0.0
221	-1.734 / 0.0	-0.105 / 0.24	4.193 / 17.93	2.866 / 4.76	-1.734 / 0.0	-1.734 / 0.0	-0.798 / 0.12	1.282 / 0.98	-1.734 / 0.0	2.636 / 3.78	2.293 / 2.68	-0.798 / 0.12	-1.734 / 0.0	3.713 / 11.1	-1.734 / 0.0	-1.734 / 0.0	-0.798 / 0.12	0.994 / 0.73	-1.734 / 0.0	-1.734 / 0.0	0.589 / 0.49	2.729 / 4.15	3.361 / 7.8	2.916 / 5.0	-1.734 / 0.0	-1.734 / 0.0	2.147 / 2.32	-1.734 / 0.0	-1.734 / 0.0	-1.734 / 0.0	-1.734 / 0.0	3.191 / 6.59	3.21 / 6.71	-1.734 / 0.0	-1.734 / 0.0	-1.734 / 0.0	-0.105 / 0.24	4.158 / 17.32	-1.734 / 0.0	-1.734 / 0.0	3.134 / 6.22	-1.734 / 0.0	0.812 / 0.61	-1.734 / 0.0	-1.734 / 0.0	-1.734 / 0.0
222	-0.089 / 0.29	1.009 / 0.88	4.215 / 21.83	3.881 / 15.63	1.297 / 1.18	-1.91 / 0.0	1.009 / 0.88	2.955 / 6.19	-1.91 / 0.0	2.55 / 4.13	3.002 / 6.49	-1.91 / 0.0	-1.91 / 0.0	2.108 / 2.65	1.297 / 1.18	-1.91 / 0.0	0.604 / 0.59	0.604 / 0.59	-1.91 / 0.0	-1.91 / 0.0	0.604 / 0.59	0.604 / 0.59	3.312 / 8.85	2.619 / 4.42	-0.089 / 0.29	-1.91 / 0.0	2.108 / 2.65	-1.91 / 0.0	-1.91 / 0.0	-1.91 / 0.0	-1.91 / 0.0	1.702 / 1.77	3.739 / 13.57	-1.91 / 0.0	-1.91 / 0.0	-1.91 / 0.0	-1.91 / 0.0	2.475 / 3.83	-0.089 / 0.29	-1.91 / 0.0	-1.91 / 0.0	-1.91 / 0.0	0.604 / 0.59	-1.91 / 0.0	-1.91 / 0.0	-1.91 / 0.0
223	2.424 / 6.14	2.168 / 4.75	-0.317 / 0.4	2.081 / 4.36	-1.01 / 0.2	-2.436 / 0.0	0.6 / 0.99	2.209 / 4.95	3.523 / 18.42	2.545 / 6.93	2.574 / 7.13	-2.436 / 0.0	-2.436 / 0.0	1.935 / 3.76	0.089 / 0.59	-2.436 / 0.0	0.376 / 0.79	1.629 / 2.77	-0.317 / 0.4	2.035 / 4.16	0.376 / 0.79	1.823 / 3.37	2.126 / 4.55	2.357 / 5.74	0.376 / 0.79	0.089 / 0.59	0.376 / 0.79	-2.436 / 0.0	0.376 / 0.79	-2.436 / 0.0	-2.436 / 0.0	0.6 / 0.99	2.679 / 7.92	-2.436 / 0.0	-2.436 / 0.0	-2.436 / 0.0	-1.01 / 0.2	0.782 / 1.19	-2.436 / 0.0	-2.436 / 0.0	1.88 / 3.56	-2.436 / 0.0	0.376 / 0.79	0.782 / 1.19	-2.436 / 0.0	-2.436 / 0.0
224	-2.073 / 0.0	2.829 / 6.41	3.739 / 15.93	3.463 / 12.09	-2.073 / 0.0	-0.727 / 0.18	-0.727 / 0.18	3.08 / 8.24	-0.727 / 0.18	3.728 / 15.75	2.911 / 6.96	-2.073 / 0.0	-2.073 / 0.0	1.576 / 1.83	0.659 / 0.73	-2.073 / 0.0	-0.034 / 0.37	1.219 / 1.28	-2.073 / 0.0	-0.727 / 0.18	1.47 / 1.65	1.47 / 1.65	2.987 / 7.51	1.758 / 2.2	-2.073 / 0.0	1.671 / 2.01	-2.073 / 0.0	-2.073 / 0.0	-2.073 / 0.0	-2.073 / 0.0	-2.073 / 0.0	1.353 / 1.47	2.364 / 4.03	-0.727 / 0.18	-2.073 / 0.0	-2.073 / 0.0	0.372 / 0.55	-0.727 / 0.18	-2.073 / 0.0	-2.073 / 0.0	2.674 / 5.49	-2.073 / 0.0	1.353 / 1.47	0.372 / 0.55	0.659 / 0.73	-2.073 / 0.0
225	1.605 / 1.03	2.521 / 2.57	1.317 / 0.77	2.991 / 4.11	-1.462 / 0.0	0.219 / 0.26	0.912 / 0.51	3.685 / 8.23	-1.462 / 0.0	2.784 / 3.34	-1.462 / 0.0	-1.462 / 0.0	-1.462 / 0.0	2.298 / 2.06	1.317 / 0.77	-1.462 / 0.0	-1.462 / 0.0	0.219 / 0.26	-1.462 / 0.0	-1.462 / 0.0	-1.462 / 0.0	4.55 / 19.54	2.011 / 1.54	2.011 / 1.54	-1.462 / 0.0	0.219 / 0.26	4.91 / 28.02	-1.462 / 0.0	-1.462 / 0.0	-1.462 / 0.0	-1.462 / 0.0	0.219 / 0.26	0.912 / 0.51	-1.462 / 0.0	-1.462 / 0.0	-1.462 / 0.0	-1.462 / 0.0	4.773 / 24.42	-1.462 / 0.0	-1.462 / 0.0	-1.462 / 0.0	-1.462 / 0.0	-1.462 / 0.0	-1.462 / 0.0	-1.462 / 0.0	-1.462 / 0.0
226	1.519 / 2.34	1.217 / 1.73	0.687 / 1.02	2.543 / 6.5	-2.374 / 0.0	-2.374 / 0.0	-2.374 / 0.0	1.68 / 2.74	2.527 / 6.4	0.176 / 0.61	3.636 / 19.39	-2.374 / 0.0	1.328 / 1.93	0.687 / 1.02	2.427 / 5.79	-2.374 / 0.0	1.217 / 1.73	-0.517 / 0.3	0.949 / 1.32	-0.923 / 0.2	1.328 / 1.93	0.687 / 1.02	2.145 / 4.37	1.939 / 3.55	-0.923 / 0.2	-2.374 / 0.0	3.075 / 11.07	1.85 / 3.25	1.023 / 1.42	-2.374 / 0.0	-0.923 / 0.2	0.176 / 0.61	0.949 / 1.32	-2.374 / 0.0	-2.374 / 0.0	0.581 / 0.91	0.33 / 0.71	3.361 / 14.72	-2.374 / 0.0	-2.374 / 0.0	1.023 / 1.42	-2.374 / 0.0	-0.923 / 0.2	-2.374 / 0.0	-1.616 / 0.1	-2.374 / 0.0
227	2.205 / 2.46	2.36 / 2.87	1.107 / 0.82	2.023 / 2.05	-1.735 / 0.0	-1.735 / 0.0	-1.735 / 0.0	2.611 / 3.69	1.107 / 0.82	0.414 / 0.41	-1.735 / 0.0	-1.735 / 0.0	-1.735 / 0.0	2.716 / 4.1	-1.735 / 0.0	-1.735 / 0.0	1.8 / 1.64	2.023 / 2.05	-1.735 / 0.0	-1.735 / 0.0	0.414 / 0.41	1.107 / 0.82	3.304 / 7.38	2.205 / 2.46	-1.735 / 0.0	-1.735 / 0.0	3.71 / 11.07	-1.735 / 0.0	-1.735 / 0.0	-1.735 / 0.0	-1.735 / 0.0	1.107 / 0.82	1.512 / 1.23	0.414 / 0.41	-1.735 / 0.0	-1.735 / 0.0	2.36 / 2.87	5.218 / 50.0	-1.735 / 0.0	-1.735 / 0.0	-1.735 / 0.0	-1.735 / 0.0	0.414 / 0.41	1.512 / 1.23	-1.735 / 0.0	-1.735 / 0.0
228	-1.2 / 0.0	-1.2 / 0.0	3.904 / 7.89	5.688 / 46.99	-1.2 / 0.0	-1.2 / 0.0	-1.2 / 0.0	0.859 / 0.38	-1.2 / 0.0	-1.2 / 0.0	2.469 / 1.88	-1.2 / 0.0	-1.2 / 0.0	-1.2 / 0.0	4.867 / 20.68	-1.2 / 0.0	-1.2 / 0.0	-1.2 / 0.0	-1.2 / 0.0	-1.2 / 0.0	1.958 / 1.13	-1.2 / 0.0	3.995 / 8.65	-1.2 / 0.0	-1.2 / 0.0	-1.2 / 0.0	2.805 / 2.63	0.859 / 0.38	-1.2 / 0.0	-1.2 / 0.0	0.859 / 0.38	0.859 / 0.38	1.958 / 1.13	-1.2 / 0.0	-1.2 / 0.0	-1.2 / 0.0	0.859 / 0.38	1.553 / 0.75	-1.2 / 0.0	-1.2 / 0.0	-1.2 / 0.0	-1.2 / 0.0	3.693 / 6.39	-1.2 / 0.0	-1.2 / 0.0	-1.2 / 0.0
229	-1.045 / 0.0	-1.045 / 0.0	3.077 / 2.96	-1.045 / 0.0	1.467 / 0.59	1.467 / 0.59	-1.045 / 0.0	-1.045 / 0.0	-1.045 / 0.0	-1.045 / 0.0	-1.045 / 0.0	-1.045 / 0.0	-1.045 / 0.0	1.467 / 0.59	-1.045 / 0.0	-1.045 / 0.0	0.774 / 0.3	-1.045 / 0.0	-1.045 / 0.0	-1.045 / 0.0	0.774 / 0.3	4.852 / 17.46	2.384 / 1.48	-1.045 / 0.0	-1.045 / 0.0	1.467 / 0.59	1.873 / 0.89	-1.045 / 0.0	-1.045 / 0.0	-1.045 / 0.0	-1.045 / 0.0	0.774 / 0.3	2.854 / 2.37	-1.045 / 0.0	-1.045 / 0.0	0.774 / 0.3	-1.045 / 0.0	6.242 / 70.12	-1.045 / 0.0	-1.045 / 0.0	2.16 / 1.18	-1.045 / 0.0	-1.045 / 0.0	-1.045 / 0.0	-1.045 / 0.0	-1.045 / 0.0
230	1.693 / 2.16	2.316 / 4.02	0.307 / 0.54	3.69 / 15.89	-2.125 / 0.0	-2.091 / 0.05	4.093 / 23.79	3.69 / 15.89	-0.299 / 0.29	1.52 / 1.81	-2.091 / 0.05	1.205 / 1.32	-2.091 / 0.05	-2.091 / 0.05	1.087 / 1.18	-0.012 / 0.39	1.044 / 1.13	-0.145 / 0.34	0.106 / 0.44	-1.398 / 0.1	-0.482 / 0.25	2.386 / 4.32	2.099 / 3.24	2.822 / 6.67	-0.482 / 0.25	1.801 / 2.4	3.172 / 9.47	-1.398 / 0.1	-2.125 / 0.0	-2.125 / 0.0	-1.398 / 0.1	0.211 / 0.49	-0.145 / 0.34	-0.993 / 0.15	-0.145 / 0.34	-2.125 / 0.0	-1.398 / 0.1	0.307 / 0.54	-2.091 / 0.05	-2.125 / 0.0	-0.482 / 0.25	0.211 / 0.49	0.106 / 0.44	-2.091 / 0.05	0.211 / 0.49	-2.125 / 0.0
231	-0.657 / 0.15	1.828 / 1.83	3.699 / 11.93	4.802 / 35.93	1.54 / 1.38	-1.822 / 0.0	0.441 / 0.46	1.289 / 1.07	-1.822 / 0.0	0.036 / 0.31	0.036 / 0.31	0.036 / 0.31	-1.822 / 0.0	1.289 / 1.07	-0.657 / 0.15	-1.822 / 0.0	1.134 / 0.92	0.036 / 0.31	-1.822 / 0.0	-1.822 / 0.0	2.051 / 2.29	-1.822 / 0.0	3.938 / 15.14	3.403 / 8.87	-1.822 / 0.0	-1.822 / 0.0	2.176 / 2.6	-0.657 / 0.15	-1.822 / 0.0	-1.822 / 0.0	-1.822 / 0.0	2.115 / 2.45	3.294 / 7.95	-1.822 / 0.0	0.441 / 0.46	-1.822 / 0.0	0.036 / 0.31	1.908 / 1.99	-1.822 / 0.0	-1.822 / 0.0	1.289 / 1.07	0.441 / 0.46	-0.657 / 0.15	-1.822 / 0.0	-1.822 / 0.0	-1.822 / 0.0
232	1.895 / 2.8	0.914 / 1.05	1.425 / 1.75	3.39 / 12.5	-2.18 / 0.0	0.104 / 0.47	1.853 / 2.69	-0.59 / 0.23	-2.18 / 0.0	0.509 / 0.7	2.183 / 3.74	-2.18 / 0.0	-2.18 / 0.0	0.104 / 0.47	3.728 / 17.52	-2.18 / 0.0	1.662 / 2.22	1.282 / 1.52	-2.18 / 0.0	0.509 / 0.7	3.322 / 11.68	2.844 / 7.24	3.673 / 16.59	1.282 / 1.52	-2.18 / 0.0	2.013 / 3.15	-0.59 / 0.23	-2.18 / 0.0	-2.18 / 0.0	-2.18 / 0.0	-1.283 / 0.12	-0.59 / 0.23	2.355 / 4.44	-0.184 / 0.35	-2.18 / 0.0	-2.18 / 0.0	-0.59 / 0.23	1.808 / 2.57	-2.18 / 0.0	-2.18 / 0.0	0.104 / 0.47	-2.18 / 0.0	1.425 / 1.75	-0.184 / 0.35	0.509 / 0.7	-2.18 / 0.0
233	0.466 / 0.69	1.739 / 2.46	2.694 / 6.4	2.837 / 7.38	-1.48 / 0.1	-1.48 / 0.1	1.985 / 3.15	3.183 / 10.43	2.563 / 5.61	3.183 / 10.43	3.788 / 19.09	0.599 / 0.79	-2.207 / 0.0	1.515 / 1.97	2.157 / 3.74	1.739 / 2.46	-2.207 / 0.0	1.353 / 1.67	-2.207 / 0.0	-2.207 / 0.0	-1.48 / 0.1	2.412 / 4.82	2.304 / 4.33	2.046 / 3.35	-2.207 / 0.0	-0.094 / 0.39	2.075 / 3.44	-2.207 / 0.0	-2.207 / 0.0	-2.207 / 0.0	-2.207 / 0.0	1.611 / 2.17	-1.48 / 0.1	-0.787 / 0.2	-0.094 / 0.39	-2.207 / 0.0	-1.48 / 0.1	1.954 / 3.05	-2.207 / 0.0	-2.207 / 0.0	0.129 / 0.49	-0.094 / 0.39	-1.48 / 0.1	-1.48 / 0.1	-2.207 / 0.0	-2.207 / 0.0
234	-0.687 / 0.1	3.707 / 7.71	1.711 / 1.05	3.72 / 7.81	-1.377 / 0.0	-1.377 / 0.0	-0.687 / 0.1	4.993 / 27.9	3.732 / 7.9	4.133 / 11.81	1.878 / 1.24	-0.687 / 0.1	-1.377 / 0.0	-1.377 / 0.0	5.02 / 28.67	0.922 / 0.48	-1.377 / 0.0	-0.687 / 0.1	-1.377 / 0.0	0.006 / 0.19	-0.687 / 0.1	-0.687 / 0.1	1.798 / 1.14	2.309 / 1.9	0.922 / 0.48	0.922 / 0.48	-1.377 / 0.0	-1.377 / 0.0	-1.377 / 0.0	-1.377 / 0.0	-1.377 / 0.0	0.006 / 0.19	-1.377 / 0.0	-0.687 / 0.1	-1.377 / 0.0	-1.377 / 0.0	-1.377 / 0.0	-1.377 / 0.0	-1.377 / 0.0	-1.377 / 0.0	-1.377 / 0.0	-1.377 / 0.0	-1.377 / 0.0	-1.377 / 0.0	0.699 / 0.38	-1.377 / 0.0
235	-1.334 / 0.0	1.885 / 1.2	5.573 / 47.9	2.29 / 1.8	2.983 / 3.59	-1.334 / 0.0	-1.334 / 0.0	2.983 / 3.59	-1.334 / 0.0	2.801 / 2.99	-1.334 / 0.0	-1.334 / 0.0	-1.334 / 0.0	5.083 / 29.34	-1.334 / 0.0	-1.334 / 0.0	1.191 / 0.6	-1.334 / 0.0	2.578 / 2.4	1.885 / 1.2	1.191 / 0.6	-1.334 / 0.0	-1.334 / 0.0	-1.334 / 0.0	2.29 / 1.8	-1.334 / 0.0	-1.334 / 0.0	-1.334 / 0.0	-1.334 / 0.0	-1.334 / 0.0	-1.334 / 0.0	1.191 / 0.6	1.191 / 0.6	-1.334 / 0.0	-1.334 / 0.0	-1.334 / 0.0	1.191 / 0.6	-1.334 / 0.0	-1.334 / 0.0	-1.334 / 0.0	1.191 / 0.6	-1.334 / 0.0	1.191 / 0.6	-1.334 / 0.0	-1.334 / 0.0	-1.334 / 0.0
236	1.773 / 4.28	0.749 / 1.54	2.767 / 11.57	1.931 / 5.02	0.61 / 1.34	0.61 / 1.34	0.558 / 1.27	2.125 / 6.09	-1.693 / 0.13	2.021 / 5.48	1.657 / 3.81	0.749 / 1.54	-2.731 / 0.0	1.931 / 5.02	-2.386 / 0.07	1.918 / 4.95	-0.083 / 0.67	0.872 / 1.74	-0.777 / 0.33	-0.777 / 0.33	0.447 / 1.14	2.393 / 7.96	1.741 / 4.15	1.788 / 4.35	0.61 / 1.34	0.322 / 1.0	-0.189 / 0.6	-2.731 / 0.0	-2.731 / 0.0	-2.386 / 0.07	1.621 / 3.68	1.048 / 2.07	2.611 / 9.9	-2.386 / 0.07	-0.777 / 0.33	-2.731 / 0.0	0.012 / 0.74	-1.693 / 0.13	0.981 / 1.94	-2.386 / 0.07	1.485 / 3.21	-1.287 / 0.2	-0.777 / 0.33	-2.386 / 0.07	-1.693 / 0.13	-2.731 / 0.0
237	2.99 / 7.43	1.241 / 1.29	2.38 / 4.04	2.799 / 6.14	-2.06 / 0.0	-2.06 / 0.0	-2.06 / 0.0	1.359 / 1.45	4.73 / 42.33	1.464 / 1.62	-0.838 / 0.16	-2.06 / 0.0	-0.838 / 0.16	1.107 / 1.13	-0.838 / 0.16	-2.06 / 0.0	1.107 / 1.13	0.771 / 0.81	-0.145 / 0.32	0.548 / 0.65	1.241 / 1.29	0.26 / 0.48	1.995 / 2.75	1.359 / 1.45	0.26 / 0.48	0.26 / 0.48	3.289 / 10.02	-2.06 / 0.0	-0.145 / 0.32	-2.06 / 0.0	-2.06 / 0.0	1.241 / 1.29	2.457 / 4.36	-2.06 / 0.0	-2.06 / 0.0	-2.06 / 0.0	0.26 / 0.48	2.688 / 5.49	-2.06 / 0.0	-2.06 / 0.0	1.464 / 1.62	-2.06 / 0.0	0.548 / 0.65	-2.06 / 0.0	-2.06 / 0.0	-2.06 / 0.0
238	0.294 / 0.69	1.968 / 3.66	3.29 / 13.73	2.933 / 9.61	-0.112 / 0.46	-2.374 / 0.0	-2.374 / 0.0	2.14 / 4.35	2.692 / 7.55	2.527 / 6.41	2.14 / 4.35	-2.374 / 0.0	-2.374 / 0.0	0.987 / 1.37	0.582 / 0.92	2.286 / 5.03	0.582 / 0.92	1.498 / 2.29	-2.374 / 0.0	-0.805 / 0.23	1.68 / 2.75	2.373 / 5.49	2.527 / 6.41	0.987 / 1.37	-0.805 / 0.23	1.68 / 2.75	0.294 / 0.69	-2.374 / 0.0	-2.374 / 0.0	-0.112 / 0.46	-2.374 / 0.0	1.275 / 1.83	2.909 / 9.38	-0.805 / 0.23	-2.374 / 0.0	-2.374 / 0.0	-2.374 / 0.0	1.593 / 2.52	-2.374 / 0.0	-2.374 / 0.0	1.903 / 3.43	-2.374 / 0.0	0.294 / 0.69	-0.805 / 0.23	-2.374 / 0.0	-2.374 / 0.0
239	2.002 / 2.18	1.239 / 1.02	3.007 / 5.96	1.085 / 0.87	0.392 / 0.44	-0.707 / 0.15	-1.821 / 0.0	-1.821 / 0.0	2.626 / 4.07	3.354 / 8.43	1.596 / 1.45	1.239 / 1.02	-1.821 / 0.0	3.675 / 11.63	-1.821 / 0.0	-1.821 / 0.0	-1.821 / 0.0	-0.013 / 0.29	-0.707 / 0.15	-1.821 / 0.0	-0.013 / 0.29	2.512 / 3.63	2.661 / 4.22	-0.707 / 0.15	-1.821 / 0.0	-0.707 / 0.15	1.373 / 1.16	-1.821 / 0.0	-1.821 / 0.0	-1.821 / 0.0	-1.821 / 0.0	1.596 / 1.45	3.421 / 9.01	0.903 / 0.73	-1.821 / 0.0	-1.821 / 0.0	1.491 / 1.31	4.896 / 39.39	-1.821 / 0.0	-1.821 / 0.0	0.903 / 0.73	-0.707 / 0.15	-1.821 / 0.0	-1.821 / 0.0	-1.821 / 0.0	-1.821 / 0.0
240	-1.453 / 0.0	0.87 / 0.49	2.662 / 2.93	1.787 / 1.22	1.276 / 0.73	-1.453 / 0.0	-1.453 / 0.0	1.276 / 0.73	3.891 / 10.02	2.48 / 2.44	-1.453 / 0.0	-1.453 / 0.0	-1.453 / 0.0	0.177 / 0.24	0.177 / 0.24	-1.453 / 0.0	-1.453 / 0.0	1.276 / 0.73	-1.453 / 0.0	-1.453 / 0.0	0.177 / 0.24	4.559 / 19.56	3.01 / 4.16	0.87 / 0.49	-1.453 / 0.0	-1.453 / 0.0	3.313 / 5.62	-1.453 / 0.0	-1.453 / 0.0	-1.453 / 0.0	-1.453 / 0.0	1.969 / 1.47	2.816 / 3.42	1.276 / 0.73	-1.453 / 0.0	-1.453 / 0.0	-1.453 / 0.0	5.381 / 44.5	-1.453 / 0.0	-1.453 / 0.0	-1.453 / 0.0	-1.453 / 0.0	-1.453 / 0.0	-1.453 / 0.0	-1.453 / 0.0	-1.453 / 0.0
241	-1.493 / 0.0	1.069 / 0.62	4.436 / 18.01	2.168 / 1.86	1.762 / 1.24	-1.493 / 0.0	-1.493 / 0.0	-1.493 / 0.0	-1.493 / 0.0	3.634 / 8.07	-1.493 / 0.0	-1.493 / 0.0	-1.493 / 0.0	4.733 / 24.22	-1.493 / 0.0	-1.493 / 0.0	1.069 / 0.62	-1.493 / 0.0	1.069 / 0.62	2.455 / 2.48	3.015 / 4.35	1.069 / 0.62	3.266 / 5.59	1.069 / 0.62	-1.493 / 0.0	-1.493 / 0.0	-1.493 / 0.0	-1.493 / 0.0	-1.493 / 0.0	-1.493 / 0.0	-1.493 / 0.0	3.842 / 9.94	3.372 / 6.21	-1.493 / 0.0	-1.493 / 0.0	1.069 / 0.62	-1.493 / 0.0	4.204 / 14.29	-1.493 / 0.0	-1.493 / 0.0	-1.493 / 0.0	-1.493 / 0.0	-1.493 / 0.0	-1.493 / 0.0	-1.493 / 0.0	-1.493 / 0.0
242	2.194 / 2.56	-1.788 / 0.0	4.462 / 24.79	3.175 / 6.84	1.095 / 0.85	-1.788 / 0.0	-1.788 / 0.0	1.788 / 1.71	1.788 / 1.71	3.398 / 8.55	1.095 / 0.85	-1.788 / 0.0	-1.788 / 0.0	-1.788 / 0.0	-1.788 / 0.0	1.095 / 0.85	1.788 / 1.71	-1.788 / 0.0	1.095 / 0.85	4.353 / 22.22	2.481 / 3.42	-1.788 / 0.0	3.041 / 5.98	2.194 / 2.56	3.493 / 9.4	-1.788 / 0.0	-1.788 / 0.0	-1.788 / 0.0	-1.788 / 0.0	-1.788 / 0.0	-1.788 / 0.0	1.095 / 0.85	1.095 / 0.85	-1.788 / 0.0	-1.788 / 0.0	-1.788 / 0.0	1.788 / 1.71	-1.788 / 0.0	-1.788 / 0.0	-1.788 / 0.0	-1.788 / 0.0	1.095 / 0.85	1.095 / 0.85	-1.788 / 0.0	-1.788 / 0.0	-1.788 / 0.0
243	1.892 / 3.13	2.329 / 4.84	0.067 / 0.5	1.502 / 2.12	-1.542 / 0.1	-2.294 / 0.0	1.23 / 1.61	3.073 / 10.19	3.594 / 17.15	1.348 / 1.82	3.651 / 18.16	-2.294 / 0.0	-2.294 / 0.0	1.348 / 1.82	0.067 / 0.5	1.79 / 2.83	0.067 / 0.5	0.943 / 1.21	-2.294 / 0.0	-2.294 / 0.0	2.196 / 4.24	0.404 / 0.71	2.121 / 3.94	1.924 / 3.23	2.789 / 7.67	1.402 / 1.92	1.636 / 2.42	-2.294 / 0.0	-2.294 / 0.0	-2.294 / 0.0	-1.542 / 0.1	0.067 / 0.5	1.984 / 3.43	-1.542 / 0.1	-2.294 / 0.0	-2.294 / 0.0	-0.156 / 0.4	-2.294 / 0.0	-0.849 / 0.2	-2.294 / 0.0	0.76 / 1.01	-2.294 / 0.0	1.954 / 3.33	-0.849 / 0.2	-1.542 / 0.1	-2.294 / 0.0
244	2.069 / 3.66	2.332 / 4.76	2.945 / 8.79	2.252 / 4.4	3.063 / 9.89	-2.273 / 0.0	-0.233 / 0.37	1.964 / 3.3	-0.233 / 0.37	2.475 / 5.49	-0.233 / 0.37	-2.273 / 0.0	-0.233 / 0.37	3.201 / 11.36	-2.273 / 0.0	-2.273 / 0.0	0.865 / 1.1	1.846 / 2.93	-2.273 / 0.0	-2.273 / 0.0	0.46 / 0.73	0.46 / 0.73	2.762 / 7.33	2.165 / 4.03	-2.273 / 0.0	-2.273 / 0.0	-0.233 / 0.37	-2.273 / 0.0	-2.273 / 0.0	0.46 / 0.73	-2.273 / 0.0	2.539 / 5.86	2.711 / 6.96	-0.233 / 0.37	-2.273 / 0.0	-2.273 / 0.0	2.406 / 5.13	2.902 / 8.42	-2.273 / 0.0	-2.273 / 0.0	-0.233 / 0.37	-0.233 / 0.37	-2.273 / 0.0	0.865 / 1.1	-0.233 / 0.37	-2.273 / 0.0
245	0.476 / 0.72	2.992 / 8.95	2.524 / 5.61	3.427 / 13.83	-0.217 / 0.36	1.693 / 2.44	-0.91 / 0.18	3.167 / 10.67	-1.603 / 0.09	2.008 / 3.35	0.343 / 0.63	1.831 / 2.8	-1.603 / 0.09	-0.91 / 0.18	1.488 / 1.99	3.965 / 23.69	0.882 / 1.08	1.616 / 2.26	-2.248 / 0.0	-1.603 / 0.09	0.594 / 0.81	-1.603 / 0.09	1.923 / 3.07	2.06 / 3.53	-0.91 / 0.18	1.693 / 2.44	-1.603 / 0.09	-2.248 / 0.0	-2.248 / 0.0	-1.603 / 0.09	-0.505 / 0.27	0.188 / 0.54	1.575 / 2.17	-1.603 / 0.09	-0.91 / 0.18	-2.248 / 0.0	-0.91 / 0.18	-2.248 / 0.0	2.54 / 5.7	-2.248 / 0.0	0.006 / 0.45	-1.603 / 0.09	-1.603 / 0.09	0.699 / 0.9	-2.248 / 0.0	-2.248 / 0.0
246	-0.495 / 0.25	1.351 / 1.57	2.981 / 8.0	4.375 / 32.26	-1.593 / 0.08	-2.144 / 0.0	1.542 / 1.9	2.534 / 5.12	-2.144 / 0.0	1.841 / 2.56	3.377 / 11.88	-2.144 / 0.0	-0.207 / 0.33	1.179 / 1.32	2.396 / 4.46	0.604 / 0.74	-1.593 / 0.08	0.353 / 0.58	-2.144 / 0.0	-0.9 / 0.17	2.319 / 4.13	-0.9 / 0.17	2.581 / 5.36	1.739 / 2.31	0.016 / 0.41	-0.9 / 0.17	1.24 / 1.4	-2.144 / 0.0	-2.144 / 0.0	-2.144 / 0.0	-2.144 / 0.0	0.709 / 0.83	1.403 / 1.65	-1.593 / 0.08	-0.9 / 0.17	-2.144 / 0.0	0.353 / 0.58	1.498 / 1.82	-2.144 / 0.0	-2.144 / 0.0	1.841 / 2.56	-1.593 / 0.08	2.813 / 6.77	-0.495 / 0.25	-2.144 / 0.0	-2.144 / 0.0
247	-1.494 / 0.0	-1.494 / 0.0	4.581 / 20.83	1.873 / 1.39	1.468 / 0.93	-1.494 / 0.0	-1.494 / 0.0	1.468 / 0.93	3.719 / 8.8	1.468 / 0.93	1.468 / 0.93	1.468 / 0.93	1.468 / 0.93	3.953 / 11.11	-1.494 / 0.0	-1.494 / 0.0	-1.494 / 0.0	-1.494 / 0.0	-1.494 / 0.0	-1.494 / 0.0	0.775 / 0.46	-1.494 / 0.0	2.566 / 2.78	-1.494 / 0.0	1.468 / 0.93	-1.494 / 0.0	1.468 / 0.93	1.468 / 0.93	1.873 / 1.39	-1.494 / 0.0	-1.494 / 0.0	-1.494 / 0.0	4.8 / 25.93	-1.494 / 0.0	-1.494 / 0.0	-1.494 / 0.0	-1.494 / 0.0	4.488 / 18.98	-1.494 / 0.0	-1.494 / 0.0	-1.494 / 0.0	-1.494 / 0.0	-1.494 / 0.0	-1.494 / 0.0	-1.494 / 0.0	-1.494 / 0.0
248	1.659 / 2.85	0.118 / 0.61	3.114 / 12.22	3.747 / 23.01	-0.98 / 0.2	0.812 / 1.22	1.322 / 2.04	0.812 / 1.22	-2.435 / 0.0	-0.287 / 0.41	2.912 / 9.98	2.387 / 5.91	-0.98 / 0.2	-0.287 / 0.41	-2.435 / 0.0	1.217 / 1.83	0.812 / 1.22	1.964 / 3.87	-2.435 / 0.0	-0.287 / 0.41	-0.98 / 0.2	1.322 / 2.04	2.278 / 5.3	1.964 / 3.87	-2.435 / 0.0	0.812 / 1.22	2.198 / 4.89	-0.98 / 0.2	-2.435 / 0.0	-2.435 / 0.0	0.118 / 0.61	1.585 / 2.65	1.659 / 2.85	0.118 / 0.61	-2.435 / 0.0	0.629 / 1.02	-2.435 / 0.0	1.792 / 3.26	-2.435 / 0.0	-2.435 / 0.0	1.659 / 2.85	-0.287 / 0.41	-0.287 / 0.41	-2.435 / 0.0	-2.435 / 0.0	-2.435 / 0.0
249	3.496 / 6.02	1.887 / 1.2	4.138 / 11.45	1.194 / 0.6	1.887 / 1.2	-1.337 / 0.0	-1.337 / 0.0	-1.337 / 0.0	-1.337 / 0.0	-1.337 / 0.0	-1.337 / 0.0	-1.337 / 0.0	-1.337 / 0.0	3.592 / 6.63	-1.337 / 0.0	-1.337 / 0.0	1.887 / 1.2	-1.337 / 0.0	1.194 / 0.6	-1.337 / 0.0	-1.337 / 0.0	-1.337 / 0.0	2.803 / 3.01	-1.337 / 0.0	-1.337 / 0.0	-1.337 / 0.0	3.14 / 4.22	1.194 / 0.6	-1.337 / 0.0	-1.337 / 0.0	-1.337 / 0.0	2.58 / 2.41	1.887 / 1.2	-1.337 / 0.0	-1.337 / 0.0	1.194 / 0.6	2.293 / 1.81	5.748 / 57.23	-1.337 / 0.0	-1.337 / 0.0	-1.337 / 0.0	-1.337 / 0.0	-1.337 / 0.0	-1.337 / 0.0	-1.337 / 0.0	-1.337 / 0.0
250	4.191 / 20.5	2.011 / 2.32	-1.871 / 0.0	-0.554 / 0.18	-1.871 / 0.0	2.704 / 4.63	1.643 / 1.6	2.279 / 3.03	3.777 / 13.55	2.154 / 2.67	1.643 / 1.6	-1.871 / 0.0	-1.871 / 0.0	-0.554 / 0.18	2.279 / 3.03	2.085 / 2.5	-1.871 / 0.0	1.392 / 1.25	2.337 / 3.21	2.582 / 4.1	-1.871 / 0.0	4.503 / 27.99	-1.871 / 0.0	1.238 / 1.07	0.545 / 0.53	2.085 / 2.5	1.931 / 2.14	-1.871 / 0.0	-1.871 / 0.0	-1.871 / 0.0	-1.871 / 0.0	-1.871 / 0.0	-1.871 / 0.0	0.139 / 0.36	-1.871 / 0.0	-1.871 / 0.0	-0.554 / 0.18	-1.871 / 0.0	-1.871 / 0.0	-1.871 / 0.0	-0.554 / 0.18	-1.871 / 0.0	-1.871 / 0.0	-0.554 / 0.18	0.545 / 0.53	-1.871 / 0.0
251	2.546 / 5.83	2.83 / 7.74	3.198 / 11.19	0.227 / 0.57	0.227 / 0.57	-1.565 / 0.1	0.515 / 0.76	2.53 / 5.74	3.639 / 17.4	3.18 / 10.99	2.307 / 4.59	-0.871 / 0.19	-2.263 / 0.0	3.145 / 10.61	2.753 / 7.17	0.381 / 0.67	1.526 / 2.1	0.045 / 0.48	-2.263 / 0.0	1.143 / 1.43	-2.263 / 0.0	-0.466 / 0.29	1.38 / 1.82	1.803 / 2.77	-2.263 / 0.0	1.208 / 1.53	1.074 / 1.34	-2.263 / 0.0	-0.871 / 0.19	-2.263 / 0.0	-0.466 / 0.29	0.833 / 1.05	0.381 / 0.67	-0.871 / 0.19	-2.263 / 0.0	-2.263 / 0.0	0.045 / 0.48	-0.871 / 0.19	-2.263 / 0.0	-2.263 / 0.0	-0.178 / 0.38	-2.263 / 0.0	-2.263 / 0.0	0.227 / 0.57	-1.565 / 0.1	-2.263 / 0.0
252	0.505 / 0.61	-0.006 / 0.37	4.629 / 37.91	3.623 / 13.87	0.687 / 0.74	-2.051 / 0.0	-1.105 / 0.12	2.392 / 4.05	0.687 / 0.74	2.073 / 2.94	2.451 / 4.29	1.38 / 1.47	-2.051 / 0.0	2.073 / 2.94	-2.051 / 0.0	-2.051 / 0.0	-2.051 / 0.0	-0.006 / 0.37	-2.051 / 0.0	-2.051 / 0.0	0.841 / 0.86	0.687 / 0.74	2.847 / 6.38	2.114 / 3.07	2.191 / 3.31	-2.051 / 0.0	1.534 / 1.72	-2.051 / 0.0	-2.051 / 0.0	-2.051 / 0.0	1.46 / 1.6	1.786 / 2.21	2.787 / 6.01	-2.051 / 0.0	-1.105 / 0.12	-2.051 / 0.0	-0.411 / 0.25	0.687 / 0.74	-2.051 / 0.0	-1.105 / 0.12	1.293 / 1.35	-1.105 / 0.12	0.975 / 0.98	-2.051 / 0.0	-2.051 / 0.0	-2.051 / 0.0
253	1.937 / 1.79	1.467 / 1.12	1.803 / 1.56	2.054 / 2.01	-1.685 / 0.0	-1.685 / 0.0	-1.685 / 0.0	2.565 / 3.35	4.932 / 35.71	1.937 / 1.79	-1.685 / 0.0	0.55 / 0.45	-1.685 / 0.0	-1.685 / 0.0	-1.685 / 0.0	-0.143 / 0.22	-1.685 / 0.0	0.956 / 0.67	-0.143 / 0.22	-0.143 / 0.22	-1.685 / 0.0	2.16 / 2.23	2.565 / 3.35	1.937 / 1.79	-0.143 / 0.22	-1.685 / 0.0	4.368 / 20.31	0.55 / 0.45	0.956 / 0.67	-1.685 / 0.0	-1.685 / 0.0	0.956 / 0.67	1.937 / 1.79	-1.685 / 0.0	-1.685 / 0.0	-1.685 / 0.0	-1.685 / 0.0	4.3 / 18.97	-1.685 / 0.0	-1.685 / 0.0	-0.143 / 0.22	-0.143 / 0.22	-1.685 / 0.0	-1.685 / 0.0	-1.685 / 0.0	-1.685 / 0.0
254	-1.968 / 0.0	1.996 / 2.51	3.742 / 14.38	0.292 / 0.46	-1.968 / 0.0	0.515 / 0.57	-0.401 / 0.23	3.139 / 7.88	0.004 / 0.34	3.405 / 10.27	2.643 / 4.79	1.613 / 1.71	-1.095 / 0.11	2.461 / 4.0	2.461 / 4.0	4.582 / 33.33	-1.968 / 0.0	2.307 / 3.42	-1.968 / 0.0	-1.968 / 0.0	-0.401 / 0.23	-1.968 / 0.0	1.103 / 1.03	0.292 / 0.46	-1.968 / 0.0	1.95 / 2.4	-1.095 / 0.11	-1.968 / 0.0	-1.968 / 0.0	-1.968 / 0.0	-1.968 / 0.0	1.39 / 1.37	2.163 / 2.97	0.004 / 0.34	-1.095 / 0.11	-1.968 / 0.0	-0.401 / 0.23	0.004 / 0.34	-1.968 / 0.0	-1.968 / 0.0	0.985 / 0.91	-0.401 / 0.23	-1.968 / 0.0	-1.968 / 0.0	1.303 / 1.26	-1.968 / 0.0
255	1.967 / 2.83	2.868 / 6.96	3.091 / 8.7	3.891 / 19.35	-2.116 / 0.0	0.501 / 0.65	-0.598 / 0.22	3.41 / 11.96	1.348 / 1.52	3.013 / 8.04	-0.598 / 0.22	1.194 / 1.3	-2.116 / 0.0	-0.598 / 0.22	-2.116 / 0.0	-2.116 / 0.0	-2.116 / 0.0	1.482 / 1.74	-0.598 / 0.22	0.501 / 0.65	1.194 / 1.3	-2.116 / 0.0	3.428 / 12.17	2.734 / 6.09	0.501 / 0.65	0.095 / 0.43	0.789 / 0.87	-2.116 / 0.0	-2.116 / 0.0	-2.116 / 0.0	-2.116 / 0.0	0.789 / 0.87	3.14 / 9.13	-2.116 / 0.0	-2.116 / 0.0	-2.116 / 0.0	-0.598 / 0.22	0.501 / 0.65	-2.116 / 0.0	-2.116 / 0.0	1.012 / 1.09	-0.598 / 0.22	-0.598 / 0.22	-0.598 / 0.22	1.194 / 1.3	-2.116 / 0.0
256	1.367 / 1.75	3.338 / 12.54	1.608 / 2.22	3.512 / 14.92	-2.235 / 0.0	-2.235 / 0.0	-1.031 / 0.16	2.819 / 7.46	0.067 / 0.48	3.457 / 14.13	0.578 / 0.79	-0.338 / 0.32	-2.235 / 0.0	2.819 / 7.46	0.761 / 0.95	-2.235 / 0.0	-0.338 / 0.32	1.534 / 2.06	-2.235 / 0.0	-2.235 / 0.0	0.761 / 0.95	1.534 / 2.06	2.706 / 6.67	1.802 / 2.7	-2.235 / 0.0	0.067 / 0.48	0.761 / 0.95	-2.235 / 0.0	-2.235 / 0.0	-2.235 / 0.0	-2.235 / 0.0	2.06 / 3.49	2.104 / 3.65	-1.031 / 0.16	-2.235 / 0.0	-2.235 / 0.0	0.915 / 1.11	1.534 / 2.06	-2.235 / 0.0	-2.235 / 0.0	1.677 / 2.38	-2.235 / 0.0	2.706 / 6.67	0.578 / 0.79	-0.338 / 0.32	-2.235 / 0.0
257	1.33 / 1.46	-2.09 / 0.0	0.52 / 0.65	2.689 / 5.66	-2.09 / 0.0	-2.09 / 0.0	-2.09 / 0.0	2.66 / 5.5	4.549 / 36.41	0.925 / 0.97	2.269 / 3.72	2.078 / 3.07	0.743 / 0.81	0.52 / 0.65	1.966 / 2.75	-0.867 / 0.16	-0.867 / 0.16	0.52 / 0.65	0.52 / 0.65	1.531 / 1.78	-2.09 / 0.0	3.843 / 17.96	1.698 / 2.1	1.531 / 1.78	2.311 / 3.88	-0.867 / 0.16	2.129 / 3.24	-2.09 / 0.0	-2.09 / 0.0	-0.867 / 0.16	1.906 / 2.59	0.743 / 0.81	1.079 / 1.13	-0.867 / 0.16	-2.09 / 0.0	-2.09 / 0.0	-2.09 / 0.0	-0.867 / 0.16	-0.867 / 0.16	-2.09 / 0.0	0.232 / 0.49	-2.09 / 0.0	-0.867 / 0.16	-2.09 / 0.0	-2.09 / 0.0	-2.09 / 0.0
258	1.192 / 2.58	2.451 / 9.09	2.652 / 11.11	1.818 / 4.83	0.696 / 1.57	-1.943 / 0.11	1.192 / 2.58	2.861 / 13.69	-0.845 / 0.34	1.458 / 3.37	-1.943 / 0.11	-1.943 / 0.11	-1.25 / 0.22	1.353 / 3.03	-2.805 / 0.0	-1.943 / 0.11	0.622 / 1.46	0.622 / 1.46	0.136 / 0.9	-0.557 / 0.45	1.276 / 2.81	-0.334 / 0.56	1.001 / 2.13	1.907 / 5.27	1.612 / 3.93	1.052 / 2.24	0.455 / 1.23	-1.943 / 0.11	-2.805 / 0.0	-2.805 / 0.0	-2.805 / 0.0	1.424 / 3.25	1.148 / 2.47	-1.25 / 0.22	0.455 / 1.23	-2.805 / 0.0	1.794 / 4.71	0.136 / 0.9	-0.152 / 0.67	-2.805 / 0.0	0.622 / 1.46	0.89 / 1.91	0.003 / 0.79	1.192 / 2.58	1.72 / 4.38	-2.805 / 0.0
259	-1.661 / 0.0	2.634 / 3.51	3.858 / 11.93	4.069 / 14.74	0.331 / 0.35	-1.661 / 0.0	-1.661 / 0.0	3.165 / 5.96	-1.661 / 0.0	3.858 / 11.93	1.025 / 0.7	0.331 / 0.35	-1.661 / 0.0	2.729 / 3.86	1.43 / 1.05	-1.661 / 0.0	-1.661 / 0.0	-1.661 / 0.0	-1.661 / 0.0	-1.661 / 0.0	-1.661 / 0.0	1.718 / 1.4	3.467 / 8.07	1.718 / 1.4	0.331 / 0.35	-1.661 / 0.0	2.123 / 2.11	-1.661 / 0.0	-1.661 / 0.0	-1.661 / 0.0	-1.661 / 0.0	1.718 / 1.4	3.59 / 9.12	0.331 / 0.35	-1.661 / 0.0	-1.661 / 0.0	-1.661 / 0.0	4.426 / 21.05	-1.661 / 0.0	-1.661 / 0.0	-1.661 / 0.0	-1.661 / 0.0	-1.661 / 0.0	0.331 / 0.35	-1.661 / 0.0	-1.661 / 0.0
260	-1.726 / 0.0	-1.726 / 0.0	3.959 / 14.08	3.924 / 13.59	1.508 / 1.21	-1.726 / 0.0	-1.726 / 0.0	1.69 / 1.46	-1.726 / 0.0	3.034 / 5.58	-0.102 / 0.24	-0.102 / 0.24	-0.102 / 0.24	3.536 / 9.22	-1.726 / 0.0	-1.726 / 0.0	0.592 / 0.49	1.285 / 0.97	-1.726 / 0.0	-1.726 / 0.0	2.732 / 4.13	1.285 / 0.97	4.161 / 17.23	0.997 / 0.73	-1.726 / 0.0	-1.726 / 0.0	1.69 / 1.46	-1.726 / 0.0	-1.726 / 0.0	-1.726 / 0.0	-1.726 / 0.0	3.076 / 5.83	3.231 / 6.8	-1.726 / 0.0	-0.102 / 0.24	-1.726 / 0.0	-1.726 / 0.0	3.959 / 14.08	-1.726 / 0.0	-1.726 / 0.0	-1.726 / 0.0	-0.102 / 0.24	1.285 / 0.97	-1.726 / 0.0	-1.726 / 0.0	-1.726 / 0.0
261	-1.984 / 0.0	3.123 / 7.87	3.584 / 12.49	3.049 / 7.31	0.82 / 0.79	0.954 / 0.9	-1.984 / 0.0	3.905 / 17.21	-1.984 / 0.0	2.34 / 3.6	1.647 / 1.8	-1.984 / 0.0	-1.125 / 0.11	1.708 / 1.91	3.937 / 17.77	0.954 / 0.9	-1.125 / 0.11	1.177 / 1.12	-1.984 / 0.0	-1.125 / 0.11	-0.432 / 0.22	-1.984 / 0.0	2.43 / 3.94	2.512 / 4.27	-1.984 / 0.0	1.708 / 1.91	-1.984 / 0.0	-1.984 / 0.0	-1.984 / 0.0	-1.984 / 0.0	-1.984 / 0.0	1.514 / 1.57	3.293 / 9.34	0.484 / 0.56	1.819 / 2.14	-1.984 / 0.0	1.272 / 1.24	-1.984 / 0.0	-1.984 / 0.0	-1.984 / 0.0	-1.984 / 0.0	-1.125 / 0.11	-0.432 / 0.22	-0.027 / 0.34	-1.125 / 0.11	-1.984 / 0.0
262	1.682 / 2.1	1.299 / 1.43	0.893 / 0.96	3.045 / 8.21	-2.105 / 0.0	-2.105 / 0.0	-1.409 / 0.1	2.28 / 3.82	3.709 / 15.95	1.481 / 1.72	3.186 / 9.46	-1.409 / 0.1	-2.105 / 0.0	0.989 / 1.05	2.056 / 3.06	-0.311 / 0.29	-0.716 / 0.19	1.769 / 2.29	-2.105 / 0.0	-2.105 / 0.0	0.382 / 0.57	2.228 / 3.63	3.123 / 8.88	1.635 / 2.01	-0.716 / 0.19	0.382 / 0.57	3.225 / 9.84	-1.409 / 0.1	-2.105 / 0.0	-2.105 / 0.0	-2.105 / 0.0	1.363 / 1.53	1.958 / 2.77	-0.716 / 0.19	-2.105 / 0.0	-2.105 / 0.0	-0.023 / 0.38	3.822 / 17.86	-2.105 / 0.0	-2.105 / 0.0	0.2 / 0.48	-2.105 / 0.0	-0.311 / 0.29	-2.105 / 0.0	-2.105 / 0.0	-2.105 / 0.0
263	2.299 / 3.57	0.139 / 0.41	2.912 / 6.59	1.813 / 2.2	0.139 / 0.41	-0.959 / 0.14	0.139 / 0.41	-0.266 / 0.27	1.606 / 1.79	0.65 / 0.69	0.427 / 0.55	0.987 / 0.96	-2.019 / 0.0	2.337 / 3.71	-2.019 / 0.0	-2.019 / 0.0	-2.019 / 0.0	1.606 / 1.79	-2.019 / 0.0	-0.959 / 0.14	-0.959 / 0.14	4.188 / 23.63	1.813 / 2.2	0.427 / 0.55	-2.019 / 0.0	-2.019 / 0.0	1.526 / 1.65	0.987 / 0.96	0.65 / 0.69	-2.019 / 0.0	2.537 / 4.53	0.427 / 0.55	1.12 / 1.1	-0.266 / 0.27	-2.019 / 0.0	1.813 / 2.2	-0.266 / 0.27	4.643 / 37.23	-2.019 / 0.0	-0.266 / 0.27	-2.019 / 0.0	-2.019 / 0.0	-2.019 / 0.0	-2.019 / 0.0	-0.959 / 0.14	-2.019 / 0.0
264	-1.827 / 0.0	-0.094 / 0.27	3.34 / 8.37	1.778 / 1.75	1.778 / 1.75	-1.827 / 0.0	-1.827 / 0.0	2.647 / 4.18	-1.827 / 0.0	2.509 / 3.64	1.698 / 1.62	-1.827 / 0.0	2.208 / 2.7	1.852 / 1.89	1.611 / 1.48	-1.827 / 0.0	2.157 / 2.56	2.348 / 3.1	-0.787 / 0.13	0.599 / 0.54	2.614 / 4.05	-1.827 / 0.0	4.073 / 17.41	2.768 / 4.72	0.311 / 0.4	-1.827 / 0.0	0.311 / 0.4	-1.827 / 0.0	-1.827 / 0.0	-1.827 / 0.0	-1.827 / 0.0	0.822 / 0.67	4.837 / 37.38	-1.827 / 0.0	-1.827 / 0.0	-0.787 / 0.13	0.311 / 0.4	-0.787 / 0.13	-1.827 / 0.0	-1.827 / 0.0	-0.787 / 0.13	-1.827 / 0.0	-0.787 / 0.13	-1.827 / 0.0	-1.827 / 0.0	-1.827 / 0.0
265	1.022 / 1.11	-0.924 / 0.16	2.334 / 4.12	2.167 / 3.49	0.462 / 0.63	-2.127 / 0.0	-0.924 / 0.16	2.167 / 3.49	2.687 / 5.86	1.715 / 2.22	-2.127 / 0.0	-2.127 / 0.0	-0.231 / 0.32	1.966 / 2.85	-2.127 / 0.0	-2.127 / 0.0	1.273 / 1.43	1.784 / 2.38	-2.127 / 0.0	-2.127 / 0.0	1.022 / 1.11	2.51 / 4.91	2.947 / 7.61	1.909 / 2.69	0.462 / 0.63	-2.127 / 0.0	2.739 / 6.18	-2.127 / 0.0	0.462 / 0.63	-2.127 / 0.0	-2.127 / 0.0	1.022 / 1.11	2.814 / 6.66	0.868 / 0.95	-0.924 / 0.16	-0.924 / 0.16	-2.127 / 0.0	4.544 / 37.56	-2.127 / 0.0	-2.127 / 0.0	-0.231 / 0.32	-0.231 / 0.32	-0.924 / 0.16	-2.127 / 0.0	0.462 / 0.63	-2.127 / 0.0
266	-1.79 / 0.0	0.821 / 0.65	4.504 / 25.85	3.496 / 9.43	-0.565 / 0.16	-0.565 / 0.16	-1.79 / 0.0	4.01 / 15.77	-1.79 / 0.0	3.46 / 9.11	1.92 / 1.95	-1.79 / 0.0	-1.79 / 0.0	0.128 / 0.33	1.833 / 1.79	-1.79 / 0.0	2.0 / 2.11	-1.79 / 0.0	1.227 / 0.98	2.208 / 2.6	1.833 / 1.79	-1.79 / 0.0	2.99 / 5.69	3.405 / 8.62	3.073 / 6.18	-1.79 / 0.0	0.821 / 0.65	-1.79 / 0.0	-1.79 / 0.0	-1.79 / 0.0	-1.79 / 0.0	1.381 / 1.14	2.571 / 3.74	-1.79 / 0.0	-1.79 / 0.0	-1.79 / 0.0	-0.565 / 0.16	-1.79 / 0.0	-1.79 / 0.0	-1.79 / 0.0	1.045 / 0.81	-1.79 / 0.0	0.128 / 0.33	-1.79 / 0.0	-1.79 / 0.0	-1.79 / 0.0
267	0.217 / 0.46	0.034 / 0.38	1.891 / 2.43	1.644 / 1.9	-0.882 / 0.15	-0.477 / 0.23	-2.046 / 0.0	3.687 / 14.68	1.315 / 1.37	2.186 / 3.27	1.757 / 2.13	4.7 / 40.38	-0.882 / 0.15	1.921 / 2.51	2.395 / 4.03	2.715 / 5.55	-0.882 / 0.15	1.258 / 1.29	-0.882 / 0.15	-2.046 / 0.0	-0.477 / 0.23	1.683 / 1.98	1.98 / 2.66	0.371 / 0.53	-0.477 / 0.23	-1.575 / 0.08	-1.575 / 0.08	-2.046 / 0.0	-1.575 / 0.08	-2.046 / 0.0	-1.575 / 0.08	0.371 / 0.53	3.204 / 9.05	1.197 / 1.22	-2.046 / 0.0	-2.046 / 0.0	-1.575 / 0.08	-2.046 / 0.0	0.823 / 0.84	-2.046 / 0.0	0.034 / 0.38	-0.882 / 0.15	0.371 / 0.53	-2.046 / 0.0	-1.575 / 0.08	-2.046 / 0.0
268	2.155 / 3.52	2.125 / 3.42	2.56 / 5.28	1.519 / 1.87	-2.15 / 0.0	-2.15 / 0.0	-2.15 / 0.0	2.772 / 6.53	4.17 / 26.42	4.031 / 23.01	0.238 / 0.52	-1.372 / 0.1	-2.15 / 0.0	2.479 / 4.87	-0.678 / 0.21	0.015 / 0.41	-0.678 / 0.21	-1.372 / 0.1	-0.273 / 0.31	1.961 / 2.9	-2.15 / 0.0	1.026 / 1.14	1.267 / 1.45	1.573 / 1.97	0.708 / 0.83	0.015 / 0.41	1.462 / 1.76	-2.15 / 0.0	2.266 / 3.94	-2.15 / 0.0	-2.15 / 0.0	1.401 / 1.66	-0.273 / 0.31	-0.678 / 0.21	-2.15 / 0.0	-2.15 / 0.0	0.015 / 0.41	0.42 / 0.62	-2.15 / 0.0	-2.15 / 0.0	2.094 / 3.32	-2.15 / 0.0	1.573 / 1.97	-0.273 / 0.31	-2.15 / 0.0	-2.15 / 0.0
269	1.163 / 0.6	2.079 / 1.5	5.44 / 43.11	3.303 / 5.09	1.569 / 0.9	-1.362 / 0.0	-1.362 / 0.0	1.569 / 0.9	-1.362 / 0.0	1.856 / 1.2	-1.362 / 0.0	-1.362 / 0.0	-1.362 / 0.0	2.549 / 2.4	-1.362 / 0.0	-1.362 / 0.0	-1.362 / 0.0	1.569 / 0.9	-1.362 / 0.0	-1.362 / 0.0	2.868 / 3.29	0.47 / 0.3	3.802 / 8.38	-1.362 / 0.0	-1.362 / 0.0	-1.362 / 0.0	1.569 / 0.9	-1.362 / 0.0	-1.362 / 0.0	-1.362 / 0.0	-1.362 / 0.0	2.773 / 2.99	4.718 / 20.96	-1.362 / 0.0	-1.362 / 0.0	-1.362 / 0.0	-1.362 / 0.0	3.561 / 6.59	-1.362 / 0.0	-1.362 / 0.0	-1.362 / 0.0	-1.362 / 0.0	-1.362 / 0.0	-1.362 / 0.0	-1.362 / 0.0	-1.362 / 0.0
270	1.293 / 1.64	2.076 / 3.58	0.025 / 0.46	3.349 / 12.8	-2.248 / 0.0	-1.074 / 0.15	1.677 / 2.41	2.687 / 6.61	2.747 / 7.01	1.005 / 1.23	0.13 / 0.51	-0.093 / 0.41	-2.248 / 0.0	0.025 / 0.46	2.623 / 6.2	0.772 / 0.97	-0.381 / 0.31	0.918 / 1.13	-2.173 / 0.05	-2.248 / 0.0	0.392 / 0.67	3.574 / 16.03	1.465 / 1.95	2.209 / 4.1	-2.248 / 0.0	2.209 / 4.1	3.786 / 19.82	-2.248 / 0.0	-2.248 / 0.0	-2.248 / 0.0	-1.48 / 0.1	-0.786 / 0.2	-0.227 / 0.36	-2.173 / 0.05	-0.786 / 0.2	-2.248 / 0.0	-0.093 / 0.41	2.27 / 4.35	-0.563 / 0.26	-2.248 / 0.0	-1.074 / 0.15	-0.381 / 0.31	-1.074 / 0.15	-0.786 / 0.2	0.392 / 0.67	-2.248 / 0.0
271	-1.325 / 0.0	1.097 / 0.54	-1.325 / 0.0	5.837 / 61.73	-1.325 / 0.0	-1.325 / 0.0	2.195 / 1.62	3.043 / 3.77	-0.289 / 0.13	-1.325 / 0.0	1.097 / 0.54	-1.325 / 0.0	-1.325 / 0.0	-1.325 / 0.0	4.105 / 10.92	-1.325 / 0.0	-1.325 / 0.0	0.404 / 0.27	0.404 / 0.27	-1.325 / 0.0	0.809 / 0.4	-1.325 / 0.0	3.517 / 6.06	3.078 / 3.91	2.195 / 1.62	-1.325 / 0.0	3.321 / 4.99	-1.325 / 0.0	-1.325 / 0.0	-1.325 / 0.0	-1.325 / 0.0	-0.289 / 0.13	-1.325 / 0.0	-0.289 / 0.13	-1.325 / 0.0	-1.325 / 0.0	-0.289 / 0.13	-1.325 / 0.0	-1.325 / 0.0	-1.325 / 0.0	2.195 / 1.62	0.809 / 0.4	-1.325 / 0.0	-1.325 / 0.0	1.502 / 0.81	-1.325 / 0.0
272	-1.698 / 0.0	0.678 / 0.51	2.98 / 5.14	4.315 / 19.54	0.678 / 0.51	-1.698 / 0.0	-1.698 / 0.0	1.93 / 1.8	-1.698 / 0.0	-0.015 / 0.26	1.083 / 0.77	-1.698 / 0.0	-1.698 / 0.0	1.083 / 0.77	-1.698 / 0.0	-1.698 / 0.0	1.371 / 1.03	1.776 / 1.54	-1.698 / 0.0	-1.698 / 0.0	2.382 / 2.83	-0.015 / 0.26	4.219 / 17.74	2.818 / 4.37	0.678 / 0.51	-1.698 / 0.0	3.45 / 8.23	-1.698 / 0.0	-1.698 / 0.0	-1.698 / 0.0	-1.698 / 0.0	1.93 / 1.8	3.698 / 10.54	-1.698 / 0.0	-1.698 / 0.0	-1.698 / 0.0	-0.015 / 0.26	4.367 / 20.57	-1.698 / 0.0	-1.698 / 0.0	0.678 / 0.51	-1.698 / 0.0	0.678 / 0.51	-1.698 / 0.0	-1.698 / 0.0	-1.698 / 0.0
273	1.029 / 0.78	2.246 / 2.64	2.882 / 5.0	4.311 / 20.86	-1.767 / 0.0	-1.767 / 0.0	1.658 / 1.47	2.711 / 4.21	-1.767 / 0.0	1.722 / 1.57	3.093 / 6.17	-1.767 / 0.0	-1.767 / 0.0	1.515 / 1.27	2.317 / 2.84	-1.767 / 0.0	-0.357 / 0.2	0.896 / 0.69	-1.767 / 0.0	-1.767 / 0.0	-1.767 / 0.0	0.742 / 0.59	3.212 / 6.95	2.533 / 3.53	-1.767 / 0.0	-1.767 / 0.0	4.213 / 18.9	-1.767 / 0.0	-1.767 / 0.0	-1.767 / 0.0	0.742 / 0.59	2.663 / 4.02	1.994 / 2.06	-1.767 / 0.0	-1.767 / 0.0	-1.767 / 0.0	0.048 / 0.29	4.006 / 15.38	-1.767 / 0.0	-1.767 / 0.0	-1.767 / 0.0	-1.767 / 0.0	-1.767 / 0.0	-1.767 / 0.0	-1.767 / 0.0	-1.767 / 0.0
274	1.763 / 2.29	0.559 / 0.69	1.945 / 2.75	1.252 / 1.37	-2.109 / 0.0	-2.109 / 0.0	-2.109 / 0.0	1.252 / 1.37	4.613 / 39.59	2.504 / 4.81	1.069 / 1.14	1.945 / 2.75	-2.109 / 0.0	1.945 / 2.75	-0.54 / 0.23	-2.109 / 0.0	-2.109 / 0.0	1.069 / 1.14	0.559 / 0.69	2.168 / 3.43	-2.109 / 0.0	2.099 / 3.2	2.025 / 2.97	0.559 / 0.69	-2.109 / 0.0	-0.54 / 0.23	1.252 / 1.37	-2.109 / 0.0	3.791 / 17.39	-2.109 / 0.0	-2.109 / 0.0	1.069 / 1.14	1.657 / 2.06	0.846 / 0.92	-2.109 / 0.0	-0.54 / 0.23	1.069 / 1.14	1.858 / 2.52	-2.109 / 0.0	-2.109 / 0.0	-2.109 / 0.0	-2.109 / 0.0	0.153 / 0.46	0.559 / 0.69	-2.109 / 0.0	-2.109 / 0.0
275	0.783 / 0.94	1.933 / 2.96	2.583 / 5.68	1.552 / 2.02	-0.775 / 0.2	-2.201 / 0.0	-2.162 / 0.05	2.392 / 4.69	2.043 / 3.31	4.418 / 35.54	2.98 / 8.44	-1.468 / 0.1	-0.216 / 0.35	3.473 / 13.82	-0.216 / 0.35	-2.201 / 0.0	0.323 / 0.59	0.783 / 0.94	-1.468 / 0.1	2.371 / 4.59	-1.468 / 0.1	0.036 / 0.44	1.73 / 2.42	1.134 / 1.33	0.729 / 0.89	0.236 / 0.54	0.783 / 0.94	-2.162 / 0.05	-2.201 / 0.0	0.611 / 0.79	-1.468 / 0.1	1.016 / 1.18	1.75 / 2.47	-0.37 / 0.3	-2.201 / 0.0	-2.201 / 0.0	0.141 / 0.49	1.016 / 1.18	-2.201 / 0.0	-2.201 / 0.0	1.422 / 1.78	-2.162 / 0.05	-1.063 / 0.15	-2.162 / 0.05	-1.468 / 0.1	-2.201 / 0.0
