# Supplementary material for: Mapping the landscape of histomorphological cancer phenotypes using self-supervised learning on unannotated pathology slides
Source: Nat Commun. 2024 Jun 11;15:4596. doi: 10.1038/s41467-024-48666-7 (PMC11525555; doi:10.1038/s41467-024-48666-7)
Supplement: Supplementary file 4 — Source Data [file 41467_2024_48666_MOESM4_ESM.zip › Source_Data/supplementary_figure16a.txt]

Cohort,Fold,fpr 0,fpr 1,fpr 2,fpr 3,fpr 4,fpr 5,fpr 6,fpr 7,fpr 8,fpr 9,fpr 10,fpr 11,fpr 12,fpr 13,fpr 14,fpr 15,fpr 16,fpr 17,fpr 18,fpr 19,fpr 20,fpr 21,fpr 22,fpr 23,fpr 24,fpr 25,fpr 26,fpr 27,fpr 28,fpr 29,fpr 30,fpr 31,fpr 32,fpr 33,fpr 34,fpr 35,tpr 0,tpr 1,tpr 2,tpr 3,tpr 4,tpr 5,tpr 6,tpr 7,tpr 8,tpr 9,tpr 10,tpr 11,tpr 12,tpr 13,tpr 14,tpr 15,tpr 16,tpr 17,tpr 18,tpr 19,tpr 20,tpr 21,tpr 22,tpr 23,tpr 24,tpr 25,tpr 26,tpr 27,tpr 28,tpr 29,tpr 30,tpr 31,tpr 32,tpr 33,tpr 34,tpr 35
TCGA,0,0.0,0.0,0.0,0.018867924528301886,0.018867924528301886,0.03773584905660377,0.03773584905660377,0.05660377358490566,0.05660377358490566,0.07547169811320754,0.07547169811320754,0.09433962264150944,0.09433962264150944,0.11320754716981132,0.11320754716981132,0.1320754716981132,0.1320754716981132,0.1509433962264151,0.1509433962264151,0.18867924528301888,0.18867924528301888,0.22641509433962265,0.22641509433962265,0.3018867924528302,0.3018867924528302,0.4716981132075472,0.4716981132075472,0.49056603773584906,0.49056603773584906,0.5849056603773585,0.5849056603773585,0.7358490566037735,0.7358490566037735,0.8301886792452831,0.8301886792452831,1.0,0.0,0.01098901098901099,0.38461538461538464,0.38461538461538464,0.5494505494505495,0.5494505494505495,0.5604395604395604,0.5604395604395604,0.6923076923076923,0.6923076923076923,0.7362637362637363,0.7362637362637363,0.7692307692307693,0.7692307692307693,0.8131868131868132,0.8131868131868132,0.8461538461538461,0.8461538461538461,0.8901098901098901,0.8901098901098901,0.9010989010989011,0.9010989010989011,0.9340659340659341,0.9340659340659341,0.945054945054945,0.945054945054945,0.9560439560439561,0.9560439560439561,0.967032967032967,0.967032967032967,0.978021978021978,0.978021978021978,0.989010989010989,0.989010989010989,1.0,1.0
Cohort,Fold,fpr 0,fpr 1,fpr 2,fpr 3,fpr 4,fpr 5,fpr 6,fpr 7,fpr 8,fpr 9,fpr 10,fpr 11,fpr 12,fpr 13,fpr 14,fpr 15,fpr 16,fpr 17,fpr 18,fpr 19,fpr 20,fpr 21,fpr 22,fpr 23,fpr 24,fpr 25,fpr 26,fpr 27,fpr 28,fpr 29,fpr 30,fpr 31,fpr 32,fpr 33,fpr 34,fpr 35,fpr 36,fpr 37,fpr 38,fpr 39,tpr 0,tpr 1,tpr 2,tpr 3,tpr 4,tpr 5,tpr 6,tpr 7,tpr 8,tpr 9,tpr 10,tpr 11,tpr 12,tpr 13,tpr 14,tpr 15,tpr 16,tpr 17,tpr 18,tpr 19,tpr 20,tpr 21,tpr 22,tpr 23,tpr 24,tpr 25,tpr 26,tpr 27,tpr 28,tpr 29,tpr 30,tpr 31,tpr 32,tpr 33,tpr 34,tpr 35,tpr 36,tpr 37,tpr 38,tpr 39
TCGA,1,0.0,0.0,0.0,0.005076142131979695,0.005076142131979695,0.01015228426395939,0.01015228426395939,0.025380710659898477,0.025380710659898477,0.03553299492385787,0.03553299492385787,0.050761421319796954,0.050761421319796954,0.06598984771573604,0.06598984771573604,0.08121827411167512,0.08121827411167512,0.08629441624365482,0.08629441624365482,0.12690355329949238,0.12690355329949238,0.13705583756345177,0.13705583756345177,0.18781725888324874,0.18781725888324874,0.2182741116751269,0.2182741116751269,0.27918781725888325,0.27918781725888325,0.34517766497461927,0.34517766497461927,0.5228426395939086,0.5228426395939086,0.7969543147208121,0.7969543147208121,0.8629441624365483,0.8629441624365483,0.9390862944162437,0.9390862944162437,1.0,0.0,0.011111111111111112,0.5888888888888889,0.5888888888888889,0.7,0.7,0.7333333333333333,0.7333333333333333,0.7888888888888889,0.7888888888888889,0.8,0.8,0.8222222222222222,0.8222222222222222,0.8444444444444444,0.8444444444444444,0.8666666666666667,0.8666666666666667,0.8777777777777778,0.8777777777777778,0.8888888888888888,0.8888888888888888,0.9,0.9,0.9111111111111111,0.9111111111111111,0.9222222222222223,0.9222222222222223,0.9333333333333333,0.9333333333333333,0.9444444444444444,0.9444444444444444,0.9666666666666667,0.9666666666666667,0.9777777777777777,0.9777777777777777,0.9888888888888889,0.9888888888888889,1.0,1.0
Cohort,Fold,fpr 0,fpr 1,fpr 2,fpr 3,fpr 4,fpr 5,fpr 6,fpr 7,fpr 8,fpr 9,fpr 10,fpr 11,fpr 12,fpr 13,fpr 14,fpr 15,fpr 16,fpr 17,fpr 18,fpr 19,fpr 20,fpr 21,fpr 22,fpr 23,fpr 24,fpr 25,fpr 26,fpr 27,fpr 28,fpr 29,fpr 30,fpr 31,fpr 32,fpr 33,fpr 34,fpr 35,fpr 36,fpr 37,fpr 38,fpr 39,fpr 40,fpr 41,fpr 42,fpr 43,fpr 44,fpr 45,fpr 46,fpr 47,fpr 48,fpr 49,tpr 0,tpr 1,tpr 2,tpr 3,tpr 4,tpr 5,tpr 6,tpr 7,tpr 8,tpr 9,tpr 10,tpr 11,tpr 12,tpr 13,tpr 14,tpr 15,tpr 16,tpr 17,tpr 18,tpr 19,tpr 20,tpr 21,tpr 22,tpr 23,tpr 24,tpr 25,tpr 26,tpr 27,tpr 28,tpr 29,tpr 30,tpr 31,tpr 32,tpr 33,tpr 34,tpr 35,tpr 36,tpr 37,tpr 38,tpr 39,tpr 40,tpr 41,tpr 42,tpr 43,tpr 44,tpr 45,tpr 46,tpr 47,tpr 48,tpr 49
TCGA,2,0.0,0.0,0.0,0.009900990099009901,0.009900990099009901,0.019801980198019802,0.019801980198019802,0.0297029702970297,0.0297029702970297,0.039603960396039604,0.039603960396039604,0.0594059405940594,0.0594059405940594,0.06930693069306931,0.06930693069306931,0.09900990099009901,0.09900990099009901,0.10891089108910891,0.10891089108910891,0.12871287128712872,0.12871287128712872,0.13861386138613863,0.13861386138613863,0.15841584158415842,0.15841584158415842,0.16831683168316833,0.16831683168316833,0.1782178217821782,0.1782178217821782,0.22772277227722773,0.22772277227722773,0.24752475247524752,0.24752475247524752,0.37623762376237624,0.37623762376237624,0.43564356435643564,0.43564356435643564,0.44554455445544555,0.44554455445544555,0.46534653465346537,0.46534653465346537,0.5148514851485149,0.5148514851485149,0.6435643564356436,0.6435643564356436,0.8514851485148515,0.8514851485148515,0.8613861386138614,0.8613861386138614,1.0,0.0,0.008,0.12,0.12,0.576,0.576,0.64,0.64,0.704,0.704,0.744,0.744,0.776,0.776,0.792,0.792,0.824,0.824,0.832,0.832,0.84,0.84,0.872,0.872,0.88,0.88,0.888,0.888,0.896,0.896,0.912,0.912,0.928,0.928,0.944,0.944,0.952,0.952,0.96,0.96,0.968,0.968,0.976,0.976,0.984,0.984,0.992,0.992,1.0,1.0
Cohort,Fold,fpr 0,fpr 1,fpr 2,fpr 3,fpr 4,fpr 5,fpr 6,fpr 7,fpr 8,fpr 9,fpr 10,fpr 11,fpr 12,fpr 13,fpr 14,fpr 15,fpr 16,fpr 17,fpr 18,fpr 19,fpr 20,fpr 21,fpr 22,fpr 23,fpr 24,fpr 25,fpr 26,fpr 27,fpr 28,fpr 29,fpr 30,fpr 31,fpr 32,fpr 33,tpr 0,tpr 1,tpr 2,tpr 3,tpr 4,tpr 5,tpr 6,tpr 7,tpr 8,tpr 9,tpr 10,tpr 11,tpr 12,tpr 13,tpr 14,tpr 15,tpr 16,tpr 17,tpr 18,tpr 19,tpr 20,tpr 21,tpr 22,tpr 23,tpr 24,tpr 25,tpr 26,tpr 27,tpr 28,tpr 29,tpr 30,tpr 31,tpr 32,tpr 33
TCGA,3,0.0,0.0,0.0,0.02040816326530612,0.02040816326530612,0.04081632653061224,0.04081632653061224,0.10204081632653061,0.10204081632653061,0.14285714285714285,0.14285714285714285,0.16326530612244897,0.16326530612244897,0.20408163265306123,0.20408163265306123,0.2653061224489796,0.2653061224489796,0.3469387755102041,0.3469387755102041,0.4897959183673469,0.4897959183673469,0.5918367346938775,0.5918367346938775,0.6530612244897959,0.6530612244897959,0.673469387755102,0.673469387755102,0.6938775510204082,0.6938775510204082,0.7755102040816326,0.7755102040816326,0.8163265306122449,0.8163265306122449,1.0,0.0,0.011111111111111112,0.28888888888888886,0.28888888888888886,0.6333333333333333,0.6333333333333333,0.6666666666666666,0.6666666666666666,0.7888888888888889,0.7888888888888889,0.8111111111111111,0.8111111111111111,0.8888888888888888,0.8888888888888888,0.9,0.9,0.9111111111111111,0.9111111111111111,0.9222222222222223,0.9222222222222223,0.9333333333333333,0.9333333333333333,0.9444444444444444,0.9444444444444444,0.9555555555555556,0.9555555555555556,0.9666666666666667,0.9666666666666667,0.9777777777777777,0.9777777777777777,0.9888888888888889,0.9888888888888889,1.0,1.0
Cohort,Fold,fpr 0,fpr 1,fpr 2,fpr 3,fpr 4,fpr 5,fpr 6,fpr 7,fpr 8,fpr 9,fpr 10,fpr 11,fpr 12,fpr 13,fpr 14,fpr 15,fpr 16,fpr 17,fpr 18,fpr 19,fpr 20,fpr 21,fpr 22,fpr 23,fpr 24,fpr 25,fpr 26,fpr 27,tpr 0,tpr 1,tpr 2,tpr 3,tpr 4,tpr 5,tpr 6,tpr 7,tpr 8,tpr 9,tpr 10,tpr 11,tpr 12,tpr 13,tpr 14,tpr 15,tpr 16,tpr 17,tpr 18,tpr 19,tpr 20,tpr 21,tpr 22,tpr 23,tpr 24,tpr 25,tpr 26,tpr 27
TCGA,4,0.0,0.0,0.0,0.010526315789473684,0.010526315789473684,0.021052631578947368,0.021052631578947368,0.042105263157894736,0.042105263157894736,0.07368421052631578,0.07368421052631578,0.09473684210526316,0.09473684210526316,0.10526315789473684,0.10526315789473684,0.1368421052631579,0.1368421052631579,0.18947368421052632,0.18947368421052632,0.23157894736842105,0.23157894736842105,0.25263157894736843,0.25263157894736843,0.29473684210526313,0.29473684210526313,0.4,0.4,1.0,0.0,0.0125,0.725,0.725,0.7625,0.7625,0.825,0.825,0.8375,0.8375,0.85,0.85,0.8625,0.8625,0.8875,0.8875,0.9,0.9,0.9375,0.9375,0.95,0.95,0.9625,0.9625,0.975,0.975,1.0,1.0
Cohort,Fold,fpr 0,fpr 1,fpr 2,fpr 3,fpr 4,fpr 5,fpr 6,fpr 7,fpr 8,fpr 9,tpr 0,tpr 1,tpr 2,tpr 3,tpr 4,tpr 5,tpr 6,tpr 7,tpr 8,tpr 9
NYU,0,0.0,0.0,0.0,0.015384615384615385,0.015384615384615385,0.23076923076923078,0.23076923076923078,0.26153846153846155,0.26153846153846155,1.0,0.0,0.0136986301369863,0.7534246575342466,0.7534246575342466,0.9726027397260274,0.9726027397260274,0.9863013698630136,0.9863013698630136,1.0,1.0
Cohort,Fold,fpr 0,fpr 1,fpr 2,fpr 3,fpr 4,fpr 5,fpr 6,fpr 7,fpr 8,fpr 9,fpr 10,fpr 11,tpr 0,tpr 1,tpr 2,tpr 3,tpr 4,tpr 5,tpr 6,tpr 7,tpr 8,tpr 9,tpr 10,tpr 11
NYU,1,0.0,0.0,0.0,0.015384615384615385,0.015384615384615385,0.03076923076923077,0.03076923076923077,0.3076923076923077,0.3076923076923077,0.3384615384615385,0.3384615384615385,1.0,0.0,0.0136986301369863,0.9041095890410958,0.9041095890410958,0.9315068493150684,0.9315068493150684,0.9726027397260274,0.9726027397260274,0.9863013698630136,0.9863013698630136,1.0,1.0
Cohort,Fold,fpr 0,fpr 1,fpr 2,fpr 3,fpr 4,fpr 5,fpr 6,fpr 7,fpr 8,fpr 9,fpr 10,fpr 11,tpr 0,tpr 1,tpr 2,tpr 3,tpr 4,tpr 5,tpr 6,tpr 7,tpr 8,tpr 9,tpr 10,tpr 11
NYU,2,0.0,0.0,0.0,0.015384615384615385,0.015384615384615385,0.03076923076923077,0.03076923076923077,0.18461538461538463,0.18461538461538463,0.2,0.2,1.0,0.0,0.0136986301369863,0.8493150684931506,0.8493150684931506,0.9452054794520548,0.9452054794520548,0.9726027397260274,0.9726027397260274,0.9863013698630136,0.9863013698630136,1.0,1.0
Cohort,Fold,fpr 0,fpr 1,fpr 2,fpr 3,fpr 4,fpr 5,fpr 6,fpr 7,fpr 8,fpr 9,fpr 10,fpr 11,tpr 0,tpr 1,tpr 2,tpr 3,tpr 4,tpr 5,tpr 6,tpr 7,tpr 8,tpr 9,tpr 10,tpr 11
NYU,3,0.0,0.0,0.0,0.015384615384615385,0.015384615384615385,0.03076923076923077,0.03076923076923077,0.16923076923076924,0.16923076923076924,0.3076923076923077,0.3076923076923077,1.0,0.0,0.0136986301369863,0.9041095890410958,0.9041095890410958,0.9178082191780822,0.9178082191780822,0.9726027397260274,0.9726027397260274,0.9863013698630136,0.9863013698630136,1.0,1.0
Cohort,Fold,fpr 0,fpr 1,fpr 2,fpr 3,fpr 4,fpr 5,fpr 6,fpr 7,fpr 8,fpr 9,fpr 10,fpr 11,fpr 12,fpr 13,tpr 0,tpr 1,tpr 2,tpr 3,tpr 4,tpr 5,tpr 6,tpr 7,tpr 8,tpr 9,tpr 10,tpr 11,tpr 12,tpr 13
NYU,4,0.0,0.0,0.0,0.015384615384615385,0.015384615384615385,0.03076923076923077,0.03076923076923077,0.046153846153846156,0.046153846153846156,0.09230769230769231,0.09230769230769231,0.2923076923076923,0.2923076923076923,1.0,0.0,0.0136986301369863,0.7945205479452054,0.7945205479452054,0.9178082191780822,0.9178082191780822,0.9315068493150684,0.9315068493150684,0.9452054794520548,0.9452054794520548,0.9726027397260274,0.9726027397260274,1.0,1.0
