# Supplementary material for: Mapping the landscape of histomorphological cancer phenotypes using self-supervised learning on unannotated pathology slides
Source: Nat Commun. 2024 Jun 11;15:4596. doi: 10.1038/s41467-024-48666-7 (PMC11525555; doi:10.1038/s41467-024-48666-7)
Supplement: Supplementary file 4 — Source Data [file 41467_2024_48666_MOESM4_ESM.zip › Source_Data/supplementary_figure13d.csv]

	Clustering	Set	Mean	Lower 95% CI	Upper 95% CI
0	1.0	NYU Train	0.7606567838601018	0.747573250142122	0.7726973333709066
1	1.0	NYU Test	0.729872308630559	0.6783219139076451	0.7924088906968916
2	1.5	NYU Train	0.7636655948362979	0.7523318554068805	0.7749993342657153
3	1.5	NYU Test	0.7367519535449907	0.6844055319575192	0.789098375132462
4	2.0	NYU Train	0.7670362523157983	0.7597580062527236	0.7742327573248445
5	2.0	NYU Test	0.7251044492268863	0.6839380331982703	0.7743797412995577
6	2.5	NYU Train	0.7651193006605739	0.753287877065502	0.7769507242556458
7	2.5	NYU Test	0.7204027600834124	0.6682882748189652	0.7726225168626264
8	3.0	NYU Train	0.7702681837593955	0.7592913908771811	0.7809601119949736
9	3.0	NYU Test	0.721941958958342	0.6741128713138578	0.7722670770886949
10	3.5	NYU Train	0.7748884893064096	0.764973934394107	0.7850843862681309
11	3.5	NYU Test	0.725494065365048	0.671172084742644	0.7798160459874518
12	4.0	NYU Train	0.7692030265317782	0.7582691875092663	0.7804326889245002
13	4.0	NYU Test	0.7198853160087928	0.6697259462306525	0.7724066878605911
14	4.5	NYU Train	0.7713507608380763	0.761408421424177	0.781293100251976
15	4.5	NYU Test	0.7202225065773175	0.6686877052691703	0.7731537565929749
16	5.0	NYU Train	0.7692399054177204	0.759241164176086	0.77867834354744
17	5.0	NYU Test	0.7214862823591017	0.6556582218139633	0.7873143429042406
