# Supplementary material for: Mapping the landscape of histomorphological cancer phenotypes using self-supervised learning on unannotated pathology slides
Source: Nat Commun. 2024 Jun 11;15:4596. doi: 10.1038/s41467-024-48666-7 (PMC11525555; doi:10.1038/s41467-024-48666-7)
Supplement: Supplementary file 4 — Source Data [file 41467_2024_48666_MOESM4_ESM.zip › Source_Data/supplementary_figure15a-1.csv]

	0	1	2	3	4	5	6	7	8	9	10	11	12	13	14	15	16	17	18	19	20	21	22	23	24	25	26	27	28	29	30	31	32	33	34	35	36	37	38	39	40	41	42	43	44	45	46	47	48
0	0.0	0.0	0.0	0.0	0.0	0.0	-0.021902565107605694	0.0	0.0	0.0	0.0	-0.12893486551575106	0.0	0.0	0.0	-0.1001103906185647	0.0	0.0	0.0	0.0	0.0	0.0	0.0	0.0	0.0	0.0	0.0	0.0	0.0	0.0	0.0	0.0	0.25721835265334764	0.0	0.0	0.0	0.0	0.05683924144854598	0.0	0.0	0.0	0.0	0.0	0.0	0.0	0.0	0.04140037379993949	-0.057475957926800436	0.025771966596934884
1	0.0	0.0	0.0	0.0	0.0	0.0	-0.006866332784020643	0.0	0.0	0.0	0.0	-0.1641982988387769	0.0	0.0	0.0	-0.12966397197331037	0.0	0.0	0.0	0.0	0.0	0.0	0.0	0.0	0.0	0.0	0.0	0.0	0.0	0.0	0.0	0.0	-0.08183534898465344	0.0	0.0	0.0	0.0	-0.039973896774695046	0.0	0.0	0.0	0.0	0.0	0.0	0.0	0.0	-0.017559910868704856	-0.057475957926800436	0.025771966596934894
2	0.0	0.0	0.0	0.0	0.0	0.0	0.009705553665430702	0.0	0.0	0.0	0.0	-0.1344328485631411	0.0	0.0	0.0	-0.10471814074288274	0.0	0.0	0.0	0.0	0.0	0.0	0.0	0.0	0.0	0.0	0.0	0.0	0.0	0.0	0.0	0.0	-0.038961048534552165	0.0	0.0	0.0	0.0	0.05772920512296999	0.0	0.0	0.0	0.0	0.0	0.0	0.0	0.0	-0.009869438955403483	-0.05747595792680047	0.025771966596934922
3	0.0	0.0	0.0	0.0	0.0	0.0	0.00791266470963457	0.0	0.0	0.0	0.0	-0.04790052672630232	0.0	0.0	0.0	-0.03219712471492295	0.0	0.0	0.0	0.0	0.0	0.0	0.0	0.0	0.0	0.0	0.0	0.0	0.0	0.0	0.0	0.0	-0.03729746930913623	0.0	0.0	0.0	0.0	0.0076417733016993375	0.0	0.0	0.0	0.0	0.0	0.0	0.0	0.0	0.031146411248871006	-0.057475957926800464	0.0257719665969349
4	0.0	0.0	0.0	0.0	0.0	0.0	0.031138445436862068	0.0	0.0	0.0	0.0	0.3055163131175046	0.0	0.0	0.0	0.1704365047932237	0.0	0.0	0.0	0.0	0.0	0.0	0.0	0.0	0.0	0.0	0.0	0.0	0.0	0.0	0.0	0.0	-0.009363902420820594	0.0	0.0	0.0	0.0	0.016611262346177505	0.0	0.0	0.0	0.0	0.0	0.0	0.0	0.0	-0.01499642023093789	-0.0574759579268004	0.025771966596934932
5	0.0	0.0	0.0	0.0	0.0	0.0	-0.015845654342800046	0.0	0.0	0.0	0.0	-0.0885500420231636	0.0	0.0	0.0	-0.06626467413224897	0.0	0.0	0.0	0.0	0.0	0.0	0.0	0.0	0.0	0.0	0.0	0.0	0.0	0.0	0.0	0.0	-0.06268476073787616	0.0	0.0	0.0	0.0	-0.04196422015471936	0.0	0.0	0.0	0.0	0.0	0.0	0.0	0.0	-0.014996420230937876	-0.057475957926800415	0.025771966596934873
6	0.0	0.0	0.0	0.0	0.0	0.0	-0.02535466613127146	0.0	0.0	0.0	0.0	-0.10475047770338353	0.0	0.0	0.0	-0.11940055966117591	0.0	0.0	0.0	0.0	0.0	0.0	0.0	0.0	0.0	0.0	0.0	0.0	0.0	0.0	0.0	0.0	0.0025768750343216516	0.0	0.0	0.0	0.0	-0.05005178166995537	0.0	0.0	0.0	0.0	0.0	0.0	0.0	0.0	-0.038067835970842345	-0.05747595792680041	0.0257719665969349
7	0.0	0.0	0.0	0.0	0.0	0.0	-0.02664939204760036	0.0	0.0	0.0	0.0	-0.1605846248675709	0.0	0.0	0.0	-0.1266354237681694	0.0	0.0	0.0	0.0	0.0	0.0	0.0	0.0	0.0	0.0	0.0	0.0	0.0	0.0	0.0	0.0	-0.11627770881813466	0.0	0.0	0.0	0.0	-0.032848479368298766	0.0	0.0	0.0	0.0	0.0	0.0	0.0	0.0	-0.002178967042102034	-0.05747595792680049	0.025771966596934877
8	0.0	0.0	0.0	0.0	0.0	0.0	-0.017752864747322666	0.0	0.0	0.0	0.0	-0.20133207567161263	0.0	0.0	0.0	0.06766020498277917	0.0	0.0	0.0	0.0	0.0	0.0	0.0	0.0	0.0	0.0	0.0	0.0	0.0	0.0	0.0	0.0	0.03638391043845851	0.0	0.0	0.0	0.0	0.018597072402315847	0.0	0.0	0.0	0.0	0.0	0.0	0.0	0.0	-0.012432929593170716	-0.05747595792680047	0.025771966596934873
9	0.0	0.0	0.0	0.0	0.0	0.0	-0.024760582112885482	0.0	0.0	0.0	0.0	0.12243593399355526	0.0	0.0	0.0	-0.11608084767661499	0.0	0.0	0.0	0.0	0.0	0.0	0.0	0.0	0.0	0.0	0.0	0.0	0.0	0.0	0.0	0.0	-0.02631406727493029	0.0	0.0	0.0	0.0	-0.045163336281191215	0.0	0.0	0.0	0.0	0.0	0.0	0.0	0.0	0.043963864437706744	-0.05747595792680044	0.025771966596934898
10	0.0	0.0	0.0	0.0	0.0	0.0	-0.020443512330277178	0.0	0.0	0.0	0.0	-0.11920654176015548	0.0	0.0	0.0	-0.09195727617498145	0.0	0.0	0.0	0.0	0.0	0.0	0.0	0.0	0.0	0.0	0.0	0.0	0.0	0.0	0.0	0.0	-0.17345633494277557	0.0	0.0	0.0	0.0	0.05526450855452111	0.0	0.0	0.0	0.0	0.0	0.0	0.0	0.0	-0.004742457679869307	0.1279303579661042	0.025771966596934946
11	0.0	0.0	0.0	0.0	0.0	0.0	-0.022370453229302357	0.0	0.0	0.0	0.0	-0.13205453822395605	0.0	0.0	0.0	-0.10272492620100657	0.0	0.0	0.0	0.0	0.0	0.0	0.0	0.0	0.0	0.0	0.0	0.0	0.0	0.0	0.0	0.0	0.029645984656062656	0.0	0.0	0.0	0.0	0.05734422579689031	0.0	0.0	0.0	0.0	0.0	0.0	0.0	0.0	-0.02012340150647215	-0.05747595792680043	0.02577196659693493
12	0.0	0.0	0.0	0.0	0.0	0.0	0.04028418230844635	0.0	0.0	0.0	0.0	0.21140045813217756	0.0	0.0	0.0	0.3079750725178467	0.0	0.0	0.0	0.0	0.0	0.0	0.0	0.0	0.0	0.0	0.0	0.0	0.0	0.0	0.0	0.0	-0.018930297343174758	0.0	0.0	0.0	0.0	0.03987285893294866	0.0	0.0	0.0	0.0	0.0	0.0	0.0	0.0	-0.014996420230937973	-0.057475957926800436	0.02577196659693492
13	0.0	0.0	0.0	0.0	0.0	0.0	0.015823293740611102	0.0	0.0	0.0	0.0	-0.17849003354802612	0.0	0.0	0.0	-0.14164159027726728	0.0	0.0	0.0	0.0	0.0	0.0	0.0	0.0	0.0	0.0	0.0	0.0	0.0	0.0	0.0	0.0	-0.06580848086331521	0.0	0.0	0.0	0.0	-0.03670315932045439	0.0	0.0	0.0	0.0	0.0	0.0	0.0	0.0	-0.002178967042101994	-0.05747595792680039	0.02577196659693495
14	0.0	0.0	0.0	0.0	0.0	0.0	0.00849739722449369	0.0	0.0	0.0	0.0	-0.12507480289700784	0.0	0.0	0.0	-0.09687534899364866	0.0	0.0	0.0	0.0	0.0	0.0	0.0	0.0	0.0	0.0	0.0	0.0	0.0	0.0	0.0	0.0	-0.0868088732420346	0.0	0.0	0.0	0.0	-0.026121767049703766	0.0	0.0	0.0	0.0	0.0	0.0	0.0	0.0	-0.02012340150647217	0.1279303579661042	0.025771966596934894
15	0.0	0.0	0.0	0.0	0.0	0.0	0.03479487443516122	0.0	0.0	0.0	0.0	-0.1874562834878591	0.0	0.0	0.0	-0.14915602582914578	0.0	0.0	0.0	0.0	0.0	0.0	0.0	0.0	0.0	0.0	0.0	0.0	0.0	0.0	0.0	0.0	-0.058819511227736064	0.0	0.0	0.0	0.0	-0.019749006716741686	0.0	0.0	0.0	0.0	0.0	0.0	0.0	0.0	-0.012432929593170714	-0.05747595792680044	0.025771966596934894
16	0.0	0.0	0.0	0.0	0.0	0.0	0.04857974587702082	0.0	0.0	0.0	0.0	0.3349980155405302	0.0	0.0	0.0	0.3310686843835243	0.0	0.0	0.0	0.0	0.0	0.0	0.0	0.0	0.0	0.0	0.0	0.0	0.0	0.0	0.0	0.0	0.12709219970016591	0.0	0.0	0.0	0.0	0.05733519004515753	0.0	0.0	0.0	0.0	0.0	0.0	0.0	0.0	-0.014996420230938015	-0.05747595792680048	0.025771966596934804
17	0.0	0.0	0.0	0.0	0.0	0.0	-0.015398147869087575	0.0	0.0	0.0	0.0	-0.08556626520121068	0.0	0.0	0.0	-0.0637640301863172	0.0	0.0	0.0	0.0	0.0	0.0	0.0	0.0	0.0	0.0	0.0	0.0	0.0	0.0	0.0	0.0	-0.19033438456966284	0.0	0.0	0.0	0.0	-0.03064665690313129	0.0	0.0	0.0	0.0	0.0	0.0	0.0	0.0	0.03370990188663783	-0.05747595792680038	0.025771966596934957
18	0.0	0.0	0.0	0.0	0.0	0.0	0.05130360689255453	0.0	0.0	0.0	0.0	-0.15381909842786334	0.0	0.0	0.0	-0.12096537076419757	0.0	0.0	0.0	0.0	0.0	0.0	0.0	0.0	0.0	0.0	0.0	0.0	0.0	0.0	0.0	0.0	-0.05773633757700386	0.0	0.0	0.0	0.0	0.007408024820783175	0.0	0.0	0.0	0.0	0.0	0.0	0.0	0.0	0.008074995508966577	-0.05747595792680041	0.02577196659693491
19	0.0	0.0	0.0	0.0	0.0	0.0	-0.023280247512749222	0.0	0.0	0.0	0.0	-0.13812064733110277	0.0	0.0	0.0	-0.10780881146432161	0.0	0.0	0.0	0.0	0.0	0.0	0.0	0.0	0.0	0.0	0.0	0.0	0.0	0.0	0.0	0.0	-0.09065607270480384	0.0	0.0	0.0	0.0	-0.04448517398759888	0.0	0.0	0.0	0.0	0.0	0.0	0.0	0.0	-0.007305948317636278	0.12793035796610427	-0.17247393030256403
20	0.0	0.0	0.0	0.0	0.0	0.0	0.04070338840719312	0.0	0.0	0.0	0.0	0.1695491970980057	0.0	0.0	0.0	0.22869003453201475	0.0	0.0	0.0	0.0	0.0	0.0	0.0	0.0	0.0	0.0	0.0	0.0	0.0	0.0	0.0	0.0	0.03633187603063133	0.0	0.0	0.0	0.0	0.019430327017878245	0.0	0.0	0.0	0.0	0.0	0.0	0.0	0.0	-0.02781387341977355	0.12793035796610425	0.025771966596934863
21	0.0	0.0	0.0	0.0	0.0	0.0	-0.008135080163721482	0.0	0.0	0.0	0.0	-0.15489984854730918	0.0	0.0	0.0	-0.1352230532833804	0.0	0.0	0.0	0.0	0.0	0.0	0.0	0.0	0.0	0.0	0.0	0.0	0.0	0.0	0.0	0.0	0.07382358534593267	0.0	0.0	0.0	0.0	-0.05247613001569558	0.0	0.0	0.0	0.0	0.0	0.0	0.0	0.0	-0.014996420230937854	-0.05747595792680046	0.025771966596934894
22	0.0	0.0	0.0	0.0	0.0	0.0	0.013201059345231414	0.0	0.0	0.0	0.0	-0.12249335120351962	0.0	0.0	0.0	0.38699042094099567	0.0	0.0	0.0	0.0	0.0	0.0	0.0	0.0	0.0	0.0	0.0	0.0	0.0	0.0	0.0	0.0	0.253139846635533	0.0	0.0	0.0	0.0	-0.005101128427780542	0.0	0.0	0.0	0.0	0.0	0.0	0.0	0.0	-0.025250382782006666	-0.05747595792680041	0.02577196659693489
23	0.0	0.0	0.0	0.0	0.0	0.0	0.056089942665010654	0.0	0.0	0.0	0.0	0.25782672587741756	0.0	0.0	0.0	0.348563192577491	0.0	0.0	0.0	0.0	0.0	0.0	0.0	0.0	0.0	0.0	0.0	0.0	0.0	0.0	0.0	0.0	0.10204219958070528	0.0	0.0	0.0	0.0	0.05784335289329405	0.0	0.0	0.0	0.0	0.0	0.0	0.0	0.0	0.028582920611103613	0.12793035796610414	0.025771966596934887
24	0.0	0.0	0.0	0.0	0.0	0.0	0.03825780169859073	0.0	0.0	0.0	0.0	-0.13584906074608005	0.0	0.0	0.0	0.01863135409782542	0.0	0.0	0.0	0.0	0.0	0.0	0.0	0.0	0.0	0.0	0.0	0.0	0.0	0.0	0.0	0.0	0.03544432165603998	0.0	0.0	0.0	0.0	-0.011572738321965394	0.0	0.0	0.0	0.0	0.0	0.0	0.0	0.0	0.0003845235956650611	-0.05747595792680045	0.02577196659693489
25	0.0	0.0	0.0	0.0	0.0	0.0	0.06505029383644893	0.0	0.0	0.0	0.0	0.1450543547766231	0.0	0.0	0.0	0.24205525204293	0.0	0.0	0.0	0.0	0.0	0.0	0.0	0.0	0.0	0.0	0.0	0.0	0.0	0.0	0.0	0.0	0.049070489555570806	0.0	0.0	0.0	0.0	0.0679472622372703	0.0	0.0	0.0	0.0	0.0	0.0	0.0	0.0	-0.03294085469530793	-0.05747595792680041	0.025771966596934842
26	0.0	0.0	0.0	0.0	0.0	0.0	-0.0024072335337109556	0.0	0.0	0.0	0.0	0.04451336039248428	0.0	0.0	0.0	0.04525311407081639	0.0	0.0	0.0	0.0	0.0	0.0	0.0	0.0	0.0	0.0	0.0	0.0	0.0	0.0	0.0	0.0	0.029673137123854252	0.0	0.0	0.0	0.0	0.028763014381077364	0.0	0.0	0.0	0.0	0.0	0.0	0.0	0.0	0.0029480142334322823	-0.05747595792680048	0.025771966596934884
27	0.0	0.0	0.0	0.0	0.0	0.0	0.007280503057845427	0.0	0.0	0.0	0.0	0.24837741272969602	0.0	0.0	0.0	0.0006949476305811511	0.0	0.0	0.0	0.0	0.0	0.0	0.0	0.0	0.0	0.0	0.0	0.0	0.0	0.0	0.0	0.0	0.00698178202985201	0.0	0.0	0.0	0.0	0.06430782623935014	0.0	0.0	0.0	0.0	0.0	0.0	0.0	0.0	0.010638486146733525	-0.05747595792680042	0.02577196659693488
28	0.0	0.0	0.0	0.0	0.0	0.0	-0.004788009109883896	0.0	0.0	0.0	0.0	0.10293801692955167	0.0	0.0	0.0	-0.14249001708994474	0.0	0.0	0.0	0.0	0.0	0.0	0.0	0.0	0.0	0.0	0.0	0.0	0.0	0.0	0.0	0.0	-0.11812758267651718	0.0	0.0	0.0	0.0	-0.022561011935585802	0.0	0.0	0.0	0.0	0.0	0.0	0.0	0.0	-0.014996420230937845	-0.05747595792680044	0.02577196659693486
29	0.0	0.0	0.0	0.0	0.0	0.0	0.015059376165910139	0.0	0.0	0.0	0.0	0.3545107156902968	0.0	0.0	0.0	0.2510133773099938	0.0	0.0	0.0	0.0	0.0	0.0	0.0	0.0	0.0	0.0	0.0	0.0	0.0	0.0	0.0	0.0	0.10117872052223557	0.0	0.0	0.0	0.0	0.05302715871946391	0.0	0.0	0.0	0.0	0.0	0.0	0.0	0.0	-0.043194817246376624	-0.0574759579268004	0.025771966596934943
30	0.0	0.0	0.0	0.0	0.0	0.0	-0.02816238180284425	0.0	0.0	0.0	0.0	-0.1706725767269009	0.0	0.0	0.0	-0.13508993536511005	0.0	0.0	0.0	0.0	0.0	0.0	0.0	0.0	0.0	0.0	0.0	0.0	0.0	0.0	0.0	0.0	-0.05566326387950178	0.0	0.0	0.0	0.0	0.001954695376745078	0.0	0.0	0.0	0.0	0.0	0.0	0.0	0.0	-0.009869438955403556	0.1279303579661042	0.025771966596934894
31	0.0	0.0	0.0	0.0	0.0	0.0	-0.018267561989928724	0.0	0.0	0.0	0.0	-0.10469825959522452	0.0	0.0	0.0	-0.0797981737599899	0.0	0.0	0.0	0.0	0.0	0.0	0.0	0.0	0.0	0.0	0.0	0.0	0.0	0.0	0.0	0.0	-0.04159975923470564	0.0	0.0	0.0	0.0	0.052916039307928694	0.0	0.0	0.0	0.0	0.0	0.0	0.0	0.0	-0.01243292959317074	-0.057475957926800436	0.025771966596934877
32	0.0	0.0	0.0	0.0	0.0	0.0	-0.012754066699082738	0.0	0.0	0.0	0.0	-0.1782100663211007	0.0	0.0	0.0	-0.04898903594886081	0.0	0.0	0.0	0.0	0.0	0.0	0.0	0.0	0.0	0.0	0.0	0.0	0.0	0.0	0.0	0.0	-0.11726827631864296	0.0	0.0	0.0	0.0	-0.014220426654740352	0.0	0.0	0.0	0.0	0.0	0.0	0.0	0.0	-0.012432929593170598	-0.05747595792680042	0.025771966596934898
33	0.0	0.0	0.0	0.0	0.0	0.0	0.011408225968332804	0.0	0.0	0.0	0.0	0.14161527514930788	0.0	0.0	0.0	0.09802431692465965	0.0	0.0	0.0	0.0	0.0	0.0	0.0	0.0	0.0	0.0	0.0	0.0	0.0	0.0	0.0	0.0	0.05637256205217451	0.0	0.0	0.0	0.0	0.06624581271297991	0.0	0.0	0.0	0.0	0.0	0.0	0.0	0.0	-0.020123401506472127	-0.057475957926800464	0.025771966596934863
34	0.0	0.0	0.0	0.0	0.0	0.0	0.015012689222781248	0.0	0.0	0.0	0.0	-0.14236801324094514	0.0	0.0	0.0	0.1848170921198197	0.0	0.0	0.0	0.0	0.0	0.0	0.0	0.0	0.0	0.0	0.0	0.0	0.0	0.0	0.0	0.0	0.007290056046104387	0.0	0.0	0.0	0.0	0.05901367767462147	0.0	0.0	0.0	0.0	0.0	0.0	0.0	0.0	-0.032940854695308004	0.1279303579661042	0.025771966596934894
35	0.0	0.0	0.0	0.0	0.0	0.0	-0.02660555419197552	0.0	0.0	0.0	0.0	-0.16029233328025003	0.0	0.0	0.0	-0.12639046000851284	0.0	0.0	0.0	0.0	0.0	0.0	0.0	0.0	0.0	0.0	0.0	0.0	0.0	0.0	0.0	0.0	-0.13524092308626667	0.0	0.0	0.0	0.0	-0.04480265952778241	0.0	0.0	0.0	0.0	0.0	0.0	0.0	0.0	-0.020123401506472148	-0.05747595792680042	0.02577196659693489
36	0.0	0.0	0.0	0.0	0.0	0.0	-0.01053358020621191	0.0	0.0	0.0	0.0	0.06462906974519121	0.0	0.0	0.0	0.29702403613291645	0.0	0.0	0.0	0.0	0.0	0.0	0.0	0.0	0.0	0.0	0.0	0.0	0.0	0.0	0.0	0.0	-0.03584498076623098	0.0	0.0	0.0	0.0	0.02867032464335227	0.0	0.0	0.0	0.0	0.0	0.0	0.0	0.0	0.0003845235956651243	-0.057475957926800436	0.02577196659693492
37	0.0	0.0	0.0	0.0	0.0	0.0	-0.0031982046461722915	0.0	0.0	0.0	0.0	-0.14252420179794809	0.0	0.0	0.0	-0.11149934278592702	0.0	0.0	0.0	0.0	0.0	0.0	0.0	0.0	0.0	0.0	0.0	0.0	0.0	0.0	0.0	0.0	-0.08447725178336853	0.0	0.0	0.0	0.0	-0.013498886460779305	0.0	0.0	0.0	0.0	0.0	0.0	0.0	0.0	-0.0252503827820064	0.12793035796610425	0.025771966596934866
38	0.0	0.0	0.0	0.0	0.0	0.0	0.032333934884517475	0.0	0.0	0.0	0.0	-0.1570016680633866	0.0	0.0	0.0	-0.12363261900911428	0.0	0.0	0.0	0.0	0.0	0.0	0.0	0.0	0.0	0.0	0.0	0.0	0.0	0.0	0.0	0.0	0.055770249511009035	0.0	0.0	0.0	0.0	-0.03019163914227405	0.0	0.0	0.0	0.0	0.0	0.0	0.0	0.0	0.013201976784500895	-0.057475957926800436	0.025771966596934873
39	0.0	0.0	0.0	0.0	0.0	0.0	0.06165011285508623	0.0	0.0	0.0	0.0	-0.1587286037989471	0.0	0.0	0.0	-0.1250799294648996	0.0	0.0	0.0	0.0	0.0	0.0	0.0	0.0	0.0	0.0	0.0	0.0	0.0	0.0	0.0	0.0	-0.04846724138064773	0.0	0.0	0.0	0.0	0.02029477818993488	0.0	0.0	0.0	0.0	0.0	0.0	0.0	0.0	0.00038452359566507315	-0.05747595792680053	0.025771966596934856
40	0.0	0.0	0.0	0.0	0.0	0.0	0.018675273587916864	0.0	0.0	0.0	0.0	-0.003078630674764238	0.0	0.0	0.0	0.06763541097548331	0.0	0.0	0.0	0.0	0.0	0.0	0.0	0.0	0.0	0.0	0.0	0.0	0.0	0.0	0.0	0.0	-0.0008815649029152079	0.0	0.0	0.0	0.0	0.051168229009045704	0.0	0.0	0.0	0.0	0.0	0.0	0.0	0.0	0.04652735507547379	0.1279303579661042	0.025771966596934905
41	0.0	0.0	0.0	0.0	0.0	0.0	-0.0010968276708266745	0.0	0.0	0.0	0.0	-0.15212607443077494	0.0	0.0	0.0	-0.11954648106122538	0.0	0.0	0.0	0.0	0.0	0.0	0.0	0.0	0.0	0.0	0.0	0.0	0.0	0.0	0.0	0.0	-0.0858828884287037	0.0	0.0	0.0	0.0	-0.04925271032292834	0.0	0.0	0.0	0.0	0.0	0.0	0.0	0.0	-0.04832179852191089	-0.05747595792680044	0.025771966596934884
42	0.0	0.0	0.0	0.0	0.0	0.0	0.022760499309006303	0.0	0.0	0.0	0.0	0.000718510663375567	0.0	0.0	0.0	0.09438695586542399	0.0	0.0	0.0	0.0	0.0	0.0	0.0	0.0	0.0	0.0	0.0	0.0	0.0	0.0	0.0	0.0	0.20979606889461794	0.0	0.0	0.0	0.0	-0.006373466525296977	0.0	0.0	0.0	0.0	0.0	0.0	0.0	0.0	0.023455939335569418	-0.057475957926800415	-0.17247393030256422
43	0.0	0.0	0.0	0.0	0.0	0.0	0.01438097091188675	0.0	0.0	0.0	0.0	0.09344473886735122	0.0	0.0	0.0	0.06621564607728408	0.0	0.0	0.0	0.0	0.0	0.0	0.0	0.0	0.0	0.0	0.0	0.0	0.0	0.0	0.0	0.0	0.025812033254338413	0.0	0.0	0.0	0.0	-0.024444841482168186	0.0	0.0	0.0	0.0	0.0	0.0	0.0	0.0	0.008074995508966537	0.1279303579661042	0.025771966596934932
44	0.0	0.0	0.0	0.0	0.0	0.0	-0.021331478714434877	0.0	0.0	0.0	0.0	-0.12512711201189675	0.0	0.0	0.0	-0.09691918822133536	0.0	0.0	0.0	0.0	0.0	0.0	0.0	0.0	0.0	0.0	0.0	0.0	0.0	0.0	0.0	0.0	-0.09304030048856442	0.0	0.0	0.0	0.0	-0.034636310496012096	0.0	0.0	0.0	0.0	0.0	0.0	0.0	0.0	0.02345593933556942	0.12793035796610427	0.025771966596934863
45	0.0	0.0	0.0	0.0	0.0	0.0	-0.03420287349660635	0.0	0.0	0.0	0.0	0.35896250716802264	0.0	0.0	0.0	0.28294304635469947	0.0	0.0	0.0	0.0	0.0	0.0	0.0	0.0	0.0	0.0	0.0	0.0	0.0	0.0	0.0	0.0	0.10895469170024077	0.0	0.0	0.0	0.0	0.025969987551343502	0.0	0.0	0.0	0.0	0.0	0.0	0.0	0.0	-0.01755991086870502	0.12793035796610416	-0.1724739303025643
46	0.0	0.0	0.0	0.0	0.0	0.0	0.0187490863845529	0.0	0.0	0.0	0.0	-0.049946645016144126	0.0	0.0	0.0	0.028356261322493553	0.0	0.0	0.0	0.0	0.0	0.0	0.0	0.0	0.0	0.0	0.0	0.0	0.0	0.0	0.0	0.0	0.13264500970411058	0.0	0.0	0.0	0.0	-0.03734617324765187	0.0	0.0	0.0	0.0	0.0	0.0	0.0	0.0	0.002948014233432137	-0.05747595792680039	-0.1724739303025644
47	0.0	0.0	0.0	0.0	0.0	0.0	0.0074308610649406505	0.0	0.0	0.0	0.0	0.159366846562252	0.0	0.0	0.0	0.23534521554137036	0.0	0.0	0.0	0.0	0.0	0.0	0.0	0.0	0.0	0.0	0.0	0.0	0.0	0.0	0.0	0.0	0.0617107452109423	0.0	0.0	0.0	0.0	0.021308371413385957	0.0	0.0	0.0	0.0	0.0	0.0	0.0	0.0	0.03114641124887089	-0.057475957926800485	0.025771966596934846
48	0.0	0.0	0.0	0.0	0.0	0.0	0.003254424280526285	0.0	0.0	0.0	0.0	-0.1097963449912466	0.0	0.0	0.0	-0.14183799896785307	0.0	0.0	0.0	0.0	0.0	0.0	0.0	0.0	0.0	0.0	0.0	0.0	0.0	0.0	0.0	0.0	0.0764536566901816	0.0	0.0	0.0	0.0	0.01997780897078921	0.0	0.0	0.0	0.0	0.0	0.0	0.0	0.0	-0.0021789670421020826	-0.05747595792680047	0.0257719665969349
49	0.0	0.0	0.0	0.0	0.0	0.0	-0.007545056470501773	0.0	0.0	0.0	0.0	-0.15282198413969122	0.0	0.0	0.0	0.38730028376450115	0.0	0.0	0.0	0.0	0.0	0.0	0.0	0.0	0.0	0.0	0.0	0.0	0.0	0.0	0.0	0.0	0.012814882157398658	0.0	0.0	0.0	0.0	0.0607058717525545	0.0	0.0	0.0	0.0	0.0	0.0	0.0	0.0	-0.022686892144239305	-0.05747595792680044	0.025771966596934922
50	0.0	0.0	0.0	0.0	0.0	0.0	-0.00022498882500891207	0.0	0.0	0.0	0.0	-0.17630465205230145	0.0	0.0	0.0	0.021022828849428892	0.0	0.0	0.0	0.0	0.0	0.0	0.0	0.0	0.0	0.0	0.0	0.0	0.0	0.0	0.0	0.0	0.0839917874411658	0.0	0.0	0.0	0.0	0.024579642756158	0.0	0.0	0.0	0.0	0.0	0.0	0.0	0.0	0.02089244869780236	-0.05747595792680045	0.025771966596934866
51	0.0	0.0	0.0	0.0	0.0	0.0	-0.027049719496119673	0.0	0.0	0.0	0.0	-0.1632538326494704	0.0	0.0	0.0	-0.12887243366486528	0.0	0.0	0.0	0.0	0.0	0.0	0.0	0.0	0.0	0.0	0.0	0.0	0.0	0.0	0.0	0.0	0.014474278508202841	0.0	0.0	0.0	0.0	0.06239448485862889	0.0	0.0	0.0	0.0	0.0	0.0	0.0	0.0	0.005511504871199378	-0.05747595792680043	0.02577196659693491
52	0.0	0.0	0.0	0.0	0.0	0.0	0.0068803703832677745	0.0	0.0	0.0	0.0	0.03603866191806438	0.0	0.0	0.0	0.20122543149591843	0.0	0.0	0.0	0.0	0.0	0.0	0.0	0.0	0.0	0.0	0.0	0.0	0.0	0.0	0.0	0.0	0.06114625462998653	0.0	0.0	0.0	0.0	0.02781792028249841	0.0	0.0	0.0	0.0	0.0	0.0	0.0	0.0	0.01063848614673372	-0.05747595792680045	0.02577196659693481
53	0.0	0.0	0.0	0.0	0.0	0.0	-0.02330796620103035	0.0	0.0	0.0	0.0	-0.13830546338290736	0.0	0.0	0.0	-0.10796370211755547	0.0	0.0	0.0	0.0	0.0	0.0	0.0	0.0	0.0	0.0	0.0	0.0	0.0	0.0	0.0	0.0	-0.13272698127190782	0.0	0.0	0.0	0.0	-0.05171589733398746	0.0	0.0	0.0	0.0	0.0	0.0	0.0	0.0	-0.017559910868705078	0.12793035796610416	0.025771966596934877
54	0.0	0.0	0.0	0.0	0.0	0.0	-0.07328604362894524	0.0	0.0	0.0	0.0	0.3091438227346664	0.0	0.0	0.0	-0.06861753652497447	0.0	0.0	0.0	0.0	0.0	0.0	0.0	0.0	0.0	0.0	0.0	0.0	0.0	0.0	0.0	0.0	-0.11136812499811907	0.0	0.0	0.0	0.0	-0.05313353692253678	0.0	0.0	0.0	0.0	0.0	0.0	0.0	0.0	0.005585471352288346	0.050921644522143615	0.01405257078075688
55	0.0	0.0	0.0	0.0	0.0	0.0	0.12421177979179326	0.0	0.0	0.0	0.0	0.20303563004115074	0.0	0.0	0.0	0.14867799044836982	0.0	0.0	0.0	0.0	0.0	0.0	0.0	0.0	0.0	0.0	0.0	0.0	0.0	0.0	0.0	0.0	0.06369648274495635	0.0	0.0	0.0	0.0	0.14008252487557826	0.0	0.0	0.0	0.0	0.0	0.0	0.0	0.0	-0.006407872042195804	-0.0198028617586114	0.014052570780756883
56	0.0	0.0	0.0	0.0	0.0	0.0	-0.02225778189621249	0.0	0.0	0.0	0.0	0.09980986501961284	0.0	0.0	0.0	0.07614736594735902	0.0	0.0	0.0	0.0	0.0	0.0	0.0	0.0	0.0	0.0	0.0	0.0	0.0	0.0	0.0	0.0	0.18126322109087212	0.0	0.0	0.0	0.0	0.013828502050019216	0.0	0.0	0.0	0.0	0.0	0.0	0.0	0.0	0.014152145205491433	0.05092164452214366	0.014052570780756887
57	0.0	0.0	0.0	0.0	0.0	0.0	-0.05180669043766272	0.0	0.0	0.0	0.0	-0.06497486072792047	0.0	0.0	0.0	-0.04236409543645507	0.0	0.0	0.0	0.0	0.0	0.0	0.0	0.0	0.0	0.0	0.0	0.0	0.0	0.0	0.0	0.0	-0.11114531421996811	0.0	0.0	0.0	0.0	-0.15700039941402497	0.0	0.0	0.0	0.0	0.0	0.0	0.0	0.0	-0.0012678677302742246	0.05092164452214368	-0.11369807268066902
58	0.0	0.0	0.0	0.0	0.0	0.0	-0.08351127230654441	0.0	0.0	0.0	0.0	-0.1475683459778963	0.0	0.0	0.0	0.03565617491333545	0.0	0.0	0.0	0.0	0.0	0.0	0.0	0.0	0.0	0.0	0.0	0.0	0.0	0.0	0.0	0.0	-0.075373671646674	0.0	0.0	0.0	0.0	0.026295252462689614	0.0	0.0	0.0	0.0	0.0	0.0	0.0	0.0	-0.0012678677302740285	-0.019802861758611356	0.014052570780756876
59	0.0	0.0	0.0	0.0	0.0	0.0	-0.05722003409986897	0.0	0.0	0.0	0.0	0.14790060083154305	0.0	0.0	0.0	-0.09245050149051075	0.0	0.0	0.0	0.0	0.0	0.0	0.0	0.0	0.0	0.0	0.0	0.0	0.0	0.0	0.0	0.0	0.0013208509299910583	0.0	0.0	0.0	0.0	0.01766717998075045	0.0	0.0	0.0	0.0	0.0	0.0	0.0	0.0	0.0038721365816477746	-0.019802861758611488	-0.11369807268066924
60	0.0	0.0	0.0	0.0	0.0	0.0	0.05966604601580052	0.0	0.0	0.0	0.0	0.14968913152565996	0.0	0.0	0.0	0.08762288288242223	0.0	0.0	0.0	0.0	0.0	0.0	0.0	0.0	0.0	0.0	0.0	0.0	0.0	0.0	0.0	0.0	0.015095876736435226	0.0	0.0	0.0	0.0	0.00958890543290401	0.0	0.0	0.0	0.0	0.0	0.0	0.0	0.0	0.009012140893569425	0.050921644522143615	0.014052570780756859
61	0.0	0.0	0.0	0.0	0.0	0.0	-0.007144863395373419	0.0	0.0	0.0	0.0	0.3696290799763577	0.0	0.0	0.0	0.11171782798688186	0.0	0.0	0.0	0.0	0.0	0.0	0.0	0.0	0.0	0.0	0.0	0.0	0.0	0.0	0.0	0.0	0.10949534771155474	0.0	0.0	0.0	0.0	-0.032187597868709845	0.0	0.0	0.0	0.0	0.0	0.0	0.0	0.0	-0.0012678677302738165	-0.019802861758611387	0.014052570780756867
62	0.0	0.0	0.0	0.0	0.0	0.0	-0.08632592325816074	0.0	0.0	0.0	0.0	0.18148728855804397	0.0	0.0	0.0	-0.08455571253047599	0.0	0.0	0.0	0.0	0.0	0.0	0.0	0.0	0.0	0.0	0.0	0.0	0.0	0.0	0.0	0.0	-0.1062824766757901	0.0	0.0	0.0	0.0	-0.04268615793138302	0.0	0.0	0.0	0.0	0.0	0.0	0.0	0.0	0.015865479976132114	-0.019802861758611456	0.014052570780756894
63	0.0	0.0	0.0	0.0	0.0	0.0	0.1208226635996636	0.0	0.0	0.0	0.0	0.26866670113001334	0.0	0.0	0.0	-0.1339238380078132	0.0	0.0	0.0	0.0	0.0	0.0	0.0	0.0	0.0	0.0	0.0	0.0	0.0	0.0	0.0	0.0	-0.029318861363708912	0.0	0.0	0.0	0.0	0.17107229079513914	0.0	0.0	0.0	0.0	0.0	0.0	0.0	0.0	0.012438810434850796	-0.01980286175861143	0.014052570780756866
64	0.0	0.0	0.0	0.0	0.0	0.0	0.026274086525206623	0.0	0.0	0.0	0.0	0.03109849035071393	0.0	0.0	0.0	0.2658226154806909	0.0	0.0	0.0	0.0	0.0	0.0	0.0	0.0	0.0	0.0	0.0	0.0	0.0	0.0	0.0	0.0	0.005084138304770936	0.0	0.0	0.0	0.0	0.13884422141589808	0.0	0.0	0.0	0.0	0.0	0.0	0.0	0.0	-0.002981202500914666	-0.01980286175861143	0.014052570780756887
65	0.0	0.0	0.0	0.0	0.0	0.0	0.06833306111344332	0.0	0.0	0.0	0.0	0.16019377075768265	0.0	0.0	0.0	0.032919856020983435	0.0	0.0	0.0	0.0	0.0	0.0	0.0	0.0	0.0	0.0	0.0	0.0	0.0	0.0	0.0	0.0	-0.003565612988005204	0.0	0.0	0.0	0.0	-0.11110511871173574	0.0	0.0	0.0	0.0	0.0	0.0	0.0	0.0	0.0021588018110072034	0.050921644522143636	0.014052570780756881
66	0.0	0.0	0.0	0.0	0.0	0.0	-0.05584494684023369	0.0	0.0	0.0	0.0	-0.07549490707329509	0.0	0.0	0.0	-0.047299911036724714	0.0	0.0	0.0	0.0	0.0	0.0	0.0	0.0	0.0	0.0	0.0	0.0	0.0	0.0	0.0	0.0	-0.06021680737239046	0.0	0.0	0.0	0.0	-0.10706097091384267	0.0	0.0	0.0	0.0	0.0	0.0	0.0	0.0	0.00729880612292892	0.05092164452214355	0.014052570780756888
67	0.0	0.0	0.0	0.0	0.0	0.0	0.09604994563564767	0.0	0.0	0.0	0.0	-0.18211937088282865	0.0	0.0	0.0	-0.09732618226820622	0.0	0.0	0.0	0.0	0.0	0.0	0.0	0.0	0.0	0.0	0.0	0.0	0.0	0.0	0.0	0.0	-0.014306715723379212	0.0	0.0	0.0	0.0	-0.10126567806524576	0.0	0.0	0.0	0.0	0.0	0.0	0.0	0.0	-0.004694537271555262	0.0509216445221436	0.014052570780756819
68	0.0	0.0	0.0	0.0	0.0	0.0	-0.07059879860869657	0.0	0.0	0.0	0.0	-0.1139301100183594	0.0	0.0	0.0	-0.06533301356000232	0.0	0.0	0.0	0.0	0.0	0.0	0.0	0.0	0.0	0.0	0.0	0.0	0.0	0.0	0.0	0.0	-0.09725988646894423	0.0	0.0	0.0	0.0	-0.0620734558304397	0.0	0.0	0.0	0.0	0.0	0.0	0.0	0.0	-0.0029812025009146887	-0.019802861758611366	0.014052570780756864
69	0.0	0.0	0.0	0.0	0.0	0.0	0.0854599830962901	0.0	0.0	0.0	0.0	-0.12237500861952134	0.0	0.0	0.0	-0.06929520734602442	0.0	0.0	0.0	0.0	0.0	0.0	0.0	0.0	0.0	0.0	0.0	0.0	0.0	0.0	0.0	0.0	0.013602041974991508	0.0	0.0	0.0	0.0	-0.13622473792244452	0.0	0.0	0.0	0.0	0.0	0.0	0.0	0.0	-0.013261211124758303	0.05092164452214359	0.014052570780756876
70	0.0	0.0	0.0	0.0	0.0	0.0	-0.07692349645626667	0.0	0.0	0.0	0.0	-0.1304065562476201	0.0	0.0	0.0	-0.07306346432661337	0.0	0.0	0.0	0.0	0.0	0.0	0.0	0.0	0.0	0.0	0.0	0.0	0.0	0.0	0.0	0.0	-0.04674208229966716	0.0	0.0	0.0	0.0	-0.11135841256038805	0.0	0.0	0.0	0.0	0.0	0.0	0.0	0.0	-0.006407872042196094	-0.019802861758611425	0.014052570780756838
71	0.0	0.0	0.0	0.0	0.0	0.0	-0.10390355514967353	0.0	0.0	0.0	0.0	0.24513053454218964	0.0	0.0	0.0	-0.10604021996558828	0.0	0.0	0.0	0.0	0.0	0.0	0.0	0.0	0.0	0.0	0.0	0.0	0.0	0.0	0.0	0.0	-0.04933244487646223	0.0	0.0	0.0	0.0	-0.015493293377908321	0.0	0.0	0.0	0.0	0.0	0.0	0.0	0.0	-0.0012678677302740545	0.05092164452214366	0.014052570780756887
72	0.0	0.0	0.0	0.0	0.0	0.0	-0.057445450071356936	0.0	0.0	0.0	0.0	-0.07966437193357952	0.0	0.0	0.0	-0.049256148588017884	0.0	0.0	0.0	0.0	0.0	0.0	0.0	0.0	0.0	0.0	0.0	0.0	0.0	0.0	0.0	0.0	-0.0887115576765182	0.0	0.0	0.0	0.0	0.11635914483261314	0.0	0.0	0.0	0.0	0.0	0.0	0.0	0.0	-0.009834541583477113	-0.019802861758611425	0.014052570780756873
73	0.0	0.0	0.0	0.0	0.0	0.0	-0.0935573125734186	0.0	0.0	0.0	0.0	0.017794570643372788	0.0	0.0	0.0	-0.093394379676809	0.0	0.0	0.0	0.0	0.0	0.0	0.0	0.0	0.0	0.0	0.0	0.0	0.0	0.0	0.0	0.0	-0.11738049902877234	0.0	0.0	0.0	0.0	0.03869474086531471	0.0	0.0	0.0	0.0	0.0	0.0	0.0	0.0	0.014152145205491457	-0.019802861758611415	0.014052570780756847
74	0.0	0.0	0.0	0.0	0.0	0.0	-0.09744790035587235	0.0	0.0	0.0	0.0	0.1587418882828329	0.0	0.0	0.0	-0.060992579790260605	0.0	0.0	0.0	0.0	0.0	0.0	0.0	0.0	0.0	0.0	0.0	0.0	0.0	0.0	0.0	0.0	0.011497458304240604	0.0	0.0	0.0	0.0	-0.03977657484383842	0.0	0.0	0.0	0.0	0.0	0.0	0.0	0.0	-0.00983454158347711	-0.01980286175861143	0.014052570780756894
75	0.0	0.0	0.0	0.0	0.0	0.0	-0.07588478482273305	0.0	0.0	0.0	0.0	-0.12770061253456225	0.0	0.0	0.0	-0.07179388444512988	0.0	0.0	0.0	0.0	0.0	0.0	0.0	0.0	0.0	0.0	0.0	0.0	0.0	0.0	0.0	0.0	0.0007588627488068073	0.0	0.0	0.0	0.0	-0.12006668012372762	0.0	0.0	0.0	0.0	0.0	0.0	0.0	0.0	0.0038721365816477564	0.05092164452214372	0.014052570780756848
76	0.0	0.0	0.0	0.0	0.0	0.0	0.06780243132374417	0.0	0.0	0.0	0.0	-0.10043617896284283	0.0	0.0	0.0	-0.05900190500532715	0.0	0.0	0.0	0.0	0.0	0.0	0.0	0.0	0.0	0.0	0.0	0.0	0.0	0.0	0.0	0.0	-0.11223677073841483	0.0	0.0	0.0	0.0	0.044055603576073334	0.0	0.0	0.0	0.0	0.0	0.0	0.0	0.0	0.007298806122928993	-0.01980286175861141	0.014052570780756907
77	0.0	0.0	0.0	0.0	0.0	0.0	-0.09929026097427246	0.0	0.0	0.0	0.0	0.2442548601671125	0.0	0.0	0.0	0.007063392024661802	0.0	0.0	0.0	0.0	0.0	0.0	0.0	0.0	0.0	0.0	0.0	0.0	0.0	0.0	0.0	0.0	-0.0068758976120352425	0.0	0.0	0.0	0.0	-0.043664894771608675	0.0	0.0	0.0	0.0	0.0	0.0	0.0	0.0	0.009012140893569639	-0.019802861758611415	0.01405257078075689
78	0.0	0.0	0.0	0.0	0.0	0.0	0.09171009689705548	0.0	0.0	0.0	0.0	-0.17436261117333518	0.0	0.0	0.0	0.10573884777228955	0.0	0.0	0.0	0.0	0.0	0.0	0.0	0.0	0.0	0.0	0.0	0.0	0.0	0.0	0.0	0.0	-0.0002520956275923643	0.0	0.0	0.0	0.0	0.14507072897001344	0.0	0.0	0.0	0.0	0.0	0.0	0.0	0.0	0.03128549291189759	-0.019802861758611432	0.014052570780756855
79	0.0	0.0	0.0	0.0	0.0	0.0	0.1532439837874517	0.0	0.0	0.0	0.0	-0.15233598169406296	0.0	0.0	0.0	-0.08335235438184495	0.0	0.0	0.0	0.0	0.0	0.0	0.0	0.0	0.0	0.0	0.0	0.0	0.0	0.0	0.0	0.0	0.024452697895172657	0.0	0.0	0.0	0.0	-0.10682231796131991	0.0	0.0	0.0	0.0	0.0	0.0	0.0	0.0	0.009012140893569606	0.05092164452214362	0.014052570780756899
80	0.0	0.0	0.0	0.0	0.0	0.0	-0.07498961170634023	0.0	0.0	0.0	0.0	-0.12536860046480114	0.0	0.0	0.0	-0.07069974653203925	0.0	0.0	0.0	0.0	0.0	0.0	0.0	0.0	0.0	0.0	0.0	0.0	0.0	0.0	0.0	0.0	-0.08713878180617156	0.0	0.0	0.0	0.0	-0.08099112429303047	0.0	0.0	0.0	0.0	0.0	0.0	0.0	0.0	-0.002981202500914562	-0.019802861758611415	-0.11369807268066928
81	0.0	0.0	0.0	0.0	0.0	0.0	-0.022697523783698	0.0	0.0	0.0	0.0	0.09866429510646813	0.0	0.0	0.0	-0.006785007692047637	0.0	0.0	0.0	0.0	0.0	0.0	0.0	0.0	0.0	0.0	0.0	0.0	0.0	0.0	0.0	0.0	-0.09044170020360091	0.0	0.0	0.0	0.0	-0.006525812773095807	0.0	0.0	0.0	0.0	0.0	0.0	0.0	0.0	0.009012140893569626	0.05092164452214364	0.01405257078075687
82	0.0	0.0	0.0	0.0	0.0	0.0	0.05192095861082788	0.0	0.0	0.0	0.0	0.1369662713460808	0.0	0.0	0.0	-0.06327282038634831	0.0	0.0	0.0	0.0	0.0	0.0	0.0	0.0	0.0	0.0	0.0	0.0	0.0	0.0	0.0	0.0	-0.015934480967293756	0.0	0.0	0.0	0.0	0.008483621470531551	0.0	0.0	0.0	0.0	0.0	0.0	0.0	0.0	-0.01497454589539892	0.05092164452214364	0.01405257078075688
83	0.0	0.0	0.0	0.0	0.0	0.0	-0.05367553490111225	0.0	0.0	0.0	0.0	0.13403810618358025	0.0	0.0	0.0	0.13340408451274077	0.0	0.0	0.0	0.0	0.0	0.0	0.0	0.0	0.0	0.0	0.0	0.0	0.0	0.0	0.0	0.0	0.06745601473264423	0.0	0.0	0.0	0.0	0.06013707466160144	0.0	0.0	0.0	0.0	0.0	0.0	0.0	0.0	0.014152145205491417	0.05092164452214368	0.014052570780756862
84	0.0	0.0	0.0	0.0	0.0	0.0	0.07129815566730681	0.0	0.0	0.0	0.0	0.17288655583167595	0.0	0.0	0.0	0.2273816063273707	0.0	0.0	0.0	0.0	0.0	0.0	0.0	0.0	0.0	0.0	0.0	0.0	0.0	0.0	0.0	0.0	-0.014109547823622927	0.0	0.0	0.0	0.0	0.14627002071289616	0.0	0.0	0.0	0.0	0.0	0.0	0.0	0.0	-0.013261211124758213	-0.019802861758611432	0.014052570780756888
85	0.0	0.0	0.0	0.0	0.0	0.0	-0.024154351676455084	0.0	0.0	0.0	0.0	0.007062141464586627	0.0	0.0	0.0	-0.0658122403886223	0.0	0.0	0.0	0.0	0.0	0.0	0.0	0.0	0.0	0.0	0.0	0.0	0.0	0.0	0.0	0.0	-0.14261693937588615	0.0	0.0	0.0	0.0	-0.08719186435467924	0.0	0.0	0.0	0.0	0.0	0.0	0.0	0.0	-0.00640787204219582	-0.019802861758611404	0.014052570780756862
86	0.0	0.0	0.0	0.0	0.0	0.0	-0.010567455143449884	0.0	0.0	0.0	0.0	-0.09671345184201834	0.0	0.0	0.0	-0.10479970155802336	0.0	0.0	0.0	0.0	0.0	0.0	0.0	0.0	0.0	0.0	0.0	0.0	0.0	0.0	0.0	0.0	0.012712557099500133	0.0	0.0	0.0	0.0	-0.07434611236542023	0.0	0.0	0.0	0.0	0.0	0.0	0.0	0.0	-0.013261211124758376	-0.019802861758611394	0.014052570780756859
87	0.0	0.0	0.0	0.0	0.0	0.0	0.07090155343512877	0.0	0.0	0.0	0.0	0.29470375504783886	0.0	0.0	0.0	0.16820397242379492	0.0	0.0	0.0	0.0	0.0	0.0	0.0	0.0	0.0	0.0	0.0	0.0	0.0	0.0	0.0	0.0	0.07854803332934905	0.0	0.0	0.0	0.0	0.07167181513373022	0.0	0.0	0.0	0.0	0.0	0.0	0.0	0.0	0.0038721365816477057	-0.01980286175861143	0.014052570780756883
88	0.0	0.0	0.0	0.0	0.0	0.0	-0.08783083088992535	0.0	0.0	0.0	0.0	0.22685490273093045	0.0	0.0	0.0	0.12491825550676969	0.0	0.0	0.0	0.0	0.0	0.0	0.0	0.0	0.0	0.0	0.0	0.0	0.0	0.0	0.0	0.0	-0.05578516438310279	0.0	0.0	0.0	0.0	0.06562070607044676	0.0	0.0	0.0	0.0	0.0	0.0	0.0	0.0	-0.006407872042195833	-0.01980286175861136	0.014052570780756845
89	0.0	0.0	0.0	0.0	0.0	0.0	0.10009355487706989	0.0	0.0	0.0	0.0	-0.151362136932405	0.0	0.0	0.0	-0.08289544402146942	0.0	0.0	0.0	0.0	0.0	0.0	0.0	0.0	0.0	0.0	0.0	0.0	0.0	0.0	0.0	0.0	0.011103520766839263	0.0	0.0	0.0	0.0	-0.07073047373526892	0.0	0.0	0.0	0.0	0.0	0.0	0.0	0.0	-0.0029812025009146627	0.05092164452214369	0.014052570780756897
90	0.0	0.0	0.0	0.0	0.0	0.0	-0.09150292170569953	0.0	0.0	0.0	0.0	-0.1683873613335271	0.0	0.0	0.0	-0.0908833715874059	0.0	0.0	0.0	0.0	0.0	0.0	0.0	0.0	0.0	0.0	0.0	0.0	0.0	0.0	0.0	0.0	-0.03905295026171339	0.0	0.0	0.0	0.0	-0.06241530021696539	0.0	0.0	0.0	0.0	0.0	0.0	0.0	0.0	-0.0064078720421959215	0.05092164452214361	0.01405257078075689
91	0.0	0.0	0.0	0.0	0.0	0.0	-0.06585991386404959	0.0	0.0	0.0	0.0	-0.10158485945246273	0.0	0.0	0.0	-0.05954084512918726	0.0	0.0	0.0	0.0	0.0	0.0	0.0	0.0	0.0	0.0	0.0	0.0	0.0	0.0	0.0	0.0	-0.11822489927435259	0.0	0.0	0.0	0.0	-0.12368698921211885	0.0	0.0	0.0	0.0	0.0	0.0	0.0	0.0	-0.02354121974860208	0.05092164452214351	0.014052570780756824
92	0.0	0.0	0.0	0.0	0.0	0.0	-0.10046708006736807	0.0	0.0	0.0	0.0	0.2112142972734079	0.0	0.0	0.0	-0.10183994003527413	0.0	0.0	0.0	0.0	0.0	0.0	0.0	0.0	0.0	0.0	0.0	0.0	0.0	0.0	0.0	0.0	-0.09887809614379614	0.0	0.0	0.0	0.0	-0.012393038324813737	0.0	0.0	0.0	0.0	0.0	0.0	0.0	0.0	-0.030394558831164445	-0.01980286175861141	-0.11369807268066927
93	0.0	0.0	0.0	0.0	0.0	0.0	-0.05808775355537088	0.0	0.0	0.0	0.0	-0.08133763428891651	0.0	0.0	0.0	-0.050041213041697535	0.0	0.0	0.0	0.0	0.0	0.0	0.0	0.0	0.0	0.0	0.0	0.0	0.0	0.0	0.0	0.0	-0.15237114900975662	0.0	0.0	0.0	0.0	-0.10786663557477238	0.0	0.0	0.0	0.0	0.0	0.0	0.0	0.0	0.002158801811007114	-0.01980286175861143	0.01405257078075681
94	0.0	0.0	0.0	0.0	0.0	0.0	0.02229624599749114	0.0	0.0	0.0	0.0	-0.07581107027091796	0.0	0.0	0.0	0.017848158687303155	0.0	0.0	0.0	0.0	0.0	0.0	0.0	0.0	0.0	0.0	0.0	0.0	0.0	0.0	0.0	0.0	-0.1003043143974439	0.0	0.0	0.0	0.0	-0.07377451437371899	0.0	0.0	0.0	0.0	0.0	0.0	0.0	0.0	0.0004454670403665525	0.05092164452214361	-0.1136980726806694
95	0.0	0.0	0.0	0.0	0.0	0.0	0.12431900186579982	0.0	0.0	0.0	0.0	0.5099240178756848	0.0	0.0	0.0	0.13171055897416578	0.0	0.0	0.0	0.0	0.0	0.0	0.0	0.0	0.0	0.0	0.0	0.0	0.0	0.0	0.0	0.0	-0.03256773864537095	0.0	0.0	0.0	0.0	0.1244608469806797	0.0	0.0	0.0	0.0	0.0	0.0	0.0	0.0	-0.0029812025009144003	-0.01980286175861139	0.01405257078075687
96	0.0	0.0	0.0	0.0	0.0	0.0	0.12897881560409735	0.0	0.0	0.0	0.0	-0.15453913643124656	0.0	0.0	0.0	0.13740608175701743	0.0	0.0	0.0	0.0	0.0	0.0	0.0	0.0	0.0	0.0	0.0	0.0	0.0	0.0	0.0	0.0	-0.06043408582820299	0.0	0.0	0.0	0.0	0.13906044450358507	0.0	0.0	0.0	0.0	0.0	0.0	0.0	0.0	-0.0012678677302740398	-0.0198028617586114	0.014052570780756904
97	0.0	0.0	0.0	0.0	0.0	0.0	0.03885435711263002	0.0	0.0	0.0	0.0	0.34681984202046356	0.0	0.0	0.0	-0.10494985331912696	0.0	0.0	0.0	0.0	0.0	0.0	0.0	0.0	0.0	0.0	0.0	0.0	0.0	0.0	0.0	0.0	-0.09144135941855172	0.0	0.0	0.0	0.0	0.15234899901463317	0.0	0.0	0.0	0.0	0.0	0.0	0.0	0.0	-0.00812120681283652	-0.01980286175861138	0.014052570780756887
98	0.0	0.0	0.0	0.0	0.0	0.0	-0.0876908619510422	0.0	0.0	0.0	0.0	-0.1584565790125228	0.0	0.0	0.0	-0.08622402801669593	0.0	0.0	0.0	0.0	0.0	0.0	0.0	0.0	0.0	0.0	0.0	0.0	0.0	0.0	0.0	0.0	-0.09190220357174278	0.0	0.0	0.0	0.0	-0.06943183072983666	0.0	0.0	0.0	0.0	0.0	0.0	0.0	0.0	-0.021827884977961343	-0.019802861758611442	0.014052570780756897
99	0.0	0.0	0.0	0.0	0.0	0.0	-0.05509727370050022	0.0	0.0	0.0	0.0	0.11623165625770299	0.0	0.0	0.0	-0.04638605704155736	0.0	0.0	0.0	0.0	0.0	0.0	0.0	0.0	0.0	0.0	0.0	0.0	0.0	0.0	0.0	0.0	-0.006507735681946483	0.0	0.0	0.0	0.0	0.11450446167327102	0.0	0.0	0.0	0.0	0.0	0.0	0.0	0.0	0.019292149517413305	-0.01980286175861141	0.01405257078075689
100	0.0	0.0	0.0	0.0	0.0	0.0	0.06327430675696642	0.0	0.0	0.0	0.0	-0.19261507700268113	0.0	0.0	0.0	0.01590037661059979	0.0	0.0	0.0	0.0	0.0	0.0	0.0	0.0	0.0	0.0	0.0	0.0	0.0	0.0	0.0	0.0	-0.01586587034972245	0.0	0.0	0.0	0.0	0.0013902154332520369	0.0	0.0	0.0	0.0	0.0	0.0	0.0	0.0	0.00044546704036652236	-0.019802861758611436	0.01405257078075685
101	0.0	0.0	0.0	0.0	0.0	0.0	0.00504051934338836	0.0	0.0	0.0	0.0	0.4134913992435053	0.0	0.0	0.0	-0.047340202589462754	0.0	0.0	0.0	0.0	0.0	0.0	0.0	0.0	0.0	0.0	0.0	0.0	0.0	0.0	0.0	0.0	0.06197448873168691	0.0	0.0	0.0	0.0	0.1611386510586375	0.0	0.0	0.0	0.0	0.0	0.0	0.0	0.0	-0.020114550207320704	-0.01980286175861143	-0.11369807268066962
102	0.0	0.0	0.0	0.0	0.0	0.0	-0.0777448262949624	0.0	0.0	0.0	0.0	0.07638831710455865	0.0	0.0	0.0	0.15776727240484237	0.0	0.0	0.0	0.0	0.0	0.0	0.0	0.0	0.0	0.0	0.0	0.0	0.0	0.0	0.0	0.0	-0.08089257825358621	0.0	0.0	0.0	0.0	0.1323924001256711	0.0	0.0	0.0	0.0	0.0	0.0	0.0	0.0	-0.011547876354117722	-0.019802861758611418	0.014052570780756914
103	0.0	0.0	0.0	0.0	0.0	0.0	0.12004198803513046	0.0	0.0	0.0	0.0	-0.12565112707991086	0.0	0.0	0.0	-0.07083230291331075	0.0	0.0	0.0	0.0	0.0	0.0	0.0	0.0	0.0	0.0	0.0	0.0	0.0	0.0	0.0	0.0	-0.033444173517929936	0.0	0.0	0.0	0.0	-0.11029454072893201	0.0	0.0	0.0	0.0	0.0	0.0	0.0	0.0	-0.006407872042195966	-0.019802861758611436	0.014052570780756902
104	0.0	0.0	0.0	0.0	0.0	0.0	0.009816857176188437	0.0	0.0	0.0	0.0	0.09556040802108667	0.0	0.0	0.0	0.1286136594581288	0.0	0.0	0.0	0.0	0.0	0.0	0.0	0.0	0.0	0.0	0.0	0.0	0.0	0.0	0.0	0.0	0.03661173114351343	0.0	0.0	0.0	0.0	0.13798906552205664	0.0	0.0	0.0	0.0	0.0	0.0	0.0	0.0	0.00044546704036646815	-0.019802861758611415	0.014052570780756855
105	0.0	0.0	0.0	0.0	0.0	0.0	0.05868358781989257	0.0	0.0	0.0	0.0	-0.1618189003514924	0.0	0.0	0.0	-0.08780156841653476	0.0	0.0	0.0	0.0	0.0	0.0	0.0	0.0	0.0	0.0	0.0	0.0	0.0	0.0	0.0	0.0	-0.004809661250935036	0.0	0.0	0.0	0.0	0.14126759805386538	0.0	0.0	0.0	0.0	0.0	0.0	0.0	0.0	-0.028681224060523834	-0.019802861758611366	0.014052570780756866
106	0.0	0.0	0.0	0.0	0.0	0.0	-0.04976087447472102	0.0	0.0	0.0	0.0	-0.05653101698796276	0.0	0.0	0.0	-0.044263923747049266	0.0	0.0	0.0	0.0	0.0	0.0	0.0	0.0	0.0	0.0	0.0	0.0	0.0	0.0	0.0	0.0	-0.23373275998791498	0.0	0.0	0.0	0.0	-0.05465151261756188	0.0	0.0	0.0	0.0	0.0	0.0	0.0	0.0	-0.04730450920520376	-0.011247602495236233	0.014231669966094323
107	0.0	0.0	0.0	0.0	0.0	0.0	-0.08338370951267007	0.0	0.0	0.0	0.0	-0.107167293787458	0.0	0.0	0.0	-0.08451340231361117	0.0	0.0	0.0	0.0	0.0	0.0	0.0	0.0	0.0	0.0	0.0	0.0	0.0	0.0	0.0	0.0	-0.05138474128182408	0.0	0.0	0.0	0.0	-0.09116078905258126	0.0	0.0	0.0	0.0	0.0	0.0	0.0	0.0	0.09351376516530373	0.03987786339220116	0.014231669966094294
108	0.0	0.0	0.0	0.0	0.0	0.0	0.09848738237923994	0.0	0.0	0.0	0.0	-0.05690729879796667	0.0	0.0	0.0	-0.08630695134118314	0.0	0.0	0.0	0.0	0.0	0.0	0.0	0.0	0.0	0.0	0.0	0.0	0.0	0.0	0.0	0.0	-0.05860152019264707	0.0	0.0	0.0	0.0	0.05154934208474194	0.0	0.0	0.0	0.0	0.0	0.0	0.0	0.0	-0.057735492491908035	0.03987786339220115	0.014231669966094346
109	0.0	0.0	0.0	0.0	0.0	0.0	-0.062409550650893666	0.0	0.0	0.0	0.0	-0.07558003136408459	0.0	0.0	0.0	-0.0594054970282326	0.0	0.0	0.0	0.0	0.0	0.0	0.0	0.0	0.0	0.0	0.0	0.0	0.0	0.0	0.0	0.0	-0.11600999217749651	0.0	0.0	0.0	0.0	-0.12286661226379957	0.0	0.0	0.0	0.0	0.0	0.0	0.0	0.0	-0.026442542631795275	-0.01124760249523632	0.014231669966094315
110	0.0	0.0	0.0	0.0	0.0	0.0	-0.03780231068392899	0.0	0.0	0.0	0.0	0.054577462502955434	0.0	0.0	0.0	-0.09915567546838604	0.0	0.0	0.0	0.0	0.0	0.0	0.0	0.0	0.0	0.0	0.0	0.0	0.0	0.0	0.0	0.0	0.018355280109210136	0.0	0.0	0.0	0.0	-0.04521331280697173	0.0	0.0	0.0	0.0	0.0	0.0	0.0	0.0	0.025712373801725974	-0.011247602495236233	0.014231669966094321
111	0.0	0.0	0.0	0.0	0.0	0.0	0.14486089926954934	0.0	0.0	0.0	0.0	0.07167040428632088	0.0	0.0	0.0	-0.08940538187458234	0.0	0.0	0.0	0.0	0.0	0.0	0.0	0.0	0.0	0.0	0.0	0.0	0.0	0.0	0.0	0.0	-0.058761566008980706	0.0	0.0	0.0	0.0	0.1335400144588466	0.0	0.0	0.0	0.0	0.0	0.0	0.0	0.0	0.03092786544507816	-0.011247602495236205	0.014231669966094335
112	0.0	0.0	0.0	0.0	0.0	0.0	-0.06846592709733768	0.0	0.0	0.0	0.0	-0.10324842040687035	0.0	0.0	0.0	-0.08139839030825377	0.0	0.0	0.0	0.0	0.0	0.0	0.0	0.0	0.0	0.0	0.0	0.0	0.0	0.0	0.0	0.0	0.14641350682909887	0.0	0.0	0.0	0.0	-0.03873273086054915	0.0	0.0	0.0	0.0	0.0	0.0	0.0	0.0	-0.04208901756185163	0.03987786339220117	0.01423166996609428
113	0.0	0.0	0.0	0.0	0.0	0.0	-0.06853203931557438	0.0	0.0	0.0	0.0	-0.08480055159614182	0.0	0.0	0.0	-0.06673465222900452	0.0	0.0	0.0	0.0	0.0	0.0	0.0	0.0	0.0	0.0	0.0	0.0	0.0	0.0	0.0	0.0	0.3009971268721255	0.0	0.0	0.0	0.0	0.02147703796953713	0.0	0.0	0.0	0.0	0.0	0.0	0.0	0.0	-0.02122705098844316	0.03987786339220115	0.014231669966094302
114	0.0	0.0	0.0	0.0	0.0	0.0	-0.10619598762399333	0.0	0.0	0.0	0.0	0.21992816301519175	0.0	0.0	0.0	0.10148455828559988	0.0	0.0	0.0	0.0	0.0	0.0	0.0	0.0	0.0	0.0	0.0	0.0	0.0	0.0	0.0	0.0	-0.0537419558991419	0.0	0.0	0.0	0.0	0.08137198097576447	0.0	0.0	0.0	0.0	0.0	0.0	0.0	0.0	0.05700532366183868	0.03987786339220109	0.0142316699660943
115	0.0	0.0	0.0	0.0	0.0	0.0	0.07476046948102942	0.0	0.0	0.0	0.0	0.03790041050467498	0.0	0.0	0.0	-0.08739893368630652	0.0	0.0	0.0	0.0	0.0	0.0	0.0	0.0	0.0	0.0	0.0	0.0	0.0	0.0	0.0	0.0	-0.05415287507130021	0.0	0.0	0.0	0.0	0.13246656114607908	0.0	0.0	0.0	0.0	0.0	0.0	0.0	0.0	-0.021227050988443154	-0.01124760249523623	0.014231669966094315
116	0.0	0.0	0.0	0.0	0.0	0.0	-0.11785987911909249	0.0	0.0	0.0	0.0	0.04009650911612095	0.0	0.0	0.0	-0.06083709795722901	0.0	0.0	0.0	0.0	0.0	0.0	0.0	0.0	0.0	0.0	0.0	0.0	0.0	0.0	0.0	0.0	0.07572909033687493	0.0	0.0	0.0	0.0	0.1530028516452546	0.0	0.0	0.0	0.0	0.0	0.0	0.0	0.0	-0.00036508441503459025	-0.01124760249523619	-0.08064612980786776
117	0.0	0.0	0.0	0.0	0.0	0.0	-0.08789016050338913	0.0	0.0	0.0	0.0	0.07757549093880478	0.0	0.0	0.0	-0.0899080188698143	0.0	0.0	0.0	0.0	0.0	0.0	0.0	0.0	0.0	0.0	0.0	0.0	0.0	0.0	0.0	0.0	-0.07268973410171864	0.0	0.0	0.0	0.0	0.023135427804447193	0.0	0.0	0.0	0.0	0.0	0.0	0.0	0.0	0.036143357088430215	-0.011247602495236254	0.014231669966094315
118	0.0	0.0	0.0	0.0	0.0	0.0	0.18205183408659179	0.0	0.0	0.0	0.0	-0.011094239073762958	0.0	0.0	0.0	-0.008147393575750162	0.0	0.0	0.0	0.0	0.0	0.0	0.0	0.0	0.0	0.0	0.0	0.0	0.0	0.0	0.0	0.0	0.15475206520414128	0.0	0.0	0.0	0.0	-0.05434695223831692	0.0	0.0	0.0	0.0	0.0	0.0	0.0	0.0	0.015281390515021786	-0.011247602495236219	-0.0806461298078678
119	0.0	0.0	0.0	0.0	0.0	0.0	0.1739990819481606	0.0	0.0	0.0	0.0	-0.03320294164564633	0.0	0.0	0.0	0.13579968593387828	0.0	0.0	0.0	0.0	0.0	0.0	0.0	0.0	0.0	0.0	0.0	0.0	0.0	0.0	0.0	0.0	0.031350732814131935	0.0	0.0	0.0	0.0	-0.06942943341836474	0.0	0.0	0.0	0.0	0.0	0.0	0.0	0.0	-0.005580576058386798	0.03987786339220118	0.014231669966094316
120	0.0	0.0	0.0	0.0	0.0	0.0	0.030625615700494553	0.0	0.0	0.0	0.0	-0.028567056322974488	0.0	0.0	0.0	-0.06985979745392946	0.0	0.0	0.0	0.0	0.0	0.0	0.0	0.0	0.0	0.0	0.0	0.0	0.0	0.0	0.0	0.0	0.009627959178132778	0.0	0.0	0.0	0.0	0.0273718148354518	0.0	0.0	0.0	0.0	0.0	0.0	0.0	0.0	-0.005580576058386766	0.03987786339220111	0.014231669966094332
121	0.0	0.0	0.0	0.0	0.0	0.0	0.013438941951995114	0.0	0.0	0.0	0.0	-0.10020121667863088	0.0	0.0	0.0	-0.0789762461677321	0.0	0.0	0.0	0.0	0.0	0.0	0.0	0.0	0.0	0.0	0.0	0.0	0.0	0.0	0.0	0.0	-0.025998883179157082	0.0	0.0	0.0	0.0	-0.026191405471568403	0.0	0.0	0.0	0.0	0.0	0.0	0.0	0.0	0.0048504072283174285	0.03987786339220109	0.01423166996609435
122	0.0	0.0	0.0	0.0	0.0	0.0	0.09186468523269213	0.0	0.0	0.0	0.0	-0.1430589057833964	0.0	0.0	0.0	-0.11304272474918736	0.0	0.0	0.0	0.0	0.0	0.0	0.0	0.0	0.0	0.0	0.0	0.0	0.0	0.0	0.0	0.0	0.1922098548844664	0.0	0.0	0.0	0.0	-0.05510747133683595	0.0	0.0	0.0	0.0	0.0	0.0	0.0	0.0	-0.01601155934509106	-0.011247602495236219	0.014231669966094332
123	0.0	0.0	0.0	0.0	0.0	0.0	0.12861309222733786	0.0	0.0	0.0	0.0	-0.05758003632085413	0.0	0.0	0.0	-0.04509776232728907	0.0	0.0	0.0	0.0	0.0	0.0	0.0	0.0	0.0	0.0	0.0	0.0	0.0	0.0	0.0	0.0	0.04069039721735211	0.0	0.0	0.0	0.0	0.10983536000437046	0.0	0.0	0.0	0.0	0.0	0.0	0.0	0.0	-0.057735492491908055	0.03987786339220117	0.01423166996609432
124	0.0	0.0	0.0	0.0	0.0	0.0	-0.09340082776307489	0.0	0.0	0.0	0.0	0.2347523640550168	0.0	0.0	0.0	0.25898801691100737	0.0	0.0	0.0	0.0	0.0	0.0	0.0	0.0	0.0	0.0	0.0	0.0	0.0	0.0	0.0	0.0	0.19190683451266405	0.0	0.0	0.0	0.0	-0.057507519810601135	0.0	0.0	0.0	0.0	0.0	0.0	0.0	0.0	-0.026442542631795265	-0.011247602495236209	0.014231669966094325
125	0.0	0.0	0.0	0.0	0.0	0.0	0.07979145817177205	0.0	0.0	0.0	0.0	0.1973146932031178	0.0	0.0	0.0	0.07055164079440557	0.0	0.0	0.0	0.0	0.0	0.0	0.0	0.0	0.0	0.0	0.0	0.0	0.0	0.0	0.0	0.0	0.034161905333690276	0.0	0.0	0.0	0.0	0.14980225086705784	0.0	0.0	0.0	0.0	0.0	0.0	0.0	0.0	0.03614335708843033	-0.011247602495236467	0.014231669966094297
126	0.0	0.0	0.0	0.0	0.0	0.0	-0.04579816065812186	0.0	0.0	0.0	0.0	-0.05056313612758834	0.0	0.0	0.0	-0.039520208214239204	0.0	0.0	0.0	0.0	0.0	0.0	0.0	0.0	0.0	0.0	0.0	0.0	0.0	0.0	0.0	0.0	-0.10485375133682456	0.0	0.0	0.0	0.0	-0.1292450563504337	0.0	0.0	0.0	0.0	0.0	0.0	0.0	0.0	-0.047304509205203786	-0.011247602495236222	0.014231669966094318
127	0.0	0.0	0.0	0.0	0.0	0.0	-0.04573094297601682	0.0	0.0	0.0	0.0	-0.10626320306214727	0.0	0.0	0.0	0.03456209144937232	0.0	0.0	0.0	0.0	0.0	0.0	0.0	0.0	0.0	0.0	0.0	0.0	0.0	0.0	0.0	0.0	0.13776858374652906	0.0	0.0	0.0	0.0	-0.026129251333405157	0.0	0.0	0.0	0.0	0.0	0.0	0.0	0.0	-0.016011559345091	-0.011247602495236212	-0.0806461298078678
128	0.0	0.0	0.0	0.0	0.0	0.0	0.0026022179392685037	0.0	0.0	0.0	0.0	0.23748638196421598	0.0	0.0	0.0	0.1757286728686937	0.0	0.0	0.0	0.0	0.0	0.0	0.0	0.0	0.0	0.0	0.0	0.0	0.0	0.0	0.0	0.0	0.049543509780878084	0.0	0.0	0.0	0.0	0.03246559941157042	0.0	0.0	0.0	0.0	0.0	0.0	0.0	0.0	0.07786729023524733	-0.01124760249523617	0.014231669966094283
129	0.0	0.0	0.0	0.0	0.0	0.0	0.16030334935789448	0.0	0.0	0.0	0.0	0.0018280857781033445	0.0	0.0	0.0	-0.11154746001246292	0.0	0.0	0.0	0.0	0.0	0.0	0.0	0.0	0.0	0.0	0.0	0.0	0.0	0.0	0.0	0.0	-0.06410453617674174	0.0	0.0	0.0	0.0	-0.054559084078237084	0.0	0.0	0.0	0.0	0.0	0.0	0.0	0.0	-0.01601155934509093	-0.011247602495236226	0.014231669966094327
130	0.0	0.0	0.0	0.0	0.0	0.0	0.005292303353011612	0.0	0.0	0.0	0.0	-0.06671924113509346	0.0	0.0	0.0	-0.10718670990040409	0.0	0.0	0.0	0.0	0.0	0.0	0.0	0.0	0.0	0.0	0.0	0.0	0.0	0.0	0.0	0.0	0.12189722298989432	0.0	0.0	0.0	0.0	-0.05880678167100924	0.0	0.0	0.0	0.0	0.0	0.0	0.0	0.0	0.05700532366183873	-0.011247602495236243	0.01423166996609435
131	0.0	0.0	0.0	0.0	0.0	0.0	0.04931241185662346	0.0	0.0	0.0	0.0	0.10812452144357103	0.0	0.0	0.0	0.24710885663110804	0.0	0.0	0.0	0.0	0.0	0.0	0.0	0.0	0.0	0.0	0.0	0.0	0.0	0.0	0.0	0.0	0.035318712202510205	0.0	0.0	0.0	0.0	0.03381278749306909	0.0	0.0	0.0	0.0	0.0	0.0	0.0	0.0	0.062220815305190996	-0.011247602495236231	0.014231669966094363
132	0.0	0.0	0.0	0.0	0.0	0.0	0.10345210155014688	0.0	0.0	0.0	0.0	-0.11900205604806828	0.0	0.0	0.0	0.08087974402300968	0.0	0.0	0.0	0.0	0.0	0.0	0.0	0.0	0.0	0.0	0.0	0.0	0.0	0.0	0.0	0.0	0.08217623096919348	0.0	0.0	0.0	0.0	-0.05266754681730184	0.0	0.0	0.0	0.0	0.0	0.0	0.0	0.0	0.036143357088430195	0.03987786339220115	-0.0806461298078678
133	0.0	0.0	0.0	0.0	0.0	0.0	-0.05288754725470799	0.0	0.0	0.0	0.0	-0.06123981290508783	0.0	0.0	0.0	-0.04800682493014989	0.0	0.0	0.0	0.0	0.0	0.0	0.0	0.0	0.0	0.0	0.0	0.0	0.0	0.0	0.0	0.0	-0.07722026406588553	0.0	0.0	0.0	0.0	-0.052984508054965386	0.0	0.0	0.0	0.0	0.0	0.0	0.0	0.0	0.08829827352195146	-0.011247602495236238	0.014231669966094328
134	0.0	0.0	0.0	0.0	0.0	0.0	-0.03814823978667127	0.0	0.0	0.0	0.0	-0.03904228994362427	0.0	0.0	0.0	-0.030362582874085012	0.0	0.0	0.0	0.0	0.0	0.0	0.0	0.0	0.0	0.0	0.0	0.0	0.0	0.0	0.0	0.0	0.12312524067558761	0.0	0.0	0.0	0.0	0.10195201305791426	0.0	0.0	0.0	0.0	0.0	0.0	0.0	0.0	0.025712373801726026	-0.011247602495236193	0.014231669966094321
135	0.0	0.0	0.0	0.0	0.0	0.0	0.1530642484343362	0.0	0.0	0.0	0.0	0.006376260800856721	0.0	0.0	0.0	-0.10594569886012864	0.0	0.0	0.0	0.0	0.0	0.0	0.0	0.0	0.0	0.0	0.0	0.0	0.0	0.0	0.0	0.0	0.010559237553218748	0.0	0.0	0.0	0.0	0.14238911316277	0.0	0.0	0.0	0.0	0.0	0.0	0.0	0.0	-0.01079606770173893	0.03987786339220113	0.014231669966094297
136	0.0	0.0	0.0	0.0	0.0	0.0	-0.0265969811546807	0.0	0.0	0.0	0.0	-0.021645995764033137	0.0	0.0	0.0	-0.016534714516156214	0.0	0.0	0.0	0.0	0.0	0.0	0.0	0.0	0.0	0.0	0.0	0.0	0.0	0.0	0.0	0.0	0.24562686354219454	0.0	0.0	0.0	0.0	0.0945540791446103	0.0	0.0	0.0	0.0	0.0	0.0	0.0	0.0	0.0830827818785994	-0.011247602495236195	0.014231669966094311
137	0.0	0.0	0.0	0.0	0.0	0.0	-0.08608162601225257	0.0	0.0	0.0	0.0	-0.11123037908352515	0.0	0.0	0.0	-0.08774304467427942	0.0	0.0	0.0	0.0	0.0	0.0	0.0	0.0	0.0	0.0	0.0	0.0	0.0	0.0	0.0	0.0	-0.04757597550518712	0.0	0.0	0.0	0.0	-0.0954548484488841	0.0	0.0	0.0	0.0	0.0	0.0	0.0	0.0	-0.0003650844150347148	-0.011247602495236224	-0.08064612980786787
138	0.0	0.0	0.0	0.0	0.0	0.0	-0.06197251990912642	0.0	0.0	0.0	0.0	-0.0749218593335271	0.0	0.0	0.0	-0.058882332950788326	0.0	0.0	0.0	0.0	0.0	0.0	0.0	0.0	0.0	0.0	0.0	0.0	0.0	0.0	0.0	0.0	-0.11886756531474053	0.0	0.0	0.0	0.0	-0.06311957336302146	0.0	0.0	0.0	0.0	0.0	0.0	0.0	0.0	-0.010796067701738863	-0.01124760249523626	-0.08064612980786776
139	0.0	0.0	0.0	0.0	0.0	0.0	-0.10277861478727802	0.0	0.0	0.0	0.0	-0.03087725939645889	0.0	0.0	0.0	0.1585401524430008	0.0	0.0	0.0	0.0	0.0	0.0	0.0	0.0	0.0	0.0	0.0	0.0	0.0	0.0	0.0	0.0	-0.0975105639382213	0.0	0.0	0.0	0.0	0.040479828700738185	0.0	0.0	0.0	0.0	0.0	0.0	0.0	0.0	0.015281390515021736	-0.011247602495236245	0.014231669966094315
140	0.0	0.0	0.0	0.0	0.0	0.0	0.016265393528921375	0.0	0.0	0.0	0.0	0.1947426774247074	0.0	0.0	0.0	-0.09074778673497175	0.0	0.0	0.0	0.0	0.0	0.0	0.0	0.0	0.0	0.0	0.0	0.0	0.0	0.0	0.0	0.0	0.10740856077671543	0.0	0.0	0.0	0.0	0.009103199717860552	0.0	0.0	0.0	0.0	0.0	0.0	0.0	0.0	-0.07338196742196437	-0.0112476024952362	0.014231669966094347
141	0.0	0.0	0.0	0.0	0.0	0.0	-0.07822251484149385	0.0	0.0	0.0	0.0	-0.09939449052173725	0.0	0.0	0.0	-0.0783350002228626	0.0	0.0	0.0	0.0	0.0	0.0	0.0	0.0	0.0	0.0	0.0	0.0	0.0	0.0	0.0	0.0	-0.002608262032071258	0.0	0.0	0.0	0.0	-0.10934138058558782	0.0	0.0	0.0	0.0	0.0	0.0	0.0	0.0	-0.03165803427514737	0.03987786339220114	0.014231669966094245
142	0.0	0.0	0.0	0.0	0.0	0.0	-0.09139741959838653	0.0	0.0	0.0	0.0	0.16810075960111895	0.0	0.0	0.0	-0.027230602601099847	0.0	0.0	0.0	0.0	0.0	0.0	0.0	0.0	0.0	0.0	0.0	0.0	0.0	0.0	0.0	0.0	-0.0643362457904389	0.0	0.0	0.0	0.0	-0.08862244550868112	0.0	0.0	0.0	0.0	0.0	0.0	0.0	0.0	-0.016011559345091124	0.03987786339220116	0.014231669966094289
143	0.0	0.0	0.0	0.0	0.0	0.0	0.07025279539513071	0.0	0.0	0.0	0.0	0.22409236742884547	0.0	0.0	0.0	0.05271299206941689	0.0	0.0	0.0	0.0	0.0	0.0	0.0	0.0	0.0	0.0	0.0	0.0	0.0	0.0	0.0	0.0	0.30236941650549565	0.0	0.0	0.0	0.0	0.009081750802532613	0.0	0.0	0.0	0.0	0.0	0.0	0.0	0.0	0.030927865445078258	0.03987786339220114	0.014231669966094325
144	0.0	0.0	0.0	0.0	0.0	0.0	0.04040735777408795	0.0	0.0	0.0	0.0	0.09232617290894793	0.0	0.0	0.0	0.17208607569862985	0.0	0.0	0.0	0.0	0.0	0.0	0.0	0.0	0.0	0.0	0.0	0.0	0.0	0.0	0.0	0.0	0.23877922075512664	0.0	0.0	0.0	0.0	0.029798006481235848	0.0	0.0	0.0	0.0	0.0	0.0	0.0	0.0	-0.02644254263179522	0.03987786339220113	-0.0806461298078678
145	0.0	0.0	0.0	0.0	0.0	0.0	0.025869679121137024	0.0	0.0	0.0	0.0	0.11610803331118846	0.0	0.0	0.0	-0.10979742955690434	0.0	0.0	0.0	0.0	0.0	0.0	0.0	0.0	0.0	0.0	0.0	0.0	0.0	0.0	0.0	0.0	0.02185454383291348	0.0	0.0	0.0	0.0	0.03597291278416765	0.0	0.0	0.0	0.0	0.0	0.0	0.0	0.0	-0.005580576058386721	0.03987786339220114	0.01423166996609429
146	0.0	0.0	0.0	0.0	0.0	0.0	-0.03576258600068767	0.0	0.0	0.0	0.0	0.14076689650493335	0.0	0.0	0.0	0.04649508787782641	0.0	0.0	0.0	0.0	0.0	0.0	0.0	0.0	0.0	0.0	0.0	0.0	0.0	0.0	0.0	0.0	-0.08804646697248017	0.0	0.0	0.0	0.0	0.0005072944116770382	0.0	0.0	0.0	0.0	0.0	0.0	0.0	0.0	-0.021227050988443075	0.0398778633922012	0.014231669966094297
147	0.0	0.0	0.0	0.0	0.0	0.0	0.02612645935992555	0.0	0.0	0.0	0.0	-0.0009828344334207742	0.0	0.0	0.0	-0.0844954244427395	0.0	0.0	0.0	0.0	0.0	0.0	0.0	0.0	0.0	0.0	0.0	0.0	0.0	0.0	0.0	0.0	0.18955777257238732	0.0	0.0	0.0	0.0	-0.03599350907424792	0.0	0.0	0.0	0.0	0.0	0.0	0.0	0.0	0.05700532366183868	0.03987786339220116	0.014231669966094304
148	0.0	0.0	0.0	0.0	0.0	0.0	0.0823556620379331	0.0	0.0	0.0	0.0	0.04041035751986317	0.0	0.0	0.0	-0.10047603321240065	0.0	0.0	0.0	0.0	0.0	0.0	0.0	0.0	0.0	0.0	0.0	0.0	0.0	0.0	0.0	0.0	-0.004854675933382759	0.0	0.0	0.0	0.0	-0.0907887799669308	0.0	0.0	0.0	0.0	0.0	0.0	0.0	0.0	-0.021227050988443137	-0.011247602495236214	0.014231669966094367
149	0.0	0.0	0.0	0.0	0.0	0.0	0.022528324344971276	0.0	0.0	0.0	0.0	0.12413898631704312	0.0	0.0	0.0	0.061650662889422954	0.0	0.0	0.0	0.0	0.0	0.0	0.0	0.0	0.0	0.0	0.0	0.0	0.0	0.0	0.0	0.0	0.2623863607585241	0.0	0.0	0.0	0.0	-0.031144232907442837	0.0	0.0	0.0	0.0	0.0	0.0	0.0	0.0	-0.021227050988443057	0.03987786339220121	0.014231669966094334
150	0.0	0.0	0.0	0.0	0.0	0.0	0.12673638969056913	0.0	0.0	0.0	0.0	0.21966495643073988	0.0	0.0	0.0	0.1541494000340021	0.0	0.0	0.0	0.0	0.0	0.0	0.0	0.0	0.0	0.0	0.0	0.0	0.0	0.0	0.0	0.0	0.3329434035968306	0.0	0.0	0.0	0.0	0.1369065077155499	0.0	0.0	0.0	0.0	0.0	0.0	0.0	0.0	-0.005580576058386889	0.03987786339220121	0.014231669966094393
151	0.0	0.0	0.0	0.0	0.0	0.0	0.17704521125197487	0.0	0.0	0.0	0.0	0.008942741860309099	0.0	0.0	0.0	0.08178132321025049	0.0	0.0	0.0	0.0	0.0	0.0	0.0	0.0	0.0	0.0	0.0	0.0	0.0	0.0	0.0	0.0	0.015172158503075961	0.0	0.0	0.0	0.0	-0.016045104216938957	0.0	0.0	0.0	0.0	0.0	0.0	0.0	0.0	0.041358848731782354	-0.01124760249523621	0.014231669966094311
152	0.0	0.0	0.0	0.0	0.0	0.0	-0.05784222350222004	0.0	0.0	0.0	0.0	-0.06870159766052966	0.0	0.0	0.0	-0.053938006378811625	0.0	0.0	0.0	0.0	0.0	0.0	0.0	0.0	0.0	0.0	0.0	0.0	0.0	0.0	0.0	0.0	-0.12588441203436312	0.0	0.0	0.0	0.0	-0.11094505602824946	0.0	0.0	0.0	0.0	0.0	0.0	0.0	0.0	0.015281390515021564	-0.011247602495236172	-0.08064612980786774
153	0.0	0.0	0.0	0.0	0.0	0.0	0.16891951184233578	0.0	0.0	0.0	0.0	-0.1243124939854128	0.0	0.0	0.0	-0.09814168250134159	0.0	0.0	0.0	0.0	0.0	0.0	0.0	0.0	0.0	0.0	0.0	0.0	0.0	0.0	0.0	0.0	-0.0654994942872434	0.0	0.0	0.0	0.0	0.027336650674115167	0.0	0.0	0.0	0.0	0.0	0.0	0.0	0.0	-0.0003650844150347972	0.03987786339220112	0.01423166996609431
154	0.0	0.0	0.0	0.0	0.0	0.0	-0.04518226750950852	0.0	0.0	0.0	0.0	-0.04963559578433934	0.0	0.0	0.0	0.22961610594861712	0.0	0.0	0.0	0.0	0.0	0.0	0.0	0.0	0.0	0.0	0.0	0.0	0.0	0.0	0.0	0.0	0.2701665266465284	0.0	0.0	0.0	0.0	0.10645691368352929	0.0	0.0	0.0	0.0	0.0	0.0	0.0	0.0	0.010065898871669534	0.03987786339220112	0.014231669966094297
155	0.0	0.0	0.0	0.0	0.0	0.0	0.18732542113670114	0.0	0.0	0.0	0.0	0.09541574213452847	0.0	0.0	0.0	-0.01686525752137688	0.0	0.0	0.0	0.0	0.0	0.0	0.0	0.0	0.0	0.0	0.0	0.0	0.0	0.0	0.0	0.0	0.0678349581827777	0.0	0.0	0.0	0.0	0.06975170996693733	0.0	0.0	0.0	0.0	0.0	0.0	0.0	0.0	-0.057735492491908	0.039877863392201174	0.014231669966094321
156	0.0	0.0	0.0	0.0	0.0	0.0	-0.08275135103694779	0.0	0.0	0.0	0.0	0.020659590901834952	0.0	0.0	0.0	-0.0837564138298548	0.0	0.0	0.0	0.0	0.0	0.0	0.0	0.0	0.0	0.0	0.0	0.0	0.0	0.0	0.0	0.0	0.15703699544237062	0.0	0.0	0.0	0.0	-0.047188671573912794	0.0	0.0	0.0	0.0	0.0	0.0	0.0	0.0	0.02571237380172598	0.03987786339220105	0.01423166996609431
157	0.0	0.0	0.0	0.0	0.0	0.0	0.21360922124841486	0.0	0.0	0.0	0.0	0.092278736317526	0.0	0.0	0.0	0.13066783485240765	0.0	0.0	0.0	0.0	0.0	0.0	0.0	0.0	0.0	0.0	0.0	0.0	0.0	0.0	0.0	0.0	0.07685877442462166	0.0	0.0	0.0	0.0	0.04418710256721666	0.0	0.0	0.0	0.0	0.0	0.0	0.0	0.0	0.0004961205689932172	0.028959507315310298	0.024403170208426375
158	0.0	0.0	0.0	0.0	0.0	0.0	0.1764473766699677	0.0	0.0	0.0	0.0	-0.04415358171868167	0.0	0.0	0.0	0.22360101235970592	0.0	0.0	0.0	0.0	0.0	0.0	0.0	0.0	0.0	0.0	0.0	0.0	0.0	0.0	0.0	0.0	-0.09434402285102396	0.0	0.0	0.0	0.0	0.08768402064692644	0.0	0.0	0.0	0.0	0.0	0.0	0.0	0.0	-0.00015179808454275807	-0.011262030622620652	0.024403170208426382
159	0.0	0.0	0.0	0.0	0.0	0.0	-0.09344975435091889	0.0	0.0	0.0	0.0	0.11244719888803878	0.0	0.0	0.0	-0.09310025008174194	0.0	0.0	0.0	0.0	0.0	0.0	0.0	0.0	0.0	0.0	0.0	0.0	0.0	0.0	0.0	0.0	-0.10118086114252346	0.0	0.0	0.0	0.0	-0.09013336346544765	0.0	0.0	0.0	0.0	0.0	0.0	0.0	0.0	0.0002647196904710294	0.028959507315310117	0.024403170208426365
160	0.0	0.0	0.0	0.0	0.0	0.0	0.24785966819071137	0.0	0.0	0.0	0.0	0.021040072721836903	0.0	0.0	0.0	0.07933064452492983	0.0	0.0	0.0	0.0	0.0	0.0	0.0	0.0	0.0	0.0	0.0	0.0	0.0	0.0	0.0	0.0	-0.036837151851205285	0.0	0.0	0.0	0.0	0.1070268163834492	0.0	0.0	0.0	0.0	0.0	0.0	0.0	0.0	-0.00015179808454253603	-0.01126203062262059	0.02440317020842637
161	0.0	0.0	0.0	0.0	0.0	0.0	0.14070689866152894	0.0	0.0	0.0	0.0	-0.18222651514955704	0.0	0.0	0.0	-0.11992401916098296	0.0	0.0	0.0	0.0	0.0	0.0	0.0	0.0	0.0	0.0	0.0	0.0	0.0	0.0	0.0	0.0	-0.06194625525169735	0.0	0.0	0.0	0.0	0.006432834627134376	0.0	0.0	0.0	0.0	0.0	0.0	0.0	0.0	0.00012588133840126534	-0.011262030622620628	0.024403170208426386
162	0.0	0.0	0.0	0.0	0.0	0.0	0.04201704755753032	0.0	0.0	0.0	0.0	-0.13077481588552226	0.0	0.0	0.0	-0.0847044936854982	0.0	0.0	0.0	0.0	0.0	0.0	0.0	0.0	0.0	0.0	0.0	0.0	0.0	0.0	0.0	0.0	0.011964564800162223	0.0	0.0	0.0	0.0	-0.11052320247273578	0.0	0.0	0.0	0.0	0.0	0.0	0.0	0.0	-0.00019807798836675265	-0.011262030622620621	0.024403170208426365
163	0.0	0.0	0.0	0.0	0.0	0.0	-0.07798616156274654	0.0	0.0	0.0	0.0	0.038445284631702506	0.0	0.0	0.0	-0.07669649917840565	0.0	0.0	0.0	0.0	0.0	0.0	0.0	0.0	0.0	0.0	0.0	0.0	0.0	0.0	0.0	0.0	-0.03443302833677081	0.0	0.0	0.0	0.0	-0.07255117098973905	0.0	0.0	0.0	0.0	0.0	0.0	0.0	0.0	-0.00010551818071869844	-0.011262030622620663	0.02440317020842636
164	0.0	0.0	0.0	0.0	0.0	0.0	0.027102950537510904	0.0	0.0	0.0	0.0	0.08264277821570765	0.0	0.0	0.0	-0.09796087011746123	0.0	0.0	0.0	0.0	0.0	0.0	0.0	0.0	0.0	0.0	0.0	0.0	0.0	0.0	0.0	0.0	-0.1278197433818145	0.0	0.0	0.0	0.0	-0.06280282458052866	0.0	0.0	0.0	0.0	0.0	0.0	0.0	0.0	0.00017216124222523682	-0.011262030622620637	0.024403170208426358
165	0.0	0.0	0.0	0.0	0.0	0.0	0.025343948183693454	0.0	0.0	0.0	0.0	0.04105512653837286	0.0	0.0	0.0	0.006314420486785757	0.0	0.0	0.0	0.0	0.0	0.0	0.0	0.0	0.0	0.0	0.0	0.0	0.0	0.0	0.0	0.0	0.01465203382688504	0.0	0.0	0.0	0.0	0.02372833769015307	0.0	0.0	0.0	0.0	0.0	0.0	0.0	0.0	-0.0005220373151345751	-0.011262030622620637	0.02440317020842639
166	0.0	0.0	0.0	0.0	0.0	0.0	-0.10100448329431384	0.0	0.0	0.0	0.0	-0.02992866391278002	0.0	0.0	0.0	0.11199228209699127	0.0	0.0	0.0	0.0	0.0	0.0	0.0	0.0	0.0	0.0	0.0	0.0	0.0	0.0	0.0	0.0	0.023495576248233105	0.0	0.0	0.0	0.0	-0.05535345037401043	0.0	0.0	0.0	0.0	0.0	0.0	0.0	0.0	-0.00019807798836664987	0.02895950731531019	0.02440317020842637
167	0.0	0.0	0.0	0.0	0.0	0.0	-0.0626654487986844	0.0	0.0	0.0	0.0	0.07639733756576506	0.0	0.0	0.0	0.04514658875607019	0.0	0.0	0.0	0.0	0.0	0.0	0.0	0.0	0.0	0.0	0.0	0.0	0.0	0.0	0.0	0.0	0.046336923608380334	0.0	0.0	0.0	0.0	-0.03849935521472576	0.0	0.0	0.0	0.0	0.0	0.0	0.0	0.0	-0.00015179808454271059	-0.011262030622620642	-0.21962853187583736
168	0.0	0.0	0.0	0.0	0.0	0.0	0.035026890085177786	0.0	0.0	0.0	0.0	0.15474448329772356	0.0	0.0	0.0	0.12722617847848705	0.0	0.0	0.0	0.0	0.0	0.0	0.0	0.0	0.0	0.0	0.0	0.0	0.0	0.0	0.0	0.0	0.027909367085379166	0.0	0.0	0.0	0.0	0.02019166212866714	0.0	0.0	0.0	0.0	0.0	0.0	0.0	0.0	0.00026472104987302833	0.028959507315310183	0.024403170208426347
169	0.0	0.0	0.0	0.0	0.0	0.0	0.016666242033989417	0.0	0.0	0.0	0.0	0.13290350400622122	0.0	0.0	0.0	-0.11178448027570904	0.0	0.0	0.0	0.0	0.0	0.0	0.0	0.0	0.0	0.0	0.0	0.0	0.0	0.0	0.0	0.0	-0.004426416148087177	0.0	0.0	0.0	0.0	-0.026734920395406536	0.0	0.0	0.0	0.0	0.0	0.0	0.0	0.0	0.00021844114604923997	-0.011262030622620663	0.024403170208426382
170	0.0	0.0	0.0	0.0	0.0	0.0	-0.017673383883287222	0.0	0.0	0.0	0.0	-0.17778750635053442	0.0	0.0	0.0	-0.11688544539725179	0.0	0.0	0.0	0.0	0.0	0.0	0.0	0.0	0.0	0.0	0.0	0.0	0.0	0.0	0.0	0.0	-0.06091865990678984	0.0	0.0	0.0	0.0	-0.06601022026975227	0.0	0.0	0.0	0.0	0.0	0.0	0.0	0.0	-0.00019807798836666592	0.028959507315310197	0.024403170208426386
171	0.0	0.0	0.0	0.0	0.0	0.0	0.1772074470098717	0.0	0.0	0.0	0.0	0.1598135846779269	0.0	0.0	0.0	0.15092288583540084	0.0	0.0	0.0	0.0	0.0	0.0	0.0	0.0	0.0	0.0	0.0	0.0	0.0	0.0	0.0	0.0	-0.04932223483527047	0.0	0.0	0.0	0.0	-0.010914362581723108	0.0	0.0	0.0	0.0	0.0	0.0	0.0	0.0	-0.00010551818071869237	-0.011262030622620612	0.024403170208426347
172	0.0	0.0	0.0	0.0	0.0	0.0	0.0548691353509706	0.0	0.0	0.0	0.0	-0.03326034642374782	0.0	0.0	0.0	-0.06342977903185808	0.0	0.0	0.0	0.0	0.0	0.0	0.0	0.0	0.0	0.0	0.0	0.0	0.0	0.0	0.0	0.0	-0.04789787571124861	0.0	0.0	0.0	0.0	-0.05620168414966837	0.0	0.0	0.0	0.0	0.0	0.0	0.0	0.0	-0.00024435789219063296	-0.011262030622620628	0.024403170208426386
173	0.0	0.0	0.0	0.0	0.0	0.0	0.07294078634499691	0.0	0.0	0.0	0.0	0.07595446313067675	0.0	0.0	0.0	0.11692043844115879	0.0	0.0	0.0	0.0	0.0	0.0	0.0	0.0	0.0	0.0	0.0	0.0	0.0	0.0	0.0	0.0	-0.11105900709441925	0.0	0.0	0.0	0.0	-0.04641952353175169	0.0	0.0	0.0	0.0	0.0	0.0	0.0	0.0	-0.0001980779883666581	0.02895950731531018	0.024403170208426375
174	0.0	0.0	0.0	0.0	0.0	0.0	-0.11741586389629889	0.0	0.0	0.0	0.0	0.16364697628833208	0.0	0.0	0.0	0.04475501005907051	0.0	0.0	0.0	0.0	0.0	0.0	0.0	0.0	0.0	0.0	0.0	0.0	0.0	0.0	0.0	0.0	-0.05108291884361389	0.0	0.0	0.0	0.0	-0.055608696407123216	0.0	0.0	0.0	0.0	0.0	0.0	0.0	0.0	3.332153075326823e-05	-0.011262030622620621	0.024403170208426393
175	0.0	0.0	0.0	0.0	0.0	0.0	0.1265890828746143	0.0	0.0	0.0	0.0	0.034563990126436184	0.0	0.0	0.0	-0.08536645683941796	0.0	0.0	0.0	0.0	0.0	0.0	0.0	0.0	0.0	0.0	0.0	0.0	0.0	0.0	0.0	0.0	-0.1031888835000454	0.0	0.0	0.0	0.0	-0.04030669028226706	0.0	0.0	0.0	0.0	0.0	0.0	0.0	0.0	-0.00019807798836664662	-0.011262030622620607	0.024403170208426375
176	0.0	0.0	0.0	0.0	0.0	0.0	0.09109534795636308	0.0	0.0	0.0	0.0	-0.17168692206149552	0.0	0.0	0.0	-0.1127094961699863	0.0	0.0	0.0	0.0	0.0	0.0	0.0	0.0	0.0	0.0	0.0	0.0	0.0	0.0	0.0	0.0	-0.049137604301048715	0.0	0.0	0.0	0.0	-0.06226086231830375	0.0	0.0	0.0	0.0	0.0	0.0	0.0	0.0	-0.0001517980845426089	-0.011262030622620602	0.024403170208426382
177	0.0	0.0	0.0	0.0	0.0	0.0	0.03181316940247395	0.0	0.0	0.0	0.0	0.20847947860772292	0.0	0.0	0.0	0.21671329382612986	0.0	0.0	0.0	0.0	0.0	0.0	0.0	0.0	0.0	0.0	0.0	0.0	0.0	0.0	0.0	0.0	0.04870949871892284	0.0	0.0	0.0	0.0	0.036141339772349616	0.0	0.0	0.0	0.0	0.0	0.0	0.0	0.0	-0.00019807798836625652	-0.011262030622620729	0.024403170208426417
178	0.0	0.0	0.0	0.0	0.0	0.0	-0.11238268623148014	0.0	0.0	0.0	0.0	0.2357365390948289	0.0	0.0	0.0	0.12361932765190392	0.0	0.0	0.0	0.0	0.0	0.0	0.0	0.0	0.0	0.0	0.0	0.0	0.0	0.0	0.0	0.0	0.09662079256315281	0.0	0.0	0.0	0.0	0.10738447369141743	0.0	0.0	0.0	0.0	0.0	0.0	0.0	0.0	-0.0001980779883667648	0.028959507315310152	0.02440317020842636
179	0.0	0.0	0.0	0.0	0.0	0.0	-0.08353870837864362	0.0	0.0	0.0	0.0	-0.1276808606990267	0.0	0.0	0.0	-0.08258663100905667	0.0	0.0	0.0	0.0	0.0	0.0	0.0	0.0	0.0	0.0	0.0	0.0	0.0	0.0	0.0	0.0	-0.05744842177536558	0.0	0.0	0.0	0.0	-0.09152312941280348	0.0	0.0	0.0	0.0	0.0	0.0	0.0	0.0	0.0004498406651691432	-0.011262030622620628	0.024403170208426368
180	0.0	0.0	0.0	0.0	0.0	0.0	-0.025992413728469013	0.0	0.0	0.0	0.0	-0.03850108546005416	0.0	0.0	0.0	-0.10183650052182527	0.0	0.0	0.0	0.0	0.0	0.0	0.0	0.0	0.0	0.0	0.0	0.0	0.0	0.0	0.0	0.0	-0.025623634082090164	0.0	0.0	0.0	0.0	-0.043053294156399954	0.0	0.0	0.0	0.0	0.0	0.0	0.0	0.0	-0.0007534368342545254	-0.011262030622620621	0.024403170208426334
181	0.0	0.0	0.0	0.0	0.0	0.0	0.015248064594854985	0.0	0.0	0.0	0.0	0.025409486193243843	0.0	0.0	0.0	-0.05929787355402482	0.0	0.0	0.0	0.0	0.0	0.0	0.0	0.0	0.0	0.0	0.0	0.0	0.0	0.0	0.0	0.0	0.037010863885478196	0.0	0.0	0.0	0.0	0.08228661868334472	0.0	0.0	0.0	0.0	0.0	0.0	0.0	0.0	0.00017216124222519573	-0.011262030622620626	0.024403170208426386
182	0.0	0.0	0.0	0.0	0.0	0.0	-0.09637230819985798	0.0	0.0	0.0	0.0	0.19529898951079439	0.0	0.0	0.0	-0.09620049097550565	0.0	0.0	0.0	0.0	0.0	0.0	0.0	0.0	0.0	0.0	0.0	0.0	0.0	0.0	0.0	0.0	-0.02545086430925841	0.0	0.0	0.0	0.0	-0.0769783762507629	0.0	0.0	0.0	0.0	0.0	0.0	0.0	0.0	-0.000244357892190631	0.028959507315310162	0.024403170208426413
183	0.0	0.0	0.0	0.0	0.0	0.0	0.1485874202336032	0.0	0.0	0.0	0.0	-0.15672925686756542	0.0	0.0	0.0	0.035986411628758874	0.0	0.0	0.0	0.0	0.0	0.0	0.0	0.0	0.0	0.0	0.0	0.0	0.0	0.0	0.0	0.0	0.14518753372937723	0.0	0.0	0.0	0.0	0.10239458939492166	0.0	0.0	0.0	0.0	0.0	0.0	0.0	0.0	-0.00019807798836675092	-0.011262030622620479	0.02440317020842643
184	0.0	0.0	0.0	0.0	0.0	0.0	0.09519056495928188	0.0	0.0	0.0	0.0	0.005138792968766381	0.0	0.0	0.0	-0.13012263847744573	0.0	0.0	0.0	0.0	0.0	0.0	0.0	0.0	0.0	0.0	0.0	0.0	0.0	0.0	0.0	0.0	0.002323329132715772	0.0	0.0	0.0	0.0	0.012507741106884447	0.0	0.0	0.0	0.0	0.0	0.0	0.0	0.0	-0.00010551818071870842	-0.011262030622620621	0.024403170208426393
185	0.0	0.0	0.0	0.0	0.0	0.0	0.27668258382117933	0.0	0.0	0.0	0.0	0.07209176299389689	0.0	0.0	0.0	0.10588955283566376	0.0	0.0	0.0	0.0	0.0	0.0	0.0	0.0	0.0	0.0	0.0	0.0	0.0	0.0	0.0	0.0	0.1291571826118209	0.0	0.0	0.0	0.0	0.017052829843905545	0.0	0.0	0.0	0.0	0.0	0.0	0.0	0.0	-5.92382768946631e-05	-0.011262030622620628	0.02440317020842634
186	0.0	0.0	0.0	0.0	0.0	0.0	-0.08690818898635852	0.0	0.0	0.0	0.0	-0.13290256133318187	0.0	0.0	0.0	-0.08616097007152843	0.0	0.0	0.0	0.0	0.0	0.0	0.0	0.0	0.0	0.0	0.0	0.0	0.0	0.0	0.0	0.0	-0.05381206979405793	0.0	0.0	0.0	0.0	-0.10388831856007943	0.0	0.0	0.0	0.0	0.0	0.0	0.0	0.0	-0.0003831976036626141	0.028959507315310194	0.024403170208426354
187	0.0	0.0	0.0	0.0	0.0	0.0	-0.07100184021825609	0.0	0.0	0.0	0.0	-0.10825241458376335	0.0	0.0	0.0	-0.06928754346300334	0.0	0.0	0.0	0.0	0.0	0.0	0.0	0.0	0.0	0.0	0.0	0.0	0.0	0.0	0.0	0.0	-0.12080106601880869	0.0	0.0	0.0	0.0	-0.03679766941636468	0.0	0.0	0.0	0.0	0.0	0.0	0.0	0.0	3.332153075322371e-05	0.028959507315310152	0.024403170208426354
188	0.0	0.0	0.0	0.0	0.0	0.0	0.18419225304540238	0.0	0.0	0.0	0.0	0.01019605743168404	0.0	0.0	0.0	0.057267889923470074	0.0	0.0	0.0	0.0	0.0	0.0	0.0	0.0	0.0	0.0	0.0	0.0	0.0	0.0	0.0	0.0	-0.023474239847187214	0.0	0.0	0.0	0.0	0.0491759911477136	0.0	0.0	0.0	0.0	0.0	0.0	0.0	0.0	-0.0007997167380785885	0.02895950731531017	0.024403170208426406
189	0.0	0.0	0.0	0.0	0.0	0.0	-0.08743702410003812	0.0	0.0	0.0	0.0	0.1272551111648086	0.0	0.0	0.0	-0.08672195742373448	0.0	0.0	0.0	0.0	0.0	0.0	0.0	0.0	0.0	0.0	0.0	0.0	0.0	0.0	0.0	0.0	0.14887490821797505	0.0	0.0	0.0	0.0	0.02746485873783533	0.0	0.0	0.0	0.0	0.0	0.0	0.0	0.0	0.00049612056899313	-0.011262030622620633	0.024403170208426386
190	0.0	0.0	0.0	0.0	0.0	0.0	-0.012884447309715063	0.0	0.0	0.0	0.0	-0.018187605571024477	0.0	0.0	0.0	-0.11097485164889113	0.0	0.0	0.0	0.0	0.0	0.0	0.0	0.0	0.0	0.0	0.0	0.0	0.0	0.0	0.0	0.0	-0.06918291654237876	0.0	0.0	0.0	0.0	-0.06450315664527477	0.0	0.0	0.0	0.0	0.0	0.0	0.0	0.0	0.00021844114604918988	0.02895950731531018	0.024403170208426386
191	0.0	0.0	0.0	0.0	0.0	0.0	-0.0909169012384298	0.0	0.0	0.0	0.0	0.2089768012387813	0.0	0.0	0.0	-0.0904134049304737	0.0	0.0	0.0	0.0	0.0	0.0	0.0	0.0	0.0	0.0	0.0	0.0	0.0	0.0	0.0	0.0	0.02192505887850198	0.0	0.0	0.0	0.0	-0.04776887331243668	0.0	0.0	0.0	0.0	0.0	0.0	0.0	0.0	-0.0003831976036625974	-0.011262030622620621	0.024403170208426375
192	0.0	0.0	0.0	0.0	0.0	0.0	-0.09360441595099947	0.0	0.0	0.0	0.0	0.04782178608622764	0.0	0.0	0.0	-0.09326431577890247	0.0	0.0	0.0	0.0	0.0	0.0	0.0	0.0	0.0	0.0	0.0	0.0	0.0	0.0	0.0	0.0	0.023479265247909446	0.0	0.0	0.0	0.0	-0.051140613168495774	0.0	0.0	0.0	0.0	0.0	0.0	0.0	0.0	-0.00010551818071870625	0.02895950731531013	0.0244031702084264
193	0.0	0.0	0.0	0.0	0.0	0.0	0.11843608758873583	0.0	0.0	0.0	0.0	0.2707155823383526	0.0	0.0	0.0	0.2706084527488818	0.0	0.0	0.0	0.0	0.0	0.0	0.0	0.0	0.0	0.0	0.0	0.0	0.0	0.0	0.0	0.0	0.053978723498709275	0.0	0.0	0.0	0.0	0.07806518289173722	0.0	0.0	0.0	0.0	0.0	0.0	0.0	0.0	7.960143457721482e-05	0.028959507315310353	-0.21962853187583758
194	0.0	0.0	0.0	0.0	0.0	0.0	0.13129641492533067	0.0	0.0	0.0	0.0	-0.05430231164471693	0.0	0.0	0.0	-0.11849149412590199	0.0	0.0	0.0	0.0	0.0	0.0	0.0	0.0	0.0	0.0	0.0	0.0	0.0	0.0	0.0	0.0	-0.04359487867430943	0.0	0.0	0.0	0.0	-0.024713613366316473	0.0	0.0	0.0	0.0	0.0	0.0	0.0	0.0	7.960143457729288e-05	0.02895950731531019	-0.21962853187583745
195	0.0	0.0	0.0	0.0	0.0	0.0	0.1256417801491927	0.0	0.0	0.0	0.0	0.15316675085960857	0.0	0.0	0.0	0.15513365629189602	0.0	0.0	0.0	0.0	0.0	0.0	0.0	0.0	0.0	0.0	0.0	0.0	0.0	0.0	0.0	0.0	0.013942130796467998	0.0	0.0	0.0	0.0	-0.05187516043810359	0.0	0.0	0.0	0.0	0.0	0.0	0.0	0.0	-5.92382768946631e-05	0.028959507315310225	0.024403170208426386
196	0.0	0.0	0.0	0.0	0.0	0.0	-0.08157880975665577	0.0	0.0	0.0	0.0	-0.12464359618594957	0.0	0.0	0.0	-0.08050757402115882	0.0	0.0	0.0	0.0	0.0	0.0	0.0	0.0	0.0	0.0	0.0	0.0	0.0	0.0	0.0	0.0	-0.1163417309955021	0.0	0.0	0.0	0.0	-0.10720923706355437	0.0	0.0	0.0	0.0	0.0	0.0	0.0	0.0	0.0002647210498732929	-0.011262030622620605	-0.2196285318758373
197	0.0	0.0	0.0	0.0	0.0	0.0	-0.06526805884670764	0.0	0.0	0.0	0.0	-0.09936674545263097	0.0	0.0	0.0	-0.0632051583366213	0.0	0.0	0.0	0.0	0.0	0.0	0.0	0.0	0.0	0.0	0.0	0.0	0.0	0.0	0.0	0.0	-0.16333660719085402	0.0	0.0	0.0	0.0	-0.004745871555338498	0.0	0.0	0.0	0.0	0.0	0.0	0.0	0.0	-5.923827689467698e-05	0.028959507315310183	0.02440317020842639
198	0.0	0.0	0.0	0.0	0.0	0.0	0.02301414560966609	0.0	0.0	0.0	0.0	0.10387916423403605	0.0	0.0	0.0	-0.09344887226580396	0.0	0.0	0.0	0.0	0.0	0.0	0.0	0.0	0.0	0.0	0.0	0.0	0.0	0.0	0.0	0.0	-0.12500047676845452	0.0	0.0	0.0	0.0	-0.08024918889800081	0.0	0.0	0.0	0.0	0.0	0.0	0.0	0.0	-0.00047575741131057354	-0.011262030622620614	0.02440317020842639
199	0.0	0.0	0.0	0.0	0.0	0.0	-0.10280984975211639	0.0	0.0	0.0	0.0	-0.024676354705177636	0.0	0.0	0.0	-0.10302942365546722	0.0	0.0	0.0	0.0	0.0	0.0	0.0	0.0	0.0	0.0	0.0	0.0	0.0	0.0	0.0	0.0	-0.01978591348035482	0.0	0.0	0.0	0.0	-0.08844300939264556	0.0	0.0	0.0	0.0	0.0	0.0	0.0	0.0	-0.00015179808454266527	-0.011262030622620661	0.024403170208426375
200	0.0	0.0	0.0	0.0	0.0	0.0	0.15242546741844937	0.0	0.0	0.0	0.0	-0.1419850405684027	0.0	0.0	0.0	0.12224822221345562	0.0	0.0	0.0	0.0	0.0	0.0	0.0	0.0	0.0	0.0	0.0	0.0	0.0	0.0	0.0	0.0	-0.030588574799719742	0.0	0.0	0.0	0.0	-0.054911827834194904	0.0	0.0	0.0	0.0	0.0	0.0	0.0	0.0	-5.9238276894740295e-05	-0.011262030622620614	0.02440317020842637
201	0.0	0.0	0.0	0.0	0.0	0.0	0.019958324173697792	0.0	0.0	0.0	0.0	-0.14712888164548404	0.0	0.0	0.0	-0.09589911784562458	0.0	0.0	0.0	0.0	0.0	0.0	0.0	0.0	0.0	0.0	0.0	0.0	0.0	0.0	0.0	0.0	-0.08102453276626678	0.0	0.0	0.0	0.0	-0.08127552421515691	0.0	0.0	0.0	0.0	0.0	0.0	0.0	0.0	-0.0001517980845426193	-0.011262030622620671	0.024403170208426386
202	0.0	0.0	0.0	0.0	0.0	0.0	-0.004452391408832285	0.0	0.0	0.0	0.0	0.02245241992213494	0.0	0.0	0.0	0.0013079939978268154	0.0	0.0	0.0	0.0	0.0	0.0	0.0	0.0	0.0	0.0	0.0	0.0	0.0	0.0	0.0	0.0	0.07890658301753452	0.0	0.0	0.0	0.0	-0.056279430168180086	0.0	0.0	0.0	0.0	0.0	0.0	0.0	0.0	-0.0006608770266065243	0.028959507315310176	0.02440317020842636
203	0.0	0.0	0.0	0.0	0.0	0.0	0.09111742125507269	0.0	0.0	0.0	0.0	0.14917028139264826	0.0	0.0	0.0	0.11464991018317229	0.0	0.0	0.0	0.0	0.0	0.0	0.0	0.0	0.0	0.0	0.0	0.0	0.0	0.0	0.0	0.0	0.03256560231168962	0.0	0.0	0.0	0.0	0.03012943044801831	0.0	0.0	0.0	0.0	0.0	0.0	0.0	0.0	-0.00010551818071872013	-0.011262030622620647	0.02440317020842637
204	0.0	0.0	0.0	0.0	0.0	0.0	-0.027738865381455514	0.0	0.0	0.0	0.0	-0.04120757015773723	0.0	0.0	0.0	-0.08484019846058036	0.0	0.0	0.0	0.0	0.0	0.0	0.0	0.0	0.0	0.0	0.0	0.0	0.0	0.0	0.0	0.0	-0.07444030352554752	0.0	0.0	0.0	0.0	-0.0858705308799606	0.0	0.0	0.0	0.0	0.0	0.0	0.0	0.0	-5.923827689467698e-05	-0.011262030622620597	0.024403170208426295
205	0.0	0.0	0.0	0.0	0.0	0.0	0.08400745203378172	0.0	0.0	0.0	0.0	-0.14784720228417997	0.0	0.0	0.0	-0.0963908200128222	0.0	0.0	0.0	0.0	0.0	0.0	0.0	0.0	0.0	0.0	0.0	0.0	0.0	0.0	0.0	0.0	-0.10508153734730158	0.0	0.0	0.0	0.0	-0.034453153498769394	0.0	0.0	0.0	0.0	0.0	0.0	0.0	0.0	0.0003572808575211428	-0.011262030622620635	0.02440317020842634
206	0.0	0.0	0.0	0.0	0.0	0.0	0.04393303908672407	0.0	0.0	0.0	0.0	-0.2832941394681347	0.0	0.0	0.0	-0.1279214340925523	0.0	0.0	0.0	0.0	0.0	0.0	0.0	0.0	0.0	0.0	0.0	0.0	0.0	0.0	0.0	0.0	-0.027990383917440628	0.0	0.0	0.0	0.0	0.05196105774874601	0.0	0.0	0.0	0.0	0.0	0.0	0.0	0.0	0.016910327917249512	-0.03384157000049327	0.009277916174088362
207	0.0	0.0	0.0	0.0	0.0	0.0	-0.021180779363657903	0.0	0.0	0.0	0.0	-0.23265186823988682	0.0	0.0	0.0	-0.10278300260202702	0.0	0.0	0.0	0.0	0.0	0.0	0.0	0.0	0.0	0.0	0.0	0.0	0.0	0.0	0.0	0.0	-0.005094884068423253	0.0	0.0	0.0	0.0	0.114664392778876	0.0	0.0	0.0	0.0	0.0	0.0	0.0	0.0	0.00980514812008582	-0.03384157000049327	0.009277916174088345
208	0.0	0.0	0.0	0.0	0.0	0.0	0.059275358199062815	0.0	0.0	0.0	0.0	-0.14732716053383277	0.0	0.0	0.0	-0.06042847806953906	0.0	0.0	0.0	0.0	0.0	0.0	0.0	0.0	0.0	0.0	0.0	0.0	0.0	0.0	0.0	0.0	0.10055262571598281	0.0	0.0	0.0	0.0	-0.11391280295623236	0.0	0.0	0.0	0.0	0.0	0.0	0.0	0.0	0.0026999683229222034	0.057622132703542606	0.009277916174088338
209	0.0	0.0	0.0	0.0	0.0	0.0	-0.10204797458524652	0.0	0.0	0.0	0.0	-0.27470123896519844	0.0	0.0	0.0	-0.12365598478787188	0.0	0.0	0.0	0.0	0.0	0.0	0.0	0.0	0.0	0.0	0.0	0.0	0.0	0.0	0.0	0.0	0.09786674177654095	0.0	0.0	0.0	0.0	-0.05522503792488633	0.0	0.0	0.0	0.0	0.0	0.0	0.0	0.0	-0.018615571068568836	-0.03384157000049334	-0.14535402006071735
210	0.0	0.0	0.0	0.0	0.0	0.0	-0.07067912676152602	0.0	0.0	0.0	0.0	-0.1854636046803695	0.0	0.0	0.0	-0.07935911378587739	0.0	0.0	0.0	0.0	0.0	0.0	0.0	0.0	0.0	0.0	0.0	0.0	0.0	0.0	0.0	0.0	0.05688507517838244	0.0	0.0	0.0	0.0	-0.1324051708532954	0.0	0.0	0.0	0.0	0.0	0.0	0.0	0.0	0.06664658649739488	-0.03384157000049327	0.009277916174088331
211	0.0	0.0	0.0	0.0	0.0	0.0	-0.044390634990044656	0.0	0.0	0.0	0.0	-0.11067849214495673	0.0	0.0	0.0	-0.04223636272462428	0.0	0.0	0.0	0.0	0.0	0.0	0.0	0.0	0.0	0.0	0.0	0.0	0.0	0.0	0.0	0.0	0.0244536640251245	0.0	0.0	0.0	0.0	0.019925769332518245	0.0	0.0	0.0	0.0	0.0	0.0	0.0	0.0	-0.018615571068568846	-0.033841570000493267	0.009277916174088359
212	0.0	0.0	0.0	0.0	0.0	0.0	-0.036820305533953185	0.0	0.0	0.0	0.0	-0.08914253088763845	0.0	0.0	0.0	-0.031546078234624374	0.0	0.0	0.0	0.0	0.0	0.0	0.0	0.0	0.0	0.0	0.0	0.0	0.0	0.0	0.0	0.0	-0.040692021408804166	0.0	0.0	0.0	0.0	-0.17498577806358454	0.0	0.0	0.0	0.0	0.0	0.0	0.0	0.0	0.03467327741015852	-0.033841570000493315	-0.1453540200607173
213	0.0	0.0	0.0	0.0	0.0	0.0	0.21544155068819376	0.0	0.0	0.0	0.0	0.22510403989163466	0.0	0.0	0.0	0.04011495401244617	0.0	0.0	0.0	0.0	0.0	0.0	0.0	0.0	0.0	0.0	0.0	0.0	0.0	0.0	0.0	0.0	0.17746709526773025	0.0	0.0	0.0	0.0	0.07170665217735984	0.0	0.0	0.0	0.0	0.0	0.0	0.0	0.0	-0.022168160967150595	0.057622132703542585	0.009277916174088352
214	0.0	0.0	0.0	0.0	0.0	0.0	0.036164617547313524	0.0	0.0	0.0	0.0	0.06185628107574928	0.0	0.0	0.0	-0.08542122708615715	0.0	0.0	0.0	0.0	0.0	0.0	0.0	0.0	0.0	0.0	0.0	0.0	0.0	0.0	0.0	0.0	-0.07272781561264224	0.0	0.0	0.0	0.0	0.005170520767063223	0.0	0.0	0.0	0.0	0.0	0.0	0.0	0.0	-0.007957801372823276	-0.03384157000049319	0.009277916174088366
215	0.0	0.0	0.0	0.0	0.0	0.0	0.10545654839068609	0.0	0.0	0.0	0.0	-0.2476361417041923	0.0	0.0	0.0	-0.11022107997853352	0.0	0.0	0.0	0.0	0.0	0.0	0.0	0.0	0.0	0.0	0.0	0.0	0.0	0.0	0.0	0.0	-0.004407747294196974	0.0	0.0	0.0	0.0	0.009300424461015248	0.0	0.0	0.0	0.0	0.0	0.0	0.0	0.0	-0.007957801372823228	-0.033841570000493315	0.009277916174088345
216	0.0	0.0	0.0	0.0	0.0	0.0	0.1119756694606626	0.0	0.0	0.0	0.0	0.14053895430915497	0.0	0.0	0.0	0.16145912062964712	0.0	0.0	0.0	0.0	0.0	0.0	0.0	0.0	0.0	0.0	0.0	0.0	0.0	0.0	0.0	0.0	0.27458875899903906	0.0	0.0	0.0	0.0	0.0032533435334405635	0.0	0.0	0.0	0.0	0.0	0.0	0.0	0.0	-0.022168160967150574	-0.03384157000049323	0.009277916174088312
217	0.0	0.0	0.0	0.0	0.0	0.0	-0.01923158538584148	0.0	0.0	0.0	0.0	-0.03910639998044879	0.0	0.0	0.0	0.10486830349903536	0.0	0.0	0.0	0.0	0.0	0.0	0.0	0.0	0.0	0.0	0.0	0.0	0.0	0.0	0.0	0.0	0.26707109917334315	0.0	0.0	0.0	0.0	0.14168457627506673	0.0	0.0	0.0	0.0	0.0	0.0	0.0	0.0	0.016910327917249484	-0.03384157000049339	0.009277916174088345
218	0.0	0.0	0.0	0.0	0.0	0.0	-0.050996844707250855	0.0	0.0	0.0	0.0	-0.12947173983023325	0.0	0.0	0.0	-0.051565185424765715	0.0	0.0	0.0	0.0	0.0	0.0	0.0	0.0	0.0	0.0	0.0	0.0	0.0	0.0	0.0	0.0	0.08023163335137827	0.0	0.0	0.0	0.0	0.13990675544284306	0.0	0.0	0.0	0.0	0.0	0.0	0.0	0.0	-0.029273340764314253	0.05762213270354263	0.00927791617408836
219	0.0	0.0	0.0	0.0	0.0	0.0	0.04191212717888001	0.0	0.0	0.0	0.0	0.16151727339148134	0.0	0.0	0.0	0.17389253641499702	0.0	0.0	0.0	0.0	0.0	0.0	0.0	0.0	0.0	0.0	0.0	0.0	0.0	0.0	0.0	0.0	-0.023055601789349574	0.0	0.0	0.0	0.0	0.15481979802806295	0.0	0.0	0.0	0.0	0.0	0.0	0.0	0.0	-0.007957801372823141	0.057622132703542495	0.00927791617408836
220	0.0	0.0	0.0	0.0	0.0	0.0	-0.08661195702743331	0.0	0.0	0.0	0.0	-0.2307890845443805	0.0	0.0	0.0	-0.10185833119264062	0.0	0.0	0.0	0.0	0.0	0.0	0.0	0.0	0.0	0.0	0.0	0.0	0.0	0.0	0.0	0.0	-0.011869488182776652	0.0	0.0	0.0	0.0	-0.02725969312453203	0.0	0.0	0.0	0.0	0.0	0.0	0.0	0.0	0.0062525582215041346	-0.033841570000493426	-0.1453540200607173
221	0.0	0.0	0.0	0.0	0.0	0.0	-0.1020712541022419	0.0	0.0	0.0	0.0	-0.27476746419079917	0.0	0.0	0.0	0.19942861753329816	0.0	0.0	0.0	0.0	0.0	0.0	0.0	0.0	0.0	0.0	0.0	0.0	0.0	0.0	0.0	0.0	-0.04471505516529891	0.0	0.0	0.0	0.0	0.018239577376643747	0.0	0.0	0.0	0.0	0.0	0.0	0.0	0.0	0.006252558221504042	-0.033841570000493294	0.009277916174088362
222	0.0	0.0	0.0	0.0	0.0	0.0	-0.0748765462901872	0.0	0.0	0.0	0.0	0.22994502134647732	0.0	0.0	0.0	-0.08528641313863707	0.0	0.0	0.0	0.0	0.0	0.0	0.0	0.0	0.0	0.0	0.0	0.0	0.0	0.0	0.0	0.0	-0.08194347026723306	0.0	0.0	0.0	0.0	-0.11901733669781703	0.0	0.0	0.0	0.0	0.0	0.0	0.0	0.0	-0.007957801372823248	0.05762213270354265	0.009277916174088343
223	0.0	0.0	0.0	0.0	0.0	0.0	-0.05685676707892238	0.0	0.0	0.0	0.0	-0.1461419603139215	0.0	0.0	0.0	-0.05984015385326294	0.0	0.0	0.0	0.0	0.0	0.0	0.0	0.0	0.0	0.0	0.0	0.0	0.0	0.0	0.0	0.0	-0.03798107544401995	0.0	0.0	0.0	0.0	-0.13920295746727496	0.0	0.0	0.0	0.0	0.0	0.0	0.0	0.0	0.041778457207322074	-0.0338415700004933	0.009277916174088359
224	0.0	0.0	0.0	0.0	0.0	0.0	-0.05880173925666474	0.0	0.0	0.0	0.0	-0.15167498839537752	0.0	0.0	0.0	-0.06258670616988285	0.0	0.0	0.0	0.0	0.0	0.0	0.0	0.0	0.0	0.0	0.0	0.0	0.0	0.0	0.0	0.0	-0.07837609973345697	0.0	0.0	0.0	0.0	-0.09029278310174621	0.0	0.0	0.0	0.0	0.0	0.0	0.0	0.0	-0.022168160967150814	-0.033841570000493246	0.009277916174088251
225	0.0	0.0	0.0	0.0	0.0	0.0	-0.07328653521557177	0.0	0.0	0.0	0.0	-0.19288112168197769	0.0	0.0	0.0	0.11684294444432303	0.0	0.0	0.0	0.0	0.0	0.0	0.0	0.0	0.0	0.0	0.0	0.0	0.0	0.0	0.0	0.0	0.08723661130017411	0.0	0.0	0.0	0.0	0.15877726853686963	0.0	0.0	0.0	0.0	0.0	0.0	0.0	0.0	-0.022168160967150616	-0.03384157000049329	0.009277916174088316
226	0.0	0.0	0.0	0.0	0.0	0.0	0.0030474520925956533	0.0	0.0	0.0	0.0	-0.26059985824666143	0.0	0.0	0.0	-0.1166561685371936	0.0	0.0	0.0	0.0	0.0	0.0	0.0	0.0	0.0	0.0	0.0	0.0	0.0	0.0	0.0	0.0	-0.030332140532044347	0.0	0.0	0.0	0.0	-0.03616727208100625	0.0	0.0	0.0	0.0	0.0	0.0	0.0	0.0	-0.018615571068568714	-0.03384157000049336	0.009277916174088375
227	0.0	0.0	0.0	0.0	0.0	0.0	-0.030181795870663667	0.0	0.0	0.0	0.0	0.31253075875408615	0.0	0.0	0.0	0.3158091358740465	0.0	0.0	0.0	0.0	0.0	0.0	0.0	0.0	0.0	0.0	0.0	0.0	0.0	0.0	0.0	0.0	0.05233923573699278	0.0	0.0	0.0	0.0	0.17790141976239685	0.0	0.0	0.0	0.0	0.0	0.0	0.0	0.0	0.034673277410158604	0.05762213270354281	0.009277916174088359
228	0.0	0.0	0.0	0.0	0.0	0.0	0.09021626953725577	0.0	0.0	0.0	0.0	-0.24262281206747408	0.0	0.0	0.0	0.08279896973551039	0.0	0.0	0.0	0.0	0.0	0.0	0.0	0.0	0.0	0.0	0.0	0.0	0.0	0.0	0.0	0.0	0.06487047940476358	0.0	0.0	0.0	0.0	0.02220288632126009	0.0	0.0	0.0	0.0	0.0	0.0	0.0	0.0	-0.029273340764314232	-0.03384157000049328	0.009277916174088338
229	0.0	0.0	0.0	0.0	0.0	0.0	-0.058853706843640344	0.0	0.0	0.0	0.0	0.2618290879630692	0.0	0.0	0.0	-0.06266009112522064	0.0	0.0	0.0	0.0	0.0	0.0	0.0	0.0	0.0	0.0	0.0	0.0	0.0	0.0	0.0	0.0	-0.18228493099911403	0.0	0.0	0.0	0.0	-0.10208100888653583	0.0	0.0	0.0	0.0	0.0	0.0	0.0	0.0	-0.022168160967150623	-0.033841570000493267	0.009277916174088338
230	0.0	0.0	0.0	0.0	0.0	0.0	0.07942001437525018	0.0	0.0	0.0	0.0	0.3902346602998644	0.0	0.0	0.0	0.12529600562465354	0.0	0.0	0.0	0.0	0.0	0.0	0.0	0.0	0.0	0.0	0.0	0.0	0.0	0.0	0.0	0.0	0.046223169319630046	0.0	0.0	0.0	0.0	0.009960809352543155	0.0	0.0	0.0	0.0	0.0	0.0	0.0	0.0	0.016910327917249446	-0.03384157000049333	0.009277916174088347
231	0.0	0.0	0.0	0.0	0.0	0.0	-0.0511440846031862	0.0	0.0	0.0	0.0	-0.12989060570823543	0.0	0.0	0.0	-0.051773107204782905	0.0	0.0	0.0	0.0	0.0	0.0	0.0	0.0	0.0	0.0	0.0	0.0	0.0	0.0	0.0	0.0	0.02962175348951118	0.0	0.0	0.0	0.0	-0.15443670338933402	0.0	0.0	0.0	0.0	0.0	0.0	0.0	0.0	-0.0008526215756596046	-0.03384157000049321	0.009277916174088307
232	0.0	0.0	0.0	0.0	0.0	0.0	0.09518568497493597	0.0	0.0	0.0	0.0	-0.2044956822429253	0.0	0.0	0.0	0.18549421234534547	0.0	0.0	0.0	0.0	0.0	0.0	0.0	0.0	0.0	0.0	0.0	0.0	0.0	0.0	0.0	0.0	0.3030392584332812	0.0	0.0	0.0	0.0	0.1622337399728973	0.0	0.0	0.0	0.0	0.0	0.0	0.0	0.0	-0.004405211474241534	-0.03384157000049336	0.0092779161740884
233	0.0	0.0	0.0	0.0	0.0	0.0	0.03977564965371048	0.0	0.0	0.0	0.0	-0.06485459406395896	0.0	0.0	0.0	0.06736004355636963	0.0	0.0	0.0	0.0	0.0	0.0	0.0	0.0	0.0	0.0	0.0	0.0	0.0	0.0	0.0	0.0	0.13916255527017857	0.0	0.0	0.0	0.0	0.12067681407340905	0.0	0.0	0.0	0.0	0.0	0.0	0.0	0.0	-0.018615571068568783	0.05762213270354266	0.009277916174088335
234	0.0	0.0	0.0	0.0	0.0	0.0	-0.03973031893432438	0.0	0.0	0.0	0.0	0.24962337891437691	0.0	0.0	0.0	-0.10124029810011338	0.0	0.0	0.0	0.0	0.0	0.0	0.0	0.0	0.0	0.0	0.0	0.0	0.0	0.0	0.0	0.0	-0.0358633404991084	0.0	0.0	0.0	0.0	0.055897909831194484	0.0	0.0	0.0	0.0	0.0	0.0	0.0	0.0	-0.04703629025722331	0.057622132703542626	0.009277916174088349
235	0.0	0.0	0.0	0.0	0.0	0.0	-0.06822105750624315	0.0	0.0	0.0	0.0	0.1336970469606278	0.0	0.0	0.0	0.031016236877832885	0.0	0.0	0.0	0.0	0.0	0.0	0.0	0.0	0.0	0.0	0.0	0.0	0.0	0.0	0.0	0.0	0.026022710418441633	0.0	0.0	0.0	0.0	-0.0942517400331495	0.0	0.0	0.0	0.0	0.0	0.0	0.0	0.0	-0.032825930662896054	-0.03384157000049323	-0.14535402006071735
236	0.0	0.0	0.0	0.0	0.0	0.0	-0.005209535683168093	0.0	0.0	0.0	0.0	0.2821864675807716	0.0	0.0	0.0	0.35858884407618646	0.0	0.0	0.0	0.0	0.0	0.0	0.0	0.0	0.0	0.0	0.0	0.0	0.0	0.0	0.0	0.0	0.009511081607426773	0.0	0.0	0.0	0.0	0.08429082130768553	0.0	0.0	0.0	0.0	0.0	0.0	0.0	0.0	0.04177845720732235	-0.03384157000049311	0.009277916174088302
237	0.0	0.0	0.0	0.0	0.0	0.0	-0.036123574046641876	0.0	0.0	0.0	0.0	0.009645072289676211	0.0	0.0	0.0	-0.11399650520787039	0.0	0.0	0.0	0.0	0.0	0.0	0.0	0.0	0.0	0.0	0.0	0.0	0.0	0.0	0.0	0.0	0.013814233705626438	0.0	0.0	0.0	0.0	0.020708478562585224	0.0	0.0	0.0	0.0	0.0	0.0	0.0	0.0	0.009805148120085849	-0.0338415700004933	0.009277916174088335
238	0.0	0.0	0.0	0.0	0.0	0.0	-0.08812585574797807	0.0	0.0	0.0	0.0	0.34702743667269015	0.0	0.0	0.0	-0.019162580098012888	0.0	0.0	0.0	0.0	0.0	0.0	0.0	0.0	0.0	0.0	0.0	0.0	0.0	0.0	0.0	0.0	0.08839324946382306	0.0	0.0	0.0	0.0	0.12048067785988237	0.0	0.0	0.0	0.0	0.0	0.0	0.0	0.0	0.00625255822150397	-0.03384157000049328	-0.1453540200607173
239	0.0	0.0	0.0	0.0	0.0	0.0	0.07303027759469592	0.0	0.0	0.0	0.0	-0.2145471279225671	0.0	0.0	0.0	-0.09379594963061871	0.0	0.0	0.0	0.0	0.0	0.0	0.0	0.0	0.0	0.0	0.0	0.0	0.0	0.0	0.0	0.0	0.08340375885630215	0.0	0.0	0.0	0.0	0.07879757952311409	0.0	0.0	0.0	0.0	0.0	0.0	0.0	0.0	-0.03637852056147793	-0.03384157000049326	-0.1453540200607173
240	0.0	0.0	0.0	0.0	0.0	0.0	-0.06704096258246886	0.0	0.0	0.0	0.0	0.10315075990390797	0.0	0.0	0.0	-0.07422155533204375	0.0	0.0	0.0	0.0	0.0	0.0	0.0	0.0	0.0	0.0	0.0	0.0	0.0	0.0	0.0	0.0	-0.0942381043199887	0.0	0.0	0.0	0.0	-0.09949376492262736	0.0	0.0	0.0	0.0	0.0	0.0	0.0	0.0	0.027568097612994953	-0.03384157000049334	0.00927791617408837
241	0.0	0.0	0.0	0.0	0.0	0.0	-0.0702563816209442	0.0	0.0	0.0	0.0	0.04266735642243066	0.0	0.0	0.0	-0.07876214296105424	0.0	0.0	0.0	0.0	0.0	0.0	0.0	0.0	0.0	0.0	0.0	0.0	0.0	0.0	0.0	0.0	-0.0681236132438098	0.0	0.0	0.0	0.0	-0.08008497345644358	0.0	0.0	0.0	0.0	0.0	0.0	0.0	0.0	-0.029273340764314277	-0.033841570000493294	0.009277916174088342
242	0.0	0.0	0.0	0.0	0.0	0.0	-0.08290467137892023	0.0	0.0	0.0	0.0	-0.22024265316919886	0.0	0.0	0.0	0.10706417132276541	0.0	0.0	0.0	0.0	0.0	0.0	0.0	0.0	0.0	0.0	0.0	0.0	0.0	0.0	0.0	0.0	-0.07269155976895603	0.0	0.0	0.0	0.0	0.16692000898195758	0.0	0.0	0.0	0.0	0.0	0.0	0.0	0.0	0.066646586497395	-0.0338415700004933	-0.14535402006071738
243	0.0	0.0	0.0	0.0	0.0	0.0	-0.05468992115381403	0.0	0.0	0.0	0.0	-0.13997774907788946	0.0	0.0	0.0	0.019382750677683785	0.0	0.0	0.0	0.0	0.0	0.0	0.0	0.0	0.0	0.0	0.0	0.0	0.0	0.0	0.0	0.0	0.024463328373805597	0.0	0.0	0.0	0.0	-0.07438629504334962	0.0	0.0	0.0	0.0	0.0	0.0	0.0	0.0	0.009805148120085885	-0.0338415700004933	-0.14535402006071732
244	0.0	0.0	0.0	0.0	0.0	0.0	0.021344610894302507	0.0	0.0	0.0	0.0	0.19465853579952624	0.0	0.0	0.0	-0.09904973429873895	0.0	0.0	0.0	0.0	0.0	0.0	0.0	0.0	0.0	0.0	0.0	0.0	0.0	0.0	0.0	0.0	0.08540555702875069	0.0	0.0	0.0	0.0	-0.10851614479039902	0.0	0.0	0.0	0.0	0.0	0.0	0.0	0.0	0.0630939965988132	-0.03384157000049326	0.009277916174088362
245	0.0	0.0	0.0	0.0	0.0	0.0	-0.07519570545671428	0.0	0.0	0.0	0.0	-0.19831230094377134	0.0	0.0	0.0	-0.08573710716821062	0.0	0.0	0.0	0.0	0.0	0.0	0.0	0.0	0.0	0.0	0.0	0.0	0.0	0.0	0.0	0.0	-0.18496892443839377	0.0	0.0	0.0	0.0	0.11717716437524983	0.0	0.0	0.0	0.0	0.0	0.0	0.0	0.0	-0.0008526215756597282	-0.03384157000049333	0.009277916174088347
246	0.0	0.0	0.0	0.0	0.0	0.0	-0.030867898791174995	0.0	0.0	0.0	0.0	-0.2401356167460992	0.0	0.0	0.0	-0.10649787743984448	0.0	0.0	0.0	0.0	0.0	0.0	0.0	0.0	0.0	0.0	0.0	0.0	0.0	0.0	0.0	0.0	-0.0377817421530183	0.0	0.0	0.0	0.0	-0.10440245773467116	0.0	0.0	0.0	0.0	0.0	0.0	0.0	0.0	-0.0008526215756596786	-0.0338415700004934	-0.14535402006071738
247	0.0	0.0	0.0	0.0	0.0	0.0	-0.0859533447136559	0.0	0.0	0.0	0.0	0.7131971902608737	0.0	0.0	0.0	0.22916422890811686	0.0	0.0	0.0	0.0	0.0	0.0	0.0	0.0	0.0	0.0	0.0	0.0	0.0	0.0	0.0	0.0	-0.0661801259495113	0.0	0.0	0.0	0.0	0.169501024185424	0.0	0.0	0.0	0.0	0.0	0.0	0.0	0.0	0.034673277410158646	-0.03384157000049315	0.009277916174088371
248	0.0	0.0	0.0	0.0	0.0	0.0	-0.09103333023710221	0.0	0.0	0.0	0.0	-0.1347050995052604	0.0	0.0	0.0	0.04194406865368688	0.0	0.0	0.0	0.0	0.0	0.0	0.0	0.0	0.0	0.0	0.0	0.0	0.0	0.0	0.0	0.0	0.18676203468085806	0.0	0.0	0.0	0.0	0.06699361946140481	0.0	0.0	0.0	0.0	0.0	0.0	0.0	0.0	-0.02216816096715061	-0.0338415700004933	0.009277916174088328
249	0.0	0.0	0.0	0.0	0.0	0.0	-0.05236067692907552	0.0	0.0	0.0	0.0	-0.13335154956124323	0.0	0.0	0.0	-0.053491092947350646	0.0	0.0	0.0	0.0	0.0	0.0	0.0	0.0	0.0	0.0	0.0	0.0	0.0	0.0	0.0	0.0	-0.17636173015185094	0.0	0.0	0.0	0.0	-0.06354843252230534	0.0	0.0	0.0	0.0	0.0	0.0	0.0	0.0	-0.0008526215756595873	-0.0338415700004934	0.009277916174088317
250	0.0	0.0	0.0	0.0	0.0	0.0	0.09685458582740966	0.0	0.0	0.0	0.0	0.04383543947842197	0.0	0.0	0.0	0.09443047510401772	0.0	0.0	0.0	0.0	0.0	0.0	0.0	0.0	0.0	0.0	0.0	0.0	0.0	0.0	0.0	0.0	0.1833979296805979	0.0	0.0	0.0	0.0	-0.009890792991793866	0.0	0.0	0.0	0.0	0.0	0.0	0.0	0.0	0.03467327741015852	-0.03384157000049325	0.009277916174088335
251	0.0	0.0	0.0	0.0	0.0	0.0	0.12228183355558045	0.0	0.0	0.0	0.0	-0.12820403339479913	0.0	0.0	0.0	-0.050935905761663125	0.0	0.0	0.0	0.0	0.0	0.0	0.0	0.0	0.0	0.0	0.0	0.0	0.0	0.0	0.0	0.0	0.2632989483663658	0.0	0.0	0.0	0.0	0.13952948838565632	0.0	0.0	0.0	0.0	0.0	0.0	0.0	0.0	-0.022168160967150713	-0.03384157000049333	0.009277916174088397
252	0.0	0.0	0.0	0.0	0.0	0.0	-0.06884819326059677	0.0	0.0	0.0	0.0	-0.1802549921398664	0.0	0.0	0.0	-0.07677359883296386	0.0	0.0	0.0	0.0	0.0	0.0	0.0	0.0	0.0	0.0	0.0	0.0	0.0	0.0	0.0	0.0	-0.10213358594653654	0.0	0.0	0.0	0.0	-0.09703060625153329	0.0	0.0	0.0	0.0	0.0	0.0	0.0	0.0	-0.018615571068568804	-0.033841570000493294	0.009277916174088317
253	0.0	0.0	0.0	0.0	0.0	0.0	0.0958910413043923	0.0	0.0	0.0	0.0	-0.18993324279874657	0.0	0.0	0.0	-0.081577807554959	0.0	0.0	0.0	0.0	0.0	0.0	0.0	0.0	0.0	0.0	0.0	0.0	0.0	0.0	0.0	0.0	0.021815606908531175	0.0	0.0	0.0	0.0	-0.08204655977534366	0.0	0.0	0.0	0.0	0.0	0.0	0.0	0.0	-0.011510391271405053	-0.03384157000049328	0.00927791617408833
254	0.0	0.0	0.0	0.0	0.0	0.0	-0.08903012532583186	0.0	0.0	0.0	0.0	0.3284769431825877	0.0	0.0	0.0	-0.10527309764428835	0.0	0.0	0.0	0.0	0.0	0.0	0.0	0.0	0.0	0.0	0.0	0.0	0.0	0.0	0.0	0.0	0.046342567147451004	0.0	0.0	0.0	0.0	0.007238524499020816	0.0	0.0	0.0	0.0	0.0	0.0	0.0	0.0	-0.039931110460059746	-0.03384157000049328	0.009277916174088345
255	0.0	0.0	0.0	0.0	0.0	0.0	-0.09162162531839331	0.0	0.0	0.0	0.0	-0.14823496304793765	0.0	0.0	0.0	-0.11168324802944705	0.0	0.0	0.0	0.0	0.0	0.0	0.0	0.0	0.0	0.0	0.0	0.0	0.0	0.0	0.0	0.0	0.03956196738461015	0.0	0.0	0.0	0.0	0.04221093086226157	0.0	0.0	0.0	0.0	0.0	0.0	0.0	0.0	-0.011510391271405091	-0.03384157000049333	0.00927791617408837
[truncated: 2 more columns]
