# Supplementary material for: Mapping the landscape of histomorphological cancer phenotypes using self-supervised learning on unannotated pathology slides
Source: Nat Commun. 2024 Jun 11;15:4596. doi: 10.1038/s41467-024-48666-7 (PMC11525555; doi:10.1038/s41467-024-48666-7)
Supplement: Supplementary file 4 — Source Data [file 41467_2024_48666_MOESM4_ESM.zip › Source_Data/figure6c-3.csv]

	0	1	2	3	4	5	6	7	8	9	10	11	12	13	14	15	16	17	18	19	20	21	22	23	24	25	26	27	28	29	30	31	32	33	34	35	36	37	38	39	40	41	42	43	44	45
0	5.224802121727613	0.0	0.0	0.0	0.0	0.0	-1.639958665681668	0.0	0.0	0.0	0.0	-1.639958665681668	0.0	0.0	0.0	-1.639958665681668	0.0	0.0	0.0	0.0	0.0	0.0	0.0	0.0	-1.639958665681668	0.0	0.0	-1.639958665681668	0.0	0.0	0.0	0.0	-1.639958665681668	0.0	0.0	0.0	2.826906848929243	-1.639958665681668	0.0	0.0	0.0	0.0	0.0	0.0	1.035147379701188	0.0
1	2.3863833567365322	0.0	0.0	0.0	0.0	0.0	-0.7046590966217838	0.0	0.0	0.0	0.0	-1.968938507178711	0.0	0.0	0.0	-1.968938507178711	0.0	0.0	0.0	0.0	0.0	0.0	0.0	0.0	-0.011511916061838434	0.0	0.0	-0.011511916061838434	0.0	0.0	0.0	0.0	3.3557839139246357	0.0	0.0	0.0	0.681635264498107	3.939731802519589	0.0	0.0	0.0	0.0	0.0	0.0	-1.968938507178711	0.0
2	-1.6912504833250388	0.0	0.0	0.0	0.0	0.0	0.32616284873810475	0.0	0.0	0.0	0.0	-1.6912504833250388	0.0	0.0	0.0	-1.6912504833250388	0.0	0.0	0.0	0.0	0.0	0.0	0.0	0.0	5.24614377456623	0.0	0.0	-1.6912504833250388	0.0	0.0	0.0	0.0	2.7240581215364754	0.0	0.0	0.0	1.4247751374062148	-1.6912504833250388	0.0	0.0	0.0	0.0	0.0	0.0	-1.6912504833250388	0.0
3	-0.883972608210537	0.0	0.0	0.0	0.0	0.0	0.21463968045757298	0.0	0.0	0.0	0.0	-0.883972608210537	0.0	0.0	0.0	-0.883972608210537	0.0	0.0	0.0	0.0	0.0	0.0	0.0	0.0	-1.751836746179218	0.0	0.0	-1.751836746179218	0.0	0.0	0.0	0.0	2.699546330245573	0.0	0.0	0.0	-1.751836746179218	1.1954689334692992	0.0	0.0	0.0	0.0	0.0	0.0	-1.751836746179218	0.0
4	2.413125972326221	0.0	0.0	0.0	0.0	0.0	1.6593541699498404	0.0	0.0	0.0	0.0	2.413125972326221	0.0	0.0	0.0	1.3716720974980596	0.0	0.0	0.0	0.0	0.0	0.0	0.0	0.0	-2.325823972876756	0.0	0.0	-2.325823972876756	0.0	0.0	0.0	0.0	2.2879628293722147	0.0	0.0	0.0	-0.4200873717299958	0.6785249169381142	0.0	0.0	0.0	0.0	0.0	0.0	-2.325823972876756	0.0
5	-1.2632003191595143	0.0	0.0	0.0	0.0	0.0	-1.2632003191595143	0.0	0.0	0.0	0.0	-1.2632003191595143	0.0	0.0	0.0	-1.2632003191595143	0.0	0.0	0.0	0.0	0.0	0.0	0.0	0.0	1.0587090466609341	0.0	0.0	-1.2632003191595143	0.0	0.0	0.0	0.0	3.0736120672031992	0.0	0.0	0.0	0.3655618661009896	4.054441320214925	0.0	0.0	0.0	0.0	0.0	0.0	-1.2632003191595143	0.0
6	-0.028043163354846357	0.0	0.0	0.0	0.0	0.0	-1.8546898915833419	0.0	0.0	0.0	0.0	-1.4143375244747363	0.0	0.0	0.0	-1.8546898915833419	0.0	0.0	0.0	0.0	0.0	0.0	0.0	0.0	-0.028043163354846357	0.0	0.0	-1.4143375244747363	0.0	0.0	0.0	0.0	2.112023000141425	0.0	0.0	0.0	0.37742194475331825	4.520556671144851	0.0	0.0	0.0	0.0	0.0	0.0	-1.8546898915833419	0.0
7	-0.6140664382882113	0.0	0.0	0.0	0.0	0.0	-1.93522579748935	0.0	0.0	0.0	0.0	-1.93522579748935	0.0	0.0	0.0	-1.93522579748935	0.0	0.0	0.0	0.0	0.0	0.0	0.0	0.0	-1.93522579748935	0.0	0.0	-0.6140664382882113	0.0	0.0	0.0	0.0	3.8632703761899947	0.0	0.0	0.0	1.1776930309398432	3.5290682881033213	0.0	0.0	0.0	0.0	0.0	0.0	-1.93522579748935	0.0
8	3.7714569638253628	0.0	0.0	0.0	0.0	0.0	-1.381834630672416	0.0	0.0	0.0	0.0	-2.3153671689810773	0.0	0.0	0.0	0.22760328176168443	0.0	0.0	0.0	0.0	0.0	0.0	0.0	0.0	-0.28322234200430607	0.0	0.0	-2.3153671689810773	0.0	0.0	0.0	0.0	1.6138976428815748	0.0	0.0	0.0	2.661216637162134	0.5640755183828974	0.0	0.0	0.0	0.0	0.0	0.0	1.1030720191155838	0.0
9	2.9823986456460476	0.0	0.0	0.0	0.0	0.0	-1.8177360513909315	0.0	0.0	0.0	0.0	0.7051313606362921	0.0	0.0	0.0	-1.8177360513909315	0.0	0.0	0.0	0.0	0.0	0.0	0.0	0.0	-0.6811630004835987	0.0	0.0	0.011984180076346718	0.0	0.0	0.0	0.0	2.5377128243846023	0.0	0.0	0.0	-1.8177360513909315	4.238817925344526	0.0	0.0	0.0	0.0	0.0	0.0	-1.8177360513909315	0.0
10	-1.5492011271904307	0.0	0.0	0.0	0.0	0.0	-1.5492011271904307	0.0	0.0	0.0	0.0	-1.5492011271904307	0.0	0.0	0.0	-1.5492011271904307	0.0	0.0	0.0	0.0	0.0	0.0	0.0	0.0	-1.5492011271904307	0.0	0.0	-1.5492011271904307	0.0	0.0	0.0	0.0	4.705761391018198	0.0	0.0	0.0	-1.5492011271904307	-1.5492011271904307	0.0	0.0	0.0	0.0	0.0	0.0	-1.5492011271904307	0.0
11	-1.6690627357155359	0.0	0.0	0.0	0.0	0.0	-1.6690627357155359	0.0	0.0	0.0	0.0	-1.6690627357155359	0.0	0.0	0.0	-1.6690627357155359	0.0	0.0	0.0	0.0	0.0	0.0	0.0	0.0	3.7056068968922116	0.0	0.0	-1.6690627357155359	0.0	0.0	0.0	0.0	1.7131767322020055	0.0	0.0	0.0	1.307711624093841	-1.6690627357155359	0.0	0.0	0.0	0.0	0.0	0.0	-1.6690627357155359	0.0
12	-1.7607371134113459	0.0	0.0	0.0	0.0	0.0	2.228246933152928	0.0	0.0	0.0	0.0	1.5350997525929828	0.0	0.0	0.0	2.902701980700721	0.0	0.0	0.0	0.0	0.0	0.0	0.0	0.0	-2.2687150845648256	0.0	0.0	-2.2687150845648256	0.0	0.0	0.0	0.0	2.4289176286150793	0.0	0.0	0.0	-1.7607371134113459	-0.6621248247432368	0.0	0.0	0.0	0.0	0.0	0.0	-1.7607371134113459	0.0
13	0.9943870365814771	0.0	0.0	0.0	0.0	0.0	0.7067049641296963	0.0	0.0	0.0	0.0	-2.102269047523362	0.0	0.0	0.0	-2.102269047523362	0.0	0.0	0.0	0.0	0.0	0.0	0.0	0.0	-2.102269047523362	0.0	0.0	-1.0850545050983582	0.0	0.0	0.0	0.0	3.1196381142926075	0.0	0.0	0.0	1.3998521446896417	3.7512274018531198	0.0	0.0	0.0	0.0	0.0	0.0	-0.3919073245384128	0.0
14	-1.6039473454891562	0.0	0.0	0.0	0.0	0.0	0.2510118285724472	0.0	0.0	0.0	0.0	-1.6039473454891562	0.0	0.0	0.0	-1.6039473454891562	0.0	0.0	0.0	0.0	0.0	0.0	0.0	0.0	-1.6039473454891562	0.0	0.0	-1.6039473454891562	0.0	0.0	0.0	0.0	3.429065658920393	0.0	0.0	0.0	-1.6039473454891562	3.141383586468612	0.0	0.0	0.0	0.0	0.0	0.0	-1.6039473454891562	0.0
15	0.6340322513671595	0.0	0.0	0.0	0.0	0.0	1.886795219862527	0.0	0.0	0.0	0.0	-2.18591704223246	0.0	0.0	0.0	-2.18591704223246	0.0	0.0	0.0	0.0	0.0	0.0	0.0	0.0	-2.18591704223246	0.0	0.0	-2.18591704223246	0.0	0.0	0.0	0.0	3.0166600520347413	0.0	0.0	0.0	-0.46458003730095054	2.77409841486343	0.0	0.0	0.0	0.0	0.0	0.0	-2.18591704223246	0.0
16	1.7971939300585347	0.0	0.0	0.0	0.0	0.0	2.744256320599443	0.0	0.0	0.0	0.0	2.6881668539483994	0.0	0.0	0.0	3.1597717645611088	0.0	0.0	0.0	0.0	0.0	0.0	0.0	0.0	-1.6685419727411919	0.0	0.0	-0.9753947921812465	0.0	0.0	0.0	0.0	0.2773681763141216	0.0	0.0	0.0	-0.5699296840730828	-1.6685419727411919	0.0	0.0	0.0	0.0	0.0	0.0	1.072298051184009	0.0
17	-1.2353640498729472	0.0	0.0	0.0	0.0	0.0	-1.2353640498729472	0.0	0.0	0.0	0.0	-1.2353640498729472	0.0	0.0	0.0	-1.2353640498729472	0.0	0.0	0.0	0.0	0.0	0.0	0.0	0.0	-1.2353640498729472	0.0	0.0	-1.2353640498729472	0.0	0.0	0.0	0.0	4.9544488136134905	0.0	0.0	0.0	-1.2353640498729472	3.4021693150193393	0.0	0.0	0.0	0.0	0.0	0.0	-1.2353640498729472	0.0
18	2.7130180985908687	0.0	0.0	0.0	0.0	0.0	2.91368879405302	0.0	0.0	0.0	0.0	-1.872108806146203	0.0	0.0	0.0	-1.872108806146203	0.0	0.0	0.0	0.0	0.0	0.0	0.0	0.0	0.5157935212546496	0.0	0.0	-1.872108806146203	0.0	0.0	0.0	0.0	3.0007001710426495	0.0	0.0	0.0	1.90208788237454	1.208940701814595	0.0	0.0	0.0	0.0	0.0	0.0	0.5157935212546496	0.0
19	-1.725654718529353	0.0	0.0	0.0	0.0	0.0	-1.725654718529353	0.0	0.0	0.0	0.0	-1.725654718529353	0.0	0.0	0.0	-1.725654718529353	0.0	0.0	0.0	0.0	0.0	0.0	0.0	0.0	-1.0681251735823007	0.0	0.0	-1.725654718529353	0.0	0.0	0.0	0.0	3.48575171801824	0.0	0.0	0.0	-1.0681251735823007	4.1997329854810275	0.0	0.0	0.0	0.0	0.0	0.0	-1.725654718529353	0.0
20	1.2698238507905888	0.0	0.0	0.0	0.0	0.0	2.2543228326912774	0.0	0.0	0.0	0.0	1.1446607078365831	0.0	0.0	0.0	2.020129445190483	0.0	0.0	0.0	0.0	0.0	0.0	0.0	0.0	-2.3559446341769616	0.0	0.0	-2.3559446341769616	0.0	0.0	0.0	0.0	1.6146643370823188	0.0	0.0	0.0	-0.870242312705682	0.5160520484142088	0.0	0.0	0.0	0.0	0.0	0.0	-1.5633894932656265	0.0
21	2.3663038951665167	0.0	0.0	0.0	0.0	0.0	-0.7835790582147331	0.0	0.0	0.0	0.0	-1.8821913468828422	0.0	0.0	0.0	-2.030820201525793	0.0	0.0	0.0	0.0	0.0	0.0	0.0	0.0	-1.8821913468828422	0.0	0.0	-2.030820201525793	0.0	0.0	0.0	0.0	1.062247632283598	0.0	0.0	0.0	1.1623310908405804	4.6602806136239625	0.0	0.0	0.0	0.0	0.0	0.0	-2.030820201525793	0.0
22	3.564018862947434	0.0	0.0	0.0	0.0	0.0	0.5435939768030718	0.0	0.0	0.0	0.0	-1.579864450293539	0.0	0.0	0.0	3.782272428967452	0.0	0.0	0.0	0.0	0.0	0.0	0.0	0.0	-1.579864450293539	0.0	0.0	-1.579864450293539	0.0	0.0	0.0	0.0	-1.579864450293539	0.0	0.0	0.0	-0.14955320375687364	1.9298883379229625	0.0	0.0	0.0	0.0	0.0	0.0	0.5435939768030718	0.0
23	2.815517838802188	0.0	0.0	0.0	0.0	0.0	3.2114134958942016	0.0	0.0	0.0	0.0	1.968219978414984	0.0	0.0	0.0	3.354514339534875	0.0	0.0	0.0	0.0	0.0	0.0	0.0	0.0	-1.6978292311864642	0.0	0.0	-1.6978292311864642	0.0	0.0	0.0	0.0	0.6464641384326644	0.0	0.0	0.0	-0.04668304212728014	-1.6978292311864642	0.0	0.0	0.0	0.0	0.0	0.0	-1.6978292311864642	0.0
24	1.6967347628311487	0.0	0.0	0.0	0.0	0.0	2.1021998709393133	0.0	0.0	0.0	0.0	-1.7044626188310064	0.0	0.0	0.0	-0.31816825771111557	0.0	0.0	0.0	0.0	0.0	0.0	0.0	0.0	0.6934326539673643	0.0	0.0	-1.8345289809818164	0.0	0.0	0.0	0.0	1.6277418913441979	0.0	0.0	0.0	-1.7044626188310064	2.302870566401465	0.0	0.0	0.0	0.0	0.0	0.0	-1.8345289809818164	0.0
25	-0.8756161967349456	0.0	0.0	0.0	0.0	0.0	3.768774702406427	0.0	0.0	0.0	0.0	0.9161432724931089	0.0	0.0	0.0	2.1689062409884774	0.0	0.0	0.0	0.0	0.0	0.0	0.0	0.0	-0.8756161967349456	0.0	0.0	-2.2801539826902797	0.0	0.0	0.0	0.0	1.4269688962590998	0.0	0.0	0.0	-2.2801539826902797	-2.2801539826902797	0.0	0.0	0.0	0.0	0.0	0.0	-0.18246901617500022	0.0
26	1.833662443098953	0.0	0.0	0.0	0.0	0.0	0.18500381751157136	0.0	0.0	0.0	0.0	-0.32582180625441914	0.0	0.0	0.0	-2.1997650568893636	0.0	0.0	0.0	0.0	0.0	0.0	0.0	0.0	-2.1997650568893636	0.0	0.0	-1.4244340949225291	0.0	0.0	0.0	0.0	0.77279048241369	0.0	0.0	0.0	2.3822283948477905	-2.1997650568893636	0.0	0.0	0.0	0.0	0.0	0.0	-1.4244340949225291	0.0
27	2.1376598516692416	0.0	0.0	0.0	0.0	0.0	-0.4272895057922952	0.0	0.0	0.0	0.0	-0.02182439768413058	0.0	0.0	0.0	-0.02182439768413058	0.0	0.0	0.0	0.0	0.0	0.0	0.0	0.0	2.345299216447486	0.0	0.0	-2.337665294458062	0.0	0.0	0.0	0.0	1.7127766577039756	0.0	0.0	0.0	-0.02182439768413058	-0.02182439768413058	0.0	0.0	0.0	0.0	0.0	0.0	0.2658576747676502	0.0
28	0.8684644757437079	0.0	0.0	0.0	0.0	0.0	0.1753172951837625	0.0	0.0	0.0	0.0	1.8800653874221878	0.0	0.0	0.0	-0.5178298853761829	0.0	0.0	0.0	0.0	0.0	0.0	0.0	0.0	2.047119472085354	0.0	0.0	0.1753172951837625	0.0	0.0	0.0	0.0	2.047119472085354	0.0	0.0	0.0	-0.5178298853761829	-2.0704001546468396	0.0	0.0	0.0	0.0	0.0	0.0	-2.0704001546468396	0.0
29	-0.5753810171830906	0.0	0.0	0.0	0.0	0.0	-0.5753810171830906	0.0	0.0	0.0	0.0	0.5232312714850194	0.0	0.0	0.0	-2.1117134297458096	0.0	0.0	0.0	0.0	0.0	0.0	0.0	0.0	-0.16991590907492604	0.0	0.0	-2.1117134297458096	0.0	0.0	0.0	0.0	3.890527101471493	0.0	0.0	0.0	0.11776616337685475	2.93616442164793	0.0	0.0	0.0	0.0	0.0	0.0	-1.268528197743036	0.0
30	0.3715048856349883	0.0	0.0	0.0	0.0	0.0	0.6591869580867691	0.0	0.0	0.0	0.0	2.8702048575553243	0.0	0.0	0.0	2.2686248705208696	0.0	0.0	0.0	0.0	0.0	0.0	0.0	0.0	0.3715048856349883	0.0	0.0	-2.201234035099003	0.0	0.0	0.0	0.0	0.6591869580867691	0.0	0.0	0.0	-2.201234035099003	-1.4202545835930662	0.0	0.0	0.0	0.0	0.0	0.0	-2.201234035099003	0.0
31	1.8109178263356225	0.0	0.0	0.0	0.0	0.0	-2.029338380722847	0.0	0.0	0.0	0.0	-2.029338380722847	0.0	0.0	0.0	-2.029338380722847	0.0	0.0	0.0	0.0	0.0	0.0	0.0	0.0	1.9827680832622816	0.0	0.0	-2.029338380722847	0.0	0.0	0.0	0.0	2.970154736820167	0.0	0.0	0.0	2.129371557454157	1.5232357538838412	0.0	0.0	0.0	0.0	0.0	0.0	-2.029338380722847	0.0
32	-1.4138503709753012	0.0	0.0	0.0	0.0	0.0	-1.4138503709753012	0.0	0.0	0.0	0.0	-1.4138503709753012	0.0	0.0	0.0	-1.4138503709753012	0.0	0.0	0.0	0.0	0.0	0.0	0.0	0.0	4.81063070382313	0.0	0.0	-1.4138503709753012	0.0	0.0	0.0	0.0	2.7629378604578747	0.0	0.0	0.0	2.7629378604578747	-1.4138503709753012	0.0	0.0	0.0	0.0	0.0	0.0	-1.4138503709753012	0.0
33	-1.070894126447656	0.0	0.0	0.0	0.0	0.0	-1.070894126447656	0.0	0.0	0.0	0.0	-2.099657175528522	0.0	0.0	0.0	-1.070894126447656	0.0	0.0	0.0	0.0	0.0	0.0	0.0	0.0	-2.099657175528522	0.0	0.0	-2.099657175528522	0.0	0.0	0.0	0.0	3.877865763930512	0.0	0.0	0.0	-2.099657175528522	2.455466398168505	0.0	0.0	0.0	0.0	0.0	0.0	-2.099657175528522	0.0
34	1.3193774607006024	0.0	0.0	0.0	0.0	0.0	0.43207426569969964	0.0	0.0	0.0	0.0	0.884059389442756	0.0	0.0	0.0	0.5656056583242215	0.0	0.0	0.0	0.0	0.0	0.0	0.0	0.0	-2.182093307589372	0.0	0.0	-2.182093307589372	0.0	0.0	0.0	0.0	1.3193774607006024	0.0	0.0	0.0	-0.8206887027956693	-2.182093307589372	0.0	0.0	0.0	0.0	0.0	0.0	0.7887492096384312	0.0
35	1.6117943326762445	0.0	0.0	0.0	0.0	0.0	0.6562828876488078	0.0	0.0	0.0	0.0	-1.7652792709942293	0.0	0.0	0.0	1.5317516250027081	0.0	0.0	0.0	0.0	0.0	0.0	0.0	0.0	-1.7652792709942293	0.0	0.0	-1.7652792709942293	0.0	0.0	0.0	0.0	2.0425772487686986	0.0	0.0	0.0	-1.7652792709942293	-1.7652792709942293	0.0	0.0	0.0	0.0	0.0	0.0	-0.9531550247852927	0.0
36	0.49636154574745905	0.0	0.0	0.0	0.0	0.0	-1.9324989489948496	0.0	0.0	0.0	0.0	-1.9324989489948496	0.0	0.0	0.0	-1.9324989489948496	0.0	0.0	0.0	0.0	0.0	0.0	0.0	0.0	1.0071871695134496	0.0	0.0	0.49636154574745905	0.0	0.0	0.0	0.0	4.142681385442599	0.0	0.0	0.0	-0.602250742920651	4.218030822684386	0.0	0.0	0.0	0.0	0.0	0.0	-1.9324989489948496	0.0
37	2.6507458529176056	0.0	0.0	0.0	0.0	0.0	-0.9327730855385044	0.0	0.0	0.0	0.0	0.16583920312960565	0.0	0.0	0.0	2.7807989811658036	0.0	0.0	0.0	0.0	0.0	0.0	0.0	0.0	-2.380821508333338	0.0	0.0	-2.380821508333338	0.0	0.0	0.0	0.0	2.67814482710572	0.0	0.0	0.0	0.9390290913630874	-0.016482353664349247	0.0	0.0	0.0	0.0	0.0	0.0	-1.6259202660984498	0.0
38	-1.7667363862517194	0.0	0.0	0.0	0.0	0.0	-0.47649032450161055	0.0	0.0	0.0	0.0	-1.7667363862517194	0.0	0.0	0.0	-1.7667363862517194	0.0	0.0	0.0	0.0	0.0	0.0	0.0	0.0	-1.7667363862517194	0.0	0.0	-1.7667363862517194	0.0	0.0	0.0	0.0	3.3947106864062806	0.0	0.0	0.0	-0.47649032450161055	2.4138814333945544	0.0	0.0	0.0	0.0	0.0	0.0	-1.7667363862517194	0.0
39	2.2445428882161687	0.0	0.0	0.0	0.0	0.0	1.7337172644501777	0.0	0.0	0.0	0.0	-1.901799654585628	0.0	0.0	0.0	-1.901799654585628	0.0	0.0	0.0	0.0	0.0	0.0	0.0	0.0	-1.901799654585628	0.0	0.0	-1.901799654585628	0.0	0.0	0.0	0.0	1.328252156342014	0.0	0.0	0.0	0.6351049757820686	3.375944999707269	0.0	0.0	0.0	0.0	0.0	0.0	-1.901799654585628	0.0
40	0.46623060833417274	0.0	0.0	0.0	0.0	0.0	3.557273061692489	0.0	0.0	0.0	0.0	-1.917910594191424	0.0	0.0	0.0	-1.917910594191424	0.0	0.0	0.0	0.0	0.0	0.0	0.0	0.0	0.46623060833417274	0.0	0.0	-1.917910594191424	0.0	0.0	0.0	0.0	2.8641258811325434	0.0	0.0	0.0	0.46623060833417274	0.46623060833417274	0.0	0.0	0.0	0.0	0.0	0.0	-1.917910594191424	0.0
41	1.7307399135915364	0.0	0.0	0.0	0.0	0.0	2.660887680127118	0.0	0.0	0.0	0.0	-0.421022289667925	0.0	0.0	0.0	1.7307399135915364	0.0	0.0	0.0	0.0	0.0	0.0	0.0	0.0	0.6085971275132334	0.0	0.0	-2.0304602021020255	0.0	0.0	0.0	0.0	-2.0304602021020255	0.0	0.0	0.0	-0.08455005304671204	0.859911555794139	0.0	0.0	0.0	0.0	0.0	0.0	-2.0304602021020255	0.0
42	1.6136216449071723	0.0	0.0	0.0	0.0	0.0	0.8841068201763518	0.0	0.0	0.0	0.0	-0.4658198967726639	0.0	0.0	0.0	0.2273272837872815	0.0	0.0	0.0	0.0	0.0	0.0	0.0	0.0	2.9589079822996855	0.0	0.0	-2.5356932770525527	0.0	0.0	0.0	0.0	2.1629809326754055	0.0	0.0	0.0	-0.21450546849175733	-1.3131177571598673	0.0	0.0	0.0	0.0	0.0	0.0	-1.718582865268032	0.0
43	1.6001318897291057	0.0	0.0	0.0	0.0	0.0	-0.34577825932620776	0.0	0.0	0.0	0.0	-1.8563142361418938	0.0	0.0	0.0	-1.8563142361418938	0.0	0.0	0.0	0.0	0.0	0.0	0.0	0.0	-1.8563142361418938	0.0	0.0	-0.34577825932620776	0.0	0.0	0.0	0.0	3.4154218563673546	0.0	0.0	0.0	0.34736892123373764	4.474503306278829	0.0	0.0	0.0	0.0	0.0	0.0	-0.34577825932620776	0.0
44	1.6737385720876783	0.0	0.0	0.0	0.0	0.0	1.138220335731316	0.0	0.0	0.0	0.0	-0.4303955821825287	0.0	0.0	0.0	0.5251158628449071	0.0	0.0	0.0	0.0	0.0	0.0	0.0	0.0	3.2071905775438565	0.0	0.0	-2.2103485388235953	0.0	0.0	0.0	0.0	-0.9412212059485201	0.0	0.0	0.0	-1.3466863140566838	2.003217773217921	0.0	0.0	0.0	0.0	0.0	0.0	-1.3466863140566838	0.0
45	-1.576753628076374	0.0	0.0	0.0	0.0	0.0	-1.576753628076374	0.0	0.0	0.0	0.0	-1.576753628076374	0.0	0.0	0.0	-1.576753628076374	0.0	0.0	0.0	0.0	0.0	0.0	0.0	0.0	3.430064867493181	0.0	0.0	-1.576753628076374	0.0	0.0	0.0	0.0	3.7730096186200117	0.0	0.0	0.0	1.0321695946948104	-1.576753628076374	0.0	0.0	0.0	0.0	0.0	0.0	-1.576753628076374	0.0
46	-0.07615910102739498	0.0	0.0	0.0	0.0	0.0	0.6169880795325504	0.0	0.0	0.0	0.0	0.4346665227385955	0.0	0.0	0.0	0.2115229714243858	0.0	0.0	0.0	0.0	0.0	0.0	0.0	0.0	-0.4816242091355596	0.0	0.0	-2.1780734985592893	0.0	0.0	0.0	0.0	1.7696675894709362	0.0	0.0	0.0	-1.174771389695504	3.0447363154806024	0.0	0.0	0.0	0.0	0.0	0.0	-2.1780734985592893	0.0
47	1.7862807561854304	0.0	0.0	0.0	0.0	0.0	-1.604435348009143	0.0	0.0	0.0	0.0	-1.604435348009143	0.0	0.0	0.0	-1.604435348009143	0.0	0.0	0.0	0.0	0.0	0.0	0.0	0.0	-1.604435348009143	0.0	0.0	-1.604435348009143	0.0	0.0	0.0	0.0	3.5208818115735365	0.0	0.0	0.0	1.3808156480772658	3.632107446683761	0.0	0.0	0.0	0.0	0.0	0.0	-1.604435348009143	0.0
48	1.3919107845552183	0.0	0.0	0.0	0.0	0.0	-2.40507541088457	0.0	0.0	0.0	0.0	2.9117365382996314	0.0	0.0	0.0	2.62405446584785	0.0	0.0	0.0	0.0	0.0	0.0	0.0	0.0	-2.40507541088457	0.0	0.0	-2.40507541088457	0.0	0.0	0.0	0.0	0.544612924168014	0.0	0.0	0.0	-0.14853425639193052	0.13914781605985027	0.0	0.0	0.0	0.0	0.0	0.0	-2.40507541088457	0.0
49	2.429143242488143	0.0	0.0	0.0	0.0	0.0	0.8886982015409943	0.0	0.0	0.0	0.0	-0.9030612676870602	0.0	0.0	0.0	-0.20991408712711568	0.0	0.0	0.0	0.0	0.0	0.0	0.0	0.0	0.19555102098104893	0.0	0.0	-2.043508450536012	0.0	0.0	0.0	0.0	0.19555102098104893	0.0	0.0	0.0	0.7063766447470394	3.7882866145420833	0.0	0.0	0.0	0.0	0.0	0.0	-2.043508450536012	0.0
50	1.4374329908925927	0.0	0.0	0.0	0.0	0.0	0.18467002239722508	0.0	0.0	0.0	0.0	1.0496674598838291	0.0	0.0	0.0	2.094212527281663	0.0	0.0	0.0	0.0	0.0	0.0	0.0	0.0	2.9572587446370058	0.0	0.0	-1.2016243387226657	0.0	0.0	0.0	0.0	1.2407226966465381	0.0	0.0	0.0	0.5031237535157587	0.4078135737114339	0.0	0.0	0.0	0.0	0.0	0.0	-2.6597646403119146	0.0
51	1.3111772612776305	0.0	0.0	0.0	0.0	0.0	-0.07511709984226034	0.0	0.0	0.0	0.0	-1.4614114609621511	0.0	0.0	0.0	-2.104455398447194	0.0	0.0	0.0	0.0	0.0	0.0	0.0	0.0	-0.7682642804022057	0.0	0.0	-2.104455398447194	0.0	0.0	0.0	0.0	1.0234951888258497	0.0	0.0	0.0	-0.7682642804022057	0.4844986880931623	0.0	0.0	0.0	0.0	0.0	0.0	0.14802645147194937	0.0
52	-0.7468777826473287	0.0	0.0	0.0	0.0	0.0	-0.7468777826473287	0.0	0.0	0.0	0.0	-1.8628065213268998	0.0	0.0	0.0	3.785721710505927	0.0	0.0	0.0	0.0	0.0	0.0	0.0	0.0	-1.8628065213268998	0.0	0.0	-1.8628065213268998	0.0	0.0	0.0	0.0	1.9611724184548809	0.0	0.0	0.0	0.6394165784725612	-1.8628065213268998	0.0	0.0	0.0	0.0	0.0	0.0	-1.8628065213268998	0.0
53	1.700882944046748	0.0	0.0	0.0	0.0	0.0	-0.2915472206434577	0.0	0.0	0.0	0.0	-2.0818811728802924	0.0	0.0	0.0	-0.2915472206434577	0.0	0.0	0.0	0.0	0.0	0.0	0.0	0.0	3.016559737952685	0.0	0.0	-2.0818811728802924	0.0	0.0	0.0	0.0	0.9124255836824782	0.0	0.0	0.0	-1.3901595093115677	0.21927840312253277	0.0	0.0	0.0	0.0	0.0	0.0	-0.003865148191676937	0.0
54	-1.960127387330818	0.0	0.0	0.0	0.0	0.0	-1.960127387330818	0.0	0.0	0.0	0.0	-1.960127387330818	0.0	0.0	0.0	-1.960127387330818	0.0	0.0	0.0	0.0	0.0	0.0	0.0	0.0	2.7476524754011398	0.0	0.0	-1.960127387330818	0.0	0.0	0.0	0.0	1.936722259184811	0.0	0.0	0.0	0.5504278980649202	-1.960127387330818	0.0	0.0	0.0	0.0	0.0	0.0	0.5504278980649202	0.0
55	1.5367221819961676	0.0	0.0	0.0	0.0	0.0	0.15042782087627682	0.0	0.0	0.0	0.0	-0.10088660740462885	0.0	0.0	0.0	1.71440335923362	0.0	0.0	0.0	0.0	0.0	0.0	0.0	0.0	-0.6605023953400515	0.0	0.0	-2.391665187811686	0.0	0.0	0.0	0.0	1.2490401095443868	0.0	0.0	0.0	0.9489355170940481	0.03264478521989389	0.0	0.0	0.0	0.0	0.0	0.0	-2.391665187811686	0.0
56	0.9275862070604859	0.0	0.0	0.0	0.0	0.0	-1.7273789055894113	0.0	0.0	0.0	0.0	-1.7273789055894113	0.0	0.0	0.0	-1.7273789055894113	0.0	0.0	0.0	0.0	0.0	0.0	0.0	0.0	-1.7273789055894113	0.0	0.0	1.6207333876204313	0.0	0.0	0.0	0.0	4.105640037408432	0.0	0.0	0.0	0.9275862070604859	4.616465661174423	0.0	0.0	0.0	0.0	0.0	0.0	-1.7273789055894113	0.0
57	-1.649862872651358	0.0	0.0	0.0	0.0	0.0	-1.649862872651358	0.0	0.0	0.0	0.0	1.7451395880791294	0.0	0.0	0.0	-1.649862872651358	0.0	0.0	0.0	0.0	0.0	0.0	0.0	0.0	0.6465272994110194	0.0	0.0	-1.649862872651358	0.0	0.0	0.0	0.0	4.0965148452426074	0.0	0.0	0.0	-0.04661988114892601	3.088874334780224	0.0	0.0	0.0	0.0	0.0	0.0	-1.649862872651358	0.0
58	-0.47877152323717453	0.0	0.0	0.0	0.0	0.0	2.4116002346589904	0.0	0.0	0.0	0.0	0.9075228378827163	0.0	0.0	0.0	2.006135126550826	0.0	0.0	0.0	0.0	0.0	0.0	0.0	0.0	-0.47877152323717453	0.0	0.0	-1.941779219157314	0.0	0.0	0.0	0.0	0.6198407654309355	0.0	0.0	0.0	-0.47877152323717453	-1.941779219157314	0.0	0.0	0.0	0.0	0.0	0.0	-0.47877152323717453	0.0
59	-1.667403875431197	0.0	0.0	0.0	0.0	0.0	-1.667403875431197	0.0	0.0	0.0	0.0	-1.667403875431197	0.0	0.0	0.0	-1.667403875431197	0.0	0.0	0.0	0.0	0.0	0.0	0.0	0.0	0.7566810610470442	0.0	0.0	-1.667403875431197	0.0	0.0	0.0	0.0	3.321630418508581	0.0	0.0	0.0	1.8552933497151542	4.088885571222248	0.0	0.0	0.0	0.0	0.0	0.0	-1.667403875431197	0.0
60	0.7858071163515676	0.0	0.0	0.0	0.0	0.0	-0.6004872447683232	0.0	0.0	0.0	0.0	0.09265993579162224	0.0	0.0	0.0	0.7858071163515676	0.0	0.0	0.0	0.0	0.0	0.0	0.0	0.0	-1.7149614377368998	0.0	0.0	-1.7149614377368998	0.0	0.0	0.0	0.0	-1.7149614377368998	0.0	0.0	0.0	-1.7149614377368998	1.3454229042869903	0.0	0.0	0.0	0.0	0.0	0.0	-0.6004872447683232	0.0
61	-1.2081486347711952	0.0	0.0	0.0	0.0	0.0	-1.2081486347711952	0.0	0.0	0.0	0.0	-1.2081486347711952	0.0	0.0	0.0	-1.2081486347711952	0.0	0.0	0.0	0.0	0.0	0.0	0.0	0.0	-1.2081486347711952	0.0	0.0	-1.2081486347711952	0.0	0.0	0.0	0.0	4.092089961954735	0.0	0.0	0.0	1.2786792451946987	5.793195062914659	0.0	0.0	0.0	0.0	0.0	0.0	-1.2081486347711952	0.0
62	2.3558344845868704	0.0	0.0	0.0	0.0	0.0	-1.8601405775828637	0.0	0.0	0.0	0.0	-1.8601405775828637	0.0	0.0	0.0	0.10454268598037508	0.0	0.0	0.0	0.0	0.0	0.0	0.0	0.0	-1.8601405775828637	0.0	0.0	-1.8601405775828637	0.0	0.0	0.0	0.0	3.3816874189725517	0.0	0.0	0.0	0.10454268598037508	1.0208334178545302	0.0	0.0	0.0	0.0	0.0	0.0	2.0504528350356885	0.0
63	3.1464362541361695	0.0	0.0	0.0	0.0	0.0	-1.3194718645184143	0.0	0.0	0.0	0.0	0.47228760470964026	0.0	0.0	0.0	-2.0508525913202806	0.0	0.0	0.0	0.0	0.0	0.0	0.0	0.0	-1.3194718645184143	0.0	0.0	-2.0508525913202806	0.0	0.0	0.0	0.0	1.858581965829531	0.0	0.0	0.0	-0.6263246839584689	1.245477492943122	0.0	0.0	0.0	0.0	0.0	0.0	-2.0126190450783596	0.0
64	2.1828555331338464	0.0	0.0	0.0	0.0	0.0	1.0842432444657373	0.0	0.0	0.0	0.0	0.48640624371011665	0.0	0.0	0.0	0.9788827288079105	0.0	0.0	0.0	0.0	0.0	0.0	0.0	0.0	-0.812876740420144	0.0	0.0	-2.560535306169763	0.0	0.0	0.0	0.0	1.5850185323782262	0.0	0.0	0.0	-1.911489029088254	1.4558068008982201	0.0	0.0	0.0	0.0	0.0	0.0	-1.911489029088254	0.0
65	2.1380520666043172	0.0	0.0	0.0	0.0	0.0	-0.28969616934373477	0.0	0.0	0.0	0.0	2.22260945463238	0.0	0.0	0.0	1.3842802642279368	0.0	0.0	0.0	0.0	0.0	0.0	0.0	0.0	-1.3883084580118439	0.0	0.0	-2.630204322162159	0.0	0.0	0.0	0.0	-0.28969616934373477	0.0	0.0	0.0	2.045678746473302	2.5435171747124814	0.0	0.0	0.0	0.0	0.0	0.0	-1.3883084580118439	0.0
66	1.4305676794334934	0.0	0.0	0.0	0.0	0.0	-1.918022739532529	0.0	0.0	0.0	0.0	0.7374204988735489	0.0	0.0	0.0	-1.918022739532529	0.0	0.0	0.0	0.0	0.0	0.0	0.0	0.0	-1.918022739532529	0.0	0.0	-1.918022739532529	0.0	0.0	0.0	0.0	3.9955170368950306	0.0	0.0	0.0	2.683330647928862	2.816862040553384	0.0	0.0	0.0	0.0	0.0	0.0	-1.918022739532529	0.0
67	0.8378270298869017	0.0	0.0	0.0	0.0	0.0	2.341904426663176	0.0	0.0	0.0	0.0	1.4256136947890208	0.0	0.0	0.0	-2.7486416228731336	0.0	0.0	0.0	0.0	0.0	0.0	0.0	0.0	0.3270014061209112	0.0	0.0	1.1001912943543926	0.0	0.0	0.0	0.0	2.4670675696171815	0.0	0.0	0.0	-2.7486416228731336	-2.7486416228731336	0.0	0.0	0.0	0.0	0.0	0.0	-0.7716108825471988	0.0
68	1.8528382938228867	0.0	0.0	0.0	0.0	0.0	0.39755106121604467	0.0	0.0	0.0	0.0	-0.4497467991711588	0.0	0.0	0.0	3.977093851292515	0.0	0.0	0.0	0.0	0.0	0.0	0.0	0.0	-1.9095382364857878	0.0	0.0	-1.9095382364857878	0.0	0.0	0.0	0.0	1.783845422335935	0.0	0.0	0.0	0.9365475619487311	-1.9095382364857878	0.0	0.0	0.0	0.0	0.0	0.0	1.3420126700568957	0.0
69	0.05850411107291542	0.0	0.0	0.0	0.0	0.0	1.2624769153988513	0.0	0.0	0.0	0.0	0.5693297348389059	0.0	0.0	0.0	0.05850411107291542	0.0	0.0	0.0	0.0	0.0	0.0	0.0	0.0	0.05850411107291542	0.0	0.0	-1.8558162337652364	0.0	0.0	0.0	0.0	1.9556240959587967	0.0	0.0	0.0	-1.8558162337652364	4.598246491738552	0.0	0.0	0.0	0.0	0.0	0.0	-0.3469609970352492	0.0
70	-1.2911937494606933	0.0	0.0	0.0	0.0	0.0	-1.2911937494606933	0.0	0.0	0.0	0.0	-1.2911937494606933	0.0	0.0	0.0	-1.2911937494606933	0.0	0.0	0.0	0.0	0.0	0.0	0.0	0.0	-1.2911937494606933	0.0	0.0	-1.2911937494606933	0.0	0.0	0.0	0.0	3.0806815341568132	0.0	0.0	0.0	-1.2911937494606933	4.492951381679965	0.0	0.0	0.0	0.0	0.0	0.0	-1.2911937494606933	0.0
71	2.5256106506799547	0.0	0.0	0.0	0.0	0.0	1.8324634701200093	0.0	0.0	0.0	0.0	-2.132885937410232	0.0	0.0	0.0	-2.132885937410232	0.0	0.0	0.0	0.0	0.0	0.0	0.0	0.0	-2.132885937410232	0.0	0.0	-2.132885937410232	0.0	0.0	0.0	0.0	2.1689357067412223	0.0	0.0	0.0	0.6284906657940734	4.3420627324983805	0.0	0.0	0.0	0.0	0.0	0.0	0.22302555768590882	0.0
72	-1.5946007623100584	0.0	0.0	0.0	0.0	0.0	-1.5946007623100584	0.0	0.0	0.0	0.0	-1.5946007623100584	0.0	0.0	0.0	-1.5946007623100584	0.0	0.0	0.0	0.0	0.0	0.0	0.0	0.0	-1.5946007623100584	0.0	0.0	-1.5946007623100584	0.0	0.0	0.0	0.0	3.8163340146422375	0.0	0.0	0.0	-1.5946007623100584	3.3216377728061306	0.0	0.0	0.0	0.0	0.0	0.0	-1.5946007623100584	0.0
73	2.3078323409424764	0.0	0.0	0.0	0.0	0.0	1.614685160382531	0.0	0.0	0.0	0.0	-1.6612646865790817	0.0	0.0	0.0	-1.6612646865790817	0.0	0.0	0.0	0.0	0.0	0.0	0.0	0.0	-1.6612646865790817	0.0	0.0	-1.6612646865790817	0.0	0.0	0.0	0.0	1.614685160382531	0.0	0.0	0.0	3.118762557158805	5.252271320108917	0.0	0.0	0.0	0.0	0.0	0.0	-1.6612646865790817	0.0
74	3.9461803509896525	0.0	0.0	0.0	0.0	0.0	-1.7246656234202842	0.0	0.0	0.0	0.0	-1.7246656234202842	0.0	0.0	0.0	-1.7246656234202842	0.0	0.0	0.0	0.0	0.0	0.0	0.0	0.0	-1.7246656234202842	0.0	0.0	-1.7246656234202842	0.0	0.0	0.0	0.0	2.8130818862503735	0.0	0.0	0.0	2.1712280000779787	4.604841355478428	0.0	0.0	0.0	0.0	0.0	0.0	-1.7246656234202842	0.0
75	1.2398194891868455	0.0	0.0	0.0	0.0	0.0	-2.2794996520612	0.0	0.0	0.0	0.0	1.2398194891868455	0.0	0.0	0.0	-2.2794996520612	0.0	0.0	0.0	0.0	0.0	0.0	0.0	0.0	0.2843080441594088	0.0	0.0	2.525017733435367	0.0	0.0	0.0	0.0	2.8645248737517344	0.0	0.0	0.0	-1.3251298682746908	2.108857336210455	0.0	0.0	0.0	0.0	0.0	0.0	-2.2794996520612	0.0
76	-0.275664784063296	0.0	0.0	0.0	0.0	0.0	2.845230632444701	0.0	0.0	0.0	0.0	1.9930187572550686	0.0	0.0	0.0	2.969528349122278	0.0	0.0	0.0	0.0	0.0	0.0	0.0	0.0	-0.275664784063296	0.0	0.0	-2.2554764847942907	0.0	0.0	0.0	0.0	2.0597101317537407	0.0	0.0	0.0	-0.275664784063296	-2.2554764847942907	0.0	0.0	0.0	0.0	0.0	0.0	-2.2554764847942907	0.0
77	-1.3241074530840988	0.0	0.0	0.0	0.0	0.0	-1.3241074530840988	0.0	0.0	0.0	0.0	-1.3241074530840988	0.0	0.0	0.0	-1.3241074530840988	0.0	0.0	0.0	0.0	0.0	0.0	0.0	0.0	-1.3241074530840988	0.0	0.0	-1.3241074530840988	0.0	0.0	0.0	0.0	3.646569528710554	0.0	0.0	0.0	-1.3241074530840988	-1.3241074530840988	0.0	0.0	0.0	0.0	0.0	0.0	-1.3241074530840988	0.0
78	1.5852983880247784	0.0	0.0	0.0	0.0	0.0	-2.0667333450967726	0.0	0.0	0.0	0.0	-0.5547677754714924	0.0	0.0	0.0	-2.0667333450967726	0.0	0.0	0.0	0.0	0.0	0.0	0.0	0.0	1.149980316766933	0.0	0.0	-2.0667333450967726	0.0	0.0	0.0	0.0	4.215916848994173	0.0	0.0	0.0	1.149980316766933	0.6979951930238757	0.0	0.0	0.0	0.0	0.0	0.0	-2.0667333450967726	0.0
79	-2.146741714153709	0.0	0.0	0.0	0.0	0.0	-2.146741714153709	0.0	0.0	0.0	0.0	0.5578685926840921	0.0	0.0	0.0	-1.5215729489957441	0.0	0.0	0.0	0.0	0.0	0.0	0.0	0.0	-0.8284257684357987	0.0	0.0	-0.8284257684357987	0.0	0.0	0.0	0.0	1.6564808813522016	0.0	0.0	0.0	-1.5215729489957441	2.7411069280455713	0.0	0.0	0.0	0.0	0.0	0.0	-1.5215729489957441	0.0
80	0.6130378039377904	0.0	0.0	0.0	0.0	0.0	-0.080109376622155	0.0	0.0	0.0	0.0	1.2191736075081057	0.0	0.0	0.0	-0.080109376622155	0.0	0.0	0.0	0.0	0.0	0.0	0.0	0.0	-0.4855744847303196	0.0	0.0	-2.347209887690667	0.0	0.0	0.0	0.0	0.6130378039377904	0.0	0.0	0.0	-0.4855744847303196	2.7531039674340607	0.0	0.0	0.0	0.0	0.0	0.0	-2.347209887690667	0.0
81	1.8697427011024859	0.0	0.0	0.0	0.0	0.0	-1.7033049374863287	0.0	0.0	0.0	0.0	-1.7033049374863287	0.0	0.0	0.0	-1.7033049374863287	0.0	0.0	0.0	0.0	0.0	0.0	0.0	0.0	-1.7033049374863287	0.0	0.0	-1.7033049374863287	0.0	0.0	0.0	0.0	1.8697427011024859	0.0	0.0	0.0	2.157424773554267	4.831573422980796	0.0	0.0	0.0	0.0	0.0	0.0	-1.7033049374863287	0.0
82	-1.4880798387962324	0.0	0.0	0.0	0.0	0.0	1.2515647277241957	0.0	0.0	0.0	0.0	-1.4880798387962324	0.0	0.0	0.0	-1.4880798387962324	0.0	0.0	0.0	0.0	0.0	0.0	0.0	0.0	-1.4880798387962324	0.0	0.0	-1.4880798387962324	0.0	0.0	0.0	0.0	4.113765608653663	0.0	0.0	0.0	0.5584175471642503	0.5584175471642503	0.0	0.0	0.0	0.0	0.0	0.0	-1.4880798387962324	0.0
83	1.2329069265876411	0.0	0.0	0.0	0.0	0.0	-2.1846291174293038	0.0	0.0	0.0	0.0	1.2329069265876411	0.0	0.0	0.0	-0.3765309858464594	0.0	0.0	0.0	0.0	0.0	0.0	0.0	0.0	-0.3765309858464594	0.0	0.0	-2.1846291174293038	0.0	0.0	0.0	0.0	2.0213642869519113	0.0	0.0	0.0	0.316616194713486	2.842344839021741	0.0	0.0	0.0	0.0	0.0	0.0	1.2329069265876411	0.0
84	-1.2012227485238505	0.0	0.0	0.0	0.0	0.0	1.7432162306425902	0.0	0.0	0.0	0.0	-2.071654170659307	0.0	0.0	0.0	1.2836839012641494	0.0	0.0	0.0	0.0	0.0	0.0	0.0	0.0	-1.2012227485238505	0.0	0.0	-2.071654170659307	0.0	0.0	0.0	0.0	1.8898197048344652	0.0	0.0	0.0	1.1013623444701954	-2.071654170659307	0.0	0.0	0.0	0.0	0.0	0.0	0.744687400531463	0.0
85	1.6068372563576334	0.0	0.0	0.0	0.0	0.0	3.008635804013489	0.0	0.0	0.0	0.0	-1.8977762344847822	0.0	0.0	0.0	-1.8977762344847822	0.0	0.0	0.0	0.0	0.0	0.0	0.0	0.0	-1.8977762344847822	0.0	0.0	-1.1657514658821482	0.0	0.0	0.0	0.0	1.3991978915793881	0.0	0.0	0.0	-1.1657514658821482	4.486737714386502	0.0	0.0	0.0	0.0	0.0	0.0	-1.8977762344847822	0.0
86	-0.2966878259803085	0.0	0.0	0.0	0.0	0.0	-1.6848960632824834	0.0	0.0	0.0	0.0	-1.6848960632824834	0.0	0.0	0.0	-1.6848960632824834	0.0	0.0	0.0	0.0	0.0	0.0	0.0	0.0	-1.6848960632824834	0.0	0.0	-1.6848960632824834	0.0	0.0	0.0	0.0	3.615335179447838	0.0	0.0	0.0	1.4950716432477469	3.8141860381930033	0.0	0.0	0.0	0.0	0.0	0.0	-1.6848960632824834	0.0
87	0.9999075530540473	0.0	0.0	0.0	0.0	0.0	-0.6095303593800541	0.0	0.0	0.0	0.0	0.08361682117989133	0.0	0.0	0.0	-0.6095303593800541	0.0	0.0	0.0	0.0	0.0	0.0	0.0	0.0	-1.8979205055185728	0.0	0.0	-1.8979205055185728	0.0	0.0	0.0	0.0	3.6809290817683378	0.0	0.0	0.0	-0.6095303593800541	1.8753762904079467	0.0	0.0	0.0	0.0	0.0	0.0	-0.6095303593800541	0.0
88	1.807357825008613	0.0	0.0	0.0	0.0	0.0	0.9249686448101393	0.0	0.0	0.0	0.0	0.38597214407745284	0.0	0.0	0.0	-1.5599380049778606	0.0	0.0	0.0	0.0	0.0	0.0	0.0	0.0	-0.4613257163097515	0.0	0.0	-2.264546629056813	0.0	0.0	0.0	0.0	2.2012621107157018	0.0	0.0	0.0	-0.4613257163097515	1.484584432745562	0.0	0.0	0.0	0.0	0.0	0.0	0.04949990745623989	0.0
89	2.085623842533291	0.0	0.0	0.0	0.0	0.0	-1.246580667641913	0.0	0.0	0.0	0.0	0.3628572447921874	0.0	0.0	0.0	1.7491516059120782	0.0	0.0	0.0	0.0	0.0	0.0	0.0	0.0	-2.1433114498891337	0.0	0.0	-2.1433114498891337	0.0	0.0	0.0	0.0	0.5451788015861423	0.0	0.0	0.0	-0.5534334870819677	0.13971369347797769	0.0	0.0	0.0	0.0	0.0	0.0	-1.246580667641913	0.0
90	0.3018016418377245	0.0	0.0	0.0	0.0	0.0	1.3234528893697055	0.0	0.0	0.0	0.0	0.6695264219630417	0.0	0.0	0.0	3.3303237382147066	0.0	0.0	0.0	0.0	0.0	0.0	0.0	0.0	-2.102879428085604	0.0	0.0	-2.102879428085604	0.0	0.0	0.0	0.0	2.1650200750479245	0.0	0.0	0.0	-1.8954229354984946	-2.102879428085604	0.0	0.0	0.0	0.0	0.0	0.0	-1.2022757549385492	0.0
91	-0.6394894376000133	0.0	0.0	0.0	0.0	0.0	-0.6394894376000133	0.0	0.0	0.0	0.0	-0.6394894376000133	0.0	0.0	0.0	-1.602663755373019	0.0	0.0	0.0	0.0	0.0	0.0	0.0	0.0	-1.602663755373019	0.0	0.0	-1.602663755373019	0.0	0.0	0.0	0.0	4.717096837071999	0.0	0.0	0.0	-1.602663755373019	3.9756310792412464	0.0	0.0	0.0	0.0	0.0	0.0	-1.602663755373019	0.0
92	0.7385319000178932	0.0	0.0	0.0	0.0	0.0	-0.36008038865021685	0.0	0.0	0.0	0.0	-1.4586926773183269	0.0	0.0	0.0	-2.258627925527284	0.0	0.0	0.0	0.0	0.0	0.0	0.0	0.0	-2.258627925527284	0.0	0.0	-2.258627925527284	0.0	0.0	0.0	0.0	1.6323497760399892	0.0	0.0	0.0	1.1062566801432103	3.641173750505872	0.0	0.0	0.0	0.0	0.0	0.0	0.15074523511577365	0.0
93	2.2708083694028507	0.0	0.0	0.0	0.0	0.0	1.3152969243754145	0.0	0.0	0.0	0.0	1.6311498737938916	0.0	0.0	0.0	2.3346598413893838	0.0	0.0	0.0	0.0	0.0	0.0	0.0	0.0	-1.546903956554054	0.0	0.0	-2.2400511371139995	0.0	0.0	0.0	0.0	0.3248982203475377	0.0	0.0	0.0	-0.630613224679899	-0.1606095954341633	0.0	0.0	0.0	0.0	0.0	0.0	-2.2400511371139995	0.0
94	-0.6114404263984836	0.0	0.0	0.0	0.0	0.0	1.3344697226568298	0.0	0.0	0.0	0.0	1.8734662233895172	0.0	0.0	0.0	4.570343123893601	0.0	0.0	0.0	0.0	0.0	0.0	0.0	0.0	-1.6932575243022612	0.0	0.0	-1.6932575243022612	0.0	0.0	0.0	0.0	-1.6932575243022612	0.0	0.0	0.0	-0.205975318290319	-1.6932575243022612	0.0	0.0	0.0	0.0	0.0	0.0	0.08170675416146178	0.0
95	1.9428497399112503	0.0	0.0	0.0	0.0	0.0	-1.9489705581993757	0.0	0.0	0.0	0.0	1.0955518795240469	0.0	0.0	0.0	1.6063775032900374	0.0	0.0	0.0	0.0	0.0	0.0	0.0	0.0	1.0955518795240469	0.0	0.0	-1.9489705581993757	0.0	0.0	0.0	0.0	2.992671864409928	0.0	0.0	0.0	-1.9489705581993757	-0.0030604091440631365	0.0	0.0	0.0	0.0	0.0	0.0	-1.9489705581993757	0.0
96	1.7978356281258288	0.0	0.0	0.0	0.0	0.0	1.9156186637822121	0.0	0.0	0.0	0.0	-1.8900887160778685	0.0	0.0	0.0	-1.8900887160778685	0.0	0.0	0.0	0.0	0.0	0.0	0.0	0.0	-1.8900887160778685	0.0	0.0	-1.8900887160778685	0.0	0.0	0.0	0.0	1.664304235501306	0.0	0.0	0.0	-1.8900887160778685	3.5470354829350876	0.0	0.0	0.0	0.0	0.0	0.0	-0.28160591355400744	0.0
97	0.26248523995773354	0.0	0.0	0.0	0.0	0.0	-2.024485625234762	0.0	0.0	0.0	0.0	-2.024485625234762	0.0	0.0	0.0	-2.024485625234762	0.0	0.0	0.0	0.0	0.0	0.0	0.0	0.0	2.7048322753269374	0.0	0.0	-2.024485625234762	0.0	0.0	0.0	0.0	2.6603805127561038	0.0	0.0	0.0	0.6679503480658973	3.33053817509135	0.0	0.0	0.0	0.0	0.0	0.0	-2.024485625234762	0.0
98	1.6299964265358495	0.0	0.0	0.0	0.0	0.0	-1.497147508259876	0.0	0.0	0.0	0.0	-1.497147508259876	0.0	0.0	0.0	-1.497147508259876	0.0	0.0	0.0	0.0	0.0	0.0	0.0	0.0	-1.497147508259876	0.0	0.0	-1.497147508259876	0.0	0.0	0.0	0.0	4.232686111980233	0.0	0.0	0.0	-1.497147508259876	4.925833292540179	0.0	0.0	0.0	0.0	0.0	0.0	-1.497147508259876	0.0
99	0.6844030625931188	0.0	0.0	0.0	0.0	0.0	-2.2088299275840777	0.0	0.0	0.0	0.0	0.9720851350449005	0.0	0.0	0.0	-2.2088299275840777	0.0	0.0	0.0	0.0	0.0	0.0	0.0	0.0	0.5020815057991648	0.0	0.0	-2.2088299275840777	0.0	0.0	0.0	0.0	3.848470650966325	0.0	0.0	0.0	-0.008744117966825726	2.0281378092942135	0.0	0.0	0.0	0.0	0.0	0.0	0.27893795448495506	0.0
100	-1.3373161652553787	0.0	0.0	0.0	0.0	0.0	-1.3373161652553787	0.0	0.0	0.0	0.0	-1.3373161652553787	0.0	0.0	0.0	-1.3373161652553787	0.0	0.0	0.0	0.0	0.0	0.0	0.0	0.0	-1.3373161652553787	0.0	0.0	-1.3373161652553787	0.0	0.0	0.0	0.0	4.910809365494058	0.0	0.0	0.0	-1.3373161652553787	4.513928001077284	0.0	0.0	0.0	0.0	0.0	0.0	-1.3373161652553787	0.0
101	0.6522206112544167	0.0	0.0	0.0	0.0	0.0	0.3157483746332037	0.0	0.0	0.0	0.0	-1.2936895378008968	0.0	0.0	0.0	-0.19507724913278768	0.0	0.0	0.0	0.0	0.0	0.0	0.0	0.0	-1.2936895378008968	0.0	0.0	-2.2164265137950423	0.0	0.0	0.0	0.0	3.8767944572372546	0.0	0.0	0.0	-2.2164265137950423	3.6262913880272283	0.0	0.0	0.0	0.0	0.0	0.0	-2.2164265137950423	0.0
102	-1.5350467317590768	0.0	0.0	0.0	0.0	0.0	2.4138052133788803	0.0	0.0	0.0	0.0	3.3300959452530354	0.0	0.0	0.0	1.7206580328189354	0.0	0.0	0.0	0.0	0.0	0.0	0.0	0.0	-1.5350467317590768	0.0	0.0	-1.5350467317590768	0.0	0.0	0.0	0.0	2.531588249035264	0.0	0.0	0.0	-1.5350467317590768	-1.5350467317590768	0.0	0.0	0.0	0.0	0.0	0.0	-1.5350467317590768	0.0
103	-1.9151679105118156	0.0	0.0	0.0	0.0	0.0	2.5096324040650013	0.0	0.0	0.0	0.0	-1.9151679105118156	0.0	0.0	0.0	1.816485223505056	0.0	0.0	0.0	0.0	0.0	0.0	0.0	0.0	-0.38073935383116275	0.0	0.0	-1.9151679105118156	0.0	0.0	0.0	0.0	3.0849965489685633	0.0	0.0	0.0	0.5355513780429915	-1.9151679105118156	0.0	0.0	0.0	0.0	0.0	0.0	-1.9151679105118156	0.0
104	2.265697165901731	0.0	0.0	0.0	0.0	0.0	0.6562592534676304	0.0	0.0	0.0	0.0	2.042553614587521	0.0	0.0	0.0	-2.261154229431545	0.0	0.0	0.0	0.0	0.0	0.0	0.0	0.0	2.1603366502439045	0.0	0.0	-2.261154229431545	0.0	0.0	0.0	0.0	3.700781691191054	0.0	0.0	0.0	-0.03688792709231503	-2.261154229431545	0.0	0.0	0.0	0.0	0.0	0.0	-2.261154229431545	0.0
105	-0.3154179216747428	0.0	0.0	0.0	0.0	0.0	-1.9460921534068714	0.0	0.0	0.0	0.0	-1.9460921534068714	0.0	0.0	0.0	-1.9460921534068714	0.0	0.0	0.0	0.0	0.0	0.0	0.0	0.0	1.070876439445148	0.0	0.0	-1.9460921534068714	0.0	0.0	0.0	0.0	3.709933769060407	0.0	0.0	0.0	2.0824773511236283	3.5132234748143527	0.0	0.0	0.0	0.0	0.0	0.0	-1.9460921534068714	0.0
106	-1.275818152804697	0.0	0.0	0.0	0.0	0.0	-1.275818152804697	0.0	0.0	0.0	0.0	0.2222933510829712	0.0	0.0	0.0	-1.275818152804697	0.0	0.0	0.0	0.0	0.0	0.0	0.0	0.0	0.2222933510829712	0.0	0.0	-1.275818152804697	0.0	0.0	0.0	0.0	2.0140528203110266	0.0	0.0	0.0	-1.275818152804697	-1.275818152804697	0.0	0.0	0.0	0.0	0.0	0.0	-1.275818152804697	0.0
107	-1.3264609780348389	0.0	0.0	0.0	0.0	0.0	1.158445671753161	0.0	0.0	0.0	0.0	-2.2157389106629255	0.0	0.0	0.0	-0.22784868936672975	0.0	0.0	0.0	0.0	0.0	0.0	0.0	0.0	-1.3264609780348389	0.0	0.0	-2.2157389106629255	0.0	0.0	0.0	0.0	2.1998995465813223	0.0	0.0	0.0	2.434739137658723	1.669271295519152	0.0	0.0	0.0	0.0	0.0	0.0	-0.22784868936672975	0.0
108	1.8216436542343355	0.0	0.0	0.0	0.0	0.0	-0.03910868648067112	0.0	0.0	0.0	0.0	2.5688580560645566	0.0	0.0	0.0	-1.2918716549760392	0.0	0.0	0.0	0.0	0.0	0.0	0.0	0.0	-1.2918716549760392	0.0	0.0	-2.490005257040451	0.0	0.0	0.0	0.0	0.6540384940792743	0.0	0.0	0.0	0.5799305219255526	-2.490005257040451	0.0	0.0	0.0	0.0	0.0	0.0	-0.5987244744160938	0.0
109	0.31323563667142107	0.0	0.0	0.0	0.0	0.0	-1.7415559403919811	0.0	0.0	0.0	0.0	-0.09222947143674354	0.0	0.0	0.0	2.1590623271697513	0.0	0.0	0.0	0.0	0.0	0.0	0.0	0.0	-0.09222947143674354	0.0	0.0	-1.7415559403919811	0.0	0.0	0.0	0.0	3.4912894670193664	0.0	0.0	0.0	0.8240612604374116	-1.7415559403919811	0.0	0.0	0.0	0.0	0.0	0.0	-1.7415559403919811	0.0
110	2.7313152565559595	0.0	0.0	0.0	0.0	0.0	2.325850148447795	0.0	0.0	0.0	0.0	-1.687126324859701	0.0	0.0	0.0	-1.687126324859701	0.0	0.0	0.0	0.0	0.0	0.0	0.0	0.0	-1.687126324859701	0.0	0.0	-1.687126324859701	0.0	0.0	0.0	0.0	2.548993699762005	0.0	0.0	0.0	-1.687126324859701	4.57714194705429	0.0	0.0	0.0	0.0	0.0	0.0	-1.687126324859701	0.0
111	2.5440214250142548	0.0	0.0	0.0	0.0	0.0	0.059114775226254856	0.0	0.0	0.0	0.0	0.059114775226254856	0.0	0.0	0.0	1.6685526876603545	0.0	0.0	0.0	0.0	0.0	0.0	0.0	0.0	-1.8872730428135416	0.0	0.0	-1.8872730428135416	0.0	0.0	0.0	0.0	1.157727063894364	0.0	0.0	0.0	0.7522619557861994	-1.8872730428135416	0.0	0.0	0.0	0.0	0.0	0.0	-1.8872730428135416	0.0
112	0.3708922072351575	0.0	0.0	0.0	0.0	0.0	1.0640393877951029	0.0	0.0	0.0	0.0	-1.9726342761362492	0.0	0.0	0.0	-1.9726342761362492	0.0	0.0	0.0	0.0	0.0	0.0	0.0	0.0	-1.9726342761362492	0.0	0.0	-1.9726342761362492	0.0	0.0	0.0	0.0	1.980330119669258	0.0	0.0	0.0	2.9358415646966947	-1.9726342761362492	0.0	0.0	0.0	0.0	0.0	0.0	1.0640393877951029	0.0
113	-0.6913187062173565	0.0	0.0	0.0	0.0	0.0	3.6653901204722352	0.0	0.0	0.0	0.0	0.001828474342588926	0.0	0.0	0.0	-1.9464677412229676	0.0	0.0	0.0	0.0	0.0	0.0	0.0	0.0	-0.6913187062173565	0.0	0.0	-1.9464677412229676	0.0	0.0	0.0	0.0	-0.6913187062173565	0.0	0.0	0.0	0.40729358245075353	2.253120272949084	0.0	0.0	0.0	0.0	0.0	0.0	-1.9464677412229676	0.0
114	-1.2915916728896146	0.0	0.0	0.0	0.0	0.0	-1.2915916728896146	0.0	0.0	0.0	0.0	-1.2915916728896146	0.0	0.0	0.0	-1.2915916728896146	0.0	0.0	0.0	0.0	0.0	0.0	0.0	0.0	0.16932705595447217	0.0	0.0	-1.2915916728896146	0.0	0.0	0.0	0.0	5.5720044378267515	0.0	0.0	0.0	0.8624742365144176	3.260369509312788	0.0	0.0	0.0	0.0	0.0	0.0	-1.2915916728896146	0.0
115	3.280212295913519	0.0	0.0	0.0	0.0	0.0	-1.8891251291538111	0.0	0.0	0.0	0.0	-1.8891251291538111	0.0	0.0	0.0	-1.8891251291538111	0.0	0.0	0.0	0.0	0.0	0.0	0.0	0.0	-1.8891251291538111	0.0	0.0	-1.8891251291538111	0.0	0.0	0.0	0.0	3.117693366415744	0.0	0.0	0.0	2.076239491587583	4.273464068923802	0.0	0.0	0.0	0.0	0.0	0.0	0.28448002235952785	0.0
116	0.7834095547570357	0.0	0.0	0.0	0.0	0.0	1.3430253426924592	0.0	0.0	0.0	0.0	-1.2960319869227996	0.0	0.0	0.0	-1.9157516989279282	0.0	0.0	0.0	0.0	0.0	0.0	0.0	0.0	3.6018078130281115	0.0	0.0	-1.9157516989279282	0.0	0.0	0.0	0.0	3.2148275195940506	0.0	0.0	0.0	-1.2960319869227996	0.31340592551130086	0.0	0.0	0.0	0.0	0.0	0.0	-1.9157516989279282	0.0
117	0.8094623610780971	0.0	0.0	0.0	0.0	0.0	-1.5163795940802158	0.0	0.0	0.0	0.0	-1.5163795940802158	0.0	0.0	0.0	-1.5163795940802158	0.0	0.0	0.0	0.0	0.0	0.0	0.0	0.0	-1.5163795940802158	0.0	0.0	-1.5163795940802158	0.0	0.0	0.0	0.0	3.987516191426043	0.0	0.0	0.0	2.418900273512198	5.153267782931781	0.0	0.0	0.0	0.0	0.0	0.0	-1.5163795940802158	0.0
118	1.4058384582110932	0.0	0.0	0.0	0.0	0.0	-1.0790681915769067	0.0	0.0	0.0	0.0	0.019544097091202417	0.0	0.0	0.0	-2.1065005684720672	0.0	0.0	0.0	0.0	0.0	0.0	0.0	0.0	1.5599891380383513	0.0	0.0	-1.0790681915769067	0.0	0.0	0.0	0.0	2.179028346444575	0.0	0.0	0.0	-2.1065005684720672	2.998469252328812	0.0	0.0	0.0	0.0	0.0	0.0	-2.1065005684720672	0.0
119	0.22124938087381363	0.0	0.0	0.0	0.0	0.0	2.167159529929127	0.0	0.0	0.0	0.0	0.22124938087381363	0.0	0.0	0.0	-1.9617502055310583	0.0	0.0	0.0	0.0	0.0	0.0	0.0	0.0	-1.9617502055310583	0.0	0.0	-1.9617502055310583	0.0	0.0	0.0	0.0	3.216981654427805	0.0	0.0	0.0	2.013008850101869	-1.9617502055310583	0.0	0.0	0.0	0.0	0.0	0.0	-1.9617502055310583	0.0
120	1.4205110051502237	0.0	0.0	0.0	0.0	0.0	-1.624011432573199	0.0	0.0	0.0	0.0	-1.8428804582622975	0.0	0.0	0.0	-1.8428804582622975	0.0	0.0	0.0	0.0	0.0	0.0	0.0	0.0	-1.8428804582622975	0.0	0.0	-0.9308642520132544	0.0	0.0	0.0	0.0	0.4554301091066364	0.0	0.0	0.0	-0.5253991439050898	2.818639823917117	0.0	0.0	0.0	0.0	0.0	0.0	-0.237717071453309	0.0
121	3.499256435787689	0.0	0.0	0.0	0.0	0.0	-1.625186356169607	0.0	0.0	0.0	0.0	-1.625186356169607	0.0	0.0	0.0	-1.625186356169607	0.0	0.0	0.0	0.0	0.0	0.0	0.0	0.0	-1.625186356169607	0.0	0.0	-1.625186356169607	0.0	0.0	0.0	0.0	-1.625186356169607	0.0	0.0	0.0	2.4006441471195794	1.1478811786242114	0.0	0.0	0.0	0.0	0.0	0.0	-1.625186356169607	0.0
122	0.5844709121255516	0.0	0.0	0.0	0.0	0.0	-2.2945370871202977	0.0	0.0	0.0	0.0	1.9707652732454424	0.0	0.0	0.0	0.8721529845773333	0.0	0.0	0.0	0.0	0.0	0.0	0.0	0.0	-0.5141413765425575	0.0	0.0	-2.2945370871202977	0.0	0.0	0.0	0.0	3.1494202695870888	0.0	0.0	0.0	0.8721529845773333	-0.5141413765425575	0.0	0.0	0.0	0.0	0.0	0.0	2.193908824559652	0.0
123	0.9213588099760637	0.0	0.0	0.0	0.0	0.0	0.9213588099760637	0.0	0.0	0.0	0.0	-0.17725347869204633	0.0	0.0	0.0	-1.9319629893122752	0.0	0.0	0.0	0.0	0.0	0.0	0.0	0.0	-1.9319629893122752	0.0	0.0	-1.9319629893122752	0.0	0.0	0.0	0.0	3.1549510314831575	0.0	0.0	0.0	2.2206417941063243	-1.9319629893122752	0.0	0.0	0.0	0.0	0.0	0.0	-1.9319629893122752	0.0
124	2.2690297147407006	0.0	0.0	0.0	0.0	0.0	-2.5018237537767787	0.0	0.0	0.0	0.0	-0.1513384139097287	0.0	0.0	0.0	-1.5376327750296195	0.0	0.0	0.0	0.0	0.0	0.0	0.0	0.0	2.0999533846967666	0.0	0.0	-1.5376327750296195	0.0	0.0	0.0	0.0	1.4068062041368212	0.0	0.0	0.0	0.9472738747583813	-2.5018237537767787	0.0	0.0	0.0	0.0	0.0	0.0	0.2541266941984359	0.0
125	0.003250291848521769	0.0	0.0	0.0	0.0	0.0	-1.9692122257038296	0.0	0.0	0.0	0.0	0.29093236430030256	0.0	0.0	0.0	-1.9692122257038296	0.0	0.0	0.0	0.0	0.0	0.0	0.0	0.0	3.1813041221964675	0.0	0.0	-1.9692122257038296	0.0	0.0	0.0	0.0	3.4044476735106772	0.0	0.0	0.0	-1.9692122257038296	1.1018625805166318	0.0	0.0	0.0	0.0	0.0	0.0	-1.9692122257038296	0.0
126	-0.7554149106034282	0.0	0.0	0.0	0.0	0.0	2.8281040278526817	0.0	0.0	0.0	0.0	-0.7554149106034282	0.0	0.0	0.0	-0.7554149106034282	0.0	0.0	0.0	0.0	0.0	0.0	0.0	0.0	-2.0532689828449318	0.0	0.0	-2.0532689828449318	0.0	0.0	0.0	0.0	0.34319737806468176	0.0	0.0	0.0	-2.0532689828449318	3.2519182746290425	0.0	0.0	0.0	0.0	0.0	0.0	-2.0532689828449318	0.0
127	-0.6108435785839967	0.0	0.0	0.0	0.0	0.0	2.684993287420333	0.0	0.0	0.0	0.0	-1.0163086866921605	0.0	0.0	0.0	1.3815865861062102	0.0	0.0	0.0	0.0	0.0	0.0	0.0	0.0	-2.001115986162386	0.0	0.0	-2.001115986162386	0.0	0.0	0.0	0.0	2.0041161994522017	0.0	0.0	0.0	-0.32316150613221506	3.670441486288354	0.0	0.0	0.0	0.0	0.0	0.0	0.36998567442772945	0.0
128	0.1370093733080182	0.0	0.0	0.0	0.0	0.0	0.1370093733080182	0.0	0.0	0.0	0.0	-0.9616029153600909	0.0	0.0	0.0	-1.6715814622450518	0.0	0.0	0.0	0.0	0.0	0.0	0.0	0.0	1.4362923574382789	0.0	0.0	-0.9616029153600909	0.0	0.0	0.0	0.0	2.296493622661391	0.0	0.0	0.0	-0.2684557348001464	0.9843072336952225	0.0	0.0	0.0	0.0	0.0	0.0	-1.6715814622450518	0.0
129	0.5247209011327021	0.0	0.0	0.0	0.0	0.0	-0.1684262794272433	0.0	0.0	0.0	0.0	-1.8069219263408867	0.0	0.0	0.0	-1.8069219263408867	0.0	0.0	0.0	0.0	0.0	0.0	0.0	0.0	1.2178680816926475	0.0	0.0	-1.8069219263408867	0.0	0.0	0.0	0.0	2.776012699739197	0.0	0.0	0.0	-0.1684262794272433	2.4706310501880155	0.0	0.0	0.0	0.0	0.0	0.0	-1.8069219263408867	0.0
130	3.3751513860030826	0.0	0.0	0.0	0.0	0.0	1.2253290475614476	0.0	0.0	0.0	0.0	-2.312664147469638	0.0	0.0	0.0	-2.312664147469638	0.0	0.0	0.0	0.0	0.0	0.0	0.0	0.0	-1.2595776022265532	0.0	0.0	-2.312664147469638	0.0	0.0	0.0	0.0	-0.16096531355844323	0.0	0.0	0.0	-0.16096531355844323	3.273021890926703	0.0	0.0	0.0	0.0	0.0	0.0	-2.312664147469638	0.0
131	-1.3039706270167644	0.0	0.0	0.0	0.0	0.0	1.8784090932783037	0.0	0.0	0.0	0.0	-1.3039706270167644	0.0	0.0	0.0	-1.3039706270167644	0.0	0.0	0.0	0.0	0.0	0.0	0.0	0.0	-1.3039706270167644	0.0	0.0	-1.3039706270167644	0.0	0.0	0.0	0.0	1.8784090932783037	0.0	0.0	0.0	3.2647034543981945	-1.3039706270167644	0.0	0.0	0.0	0.0	0.0	0.0	-1.3039706270167644	0.0
132	2.482170515284034	0.0	0.0	0.0	0.0	0.0	-2.067145908282515	0.0	0.0	0.0	0.0	2.145698278662821	0.0	0.0	0.0	3.2104090156552494	0.0	0.0	0.0	0.0	0.0	0.0	0.0	0.0	-2.067145908282515	0.0	0.0	-2.067145908282515	0.0	0.0	0.0	0.0	-0.15688681433122476	0.0	0.0	0.0	0.9417254743368852	3.339620747135256	0.0	0.0	0.0	0.0	0.0	0.0	-2.067145908282515	0.0
133	-0.19320499426369242	0.0	0.0	0.0	0.0	0.0	1.0107678100622435	0.0	0.0	0.0	0.0	1.7039149906221889	0.0	0.0	0.0	0.41293080930662285	0.0	0.0	0.0	0.0	0.0	0.0	0.0	0.0	3.018981842453712	0.0	0.0	-2.413010401322399	0.0	0.0	0.0	0.0	1.9662792550896802	0.0	0.0	0.0	-2.413010401322399	-2.413010401322399	0.0	0.0	0.0	0.0	0.0	0.0	-0.03905431443643437	0.0
134	-1.2211676863237626	0.0	0.0	0.0	0.0	0.0	-1.2211676863237626	0.0	0.0	0.0	0.0	-1.2211676863237626	0.0	0.0	0.0	-1.2211676863237626	0.0	0.0	0.0	0.0	0.0	0.0	0.0	0.0	-1.2211676863237626	0.0	0.0	-1.2211676863237626	0.0	0.0	0.0	0.0	3.8373588954769082	0.0	0.0	0.0	-1.2211676863237626	5.330262991655057	0.0	0.0	0.0	0.0	0.0	0.0	-1.2211676863237626	0.0
135	0.38946479563027747	0.0	0.0	0.0	0.0	0.0	-1.219973116803823	0.0	0.0	0.0	0.0	-1.878456405266185	0.0	0.0	0.0	-0.12136082813571303	0.0	0.0	0.0	0.0	0.0	0.0	0.0	0.0	0.38946479563027747	0.0	0.0	-1.878456405266185	0.0	0.0	0.0	0.0	0.5717863524242324	0.0	0.0	0.0	-1.878456405266185	2.4689063373101137	0.0	0.0	0.0	0.0	0.0	0.0	-1.219973116803823	0.0
136	0.8429599941496555	0.0	0.0	0.0	0.0	0.0	-0.3610128101762804	0.0	0.0	0.0	0.0	2.1779610608819957	0.0	0.0	0.0	1.9743621056407568	0.0	0.0	0.0	0.0	0.0	0.0	0.0	0.0	4.065827840287394	0.0	0.0	-2.2371058160687687	0.0	0.0	0.0	0.0	1.7592507260238106	0.0	0.0	0.0	-1.4596250988443895	0.8429599941496555	0.0	0.0	0.0	0.0	0.0	0.0	-2.2371058160687687	0.0
137	1.1888344713857757	0.0	0.0	0.0	0.0	0.0	2.4415974398811437	0.0	0.0	0.0	0.0	-0.6029249978422797	0.0	0.0	0.0	-2.290465829926533	0.0	0.0	0.0	0.0	0.0	0.0	0.0	0.0	0.09022218271766569	0.0	0.0	1.1018230943961456	0.0	0.0	0.0	0.0	3.288895300268347	0.0	0.0	0.0	-2.290465829926533	3.257804713198316	0.0	0.0	0.0	0.0	0.0	0.0	0.7833693632776111	0.0
138	2.2662663708767963	0.0	0.0	0.0	0.0	0.0	1.3048552037221715	0.0	0.0	0.0	0.0	1.0912811034241123	0.0	0.0	0.0	0.44465393849906043	0.0	0.0	0.0	0.0	0.0	0.0	0.0	0.0	-2.076256248715027	0.0	0.0	-1.9532413342993102	0.0	0.0	0.0	0.0	1.2656344905688908	0.0	0.0	0.0	-0.16148186507125573	-1.2600941537393648	0.0	0.0	0.0	0.0	0.0	0.0	-0.8546290456312011	0.0
139	-0.7186706458427974	0.0	0.0	0.0	0.0	0.0	-0.3132055377346328	0.0	0.0	0.0	0.0	-1.4118178264027428	0.0	0.0	0.0	-2.225727249970676	0.0	0.0	0.0	0.0	0.0	0.0	0.0	0.0	-2.225727249970676	0.0	0.0	-2.225727249970676	0.0	0.0	0.0	0.0	0.7854067509334772	0.0	0.0	0.0	-0.7186706458427974	3.3756739163793035	0.0	0.0	0.0	0.0	0.0	0.0	0.19762008603135772	0.0
140	-2.2006767303239387	0.0	0.0	0.0	0.0	0.0	0.46910468535037264	0.0	0.0	0.0	0.0	0.6514262421443275	0.0	0.0	0.0	3.0340540428119094	0.0	0.0	0.0	0.0	0.0	0.0	0.0	0.0	-2.2006767303239387	0.0	0.0	-2.2006767303239387	0.0	0.0	0.0	0.0	1.9507092262745878	0.0	0.0	0.0	-1.1403332270837279	0.8055769219715856	0.0	0.0	0.0	0.0	0.0	0.0	0.24596113403616293	0.0
141	1.320030988562106	0.0	0.0	0.0	0.0	0.0	1.43125662367233	0.0	0.0	0.0	0.0	-2.028781258012759	0.0	0.0	0.0	0.566259186185726	0.0	0.0	0.0	0.0	0.0	0.0	0.0	0.0	-0.12688799437421938	0.0	0.0	-2.028781258012759	0.0	0.0	0.0	0.0	1.320030988562106	0.0	0.0	0.0	-1.5131823554941102	3.205316515800984	0.0	0.0	0.0	0.0	0.0	0.0	-2.028781258012759	0.0
142	-1.3471578257950467	0.0	0.0	0.0	0.0	0.0	-1.3471578257950467	0.0	0.0	0.0	0.0	-1.3471578257950467	0.0	0.0	0.0	-1.3471578257950467	0.0	0.0	0.0	0.0	0.0	0.0	0.0	0.0	-1.3471578257950467	0.0	0.0	-1.3471578257950467	0.0	0.0	0.0	0.0	3.4654262897266084	0.0	0.0	0.0	-1.3471578257950467	3.2141118614457023	0.0	0.0	0.0	0.0	0.0	0.0	-1.3471578257950467	0.0
143	-1.0852159245729682	0.0	0.0	0.0	0.0	0.0	-1.0852159245729682	0.0	0.0	0.0	0.0	-1.0852159245729682	0.0	0.0	0.0	-1.0852159245729682	0.0	0.0	0.0	0.0	0.0	0.0	0.0	0.0	-1.0852159245729682	0.0	0.0	-1.0852159245729682	0.0	0.0	0.0	0.0	0.7688782609434481	0.0	0.0	0.0	-1.0852159245729682	-1.0852159245729682	0.0	0.0	0.0	0.0	0.0	0.0	-1.0852159245729682	0.0
144	-0.5492542520289261	0.0	0.0	0.0	0.0	0.0	2.312946628900542	0.0	0.0	0.0	0.0	-0.5492542520289261	0.0	0.0	0.0	-2.207303517724517	0.0	0.0	0.0	0.0	0.0	0.0	0.0	0.0	-2.207303517724517	0.0	0.0	-2.207303517724517	0.0	0.0	0.0	0.0	2.28395909202729	0.0	0.0	0.0	2.835136011316848	-2.207303517724517	0.0	0.0	0.0	0.0	0.0	0.0	-2.207303517724517	0.0
145	-0.8799309304080047	0.0	0.0	0.0	0.0	0.0	-0.8799309304080047	0.0	0.0	0.0	0.0	-0.8799309304080047	0.0	0.0	0.0	-0.8799309304080047	0.0	0.0	0.0	0.0	0.0	0.0	0.0	0.0	-0.8799309304080047	0.0	0.0	-0.8799309304080047	0.0	0.0	0.0	0.0	-0.8799309304080047	0.0	0.0	0.0	5.975129970930431	-0.8799309304080047	0.0	0.0	0.0	0.0	0.0	0.0	-0.8799309304080047	0.0
146	1.2746698577956357	0.0	0.0	0.0	0.0	0.0	-1.9370715729586916	0.0	0.0	0.0	0.0	-1.9370715729586916	0.0	0.0	0.0	-1.9370715729586916	0.0	0.0	0.0	0.0	0.0	0.0	0.0	0.0	-1.9370715729586916	0.0	0.0	-1.9370715729586916	0.0	0.0	0.0	0.0	3.0664293270236906	0.0	0.0	0.0	-0.3347680546384648	4.392619764073876	0.0	0.0	0.0	0.0	0.0	0.0	-0.3347680546384648	0.0
147	-1.5086128340991731	0.0	0.0	0.0	0.0	0.0	-1.5086128340991731	0.0	0.0	0.0	0.0	-1.5086128340991731	0.0	0.0	0.0	-1.5086128340991731	0.0	0.0	0.0	0.0	0.0	0.0	0.0	0.0	-1.5086128340991731	0.0	0.0	-1.5086128340991731	0.0	0.0	0.0	0.0	4.025977664371405	0.0	0.0	0.0	0.7872992122070244	3.495349413309235	0.0	0.0	0.0	0.0	0.0	0.0	0.09415203164707986	0.0
148	2.006867803545296	0.0	0.0	0.0	0.0	0.0	-2.233804712822854	0.0	0.0	0.0	0.0	-0.9888644700086955	0.0	0.0	0.0	1.719185731093515	0.0	0.0	0.0	0.0	0.0	0.0	0.0	0.0	-2.233804712822854	0.0	0.0	-2.233804712822854	0.0	0.0	0.0	0.0	3.7385233487036453	0.0	0.0	0.0	0.10974781865941452	0.620573442425405	0.0	0.0	0.0	0.0	0.0	0.0	-0.2957172894487501	0.0
149	1.8277145946046494	0.0	0.0	0.0	0.0	0.0	-0.1181955544506641	0.0	0.0	0.0	0.0	1.6735639147773913	0.0	0.0	0.0	-1.9816792044771647	0.0	0.0	0.0	0.0	0.0	0.0	0.0	0.0	0.5749516261092813	0.0	0.0	3.3157916500344826	0.0	0.0	0.0	0.0	0.9804167342174459	0.0	0.0	0.0	-1.9816792044771647	1.4912423579834364	0.0	0.0	0.0	0.0	0.0	0.0	-1.9816792044771647	0.0
150	2.594718294662001	0.0	0.0	0.0	0.0	0.0	-1.7974021531810997	0.0	0.0	0.0	0.0	-1.7974021531810997	0.0	0.0	0.0	-1.7974021531810997	0.0	0.0	0.0	0.0	0.0	0.0	0.0	0.0	-1.7974021531810997	0.0	0.0	-1.7974021531810997	0.0	0.0	0.0	0.0	2.461186902037478	0.0	0.0	0.0	-1.7974021531810997	4.77795663002348	0.0	0.0	0.0	0.0	0.0	0.0	-1.7974021531810997	0.0
151	1.8516524107725942	0.0	0.0	0.0	0.0	0.0	-2.031542027657843	0.0	0.0	0.0	0.0	1.3591759256748004	0.0	0.0	0.0	-1.0387193471235703	0.0	0.0	0.0	0.0	0.0	0.0	0.0	0.0	-2.031542027657843	0.0	0.0	-1.0387193471235703	0.0	0.0	0.0	0.0	3.2920139931627608	0.0	0.0	0.0	1.040722194556266	4.203027667936072	0.0	0.0	0.0	0.0	0.0	0.0	-2.031542027657843	0.0
152	2.069915393915628	0.0	0.0	0.0	0.0	0.0	0.8412499769993209	0.0	0.0	0.0	0.0	2.019904973340967	0.0	0.0	0.0	0.14810279643937552	0.0	0.0	0.0	0.0	0.0	0.0	0.0	0.0	3.832806879142831	0.0	0.0	-0.2573623116687891	0.0	0.0	0.0	0.0	-1.6436566727886799	0.0	0.0	0.0	-2.005434536458565	1.4918375431404707	0.0	0.0	0.0	0.0	0.0	0.0	-2.005434536458565	0.0
153	1.0039943085642058	0.0	0.0	0.0	0.0	0.0	0.3108471280042604	0.0	0.0	0.0	0.0	0.46499780783151845	0.0	0.0	0.0	1.920285040438361	0.0	0.0	0.0	0.0	0.0	0.0	0.0	0.0	3.27267784988257	0.0	0.0	-2.3936464599831027	0.0	0.0	0.0	0.0	-0.7877651606638496	0.0	0.0	0.0	-0.382300052555685	0.9169829315745757	0.0	0.0	0.0	0.0	0.0	0.0	-0.09461798010390421	0.0
154	0.9687792365870873	0.0	0.0	0.0	0.0	0.0	0.052488504712932205	0.0	0.0	0.0	0.0	0.7456356852728776	0.0	0.0	0.0	-2.2644853257332134	0.0	0.0	0.0	0.0	0.0	0.0	0.0	0.0	1.438782865832823	0.0	0.0	-2.2644853257332134	0.0	0.0	0.0	0.0	2.131930046392768	0.0	0.0	0.0	0.7456356852728776	0.7456356852728776	0.0	0.0	0.0	0.0	0.0	0.0	-0.6406586758470132	0.0
155	0.903091242776001	0.0	0.0	0.0	0.0	0.0	-1.0428189062793125	0.0	0.0	0.0	0.0	1.0366226354005237	0.0	0.0	0.0	0.0557933823887975	0.0	0.0	0.0	0.0	0.0	0.0	0.0	0.0	1.1544056710569066	0.0	0.0	-1.9950009784334615	0.0	0.0	0.0	0.0	3.611141443878211	0.0	0.0	0.0	-1.9950009784334615	1.7297698159604686	0.0	0.0	0.0	0.0	0.0	0.0	-1.9950009784334615	0.0
156	1.4433462758906126	0.0	0.0	0.0	0.0	0.0	0.0570519147707218	0.0	0.0	0.0	0.0	-0.6360952657892236	0.0	0.0	0.0	-1.8888582342845917	0.0	0.0	0.0	0.0	0.0	0.0	0.0	0.0	-1.7347075544573336	0.0	0.0	-1.8888582342845917	0.0	0.0	0.0	0.0	-0.1252696420232331	0.0	0.0	0.0	-1.8888582342845917	2.7426292600208733	0.0	0.0	0.0	0.0	0.0	0.0	-1.0415603738973882	0.0
157	2.250260427422593	0.0	0.0	0.0	0.0	0.0	1.0563379589501585	0.0	0.0	0.0	0.0	-0.14763484537577742	0.0	0.0	0.0	-2.1261022615718046	0.0	0.0	0.0	0.0	0.0	0.0	0.0	0.0	-2.1261022615718046	0.0	0.0	-1.2462471340438874	0.0	0.0	0.0	0.0	2.491422484239481	0.0	0.0	0.0	-1.2462471340438874	4.26314120258409	0.0	0.0	0.0	0.0	0.0	0.0	-2.1261022615718046	0.0
158	-1.710734481186087	0.0	0.0	0.0	0.0	0.0	3.0031946944189425	0.0	0.0	0.0	0.0	2.435210656813003	0.0	0.0	0.0	4.707942786657368	0.0	0.0	0.0	0.0	0.0	0.0	0.0	0.0	4.397787858353528	0.0	0.0	-1.710734481186087	0.0	0.0	0.0	0.0	-0.3980026872432125	0.0	0.0	0.0	-1.710734481186087	-1.710734481186087	0.0	0.0	0.0	0.0	0.0	0.0	0.29514449331673287	0.0
159	3.1711609275812953	0.0	0.0	0.0	0.0	0.0	-0.006892902766650444	0.0	0.0	0.0	0.0	0.840404957620553	0.0	0.0	0.0	0.28078916968513035	0.0	0.0	0.0	0.0	0.0	0.0	0.0	0.0	-2.2360505272058795	0.0	0.0	-2.2360505272058795	0.0	0.0	0.0	0.0	-1.1055051914347604	0.0	0.0	0.0	0.28078916968513035	2.6080668752695475	0.0	0.0	0.0	0.0	0.0	0.0	-0.41235801087481505	0.0
160	1.417612966652654	0.0	0.0	0.0	0.0	0.0	1.8450569814795936	0.0	0.0	0.0	0.0	1.967659303571926	0.0	0.0	0.0	1.6540017447168842	0.0	0.0	0.0	0.0	0.0	0.0	0.0	0.0	1.0121478585444894	0.0	0.0	-2.0551669022274064	0.0	0.0	0.0	0.0	-2.0551669022274064	0.0	0.0	0.0	-2.0551669022274064	-2.0551669022274064	0.0	0.0	0.0	0.0	0.0	0.0	0.655472914605757	0.0
161	2.1890817124591586	0.0	0.0	0.0	0.0	0.0	2.7391280493784302	0.0	0.0	0.0	0.0	-0.5189684886430515	0.0	0.0	0.0	0.5796438000250577	0.0	0.0	0.0	0.0	0.0	0.0	0.0	0.0	-1.2121156692029968	0.0	0.0	-2.098602482091751	0.0	0.0	0.0	0.0	2.2218715352821494	0.0	0.0	0.0	-1.2121156692029968	2.1890817124591586	0.0	0.0	0.0	0.0	0.0	0.0	-1.2121156692029968	0.0
162	-1.4352106273956409	0.0	0.0	0.0	0.0	0.0	-1.4352106273956409	0.0	0.0	0.0	0.0	-1.4352106273956409	0.0	0.0	0.0	-1.4352106273956409	0.0	0.0	0.0	0.0	0.0	0.0	0.0	0.0	-1.4352106273956409	0.0	0.0	-1.4352106273956409	0.0	0.0	0.0	0.0	4.120420832509807	0.0	0.0	0.0	2.3976542347687033	4.822456960486998	0.0	0.0	0.0	0.0	0.0	0.0	0.09506914177465742	0.0
163	2.5947209151398853	0.0	0.0	0.0	0.0	0.0	2.5947209151398853	0.0	0.0	0.0	0.0	-2.0914470884319813	0.0	0.0	0.0	-2.0914470884319813	0.0	0.0	0.0	0.0	0.0	0.0	0.0	0.0	-2.0914470884319813	0.0	0.0	0.7621394513915751	0.0	0.0	0.0	0.0	3.30767072299601	0.0	0.0	0.0	1.773740363070055	0.9852830027057848	0.0	0.0	0.0	0.0	0.0	0.0	-2.0914470884319813	0.0
164	5.015070833021088	0.0	0.0	0.0	0.0	0.0	-1.210222245186361	0.0	0.0	0.0	0.0	-1.210222245186361	0.0	0.0	0.0	2.7743611437451294	0.0	0.0	0.0	0.0	0.0	0.0	0.0	0.0	-1.210222245186361	0.0	0.0	-1.210222245186361	0.0	0.0	0.0	0.0	-1.210222245186361	0.0	0.0	0.0	-1.210222245186361	-1.210222245186361	0.0	0.0	0.0	0.0	0.0	0.0	1.164923231311029	0.0
165	-2.483869094033719	0.0	0.0	0.0	0.0	0.0	2.921824402514884	0.0	0.0	0.0	0.0	0.5014562738644548	0.0	0.0	0.0	-0.884838087255436	0.0	0.0	0.0	0.0	0.0	0.0	0.0	0.0	-0.884838087255436	0.0	0.0	-2.483869094033719	0.0	0.0	0.0	0.0	1.5130571855429347	0.0	0.0	0.0	-0.1916909066954906	-0.1916909066954906	0.0	0.0	0.0	0.0	0.0	0.0	1.3123864900807836	0.0
166	2.4884327330791765	0.0	0.0	0.0	0.0	0.0	-0.9455544714059698	0.0	0.0	0.0	0.0	-0.5400893632978052	0.0	0.0	0.0	-2.3549046088257866	0.0	0.0	0.0	0.0	0.0	0.0	0.0	0.0	3.56530503511088	0.0	0.0	-2.3549046088257866	0.0	0.0	0.0	0.0	2.098967966317453	0.0	0.0	0.0	0.30720849708939824	-1.6387016519659152	0.0	0.0	0.0	0.0	0.0	0.0	-2.3549046088257866	0.0
167	1.565206354161993	0.0	0.0	0.0	0.0	0.0	-1.877887071887974	0.0	0.0	0.0	0.0	-0.3807037948933205	0.0	0.0	0.0	-1.877887071887974	0.0	0.0	0.0	0.0	0.0	0.0	0.0	0.0	-1.877887071887974	0.0	0.0	-1.877887071887974	0.0	0.0	0.0	0.0	0.3124433856666249	0.0	0.0	0.0	1.4110556743347349	3.053283409591826	0.0	0.0	0.0	0.0	0.0	0.0	-1.877887071887974	0.0
168	0.23839353262619412	0.0	0.0	0.0	0.0	0.0	3.1046677389432986	0.0	0.0	0.0	0.0	0.5950684765649266	0.0	0.0	0.0	1.5505799215923628	0.0	0.0	0.0	0.0	0.0	0.0	0.0	0.0	-1.014369435869174	0.0	0.0	-1.014369435869174	0.0	0.0	0.0	0.0	0.5950684765649266	0.0	0.0	0.0	0.48970796090710067	-0.09807870399501883	0.0	0.0	0.0	0.0	0.0	0.0	0.9315407131861395	0.0
169	0.27020932047026847	0.0	0.0	0.0	0.0	0.0	2.5038015419773627	0.0	0.0	0.0	0.0	-0.8284029681978415	0.0	0.0	0.0	2.9670862209743536	0.0	0.0	0.0	0.0	0.0	0.0	0.0	0.0	-2.338561585646648	0.0	0.0	-2.338561585646648	0.0	0.0	0.0	0.0	3.5536236664760406	0.0	0.0	0.0	-1.521550148757786	-1.521550148757786	0.0	0.0	0.0	0.0	0.0	0.0	-2.338561585646648	0.0
170	0.805496852908556	0.0	0.0	0.0	0.0	0.0	-1.8601385088840114	0.0	0.0	0.0	0.0	0.805496852908556	0.0	0.0	0.0	-1.8601385088840114	0.0	0.0	0.0	0.0	0.0	0.0	0.0	0.0	-1.8601385088840114	0.0	0.0	-1.8601385088840114	0.0	0.0	0.0	0.0	3.6717710592256605	0.0	0.0	0.0	-1.8601385088840114	4.297666012776439	0.0	0.0	0.0	0.0	0.0	0.0	-1.1404132961467566	0.0
171	1.355874741902884	0.0	0.0	0.0	0.0	0.0	3.6584598348969295	0.0	0.0	0.0	0.0	-0.14820265487339057	0.0	0.0	0.0	0.7680880770007645	0.0	0.0	0.0	0.0	0.0	0.0	0.0	0.0	-2.154558614837197	0.0	0.0	-2.154558614837197	0.0	0.0	0.0	0.0	2.55984754622882	0.0	0.0	0.0	2.9428397984849255	-2.154558614837197	0.0	0.0	0.0	0.0	0.0	0.0	-2.154558614837197	0.0
172	-0.47197799201105983	0.0	0.0	0.0	0.0	0.0	1.9259172807873113	0.0	0.0	0.0	0.0	-2.2689918320572184	0.0	0.0	0.0	-2.2689918320572184	0.0	0.0	0.0	0.0	0.0	0.0	0.0	0.0	-0.47197799201105983	0.0	0.0	-2.2689918320572184	0.0	0.0	0.0	0.0	2.993757910788667	0.0	0.0	0.0	0.914316369108831	1.1374599204230407	0.0	0.0	0.0	0.0	0.0	0.0	-2.2689918320572184	0.0
173	2.1219702885985847	0.0	0.0	0.0	0.0	0.0	0.33021081937052976	0.0	0.0	0.0	0.0	-1.7321686970325851	0.0	0.0	0.0	-1.7321686970325851	0.0	0.0	0.0	0.0	0.0	0.0	0.0	0.0	-1.7321686970325851	0.0	0.0	-1.7321686970325851	0.0	0.0	0.0	0.0	1.7165051804904206	0.0	0.0	0.0	2.1219702885985847	4.964939807600166	0.0	0.0	0.0	0.0	0.0	0.0	-1.7321686970325851	0.0
174	-1.6101092240976147	0.0	0.0	0.0	0.0	0.0	-1.6101092240976147	0.0	0.0	0.0	0.0	0.03339524290009255	0.0	0.0	0.0	-1.6101092240976147	0.0	0.0	0.0	0.0	0.0	0.0	0.0	0.0	1.1320075315682017	0.0	0.0	0.03339524290009255	0.0	0.0	0.0	0.0	2.518301892688093	0.0	0.0	0.0	-1.6101092240976147	3.722274697014029	0.0	0.0	0.0	0.0	0.0	0.0	-1.6101092240976147	0.0
175	1.6985041691690732	0.0	0.0	0.0	0.0	0.0	0.08906625673497359	0.0	0.0	0.0	0.0	0.4945313648431373	0.0	0.0	0.0	-1.9342250694339258	0.0	0.0	0.0	0.0	0.0	0.0	0.0	0.0	-1.9342250694339258	0.0	0.0	-1.9342250694339258	0.0	0.0	0.0	0.0	4.132117524569523	0.0	0.0	0.0	1.4753606178548635	3.403252261407499	0.0	0.0	0.0	0.0	0.0	0.0	-1.9342250694339258	0.0
176	3.526361024096407	0.0	0.0	0.0	0.0	0.0	0.060625121296680184	0.0	0.0	0.0	0.0	0.060625121296680184	0.0	0.0	0.0	-0.34483998681148353	0.0	0.0	0.0	0.0	0.0	0.0	0.0	0.0	-2.5300119545821964	0.0	0.0	-2.5300119545821964	0.0	0.0	0.0	0.0	1.6700630337307807	0.0	0.0	0.0	1.8523845905247356	0.5714507450626716	0.0	0.0	0.0	0.0	0.0	0.0	-2.5300119545821964	0.0
177	0.23630394975492752	0.0	0.0	0.0	0.0	0.0	-1.9822901961747323	0.0	0.0	0.0	0.0	-0.6799867821192276	0.0	0.0	0.0	1.2659233669360859	0.0	0.0	0.0	0.0	0.0	0.0	0.0	0.0	-0.6799867821192276	0.0	0.0	-1.9822901961747323	0.0	0.0	0.0	0.0	1.5172377952169915	0.0	0.0	0.0	0.8240906146570461	3.159465530474083	0.0	0.0	0.0	0.0	0.0	0.0	-1.9822901961747323	0.0
178	1.8564856932369644	0.0	0.0	0.0	0.0	0.0	-1.3623901316312361	0.0	0.0	0.0	0.0	0.4293693375968184	0.0	0.0	0.0	0.2470477808028635	0.0	0.0	0.0	0.0	0.0	0.0	0.0	0.0	-0.6692429510712907	0.0	0.0	-2.107757031022472	0.0	0.0	0.0	0.0	1.1225165181567638	0.0	0.0	0.0	-1.3623901316312361	2.6079017819208854	0.0	0.0	0.0	0.0	0.0	0.0	-0.6692429510712907	0.0
179	-0.7885573140548692	0.0	0.0	0.0	0.0	0.0	1.5468176017621675	0.0	0.0	0.0	0.0	1.5140277789391767	0.0	0.0	0.0	3.2004267325094053	0.0	0.0	0.0	0.0	0.0	0.0	0.0	0.0	-1.8871696027229783	0.0	0.0	-2.1228919362440486	0.0	0.0	0.0	0.0	2.3613256393263806	0.0	0.0	0.0	-2.1228919362440486	0.4154154902710667	0.0	0.0	0.0	0.0	0.0	0.0	-1.8871696027229783	0.0
180	-1.3922502592774881	0.0	0.0	0.0	0.0	0.0	0.21718765315661237	0.0	0.0	0.0	0.0	1.2468070703377698	0.0	0.0	0.0	1.498121498618676	0.0	0.0	0.0	0.0	0.0	0.0	0.0	0.0	-0.293637970609379	0.0	0.0	-2.33406609472189	0.0	0.0	0.0	0.0	1.4409630847787276	0.0	0.0	0.0	-2.33406609472189	0.6871912824023472	0.0	0.0	0.0	0.0	0.0	0.0	-0.6991030787175436	0.0
181	3.2161530130908154	0.0	0.0	0.0	0.0	0.0	-0.07968385291351421	0.0	0.0	0.0	0.0	1.0189284357545958	0.0	0.0	0.0	-2.1449273330880576	0.0	0.0	0.0	0.0	0.0	0.0	0.0	0.0	1.0189284357545958	0.0	0.0	-2.1449273330880576	0.0	0.0	0.0	0.0	1.999757688766322	0.0	0.0	0.0	1.0189284357545958	2.2229012400805317	0.0	0.0	0.0	0.0	0.0	0.0	-0.07968385291351421	0.0
182	1.156841594316779	0.0	0.0	0.0	0.0	0.0	-0.6349178749112765	0.0	0.0	0.0	0.0	-2.2226772758038926	0.0	0.0	0.0	-2.2226772758038926	0.0	0.0	0.0	0.0	0.0	0.0	0.0	0.0	-2.2226772758038926	0.0	0.0	-0.6349178749112765	0.0	0.0	0.0	0.0	2.9760000377329483	0.0	0.0	0.0	2.0041394547039824	3.5082168514802565	0.0	0.0	0.0	0.0	0.0	0.0	-2.2226772758038926	0.0
183	-1.8774039118454784	0.0	0.0	0.0	0.0	0.0	2.516091044281279	0.0	0.0	0.0	0.0	1.2996957199567856	0.0	0.0	0.0	1.8593115078922082	0.0	0.0	0.0	0.0	0.0	0.0	0.0	0.0	-1.8774039118454784	0.0	0.0	-1.8774039118454784	0.0	0.0	0.0	0.0	2.7756022397663638	0.0	0.0	0.0	-1.8774039118454784	1.7051608280649502	0.0	0.0	0.0	0.0	0.0	0.0	-0.7797458217230506	0.0
184	-0.021600829585324277	0.0	0.0	0.0	0.0	0.0	0.5380149583500984	0.0	0.0	0.0	0.0	-0.7147480101452697	0.0	0.0	0.0	-1.407895190705215	0.0	0.0	0.0	0.0	0.0	0.0	0.0	0.0	1.0770114590827857	0.0	0.0	-2.0719732827356845	0.0	0.0	0.0	0.0	2.7509878926544573	0.0	0.0	0.0	-0.7147480101452697	3.187224659429375	0.0	0.0	0.0	0.0	0.0	0.0	-2.0719732827356845	0.0
185	-0.26839858913996917	0.0	0.0	0.0	0.0	0.0	0.83021369952814	0.0	0.0	0.0	0.0	0.42474859141997534	0.0	0.0	0.0	1.3410393232941304	0.0	0.0	0.0	0.0	0.0	0.0	0.0	0.0	-2.0639821548064283	0.0	0.0	-2.0639821548064283	0.0	0.0	0.0	0.0	3.8424752750333417	0.0	0.0	0.0	-2.0639821548064283	2.8670956267891805	0.0	0.0	0.0	0.0	0.0	0.0	-0.26839858913996917	0.0
186	1.6273736201753914	0.0	0.0	0.0	0.0	0.0	-2.2476441892592005	0.0	0.0	0.0	0.0	1.3396915477236107	0.0	0.0	0.0	0.24107925905550065	0.0	0.0	0.0	0.0	0.0	0.0	0.0	0.0	-2.2476441892592005	0.0	0.0	-0.8575330296126094	0.0	0.0	0.0	0.0	2.806028616517038	0.0	0.0	0.0	0.5287613315072814	3.1678186611225403	0.0	0.0	0.0	0.0	0.0	0.0	-2.2476441892592005	0.0
187	1.7686196213776308	0.0	0.0	0.0	0.0	0.0	-2.1247509721958426	0.0	0.0	0.0	0.0	-0.02313984785042411	0.0	0.0	0.0	-0.7162870284103695	0.0	0.0	0.0	0.0	0.0	0.0	0.0	0.0	3.937673321747154	0.0	0.0	-2.1247509721958426	0.0	0.0	0.0	0.0	0.893150884023731	0.0	0.0	0.0	1.075472440817686	-2.1247509721958426	0.0	0.0	0.0	0.0	0.0	0.0	-2.1247509721958426	0.0
188	-1.7422584733927282	0.0	0.0	0.0	0.0	0.0	1.697647710813679	0.0	0.0	0.0	0.0	-0.007100381424746338	0.0	0.0	0.0	-1.7422584733927282	0.0	0.0	0.0	0.0	0.0	0.0	0.0	0.0	-0.007100381424746338	0.0	0.0	-1.7422584733927282	0.0	0.0	0.0	0.0	3.7064716852795616	0.0	0.0	0.0	-1.7422584733927282	2.6670482680017824	0.0	0.0	0.0	0.0	0.0	0.0	-1.7422584733927282	0.0
189	1.1237530142943406	0.0	0.0	0.0	0.0	0.0	1.1237530142943406	0.0	0.0	0.0	0.0	-2.1590266125533404	0.0	0.0	0.0	-2.1590266125533404	0.0	0.0	0.0	0.0	0.0	0.0	0.0	0.0	-2.1590266125533404	0.0	0.0	-2.1590266125533404	0.0	0.0	0.0	0.0	2.7724116398817227	0.0	0.0	0.0	-0.4856848981397599	3.3855161127681312	0.0	0.0	0.0	0.0	0.0	0.0	-0.4856848981397599	0.0
190	2.4339088619634444	0.0	0.0	0.0	0.0	0.0	0.16522532064507978	0.0	0.0	0.0	0.0	1.8074530559021715	0.0	0.0	0.0	2.862102221149165	0.0	0.0	0.0	0.0	0.0	0.0	0.0	0.0	1.4645083047753413	0.0	0.0	-2.793393773443075	0.0	0.0	0.0	0.0	1.0815160525192353	0.0	0.0	0.0	1.1460545736568064	0.16522532064507978	0.0	0.0	0.0	0.0	0.0	0.0	-0.24023978746308394	0.0
191	3.008131298228724	0.0	0.0	0.0	0.0	0.0	-2.166263236391549	0.0	0.0	0.0	0.0	2.091840566354569	0.0	0.0	0.0	1.4431451483654572	0.0	0.0	0.0	0.0	0.0	0.0	0.0	0.0	-2.166263236391549	0.0	0.0	-2.166263236391549	0.0	0.0	0.0	0.0	0.25356108149162093	0.0	0.0	0.0	0.5048755097725266	-2.166263236391549	0.0	0.0	0.0	0.0	0.0	0.0	-1.6923490675636925	0.0
192	2.2228836791144073	0.0	0.0	0.0	0.0	0.0	-1.6998878055052318	0.0	0.0	0.0	0.0	-1.6998878055052318	0.0	0.0	0.0	-1.6998878055052318	0.0	0.0	0.0	0.0	0.0	0.0	0.0	0.0	-1.6998878055052318	0.0	0.0	-1.6998878055052318	0.0	0.0	0.0	0.0	2.9160308596743527	0.0	0.0	0.0	2.9160308596743527	4.343147215314499	0.0	0.0	0.0	0.0	0.0	0.0	-1.6998878055052318	0.0
193	2.4955390784789504	0.0	0.0	0.0	0.0	0.0	0.6537691886762342	0.0	0.0	0.0	0.0	-1.2180329882253575	0.0	0.0	0.0	1.0845521047686884	0.0	0.0	0.0	0.0	0.0	0.0	0.0	0.0	-0.30174225635120244	0.0	0.0	-2.221767062538624	0.0	0.0	0.0	0.0	2.577456200946837	0.0	0.0	0.0	-1.911180168785303	1.6723387696708074	0.0	0.0	0.0	0.0	0.0	0.0	-2.221767062538624	0.0
194	3.2416384069934847	0.0	0.0	0.0	0.0	0.0	1.1213748707933933	0.0	0.0	0.0	0.0	-1.5866753303088164	0.0	0.0	0.0	-0.893528149748871	0.0	0.0	0.0	0.0	0.0	0.0	0.0	0.0	-0.48806304164070635	0.0	0.0	-1.5866753303088164	0.0	0.0	0.0	0.0	0.20508413891923816	0.0	0.0	0.0	0.022762582125284148	2.1268967363954916	0.0	0.0	0.0	0.0	0.0	0.0	-0.48806304164070635	0.0
195	-0.07628026679649569	0.0	0.0	0.0	0.0	0.0	-0.7694274473564411	0.0	0.0	0.0	0.0	-0.7694274473564411	0.0	0.0	0.0	-1.9932982124072955	0.0	0.0	0.0	0.0	0.0	0.0	0.0	0.0	-1.9932982124072955	0.0	0.0	-1.9932982124072955	0.0	0.0	0.0	0.0	2.366066768572709	0.0	0.0	0.0	2.944144619347867	2.7569330772597205	0.0	0.0	0.0	0.0	0.0	0.0	-1.9932982124072955	0.0
196	-1.344915851197082	0.0	0.0	0.0	0.0	0.0	-0.10261422394708308	0.0	0.0	0.0	0.0	-0.10261422394708308	0.0	0.0	0.0	-1.344915851197082	0.0	0.0	0.0	0.0	0.0	0.0	0.0	0.0	1.2836801371728077	0.0	0.0	-1.344915851197082	0.0	0.0	0.0	0.0	1.2836801371728077	0.0	0.0	0.0	-1.344915851197082	-1.344915851197082	0.0	0.0	0.0	0.0	0.0	0.0	-1.344915851197082	0.0
197	-1.9073930142867201	0.0	0.0	0.0	0.0	0.0	-1.9073930142867201	0.0	0.0	0.0	0.0	1.6699339539214693	0.0	0.0	0.0	-1.9073930142867201	0.0	0.0	0.0	0.0	0.0	0.0	0.0	0.0	-1.9073930142867201	0.0	0.0	2.276069757491785	0.0	0.0	0.0	0.0	2.3630811344814147	0.0	0.0	0.0	-1.9073930142867201	3.867158531257689	0.0	0.0	0.0	0.0	0.0	0.0	-1.9073930142867201	0.0
198	1.2060387958599188	0.0	0.0	0.0	0.0	0.0	2.0533366562471222	0.0	0.0	0.0	0.0	-2.0029652805291285	0.0	0.0	0.0	0.1074265071918088	0.0	0.0	0.0	0.0	0.0	0.0	0.0	0.0	0.1074265071918088	0.0	0.0	-2.0029652805291285	0.0	0.0	0.0	0.0	-0.5857206733681366	0.0	0.0	0.0	-0.5857206733681366	-2.0029652805291285	0.0	0.0	0.0	0.0	0.0	0.0	0.1074265071918088	0.0
199	2.250840134485469	0.0	0.0	0.0	0.0	0.0	1.1899681738002066	0.0	0.0	0.0	0.0	-0.314109222976068	0.0	0.0	0.0	-2.4244412516752423	0.0	0.0	0.0	0.0	0.0	0.0	0.0	0.0	-2.4244412516752423	0.0	0.0	-1.700403584095958	0.0	0.0	0.0	0.0	1.8831153543601515	0.0	0.0	0.0	1.4350906318331913	0.9386537455193	0.0	0.0	0.0	0.0	0.0	0.0	0.24550656495935463	0.0
200	2.9338921430259344	0.0	0.0	0.0	0.0	0.0	4.124494712788699	0.0	0.0	0.0	0.0	0.3844469721003634	0.0	0.0	0.0	1.1729043324646335	0.0	0.0	0.0	0.0	0.0	0.0	0.0	0.0	-2.0574492868581666	0.0	0.0	0.3844469721003634	0.0	0.0	0.0	0.0	-0.308700208459582	0.0	0.0	0.0	-2.0574492868581666	0.789912080208528	0.0	0.0	0.0	0.0	0.0	0.0	0.47975715190468815	0.0
201	1.6492182641894004	0.0	0.0	0.0	0.0	0.0	-1.7543686048701366	0.0	0.0	0.0	0.0	-1.7543686048701366	0.0	0.0	0.0	-1.7543686048701366	0.0	0.0	0.0	0.0	0.0	0.0	0.0	0.0	-0.14254120503865408	0.0	0.0	-1.7543686048701366	0.0	0.0	0.0	0.0	2.8531910685153368	0.0	0.0	0.0	2.054683372297565	4.7478079231831	0.0	0.0	0.0	0.0	0.0	0.0	-1.7543686048701366	0.0
202	-1.4971804216590519	0.0	0.0	0.0	0.0	0.0	-1.4971804216590519	0.0	0.0	0.0	0.0	-1.4971804216590519	0.0	0.0	0.0	-1.4971804216590519	0.0	0.0	0.0	0.0	0.0	0.0	0.0	0.0	2.041387128934792	0.0	0.0	0.2496276597067375	0.0	0.0	0.0	0.0	4.0108277754002994	0.0	0.0	0.0	2.1955378087620505	2.552212752700783	0.0	0.0	0.0	0.0	0.0	0.0	-1.4971804216590519	0.0
203	0.7194851787569911	0.0	0.0	0.0	0.0	0.0	2.62902768364143	0.0	0.0	0.0	0.0	-0.26134407425473505	0.0	0.0	0.0	0.43180310630521035	0.0	0.0	0.0	0.0	0.0	0.0	0.0	0.0	-0.6668091823628997	0.0	0.0	-2.4743849410342396	0.0	0.0	0.0	0.0	2.3289230911910916	0.0	0.0	0.0	-0.26134407425473505	-0.26134407425473505	0.0	0.0	0.0	0.0	0.0	0.0	-1.3599563629228442	0.0
204	2.058608016730827	0.0	0.0	0.0	0.0	0.0	-1.7629192876250785	0.0	0.0	0.0	0.0	0.9599957280627169	0.0	0.0	0.0	-1.7629192876250785	0.0	0.0	0.0	0.0	0.0	0.0	0.0	0.0	-0.6494421843713827	0.0	0.0	-1.7629192876250785	0.0	0.0	0.0	0.0	-0.6494421843713827	0.0	0.0	0.0	1.5477823929648364	0.44917010429672644	0.0	0.0	0.0	0.0	0.0	0.0	-0.6494421843713827	0.0
205	-0.5574860321404191	0.0	0.0	0.0	0.0	0.0	-0.5574860321404191	0.0	0.0	0.0	0.0	-0.5574860321404191	0.0	0.0	0.0	-2.1325868097054625	0.0	0.0	0.0	0.0	0.0	0.0	0.0	0.0	-0.5574860321404191	0.0	0.0	-1.2506332127003645	0.0	0.0	0.0	0.0	3.118814639766657	0.0	0.0	0.0	-2.1325868097054625	3.4588969886119694	0.0	0.0	0.0	0.0	0.0	0.0	-1.2506332127003645	0.0
206	1.5443779026743627	0.0	0.0	0.0	0.0	0.0	-1.8191850775979157	0.0	0.0	0.0	0.0	1.8126418892690426	0.0	0.0	0.0	-1.8191850775979157	0.0	0.0	0.0	0.0	0.0	0.0	0.0	0.0	2.070470998571142	0.0	0.0	-1.8191850775979157	0.0	0.0	0.0	0.0	1.5443779026743627	0.0	0.0	0.0	-1.0205714547871736	2.911254177937152	0.0	0.0	0.0	0.0	0.0	0.0	-1.8191850775979157	0.0
207	0.8243724850203122	0.0	0.0	0.0	0.0	0.0	-1.8626392377169827	0.0	0.0	0.0	0.0	0.13122530446036684	0.0	0.0	0.0	-1.8626392377169827	0.0	0.0	0.0	0.0	0.0	0.0	0.0	0.0	-1.8626392377169827	0.0	0.0	-1.8626392377169827	0.0	0.0	0.0	0.0	1.5175196655802567	0.0	0.0	0.0	0.13122530446036684	3.0215970623565314	0.0	0.0	0.0	0.0	0.0	0.0	-1.8626392377169827	0.0
208	0.9904585898660594	0.0	0.0	0.0	0.0	0.0	1.5658227347696219	0.0	0.0	0.0	0.0	2.456795658659487	0.0	0.0	0.0	3.6835831407515944	0.0	0.0	0.0	0.0	0.0	0.0	0.0	0.0	-1.2067659874701588	0.0	0.0	-2.302529271362194	0.0	0.0	0.0	0.0	0.9904585898660594	0.0	0.0	0.0	0.7391441615851537	-1.2067659874701588	0.0	0.0	0.0	0.0	0.0	0.0	2.554434128223403	0.0
209	4.159460097813728	0.0	0.0	0.0	0.0	0.0	1.7737600981091757	0.0	0.0	0.0	0.0	-0.9342901029930344	0.0	0.0	0.0	-2.2471569955581083	0.0	0.0	0.0	0.0	0.0	0.0	0.0	0.0	-0.9342901029930344	0.0	0.0	-2.2471569955581083	0.0	0.0	0.0	0.0	2.67662780965119	0.0	0.0	0.0	-0.241142922433089	2.1567523503652812	0.0	0.0	0.0	0.0	0.0	0.0	-2.2471569955581083	0.0
210	0.6707299548704322	0.0	0.0	0.0	0.0	0.0	1.682330866548912	0.0	0.0	0.0	0.0	1.2303457428058548	0.0	0.0	0.0	1.9234929233658002	0.0	0.0	0.0	0.0	0.0	0.0	0.0	0.0	-1.7584519730794685	0.0	0.0	-1.7584519730794685	0.0	0.0	0.0	0.0	1.682330866548912	0.0	0.0	0.0	-1.7584519730794685	3.045635709444104	0.0	0.0	0.0	0.0	0.0	0.0	-1.7584519730794685	0.0
211	2.1092167239229993	0.0	0.0	0.0	0.0	0.0	-1.6681983981361563	0.0	0.0	0.0	0.0	-1.6681983981361563	0.0	0.0	0.0	-1.6681983981361563	0.0	0.0	0.0	0.0	0.0	0.0	0.0	0.0	0.49977881148889924	0.0	0.0	-1.6681983981361563	0.0	0.0	0.0	0.0	3.9337660159740455	0.0	0.0	0.0	3.4442177906553395	4.856487638178491	0.0	0.0	0.0	0.0	0.0	0.0	-1.6681983981361563	0.0
212	-1.4044714766096824	0.0	0.0	0.0	0.0	0.0	-1.4044714766096824	0.0	0.0	0.0	0.0	-1.4044714766096824	0.0	0.0	0.0	-1.4044714766096824	0.0	0.0	0.0	0.0	0.0	0.0	0.0	0.0	-1.4044714766096824	0.0	0.0	-1.4044714766096824	0.0	0.0	0.0	0.0	4.745884375483868	0.0	0.0	0.0	-1.4044714766096824	1.5032920239983518	0.0	0.0	0.0	0.0	0.0	0.0	-1.4044714766096824	0.0
213	1.4092491345579727	0.0	0.0	0.0	0.0	0.0	0.022954773438081943	0.0	0.0	0.0	0.0	0.7161019539980273	0.0	0.0	0.0	-1.8654522850408757	0.0	0.0	0.0	0.0	0.0	0.0	0.0	0.0	0.022954773438081943	0.0	0.0	-1.8654522850408757	0.0	0.0	0.0	0.0	4.083397783984502	0.0	0.0	0.0	0.022954773438081943	3.9741984920195095	0.0	0.0	0.0	0.0	0.0	0.0	-1.8654522850408757	0.0
214	0.7611077340057433	0.0	0.0	0.0	0.0	0.0	-2.0114809882340383	0.0	0.0	0.0	0.0	-0.6251866271141475	0.0	0.0	0.0	-2.0114809882340383	0.0	0.0	0.0	0.0	0.0	0.0	0.0	0.0	-2.0114809882340383	0.0	0.0	-2.0114809882340383	0.0	0.0	0.0	0.0	2.2651851307820174	0.0	0.0	0.0	1.8597200226738528	4.242347823341435	0.0	0.0	0.0	0.0	0.0	0.0	-2.0114809882340383	0.0
215	-1.8491309751434066	0.0	0.0	0.0	0.0	0.0	2.1153936623482625	0.0	0.0	0.0	0.0	-1.8491309751434066	0.0	0.0	0.0	1.4222464817883171	0.0	0.0	0.0	0.0	0.0	0.0	0.0	0.0	-1.8491309751434066	0.0	0.0	-1.8491309751434066	0.0	0.0	0.0	0.0	2.4518658989694755	0.0	0.0	0.0	-1.8491309751434066	3.145013079529421	0.0	0.0	0.0	0.0	0.0	0.0	-1.8491309751434066	0.0
216	-0.026454501738266245	0.0	0.0	0.0	0.0	0.0	-0.026454501738266245	0.0	0.0	0.0	0.0	-1.9027994240491832	0.0	0.0	0.0	-1.9027994240491832	0.0	0.0	0.0	0.0	0.0	0.0	0.0	0.0	-0.7196016822982116	0.0	0.0	-0.7196016822982116	0.0	0.0	0.0	0.0	3.323449585536339	0.0	0.0	0.0	1.7653049674897892	4.007786136414129	0.0	0.0	0.0	0.0	0.0	0.0	-1.9027994240491832	0.0
217	2.708178376764261	0.0	0.0	0.0	0.0	0.0	-2.323552281668217	0.0	0.0	0.0	0.0	0.9854117790231571	0.0	0.0	0.0	-2.323552281668217	0.0	0.0	0.0	0.0	0.0	0.0	0.0	0.0	-2.323552281668217	0.0	0.0	-0.6240261334109434	0.0	0.0	0.0	0.0	2.9594928050451665	0.0	0.0	0.0	2.084024067691267	0.06912104714900202	0.0	0.0	0.0	0.0	0.0	0.0	-2.323552281668217	0.0
218	-1.5197612412248613	0.0	0.0	0.0	0.0	0.0	-0.42114895255675133	0.0	0.0	0.0	0.0	-0.13346688010497054	0.0	0.0	0.0	-0.42114895255675133	0.0	0.0	0.0	0.0	0.0	0.0	0.0	0.0	-0.42114895255675133	0.0	0.0	-1.8522414565765368	0.0	0.0	0.0	0.0	0.5596803004549749	0.0	0.0	0.0	-0.8266140606649159	3.189768960087473	0.0	0.0	0.0	0.0	0.0	0.0	-1.8522414565765368	0.0
219	1.360498693346687	0.0	0.0	0.0	0.0	0.0	1.1241099152824567	0.0	0.0	0.0	0.0	1.1886484364200278	0.0	0.0	0.0	1.3064314720764112	0.0	0.0	0.0	0.0	0.0	0.0	0.0	0.0	-0.8907931052598084	0.0	0.0	-2.512906064821906	0.0	0.0	0.0	0.0	1.360498693346687	0.0	0.0	0.0	0.4955012558600824	0.3619698632355597	0.0	0.0	0.0	0.0	0.0	0.0	-2.512906064821906	0.0
220	1.4368382278033947	0.0	0.0	0.0	0.0	0.0	-1.2022191018118633	0.0	0.0	0.0	0.0	0.9950054755243558	0.0	0.0	0.0	-2.0135065246760346	0.0	0.0	0.0	0.0	0.0	0.0	0.0	0.0	4.575433221410793	0.0	0.0	-2.0135065246760346	0.0	0.0	0.0	0.0	-1.2022191018118633	0.0	0.0	0.0	-2.0135065246760346	-2.0135065246760346	0.0	0.0	0.0	0.0	0.0	0.0	0.4072188106222363	0.0
221	-1.7342371366783187	0.0	0.0	0.0	0.0	0.0	-0.7976656517518039	0.0	0.0	0.0	0.0	-0.7976656517518039	0.0	0.0	0.0	-1.7342371366783187	0.0	0.0	0.0	0.0	0.0	0.0	0.0	0.0	-1.7342371366783187	0.0	0.0	-1.7342371366783187	0.0	0.0	0.0	0.0	3.2096675334806672	0.0	0.0	0.0	-0.10451847119185853	4.158161405849457	0.0	0.0	0.0	0.0	0.0	0.0	-1.7342371366783187	0.0
222	-0.08946276394225627	0.0	0.0	0.0	0.0	0.0	1.0091495247258528	0.0	0.0	0.0	0.0	-1.9102940479922887	0.0	0.0	0.0	-1.9102940479922887	0.0	0.0	0.0	0.0	0.0	0.0	0.0	0.0	-0.08946276394225627	0.0	0.0	-1.9102940479922887	0.0	0.0	0.0	0.0	3.739178632546839	0.0	0.0	0.0	-1.9102940479922887	2.47548659351928	0.0	0.0	0.0	0.0	0.0	0.0	-1.9102940479922887	0.0
223	2.424069270798175	0.0	0.0	0.0	0.0	0.0	0.5995199787471286	0.0	0.0	0.0	0.0	-2.4355282052566123	0.0	0.0	0.0	-2.4355282052566123	0.0	0.0	0.0	0.0	0.0	0.0	0.0	0.0	0.3763764274329189	0.0	0.0	-2.4355282052566123	0.0	0.0	0.0	0.0	2.678961520426965	0.0	0.0	0.0	-1.009917933686972	0.7818415355410835	0.0	0.0	0.0	0.0	0.0	0.0	-2.4355282052566123	0.0
224	-2.072919378747102	0.0	0.0	0.0	0.0	0.0	-0.7267985655357645	0.0	0.0	0.0	0.0	-2.072919378747102	0.0	0.0	0.0	-2.072919378747102	0.0	0.0	0.0	0.0	0.0	0.0	0.0	0.0	-2.072919378747102	0.0	0.0	-2.072919378747102	0.0	0.0	0.0	0.0	2.3642438878225516	0.0	0.0	0.0	0.3718137231323455	-0.7267985655357645	0.0	0.0	0.0	0.0	0.0	0.0	0.6594957955841263	0.0
225	1.6051784331852437	0.0	0.0	0.0	0.0	0.0	0.9120312526252983	0.0	0.0	0.0	0.0	-1.461977345872767	0.0	0.0	0.0	-1.461977345872767	0.0	0.0	0.0	0.0	0.0	0.0	0.0	0.0	-1.461977345872767	0.0	0.0	-1.461977345872767	0.0	0.0	0.0	0.0	0.9120312526252983	0.0	0.0	0.0	-1.461977345872767	4.772760963665894	0.0	0.0	0.0	0.0	0.0	0.0	-1.461977345872767	0.0
226	1.5194958132372456	0.0	0.0	0.0	0.0	0.0	-2.374001312956712	0.0	0.0	0.0	0.0	-2.374001312956712	0.0	0.0	0.0	-2.374001312956712	0.0	0.0	0.0	0.0	0.0	0.0	0.0	0.0	-0.9228512221319587	0.0	0.0	1.8497375001078225	0.0	0.0	0.0	0.0	0.9489509547696331	0.0	0.0	0.0	0.32991174636340936	3.3607353397286706	0.0	0.0	0.0	0.0	0.0	0.0	-1.615998402691904	0.0
227	2.2054251287129225	0.0	0.0	0.0	0.0	0.0	-1.7350419404067443	0.0	0.0	0.0	0.0	-1.7350419404067443	0.0	0.0	0.0	-1.7350419404067443	0.0	0.0	0.0	0.0	0.0	0.0	0.0	0.0	-1.7350419404067443	0.0	0.0	-1.7350419404067443	0.0	0.0	0.0	0.0	1.5122779481529776	0.0	0.0	0.0	2.359575808540181	5.217686704218124	0.0	0.0	0.0	0.0	0.0	0.0	-1.7350419404067443	0.0
228	-1.1995655243781975	0.0	0.0	0.0	0.0	0.0	-1.1995655243781975	0.0	0.0	0.0	0.0	-1.1995655243781975	0.0	0.0	0.0	-1.1995655243781975	0.0	0.0	0.0	0.0	0.0	0.0	0.0	0.0	-1.1995655243781975	0.0	0.0	0.8594623010730054	0.0	0.0	0.0	0.0	1.9580745897411154	0.0	0.0	0.0	0.8594623010730054	1.5526094816329508	0.0	0.0	0.0	0.0	0.0	0.0	-1.1995655243781975	0.0
229	-1.045363719248364	0.0	0.0	0.0	0.0	0.0	-1.045363719248364	0.0	0.0	0.0	0.0	-1.045363719248364	0.0	0.0	0.0	-1.045363719248364	0.0	0.0	0.0	0.0	0.0	0.0	0.0	0.0	-1.045363719248364	0.0	0.0	-1.045363719248364	0.0	0.0	0.0	0.0	2.8535560611813544	0.0	0.0	0.0	-1.045363719248364	6.24217466063665	0.0	0.0	0.0	0.0	0.0	0.0	-1.045363719248364	0.0
230	1.6930575685259148	0.0	0.0	0.0	0.0	0.0	4.093016825545137	0.0	0.0	0.0	0.0	1.2047048006119825	0.0	0.0	0.0	-0.011690523712510448	0.0	0.0	0.0	0.0	0.0	0.0	0.0	0.0	-0.48169415295824614	0.0	0.0	-1.3979848848324012	0.0	0.0	0.0	0.0	-0.14522191633703319	0.0	0.0	0.0	-1.3979848848324012	0.30676320740602403	0.0	0.0	0.0	0.0	0.0	0.0	0.21145302760169926	0.0
231	-0.6573290988658371	0.0	0.0	0.0	0.0	0.0	0.4412831898022729	0.0	0.0	0.0	0.0	0.03581808169410827	0.0	0.0	0.0	-1.8224847783105584	0.0	0.0	0.0	0.0	0.0	0.0	0.0	0.0	-1.8224847783105584	0.0	0.0	-0.6573290988658371	0.0	0.0	0.0	0.0	3.2939146197155904	0.0	0.0	0.0	0.03581808169410827	1.9076202585957	0.0	0.0	0.0	0.0	0.0	0.0	-1.8224847783105584	0.0
232	1.8952662936415954	0.0	0.0	0.0	0.0	0.0	1.8527066792227993	0.0	0.0	0.0	0.0	-2.1802097842761228	0.0	0.0	0.0	-2.1802097842761228	0.0	0.0	0.0	0.0	0.0	0.0	0.0	0.0	-2.1802097842761228	0.0	0.0	-2.1802097842761228	0.0	0.0	0.0	0.0	2.3547986230200353	0.0	0.0	0.0	-0.589640356146405	1.8082549166519657	0.0	0.0	0.0	0.0	0.0	0.0	0.508971932521705	0.0
233	0.4656704219832486	0.0	0.0	0.0	0.0	0.0	1.9854961757276626	0.0	0.0	0.0	0.0	0.5992018146077713	0.0	0.0	0.0	1.7386360977961366	0.0	0.0	0.0	0.0	0.0	0.0	0.0	0.0	-2.2072556503705334	0.0	0.0	-2.2072556503705334	0.0	0.0	0.0	0.0	-1.480239727072064	0.0	0.0	0.0	-1.480239727072064	1.9537474774130819	0.0	0.0	0.0	0.0	0.0	0.0	-2.2072556503705334	0.0
234	-0.6870949790973109	0.0	0.0	0.0	0.0	0.0	-0.6870949790973109	0.0	0.0	0.0	0.0	-0.6870949790973109	0.0	0.0	0.0	0.9223429333367896	0.0	0.0	0.0	0.0	0.0	0.0	0.0	0.0	0.9223429333367896	0.0	0.0	-1.3769032583917422	0.0	0.0	0.0	0.0	-1.3769032583917422	0.0	0.0	0.0	-1.3769032583917422	-1.3769032583917422	0.0	0.0	0.0	0.0	0.0	0.0	0.6991993820225799	0.0
235	-1.3341289498364848	0.0	0.0	0.0	0.0	0.0	-1.3341289498364848	0.0	0.0	0.0	0.0	-1.3341289498364848	0.0	0.0	0.0	-1.3341289498364848	0.0	0.0	0.0	0.0	0.0	0.0	0.0	0.0	2.2899724334920712	0.0	0.0	-1.3341289498364848	0.0	0.0	0.0	0.0	1.1913601448239612	0.0	0.0	0.0	1.1913601448239612	-1.3341289498364848	0.0	0.0	0.0	0.0	0.0	0.0	-1.3341289498364848	0.0
236	1.7727996572696676	0.0	0.0	0.0	0.0	0.0	0.5583555530764368	0.0	0.0	0.0	0.0	0.7494107898391453	0.0	0.0	0.0	1.9179816671141658	0.0	0.0	0.0	0.0	0.0	0.0	0.0	0.0	0.609648847463987	0.0	0.0	-2.731118988113538	0.0	0.0	0.0	0.0	2.6111288476741112	0.0	0.0	0.0	0.011811846708366325	-1.692936245530059	0.0	0.0	0.0	0.0	0.0	0.0	-1.692936245530059	0.0
237	2.9901709700210324	0.0	0.0	0.0	0.0	0.0	-2.0595814736040996	0.0	0.0	0.0	0.0	-2.0595814736040996	0.0	0.0	0.0	-2.0595814736040996	0.0	0.0	0.0	0.0	0.0	0.0	0.0	0.0	0.2601418622000473	0.0	0.0	-2.0595814736040996	0.0	0.0	0.0	0.0	2.4573664395362664	0.0	0.0	0.0	0.2601418622000473	2.687890098148099	0.0	0.0	0.0	0.0	0.0	0.0	-2.0595814736040996	0.0
238	0.2938962184198184	0.0	0.0	0.0	0.0	0.0	-2.374475498864216	0.0	0.0	0.0	0.0	-2.374475498864216	0.0	0.0	0.0	2.2863263831100245	0.0	0.0	0.0	0.0	0.0	0.0	0.0	0.0	-0.8047160702482916	0.0	0.0	-2.374475498864216	0.0	0.0	0.0	0.0	2.9088559964560163	0.0	0.0	0.0	-2.374475498864216	1.593179202550079	0.0	0.0	0.0	0.0	0.0	0.0	-2.374475498864216	0.0
239	2.0015072515189773	0.0	0.0	0.0	0.0	0.0	-1.8205401570908224	0.0	0.0	0.0	0.0	1.2393671994720803	0.0	0.0	0.0	-1.8205401570908224	0.0	0.0	0.0	0.0	0.0	0.0	0.0	0.0	-1.8205401570908224	0.0	0.0	-1.8205401570908224	0.0	0.0	0.0	0.0	3.4205914354618585	0.0	0.0	0.0	1.4906816277529868	4.895575871296468	0.0	0.0	0.0	0.0	0.0	0.0	-1.8205401570908224	0.0
240	-1.4534910744142087	0.0	0.0	0.0	0.0	0.0	-1.4534910744142087	0.0	0.0	0.0	0.0	-1.4534910744142087	0.0	0.0	0.0	-1.4534910744142087	0.0	0.0	0.0	0.0	0.0	0.0	0.0	0.0	-1.4534910744142087	0.0	0.0	-1.4534910744142087	0.0	0.0	0.0	0.0	2.816291860714814	0.0	0.0	0.0	-1.4534910744142087	5.381241218176351	0.0	0.0	0.0	0.0	0.0	0.0	-1.4534910744142087	0.0
241	-1.4931086660229704	0.0	0.0	0.0	0.0	0.0	-1.4931086660229704	0.0	0.0	0.0	0.0	-1.4931086660229704	0.0	0.0	0.0	-1.4931086660229704	0.0	0.0	0.0	0.0	0.0	0.0	0.0	0.0	-1.4931086660229704	0.0	0.0	-1.4931086660229704	0.0	0.0	0.0	0.0	3.3715549690638134	0.0	0.0	0.0	-1.4931086660229704	4.204464091998918	0.0	0.0	0.0	0.0	0.0	0.0	-1.4931086660229704	0.0
242	2.1936832023755133	0.0	0.0	0.0	0.0	0.0	-1.788152850923474	0.0	0.0	0.0	0.0	-1.788152850923474	0.0	0.0	0.0	1.0950709137074037	0.0	0.0	0.0	0.0	0.0	0.0	0.0	0.0	3.4929661865057744	0.0	0.0	-1.788152850923474	0.0	0.0	0.0	0.0	1.0950709137074037	0.0	0.0	0.0	1.7882180942673491	-1.788152850923474	0.0	0.0	0.0	0.0	0.0	0.0	-1.788152850923474	0.0
243	1.8918370602782244	0.0	0.0	0.0	0.0	0.0	1.2304385780328593	0.0	0.0	0.0	0.0	-2.294080161313831	0.0	0.0	0.0	1.790054365968282	0.0	0.0	0.0	0.0	0.0	0.0	0.0	0.0	2.7885831960794087	0.0	0.0	-2.294080161313831	0.0	0.0	0.0	0.0	1.9842103804092392	0.0	0.0	0.0	-0.15585578308703152	-2.294080161313831	0.0	0.0	0.0	0.0	0.0	0.0	-1.5421501442069223	0.0
244	2.0692970209350916	0.0	0.0	0.0	0.0	0.0	-0.2332880720589543	0.0	0.0	0.0	0.0	-2.2730325966946276	0.0	0.0	0.0	-2.2730325966946276	0.0	0.0	0.0	0.0	0.0	0.0	0.0	0.0	-2.2730325966946276	0.0	0.0	-2.2730325966946276	0.0	0.0	0.0	0.0	2.7111509071074864	0.0	0.0	0.0	2.4057692575563046	2.902206143870196	0.0	0.0	0.0	0.0	0.0	0.0	-0.2332880720589543	0.0
245	0.47615199245983053	0.0	0.0	0.0	0.0	0.0	-0.9101423686600603	0.0	0.0	0.0	0.0	1.8306976552651406	0.0	0.0	0.0	3.9650549545410914	0.0	0.0	0.0	0.0	0.0	0.0	0.0	0.0	-0.9101423686600603	0.0	0.0	-2.2482792767989785	0.0	0.0	0.0	0.0	1.57476428112794	0.0	0.0	0.0	-0.9101423686600603	-2.2482792767989785	0.0	0.0	0.0	0.0	0.0	0.0	-2.2482792767989785	0.0
246	-0.4946080400998847	0.0	0.0	0.0	0.0	0.0	1.542273887161155	0.0	0.0	0.0	0.0	-2.144313337841435	0.0	0.0	0.0	0.6040042485682244	0.0	0.0	0.0	0.0	0.0	0.0	0.0	0.0	0.016217583666105817	0.0	0.0	-2.144313337841435	0.0	0.0	0.0	0.0	1.4025119447859957	0.0	0.0	0.0	0.35268982028731877	1.4978221245903214	0.0	0.0	0.0	0.0	0.0	0.0	-2.144313337841435	0.0
247	-1.494167205914314	0.0	0.0	0.0	0.0	0.0	-1.494167205914314	0.0	0.0	0.0	0.0	1.467663515963995	0.0	0.0	0.0	-1.494167205914314	0.0	0.0	0.0	0.0	0.0	0.0	0.0	0.0	1.467663515963995	0.0	0.0	1.467663515963995	0.0	0.0	0.0	0.0	4.799868026139199	0.0	0.0	0.0	-1.494167205914314	4.488088402108358	0.0	0.0	0.0	0.0	0.0	0.0	-1.494167205914314	0.0
248	1.6588346860728818	0.0	0.0	0.0	0.0	0.0	1.3223624494516684	0.0	0.0	0.0	0.0	2.387073186444097	0.0	0.0	0.0	1.217001933793842	0.0	0.0	0.0	0.0	0.0	0.0	0.0	0.0	-2.434898691450557	0.0	0.0	-0.9802226435423771	0.0	0.0	0.0	0.0	1.6588346860728818	0.0	0.0	0.0	-2.434898691450557	1.792366078697404	0.0	0.0	0.0	0.0	0.0	0.0	-2.434898691450557	0.0
249	3.4964728266038	0.0	0.0	0.0	0.0	0.0	-1.33712811359442	0.0	0.0	0.0	0.0	-1.33712811359442	0.0	0.0	0.0	-1.33712811359442	0.0	0.0	0.0	0.0	0.0	0.0	0.0	0.0	-1.33712811359442	0.0	0.0	1.1938877336097544	0.0	0.0	0.0	0.0	1.8870349141696998	0.0	0.0	0.0	2.2925000222778635	5.747764625210295	0.0	0.0	0.0	0.0	0.0	0.0	-1.33712811359442	0.0
250	4.191204619474402	0.0	0.0	0.0	0.0	0.0	1.6434970684473722	0.0	0.0	0.0	0.0	-1.8713154357223898	0.0	0.0	0.0	2.0853298207264106	0.0	0.0	0.0	0.0	0.0	0.0	0.0	0.0	0.5448847797792622	0.0	0.0	-1.8713154357223898	0.0	0.0	0.0	0.0	-1.8713154357223898	0.0	0.0	0.0	-0.5537275088888478	-1.8713154357223898	0.0	0.0	0.0	0.0	0.0	0.0	0.5448847797792622	0.0
251	2.546269466904703	0.0	0.0	0.0	0.0	0.0	0.5148371444112279	0.0	0.0	0.0	0.0	-0.8714572167086629	0.0	0.0	0.0	0.3813057517867051	0.0	0.0	0.0	0.0	0.0	0.0	0.0	0.0	-2.26299592834644	0.0	0.0	-2.26299592834644	0.0	0.0	0.0	0.0	0.3813057517867051	0.0	0.0	0.0	0.044833515165492166	-0.8714572167086629	0.0	0.0	0.0	0.0	0.0	0.0	-1.5646043972686083	0.0
252	0.5047994519882888	0.0	0.0	0.0	0.0	0.0	-1.1046384604458117	0.0	0.0	0.0	0.0	1.380268189342189	0.0	0.0	0.0	-2.050666667025582	0.0	0.0	0.0	0.0	0.0	0.0	0.0	0.0	2.1911984055585174	0.0	0.0	-2.050666667025582	0.0	0.0	0.0	0.0	2.787181837664815	0.0	0.0	0.0	-0.4114912798858663	0.6871210087822437	0.0	0.0	0.0	0.0	0.0	0.0	-2.050666667025582	0.0
253	1.9365067458587992	0.0	0.0	0.0	0.0	0.0	-1.6849729548365344	0.0	0.0	0.0	0.0	0.5502123847389084	0.0	0.0	0.0	-0.14293479582103696	0.0	0.0	0.0	0.0	0.0	0.0	0.0	0.0	-0.14293479582103696	0.0	0.0	0.5502123847389084	0.0	0.0	0.0	0.0	1.9365067458587992	0.0	0.0	0.0	-1.6849729548365344	4.299716460669279	0.0	0.0	0.0	0.0	0.0	0.0	-1.6849729548365344	0.0
254	-1.968473989987837	0.0	0.0	0.0	0.0	0.0	-0.4014765805436502	0.0	0.0	0.0	0.0	1.613426439998615	0.0	0.0	0.0	4.582130041164687	0.0	0.0	0.0	0.0	0.0	0.0	0.0	0.0	-1.968473989987837	0.0	0.0	-1.968473989987837	0.0	0.0	0.0	0.0	2.163472776917887	0.0	0.0	0.0	-0.4014765805436502	0.003988527564514399	0.0	0.0	0.0	0.0	0.0	0.0	1.303271511694775	0.0
255	1.9671999461169856	0.0	0.0	0.0	0.0	0.0	-0.5977494113445516	0.0	0.0	0.0	0.0	1.1940100578835038	0.0	0.0	0.0	-2.116215545572925	0.0	0.0	0.0	0.0	0.0	0.0	0.0	0.0	0.5008628773235584	0.0	0.0	-2.116215545572925	0.0	0.0	0.0	0.0	3.1399202069388172	0.0	0.0	0.0	-0.5977494113445516	0.5008628773235584	0.0	0.0	0.0	0.0	0.0	0.0	1.1940100578835038	0.0
256	1.3667234396042849	0.0	0.0	0.0	0.0	0.0	-1.0311718331940858	0.0	0.0	0.0	0.0	-0.3380246526341404	0.0	0.0	0.0	-2.2346683336291404	0.0	0.0	0.0	0.0	0.0	0.0	0.0	0.0	-2.2346683336291404	0.0	0.0	-2.2346683336291404	0.0	0.0	0.0	0.0	2.104322382735064	0.0	0.0	0.0	0.9147383158612277	1.5337775242674505	0.0	0.0	0.0	0.0	0.0	0.0	-0.3380246526341404	0.0
257	1.3304863912318723	0.0	0.0	0.0	0.0	0.0	-2.090418429491657	0.0	0.0	0.0	0.0	2.0777007930620934	0.0	0.0	0.0	-0.8667381861043468	0.0	0.0	0.0	0.0	0.0	0.0	0.0	0.0	2.3113156442435985	0.0	0.0	-2.090418429491657	0.0	0.0	0.0	0.0	1.0791719629509666	0.0	0.0	0.0	-2.090418429491657	-0.8667381861043468	0.0	0.0	0.0	0.0	0.0	0.0	-2.090418429491657	0.0
258	1.1922084116940228	0.0	0.0	0.0	0.0	0.0	1.1922084116940228	0.0	0.0	0.0	0.0	-1.9432858042351269	0.0	0.0	0.0	-1.9432858042351269	0.0	0.0	0.0	0.0	0.0	0.0	0.0	0.0	1.6120622572542866	0.0	0.0	-1.9432858042351269	0.0	0.0	0.0	0.0	1.1477566491231888	0.0	0.0	0.0	1.794383814048241	0.13615573744470932	0.0	0.0	0.0	0.0	0.0	0.0	1.7202758418945194	0.0
259	-1.6609353262860207	0.0	0.0	0.0	0.0	0.0	-1.6609353262860207	0.0	0.0	0.0	0.0	0.33149483840418625	0.0	0.0	0.0	-1.6609353262860207	0.0	0.0	0.0	0.0	0.0	0.0	0.0	0.0	0.33149483840418625	0.0	0.0	-1.6609353262860207	0.0	0.0	0.0	0.0	3.589591376425668	0.0	0.0	0.0	-1.6609353262860207	4.425839400626287	0.0	0.0	0.0	0.0	0.0	0.0	-1.6609353262860207	0.0
260	-1.7264309461077918	0.0	0.0	0.0	0.0	0.0	-1.7264309461077918	0.0	0.0	0.0	0.0	-0.10157847027250444	0.0	0.0	0.0	-1.7264309461077918	0.0	0.0	0.0	0.0	0.0	0.0	0.0	0.0	-1.7264309461077918	0.0	0.0	-1.7264309461077918	0.0	0.0	0.0	0.0	3.2306260399027	0.0	0.0	0.0	-1.7264309461077918	3.9588645402739147	0.0	0.0	0.0	0.0	0.0	0.0	-1.7264309461077918	0.0
261	-1.984066908161691	0.0	0.0	0.0	0.0	0.0	-1.984066908161691	0.0	0.0	0.0	0.0	-1.984066908161691	0.0	0.0	0.0	0.954017186960483	0.0	0.0	0.0	0.0	0.0	0.0	0.0	0.0	-1.984066908161691	0.0	0.0	-1.984066908161691	0.0	0.0	0.0	0.0	3.293416253077245	0.0	0.0	0.0	1.2724709180790175	-1.984066908161691	0.0	0.0	0.0	0.0	0.0	0.0	-1.1254243547193523	0.0
262	1.6816883686257142	0.0	0.0	0.0	0.0	0.0	-1.4093540847326018	0.0	0.0	0.0	0.0	-1.4093540847326018	0.0	0.0	0.0	-0.3107417960644918	0.0	0.0	0.0	0.0	0.0	0.0	0.0	0.0	-0.7162069041726564	0.0	0.0	-1.4093540847326018	0.0	0.0	0.0	0.0	1.9579417452538728	0.0	0.0	0.0	-0.023059723612711025	3.8217545321219855	0.0	0.0	0.0	0.0	0.0	0.0	-2.105362497573579	0.0
263	2.2988952694984053	0.0	0.0	0.0	0.0	0.0	0.13941102014503315	0.0	0.0	0.0	0.0	0.9867088805322366	0.0	0.0	0.0	-2.0190689211713906	0.0	0.0	0.0	0.0	0.0	0.0	0.0	0.0	-2.0190689211713906	0.0	0.0	0.9867088805322366	0.0	0.0	0.0	0.0	1.1202402731567593	0.0	0.0	0.0	-0.26605408796313146	4.642917552356624	0.0	0.0	0.0	0.0	0.0	0.0	-0.9592012685230769	0.0
264	-1.8270411845411667	0.0	0.0	0.0	0.0	0.0	-1.8270411845411667	0.0	0.0	0.0	0.0	-1.8270411845411667	0.0	0.0	0.0	-1.8270411845411667	0.0	0.0	0.0	0.0	0.0	0.0	0.0	0.0	0.3113565242717895	0.0	0.0	-1.8270411845411667	0.0	0.0	0.0	0.0	4.836761741791018	0.0	0.0	0.0	0.3113565242717895	-0.7872557643963205	0.0	0.0	0.0	0.0	0.0	0.0	-1.8270411845411667	0.0
265	1.021792390095353	0.0	0.0	0.0	0.0	0.0	-0.9241177589599605	0.0	0.0	0.0	0.0	-2.126504520130262	0.0	0.0	0.0	-2.126504520130262	0.0	0.0	0.0	0.0	0.0	0.0	0.0	0.0	0.4621766021599303	0.0	0.0	-2.126504520130262	0.0	0.0	0.0	0.0	2.813551859323408	0.0	0.0	0.0	-2.126504520130262	4.543942382175171	0.0	0.0	0.0	0.0	0.0	0.0	0.4621766021599303	0.0
266	-1.7895908604037727	0.0	0.0	0.0	0.0	0.0	-1.7895908604037727	0.0	0.0	0.0	0.0	-1.7895908604037727	0.0	0.0	0.0	-1.7895908604037727	0.0	0.0	0.0	0.0	0.0	0.0	0.0	0.0	3.0727267539620953	0.0	0.0	-1.7895908604037727	0.0	0.0	0.0	0.0	2.5706348101648593	0.0	0.0	0.0	-0.5648594057642908	-1.7895908604037727	0.0	0.0	0.0	0.0	0.0	0.0	-1.7895908604037727	0.0
267	0.21654717143002866	0.0	0.0	0.0	0.0	0.0	-2.0461660458800823	0.0	0.0	0.0	0.0	4.699549723443913	0.0	0.0	0.0	2.715247143350365	0.0	0.0	0.0	0.0	0.0	0.0	0.0	0.0	-0.47660000912991674	0.0	0.0	-2.0461660458800823	0.0	0.0	0.0	0.0	3.2039111953135033	0.0	0.0	0.0	-1.5752122977980259	-2.0461660458800823	0.0	0.0	0.0	0.0	0.0	0.0	-1.5752122977980259	0.0
268	2.154759669108011	0.0	0.0	0.0	0.0	0.0	-2.149641455014165	0.0	0.0	0.0	0.0	-1.3716008555081505	0.0	0.0	0.0	0.01469350561174032	0.0	0.0	0.0	0.0	0.0	0.0	0.0	0.0	0.7078406861716857	0.0	0.0	-2.149641455014165	0.0	0.0	0.0	0.0	-0.27298856684004047	0.0	0.0	0.0	0.01469350561174032	0.4201586137199049	0.0	0.0	0.0	0.0	0.0	0.0	-2.149641455014165	0.0
269	1.1631006569087905	0.0	0.0	0.0	0.0	0.0	-1.361909166235173	0.0	0.0	0.0	0.0	-1.361909166235173	0.0	0.0	0.0	-1.361909166235173	0.0	0.0	0.0	0.0	0.0	0.0	0.0	0.0	-1.361909166235173	0.0	0.0	-1.361909166235173	0.0	0.0	0.0	0.0	4.718448718398204	0.0	0.0	0.0	-1.361909166235173	3.5609959297071607	0.0	0.0	0.0	0.0	0.0	0.0	-1.361909166235173	0.0
270	1.2930795999766538	0.0	0.0	0.0	0.0	0.0	1.6774912988869857	0.0	0.0	0.0	0.0	-0.09321476114323701	0.0	0.0	0.0	0.7717826763433671	0.0	0.0	0.0	0.0	0.0	0.0	0.0	0.0	-2.248080064640315	0.0	0.0	-2.248080064640315	0.0	0.0	0.0	0.0	-0.22674615376775975	0.0	0.0	0.0	-0.09321476114323701	2.2699949536672435	0.0	0.0	0.0	0.0	0.0	0.0	0.392293054638464	0.0
271	-1.3250519173147897	0.0	0.0	0.0	0.0	0.0	2.1954248342646876	0.0	0.0	0.0	0.0	-1.3250519173147897	0.0	0.0	0.0	-1.3250519173147897	0.0	0.0	0.0	0.0	0.0	0.0	0.0	0.0	2.1954248342646876	0.0	0.0	-1.3250519173147897	0.0	0.0	0.0	0.0	-1.3250519173147897	0.0	0.0	0.0	-0.2894818155233123	-1.3250519173147897	0.0	0.0	0.0	0.0	0.0	0.0	1.5022776537047422	0.0
272	-1.6977472291853193	0.0	0.0	0.0	0.0	0.0	-1.6977472291853193	0.0	0.0	0.0	0.0	-1.6977472291853193	0.0	0.0	0.0	-1.6977472291853193	0.0	0.0	0.0	0.0	0.0	0.0	0.0	0.0	0.6776964329409934	0.0	0.0	-1.6977472291853193	0.0	0.0	0.0	0.0	3.698121319085356	0.0	0.0	0.0	-0.015450747618952043	4.36657588705493	0.0	0.0	0.0	0.0	0.0	0.0	-1.6977472291853193	0.0
273	1.0292559764991474	0.0	0.0	0.0	0.0	0.0	1.6578646359215217	0.0	0.0	0.0	0.0	-1.7670454464446568	0.0	0.0	0.0	-1.7670454464446568	0.0	0.0	0.0	0.0	0.0	0.0	0.0	0.0	-1.7670454464446568	0.0	0.0	-1.7670454464446568	0.0	0.0	0.0	0.0	1.9943368725427346	0.0	0.0	0.0	0.048426723487421164	4.00606024016762	0.0	0.0	0.0	0.0	0.0	0.0	-1.7670454464446568	0.0
274	1.7625539795709955	0.0	0.0	0.0	0.0	0.0	-2.108837707283703	0.0	0.0	0.0	0.0	1.94487553636495	0.0	0.0	0.0	-2.108837707283703	0.0	0.0	0.0	0.0	0.0	0.0	0.0	0.0	-2.108837707283703	0.0	0.0	-2.108837707283703	0.0	0.0	0.0	0.0	1.6571934639131691	0.0	0.0	0.0	1.06940679901105	1.8578641593753202	0.0	0.0	0.0	0.0	0.0	0.0	-2.108837707283703	0.0
275	0.7828144045258121	0.0	0.0	0.0	0.0	0.0	-2.161624574640628	0.0	0.0	0.0	0.0	-1.4684773940806828	0.0	0.0	0.0	-2.2013007994932527	0.0	0.0	0.0	0.0	0.0	0.0	0.0	0.0	0.7287471832555363	0.0	0.0	-2.161624574640628	0.0	0.0	0.0	0.0	1.7503984307875178	0.0	0.0	0.0	0.14096051835341772	1.0164292557073171	0.0	0.0	0.0	0.0	0.0	0.0	-1.4684773940806828	0.0
