# Supplementary material for: Mapping the landscape of histomorphological cancer phenotypes using self-supervised learning on unannotated pathology slides
Source: Nat Commun. 2024 Jun 11;15:4596. doi: 10.1038/s41467-024-48666-7 (PMC11525555; doi:10.1038/s41467-024-48666-7)
Supplement: Supplementary file 4 — Source Data [file 41467_2024_48666_MOESM4_ESM.zip › Source_Data/figure6c-2.csv]

	0
0	-0.023482898414850836
1	-0.023482898414850836
2	-0.023482898414850836
3	-0.023482898414850836
4	-0.023482898414850836
5	-0.023482898414850836
6	-0.023482898414850836
7	-0.023482898414850836
8	-0.023482898414850836
9	-0.023482898414850836
10	-0.023482898414850836
11	-0.023482898414850836
12	-0.023482898414850836
13	-0.023482898414850836
14	-0.023482898414850836
15	-0.023482898414850836
16	-0.023482898414850836
17	-0.023482898414850836
18	-0.023482898414850836
19	-0.023482898414850836
20	-0.023482898414850836
21	-0.023482898414850836
22	-0.023482898414850836
23	-0.023482898414850836
24	-0.023482898414850836
25	-0.023482898414850836
26	-0.023482898414850836
27	-0.023482898414850836
28	-0.023482898414850836
29	-0.023482898414850836
30	-0.023482898414850836
31	-0.023482898414850836
32	-0.023482898414850836
33	-0.023482898414850836
34	-0.023482898414850836
35	-0.023482898414850836
36	-0.023482898414850836
37	-0.023482898414850836
38	-0.023482898414850836
39	-0.023482898414850836
40	-0.023482898414850836
41	-0.023482898414850836
42	-0.023482898414850836
43	-0.023482898414850836
44	-0.023482898414850836
45	-0.023482898414850836
46	-0.023482898414850836
47	-0.023482898414850836
48	-0.023482898414850836
49	-0.023482898414850836
50	-0.023482898414850836
51	-0.023482898414850836
52	-0.023482898414850836
53	-0.023482898414850836
54	-0.023482898414850836
55	-0.023482898414850836
56	-0.023482898414850836
57	0.029067470946698343
58	0.029067470946698343
59	0.029067470946698343
60	0.029067470946698343
61	0.029067470946698343
62	0.029067470946698343
63	0.029067470946698343
64	0.029067470946698343
65	0.029067470946698343
66	0.029067470946698343
67	0.029067470946698343
68	0.029067470946698343
69	0.029067470946698343
70	0.029067470946698343
71	0.029067470946698343
72	0.029067470946698343
73	0.029067470946698343
74	0.029067470946698343
75	0.029067470946698343
76	0.029067470946698343
77	0.029067470946698343
78	0.029067470946698343
79	0.029067470946698343
80	0.029067470946698343
81	0.029067470946698343
82	0.029067470946698343
83	0.029067470946698343
84	0.029067470946698343
85	0.029067470946698343
86	0.029067470946698343
87	0.029067470946698343
88	0.029067470946698343
89	0.029067470946698343
90	0.029067470946698343
91	0.029067470946698343
92	0.029067470946698343
93	0.029067470946698343
94	0.029067470946698343
95	0.029067470946698343
96	0.029067470946698343
97	0.029067470946698343
98	0.029067470946698343
99	0.029067470946698343
100	0.029067470946698343
101	0.029067470946698343
102	0.029067470946698343
103	0.029067470946698343
104	0.029067470946698343
105	0.029067470946698343
106	0.029067470946698343
107	0.029067470946698343
108	0.029067470946698343
109	0.029067470946698343
110	0.029067470946698343
111	0.029067470946698343
112	0.029067470946698343
113	-0.08006713758304543
114	-0.08006713758304543
115	-0.08006713758304543
116	-0.08006713758304543
117	-0.08006713758304543
118	-0.08006713758304543
119	-0.08006713758304543
120	-0.08006713758304543
121	-0.08006713758304543
122	-0.08006713758304543
123	-0.08006713758304543
124	-0.08006713758304543
125	-0.08006713758304543
126	-0.08006713758304543
127	-0.08006713758304543
128	-0.08006713758304543
129	-0.08006713758304543
130	-0.08006713758304543
131	-0.08006713758304543
132	-0.08006713758304543
133	-0.08006713758304543
134	-0.08006713758304543
135	-0.08006713758304543
136	-0.08006713758304543
137	-0.08006713758304543
138	-0.08006713758304543
139	-0.08006713758304543
140	-0.08006713758304543
141	-0.08006713758304543
142	-0.08006713758304543
143	-0.08006713758304543
144	-0.08006713758304543
145	-0.08006713758304543
146	-0.08006713758304543
147	-0.08006713758304543
148	-0.08006713758304543
149	-0.08006713758304543
150	-0.08006713758304543
151	-0.08006713758304543
152	-0.08006713758304543
153	-0.08006713758304543
154	-0.08006713758304543
155	-0.08006713758304543
156	-0.08006713758304543
157	-0.08006713758304543
158	-0.08006713758304543
159	-0.08006713758304543
160	-0.08006713758304543
161	-0.08006713758304543
162	-0.08006713758304543
163	-0.08006713758304543
164	-0.08006713758304543
165	-0.08006713758304543
166	-0.08006713758304543
167	-0.08006713758304543
168	-0.051022999057484676
169	-0.051022999057484676
170	-0.051022999057484676
171	-0.051022999057484676
172	-0.051022999057484676
173	-0.051022999057484676
174	-0.051022999057484676
175	-0.051022999057484676
176	-0.051022999057484676
177	-0.051022999057484676
178	-0.051022999057484676
179	-0.051022999057484676
180	-0.051022999057484676
181	-0.051022999057484676
182	-0.051022999057484676
183	-0.051022999057484676
184	-0.051022999057484676
185	-0.051022999057484676
186	-0.051022999057484676
187	-0.051022999057484676
188	-0.051022999057484676
189	-0.051022999057484676
190	-0.051022999057484676
191	-0.051022999057484676
192	-0.051022999057484676
193	-0.051022999057484676
194	-0.051022999057484676
195	-0.051022999057484676
196	-0.051022999057484676
197	-0.051022999057484676
198	-0.051022999057484676
199	-0.051022999057484676
200	-0.051022999057484676
201	-0.051022999057484676
202	-0.051022999057484676
203	-0.051022999057484676
204	-0.051022999057484676
205	-0.051022999057484676
206	-0.051022999057484676
207	-0.051022999057484676
208	-0.051022999057484676
209	-0.051022999057484676
210	-0.051022999057484676
211	-0.051022999057484676
212	-0.051022999057484676
213	-0.051022999057484676
214	-0.051022999057484676
215	-0.051022999057484676
216	-0.051022999057484676
217	-0.051022999057484676
218	-0.051022999057484676
219	-0.051022999057484676
220	-0.051022999057484676
221	-0.051022999057484676
222	-0.051022999057484676
223	0.017070897894713385
224	0.017070897894713385
225	0.017070897894713385
226	0.017070897894713385
227	0.017070897894713385
228	0.017070897894713385
229	0.017070897894713385
230	0.017070897894713385
231	0.017070897894713385
232	0.017070897894713385
233	0.017070897894713385
234	0.017070897894713385
235	0.017070897894713385
236	0.017070897894713385
237	0.017070897894713385
238	0.017070897894713385
239	0.017070897894713385
240	0.017070897894713385
241	0.017070897894713385
242	0.017070897894713385
243	0.017070897894713385
244	0.017070897894713385
245	0.017070897894713385
246	0.017070897894713385
247	0.017070897894713385
248	0.017070897894713385
249	0.017070897894713385
250	0.017070897894713385
251	0.017070897894713385
252	0.017070897894713385
253	0.017070897894713385
254	0.017070897894713385
255	0.017070897894713385
256	0.017070897894713385
257	0.017070897894713385
258	0.017070897894713385
259	0.017070897894713385
260	0.017070897894713385
261	0.017070897894713385
262	0.017070897894713385
263	0.017070897894713385
264	0.017070897894713385
265	0.017070897894713385
266	0.017070897894713385
267	0.017070897894713385
268	0.017070897894713385
269	0.017070897894713385
270	0.017070897894713385
271	0.017070897894713385
272	0.017070897894713385
273	0.017070897894713385
274	0.017070897894713385
275	0.017070897894713385
