# Supplementary material for: Mapping the landscape of histomorphological cancer phenotypes using self-supervised learning on unannotated pathology slides
Source: Nat Commun. 2024 Jun 11;15:4596. doi: 10.1038/s41467-024-48666-7 (PMC11525555; doi:10.1038/s41467-024-48666-7)
Supplement: Supplementary file 4 — Source Data [file 41467_2024_48666_MOESM4_ESM.zip › Source_Data/supplementary_figure23a-1.csv]

	0	1	2	3	4	5	6	7	8	9	10	11	12	13	14	15	16	17	18	19	20	21	22	23	24	25	26	27	28	29	30	31	32	33
BLCA	0.581	0.474	0.535	0.5	0.501	0.461	0.462	0.489	0.505	0.556	0.467	0.464	0.499	0.508	0.474	0.525	0.543	0.491	0.492	0.474	0.525	0.524	0.526	0.482	0.603	0.449	0.479	0.511	0.498	0.476	0.447	0.458	0.543	0.528
BRCA	0.508	0.447	0.511	0.488	0.468	0.52	0.439	0.51	0.411	0.538	0.4	0.548	0.483	0.49	0.434	0.569	0.527	0.535	0.472	0.557	0.471	0.51	0.512	0.58	0.538	0.553	0.479	0.496	0.488	0.471	0.458	0.493	0.523	0.504
CESC	0.594	0.615	0.498	0.49	0.591	0.452	0.437	0.496	0.549	0.54	0.438	0.5	0.551	0.487	0.409	0.566	0.505	0.554	0.478	0.522	0.533	0.433	0.562	0.556	0.513	0.533	0.488	0.422	0.374	0.48	0.464	0.405	0.402	0.477
COAD	0.503	0.495	0.519	0.526	0.487	0.532	0.46	0.43	0.479	0.524	0.479	0.555	0.456	0.393	0.505	0.603	0.455	0.556	0.464	0.56	0.513	0.462	0.528	0.589	0.58	0.465	0.521	0.523	0.442	0.479	0.412	0.494	0.545	0.462
LUAD	0.496	0.519	0.501	0.542	0.491	0.484	0.502	0.513	0.417	0.497	0.378	0.556	0.459	0.42	0.444	0.596	0.494	0.519	0.502	0.521	0.458	0.469	0.554	0.531	0.551	0.536	0.466	0.505	0.493	0.431	0.521	0.526	0.438	0.502
LUSC	0.535	0.504	0.528	0.506	0.571	0.459	0.476	0.495	0.496	0.545	0.445	0.528	0.501	0.491	0.437	0.505	0.472	0.49	0.535	0.546	0.544	0.518	0.515	0.566	0.546	0.448	0.431	0.418	0.515	0.473	0.512	0.551	0.498	0.403
SKCM	0.505	0.53	0.477	0.528	0.497	0.463	0.507	0.56	0.396	0.509	0.388	0.57	0.46	0.418	0.431	0.575	0.516	0.528	0.462	0.501	0.502	0.55	0.565	0.514	0.586	0.583	0.449	0.409	0.513	0.426	0.502	0.523	0.513	0.508
STAD	0.585	0.478	0.541	0.533	0.541	0.479	0.462	0.436	0.527	0.592	0.479	0.511	0.473	0.517	0.467	0.527	0.469	0.531	0.562	0.509	0.535	0.495	0.515	0.523	0.543	0.508	0.498	0.427	0.425	0.45	0.44	0.467	0.532	0.487
UCEC	0.498	0.487	0.52	0.498	0.447	0.473	0.437	0.466	0.527	0.533	0.468	0.532	0.587	0.47	0.464	0.569	0.536	0.538	0.559	0.561	0.454	0.542	0.541	0.51	0.582	0.523	0.492	0.417	0.468	0.459	0.447	0.447	0.428	0.599
