# Supplementary material for: Mapping the landscape of histomorphological cancer phenotypes using self-supervised learning on unannotated pathology slides
Source: Nat Commun. 2024 Jun 11;15:4596. doi: 10.1038/s41467-024-48666-7 (PMC11525555; doi:10.1038/s41467-024-48666-7)
Supplement: Supplementary file 4 — Source Data [file 41467_2024_48666_MOESM4_ESM.zip › Source_Data/supplementary_figure30.csv]

	set	mean	Iteration	std	Epoch	mean_avg	std_avg
1...1	1	97.585088	0	29.5786673536358	0	97.585088	29.5786673536358
2...2	1	100.0809878	10	39.3232574202564	1	97.5894938248897	29.5958687482812
3...3	1	114.9076292	20	17.789599223622	1	97.6200642315536	29.575028025378
4...4	1	91.610116	30	29.7782898792515	1.01	97.6094553202887	29.5753868282974
5...5	1	96.590286	40	32.5358870087075	1.01	97.6076562570578	29.5806127774244
6...6	1	105.8129158	50	22.9987688900575	1.01	97.6221403868777	29.5689943416126
7...7	1	113.870748	60	27.2875804496454	1.01	97.6508228363272	29.5649671326241
8...8	1	131.232115	70	19.2642729701227	1.01	97.7101013750097	29.5467840890893
9...9	1	115.6754632	80	39.6316607043527	1.01	97.7418142820265	29.56458616608
10...10	1	123.552336	90	34.9726054461922	1.02	97.7873756619346	29.5741325372718
11...11	1	116.9520184	100	29.586621486194	1.02	97.8212055696806	29.5741545830774
12...12	1	108.6237948	110	27.7271261354347	1.02	97.8402745709697	29.5708941621637
13...13	1	105.8138268	120	25.0010948338684	1.02	97.854349685231	29.5628274378419
14...14	1	109.8667828	130	33.7421955640424	1.02	97.8755543332712	29.5702049632191
15...15	1	94.33055	140	28.1534113128338	1.02	97.8692966027624	29.5677040035538
16...16	1	101.653302	150	32.1420398075491	1.03	97.8759762239402	29.5722482856439
17...17	1	113.4563552	160	22.5137172121086	1.03	97.9034790994496	29.5597883896623
18...18	1	106.900644	170	38.0852714799452	1.03	97.9193611204567	29.5748377861147
19...19	1	85.1832242	180	42.1990198445659	1.03	97.8968789723182	29.5971223087245
20...20	1	97.3851888	190	27.4883421607731	1.03	97.8959757239999	29.5933998371483
21...21	1	112.7546328	200	32.7064083403117	1.04	97.9222045979205	29.5988949977893
22...22	1	110.7817034	210	40.0427365177393	1.04	97.9449045075446	29.6173307286277
23...23	1	113.687013	220	42.8499262063842	1.04	97.9726928720503	29.6406892378559
24...24	1	105.2811192	230	30.5071785882716	1.04	97.9855938893988	29.6422187865768
25...25	1	94.767437	240	29.4656929432309	1.04	97.9799131181907	29.6419071787333
26...26	1	93.716682	250	34.3214592846439	1.04	97.9723875557579	29.6501676414093
27...27	1	96.6128372	260	35.8791996926342	1.05	97.9699876433912	29.6611632849242
28...28	1	75.6350986	270	29.6348951386075	1.05	97.9305615374011	29.6611169157339
29...29	1	99.737967	280	22.5104845738296	1.05	97.9337520148284	29.6484944402848
30...30	1	112.9897392	290	27.2071841474934	1.05	97.960329220804	29.6441849781616
31...31	1	77.6852468	300	17.4840149194488	1.05	97.9245391370956	29.6227195411648
32...32	1	96.2462832	310	23.3267573584277	1.05	97.921576637648	29.611605750904
33...33	1	129.2830048	320	27.9410791963601	1.06	97.9769366167518	29.6086568955562
34...34	1	89.2326742	330	32.868798656036	1.06	97.9615010255484	29.6144117795111
35...35	1	119.9058942	340	36.8479191004581	1.06	98.0002378184424	29.6271805479506
36...36	1	92.057646	350	50.2553802385524	1.06	97.9897478064063	29.6635939631149
37...37	1	113.8016976	360	43.716994110458	1.06	98.0176594565274	29.6884013773203
38...38	1	116.1982888	370	22.1188716796424	1.06	98.0497523591637	29.6750394537586
39...39	1	86.1115026	380	33.6050565591367	1.07	98.0286786614423	29.6819768184636
40...40	1	111.454492	390	22.0375229655279	1.07	98.0523782436816	29.668482636905
41...41	1	123.8538208	400	28.9129359697066	1.07	98.0979235968261	29.6671489269894
42...42	1	120.4964388	410	52.5304229649938	1.07	98.1374620173083	29.7075077514166
43...43	1	109.0258276	420	46.4305034975959	1.07	98.1566824331648	29.7370276026897
44...44	1	120.001902	430	39.6387818356149	1.08	98.1952441623207	29.7545064274609
45...45	1	96.8067188	440	25.8408155872687	1.08	98.1927931025461	29.7475978822885
46...46	1	132.5523406	450	51.118472844754	1.08	98.2534454370517	29.7853222864588
47...47	1	130.601536	460	37.8472229809293	1.08	98.310547097357	29.7995533556458
48...48	1	105.909109	470	37.0160955249855	1.08	98.3239602692946	29.8122921767744
49...49	1	104.8877914	480	43.2459105366902	1.08	98.3355469085368	29.836005536633
50...50	1	114.6385854	490	49.1826682291322	1.09	98.3643254407371	29.8701567505651
51...51	1	101.6269318	500	38.8616942939282	1.09	98.3700846752636	29.8860288380203
52...52	1	124.862679	510	33.9238769574876	1.09	98.4168500668342	29.8931565487342
53...53	1	107.864144	520	43.8299781133054	1.09	98.4335266668928	29.9177581755031
54...54	1	108.905307	530	40.4345122261367	1.09	98.4520117160245	29.9363226133683
55...55	1	104.07364	540	35.9813129544094	1.09	98.4619351551842	29.9469933818432
56...56	1	112.0940152	550	31.2897612516396	1.1	98.4859988445837	29.9493636693451
57...57	1	117.2786194	560	45.396573425732	1.1	98.5191720494476	29.9766314712099
58...58	1	105.49399	570	35.2994527673284	1.1	98.5314841729261	29.9860274487846
59...59	1	125.80185	580	44.9109140797296	1.1	98.5796225062484	30.0123732327757
60...60	1	108.207788	590	29.5444851653235	1.1	98.5966183853194	30.0115473050309
61...61	1	124.496494	600	20.4440197022865	1.11	98.6423374949658	29.994658465485
62...62	1	103.38151	610	22.9389044191783	1.11	98.6507032010647	29.9822034715815
63...63	1	108.526266	620	32.6118543141138	1.11	98.6681357920602	29.9868453971641
64...64	1	108.6532368	630	34.3877113911641	1.11	98.6857617426479	29.9946139161297
65...65	1	106.180208	640	21.1360127920552	1.11	98.6989911270386	29.9789764913741
66...66	1	101.550086	650	25.7355814688678	1.11	98.7040239511745	29.9714859441146
67...67	1	98.099638	660	30.911730604018	1.12	98.7029570739438	29.9731456875566
68...68	1	88.56934	670	24.0891021673609	1.12	98.6850689590737	29.9627590264441
69...69	1	116.6686948	680	44.729377949262	1.12	98.7168141061892	29.9888254323097
70...70	1	75.019152	690	23.5657764945567	1.12	98.6749823990291	29.9774873053233
71...71	1	92.5121056	700	42.1607265400111	1.12	98.6641035344236	29.9989934646079
72...72	1	121.675744	710	30.7696096068187	1.12	98.7047242589877	30.0003537755385
73...73	1	122.2044154	720	44.1772243707864	1.13	98.7462065028377	30.0253791428735
74...74	1	78.598126	730	22.3373040473292	1.13	98.7106406060983	30.011807960004
75...75	1	87.9823162	740	40.2723178494881	1.13	98.6917026989384	30.0299200692529
76...76	1	117.770584	750	30.1126922699902	1.13	98.725381218446	30.0300661808164
77...77	1	79.1608438	760	25.9061809795619	1.13	98.6908454065864	30.0227865952891
78...78	1	81.5411008	770	34.5979900495074	1.13	98.6605722475281	30.0308628591094
79...79	1	106.151558	780	38.4630898460306	1.14	98.6737955233488	30.0457476375506
80...80	1	119.2385686	790	44.950869874865	1.14	98.7100969762644	30.0720585329386
81...81	1	104.0515774	800	37.1798274893134	1.14	98.719525891399	30.0846053448651
82...82	1	94.4085282	810	36.6382680474438	1.14	98.7119160102138	30.0961740345431
83...83	1	93.817414	820	29.8048492333132	1.14	98.7032761125788	30.0956597807015
84...84	1	94.6036174	830	32.2186937148461	1.15	98.6960392922565	30.0994074134185
85...85	1	82.7107474	840	21.5737001728018	1.15	98.6678216543178	30.0843576212903
86...86	1	84.0740474	850	33.3383990652008	1.15	98.6420603581937	30.0901017368135
87...87	1	93.3896336	860	33.9962416173486	1.15	98.6327886428218	30.0969969528427
88...88	1	82.6052086	870	34.515493294299	1.15	98.6044963567798	30.1047965933396
89...89	1	87.789734	880	29.5239411815179	1.15	98.5854058671826	30.1037712528068
90...90	1	87.2848306	890	31.3600178380127	1.16	98.5654578084586	30.1059888107683
91...91	1	81.6826494	900	21.3713945528032	1.16	98.5356558518682	30.0905702860411
92...92	1	93.753211	910	34.2464340946014	1.16	98.5272137603379	30.0979063210077
93...93	1	91.8999726	920	37.1414449883942	1.16	98.515515188122	30.1103397520181
94...94	1	101.138747	930	33.8376720232028	1.16	98.5201457826707	30.1169193323732
95...95	1	79.8487054	940	35.7880728816068	1.16	98.4871864880853	30.1269301947725
96...96	1	101.8173612	950	37.2051079938364	1.17	98.4930649959616	30.1394247716464
97...97	1	93.3886468	960	31.49844501033	1.17	98.4840545490137	30.1418237482372
98...98	1	98.588907	970	40.4504155245613	1.17	98.4842396371884	30.160020732838
99...99	1	99.520819	980	38.2862681949809	1.17	98.4860694330628	30.1743653885523
100...100	1	86.181613	990	26.263577606198	1.17	98.4643492981412	30.1674619679303
101...101	1	78.4120942	1000	16.9036047391506	1.18	98.4289525548082	30.1440482746756
102...102	1	74.0523184	1010	26.026598637899	1.18	98.3859223091687	30.136780049368
103...103	1	81.7757972	1020	34.4387786223707	1.18	98.3566016999733	30.1443740450838
104...104	1	81.476528	1030	39.5279668692872	1.18	98.3268045707589	30.160938198348
105...105	1	81.8919772	1040	36.9213204563411	1.18	98.2977934015254	30.1728717945669
106...106	1	75.16003	1050	20.5673867899519	1.18	98.2569500415933	30.1559159516638
107...107	1	103.5482524	1060	49.4511369466917	1.19	98.2662903811492	30.189976359422
108...108	1	82.8684044	1070	29.1210531550346	1.19	98.2391096468489	30.1880894693878
109...109	1	76.6765108	1080	15.2368794725075	1.19	98.2010468068721	30.1616972187313
110...110	1	82.6625	1090	41.4832993023737	1.19	98.1736177745563	30.1816823945189
111...111	1	69.7974376	1100	13.7198734998605	1.19	98.1235274300293	30.1526235968231
112...112	1	75.5836496	1110	30.7913964726334	1.19	98.0837394726948	30.1537511747151
113...113	1	72.839485	1120	18.4497629941652	1.2	98.0391776819221	30.1330910014043
114...114	1	76.0431914	1130	40.8340696901292	1.2	98.0003498155816	30.1519806372185
115...115	1	64.9190852	1140	14.7439303017925	1.2	97.9419539380607	30.1247819605452
116...116	1	75.0010524	1150	31.8863389164388	1.2	97.9014580836246	30.1278915050393
117...117	1	84.8207034	1160	42.1708275620589	1.2	97.8783676075723	30.1491499976377
118...118	1	81.81387	1170	43.9099849198403	1.2	97.8500101537196	30.1734409683742
119...119	1	80.2842706	1180	33.2389571086873	1.21	97.8190026699531	30.1788522943059
120...120	1	85.1185794	1190	45.4279228627765	1.21	97.7965835644456	30.2057703359095
121...121	1	71.8683004	1200	22.7937590736136	1.21	97.7508143090803	30.1926864678384
122...122	1	75.3115682	1210	39.707164604438	1.21	97.7112039893821	30.2094816631369
123...123	1	69.852711	1220	28.8745664097016	1.21	97.6620274792508	30.2071252372703
124...124	1	89.3500222	1230	41.7805292373033	1.22	97.6473549191815	30.2275549001124
125...125	1	72.0370836	1240	24.6903672387343	1.22	97.6021470262968	30.2177805176563
126...126	1	81.8938126	1250	36.8328613438137	1.22	97.5744182806193	30.2294576241455
127...127	1	78.6767704	1260	41.8907063411813	1.22	97.5410596788883	30.250042352684
128...128	1	76.4534466	1270	24.430156947368	1.22	97.5038352956952	30.2397689450841
129...129	1	82.4581988	1280	43.8963982090257	1.22	97.4772763610161	30.2638759693806
130...130	1	80.3346668	1290	36.7352450995243	1.23	97.447015796919	30.2752993923817
131...131	1	73.2309084	1300	32.8489421770028	1.23	97.4042689171363	30.2798424511366
132...132	1	67.8863742	1310	21.4584331938496	1.23	97.3521631894803	30.2642706783964
133...133	1	87.4000918	1320	48.3922260715232	1.23	97.334595543603	30.2962705996552
134...134	1	80.7803806	1330	43.058922506384	1.23	97.3053736284333	30.3187995527121
135...135	1	75.7320336	1340	37.9005772215754	1.23	97.2672918278536	30.3321830966995
136...136	1	81.9396004	1350	36.6995346216485	1.24	97.2402350027382	30.3434229052167
137...137	1	79.3637948	1360	35.9192851436183	1.24	97.208679062398	30.3532655570055
138...138	1	81.529514	1370	44.8442105651846	1.24	97.1810018072128	30.3788453363668
139...139	1	95.8300574	1380	54.1768231658579	1.24	97.1786170862822	30.4208541233562
140...140	1	70.5975132	1390	23.9720544019816	1.24	97.1316954554149	30.4094705404412
141...141	1	75.2415136	1400	32.9068939415788	1.25	97.0930543577002	30.4138790548298
142...142	1	70.4676676	1410	23.3434349608137	1.25	97.0460545575983	30.4013981296859
143...143	1	73.650328	1420	33.341757771766	1.25	97.004755834637	30.4065885262297
144...144	1	70.3022962	1430	31.0155416655286	1.25	96.9576199835609	30.4076634655754
145...145	1	80.9611744	1440	50.6462550727517	1.25	96.9293826568467	30.4433891347848
146...146	1	65.3262682	1450	19.3714555727252	1.25	96.8735960470377	30.4238446801298
147...147	1	71.7827514	1460	26.4595940437866	1.26	96.8293050591347	30.4168468855379
148...148	1	71.73929	1470	37.1450756391902	1.26	96.7850155356411	30.4287237235849
149...149	1	64.319895	1480	20.4345780847776	1.26	96.7277072910945	30.4110818071881
150...150	1	82.1740436	1490	44.7209422961051	1.26	96.702016799142	30.4363419316169
151...151	1	67.369426	1500	19.6501114320618	1.26	96.6502381746068	30.4173018071693
152...152	1	67.361008	1510	31.0520148924628	1.26	96.598536091333	30.4184222186173
153...153	1	85.2301832	1520	47.2637200220017	1.27	96.5784683898479	30.4481579605474
154...154	1	69.2579738	1530	26.8910996466031	1.27	96.530241567977	30.4418789520497
155...155	1	73.75493	1540	37.6300455473303	1.27	96.4900380171068	30.4545676839037
156...156	1	75.5615798	1550	44.8265175607935	1.27	96.4530945780651	30.4799374100765
157...157	1	80.5658714	1560	39.2477034314689	1.27	96.425050053479	30.495414490432
158...158	1	69.3163896	1570	28.1986086184227	1.27	96.3771971665355	30.4913601111345
159...159	1	58.8633814	1580	10.3528800344389	1.28	96.3109768386158	30.4558111613081
160...160	1	59.4409074	1590	17.6172723930131	1.28	96.2458928678503	30.4331482508609
161...161	1	69.2166572	1600	33.6424934244938	1.28	96.1981801835293	30.4388134674075
162...162	1	57.3467188	1610	12.0182066281932	1.28	96.1295986100368	30.4062969504804
163...163	1	61.7209686	1620	24.3284301969637	1.28	96.0688596338496	30.3955681477381
164...164	1	75.522246	1630	42.3295043436978	1.29	96.0325902364377	30.4166342310496
165...165	1	79.1824978	1640	45.920241961015	1.29	96.0028460309012	30.444001588031
166...166	1	80.2060036	1650	43.235884547955	1.29	95.9749610486754	30.4665821404757
167...167	1	81.594848	1660	44.99931674716	1.29	95.9495769126672	30.4922356878838
168...168	1	68.9791944	1670	33.0786260688947	1.29	95.9019681174109	30.4968012490153
169...169	1	66.9558546	1680	25.4596801268167	1.29	95.850871712261	30.4879095965489
170...170	1	56.9740248	1690	10.1161961651342	1.3	95.7822453275968	30.4519489373584
171...171	1	63.537758	1700	22.1559938026072	1.3	95.7253265503195	30.4373047094065
172...172	1	57.8598986	1710	11.0650939417099	1.3	95.6584855477594	30.4031083973718
173...173	1	60.185816	1720	21.5260093639488	1.3	95.5958683023088	30.3874383196429
174...174	1	56.1221814	1730	12.2704628652287	1.3	95.5261883607337	30.3554577804471
175...175	1	70.0347298	1740	35.5447525583374	1.3	95.4811901991084	30.3646180536649
176...176	1	59.1365994	1750	16.0519474745646	1.31	95.4170338164092	30.3393529687945
177...177	1	74.7271672	1760	33.6880969921426	1.31	95.3805115452416	30.3452642556848
178...178	1	62.7156776	1770	16.5957585749031	1.31	95.3228507615784	30.3209932836092
179...179	1	69.8292294	1780	35.3450891344681	1.31	95.2778487821228	30.3298619435401
180...180	1	54.4828612	1790	7.85091717708451	1.31	95.2058364474677	30.2901815467768
181...181	1	61.3239346	1800	19.4349797320603	1.32	95.1460272650362	30.2710196724348
182...182	1	66.7885894	1810	24.15936509146	1.32	95.0959700049037	30.2602312265725
183...183	1	66.4942364	1820	35.9430157425386	1.32	95.0454815078077	30.2702626202459
184...184	1	62.6417228	1830	28.8695281407734	1.32	94.9882815806977	30.2677900086317
185...185	1	66.5496982	1840	35.5522925761174	1.32	94.938081080467	30.2771183450262
186...186	1	56.2825826	1850	10.0088768885349	1.32	94.8698454256029	30.2413403371595
187...187	1	59.435472	1860	15.6218473036952	1.33	94.8072957814271	30.2155336416017
188...188	1	60.6499742	1870	21.6580627921886	1.33	94.7470004211775	30.2004277795551
189...189	1	59.2704828	1880	9.33910897740002	1.33	94.6843763830112	30.1636028566916
190...190	1	59.532422	1890	14.7969524094185	1.33	94.6223252720086	30.1364772601386
191...191	1	58.9870332	1900	21.0241585905123	1.33	94.5594209612018	30.1203919668118
192...192	1	54.2011428	1910	7.86479442117575	1.33	94.4881795169632	30.0811058281611
193...193	1	56.6754428	1920	15.0937759760435	1.34	94.4214315262889	30.0546498178308
194...194	1	49.0409606	1930	4.62342644303938	1.34	94.3413247814941	30.0097579848656
195...195	1	51.1579988	1940	7.44730701275036	1.34	94.2650964920298	29.9699301808548
196...196	1	48.4834328	1950	4.58688167919985	1.34	94.1842815517085	29.9251233873832
197...197	1	47.5256316	1960	5.50202784016319	1.34	94.1019185332589	29.8820111269292
198...198	1	52.1271904	1970	12.7533963847687	1.34	94.0278236910113	29.8517752668371
199...199	1	49.9956526	1980	6.75743470660322	1.35	93.9500969988824	29.8110085579929
200...200	1	48.3325378	1990	7.14403772699275	1.35	93.8695717399259	29.7709962529073
201...201	1	55.4118214	2000	17.6301181034519	1.35	93.8016851550363	29.7495648704722
202...202	1	65.252277	2010	26.412731848129	1.35	93.751289024136	29.7436746091795
203...203	1	51.659076	2020	12.7811219384657	1.35	93.6769867946141	29.7137318860185
204...204	1	57.0442666	2030	19.9205344883515	1.36	93.6123217986837	29.6964446884939
205...205	1	53.055394	2040	8.63072232555445	1.36	93.5407296931255	29.6592589473413
206...206	1	49.568597	2050	9.17597575964491	1.36	93.4631089822815	29.6231013424204
207...207	1	52.5091504	2060	11.5638005706641	1.36	93.3908160280321	29.5912226120201
208...208	1	51.9915194	2070	12.1038092939575	1.36	93.3177369519015	29.5603533916882
209...209	1	49.671884	2080	11.1696064851286	1.36	93.2406921982353	29.5278895842626
210...210	1	49.3213926	2090	10.4858196537892	1.37	93.1631647496947	29.4942760451091
211...211	1	53.581009	2100	8.8308272616247	1.37	93.0932933361913	29.4578004073625
212...212	1	48.200045	2110	7.70684874493113	1.37	93.0140466489253	29.4194050822743
213...213	1	56.3593032	2120	18.0285878773784	1.37	92.9493427769942	29.3992977262198
214...214	1	52.7745916	2130	10.5816201234395	1.37	92.8784252991884	29.3660802900278
215...215	1	51.1666862	2140	13.9682995630364	1.37	92.8047946917759	29.3388997415247
216...216	1	54.6111574	2150	14.1693540420397	1.38	92.7373743258593	29.3121220792132
217...217	1	48.2829294	2160	4.71326227525048	1.38	92.6589022253723	29.2686995552874
218...218	1	49.9424798	2170	10.6830379252162	1.38	92.5834981257688	29.2358916795061
219...219	1	50.8308794	2180	7.58752920994781	1.38	92.5097953566148	29.1976774474328
220...220	1	48.2072626	2190	9.00986721674619	1.38	92.4315914152969	29.1620414187819
221...221	1	48.0706324	2200	9.46640285808938	1.39	92.3532843384826	29.1272741838999
222...222	1	51.8022896	2210	12.4975658610031	1.39	92.281702706111	29.0979190059248
223...223	1	46.8782258	2220	8.5917701175665	1.39	92.2015553505839	29.0617210378959
224...224	1	48.0759748	2230	7.74743860760308	1.39	92.1236637697356	29.024096532282
225...225	1	50.913035	2240	12.5380974196912	1.39	92.0509177348375	28.9949950334071
226...226	1	46.9588024	2250	7.62715513476832	1.39	91.9713200025607	28.9572759868076
227...227	1	54.6447474	2260	16.6448066909872	1.4	91.9054302009675	28.9355417073799
228...228	1	46.6773126	2270	7.2427336790916	1.4	91.8255923940814	28.8972490188921
229...229	1	49.5113334	2280	11.6579364985958	1.4	91.7508982034475	28.8668177523073
230...230	1	47.411891	2290	7.88704649897377	1.4	91.6726298765218	28.8297837342079
231...231	1	46.6994988	2300	8.82158846587565	1.4	91.5932421782402	28.7944647663909
232...232	1	51.1396926	2310	13.0630929350001	1.4	91.5218325585081	28.7666953545085
233...233	1	49.0591316	2320	10.0727501121209	1.41	91.4468763343977	28.7336963337805
234...234	1	52.4843622	2330	11.3788305061929	1.41	91.3780987278057	28.7030610896012
235...235	1	46.8226332	2340	8.30626630005306	1.41	91.2994483032199	28.6670561561686
236...236	1	47.2269272	2350	8.34116953045942	1.41	91.2216503842381	28.6311763916043
237...237	1	46.817851	2360	9.19114813736393	1.41	91.1432676845307	28.5968603664423
238...238	1	46.4279084	2370	8.28103613075023	1.42	91.0643350114777	28.5609983642611
239...239	1	47.0068328	2380	10.5359099024648	1.42	90.98656360422	28.5291800262879
240...240	1	46.5058198	2390	10.0524054951636	1.42	90.9080450802938	28.4965643607431
241...241	1	43.212387	2400	7.6020767786207	1.42	90.8238515091017	28.4596808875178
242...242	1	42.7168508	2410	8.40059948397688	1.42	90.7389318255905	28.4242720942194
243...243	1	45.942419	2420	10.2636946789799	1.42	90.6598558982726	28.3922145877495
244...244	1	45.6361574	2430	8.8624340621002	1.43	90.5803789371106	28.3577401296283
245...245	1	50.213379	2440	16.4390162856949	1.43	90.5091220969745	28.3367008995419
246...246	1	46.4580644	2450	9.63510443015234	1.43	90.4313620657354	28.3036883726762
247...247	1	49.4325366	2460	6.94642180297056	1.43	90.3589899113387	28.265987990382
248...248	1	48.9236682	2470	11.189634006224	1.43	90.2858472428279	28.2358443822899
249...249	1	44.9813208	2480	9.19493692635851	1.43	90.2058745571389	28.2022328951656
250...250	1	46.4844202	2490	10.3636303504299	1.44	90.1286963499772	28.1707437468077
251...251	1	47.6111162	2500	11.5506753731799	1.44	90.0536432517424	28.1414055855127
252...252	1	45.0602744	2510	9.43673434859874	1.44	89.9742198292328	28.1083876309903
253...253	1	46.4118928	2520	12.5405846418151	1.44	89.8973225176189	28.0809069549282
254...254	1	47.269216	2530	9.6375942076373	1.44	89.8220743154695	28.048350356963
255...255	1	46.86629	2540	9.28280444855952	1.44	89.7462476882578	28.0152249449447
256...256	1	44.3324784	2550	8.82988662914509	1.45	89.6660821643597	27.9813585048462
257...257	1	44.4379884	2560	10.05934190864	1.45	89.5862443995506	27.9497221119138
258...258	1	43.6836816	2570	8.94694073021344	1.45	89.5052160450942	27.9161779258913
259...259	1	42.7627656	2580	10.3713248345382	1.45	89.4227050999131	27.8852073114318
260...260	1	47.8461444	2590	14.4227807350898	1.45	89.3493131127994	27.8614430985874
261...261	1	45.9364236	2600	9.56813158894736	1.46	89.2726795920354	27.8291512865668
262...262	1	43.4256376	2610	9.43649891499282	1.46	89.1917492443002	27.7966841155667
263...263	1	43.8945144	2620	9.39315113871348	1.46	89.1117894299236	27.7641977378494
264...264	1	43.0165902	2630	10.0553107988643	1.46	89.0304210288117	27.7329375667303
265...265	1	44.6900778	2640	12.1012158538099	1.46	88.9521503435004	27.7053440597348
266...266	1	43.261156	2650	9.38760253969524	1.46	88.8714954549859	27.6730091232475
267...267	1	44.412835	2660	8.31976259769797	1.47	88.7930159131412	27.6388462873684
268...268	1	44.0484608	2670	10.2266751568299	1.47	88.7140317028798	27.6081098864319
269...269	1	41.5910356	2680	10.2596797231676	1.47	88.6308490089647	27.5774860026485
270...270	1	43.5574722	2690	10.6441090294066	1.47	88.5512843544034	27.54759478116
271...271	1	43.8281082	2700	7.82537177771582	1.47	88.4723378828158	27.5127806187532
272...272	1	43.399606	2710	11.677724144013	1.47	88.3927743666943	27.4848281801394
273...273	1	41.1857884	2720	10.0459184137137	1.48	88.3094434117663	27.4540445794926
274...274	1	40.9756186	2730	9.77511396905181	1.48	88.2258885577297	27.4228372880355
275...275	1	41.8410626	2740	10.2873447936819	1.48	88.144008900258	27.3925892871628
276...276	1	39.9296488	2750	9.77892049914778	1.48	88.0588997032584	27.3614971975105
277...277	1	40.76729	2760	9.75695479052314	1.48	87.9754193683894	27.3304212179748
278...278	1	41.4403138	2770	10.164836990057	1.49	87.8932744335821	27.3001200984198
279...279	1	40.9297692	2780	12.4517644414225	1.49	87.8103732769473	27.2739094088223
280...280	1	42.5229124	2790	9.9364491533007	1.49	87.7304307158229	27.2433048893951
281...281	1	41.843853	2800	10.124560993126	1.49	87.649430578637	27.2130864535676
282...282	1	41.2819318	2810	11.0162213153499	1.49	87.5675815075362	27.1844953412318
283...283	1	40.5640218	2820	9.01612119614556	1.49	87.48460964574	27.1524240717789
284...284	1	41.4671892	2830	11.3991362111273	1.5	87.4033785416875	27.1246159731722
285...285	1	40.5132822	2840	11.0251153807297	1.5	87.3206069682688	27.0961967311732
286...286	1	38.4991118	2850	11.1380105292302	1.5	87.2344260412286	27.0680269408785
287...287	1	39.2144946	2860	11.7671673296816	1.5	87.1496600545715	27.0410174799585
288...288	1	39.85388	2870	12.6114682378611	1.5	87.0661723580939	27.0155460779425
289...289	1	38.4155572	2880	12.9137410524662	1.5	86.980293072731	26.9906532182329
290...290	1	38.654798	2890	11.0094060412169	1.51	86.8949876974923	26.9624427201269
291...291	1	39.8289734	2900	13.0017091112491	1.51	86.8119055892884	26.9377988832181
292...292	1	40.3572928	2910	10.6440507307274	1.51	86.7299027423524	26.909036750557
293...293	1	41.5495918	2920	10.5838566311841	1.51	86.6501493249784	26.8802191334001
294...294	1	38.2862106	2930	11.4311375033577	1.51	86.5647760880411	26.8529480272571
295...295	1	37.8834512	2940	11.9092884862596	1.51	86.4788425930931	26.8265691048546
296...296	1	38.764731	2950	10.2094268450412	1.52	86.3946164472977	26.797236108809
297...297	1	41.4661712	2960	16.0904889761073	1.52	86.315307629562	26.778336290393
298...298	1	41.0906556	2970	13.8703126020781	1.52	86.2354759401894	26.7555507234233
299...299	1	40.0380614	2980	14.4147162292276	1.52	86.1539271060496	26.7337663730364
300...300	1	37.3289096	2990	12.032074388066	1.52	86.0677399612905	26.707814577829
301...301	1	38.4200916	3000	11.9593994058882	1.53	85.9836311380579	26.6817803056808
302...302	1	37.351082	3010	11.6410868203585	1.53	85.8977837432864	26.6552300965276
303...303	1	37.783278	3020	11.5021139569164	1.53	85.8128508117007	26.628481436087
304...304	1	38.8666384	3030	14.0344962030969	1.53	85.7299801807886	26.6062502176704
305...305	1	39.4162474	3040	10.2188014778088	1.53	85.6482260187748	26.5773226823838
306...306	1	38.461255	3050	11.3406561857932	1.53	85.5649303947346	26.5504265367587
307...307	1	37.6720666	3060	11.8957404653234	1.54	85.4803887110722	26.5245577175682
308...308	1	37.2762396	3070	11.8873178791857	1.54	85.3952975387667	26.4987196949056
309...309	1	36.9435392	3080	12.1876435067735	1.54	85.3097692804459	26.473457424494
310...310	1	37.0980868	3090	12.3109958574278	1.54	85.2246648100479	26.4484574923368
311...311	1	37.4328438	3100	11.7496269586905	1.54	85.1403014896418	26.4225107482351
312...312	1	37.8090824	3110	11.7726822034948	1.54	85.0567512352912	26.3966505036724
313...313	1	37.7498902	3120	12.5750265869495	1.55	84.9732439783886	26.3722522266791
314...314	1	37.2658608	3130	12.5044063343013	1.55	84.8890297097595	26.3477723574957
315...315	1	37.1028968	3140	11.944279565397	1.55	84.8046764301306	26.3223469509783
316...316	1	36.8895916	3150	12.3631048815958	1.55	84.7200955213396	26.2977057469724
317...317	1	37.075054	3160	12.3541969500698	1.55	84.6359912997662	26.2730923157333
318...318	1	37.126812	3170	12.2396258143135	1.56	84.5521269055918	26.2483200888994
319...319	1	37.2656288	3180	11.8495697333976	1.56	84.4686555938432	26.22290305385
320...320	1	36.8785942	3190	12.3939099567984	1.56	84.384648424569	26.1984917685948
321...321	1	36.9364064	3200	12.5948283221701	1.56	84.3008915984003	26.1744782408871
322...322	1	36.5611452	3210	12.5561956118792	1.56	84.216620201404	26.1504389070318
323...323	1	37.4872684	3220	13.8911076346106	1.56	84.1341323782771	26.1287984281749
324...324	1	37.0523788	3230	12.1614512944238	1.57	84.0510224867002	26.1041429169062
325...325	1	36.7841284	3240	12.4224140801964	1.57	83.9675857804572	26.0799915862147
326...326	1	35.9123284	3250	13.0871926480689	1.57	83.8827574355667	26.0570563718491
327...327	1	50.5971462	3260	33.9427717096705	1.57	83.82400084027	26.0709764342283
328...328	1	40.135497	3270	15.0720052822345	1.57	83.7468807981866	26.0515607746484
329...329	1	40.0791442	3280	14.5612661777431	1.57	83.6697974149594	26.031277818608
330...330	1	38.2859112	3290	12.6948352540841	1.58	83.5896846414114	26.0077359958992
331...331	1	36.3934268	3300	13.4074269029778	1.58	83.5063726240391	25.9854936144466
332...332	1	38.1141722	3310	13.5640648682463	1.58	83.4262451740407	25.9635669970658
333...333	1	34.9312994	3320	14.0759959592341	1.58	83.3406406801766	25.9425827586936
334...334	1	36.5904778	3330	12.9383469444124	1.58	83.2581161208118	25.9196273556676
335...335	1	35.9441168	3340	13.1777297882212	1.58	83.1745962632287	25.8971350386906
336...336	1	35.422781	3350	13.5108116974458	1.59	83.0903035619697	25.8752703902506
337...337	1	35.9544492	3360	14.1927600849024	1.59	83.0070981703334	25.8546481302235
338...338	1	35.0949022	3370	14.1206999395017	1.59	82.9225223610301	25.8339350707518
339...339	1	34.5444852	3380	14.5011190460095	1.59	82.8371242371801	25.8139300998344
340...340	1	35.877729	3390	14.3470040532403	1.59	82.754230335614	25.7936883945447
341...341	1	37.0868444	3400	11.351806226043	1.6	82.6736171212528	25.7681952221378
342...342	1	34.7463698	3410	14.2261371654324	1.6	82.5890147429276	25.7478208919406
343...343	1	34.7802922	3420	13.1047807088191	1.6	82.504621587512	25.7255030804965
344...344	1	33.3757324	3430	11.3095647713381	1.6	82.4178980408438	25.7000557048404
345...345	1	33.4640532	3440	13.2844165511206	1.6	82.3314834868441	25.6781393073934
346...346	1	34.2850798	3450	7.0995007996871	1.6	82.2466707707155	25.6453438290038
347...347	1	41.4745966	3460	26.5696895364401	1.61	82.1746988833886	25.6469755072164
348...348	1	42.6488638	3470	29.9964412026448	1.61	82.1049268885371	25.6546532930865
349...349	1	34.7398044	3480	15.3524913008027	1.61	82.0213167870569	25.6364676585017
350...350	1	35.1185428	3490	14.5230844145038	1.61	81.9385228347408	25.6168500358292
351...351	1	32.8405014	3500	13.28945518237	1.61	81.8518537766036	25.595089409433
352...352	1	33.5822138	3510	13.8658333278497	1.61	81.7666469981806	25.5743846325899
353...353	1	33.205913	3520	13.7420653947141	1.62	81.6809263732942	25.55349792608
354...354	1	33.8411308	3530	15.3537449761596	1.62	81.5964783669865	25.5354930665038
355...355	1	33.8864018	3540	14.6806517467833	1.62	81.5122593439203	25.5163318285167
356...356	1	32.1738294	3550	13.6338495624912	1.62	81.4251659106566	25.495356572972
357...357	1	30.9512812	3560	12.4616942560336	1.62	81.336068144177	25.4723492255458
358...358	1	31.6525958	3570	13.6188464669035	1.63	81.2483656334194	25.4514251253541
359...359	1	31.5730438	3580	13.357192681246	1.63	81.1606775101477	25.4300760830873
360...360	1	30.9346148	3590	13.7484884345309	1.63	81.0720172052755	25.4094554517571
361...361	1	30.818619	3600	13.2413972066509	1.63	80.983308647102	25.3879760903359
362...362	1	30.58618	3610	13.1099866722528	1.63	80.8943463723498	25.3663026756527
363...363	1	29.5628418	3620	12.9043635915524	1.63	80.8037347137932	25.344304548408
364...364	1	33.3076908	3630	13.2900987148407	1.64	80.7198935065314	25.3230261621175
365...365	1	31.6031162	3640	13.4264157731453	1.64	80.6331913400592	25.3020259672561
366...366	1	30.3024638	3650	13.7752757306532	1.64	80.5443462782056	25.2816786588067
367...367	1	31.0934914	3660	12.8254488711354	1.64	80.4570543896297	25.2596906097552
368...368	1	29.8062272	3670	13.3818934034464	1.64	80.3676442798511	25.2387236243954
369...369	1	30.689069	3680	13.5485538874317	1.64	80.2799504135142	25.2180878437476
370...370	1	31.2443528	3690	15.0606986300552	1.65	80.1933915474709	25.2001577657005
371...371	1	26.9343766	3700	10.27274432849	1.65	80.0993773992847	25.1738075213277
372...372	1	30.3017062	3710	12.0083906749449	1.65	80.0114733018456	25.1505675975035
373...373	1	27.8591528	3720	11.0523926974413	1.65	79.9194127184354	25.1256811457823
374...374	1	28.7465032	3730	10.485359203847	1.65	79.8290810158433	25.0998376825133
375...375	1	28.4875644	3740	10.6155614386386	1.65	79.7384516837765	25.0742696750219
376...376	1	28.2160434	3750	11.4668916479166	1.66	79.6475030372032	25.0502495902432
377...377	1	26.1780996	3760	8.18384004242353	1.66	79.5531175059813	25.0204765813327
378...378	1	26.7770502	3770	9.39395364608522	1.66	79.4599558690775	24.9928922513499
379...379	1	25.0844216	3780	8.73695228576949	1.66	79.363970812998	24.9641968586481
380...380	1	26.592097	3790	10.7502469949402	1.66	79.2708165785531	24.939106038059
381...381	1	26.433322	3800	8.06815900134151	1.67	79.1775465086881	24.9093250194593
382...382	1	24.6039122	3810	7.99404920800349	1.67	79.081211761453	24.8794657505953
383...383	1	26.3713944	3820	7.48678726623846	1.67	78.988167070612	24.8487637585664
384...384	1	28.8114598	3830	9.53633379520695	1.67	78.8995938891987	24.8217338733708
385...385	1	26.4808274	3840	8.4306309170333	1.67	78.8070629686529	24.7927998875696
386...386	1	25.4959442	3850	7.1804996314413	1.67	78.7129568454955	24.7617102136841
387...387	1	32.7347412	3860	20.9956795018671	1.68	78.6317949467391	24.7550623218716
388...388	1	25.503694	3870	8.14055983751403	1.68	78.5380118912286	24.7257339856238
389...389	1	27.6967424	3880	12.7555347038514	1.68	78.4482656079254	24.7046038898043
390...390	1	25.352432	3890	9.90553839922104	1.68	78.3545395115301	24.678480208444
391...391	1	24.2009038	3900	8.89321937194317	1.68	78.2589461563465	24.650615670339
392...392	1	24.3667868	3910	8.10317174223694	1.68	78.1638143657793	24.6214057075356
393...393	1	24.5949492	3920	6.86172694109181	1.69	78.069253262221	24.5900558774095
394...394	1	26.6830742	3930	13.6752572756856	1.69	77.9785450908843	24.5707888013253
395...395	1	23.5033428	3940	7.59113262639359	1.69	77.8823840983143	24.5408158866299
396...396	1	25.8754958	3950	9.89248245249675	1.69	77.7905802354753	24.514958281274
397...397	1	23.6292802	3960	8.97429038515251	1.69	77.6949733510349	24.4875255047583
398...398	1	24.2275134	3970	9.17907980410724	1.7	77.6005912505036	24.460502652683
399...399	1	24.9732368	3980	9.89853360230591	1.7	77.50769212526	24.4347974999021
400...400	1	23.8030138	3990	8.79323607916302	1.7	77.4128912809082	24.4071866236078
401...401	1	25.8954646	4000	10.8347786770047	1.7	77.3219514279852	24.3832282688918
402...402	1	24.0014098	4010	8.44226560580359	1.7	77.2278286713603	24.3550888820196
403...403	1	30.1894056	4020	9.88324252246986	1.7	77.1447952678804	24.3295428160716
404...404	1	26.3309618	4030	9.50135573310031	1.71	77.0550974153334	24.3033677285465
405...405	1	23.911035	4040	8.6483175634033	1.71	76.9612861842384	24.2757330415825
406...406	1	25.1578938	4050	9.63517530660933	1.71	76.8698415374877	24.2498891620856
407...407	1	23.9946978	4060	9.08574909160721	1.71	76.7765050083836	24.2231210419259
408...408	1	24.1109984	4070	9.45736654023779	1.71	76.6835385359946	24.1970561619582
409...409	1	24.812729	4080	10.1856537209824	1.71	76.5919748827978	24.1723228831568
410...410	1	23.0851142	4090	7.70830213766577	1.72	76.4975232311071	24.1432601810465
411...411	1	22.5618058	4100	8.31074200029174	1.72	76.4023145507344	24.1153122230929
412...412	1	23.113292	4110	9.18441451785518	1.72	76.3082474323748	24.0889558282028
413...413	1	23.4128878	4120	8.90088488691993	1.72	76.2148752176663	24.06214546467
414...414	1	22.9563038	4130	8.46033463831607	1.72	76.12086185241	24.0346047571213
415...415	1	22.7838006	4140	7.97918573348066	1.73	76.02670993493	24.0062633290125
416...416	1	22.7234384	4150	8.33250004772021	1.73	75.9326176639063	23.9785956091868
417...417	1	23.768333	4160	8.78959722388742	1.73	75.8405359610574	23.9517836085066
418...418	1	22.8161736	4170	8.06897934888055	1.73	75.7469360274986	23.923746884306
419...419	1	23.0557656	4180	8.21035893705874	1.73	75.6539242526928	23.8960092180267
420...420	1	23.4913354	4190	9.11022478042204	1.73	75.5618455433324	23.8699089807141
421...421	1	23.1516902	4200	8.09799984535189	1.74	75.4693298233971	23.8420680113666
422...422	1	23.6861948	4210	8.59354937363397	1.74	75.3779209354476	23.8151509440449
423...423	1	22.5906298	4220	8.00974228819047	1.74	75.2847394859587	23.7872508405041
424...424	1	22.312801	4230	8.16763259566553	1.74	75.1912320923383	23.7596786988539
425...425	1	23.12194	4240	8.0146521632413	1.74	75.0993180727579	23.7318851833453
426...426	1	22.5204086	4250	8.98585123508248	1.74	75.0065044638033	23.7058551145929
427...427	1	22.32484	4260	8.44891387739995	1.75	74.9135094691629	23.6789231794875
428...428	1	23.050632	4270	9.71837261871845	1.75	74.8219598178492	23.6542796656997
429...429	1	22.0090336	4280	8.12890833442285	1.75	74.7287331166703	23.6268738910638
430...430	1	21.1593196	4290	6.89943519391814	1.75	74.6341710451493	23.5973461969823
431...431	1	22.9608678	4300	9.17758168092225	1.75	74.5429560350078	23.5718920672099
432...432	1	21.7781424	4310	7.33888131389916	1.75	74.4498142633662	23.5432371497283
433...433	1	21.6359686	4320	7.80412985942541	1.76	74.356585939159	23.51545408302
434...434	1	23.8152522	4330	8.04281531261474	1.76	74.2673691099637	23.4881413932222
435...435	1	21.669797	4340	6.22569992136089	1.76	74.1745225572541	23.4576692988324
436...436	1	20.4563804	4350	6.28654419327748	1.76	74.0796979462086	23.4273583983813
437...437	1	22.0855998	4360	8.16622711361368	1.76	73.9879166608667	23.4004190668989
438...438	1	20.5814466	4370	6.84095753029551	1.77	73.8936422212182	23.3711878903118
439...439	1	19.7835582	4380	5.92203159049694	1.77	73.79812574457	23.3403862022274
440...440	1	20.3531078	4390	6.71125102084784	1.77	73.7037832592309	23.311032035976
441...441	1	19.6855698	4400	6.04604263261947	1.77	73.6084289548016	23.2805554439136
442...442	1	20.0683972	4410	6.64971673180916	1.77	73.5139187487031	23.2511982705471
443...443	1	19.0569342	4420	5.66501908773097	1.77	73.4177899145483	23.220154706235
444...444	1	19.90674	4430	6.58207462216614	1.78	73.3233308679206	23.1907847502173
445...445	1	18.9401558	4440	5.24300652685853	1.78	73.2273323241114	23.1591028822149
446...446	1	19.2159296	4450	5.5806482048636	1.78	73.1319900421624	23.1280729533934
447...447	1	20.8160678	4460	8.33342946019525	1.78	73.0396406648594	23.1019570778538
448...448	1	19.6624162	4470	5.00437776769122	1.78	72.9454178502701	23.070010777218
449...449	1	18.9575894	4480	6.13851532162642	1.78	72.8501171822202	23.0401228770316
450...450	1	18.4534088	4490	5.55058896102294	1.79	72.7540947490653	23.009249913367
451...451	1	19.2112424	4500	5.73160679729055	1.79	72.6595795639831	22.9787509846537
452...452	1	18.2587092	4510	6.09367213785437	1.79	72.5635497839937	22.9489450202287
453...453	1	18.8726184	4520	6.94793878369731	1.79	72.4687732060873	22.9206996429356
454...454	1	17.9221146	4530	5.86866208817034	1.79	72.3724860770386	22.8905989588142
455...455	1	18.0821924	4540	6.40440821232011	1.8	72.2766514897888	22.8614971216624
456...456	1	22.18956	4550	9.97040796040658	1.8	72.1882365003981	22.8387414479444
457...457	1	20.1106247	4560	6.33066173766032	1.8	72.0963077946605	22.809600971845
458...458	1	27.1261444	4570	20.8496002705185	1.8	72.0169253350053	22.8061411294773
459...459	1	20.179631	4580	6.68198936138224	1.8	71.9254208436814	22.7776783726051
460...460	1	19.077874	4590	5.743778929476	1.8	71.8321330293059	22.747609706333
461...461	1	18.3290537	4600	5.46387385700784	1.81	71.7376880525552	22.7171000225743
462...462	1	20.560178	4610	7.56684201826951	1.81	71.6473482289849	22.6903564073857
463...463	1	21.1822244	4620	9.35956773790213	1.81	71.5582659274333	22.6668245650742
464...464	1	18.6587412	4630	5.50459701559221	1.81	71.4648863603946	22.6365293708121
465...465	1	19.4656646	4640	5.8487560365887	1.81	71.3730960307204	22.6068951725169
466...466	1	17.8052436	4650	5.18376845584853	1.81	71.2785367148674	22.5761394325052
467...467	1	17.9698354	4660	4.98565935100101	1.82	71.1844348590601	22.5450882761389
468...468	1	17.8083668	4670	5.93225817420678	1.82	71.0902140857873	22.5157628920225
469...469	1	18.2406548	4680	5.42936074695739	1.82	70.9969227189986	22.4856015466649
470...470	1	18.2826536	4690	5.61964119264569	1.82	70.9038701698035	22.4558293306825
471...471	1	17.8984874	4700	5.33316944444842	1.82	70.810303739495	22.4256039822514
472...472	1	16.9552476	4710	5.56166264810005	1.82	70.7152374444561	22.3958353302935
473...473	1	16.3544236	4720	5.08730143029296	1.83	70.6192783732391	22.3652818723941
474...474	1	16.9040868	4730	5.0577251859604	1.83	70.5244589706385	22.3347301394966
475...475	1	16.503452	4740	5.11039076771038	1.83	70.4290997350328	22.3043253038889
476...476	1	16.4990712	4750	4.82460149038485	1.83	70.3339010968421	22.2734696572631
477...477	1	16.3754764	4760	5.20453358084529	1.83	70.2386523330348	22.2433391434477
478...478	1	16.3554908	4770	5.83775519680816	1.84	70.1435364256508	22.2143795954395
479...479	1	16.4728982	4780	5.1584776046188	1.84	70.0487956697361	22.1842720897187
480...480	1	16.7858516	4790	5.92405535589112	1.84	69.9547745857648	22.1555691475584
481...481	1	16.5923125	4800	6.31716967037031	1.84	69.8605778300971	22.1276108077928
482...482	1	17.0202968	4810	6.31660102026475	1.84	69.7673028415179	22.099700816994
483...483	1	15.6080302	4820	5.11995445732095	1.84	69.6716995358842	22.0697277431023
484...484	1	16.3869562	4830	5.11716320666726	1.85	69.5776399713019	22.0398026512463
485...485	1	16.2597294	4840	4.92875759510961	1.85	69.4835218590842	22.0095978056044
486...486	1	18.0012372	4850	7.01111374234149	1.85	69.392644039739	21.983122105581
487...487	1	16.9077748	4860	6.11824802866611	1.85	69.299996432961	21.9551170321883
488...488	1	15.6298944	4870	5.48518651511111	1.85	69.2052566235471	21.9260438980011
489...489	1	15.7769734	4880	4.62274442054666	1.85	69.1109436787571	21.8954996800356
490...490	1	16.1149072	4890	5.97710430150401	1.86	69.0173937467557	21.8674001294998
491...491	1	15.2521224	4900	5.60649847747168	1.86	68.9224859420836	21.8386959783047
492...492	1	15.453761	4910	5.53661174137626	1.86	68.8281016085583	21.8099191305784
493...493	1	15.8825642	4920	6.7077854185101	1.86	68.7346408187815	21.7832604655968
494...494	1	15.1549776	4930	5.24550736412078	1.86	68.6400606542294	21.7540676092836
495...495	1	14.7690086	4940	5.29239397811702	1.87	68.5449661228009	21.7250090503583
496...496	1	15.2336324	4950	5.85767846864244	1.87	68.4508596202011	21.6969996406818
497...497	1	15.9433478	4960	6.16192578131108	1.87	68.3581720441725	21.6695767389001
498...498	1	14.9277236	4970	4.75977734162485	1.87	68.2638552772808	21.6397271371396
499...499	1	15.1746528	4980	4.75345894982219	1.87	68.1701408863235	21.6099190732609
500...500	1	15.240913	4990	5.20600365449843	1.87	68.0767088865242	21.5809624705799
501...501	1	14.6246436	5000	5.20009701292479	1.88	67.9823539610405	21.5520465562681
502...502	1	13.8764931	5010	4.57002590111744	1.88	67.8868449392205	21.522069467733
503...503	1	15.0204726	5020	4.93217019996561	1.88	67.7935238936084	21.4927845616998
504...504	1	13.789677	5030	4.95840549699256	1.88	67.6981949494008	21.4635976613208
505...505	1	13.763463	5040	4.50154415947395	1.88	67.6029880086252	21.4336558193052
506...506	1	14.0092954	5050	3.92099018204239	1.88	67.5083830790424	21.4027420229464
507...507	1	14.0846968	5060	4.51543779536101	1.89	67.4140782488941	21.3729321302234
508...508	1	13.9757932	5070	4.42134129561468	1.89	67.3197476486312	21.3430087571703
509...509	1	14.7593248	5080	5.11868507214262	1.89	67.226966672729	21.3143691743194
510...510	1	13.7706669	5090	4.12506159131955	1.89	67.1326042724241	21.2840261777033
511...511	1	14.0811082	5100	3.80621802589857	1.89	67.0389564417578	21.2531739126516
512...512	1	14.3808188	5110	4.12695689764065	1.89	66.9460029772534	21.2229422850876
513...513	1	13.9929798	5120	4.6421690060088	1.9	66.8525289734101	21.1936734884784
514...514	1	14.1236942	5130	4.50247469446272	1.9	66.7594507125568	21.1642097659824
515...515	1	14.3044565	5140	4.58465445286859	1.9	66.6668558419256	21.1349431193573
516...516	1	13.2480534	5150	4.82883838785373	1.9	66.5725596328489	21.1061591745532
517...517	1	12.86043154	5160	4.01623831711279	1.9	66.4777456379807	21.0759916178764
518...518	1	15.9174262	5170	7.62268229481894	1.91	66.3884952947539	21.052243499036
519...519	1	13.552813	5180	3.57369260783877	1.91	66.2952284239776	21.0213899228821
520...520	1	14.397786	5190	4.22272066918971	1.91	66.2036177577394	20.9917364908367
521...521	1	15.5175028	5200	6.73964507101169	1.91	66.1141453571079	20.9665783418167
522...522	1	13.4320546	5210	4.92227825184424	1.91	66.0211496099638	20.9382565411284
523...523	1	13.236264	5220	4.16375413420167	1.91	65.9279724067688	20.9086457690067
524...524	1	12.5057533	5230	4.14754485572253	1.92	65.8336701665098	20.8790586535375
525...525	1	12.60897048	5240	4.29009098160508	1.92	65.7397165924824	20.8497753919807
526...526	1	13.06545668	5250	5.14364457650318	1.92	65.6467346685416	20.8220505361723
527...527	1	12.1458623	5260	4.53594146028795	1.92	65.5522935875733	20.7933018882007
528...528	1	12.8392167	5270	4.44842720098708	1.92	65.459243142935	20.764449505699
529...529	1	12.4778324	5280	3.57886494093641	1.92	65.3657190286492	20.7341130810481
530...530	1	12.485675	5290	3.54371121610213	1.93	65.2723738494282	20.7037681527781
531...531	1	12.2460752	5300	3.80637343044895	1.93	65.1787704978847	20.6739404480608
532...532	1	13.0433623	5310	5.03153822410647	1.93	65.0867397684974	20.6463280875596
533...533	1	12.2189055	5320	4.52424933336697	1.93	64.9934161422512	20.6178689900235
534...534	1	12.03656448	5330	4.64477292944409	1.93	64.8999353802701	20.5896728804726
535...535	1	13.0309185	5340	3.05324804183934	1.94	64.8083748915141	20.558717143776
536...536	1	12.66997894	5350	3.55506909286823	1.94	64.7163388880693	20.5287018780197
537...537	1	11.7688858	5360	3.01099211262263	1.94	64.622874716687	20.4977791776395
538...538	1	12.1766072	5370	3.5365949609629	1.94	64.5302952506381	20.4678388701079
539...539	1	12.3035338	5380	3.45153659593466	1.94	64.4381032621992	20.4378012667995
540...540	1	11.8969866	5390	3.80141608035391	1.94	64.3453563660612	20.4084343026575
541...541	1	11.31726524	5400	3.05478232358434	1.95	64.2517498503929	20.377801201194
542...542	1	11.01105	5410	2.96018776502708	1.95	64.1577680324752	20.3470551933632
543...543	1	10.93535754	5420	2.77976659831522	1.95	64.0638184993905	20.3160449751901
544...544	1	10.84316586	5430	2.93410354966181	1.95	63.9698720693122	20.2853619364866
545...545	1	11.563342	5440	4.12642216336392	1.95	63.8773627488015	20.256837770956
546...546	1	11.3044898	5450	4.11338748880162	1.95	63.7845597956703	20.228340947863
547...547	1	10.9082078	5460	3.09272066942404	1.96	63.6912211337185	20.1980927214227
548...548	1	11.184286	5470	2.8026723685828	1.96	63.5985345756714	20.1673858893789
549...549	1	11.1192082	5480	2.74692372197533	1.96	63.505896753296	20.1366348528962
550...550	1	11.2923651	5490	3.13885037189805	1.96	63.413728118427	20.1066299376606
551...551	1	11.0925272	5500	3.60085234909566	1.96	63.3213694230723	20.0774935253242
552...552	1	17.46521974	5510	15.1497312790101	1.96	63.2404229982125	20.0687949158867
553...553	1	11.45726806	5520	3.19540146547621	1.97	63.1490140751088	20.0390095788163
554...554	1	11.6771813	5530	3.77988724860411	1.97	63.0581547056912	20.0103085685247
555...555	1	11.09152688	5540	3.58505612239669	1.97	62.9664219116476	19.9813143011882
556...556	1	11.313909	5550	4.1931555049884	1.97	62.8752436011239	19.953444647532
557...557	1	10.7220482	5560	3.29715210466233	1.97	62.7831814733197	19.9240425424255
558...558	1	10.57690192	5570	3.48549875722027	1.98	62.6910256400393	19.8950248128841
559...559	1	11.1484956	5580	2.91156444996306	1.98	62.6000414740375	19.8650451829407
560...560	1	10.2048871	5590	2.91141592962995	1.98	62.5075522341892	19.8351182116197
561...561	1	10.5341466	5600	2.96916890806793	1.98	62.4158074757882	19.8053460151439
562...562	1	10.3411953	5610	2.86813564403428	1.98	62.323884065063	19.7754480268454
563...563	1	10.3244339	5620	3.30201725856828	2.98	62.2320933322033	19.746368713927
564...564	1	10.27452912	5630	2.72635880655756	2.99	62.1403765374774	19.7163245658116
565...565	1	10.0550148	5640	3.13916947419404	2.99	62.0484341513565	19.6870621561177
566...566	1	10.2301806	5650	2.73562718274499	2.99	61.9569632713012	19.6571390581947
567...567	1	10.01924886	5660	2.92481756947744	2.99	61.8652815159414	19.6276027448872
568...568	1	9.706768	5670	2.77077645089928	2.99	61.7732100004676	19.5978466525765
569...569	1	9.67585374	5680	2.89237754876517	2.99	61.681246441314	19.5683577397719
570...570	1	9.9042635	5690	2.6597374480773	3	61.589848413174	19.5385102193982
571...571	1	11.3590637	5700	3.55030921960591	3	61.5011797729037	19.51028744623
572...572	1	10.36867392	5710	2.99227891220114	3	61.4109193918747	19.4811294435221
573...573	1	10.27380128	5720	2.31143493020524	2	61.3206508691706	19.4508210683883
574...574	1	10.4626745	5730	1.85890529658533	2	61.2308750944677	19.4197673777055
575...575	1	10.6070282	5740	2.05536544905138	2.01	61.1415126109824	19.3891153001615
576...576	1	10.0831589	5750	2.33133804579909	2.01	61.051383125173	19.3590044841785
577...577	1	9.5867118	5760	2.60170274334083	2.01	60.9605363973263	19.3294240751038
578...578	1	9.54757194	5770	2.54776569587028	2.01	60.8697809437388	19.2998006710804
579...579	1	9.4471494	5780	2.24137252142372	2.01	60.779008425568	19.2696887061207
580...580	1	9.6959958	5790	2.5236731289276	2.01	60.6888354112246	19.240128219665
581...581	1	9.3337346	5800	2.36069723474587	2.02	60.5981820999956	19.2103322249873
582...582	1	9.52581384	5810	2.65318326331918	2.02	60.5080278753531	19.1811051306154
583...583	1	9.9400902	5820	2.7786220489995	2.02	60.4187640842227	19.1521510563319
584...584	1	9.03709632	5830	2.37364788424276	2.02	60.3280638763423	19.1225332219592
585...585	1	9.07623912	5840	2.4821520941097	2.02	60.2375928705941	19.0931592040813
586...586	1	9.08015286	5850	2.07631489266573	2.02	60.147288475165	19.0631206439552
587...587	1	9.285358	5860	2.43437760230875	2.03	60.0575057205752	19.0337671699188
588...588	1	9.68447952	5870	2.41259849917313	2.03	59.9685859920658	19.0044270663517
589...589	1	9.3091287	5880	2.11534709361648	2.03	59.8791606482139	18.9746140390389
590...590	1	9.11973512	5890	2.32425071329959	2.03	59.7895588379258	18.945222400335
591...591	1	8.92199506	5900	2.41517568250357	2.03	59.6997661392887	18.9160431475233
592...592	1	9.07480874	5910	1.9428582179155	2.03	59.6104016955124	18.8860816560324
593...593	1	8.48420288	5920	1.93302121804296	2.04	59.5201524478239	18.8561556887985
594...594	1	9.485881	5930	2.27103441225579	2.04	59.4318306976954	18.8268792169952
595...595	1	8.7328534	5940	2.31882759623241	2.04	59.342335592139	18.7977387904802
596...596	1	8.7245204	5950	2.01734338918001	2.04	59.2529837559657	18.7681176158972
597...597	1	9.66070514	5960	2.67031116417109	2.04	59.1654422226631	18.7397013644378
598...598	1	9.59592614	5970	3.05525784849525	2.05	59.0779408703548	18.7120147915941
599...599	1	9.02362356	5980	2.37794630442941	2.05	58.9895837347672	18.6831814844676
600...600	1	8.45519492	5990	2.19384945689148	2.05	58.9003791649265	18.6540741022477
601...601	1	8.79172228	6000	1.78677183199744	2.05	58.8119261077598	18.6242995174812
602...602	1	8.5631334	6010	2.13976321880805	2.05	58.723225679326	18.5952006008021
603...603	1	8.6190688	6020	2.24523461462006	2.05	58.634780565682	18.5663392310119
604...604	1	8.877648	6030	1.92680756391758	2.06	58.546948028055	18.5369667126234
605...605	1	8.5673181	6040	2.00663777267001	2.06	58.4587227325068	18.5077869616261
606...606	1	11.1510645	6050	5.59259414504432	2.06	58.3752140683718	18.4849887395315
607...607	1	9.4917524	6060	2.5209511335294	2.06	58.2889237565123	18.4568086201917
608...608	1	8.7299812	6070	1.74563083727956	2.06	58.2014410688574	18.4273096302836
609...609	1	8.54566156	6080	1.64682953869608	2.06	58.1137874421869	18.3976883062032
610...610	1	8.4231482	6090	1.75964734690188	2.07	58.0260722802413	18.3683184192494
611...611	1	8.34887306	6100	1.75199533377822	2.07	57.9383808429593	18.3389868692309
612...612	1	8.39939244	6110	2.06388941767746	2.07	57.8509333788764	18.3102576592547
613...613	1	8.60083696	6120	1.65391809493698	2.07	57.7639958741652	18.2808554711447
614...614	1	8.434208	6130	1.83195207924662	2.07	57.6769176960996	18.2518194545659
615...615	1	8.89967954	6140	3.48001002807316	2.08	57.5908148926467	18.2257438862931
616...616	1	8.9473586	6150	1.9045878561291	2.08	57.5049482442925	18.1969333725594
617...617	1	7.97847858	6160	1.72558270511707	2.08	57.4175228786009	18.1678577314871
618...618	1	8.0512052	6170	1.88177441478467	2.08	57.3303802172088	18.1391091289863
619...619	1	8.33198206	6180	1.84938678414001	2.08	57.2438870165783	18.1103541027818
620...620	1	8.6565648	6190	2.7835845386868	2.08	57.1581194575022	18.0832989049635
621...621	1	8.05353534	6200	1.70344389297957	2.09	57.0714388147529	18.0543847743157
622...622	1	8.09309044	6210	1.94119751992026	2.09	56.9849810065009	18.0259413722779
623...623	1	8.18754104	6220	2.06810097938506	2.09	56.8988425423058	17.997772192414
624...624	1	8.63774106	6230	1.7910542998792	2.09	56.813650836247	17.9691636877494
625...625	1	7.7128929	6240	1.69578855455363	2.09	56.7269769475688	17.9404375180526
626...626	1	8.1150238	6250	1.77360682110374	2.09	56.6411659093559	17.9118994232654
627...627	1	7.72215504	6260	1.8575045988297	2.1	56.5548128451558	17.8835598030987
628...628	1	7.71059886	6270	1.77934459263882	2.1	56.4685918142906	17.8551322387378
629...629	1	8.13182614	6280	1.7882427973546	2.1	56.3832665439035	17.8267705627601
630...630	1	7.7818971	6290	1.57718854475799	2.1	56.2974741883097	17.7980863932667
631...631	1	7.81258668	6300	1.46798002895193	2.1	56.2118874495483	17.7692600801788
632...632	1	7.30727786	6310	1.51159071521993	2.11	56.1255598068483	17.7405616346978
633...633	1	8.39752666	6320	2.10219765017424	2.11	56.0413090863773	17.712956402598
634...634	1	8.83603822	6330	4.47648503702051	2.11	55.9579811589874	17.6895910515555
635...635	1	7.98374278	6340	1.80392595906498	2.11	55.8732958308691	17.6615492773411
636...636	1	7.7721961	6350	1.94437286310041	2.11	55.7883865639126	17.6338049235648
637...637	1	7.40011432	6360	1.49626981505933	2.11	55.7029703728377	17.6053185420847
638...638	1	7.62616874	6370	1.9383956251415	2.12	55.6181039974929	17.5776628970415
639...639	1	7.81914246	6380	1.52435690042308	2.12	55.5337280724488	17.549325198901
640...640	1	7.46579968	6390	1.16963201027059	2.12	55.4488773603703	17.5204113539078
641...641	1	7.63239534	6400	1.77177669036478	2.12	55.3644705077307	17.4926114692414
642...642	1	7.3919185	6410	1.5743557976135	2.12	55.2797881564372	17.4645121653197
643...643	1	7.58240492	6420	1.64718912504349	2.12	55.1955915399563	17.4365910302089
644...644	1	7.45326452	6430	1.53145395877191	2.13	55.1113155875822	17.4085148835691
645...645	1	7.32397588	6440	1.27369996322535	2.13	55.0269601776835	17.3800333038333
646...646	1	7.28643756	6450	1.63719749498599	2.13	54.9426874104855	17.3522436554505
647...647	1	7.23979906	6460	1.65990929584281	2.13	54.8584810762393	17.3245431534918
648...648	1	7.47307658	6470	1.23710524512581	2.13	54.7748351724507	17.2961452048451
649...649	1	8.1805673	6480	3.35205136347692	2.13	54.6925858028612	17.2715307408709
650...650	1	7.49437314	6490	2.01595871732219	2.14	54.6092703347891	17.2446012227358
651...651	1	7.46519684	6500	1.58909508310012	2.14	54.5260504345335	17.2169657308741
652...652	1	7.31540522	6510	1.53999954254946	2.14	54.4427130202095	17.1892923571966
653...653	1	7.46808344	6520	2.11344698406306	2.14	54.3597922265992	17.1626800970498
654...654	1	7.31200306	6530	1.18517792512673	2.14	54.2767422898533	17.1344762097207
655...655	1	7.2853136	6540	1.42974385549044	2.15	54.1937918420336	17.1067538225112
656...656	1	7.14053274	6550	1.28011371772192	2.15	54.1107322496205	17.0788162406845
657...657	1	7.18593648	6560	1.38545816556642	2.15	54.0278994239018	17.0511139316375
658...658	1	7.58150772	6570	1.40055282072487	2.15	53.9459110890317	17.0234871688645
659...659	1	8.3470069	6580	2.76208161017184	2.15	53.8654187603662	16.9983125782931
660...660	1	8.12183844	6590	2.43745823382471	2.15	53.7846710457671	16.972609393219
661...661	1	7.21840206	6600	1.71446598718553	2.16	53.7024711005142	16.9456753360151
662...662	1	7.43667196	6610	1.44202488623074	2.16	53.6208015521638	16.9183079036236
663...663	1	6.98092334	6620	1.21979655647705	2.16	53.5384716700594	16.8905964978917
664...664	1	7.28026758	6630	1.3656707442849	2.16	53.4568155286824	16.8631915098006
665...665	1	6.92828294	6640	1.52170133739852	2.16	53.3746821966635	16.8361103267954
666...666	1	7.3262969	6650	1.86258148538797	2.16	53.29339643268	16.8096786783552
667...667	1	7.04978428	6660	1.06497939557242	2.17	53.2117660493567	16.7818857405215
668...668	1	7.23829852	6670	0.912191904310029	2.17	53.1306125320939	16.753872159169
669...669	1	7.2058899	6680	1.17920990147145	2.17	53.0495450605456	16.7263793749541
670...670	1	7.2493256	6690	1.53765574216392	2.17	52.9686973651166	16.699567859274
671...671	1	7.28498018	6700	2.06485438657598	2.17	52.8880553224244	16.6737342962154
672...672	1	7.22091674	6710	1.48871819696437	2.18	52.8074425446973	16.6469293251664
673...673	1	8.00086568	6720	3.0072918139927	2.18	52.7283488520853	16.6228522951379
674...674	1	7.20618502	6730	2.38661835814849	2.18	52.6479919874214	16.5977221381441
675...675	1	6.85945262	6740	1.59882172373807	2.18	52.5671649099856	16.5712457031672
676...676	1	7.24879596	6750	1.33670642362964	2.18	52.4871677891559	16.544353312559
677...677	1	7.02330568	6760	1.48463632813624	2.18	52.4069138401548	16.5177695226483
678...678	1	6.84205916	6770	1.45984223011912	2.19	52.3264816165358	16.4911888919466
679...679	1	6.81817434	6780	1.19763980308247	2.19	52.2461492118111	16.4641923357438
680...680	1	6.84179854	6790	1.00402485659021	2.19	52.1660003138909	16.436901660582
681...681	1	6.71048468	6800	1.10167194297037	2.19	52.0857610982971	16.4098315286886
682...682	1	6.46710288	6810	1.21182835264577	2.19	52.0052338993239	16.3830036325261
683...683	1	6.89425088	6820	1.47700546261091	2.19	51.9256028613375	16.3566911909199
684...684	1	7.18098112	6830	1.63609110399655	2.2	51.8466185334622	16.330706018657
685...685	1	6.704632	6840	1.49177786807487	2.2	51.7669327672955	16.3045119707302
686...686	1	6.60822478	6850	1.43881430771118	2.2	51.6872174839993	16.2782706685889
687...687	1	6.8665985	6860	1.4051490554	2.2	51.6080990038863	16.2520162615047
688...688	1	6.54960548	6870	1.16081598285932	2.2	51.5285606216729	16.2253768964939
689...689	1	6.58238596	6880	0.985444257116813	2.2	51.4492205075305	16.1984749853917
690...690	1	6.63885214	6890	0.986806663725037	2.21	51.3701201220627	16.1716229671716
691...691	1	8.00884174	6900	2.58120100183241	2.21	51.2935777065603	16.1476328136582
692...692	1	7.00605156	6910	1.61013606957726	2.21	51.2154002552866	16.1219708600058
693...693	1	6.69021074	6920	1.255188526663	2.21	51.1368032746771	16.0957276431774
694...694	1	6.56286746	6930	1.06749190710006	2.21	51.058120245878	16.0691994247553
695...695	1	6.60210732	6940	1.35177695323907	2.22	50.9796453775182	16.0432198616988
696...696	1	6.57952624	6950	1.22337642733053	2.22	50.9012691742745	16.0170595025914
697...697	1	6.56542416	6960	1.19619357911318	2.22	50.8230064293244	15.9908973385605
698...698	1	6.79056468	6970	1.5009074512766	2.22	50.7452792594226	15.9653192452026
699...699	1	6.67883908	6980	1.16867410573155	2.22	50.6674920746399	15.9391998363068
700...700	1	6.91224476	6990	1.53559336202035	2.22	50.5902542153025	15.9137742291147
701...701	1	6.46630448	7000	0.924164512058182	2.23	50.5123655132102	15.8873141943097
702...702	1	6.63917712	7010	1.08318753281266	2.23	50.4349194613245	15.8611815788437
703...703	1	6.36137716	7020	1.00000544983432	2.23	50.3571197396982	15.8349482582276
704...704	1	6.64257028	7030	1.28780987607499	2.23	50.2799537212345	15.809269284914
705...705	1	6.16536308	7040	1.03365529377035	2.23	50.2020815400496	15.7831870007284
706...706	1	6.25267244	7050	1.04037548764904	2.23	50.1245009414617	15.7571626202993
707...707	1	6.53702112	7060	1.00816506165356	2.24	50.0475592295085	15.7311273201075
708...708	1	6.5458806	7070	1.24101185712519	2.24	49.9707689759701	15.7055490050802
709...709	1	6.33800642	7080	1.30287356338774	2.24	49.893747329799	15.6801250413702
710...710	1	6.17991086	7090	1.43513021639993	2.24	49.8165825699229	15.6549794194374
711...711	1	6.23479984	7100	1.13846438505807	2.24	49.7396509146185	15.6293545032249
712...712	1	6.49212774	7110	1.14953898662263	2.25	49.6633093026598	15.6037943699211
713...713	1	6.27250298	7120	1.13850890593111	2.25	49.5867147636966	15.5782598854304
714...714	1	6.7348346	7130	1.54085352298987	2.25	49.511071550698	15.553480703855
715...715	1	6.48194688	7140	1.35277242622164	2.25	49.4351154612528	15.5284132576456
716...716	1	6.80197476	7150	1.73799229534045	2.25	49.3598583726363	15.5040700608895
717...717	1	6.67955618	7160	1.87707523045506	2.25	49.284518033373	15.4800153480379
718...718	1	6.13451148	7170	1.14213754368016	2.26	49.2083485601985	15.4547057667416
719...719	1	6.5723433	7180	1.00476441890989	2.26	49.1330864149907	15.4291983680694
720...720	1	6.49038906	7190	1.27346695734143	2.26	49.0578124567295	15.4042103161528
721...721	1	7.20037064	7200	1.89302286791052	2.26	48.9839246512278	15.3803600293951
722...722	1	7.24252356	7210	1.23668097804072	2.26	48.9102416837234	15.3553932526054
723...723	1	6.6447776	7220	1.06689139992557	2.26	48.8356336270884	15.3301708309767
724...724	1	6.32952714	7230	1.10169463866454	2.27	48.760600782451	15.3050543681482
725...725	1	6.50799272	7240	0.872017888878085	2.27	48.686015419587	15.2795768103737
726...726	1	6.33518306	7250	1.18092209391196	2.27	48.6112566687316	15.2546895116686
727...727	1	6.1989507	7260	1.13630172092052	2.27	48.5363894031205	15.2297673796461
728...728	1	6.8151304	7270	1.03236543767293	2.27	48.4627419909349	15.2047057698632
729...729	1	6.47702552	7280	0.961204688349639	2.27	48.3886277517982	15.1795627847238
730...730	1	5.88792166	7290	1.05152422496092	2.28	48.3136044400739	15.1546236169219
731...731	1	6.29120342	7300	1.04771373656733	2.28	48.2394254444516	15.1297217459945
732...732	1	6.83600976	7310	2.14367565832476	2.28	48.1663390972593	15.1067984519298
733...733	1	5.86632784	7320	1.01337246574836	2.28	48.0916700570876	15.0819203831104
734...734	1	6.24413206	7330	0.977452532443012	2.28	48.0177997340565	15.057022822915
735...735	1	6.20320498	7340	1.21452939820413	2.29	47.9439875632638	15.0325877065431
736...736	1	6.20458946	7350	0.80475052493879	2.29	47.870308131484	15.0074723717124
737...737	1	5.9337682	7360	1.18771288351189	2.29	47.7962807000075	14.983077385855
738...738	1	5.89171806	7370	0.775342748488243	2.29	47.7223097156473	14.9579975365393
739...739	1	5.84468652	7380	0.834813036225763	2.29	47.6483862854697	14.9330669372448
740...740	1	6.22873188	7390	0.542042085566676	2.29	47.57527127328	14.9076635394484
741...741	1	6.14441744	7400	0.9464022540816	2.3	47.5021364915796	14.8830187710717
742...742	1	6.44960844	7410	1.41926874841534	2.3	47.4296695400322	14.8592522220467
743...743	1	6.0857898	7420	1.12117057298714	2.3	47.3566882871813	14.8350014159584
744...744	1	6.00179536	7430	0.951419833268767	2.3	47.2836875935764	14.81049376974
745...745	1	6.48654272	7440	1.98783559456608	2.3	47.2116714508163	14.787858892114
746...746	1	6.07232528	7450	1.02626733095187	2.3	47.1390512457487	14.7635665857394
747...747	1	6.17800886	7460	0.668363741596369	2.31	47.0667457869919	14.7386853803659
748...748	1	6.03516814	7470	1.38880306755842	2.31	46.9943158176238	14.7151198334765
749...749	1	6.26490994	7480	0.846596189243052	2.31	46.9224192494374	14.6906387679086
750...750	1	6.41670028	7490	1.33042562463142	2.31	46.8509175389882	14.6670549847784
751...751	1	6.11058026	7500	1.23508091373369	2.31	46.7790016744181	14.6433445274597
752...752	1	6.19170428	7510	1.04899949096016	2.32	46.7073559596883	14.6193474488427
753...753	1	5.95886394	7520	0.950990840111272	2.32	46.6354257001655	14.5952197231433
754...754	1	6.062748	7530	0.985565362137479	2.32	46.5638057924865	14.571195620123
755...755	1	6.11093644	7540	0.889820519675829	2.32	46.4923973735059	14.5470449138556
756...756	1	5.83651576	7550	0.781958848640677	2.32	46.4206305921934	14.522746438895
757...757	1	5.77872876	7560	0.893098145984501	2.32	46.3488884883414	14.4986870420849
758...758	1	5.78430514	7570	0.903738912732293	2.33	46.2772828690151	14.4746888988733
759...759	1	5.78400954	7580	1.08532937696262	2.33	46.2058031279224	14.4510536658249
760...760	1	6.0980877	7590	1.17442812268672	2.33	46.1350039833012	14.4276174336217
761...761	1	5.74276208	7600	0.964063156858961	2.33	46.0637025854136	14.4038512301323
762...762	1	5.73227894	7610	0.885452614685508	2.33	45.9925085454394	14.3799882140414
763...763	1	5.69530912	7620	0.767600280815655	2.33	45.9213749189161	14.3559592856509
764...764	1	5.74264986	7630	0.916717753717428	2.34	45.8504504263143	14.3322359996281
765...765	1	5.46363148	7640	0.897727877110994	2.34	45.7791586011663	14.3085210691382
766...766	1	5.64573212	7650	0.950644059564616	2.34	45.7083140707494	14.2849414098098
767...767	1	6.60209254	7660	1.19681993879785	2.34	45.6392827882592	14.2618379297197
768...768	1	5.89552214	7670	1.04646646259399	2.34	45.569126105738	14.2385098247468
769...769	1	5.87181062	7680	0.837295578146999	2.34	45.4990514093818	14.2148536654413
770...770	1	5.6032974	7690	0.67983361751326	2.35	45.4286264243697	14.1909613087812
771...771	1	5.53570046	7700	0.705207295518026	2.35	45.3582064314935	14.1671559177605
772...772	1	5.66578552	7710	0.759675426939803	2.35	45.2881403751625	14.1434886971235
773...773	1	6.00110366	7720	1.05381089053744	2.35	45.2187899131764	14.1203824697509
774...774	1	5.59175754	7730	1.06198528861543	2.35	45.1488392823323	14.0973314597224
775...775	1	5.59156466	7740	0.957868320891148	2.36	45.0790117896185	14.0741373500334
776...776	1	5.62142572	7750	0.717059072063447	2.36	45.0093602696369	14.050559100646
777...777	1	5.45294366	7760	0.750940897977782	2.36	44.9395342915086	14.0270822812238
778...778	1	5.67842586	7770	1.05768537799716	2.36	44.8702295987787	14.0041883767168
779...779	1	5.74523068	7780	0.913902725549616	2.36	44.8011651699724	13.9810810763617
780...780	1	5.75038974	7790	1.11549155809367	2.36	44.732231762329	13.9583704152526
781...781	1	5.61926872	7800	0.93537136524668	2.37	44.6631885795535	13.9353818908925
782...782	1	5.62584406	7810	0.54344257303462	2.37	44.5942788804899	13.9117421039237
783...783	1	5.48962862	7820	0.743924312634513	2.37	44.5252503716452	13.8884979418914
784...784	1	5.85013536	7830	0.961938214441859	2.37	44.4569800891887	13.8656796546408
785...785	1	5.39557276	7840	0.703619977254311	2.37	44.3880279138503	13.8424456569755
786...786	1	5.9704745	7850	1.031754540654	2.37	44.3202122855822	13.8198319039017
787...787	1	5.6817189	7860	0.671836246179588	2.38	44.252006648538	13.7966227323965
788...788	1	5.32957848	7870	0.613906350630821	2.38	44.1832998026976	13.7733522709988
789...789	1	5.46965598	7880	0.720799241808599	2.38	44.114961508218	13.7503115772138
790...790	1	5.35758202	7890	0.803320519408129	2.38	44.0465460104454	13.7274572240668
791...791	1	5.41396232	7900	0.586664360173658	2.38	43.9783508053431	13.7042607671137
792...792	1	7.10045226	7910	2.44947132634755	2.39	43.9132530144422	13.6843935306782
793...793	1	7.03660954	7920	2.81466412561886	2.39	43.848157439024	13.6652060118696
794...794	1	6.82309502	7930	2.52164930200115	2.39	43.7827998707644	13.6455351262387
795...795	1	5.91096746	7940	0.978327187188416	2.39	43.7159475628902	13.623174653266
796...796	1	5.9155814	7950	0.5847419534283	2.39	43.6492214090281	13.6001588850403
797...797	1	5.74935754	7960	0.845885472872955	2.39	43.582319619321	13.5776447219121
798...798	1	5.61364592	7970	0.763200884212363	2.4	43.5152963647768	13.5550243444404
799...799	1	5.76031468	7980	0.733031489614704	2.4	43.448650324733	13.5323906412545
800...800	1	5.53449608	7990	0.689689833200354	2.4	43.3817233092966	13.5097203838705
801...801	1	5.46292584	8000	0.634525287449714	2.4	43.3147880975238	13.4869927667541
802...802	1	6.50037804	8010	2.06189643864666	2.4	43.2498023780931	13.466824900332
803...803	1	5.6505	8020	0.728377419771165	2.4	43.1834311470638	13.4443386735349
804...804	1	5.5981533	8030	0.661424393887563	2.41	43.1170846724882	13.4217739528294
805...805	1	5.75748218	8040	1.05729437482279	2.41	43.0511365657053	13.3999478635479
806...806	1	6.05320208	8050	1.15591141075622	2.41	42.9858268843537	13.37833438349
807...807	1	5.8131529	8060	0.916697771934567	2.41	42.920208748459	13.3563367901774
808...808	1	5.582858	8070	0.687345532419831	2.41	42.8542999210124	13.3339731692458
809...809	1	5.84180662	8080	0.472400112494834	2.42	42.7889645400751	13.3112695980953
810...810	1	5.68034908	8090	0.715360909739994	2.42	42.7234594818931	13.2890349843471
811...811	1	5.5334405	8100	0.450810694186512	2.42	42.657810728174	13.2663726290247
812...812	1	5.77880544	8110	0.813678337597968	2.42	42.5927109836229	13.2443908209198
813...813	1	5.19482142	8120	0.602093655211822	2.42	42.5266952915424	13.2220743210686
814...814	1	6.634029	8130	2.31554639145371	2.42	42.4633366573119	13.2028218445821
815...815	1	5.65146752	8140	1.05776603546299	2.43	42.3983554231772	13.1813830876375
816...816	1	5.54906538	8150	0.600149532739118	2.43	42.3333081327215	13.1591743788027
817...817	1	5.28398732	8160	0.494733212785327	2.43	42.2679077429373	13.1368187898071
818...818	1	5.52641126	8170	0.361972512680546	2.43	42.2030507323761	13.1142683109419
819...819	1	5.5830286	8180	0.881601414851621	2.43	42.1384081513834	13.0926749007105
820...820	1	5.31627198	8190	0.555447645781609	2.43	42.0734087936228	13.0705438728995
821...821	1	5.392038	8200	0.961820012515429	2.44	42.0086579184355	13.0491692500215
822...822	1	5.66447426	8210	0.652388942198569	2.44	41.9445022544312	13.027286142682
823...823	1	5.03829886	8220	0.510902905171666	2.44	41.8793544991012	13.005191909253
824...824	1	5.32404628	8230	0.539904536291622	2.44	41.8148261527303	12.983187871525
825...825	1	5.397142	8240	0.749707605936484	2.44	41.7505407438111	12.9615930255133
826...826	1	5.47116236	8250	0.745839012830063	2.44	41.686499475702	12.9400294703277
827...827	1	5.4768706	8260	0.995839014407472	2.45	41.622581331173	12.9189452859394
828...828	1	5.38794578	8270	0.836547808353678	2.45	41.5586190442336	12.8976171350523
829...829	1	5.11130288	8280	0.685643106012937	2.45	41.4942813281449	12.8760602523885
830...830	1	5.40233774	8290	0.69480618480375	2.45	41.4305709246354	12.8545575973707
831...831	1	5.4460705	8300	0.944148152077167	2.45	41.3670501824913	12.8335330440692
832...832	1	5.41983674	8310	0.64414296342069	2.46	41.3035952602627	12.8120160271572
833...833	1	5.1529611	8320	0.621856823839045	2.46	41.2397812546841	12.7904976525706
834...834	1	5.1808403	8330	0.550081477269345	2.46	41.1761291082504	12.7688905631173
835...835	1	5.32025656	8340	0.38561245613729	2.46	41.1128354232579	12.7470312902011
836...836	1	5.188725	8350	0.583548221336613	2.46	41.049421283058	12.7255600049957
837...837	1	5.10840338	8360	0.845657776511061	2.46	40.9859772973509	12.7045893037981
838...838	1	5.03664344	8370	0.564338600212712	2.47	40.9225186321129	12.6831590289462
839...839	1	5.2020627	8380	0.555548212015573	2.47	40.8594639879256	12.6617510663391
840...840	1	5.10459016	8390	0.582295153739401	2.47	40.7963485884058	12.6404281079761
841...841	1	5.07441092	8400	0.74280774857695	2.47	40.7332913286205	12.6194261302896
842...842	1	5.02652164	8410	0.649544062998114	2.47	40.6702608437332	12.5982965944251
843...843	1	5.14179452	8420	0.40874977003924	2.47	40.6075451044151	12.5767793008251
844...844	1	4.85557336	8430	0.490960243087842	2.48	40.5444348277259	12.5554451100789
845...845	1	5.30063022	8440	0.783957396256804	2.48	40.4822215804043	12.5346657849
846...846	1	5.22855528	8450	0.561745255297926	2.48	40.4199909249755	12.5135308854656
847...847	1	5.17131354	8460	0.818222807222845	2.48	40.3577690761053	12.492886034489
848...848	1	5.13110848	8470	0.527729432281076	2.48	40.2955860918226	12.4717648401338
849...849	1	5.22288696	8480	0.484723574400382	2.49	40.233674884176	12.450605014422
850...850	1	5.07473822	8490	0.379181854568131	2.49	40.1716114478756	12.4292962356756
851...851	1	5.0595024	8500	0.6982634130257	2.49	40.1096306728573	12.4085883224847
852...852	1	5.32986944	8510	1.33572113464083	2.49	40.0482365665327	12.38904221977
853...853	1	5.0109178	8520	0.369973091527729	2.49	39.9863878131938	12.3678258576725
854...854	1	5.12470158	8530	0.439251645264627	2.49	39.9248490908051	12.3467692394688
855...855	1	4.94168662	8540	0.375203080374311	2.5	39.8630959355168	12.3256367308031
856...856	1	4.91626476	8550	0.574050583305781	2.5	39.8014069131417	12.304892536368
857...857	1	5.17609824	8560	0.558955784446725	2.5	39.7402854503471	12.2841583143876
858...858	1	5.12283058	8570	0.29005908113502	2.5	39.679177851282	12.2629860297746
859...859	1	5.14235936	8580	0.633088939476337	2.5	39.6182125935745	12.2424566439135
860...860	1	5.20490288	8590	0.581387525161292	2.5	39.5574653566574	12.2218722324064
861...861	1	5.6026443	8600	1.3606413660762	2.51	39.49752745541	12.2026997154315
862...862	1	5.18847942	8610	0.700989187853327	2.51	39.4369642638205	12.182396607704
863...863	1	5.05125846	8620	0.422409132888487	2.51	39.3762657540168	12.1616375830354
864...864	1	5.09380482	8630	0.386826042825211	2.51	39.3157494946452	12.1408523905548
865...865	1	5.02531746	8640	0.406338888642698	2.51	39.2552191644869	12.1201383331817
866...866	1	5.5254234	8650	1.63551446751112	2.51	39.1956784835258	12.1016306123243
867...867	1	5.03833478	8660	1.15268501543141	2.52	39.1353830842257	12.0823032591083
868...868	1	5.13645828	8670	0.687276253008197	2.52	39.0753673299375	12.0621884718071
869...869	1	5.50866472	8680	1.52075580721606	2.52	39.0161145451009	12.043580470634
870...870	1	5.85746216	8690	0.917321433589526	2.52	38.9575820607495	12.0239401192888
871...871	1	4.93502572	8700	0.484594819272031	2.52	38.8975245914807	12.0035705777177
872...872	1	5.13118924	8710	0.758952312703956	2.53	38.8379194099247	11.9837212956965
873...873	1	4.94651536	8720	0.283358243529279	2.53	38.7780934539672	11.9630675215532
874...874	1	5.29991928	8730	0.499716311235977	2.53	38.7189969417449	11.9428321266542
875...875	1	5.1337733	8740	0.384004537504956	2.53	38.6597114631186	11.922428194458
876...876	1	5.16316654	8750	0.894490496278037	2.53	38.6005825223894	11.9029614024047
877...877	1	4.97318298	8760	0.646307205066029	2.53	38.5412225938062	11.8830908742541
878...878	1	4.99187748	8770	0.537806973903883	2.54	38.4820004488568	11.8630638947301
879...879	1	4.92216474	8780	0.447635462110016	2.54	38.4227597856462	11.8429130943194
880...880	1	4.80917562	8790	0.594079445338704	2.54	38.3634242443123	11.8230563711968
881...881	1	4.85362786	8800	0.465272761316277	2.54	38.3042719117716	11.8030073268722
882...882	1	4.6818799	8810	0.508273672743985	2.54	38.2449208226069	11.7830695799099
883...883	1	4.86066668	8820	0.260991014911121	2.54	38.1859901003781	11.7627305180123
884...884	1	4.8254012	8830	0.624759550141801	2.55	38.1271011526281	11.7430694924733
885...885	1	5.07609442	8840	0.469180676393575	2.55	38.0687586870807	11.7231685413416
886...886	1	4.9088089	8850	0.864978604119689	2.55	38.0102239125227	11.7040013922909
887...887	1	5.0001216	8860	0.723426212008924	2.55	37.951953652483	11.6846182057414
888...888	1	4.86869468	8870	0.51894140825763	2.55	37.8935542544733	11.6649082731775
889...889	1	5.09240696	8880	0.826408525325267	2.56	37.8356528470691	11.6457758817426
890...890	1	4.951329	8890	0.347540663369597	2.56	37.7776046143294	11.6258319537313
891...891	1	5.06636828	8900	0.757853116797528	2.56	37.7198619200058	11.6066475250695
892...892	1	5.00036204	8910	0.621938635323191	2.56	37.6621046386642	11.5872570415925
893...893	1	5.0057268	8920	0.516323516419614	2.56	37.6044587819322	11.5677143522276
894...894	1	7.58669138	8930	4.95463407221153	2.56	37.5514706664831	11.5560407771526
895...895	1	7.60770246	8940	6.1714518942423	2.57	37.4986131762686	11.5465357658853
896...896	1	5.95180068	8950	2.1835400393132	2.57	37.4429259520916	11.5300079711341
897...897	1	5.48156384	8960	1.51078519833211	2.57	37.3865069545416	11.5123217879517
898...898	1	6.13399616	8970	2.91326699807918	2.57	37.3313392391055	11.497142520891
899...899	1	5.49645866	8980	1.59452844123369	2.57	37.2751435099279	11.4796621782968
900...900	1	5.47113996	8990	1.0300839493687	2.57	37.2190022856562	11.4612163208759
901...901	1	5.4030909	9000	1.02854957641346	2.58	37.1628400413744	11.4428003160313
902...902	1	5.10639006	9010	0.527476363062264	2.58	37.106253192334	11.4235323125839
903...903	1	5.76823018	9020	1.36113104487175	2.58	37.0509345285876	11.40576990964
904...904	1	5.19646914	9030	0.525042549601876	2.58	36.9947042278134	11.3865629769656
905...905	1	5.0410027	9040	0.472948468366882	2.58	36.9382987529187	11.3672979910722
906...906	1	5.29019806	9050	0.887356516356111	2.58	36.8824327322781	11.3487985356888
907...907	1	4.93978542	9060	0.210891191969608	2.59	36.8260467705618	11.3291376224607
908...908	1	5.00297102	9070	0.5042490406343	2.59	36.7698718795635	11.3100292577973
909...909	1	5.14336548	9080	0.330552640491173	2.59	36.7140439777108	11.2906480104587
910...910	1	4.82805504	9090	0.380949942140123	2.59	36.6577580307775	11.2713899379639
911...911	1	4.9281088	9100	0.485097409322788	2.59	36.6017480586137	11.252349704021
912...912	1	4.95879526	9110	0.384474111571687	2.6	36.5458911251651	11.2331654576089
913...913	1	5.18355186	9120	0.455452556045581	2.6	36.4905295377597	11.2141403686388
914...914	1	4.9019731	9130	0.445344467884058	2.6	36.4347686261309	11.195131020182
915...915	1	4.98584124	9140	0.460458325916698	2.6	36.3792541912039	11.1761819068647
916...916	1	4.83051808	9150	0.268167975720689	2.6	36.3235635714136	11.156926807251
917...917	1	4.83551362	9160	0.342830260061013	2.6	36.2679800763537	11.1378374929577
918...918	1	5.39405548	9170	1.35263798310993	2.61	36.2134806507644	11.1205644135052
919...919	1	4.81856468	9180	0.295000403549066	2.61	36.1580615581417	11.1014548565591
920...920	1	4.901915	9190	0.532903713476924	2.61	36.1028874247646	11.0827989851679
921...921	1	4.71010026	9200	0.481401892034741	2.61	36.0474720899636	11.0640851332824
922...922	1	4.6616359	9210	0.423698479467569	2.61	35.9920690251975	11.0453024560471
923...923	1	4.84242046	9220	0.424927950536838	2.61	35.937082884747	11.0265551047576
924...924	1	4.95430554	9230	0.71009401687168	2.62	35.8823913095577	11.0083442290508
925...925	1	4.60026146	9240	0.4024486903679	2.62	35.8271713098233	10.9896224363965
926...926	1	5.53429878	9250	1.08762987483776	2.62	35.7736975719066	10.9721431909215
927...927	1	5.33369812	9260	0.814972701160393	2.62	35.7199641218591	10.9542134989714
928...928	1	4.7840457	9270	0.431932726377141	2.62	35.665355263215	10.9356393051981
929...929	1	4.8316073	9280	0.581502004167303	2.63	35.6109267584256	10.9173619224954
930...930	1	4.4614817	9290	0.226896485410175	2.63	35.5559409772104	10.8984908449366
931...931	1	4.6085225	9300	0.270896537677671	2.63	35.5013118183803	10.8797307490721
932...932	1	4.70550502	9310	0.349782624102973	2.63	35.4469502882861	10.8611430206961
933...933	1	4.73548136	9320	0.421870386610702	2.63	35.3927376335142	10.8427153549696
934...934	1	4.8598111	9330	0.508108137399461	2.63	35.3388401462529	10.8244724472598
935...935	1	4.78770484	9340	0.318746921260728	2.64	35.2849105164096	10.8059274772228
936...936	1	4.70898824	9350	0.195573036663449	2.64	35.2309371319852	10.7871978136031
937...937	1	4.64303426	9360	0.205915494733417	2.64	35.1769425991132	10.7685194688213
938...938	1	9.54117608	9370	8.85587094578946	2.64	35.1316897014625	10.7651432137056
939...939	1	14.35598224	9380	21.7269262699693	2.64	35.0950159018836	10.7844932279267
940...940	1	13.22775162	9390	17.8273728979016	2.64	35.0564152588441	10.7969254956584
941...941	1	13.58813592	9400	17.5364596514903	2.65	35.018518914027	10.8088222902847
942...942	1	10.46573192	9410	12.6207125512066	2.65	34.9751777189802	10.8120206843905
943...943	1	9.17922096	9420	9.62860300250944	2.65	34.9296420495028	10.8099316858347
944...944	1	8.75147618	9430	7.78933982717362	2.65	34.8834316949229	10.804599661371
945...945	1	7.73349902	9440	6.74136772955285	2.65	34.8355059532196	10.7974271425152
946...946	1	7.163492	9450	5.57139845273393	2.65	34.7866586205572	10.7882020256754
947...947	1	9.02215264	9460	9.04621478574919	2.66	34.7411784687822	10.7851270261344
948...948	1	8.0776993	9470	7.63705049621567	2.66	34.6941114270015	10.7795699625335
949...949	1	7.29245172	9480	5.64547614054946	2.66	34.6457413304313	10.7705071314268
950...950	1	6.7398276	9490	4.5453021371403	2.66	34.5964811120192	10.7595182435286
951...951	1	6.15838432	9500	3.52373222831597	2.66	34.5462814707271	10.746745452681
952...952	1	6.27314262	9510	3.39192785215338	2.67	34.4963730173277	10.7337625442952
953...953	1	5.76396488	9520	2.80056457691607	2.67	34.4456538502715	10.7197586643881
954...954	1	6.17625746	9530	2.99226634801817	2.67	34.3957520031572	10.7061179012524
955...955	1	5.959576	9540	2.46691624734705	2.67	34.3455557524897	10.6915738559675
956...956	1	5.62026862	9550	1.79847518827887	2.67	34.2948491556097	10.6758755352831
957...957	1	5.4645237	9560	1.88017395845862	2.67	34.2439571424489	10.6603491423849
958...958	1	5.41329072	9570	1.96211523395506	2.68	34.1930645274049	10.6449948018581
959...959	1	5.63992104	9580	1.73774978805748	2.68	34.1426618028022	10.629271509689
960...960	1	5.42436976	9590	1.64276594161381	2.68	34.0919675538299	10.6134083048028
961...961	1	5.17236914	9600	1.34582530966052	2.68	34.0409179538055	10.5970489349967
962...962	1	5.26523438	9610	1.05703695511656	2.68	33.9901223958641	10.580208666718
963...963	1	5.17296716	9620	1.26943371920475	2.68	33.9392536311053	10.5637730533949
964...964	1	5.19196676	9630	1.43297893421236	2.69	33.8885081997353	10.5476551467415
965...965	1	5.14304802	9640	0.985728271050578	2.69	33.8377659928867	10.5307761937394
966...966	1	5.04079146	9650	0.787129397873296	2.69	33.7869328516106	10.5135764641791
967...967	1	5.11831234	9660	0.626867984938869	2.69	33.7363262840703	10.4961241985494
968...968	1	5.06649784	9670	0.948511488441154	2.69	33.6857175842573	10.4792705132712
969...969	1	5.13510974	9680	0.588710540233295	2.7	33.6353193356355	10.4618114488881
970...970	1	4.94234112	9690	0.823982452542527	2.7	33.5846697712654	10.44479851156
971...971	1	4.83397762	9700	0.714584413763222	2.7	33.5339183288095	10.4276224937351
972...972	1	4.81648314	9710	0.704914574401486	2.7	33.4832255923774	10.4104597260046
973...973	1	4.91932418	9720	0.848740345024061	2.7	33.4328038776159	10.3935811392774
974...974	1	4.7658193	9730	0.670524998916468	2.7	33.3822001978672	10.3764177568584
975...975	1	4.73905584	9740	0.495374160814382	2.71	33.3316386014721	10.3589754910225
976...976	1	4.94719252	9750	0.690385014673662	2.71	33.281533665759	10.3419082527589
977...977	1	4.92682878	9760	0.837830318582941	2.71	33.23148122995	10.3251314161584
978...978	1	4.66503564	9770	0.337066860169037	2.71	33.1810550241425	10.3075002342414
979...979	1	5.35313372	9780	0.666623953288582	2.71	33.1319324799163	10.2904819177701
980...980	1	5.61312178	9790	1.440928069972	2.71	33.0833555854769	10.2748604634933
981...981	1	4.84110694	9800	0.53846723501147	2.72	33.0335016602422	10.2576735381121
982...982	1	5.044978	9810	0.585767552563237	2.72	32.9840956167113	10.2406004472285
983...983	1	4.7184401	9820	0.551321720692823	2.72	32.9342003730808	10.2234966895471
984...984	1	4.58985062	9830	0.584569649031954	2.72	32.8841662164116	10.2064818139239
985...985	1	4.57189532	9840	0.358883226811406	2.72	32.8341886861443	10.1890985860561
986...986	1	4.6319286	9850	0.618129422600041	2.72	32.7844053497169	10.172203671381
987...987	1	4.77619416	9860	0.626225488807145	2.73	32.7349645532655	10.1553528714117
988...988	1	4.75074476	9870	0.349337126294083	2.73	32.6855661070285	10.1380430466189
989...989	1	4.50971774	9880	0.364634172324452	2.73	32.6358293932297	10.1207907802919
990...990	1	4.58125128	9890	0.421036572263167	2.73	32.5863067487227	10.1036685310279
991...991	1	4.79298014	9900	0.708980583252128	2.73	32.53724527192	10.0870847923734
992...992	1	4.56905138	9910	0.6229812739123	2.74	32.4878751150057	10.0703785196135
993...993	1	5.03542846	9920	0.352963673767546	2.74	32.4394153680419	10.053225095349
994...994	1	4.49038202	9930	0.281597184374528	2.74	32.3900790338	10.035975972823
995...995	1	4.59124234	9940	0.390122893297135	2.74	32.341007830457	10.0189488711822
996...996	1	4.48660024	9950	0.294657164090419	2.74	32.2918385319743	10.0017833077099
997...997	1	4.53934338	9960	0.493233680945388	2.74	32.2428491318826	9.98499857756553
998...998	1	4.6035391	9970	0.35427494313252	2.75	32.1940595290019	9.96799818280043
999...999	1	4.58817568	9980	0.454355428994743	2.75	32.1453289308572	9.95120446214057
1000...1000	1	4.48760092	9990	0.222775968379036	2.75	32.0965068160984	9.93403159630869
1001...1001	1	4.6283564	10000	0.196016686595466	2.75	32.0480193484618	9.91684180829508
1002...1002	1	4.63132306	10010	0.290280063714541	2.75	31.9996227089412	9.89984876020226
1003...1003	1	4.5423834	10020	0.298817619876564	2.75	31.9511545018645	9.88290077937203
1004...1004	1	4.43464382	10030	0.394673416261296	2.76	31.9025816674746	9.8661519225969
1005...1005	1	4.37187156	10040	0.31098281900038	2.76	31.8539837679027	9.84928489858349
1006...1006	1	4.59100434	10050	0.349244641457185	2.76	31.8058584732374	9.83251518939174
1007...1007	1	4.32248404	10060	0.159808033216522	2.76	31.7573441317842	9.81544068426168
1008...1008	1	4.49719814	10070	0.223497755404026	2.76	31.7092238387713	9.79850874617014
1009...1009	1	4.47095866	10080	0.315352684343455	2.77	31.6611421703181	9.78176884138316
1010...1010	1	4.58464718	10090	0.204665493825588	2.77	31.6133460626565	9.7648630984925
1011...1011	1	4.39670336	10100	0.281729689675268	2.77	31.56530256274	9.74812323369318
1012...1012	1	4.44849426	10110	0.381551958471042	2.77	31.5174352930088	9.73158912729385
1013...1013	1	4.36829076	10120	0.529585940465047	2.77	31.4695109425534	9.71534552060924
1014...1014	1	4.45261662	10130	0.369260289956044	2.77	31.4218200434844	9.69884757668929
1015...1015	1	4.78700026	10140	1.15996973610149	2.78	31.374803591969	9.6837745354879
1016...1016	1	4.9713904	10150	1.17153331037077	2.78	31.3281956251694	9.66874851390782
1017...1017	1	4.65893944	10160	0.724672430337299	2.78	31.2811183856545	9.65296020661114
1018...1018	1	4.50125148	10170	0.39913686514592	2.78	31.2338458933233	9.63662512569063
1019...1019	1	4.44320988	10180	0.373468877763391	2.78	31.1865543910932	9.6202735700897
1020...1020	1	4.75453334	10190	0.548592359089997	2.78	31.1398959249836	9.60426001102351
1021...1021	1	4.686259	10200	0.375114776600449	2.79	31.0931993019916	9.58796849251614
1022...1022	1	4.27775572	10210	0.485944761455242	2.79	31.0458640088195	9.57190137207296
1023...1023	1	4.48841946	10220	0.326208127315343	2.79	30.9989841420078	9.55558064260296
1024...1024	1	4.4923428	10230	0.209533731140204	2.79	30.9521939542902	9.539082766325
1025...1025	1	4.49060636	10240	0.228122428185499	2.79	30.9054832965775	9.52264682574576
1026...1026	1	4.510679	10250	0.434142000979564	2.8	30.8588905264158	9.50660356921484
1027...1027	1	4.45180922	10260	0.310290693155929	2.8	30.8122760845686	9.49037000720944
1028...1028	1	4.29374256	10270	0.225524022781738	2.8	30.7654649044723	9.47401546884329
1029...1029	1	4.49501526	10280	0.40687759699037	2.8	30.7190916482597	9.45800992979324
1030...1030	1	4.50894978	10290	0.449431792463497	2.8	30.6728248488453	9.44210776185444
1031...1031	1	4.48841762	10300	0.51346463364974	2.8	30.6266034768614	9.42634669719742
1032...1032	1	4.31192614	10310	0.28696865546775	2.81	30.5801521488175	9.41021363798871
1033...1033	1	4.46113806	10320	0.491105838868027	2.81	30.5340462104436	9.3944694053336
1034...1034	1	4.49929504	10330	0.620399870268352	2.81	30.4880890150854	9.37898119785776
1035...1035	1	4.5877246	10340	0.83050637509108	2.81	30.4423690425963	9.36389121582286
1036...1036	1	4.50338402	10350	0.397067052590248	2.81	30.3965808960427	9.34806275304575
1037...1037	1	4.4384104	10360	0.489427264390476	2.81	30.3507588828105	9.33242526762889
1038...1038	1	4.23568738	10370	0.191674921477699	2.82	30.3046599039882	9.31628978599402
1039...1039	1	4.48599224	10380	0.484997223207374	2.82	30.259084144652	9.30070056699528
1040...1040	1	4.15040866	10390	0.510573083255084	2.82	30.2129964562413	9.28518401362592
1041...1041	1	4.3807762	10400	0.373952767399146	2.82	30.1673967735295	9.26945368485942
1042...1042	1	4.59775652	10410	0.760023318362034	2.82	30.1222606036204	9.25443262507743
1043...1043	1	4.50827282	10420	0.174568787102139	2.82	30.0770461503395	9.23840462183299
1044...1044	1	6.31042232	10430	3.92022563141113	2.83	30.0350927102153	9.22901683897258
1045...1045	1	4.89769864	10440	0.887466826064824	2.83	29.9907195521037	9.21429212579887
1046...1046	1	4.51218004	10450	0.380227225767288	2.83	29.9457441955069	9.19869801300093
1047...1047	1	4.3163609	10460	0.507004098817091	2.83	29.9005025656825	9.18335521703591
1048...1048	1	4.34881538	10470	0.378070800360173	2.83	29.8553980869788	9.16781190826861
1049...1049	1	4.2712748	10480	0.346155810926337	2.84	29.8102363512559	9.15223969980022
1050...1050	1	4.50791708	10490	0.461626541574628	2.84	29.7655720630454	9.13689881161271
1051...1051	1	4.34063092	10500	0.269533928649023	2.84	29.7206913196332	9.12124591685019
1052...1052	1	4.4934641	10510	0.504247992629738	2.84	29.6761595857944	9.106034976119
1053...1053	1	4.6086148	10520	0.356394089220346	2.84	29.6319097273906	9.09058989070523
1054...1054	1	4.327639	10530	0.41166993962396	2.84	29.5872419944208	9.07526964366008
1055...1055	1	4.32919828	10540	0.10446388680983	2.85	29.542655862533	9.05943415247411
1056...1056	1	4.10667684	10550	0.142244356059803	2.85	29.4977556347792	9.04369330552545
1057...1057	1	4.28378854	10560	0.332739412942317	2.85	29.4532473080453	9.02831651136379
1058...1058	1	4.12494994	10570	0.335330992639896	2.85	29.4085371626471	9.01297143542606
1059...1059	1	4.89833822	10580	1.22997628566524	2.85	29.3652711450961	8.99923269729762
1060...1060	1	4.16004352	10590	0.315390229171311	2.85	29.3207782454931	8.98390376090199
1061...1061	1	4.3269145	10600	0.116708107810683	2.86	29.2766584507085	8.96825116486829
1062...1062	1	4.1795881	10610	0.286066407941932	2.86	29.2323564730373	8.95292515470602
1063...1063	1	4.31175346	10620	0.378005351414564	2.86	29.188365999934	8.93778849132863
1064...1064	1	4.51001104	10630	0.714026521530239	2.86	29.1448031491662	8.92327170056111
1065...1065	1	4.27081402	10640	0.380723007911082	2.86	29.1008949600592	8.90819217947965
1066...1066	1	4.27289532	10650	0.204200714805781	2.87	29.057067952751	8.89282767557025
1067...1067	1	4.3262771	10660	0.34722750320992	2.87	29.0134125408309	8.87774276794031
1068...1068	1	4.11311382	10670	0.343920704752799	2.87	28.9694579093731	8.86267865132392
1069...1069	1	4.15439132	10680	0.256394293761107	2.87	28.9256537318102	8.84748662244914
1070...1070	1	4.0782399	10690	0.306494949698115	2.87	28.8817924540842	8.83240984985823
1071...1071	1	4.2946939	10700	0.374516331658981	2.87	28.8383906914115	8.81747976421269
1072...1072	1	4.22402684	10710	0.0867714970845438	2.88	28.7949407993525	8.80206809913391
1073...1073	1	4.1633158	10720	0.361857585313988	2.88	28.7514604374825	8.78716922797094
1074...1074	1	4.11422688	10730	0.280644753323088	2.88	28.7079701752451	8.77215329774209
1075...1075	1	4.23650436	10740	0.344395553375073	2.88	28.6647725303815	8.7572764085199
1076...1076	1	4.8379459	10750	1.62613405640372	2.88	28.6227128187656	8.74468833728934
1077...1077	1	4.3534995	10760	0.605118274992171	2.88	28.5798721950785	8.73032016418731
1078...1078	1	4.29086886	10770	0.474962296827536	2.89	28.5369966375585	8.71574759954943
1079...1079	1	4.29919408	10780	0.294596496466492	2.89	28.4942114609344	8.70088237253604
1080...1080	1	4.2096192	10790	0.377979287850664	2.89	28.451343689953	8.68619057538744
1081...1081	1	4.2491774	10800	0.296774231848884	2.89	28.4086214193618	8.67138136736707
1082...1082	1	4.02607724	10810	0.223900177201288	2.89	28.3655807411987	8.65646966182397
1083...1083	1	4.28701986	10820	0.688200529300521	2.89	28.3230766619733	8.64240387341705
1084...1084	1	4.2112297	10830	0.390248627414095	2.9	28.2805138253238	8.62783696212666
1085...1085	1	12.67466534	10840	18.183988363436	2.9	28.2529659903982	8.64470572011662
1086...1086	1	5.77143614	10850	3.20564399546287	2.9	28.2132810303799	8.63510455202367
1087...1087	1	4.96829536	10860	2.03722881679063	2.9	28.1722483990111	8.62345781639219
1088...1088	1	4.91415726	10870	1.58549751902737	2.9	28.1311926335407	8.61103423246039
1089...1089	1	4.6609418	10880	1.09484158735162	2.91	28.0897623584594	8.59776646080089
1090...1090	1	4.67063204	10890	0.979269377150829	2.91	28.0484223225928	8.58431809878209
1091...1091	1	4.46119408	10900	0.553396231663906	2.91	28.0067855560569	8.57014171419759
1092...1092	1	4.46683872	10910	0.720910701067946	2.91	27.9652322518449	8.55628605486285
1093...1093	1	4.46798966	10920	0.752569065802055	2.91	27.9237543302353	8.54251073802426
1094...1094	1	4.42445614	10930	0.556618335361757	2.91	27.8822727800319	8.52841384057914
1095...1095	1	4.5444166	10940	0.624824861176054	2.92	27.8410762113116	8.51446222719979
1096...1096	1	4.41200798	10950	0.471736494072339	2.92	27.7997186327921	8.50026500613513
1097...1097	1	4.13620498	10960	0.468577211263866	2.92	27.7579472053379	8.48608726951576
1098...1098	1	4.38701694	10970	0.426482449360309	2.92	27.7166922534132	8.47186025306359
1099...1099	1	4.12913032	10980	0.301814335178056	2.92	27.6750548978379	8.45743828321737
1100...1100	1	4.14509278	10990	0.317973210231714	2.92	27.6335192189009	8.44307029544511
1101...1101	1	4.31902014	11000	0.373931353269271	2.93	27.592363880721	8.42882644912176
1102...1102	1	4.21945648	11010	0.282519477551322	2.93	27.5511054387074	8.41444638385862
1103...1103	1	4.04988656	11020	0.290584685206676	2.93	27.5096204980565	8.40010593955385
1104...1104	1	4.2431144	11030	0.326362292540031	2.93	27.4685498782894	8.3858539648901
1105...1105	1	4.2656621	11040	0.333499253872396	2.93	27.4275915591751	8.37163974651232
1106...1106	1	4.20497684	11050	0.242068796242004	2.94	27.3865984175702	8.35728922409348
1107...1107	1	4.1905414	11060	0.475410100255874	2.94	27.3456521562859	8.34337593349536
1108...1108	1	4.03413746	11070	0.0550740529562516	2.94	27.304502086213	8.32874521525963
1109...1109	1	4.25844682	11080	0.348608343866734	2.94	27.2638206117801	8.31465847762257
1110...1110	1	4.24382092	11090	0.267951026586822	2.94	27.2231851313004	8.30045422792966
1111...1111	1	4.09466392	11100	0.268946708645815	2.94	27.1823580859141	8.28627680953728
1112...1112	1	4.15275112	11110	0.246795020796869	2.95	27.1417056464333	8.27208531476457
1113...1113	1	3.9425861	11120	0.38767407423139	2.95	27.1007539790962	8.25816755441058
1114...1114	1	4.11538478	11130	0.24175957680839	2.95	27.0601796292302	8.24401679010766
1115...1115	1	4.96515112	11140	1.96401143251643	2.95	27.0211769310674	8.2329311672346
1116...1116	1	4.1255536	11150	0.231702500615207	2.95	26.9807610028572	8.21880719783192
1117...1117	1	4.25695318	11160	0.188938274720362	2.95	26.9406483676889	8.20463267193057
1118...1118	1	4.15761908	11170	0.335861069715525	2.96	26.9004311933064	8.19074251905817
1119...1119	1	4.11409788	11180	0.287631019629267	2.96	26.8602081865751	8.17679174853844
1120...1120	1	4.01456612	11190	0.257641341009158	2.96	26.8198804865458	8.16281266573609
1121...1121	1	4.06672862	11200	0.231478047162084	2.96	26.779716052536	8.148812075059
1122...1122	1	4.10927764	11210	0.429173355295844	2.96	26.7396976263886	8.1351851752889
1123...1123	1	3.96557246	11220	0.261068594378581	2.96	26.6994961697842	8.12128558732612
1124...1124	1	4.36314328	11230	0.283362415607949	2.97	26.6600674797757	8.10744988887649
1125...1125	1	4.11684818	11240	0.426776614741983	3.97	26.620273623995	8.09389177188772
1126...1126	1	4.14091714	11250	0.426933427937773	3.97	26.5805925004575	8.0803578648375
1127...1127	1	4.30973814	11260	0.840555959189921	3.97	26.5412794300948	8.06757798503936
1128...1128	1	4.48491808	11270	0.766459677215118	3.97	26.5023449881706	8.05468986799113
1129...1129	1	4.1596723	11280	0.422862054310215	3.98	26.4629051422956	8.04121797423353
1130...1130	1	4.14502794	11290	0.333025117387087	3.98	26.4235090660338	8.02761127898755
1131...1131	1	3.99420876	11300	0.317298023631243	3.98	26.3839163029164	8.01400084076097
1132...1132	1	4.11675586	11310	0.106493612603165	3.98	26.3446097531495	8.0000423107907
1133...1133	1	4.06101442	11320	0.254531893557138	3.98	26.3052741921025	7.98636974165172
1134...1134	1	3.93201696	11330	0.348208051490891	3.98	26.2657803576239	7.97288666717659
1135...1135	1	4.12707432	11340	0.344915443842911	3.99	26.2267005587932	7.95942158116894
1136...1136	1	4.0042336	11350	0.16914105767548	3.99	26.1874729030848	7.94566998271617
1137...1137	1	3.90712776	11360	0.310138307335861	3.99	26.1481430793547	7.93219155080906
1138...1138	1	4.14948286	11370	0.340769952151196	3.99	26.1093104929128	7.91879098311505
1139...1139	1	4.1629944	11380	0.255365314973814	3.99	26.0705703056349	7.90526331203271
1140...1140	1	3.98831922	11390	0.300877598546331	3.99	26.0315901625005	7.89183985975825
1141...1141	1	4.021888	11400	0.089684220063844	4	25.9927380845438	7.8780672990527
1142...1142	1	4.1952423	11410	0.313343746596537	4	25.9542605986046	7.86471385941906
1143...1143	1	4.02744006	11420	0.238510690865877	4	25.9155548253679	7.85125189442603
1144...1144	1	3.85984442	11430	0.344061588342112	3	25.8766215325076	7.83800001392102
1145...1145	1	4.098886	11440	0.0938796254518518	3	25.8381789278606	7.82432989849566
1146...1146	1	4.00419526	11450	0.573353239756629	3.01	25.7996370325952	7.81153029274325
1147...1147	1	4.08349242	11460	0.313334613774216	3.01	25.7613031497839	7.79829428977949
1148...1148	1	4.22140012	11470	0.332089561910529	3.01	25.7232803730323	7.78511475804451
1149...1149	1	4.05444014	11480	0.220975250707795	3.01	25.6850299930976	7.77176234938195
1150...1150	1	4.02538366	11490	0.336414217758938	3.01	25.6467958424654	7.75863728648412
1151...1151	1	4.1184749	11500	0.241667736820723	3.01	25.6087935107047	7.74536814341322
1152...1152	1	4.00525592	11510	0.222240121993458	3.02	25.5706584046311	7.73208812925361
1153...1153	1	3.94842276	11520	0.365103742593777	3.02	25.532490292284	7.71908374375201
1154...1154	1	4.17687782	11530	0.149171852864262	3.02	25.4947928298439	7.70572114553332
1155...1155	1	3.826164	11540	0.164362111125238	3.02	25.4565428230834	7.6924089495326
1156...1156	1	3.93760968	11550	0.282323397632904	3.02	25.4185570629014	7.67932848077373
1157...1157	1	3.82117502	11560	0.306592336285836	3.02	25.3804328227551	7.66631394212503
1158...1158	1	3.99215098	11570	0.3851157193035	3.03	25.3426776915234	7.65346098851016
1159...1159	1	3.99200704	11580	0.398730611130037	3.03	25.3049889525092	7.64065475659952
1160...1160	1	3.8271408	11590	0.138568966516046	3.03	25.2670757165825	7.62741188671411
1161...1161	1	3.96828214	11600	0.43113646391222	3.03	25.2294785522813	7.61470884095453
1162...1162	1	4.03009376	11610	0.621861817670174	3.03	25.1920568668581	7.60236489210495
1163...1163	1	4.02649258	11620	0.155917135485751	3.03	25.1546948822387	7.58922023587085
1164...1164	1	3.94148196	11630	0.213908252372841	3.04	25.1172487870538	7.57620115028657
1165...1165	1	3.98654572	11640	0.237716826014088	3.04	25.0799483403335	7.56324707380947
1166...1166	1	3.80856658	11650	0.298785013974014	3.04	25.0423995640576	7.55042366328902
1167...1167	1	4.02503604	11660	0.398930372219392	3.04	25.0052991871396	7.5377996680709
1168...1168	1	3.9832484	11670	0.175182057835099	3.04	24.9681905361473	7.52480299091249
1169...1169	1	3.9522682	11680	0.251286219880727	3.05	24.9310927032503	7.51196359678887
1170...1170	1	3.8689585	11690	0.129681095955579	3.05	24.8939132960071	7.49893220667266
1171...1171	1	3.87125492	11700	0.149479771525672	3.05	24.8568035724837	7.48595876901132
1172...1172	1	3.85685498	11710	0.331854571867742	3.05	24.8197339368394	7.47333016495635
1173...1173	1	4.02342274	11720	0.110036953994729	3.05	24.7830237670304	7.46033229521061
1174...1174	1	3.93437674	11730	0.227273290134186	3.05	24.746221212702	7.44756431814957
1175...1175	1	3.7850234	11740	0.263067365989275	3.06	24.7092199809055	7.43488206404161
1176...1176	1	3.81041574	11750	0.330935361104533	3.06	24.6723288878059	7.42234199925267
1177...1177	1	3.90074184	11760	0.153897649896849	3.06	24.6356623616845	7.40951155909493
1178...1178	1	4.06315632	11770	0.323093152876708	3.06	24.5993472583452	7.39700243569473
1179...1179	1	4.4696425	11780	1.50271143950216	3.06	24.5638137989307	7.38659768548079
1180...1180	1	4.42255956	11790	0.690517974949047	3.06	24.5282599520835	7.37477759773052
1181...1181	1	4.06695582	11800	0.654144044017495	3.07	24.4921411451425	7.36291416692078
1182...1182	1	3.93937592	11810	0.379401404091916	3.07	24.4558608887874	7.35058669514174
1183...1183	1	3.8047164	11820	0.118941446670957	3.07	24.4194069708902	7.3378212136793
1184...1184	1	3.75121836	11830	0.231705125446079	3.07	24.3829229662814	7.32527731943706
1185...1185	1	3.85467674	11840	0.176717795357564	3.07	24.3466859914777	7.31265850297796
1186...1186	1	3.93898462	11850	0.266790639679753	3.08	24.3106618054733	7.30022096041256
1187...1187	1	4.15734324	11860	0.458649800979972	3.08	24.2750866623745	7.28814404750976
1188...1188	1	3.82835824	11870	0.379513234104725	3.08	24.2389935848416	7.27594875922485
1189...1189	1	3.94636512	11880	0.349229646940394	3.08	24.2031725284165	7.26372154102135
1190...1190	1	3.95997608	11890	0.185896278330087	3.08	24.1674387306258	7.25122758645349
1191...1191	1	3.92574734	11900	0.303461065726327	3.08	24.1317075896009	7.23896321483702
1192...1192	1	3.89319674	11910	0.248671344576507	3.09	24.0959820629467	7.22662377640762
1193...1193	1	3.7832028	11920	0.210778300678213	3.09	24.0601254358276	7.2142392301133
1194...1194	1	3.76405046	11930	0.20526184864863	3.09	24.0242982955349	7.20186680755114
1195...1195	1	3.76669628	11940	0.23431799659396	3.09	23.9885390686761	7.18956751574009
1196...1196	1	3.87562116	11950	0.312458642814346	3.09	23.9530352418293	7.17742787077465
1197...1197	1	3.77447246	11960	0.294775677844608	3.09	23.917415537007	7.16527844060178
1198...1198	1	3.8503995	11970	0.290818279805895	3.1	23.8819927372947	7.15314347120938
1199...1199	1	3.81502108	11980	0.314326981235929	3.1	23.8465700159227	7.14107142091816
1200...1200	1	3.80703932	11990	0.322894596689565	3.1	23.8111957340234	7.12903580428228
1201...1201	1	3.77490942	12000	0.177708071608022	3.1	23.7758271791884	7.11676514632522
1202...1202	1	3.8818896	12010	0.205130217707728	3.1	23.7407099019083	7.10456455510083
1203...1203	1	4.0578144	12020	0.323005258520933	3.11	23.705965161393	7.09259357664261
1204...1204	1	3.81342976	12030	0.202303786464448	3.11	23.6708503592723	7.08043066439163
1205...1205	1	3.76656052	12040	0.228296706985782	3.11	23.6357148079232	7.06833510577309
1206...1206	1	3.82913856	12050	0.114351493741918	3.11	23.6007517430548	7.05605975959122
1207...1207	1	3.68029504	12060	0.252628901363696	3.11	23.5655876535525	7.04405017290414
1208...1208	1	4.08750878	12070	0.501687267954123	3.11	23.5312044604836	7.03250142991217
1209...1209	1	3.62105434	12080	0.25042716978251	3.12	23.4960585644192	7.02052954242739
1210...1210	1	3.63617346	12090	0.155120306746886	3.12	23.4610013974211	7.00841054995488
1211...1211	1	3.78678502	12100	0.281207511185516	3.12	23.4262719775139	6.99653552252545
1212...1212	1	3.95918566	12110	0.324640007525664	3.12	23.3919081887804	6.98475812532333
1213...1213	1	3.78457944	12120	0.250775691749635	3.12	23.3572968405919	6.97287113073627
1214...1214	1	3.93863998	12130	0.282593056661663	3.12	23.3230185407498	6.96106128418009
1215...1215	1	3.80280464	12140	0.151386005755826	3.13	23.2885609698746	6.94904067468596
1216...1216	1	3.75073502	12150	0.28064618256924	3.13	23.254072309769	6.93726945757719
1217...1217	1	3.72928936	12160	0.0922791712187155	3.13	23.219606673494	6.92518650914585
1218...1218	1	4.08657048	12170	0.647275329244991	3.13	23.1858325584128	6.91410458296773
1219...1219	1	3.83883452	12180	0.188654651497948	3.13	23.1516807525197	6.90223265016726
1220...1220	1	3.96324584	12190	0.202820640446672	3.13	23.1178088462311	6.89040668015893
1221...1221	1	3.74727256	12200	0.265793225096301	3.14	23.083615490033	6.87871274643419
1222...1222	1	3.83469576	12210	0.333170904968798	3.14	23.0496368144283	6.8671583919038
1223...1223	1	3.62960648	12220	0.319668525090651	3.14	23.0153560900957	6.85560059867024
1224...1224	1	3.6792199	12230	0.344056447741276	3.14	22.9812234578096	6.84410625771538
1225...1225	1	3.80918834	12240	0.280020505568526	3.14	22.9473805008496	6.83251916900903
1226...1226	1	3.62462638	12250	0.0831968553118566	3.15	22.9132714909276	6.82060509608106
1227...1227	1	3.7951602	12260	0.185099911555422	3.15	22.8795237216585	6.80889193600246
1228...1228	1	3.80852632	12270	0.299791869415778	3.15	22.8458591190077	6.79740190940654
1229...1229	1	3.88934206	12280	0.372741208876699	3.15	22.8123965999274	6.78606093729616
1230...1230	1	3.68786758	12290	0.269029151257762	3.15	22.7786375019223	6.77455690943025
1231...1231	1	3.79394874	12300	0.15402271139195	3.15	22.7451252534458	6.76287017651227
1232...1232	1	3.86021424	12310	0.322119875064382	3.16	22.711789135152	6.75150080263504
1233...1233	1	3.95853884	12320	0.359052898451312	3.16	22.6786854276583	6.74021669336023
1234...1234	1	3.82271236	12330	0.306187058061249	3.16	22.6454003913518	6.72885918297135
1235...1235	1	3.84464812	12340	0.145375789788111	3.16	22.612212832179	6.71723785306282
1236...1236	1	3.9644624	12350	0.563761974046224	3.16	22.579295355688	6.70637558319695
1237...1237	1	3.68038148	12360	0.214432721153762	3.16	22.5459345191908	6.69491584292856
1238...1238	1	3.75620166	12370	0.19999172993526	3.17	22.5127664117606	6.68345084008126
1239...1239	1	3.9982391	12380	0.527406653920436	3.17	22.4800841040611	6.67258403657524
1240...1240	1	3.86144638	12390	0.278228922315109	3.17	22.4472180180522	6.66129656064539
1241...1241	1	3.854895	12400	0.386036734316904	3.17	22.4143983834219	6.65021931470306
1242...1242	1	3.83695098	12410	0.167773413879172	3.17	22.3816050075994	6.63877633870867
1243...1243	1	3.93241168	12420	0.35040461723794	3.18	22.3490380290865	6.62767594732037
1244...1244	1	3.5889809	12430	0.220316025321832	3.18	22.3159223059989	6.61636551497792
1245...1245	1	3.82147648	12440	0.161943428296788	3.18	22.2832754466415	6.6049720073227
1246...1246	1	3.76485414	12450	0.116396430204766	3.18	22.2505862651646	6.59351821107007
1247...1247	1	4.11761416	12460	0.572342563993508	3.18	22.2185774882799	6.58288948088988
1248...1248	1	3.7769537	12470	0.271743104556307	3.18	22.1860238717075	6.57174888710994
1249...1249	1	3.65548236	12480	0.250347233229554	3.19	22.1533132953409	6.56059019045702
1250...1250	1	3.9325571	12490	0.22741005594916	3.19	22.1211495597798	6.54941070213486
1251...1251	1	4.76913536	12500	2.86221744505232	3.19	22.0905193493654	6.54290197617355
1252...1252	1	3.78707756	12510	0.539799701615806	3.19	22.0582096551211	6.53230514956356
1253...1253	1	3.6251452	12520	0.531908067527919	3.19	22.0256711476981	6.52171309822722
1254...1254	1	3.72462238	12530	0.283022035254928	3.19	21.9933656776757	6.51070040438261
1255...1255	1	3.69397714	12540	0.282539654289717	3.2	21.961063138333	6.49970629891025
1256...1256	1	3.72627666	12550	0.146022816200716	3.2	21.9288746361647	6.48849061756389
1257...1257	1	3.61590822	12560	0.262939266561039	3.2	21.8965481288105	6.47750111826821
1258...1258	1	4.02725286	12570	0.642245865760951	3.2	21.8650048008867	6.46720057942884
1259...1259	1	3.7934362	12580	0.274365619956173	3.2	21.8331044150069	6.45626883192756
1260...1260	1	3.72338646	12590	0.301661594270315	3.2	21.801136686931	6.44540456495906
1261...1261	1	4.08625418	12600	0.772255334044788	3.21	21.7698659322851	6.43539017973238
1262...1262	1	3.59760192	12610	0.201020946927297	3.21	21.7377877963411	6.42438511489071
1263...1263	1	3.77710772	12620	0.328444113728085	3.21	21.7060831536644	6.4136244070334
1264...1264	1	3.66301546	12630	0.28964057063197	3.21	21.6742330783005	6.40281419726041
1265...1265	1	3.65344608	12640	0.180753048828414	3.21	21.6424223333785	6.3918308589578
1266...1266	1	3.58917274	12650	0.372531251699221	3.22	21.61055428467	6.38120544041012
1267...1267	1	3.68880812	12660	0.249800901431784	3.22	21.5789183691101	6.37038213142693
1268...1268	1	3.73356704	12670	0.222486231638506	3.22	21.5474173076289	6.35952971148026
1269...1269	1	3.63790144	12680	0.103323813732861	3.22	21.5158029812959	6.34848610001027
1270...1270	1	3.68579762	12690	0.371885266963787	3.22	21.4843290089017	6.33793605440913
1271...1271	1	3.67192646	12700	0.325641676778032	3.22	21.4528861094332	6.32732300166839
1272...1272	1	3.91892102	12710	0.364670876210175	3.23	21.4219347147476	6.31679757867552
1273...1273	1	3.7772	12720	0.309947754950919	3.23	21.3907877867427	6.30619413679781
1274...1274	1	3.86397144	12730	0.327971007021532	3.23	21.3598490111968	6.29564122747782
1275...1275	1	3.72138048	12740	0.167107887541962	3.23	21.3287131444162	6.28482298680714
1276...1276	1	3.62658038	12750	0.134980078994372	3.23	21.2974648959354	6.2739671299531
1277...1277	1	3.70753308	12760	0.245871062257867	3.23	21.2664147073812	6.26332618367297
1278...1278	1	3.4935056	12770	0.198846295166945	3.24	21.2350415227256	6.25262101176034
1279...1279	1	3.78164212	12780	0.422569666853629	3.24	21.2042323446096	6.2423296589891
1280...1280	1	3.64366624	12790	0.146058585651659	3.24	21.1732339931452	6.23156836848012
1281...1281	1	3.84290026	12800	0.229620617928482	3.24	21.1426420536339	6.22097357986485
1282...1282	1	3.71617584	12810	0.215817952627922	3.24	21.1118804186584	6.21037312862524
1283...1283	1	3.64375908	12830	0.262793580778654	3.25	21.081045253012	6.19987431212419
1284...1284	1	3.70851512	12840	0.280465401925598	3.25	21.050378827358	6.18942522313885
1285...1285	1	3.5935484	12850	0.201036069597125	3.25	21.0195635927113	6.17885436849888
1286...1286	1	3.770745	12860	0.138527310095645	3.25	20.9891155457691	6.16819183176736
1287...1287	1	3.67002922	12870	0.19277657591443	3.25	20.9585434604633	6.1576438789768
1288...1288	1	3.78874044	12880	0.250061626663395	3.26	20.9282348937899	6.1472156667044
1289...1289	1	3.67588596	12890	0.277410767583115	3.26	20.8977806150012	6.1368541399628
1290...1290	1	3.69100194	12900	0.251591813504569	3.26	20.8674067779756	6.12646532738299
1291...1291	1	4.86525746	12910	3.08140324049586	3.26	20.8391593828865	6.1210901074591
1292...1292	1	4.11783788	12920	1.42311264275968	3.26	20.8096424870297	6.11279711987799
1293...1293	1	4.01107378	12930	0.843888601852384	3.26	20.7799892324719	6.10349631049047
1294...1294	1	3.88057836	12940	0.555823242560792	3.27	20.7501579687958	6.0937034189319
1295...1295	1	3.76424496	12950	0.30722674347788	3.27	20.7201740093805	6.08348898525943
1296...1296	1	3.63307062	12960	0.485353378182976	3.27	20.6900114261689	6.07360701596186
1297...1297	1	3.70212184	12970	0.304956813823946	3.27	20.6600239776496	6.06342405002693
1298...1298	1	3.5389751	12980	0.412761017739369	3.27	20.6298014730112	6.05344935800171
1299...1299	1	3.70867416	12990	0.205933502780601	3.27	20.59993187493	6.04312717643909
1300...1300	1	3.71305934	13000	0.159484106805186	3.28	20.5701227442417	6.03274122221203
1301...1301	1	3.660372	13010	0.349846682840562	3.28	20.5402732283648	6.02270963432258
1302...1302	1	3.46052768	13020	0.274565188030078	3.28	20.5101236333986	6.01256286566187
1303...1303	1	3.52905132	13030	0.286240412418883	3.28	20.4801482189001	6.00245461773029
1304...1304	1	3.56743964	13040	0.273661098373834	3.28	20.4502934817793	5.99234200781086
1305...1305	1	3.51423336	13050	0.166894235867998	3.29	20.4203975239298	5.98205878138201
1306...1306	1	3.86124432	13060	0.452702453056881	3.29	20.3911668916192	5.97229822299132
1307...1307	1	3.49485004	13070	0.310586224912999	3.29	20.3613410895864	5.96230402705473
1308...1308	1	3.61993004	13080	0.0898596964031316	3.29	20.3317887311581	5.95193784112242
1309...1309	1	3.8563341	13090	0.278395017766204	3.29	20.3027058456662	5.9419227611165
1310...1310	1	3.54988236	13100	0.171392337499356	3.29	20.2731333417198	5.93173647616748
1311...1311	1	3.59424178	13110	0.273393508713854	3.3	20.2436913442587	5.9217482273282
1312...1312	1	3.43007616	13120	0.0982826683770491	3.3	20.214011529282	5.91146849995141
1313...1313	1	3.48696406	13130	0.103042090294515	3.3	20.1844845258058	5.90121532005793
1314...1314	1	3.59703916	13140	0.270570789268738	3.3	20.1552039514619	5.89127596519334
1315...1315	1	3.57910546	13150	0.23489694504022	3.3	20.1259434069051	5.88129118316306
1316...1316	1	3.45945662	13160	0.141847286101663	3.3	20.0965233066634	5.87115977292995
1317...1317	1	3.48013926	13170	0.203007167319809	3.31	20.0671916490347	5.8611542078715
1318...1318	1	3.67129414	13180	0.300866124481002	3.31	20.038249199769	5.85133904797143
1319...1319	1	3.44798116	13190	0.256624076703274	3.31	20.0089636427703	5.84146311686592
1320...1320	1	3.40320632	13200	0.18021871785298	3.31	19.979650743701	5.83146974634692
1321...1321	1	3.49591656	13210	0.314494898874955	3.31	19.9505532429354	5.8217310440566
1322...1322	1	3.55363142	13220	0.24918894964596	3.32	19.9216089855251	5.81189425306911
1323...1323	1	3.50724174	13230	0.220652999172418	3.32	19.8926339330175	5.80202445385658
1324...1324	1	3.53514196	13240	0.220997635561759	3.32	19.8637592781667	5.79217268542182
1325...1325	1	3.45790382	13250	0.200262189695639	3.32	19.8347992508795	5.78230170484684
1326...1326	1	3.51043606	13260	0.14844227012227	3.32	19.8059830757853	5.77235667495324
1327...1327	1	3.58012182	13270	0.357008001571095	3.32	19.777340778776	5.76279736573279
1328...1328	1	3.62224792	13280	0.682879380761114	3.33	19.7488234039149	5.7538301671715
1329...1329	1	3.61661534	13290	0.365327170506456	3.33	19.7203464258674	5.74431824661251
1330...1330	1	3.5042572	13300	0.384257577238907	3.33	19.6917213786902	5.73485653316261
1331...1331	1	3.44438048	13310	0.189792391249088	3.33	19.6630411652768	5.72506824694564
1332...1332	1	3.50415738	13320	0.210533165373895	3.33	19.6345170985773	5.71533385139123
1333...1333	1	3.44370452	13330	0.161163421706205	3.33	19.6059366703715	5.70552949052682
1334...1334	1	3.27924674	13340	0.279247077145327	3.34	19.5771163880584	5.69595088079447
1335...1335	1	3.5138084	13350	0.360283405182615	3.34	19.5487610341519	5.68653222682163
1336...1336	1	3.55977032	13360	0.397172759424607	3.34	19.5205368669601	5.67719531690566
1337...1337	1	3.59140772	13370	0.239924141333604	3.34	19.4924183689072	5.66759730953484
1338...1338	1	3.44354032	13380	0.370054092811304	3.34	19.464088487091	5.65824595345942
1339...1339	1	3.4541704	13390	0.256617361622563	3.34	19.4358273783759	5.64871086327083
1340...1340	1	3.3622375	13400	0.220224867151033	3.35	19.4074538746188	5.63912836371898
1341...1341	1	3.45149888	13410	0.230468667316334	3.35	19.3792880229072	5.62958086204837
1342...1342	1	3.35485582	13420	0.198191050303027	3.35	19.3510012935111	5.6199932366084
1343...1343	1	3.57599558	13430	0.200793067570277	3.35	19.3231548580062	5.61042712863128
1344...1344	1	3.44436634	13440	0.231499838246959	3.35	19.2951252224934	5.60093211134904
1345...1345	1	3.37366322	13450	0.238684630194766	3.36	19.2670202586761	5.59146653768417
1346...1346	1	3.42948636	13460	0.285223262554114	3.36	19.2390634468515	5.58209982404757
1347...1347	1	3.4877213	13470	0.224515646896525	3.36	19.2112587828676	5.57264248216381
1348...1348	1	3.7160662	13480	0.258284899872253	3.36	19.1839062805148	5.56326144494882
1349...1349	1	3.553478	13500	0.153155152083941	3.36	19.1563150567187	5.55371138970987
1350...1350	1	3.65927236	13510	0.443950906984509	3.37	19.1289592884985	5.54469151242351
1351...1351	1	3.55739744	13520	0.277723982950776	3.37	19.1014719772037	5.53539412931764
1352...1352	1	3.80260384	13530	0.723775951703487	3.37	19.0744660316835	5.52690054030155
1353...1353	1	3.60948586	13540	0.391346161205374	3.37	19.0471668610362	5.51783513098276
1354...1354	1	3.35932088	13550	0.219996465007059	3.37	19.0194742820759	5.50848325337292
1355...1355	1	3.582841	13560	0.340774564180361	3.37	18.9922251500687	5.49936108445996
1356...1356	1	3.57050576	13570	0.242356056623355	3.38	18.9650023444375	5.4900812874117
1357...1357	1	3.33539832	13580	0.1538277782129	3.38	18.9374125756388	5.48066159895769
1358...1358	1	3.52341574	13590	0.165999148424632	3.38	18.9102034020543	5.47128002358164
1359...1359	1	3.44824622	13600	0.19596908548491	3.38	18.8829095676641	5.46196791248173
1360...1360	1	3.408542	13610	0.248900310510503	3.38	18.8555938261501	5.45276567487896
1361...1361	1	3.41358828	13620	0.20999322809302	3.39	18.8283352108877	5.44351100153953
1362...1362	1	3.45755562	13630	0.115208986557395	3.39	18.8012023254669	5.43410534926242
1363...1363	1	3.42985172	13640	0.235472713068132	3.39	18.7740684320768	5.42492859262307
1364...1364	1	3.40782846	13650	0.206236175116304	3.39	18.746943560105	5.41571642595492
1365...1365	1	3.35753706	13660	0.21487468621702	3.39	18.7197777939971	5.40653576975061
1366...1366	1	3.66283358	13670	0.313347958540058	3.39	18.6931988986502	5.39754514695942
1367...1367	1	3.42257912	13680	0.253774652983049	3.4	18.6662428178406	5.3884652343487
1368...1368	1	3.46122186	13690	0.314567030819924	3.4	18.6394025337138	5.3795086620565
1369...1369	1	3.34809386	13700	0.267273601634286	3.4	18.612409932348	5.37048441658356
1370...1370	1	3.32553328	13710	0.133475949891832	3.4	18.5854251544974	5.36123991796627
1371...1371	1	3.46364578	13720	0.121343110548156	3.4	18.5587318105001	5.35199032077754
1372...1372	1	3.33125034	13730	0.224581834719057	3.4	18.5318518785133	5.34293929079332
1373...1373	1	3.36291846	13740	0.29341058639512	3.41	18.5050752970155	5.33402573615184
1374...1374	1	3.49687952	13750	0.231841859626399	3.41	18.4785824536316	5.32501923328066
1375...1375	1	3.49484942	13760	0.378076096509449	3.41	18.4521327924954	5.31628676525459
1376...1376	1	3.3934628	13770	0.287619545222113	3.41	18.4255508507611	5.30741003582823
1377...1377	1	3.40866584	13780	0.154311521009638	3.41	18.3990426689239	5.29831365716129
1378...1378	1	3.33375596	13790	0.166199149820187	3.41	18.3724490471959	5.28925431999035
1379...1379	1	3.40551148	13800	0.229657839355457	3.42	18.3460290338381	5.28032299345789
1380...1380	1	3.395755	13810	0.257248108044423	3.42	18.3196384353671	5.27145613576078
1381...1381	1	3.37368402	13820	0.160757627636333	3.42	18.2932554619948	5.26243460264847
1382...1382	1	3.50930088	13830	0.387855986397306	3.42	18.2671584547892	5.25382987428792
1383...1383	1	3.30843746	13840	0.272381193974066	3.42	18.240752945531	5.24503649621146
1384...1384	1	3.26968318	13850	0.106920441903557	3.43	18.2143256379131	5.23596656495937
1385...1385	1	3.34021394	13860	0.202898680956181	3.43	18.1880694831065	5.22708206737067
1386...1386	1	3.52715558	13870	0.330092171548981	3.43	18.1621896703914	5.21843777805765
1387...1387	1	3.53783812	13880	0.254243154882461	3.43	18.1363743984578	5.20967485727535
1388...1388	1	3.46314698	13890	0.179176472649374	3.43	18.1104728496167	5.20079489543135
1389...1389	1	3.30741312	13900	0.110303186975431	3.43	18.0843421175256	5.19180903186832
1390...1390	1	3.3115986	13910	0.181722764053007	3.44	18.058264900372	5.18296510200457
1391...1391	1	3.28171668	13920	0.334802110618163	3.44	18.0321809670616	5.17440700316717
1392...1392	1	3.55694308	13930	0.154734657849032	3.44	18.0066289143042	5.16554615171913
1393...1393	1	3.50778902	13940	0.24438223003347	3.44	17.981035198692	5.15685918980971
1394...1394	1	3.45087074	13950	0.363620594987953	3.44	17.9553861881735	5.14839804489387
1395...1395	1	3.45820126	13960	0.399212820593287	3.44	17.9297953939491	5.14001466409193
1396...1396	1	3.34397168	13970	0.231015507515874	3.45	17.9040481323181	5.13134917573081
1397...1397	1	3.3323688	13980	0.232839209321282	3.45	17.8783258387041	5.12270220315109
1398...1398	1	3.31822486	14000	0.29355810029734	3.45	17.8526239834902	5.11417767693246
1399...1399	1	3.3959804	14010	0.215714643850076	3.45	17.8271047538635	5.10553078720063
1400...1400	1	3.3682521	14030	0.303876974605678	3.46	17.8015816247305	5.09705478753144
1401...1401	1	3.37189258	14040	0.0917741295198816	3.46	17.7761099759313	5.08821934065057
1402...1402	1	3.29238452	14050	0.155820635089731	3.46	17.7505429407046	5.07951254681904
1403...1403	1	3.30999294	14060	0.163687063886454	3.46	17.7250521198737	5.07083500845553
1404...1404	1	3.4034714	14070	0.178735533301062	3.46	17.6997713065994	5.06219935183566
1405...1405	1	3.3523081	14080	0.214970393458099	3.47	17.6744448049108	5.05364290177674
1406...1406	1	3.32962592	14090	0.169621863878826	3.47	17.6491229710451	5.04502150541682
1407...1407	1	3.45892788	14100	0.574145024061353	3.47	17.6240740829762	5.03712940218406
1408...1408	1	3.20801362	14110	0.134442126940338	3.47	17.5986264916912	5.02847505571408
1409...1409	1	3.36216664	14120	0.320216883881297	3.47	17.5734959359071	5.02016392037104
1410...1410	1	3.39052604	14130	0.535834484435327	3.47	17.5484598019337	5.01224806964565
1411...1411	1	3.34648174	14140	0.218258505506344	3.48	17.5233901142692	5.00378559909995
1412...1412	1	3.48183458	14150	0.562904135199842	3.48	17.4986036084718	4.99594644382386
1413...1413	1	3.2451284	14160	0.348813988515004	3.48	17.4734430167534	4.98774320912782
1414...1414	1	3.26035142	14170	0.250042499515566	3.48	17.4483537111986	4.97938010107908
1415...1415	1	3.3651133	14180	0.173408009620706	3.48	17.4234936222115	4.9708964786758
1416...1416	1	3.29374288	14190	0.324694405697407	3.49	17.3985514320223	4.96269488631397
1417...1417	1	3.29549828	14200	0.271040602127941	3.49	17.3736563690884	4.9544130605696
1418...1418	1	3.35639198	14210	0.261720234532739	3.49	17.3489127426293	4.94612940156512
1419...1419	1	3.24826118	14220	0.172522759277311	3.49	17.3240219190413	4.93770291146399
1420...1420	1	3.53813538	14230	0.657990143009883	3.49	17.2996867265628	4.930148255209
1421...1421	1	3.38990096	14240	0.359543690112652	3.49	17.2751328240623	4.92208010946302
1422...1422	1	3.39642822	14250	0.274216784031015	3.5	17.2506337868088	4.91387558461672
1423...1423	1	3.4534355	14260	0.267293776501063	3.5	17.2262786265497	4.9056733219369
1424...1424	1	3.2802378	14270	0.25866361618609	3.5	17.2016607257085	4.89747030392145
1425...1425	1	3.30977468	14280	0.0520347941251524	3.5	17.1771384202439	4.88891701970292
1426...1426	1	3.22365674	14290	0.201218846357586	3.5	17.1525073846212	4.88064217738457
1427...1427	1	3.14957206	14300	0.183201310634266	3.5	17.1277890521858	4.87235013701961
1428...1428	1	3.14366518	14310	0.223134881869279	3.51	17.1031039261979	4.86414322571308
1429...1429	1	3.22384808	14320	0.245693292005484	3.51	17.078603915878	4.85599062212313
1430...1430	1	3.2846502	14330	0.194526546722947	3.51	17.0542544830168	4.84776208889206
1431...1431	1	3.39257218	14340	0.243868899180117	3.51	17.0301385389691	4.83963518123149
1432...1432	1	3.27859812	14350	0.217450097236417	3.51	17.0058639751227	4.83147598426063
1433...1433	1	3.27884286	14360	0.172126605867826	3.51	16.9816326933661	4.82325118394573
1434...1434	1	3.3449309	14370	0.21886820919566	3.52	16.9575608455402	4.81512341170433
1435...1435	1	3.17323536	14380	0.188278986256627	3.52	16.9332284086726	4.80695598994714
1436...1436	1	3.29081612	14390	0.228290578649957	3.52	16.9091464805372	4.7988736149934
1437...1437	1	3.4729795	14400	0.310350668646154	3.52	16.8854286217896	4.79095036177831
1438...1438	1	3.33758022	14410	0.23268045509021	3.52	16.8615136201977	4.78290398948053
1439...1439	1	3.4226038	14420	0.506141238385932	3.53	16.8377909197208	4.77535454067013
1440...1440	1	3.27166224	14430	0.297087887436164	3.53	16.8138436493241	4.76744939212073
1441...1441	1	3.25069802	14440	0.213180034350082	3.53	16.7899016446827	4.75941008169219
1442...1442	1	3.383477	14450	0.177354344213569	3.53	16.7662362878519	4.75132172204968
1443...1443	1	3.33795546	14460	0.245382697730144	3.53	16.7425323499386	4.7433677255372
1444...1444	1	3.27764036	14470	0.195238622369366	3.53	16.7187637850844	4.73533925404
1445...1445	1	3.2118051	14480	0.221405690949036	3.54	16.6949209630454	4.72737114536729
1446...1446	1	3.25381	14490	0.152501958098183	3.54	16.6711943770559	4.71929547160335
1447...1447	1	3.4428092	14500	0.174861923675324	3.54	16.6478432999561	4.71127352359289
1448...1448	1	3.23785966	14510	0.0944688647061718	3.54	16.6241716606975	4.70312382428329
1449...1449	1	3.28805898	14520	0.227420105763215	3.54	16.600630420308	4.69522319989049
1450...1450	1	3.27123416	14530	0.231653040268443	3.54	16.577101035912	4.68734399396
1451...1451	1	3.33300406	14540	0.255393818083422	3.55	16.553722223951	4.67952060441741
1452...1452	1	3.37784964	14550	0.23438291801846	3.55	16.5304638433968	4.67167393595069
1453...1453	1	3.36227646	14560	0.252426216719476	3.55	16.5072190289513	4.66387296910298
1454...1454	1	3.20073498	14570	0.212813521962356	3.55	16.4837300897651	4.65601584739575
1455...1455	1	3.17420006	14580	0.179143137723101	3.55	16.4602357737373	4.64811315947047
1456...1456	1	3.20147332	14590	0.192167376853479	3.56	16.4368310739072	4.64024741228139
1457...1457	1	3.32656958	14600	0.17847432241099	3.56	16.4136885116938	4.63237137858347
1458...1458	1	3.91332752	14610	1.48008514819467	3.56	16.3916225611348	4.62680688391376
1459...1459	1	7.11335236	14620	8.52256883955032	3.56	16.3752443260048	4.63368378056978
1460...1460	1	14.30035596	14630	24.7092525746191	3.56	16.3715816810515	4.66912167782318
1461...1461	1	5.54822114	14640	4.90592653287949	3.56	16.352476013724	4.66953969168912
1462...1462	1	4.645406	14650	3.11147539630266	3.57	16.3318104002841	4.66678935754016
1463...1463	1	4.14497592	14660	2.0101024507563	3.57	16.3102978945819	4.66209970721927
1464...1464	1	3.75801908	14670	1.33874405763203	3.57	16.2881402973805	4.65623323652274
1465...1465	1	4.32825864	14680	1.29880241963246	3.57	16.2670284144902	4.65030661548674
1466...1466	1	3.85679744	14690	1.23108816131022	3.57	16.2451215636967	4.64427092536463
1467...1467	1	3.65981928	14700	0.984106893628105	3.57	16.2229056726399	4.63780991206942
1468...1468	1	3.85107732	14710	0.653596425003161	3.58	16.2010666111171	4.63077687855298
1469...1469	1	3.72442834	14720	1.00395033504781	3.58	16.1790425364991	4.62437471342764
1470...1470	1	3.44818452	14730	0.655048579576772	3.58	16.1565697068142	4.61736795944026
1471...1471	1	3.5627642	14740	0.589884306730926	3.58	16.1343388056548	4.6102585443428
1472...1472	1	3.8930272	14750	0.667303411914206	3.58	16.1127301355654	4.60329834110815
1473...1473	1	4.57542588	14760	2.09900702275835	3.58	16.0923641968971	4.59887770329994
1474...1474	1	4.0372087	14770	0.807928173786532	3.59	16.0710841342371	4.59218582416576
1475...1475	1	4.13341646	14780	0.751694369131666	3.59	16.0500114640266	4.58540649238283
1476...1476	1	3.56429606	14790	0.462861175596331	3.59	16.027971366226	4.57812927205311
1477...1477	1	3.48125234	14800	0.281476545389261	3.59	16.0058235833024	4.57054471295926
1478...1478	1	3.46056788	14810	0.541017892381857	3.59	15.9836783834731	4.56343169121067
1479...1479	1	3.36003218	14820	0.230942278131088	3.6	15.961394806768	4.55578387229967
1480...1480	1	3.53628142	14830	0.172015892326209	3.6	15.9394616851673	4.54804553517704
1481...1481	1	3.5839446	14840	0.275103882881431	3.6	15.9176514167028	4.54050283146601
1482...1482	1	3.49918322	14850	0.377905320266958	3.6	15.8957300253582	4.53315490999876
1483...1483	1	3.47302192	14860	0.120695608940827	3.6	15.8738011496206	4.52536592623696
1484...1484	1	3.45365082	14870	0.309767663199884	3.6	15.8518767889328	4.51792444651404
1485...1485	1	3.37048072	14880	0.241345215110424	3.61	15.8298443157308	4.51037532165719
1486...1486	1	3.25394612	14890	0.109640571509328	3.61	15.8076450250058	4.50260703436655
1487...1487	1	3.29595706	14900	0.215261072035024	3.61	15.7855590797895	4.49503890380639
1488...1488	1	3.263736	14910	0.22352393832818	3.61	15.7634552438146	4.4874987185187
1489...1489	1	3.23775946	14920	0.123624935279631	3.61	15.7413445716455	4.47979549913081
1490...1490	1	3.30981652	14930	0.135799472740902	3.61	15.7194001267176	4.47212736845757
1491...1491	1	3.17530602	14940	0.0865833524830669	3.62	15.6972569773677	4.46438589623167
1492...1492	1	3.21615056	14950	0.0838603928358794	3.62	15.6752250154659	4.45665328280996
1493...1493	1	3.24209168	14960	0.227144807013537	3.62	15.6532777368508	4.4491872484308
1494...1494	1	3.4262732	14970	0.210398278522306	3.62	15.6316943219578	4.4417048318908
1495...1495	1	3.23812532	14980	0.197489220241124	3.62	15.6098168832959	4.43421283610678
1496...1496	1	3.43534758	14990	0.472298163463963	3.63	15.5883262049141	4.4272191650165
1497...1497	1	3.18752404	15000	0.186354611249475	3.63	15.5664359980917	4.41973308460385
1498...1498	1	3.28423218	15010	0.261049952909864	3.63	15.5447551440439	4.41239207289741
1499...1499	1	3.40216716	15020	0.338266465571941	3.63	15.5233207433659	4.40520032425253
1500...1500	1	3.16573854	15030	0.190648364824926	3.63	15.501506829503	4.39776069149096
1501...1501	1	3.3422095	15040	0.112227610332707	3.63	15.4800429330696	4.39019576107409
1502...1502	1	3.37559288	15050	0.306355439538581	3.64	15.4586758544234	4.38298686377218
1503...1503	1	3.1573057	15060	0.199981391431903	3.64	15.4369611674783	4.37560291766037
1504...1504	1	3.33628778	15070	0.326706494047696	3.64	15.4156007554969	4.36845570420297
1505...1505	1	3.1544206	15080	0.100695871283012	3.64	15.3939570129452	4.3609221475694
1506...1506	1	3.37583788	15090	0.680025210114314	3.64	15.3727423278032	4.35442453602932
1507...1507	1	3.34403916	15100	0.264718151051005	3.64	15.3515089594576	4.34720528380517
1508...1508	1	3.20086966	15110	0.0868990928320774	3.65	15.3300603463959	4.3396848845272
1509...1509	1	3.1191507	15120	0.13725006440157	3.65	15.308505342607	4.33226664124366
1510...1510	1	3.22671876	15130	0.291782634619665	3.65	15.287178270087	4.3251342775956
1511...1511	1	3.28975664	15140	0.191450901372762	3.65	15.2660001206958	4.31783739608418
1512...1512	1	3.27359002	15150	0.220911347757674	3.65	15.244830817782	4.31060539952932
1513...1513	1	3.1634718	15160	0.135103777343585	3.65	15.2235045000101	4.3032346994019
1514...1514	1	3.13163922	15170	0.104739709601645	3.66	15.2021596363207	4.2958234108056
1515...1515	1	3.22469492	15180	0.20810834070997	3.66	15.181016715374	4.2886076737004
1516...1516	1	3.23665802	15190	0.139664039233985	3.66	15.1599322340053	4.28128385439861
1517...1517	1	3.18502602	15200	0.128946520114569	3.66	15.138793829391	4.27395404445283
1518...1518	1	3.21328382	15210	0.247426107733	3.66	15.1177426201952	4.26684631640919
1519...1519	1	3.2182429	15220	0.17087968934534	3.67	15.096737325014	4.2596160134488
1520...1520	1	3.15415036	15230	0.127414949162384	3.67	15.0756559711481	4.25232174855156
1521...1521	1	3.1986915	15240	0.231091836256974	3.67	15.0546904557533	4.24522337271344
1522...1522	1	3.20322794	15250	0.207798652779868	3.67	15.0337699570494	4.23809640939493
1523...1523	1	3.15847884	15260	0.296397860406394	3.67	15.0128073955012	4.23113842431287
1524...1524	1	3.29890214	15270	0.263979562477274	3.67	14.9921297163212	4.22413549604838
1525...1525	1	3.09078206	15280	0.150383342546783	3.68	14.9711211591167	4.21694440663355
1526...1526	1	3.446239	15290	0.541374821205581	3.68	14.9507771482445	4.2104561990688
1527...1527	1	3.02032608	15300	0.202200454600545	3.68	14.9297172169678	4.20338072555694
1528...1528	1	3.11897704	15310	0.242789882848057	3.68	14.9088686023571	4.19638939132445
1529...1529	1	3.10962714	15320	0.143938014337051	3.68	14.8880402855656	4.18923590257425
1530...1530	1	3.07754002	15340	0.172876275334796	3.69	14.8671920944525	4.18214612388539
1531...1531	1	3.47629246	15350	0.655475771976778	3.69	14.8470845928913	4.17592075697999
1532...1532	1	3.27251472	15360	0.260006096688033	3.69	14.8266528720212	4.16900828626456
1533...1533	1	3.34134514	15370	0.548949829037908	3.69	14.8063787189197	4.16261806833477
1534...1534	1	3.26246844	15380	0.25694493804024	3.69	14.7860011191334	4.1557236762248
1535...1535	1	3.14195218	15390	0.151525428894202	3.7	14.7654467520741	4.1486553651086
1536...1536	1	3.17111374	15400	0.148782778654951	3.7	14.7449801448153	4.1415946897574
1537...1537	1	2.9707482	15410	0.158862505163852	3.7	14.7241959754511	4.13456427107321
1538...1538	1	3.07071678	15420	0.1142560336143	3.7	14.7036249618669	4.12746752219861
1539...1539	1	3.1936638	15430	0.145176472713264	3.7	14.6833072899131	4.12043788221717
1540...1540	1	3.1397369	15440	0.181688432835844	3.7	14.6629302901074	4.11348510295966
1541...1541	1	3.1444837	15450	0.257446995382127	3.71	14.6425976394629	4.10667832783596
1542...1542	1	3.35990404	15460	0.258960599869185	3.71	14.6226811459069	4.09988624005491
1543...1543	1	3.13719678	15470	0.19100193566004	3.71	14.6024066810068	4.09298617949993
1544...1544	1	3.24226888	15480	0.366402751909763	3.71	14.582353481005	4.08640792102228
1545...1545	1	3.0791475	15490	0.244562830005062	3.71	14.5620477334657	4.07962619976717
1546...1546	1	3.26451594	15500	0.237511599396541	3.71	14.5421050471578	4.0728440027674
1547...1547	1	3.17568206	15510	0.15673011101841	3.72	14.5220407523879	4.0659311803636
1548...1548	1	3.24709518	15520	0.173496697947676	3.72	14.5021379358435	4.05906015744672
1549...1549	1	3.29716872	15530	0.276226117626008	3.72	14.4823586433177	4.05238260397837
1550...1550	1	3.22856472	15540	0.211641127145439	3.72	14.4624931641945	4.04560283085068
1551...1551	1	3.08376516	15550	0.0876200791686643	3.72	14.4424071483	4.03861610048584
1552...1552	1	3.210298	15560	0.312647809885716	3.72	14.4225799476852	4.03203892786343
1553...1553	1	3.32468634	15570	0.326955846530213	3.73	14.402989667707	4.02549862233592
1554...1554	1	3.14210454	15580	0.113460276560997	3.73	14.383111671012	4.01859299418804
1555...1555	1	3.25927926	15590	0.17132481396852	3.73	14.3634756032079	4.01180169995993
1556...1556	1	3.05560638	15600	0.221555504138922	3.73	14.3435146690098	4.00511106236802
1557...1557	1	3.00888386	15610	0.120254183648566	3.73	14.3235064945897	3.99825341562712
1558...1558	1	3.14868506	15620	0.212391253129461	3.74	14.3037804196831	3.99157051684071
1559...1559	1	3.17193604	15630	0.192898939317983	3.74	14.2841302089511	3.98486500655383
1560...1560	1	3.12497892	15640	0.182283758701953	3.74	14.2644317953783	3.97815259481887
1561...1561	1	3.11361196	15650	0.0941546942794304	3.74	14.2447480886963	3.97129646436779
1562...1562	1	2.98968778	15660	0.119931294489124	3.74	14.2248803741178	3.96449793803084
1563...1563	1	3.1211878	15670	0.0973002955622439	3.74	14.2052798576587	3.95767146381642
1564...1564	1	3.00548062	15680	0.108608102147731	3.75	14.185509691308	3.95087700068903
1565...1565	1	3.05498896	15690	0.0638797538920823	3.75	14.1658618171133	3.94401557571675
1566...1566	1	3.0638847	15700	0.0980568492108533	3.75	14.1462643288218	3.93722659296917
1567...1567	1	3.22305068	15710	0.31065612289095	3.75	14.1269823982855	3.93082487987106
1568...1568	1	3.0097513	15720	0.15789956702952	3.75	14.1073579832841	3.92416481753595
1569...1569	1	3.06378738	15730	0.1794037828508	3.75	14.0878635956349	3.91755447149061
1570...1570	1	3.09652152	15740	0.100900406453552	3.76	14.0684614030919	3.910817218066
1571...1571	1	3.01137836	15750	0.184950160624648	3.76	14.0489431629452	3.90424022414289
1572...1572	1	3.06845426	15760	0.132783413641795	3.76	14.0295601286946	3.89758275404492
1573...1573	1	3.0234934	15770	0.229357688157264	3.76	14.0101319438249	3.89110751121017
1574...1574	1	3.3729401	15780	0.262096592272668	3.76	13.9913549061482	3.88470149017056
1575...1575	1	3.04870704	15790	0.141899813409331	3.77	13.9720386698444	3.87809460283294
1576...1576	1	3.03918236	15800	0.306271047975748	3.77	13.9527397178411	3.87178953036188
1577...1577	1	3.03288634	15810	0.288751077852193	3.77	13.9334637189394	3.86546466107237
1578...1578	1	3.11816488	15820	0.155438715863639	3.77	13.9143722823305	3.85891563027765
1579...1579	1	2.94251146	15830	0.227939231169753	3.77	13.8950044785841	3.85250613972317
1580...1580	1	2.92800192	15840	0.197160944887513	3.77	13.8756452507666	3.84605363275965
1581...1581	1	3.05046668	15850	0.0880971171953544	3.78	13.8565363742075	3.8394199937207
1582...1582	1	3.0256577	15860	0.297977164073491	3.78	13.8374174356828	3.83316855006731
1583...1583	1	3.05524414	15870	0.211360504987469	3.78	13.8183844731132	3.82677524372119
1584...1584	1	2.96123656	15880	0.0579515192810595	3.78	13.7992191634696	3.82012242161273
1585...1585	1	3.0714274	15890	0.220604850880687	3.78	13.7802821965438	3.81376846297066
1586...1586	1	2.96804282	15900	0.247628269889661	3.78	13.7611961605746	3.80747342291227
1587...1587	1	3.12056832	15910	0.142734842793752	3.79	13.7424130575904	3.80100433450959
1588...1588	1	3.0390593	15920	0.0870530403958416	3.79	13.7235192292451	3.79444837459058
1589...1589	1	3.0172191	15930	0.177238659260374	3.79	13.7046201998907	3.7880631853314
1590...1590	1	3.09822446	15940	0.0958068166639149	3.79	13.6858975242687	3.7815455218386
1591...1591	1	3.11075364	15950	0.187536910020782	3.79	13.6672300152055	3.7752012877489
1592...1592	1	3.03370578	15960	0.0986435599923634	3.8	13.6484594516836	3.76871133589055
1593...1593	1	2.96942208	15970	0.166298072401613	3.8	13.6296085472322	3.76235226569904
1594...1594	1	3.0600213	15980	0.103485878258485	3.8	13.6109508468841	3.75589354303807
1595...1595	1	3.13265844	15990	0.162856049040703	3.8	13.5924543024765	3.74955102318988
1596...1596	1	3.10759426	16000	0.192035088739227	3.8	13.573946164714	3.743271206889
1597...1597	1	2.97687048	16010	0.156835853707027	3.8	13.5552399410869	3.73694034130527
1598...1598	1	2.9223599	16020	0.0841585636227234	3.81	13.5364705147125	3.73049235934996
1599...1599	1	2.93239822	16030	0.179721366962785	3.81	13.5177519404942	3.72422444938988
1600...1600	1	3.13802796	16040	0.184902253081413	3.81	13.4994293915436	3.71797674913161
1601...1601	1	2.95144376	16050	0.074223678251539	3.81	13.4808098229089	3.71154470487586
1602...1602	1	3.1627791	16060	0.248778286241565	3.81	13.4625961764431	3.70543214279531
1603...1603	1	3.09697522	16070	0.247853378123523	3.81	13.4442985225041	3.69932873809156
1604...1604	1	2.89233016	16080	0.264148622565466	3.82	13.4256719234529	3.69326487204474
1605...1605	1	3.0170735	16090	0.151199147662115	3.82	13.4072984046118	3.68701232884195
1606...1606	1	3.00565624	16100	0.220720158566618	3.82	13.3889371651333	3.68089354301622
1607...1607	1	3.0064548	16110	0.112621139063832	3.82	13.370609747013	3.67459473912575
1608...1608	1	3.09343158	16120	0.432779081389653	3.82	13.3524682145028	3.66887220486672
1609...1609	1	3.07566836	16130	0.198948925594543	3.82	13.3343273497994	3.66274700931638
1610...1610	1	2.98968146	16140	0.151387019246229	3.83	13.3160667215738	3.65654866864547
1611...1611	1	3.083875	16150	0.153829080486623	3.83	13.2980046002647	3.65036558022859
1612...1612	1	3.12186332	16160	0.167337916057022	3.83	13.2800414205996	3.64421725248954
1613...1613	1	3.02254714	16170	0.127756023622814	3.83	13.2619346345792	3.63800990698404
1614...1614	1	3.19315768	16180	0.247641605874219	3.83	13.244160977113	3.63202514387529
1615...1615	1	3.1608242	16190	0.305864734541897	3.84	13.2263616182832	3.62615372214654
1616...1616	1	3.05705304	16200	0.231166625459922	3.84	13.2084104998749	3.62016080582406
1617...1617	1	2.97514672	16210	0.154287266929118	3.84	13.1903464861417	3.61404275897694
1618...1618	1	2.98960634	16220	0.244870353509368	3.84	13.1723398839419	3.60809541139447
1619...1619	1	2.9054508	16230	0.205472232782668	3.84	13.1542165139791	3.60208901566876
1620...1620	1	2.88523336	16240	0.167803010063476	3.84	13.1360894475114	3.59602672792718
1621...1621	1	3.00969654	16250	0.229304379523949	3.85	13.1182140849209	3.59008370524686
1622...1622	1	2.83304074	16260	0.149835229631145	3.85	13.1000584391223	3.58401089240376
1623...1623	1	2.98595086	16270	0.148865046529341	3.85	13.0822047629014	3.57794708685059
1624...1624	1	2.83781038	16280	0.120109572913057	3.85	13.0641211011487	3.57184322539615
1625...1625	1	2.90906188	16290	0.0939592806226027	3.85	13.0461951360628	3.56570397747952
1626...1626	1	3.01389118	16300	0.200605880710666	3.85	13.0284858616479	3.55976382196889
1627...1627	1	3.08217914	16310	0.186320411484069	3.86	13.0109283917068	3.55380893510131
1628...1628	1	3.04383946	16320	0.23773979197717	3.86	12.9933342364875	3.54795532672863
1629...1629	1	2.97762522	16330	0.135898765553249	3.86	12.9756542558759	3.54193227895956
1630...1630	1	2.95301384	16340	0.126136760422777	3.86	12.9579620397843	3.53590263108924
1631...1631	1	2.92355002	16350	0.249631497190873	3.86	12.9402490441624	3.53010162290937
1632...1632	1	2.9052289	16360	0.104819572241209	3.87	12.9225349750642	3.52405522917474
1633...1633	1	3.06006364	16370	0.0949323975319702	3.87	12.9051254934489	3.51800205559726
1634...1634	1	2.87672926	16380	0.104052078392135	3.87	12.8874231170439	3.51197566552276
1635...1635	1	3.10679988	16390	0.0345405944577827	3.87	12.8701581157428	3.50583720996924
1636...1636	1	3.02468486	16400	0.137249376182091	3.87	12.8527786395632	3.49989089428736
1637...1637	1	2.94433826	16410	0.0852370795382972	3.87	12.8352880122383	3.49386326178118
1638...1638	1	2.94021026	16420	0.150861191735559	3.88	12.8178209729581	3.4879621107308
1639...1639	1	2.91027832	16430	0.0758957261983307	3.88	12.8003319303227	3.48193904562129
1640...1640	1	2.88797598	16440	0.115191725395672	3.88	12.7828343911341	3.47599597886008
1641...1641	1	2.95145486	16450	0.194730336423239	3.88	12.7654797935505	3.47020380649921
1642...1642	1	3.06016724	16460	0.190048548787311	3.88	12.7483477325557	3.46441359421728
1643...1643	1	2.97712396	16470	0.14935619134816	3.88	12.731099323425	3.45856177179386
1644...1644	1	2.91953726	16480	0.172301678103778	3.89	12.7137797081321	3.45276078310244
1645...1645	1	3.01575598	16490	0.295184977666805	3.89	12.6966605135546	3.44718695114227
1646...1646	1	2.91566968	16500	0.0987533541468694	3.89	12.679394863363	3.44127621222436
1647...1647	1	3.05029372	16510	0.100957669379285	3.89	12.6623973326598	3.43537979820345
1648...1648	1	2.8988469	16520	0.122128476627914	3.89	12.645162468701	3.42953116392
1649...1649	1	2.93131472	16530	0.121413559840106	3.89	12.6280153411658	3.42369159180335
1650...1650	1	3.13280476	16540	0.160611797548461	3.9	12.6112541574391	3.41793152155754
1651...1651	1	3.19048938	16550	0.276808157906802	3.9	12.5946243873112	3.41238673186001
1652...1652	1	2.92829036	16560	0.138243630594281	3.9	12.577561132188	3.40660713238734
1653...1653	1	2.93808474	16570	0.189895471039446	3.9	12.5605452868355	3.400928912332
1654...1654	1	2.89572716	16580	0.172669134877931	3.9	12.5434847076178	3.39523030725265
1655...1655	1	2.85538116	16590	0.179983892329919	3.91	12.5263830243916	3.38955467368703
1656...1656	1	2.8403942	16600	0.0880162164466867	3.91	12.5092850741279	3.3837267152453
1657...1657	1	2.79432056	16610	0.107466597206099	3.91	12.4921359752504	3.37794337876156
1658...1658	1	2.89053778	16620	0.158847969441671	3.91	12.4751869934406	3.37226095085455
1659...1659	1	2.85418564	16630	0.105453372993888	3.91	12.4582037606896	3.36649430023167
1660...1660	1	2.89464806	16640	0.147247537166477	3.91	12.4413219324447	3.36081160515124
1661...1661	1	3.02422022	16650	0.17712653336212	3.92	12.424698628451	3.35519168445964
1662...1662	1	2.86657728	16660	0.199202840838245	3.92	12.407826393061	3.34962065384425
1663...1663	1	3.0301817	16670	0.152761515631507	3.92	12.3912727395869	3.34397747796038
1664...1664	1	3.0341166	16680	0.205347388769263	3.92	12.374755253021	3.33843708945342
1665...1665	1	3.00818024	16690	0.177664596869911	3.92	12.3582211400236	3.33285761462097
1666...1666	1	3.3255287	16700	0.932739137954273	3.92	12.3422764049133	3.32862086532412
1667...1667	1	2.79038214	16710	0.188756829681373	3.93	12.3254151617272	3.32307829862395
1668...1668	1	2.88287636	16720	0.179673059896157	3.93	12.3087469555458	3.31752948090334
1669...1669	1	3.06644566	16730	0.171605357013492	3.93	12.2924322136296	3.3119762167835
1670...1670	1	2.78373762	16740	0.216264977502558	3.93	12.2756472275861	3.30651158970622
1671...1671	1	2.89648172	16750	0.0896858064133171	3.93	12.2590908895321	3.30083316819996
1672...1672	1	3.00789852	16760	0.133952124867159	3.94	12.2427604528692	3.29524291040061
1673...1673	1	2.98411398	16770	0.18043456268723	3.94	12.2264168580363	3.28974457262883
1674...1674	1	2.88384288	16780	0.185033343112227	3.94	12.2099251122675	3.28426405854319
1675...1675	1	3.00663042	16790	0.188179636573214	3.94	12.1936792257851	3.27879877271447
1676...1676	1	3.00665508	16800	0.285737957569181	3.94	12.1774620604792	3.27351534673893
1677...1677	1	2.9004394	16810	0.128890104206355	3.94	12.1610860275393	3.26796437543701
1678...1678	1	3.06722822	16820	0.248156134516864	3.95	12.145033321789	3.26263373423504
1679...1679	1	2.91860174	16830	0.252309324198826	3.95	12.1287465934893	3.25731983412906
1680...1680	1	2.90445028	16840	0.0458467807618159	3.95	12.1124636344187	3.25165086139584
1681...1681	1	2.93685968	16850	0.158206760915793	4.95	12.0962666283208	3.2461902363288
1682...1682	1	2.975033	16860	0.163935584875707	4.95	12.0801655980855	3.24074936315766
1683...1683	1	2.81480834	16870	0.114789798351979	4.95	12.0638101572063	3.23523134097795
1684...1684	1	2.83782134	16880	0.154603511717289	4.96	12.0475242104857	3.22979333951412
1685...1685	1	2.9191497	16890	0.175827197867295	4.96	12.0314105749862	3.22440240192957
1686...1686	1	2.92350046	16900	0.190691153607602	4.96	12.0153330637505	3.21904721879043
1687...1687	1	2.76951844	16910	0.0670386282330418	4.96	11.9990121200193	3.21348321421751
1688...1688	1	2.7823303	16920	0.10728146959261	4.96	11.9827426022434	3.20800006903724
1689...1689	1	2.96739898	16930	0.192184807758774	4.96	11.9668284917011	3.20267647634301
1690...1690	1	2.76011458	16940	0.0860364369863548	4.97	11.9505765695268	3.19717490522323
1691...1691	1	2.80519194	16950	0.196140954197149	4.97	11.9344329073388	3.19187740486838
1692...1692	1	2.99746058	16960	0.144253498567147	4.97	11.9186571397707	3.18649766275663
1693...1693	1	2.76008924	16970	0.0299513595052546	4.97	11.9024902061436	3.18092564809953
1694...1694	1	2.9139321	16980	0.18651013560835	4.97	11.8866233780656	3.17563983077827
1695...1695	1	2.8994026	16990	0.186083183737381	4.98	11.8707589106728	3.1703625904481
1696...1696	1	2.95229474	17000	0.132745916421045	4.98	11.8550158141667	3.16500051335361
1697...1697	1	2.95920686	17010	0.402771192385513	4.98	11.8393127092167	3.16012455691766
1698...1698	1	2.8694908	17020	0.0351972027171906	4.98	11.8234789547433	3.15460835682198
1699...1699	1	2.93462222	17030	0.0473317301106985	4.98	11.8077881220253	3.14912331423291
1700...1700	1	2.803403	17040	0.229220341833878	4.98	11.7918933557022	3.14396902831517
1701...1701	1	2.86641134	17050	0.236191871934595	4.99	11.7761378711202	3.13883614719181
1702...1702	1	2.91668072	17060	0.179346875311551	4.99	11.7604989352841	3.13361198254595
1703...1703	1	2.88047736	17070	0.144831808852935	4.99	11.7448236986111	3.128336112866
1704...1704	1	2.84949132	17080	0.121526215689731	4.99	11.7291214349242	3.12302841666622
1705...1705	1	2.86801882	17090	0.117314382875959	4.99	11.7134795944742	3.11772265491196
1706...1706	1	2.90973044	17100	0.174598060279297	4.99	11.6979389957902	3.11252737760457
1707...1707	1	2.87654276	17110	0.225120104708205	5	11.682367246036	3.10743045391014
1708...1708	1	2.95729742	17120	0.184604017449301	5	11.6669655340748	3.10227100742036
1709...1709	1	2.91932614	17130	0.149502890137007	5	11.6515239817463	3.09705870712507
1710...1710	1	2.8120058	17140	0.194596580532303	4	11.6359202426788	3.09193520822552
1711...1711	1	2.955953	17150	0.188308854489572	4	11.6205981469282	3.08680965420304
1712...1712	1	2.90534692	17160	0.146976502872116	4.01	11.6052137670043	3.08162018703388
1713...1713	1	2.9832167	17170	0.222688760971428	4.01	11.5899940016609	3.07657352961805
1714...1714	1	2.83703652	17180	0.0398062838279586	4.01	11.574543061711	3.07121295195558
1715...1715	1	2.93490538	17190	0.147732946188831	4.01	11.5592921567123	3.06605235176888
1716...1716	1	2.86298592	17200	0.125175460199262	4.01	11.54394121896	3.06086104216329
1717...1717	1	2.87237386	17210	0.122302783098068	4.01	11.5286339508947	3.05567382546591
1718...1718	1	2.92505064	17220	0.241070607987137	4.02	11.5134466899752	3.05070541731502
1719...1719	1	2.90095426	17230	0.152489778280408	4.02	11.4982437024554	3.04558941442175
1720...1720	1	2.81185814	17240	0.119963561853289	4.02	11.4829102769259	3.04042502633249
1721...1721	1	2.91291278	17250	0.319748887685903	4.02	11.4677823025271	3.03562242061555
1722...1722	1	2.79983448	17260	0.071147256223638	4.02	11.4524814237583	3.03038945474725
1723...1723	1	2.91646102	17270	0.2610449046991	4.02	11.4374134265761	3.02550093833057
1724...1724	1	2.84988878	17280	0.211525825683939	4.03	11.4222545128133	3.02053363892608
1725...1725	1	2.80580198	17290	0.115489859390953	4.03	11.4070445348207	3.01540558282804
1726...1726	1	2.87722122	17300	0.264945744476029	4.03	11.3919874768952	3.01055040217782
1727...1727	1	2.7633583	17310	0.058620275256945	4.03	11.3767560043852	3.00533958112412
1728...1728	1	2.81982414	17320	0.0892369134209213	4.03	11.3616510937685	3.00019200359949
1729...1729	1	2.88475072	17330	0.131104388977742	4.03	11.3466874567451	2.99512741822505
1730...1730	1	2.81716766	17340	0.0786849154778918	4.04	11.3316309345972	2.98997924081508
1731...1731	1	2.75604724	17350	0.153332981314615	4.04	11.3164930993023	2.98497192173388
1732...1732	1	2.73997684	17360	0.112770413674722	4.04	11.3013536178207	2.97990183963669
1733...1733	1	2.79939234	17370	0.14945936083462	4.04	11.2863457426613	2.97490547162468
1734...1734	1	2.79422974	17380	0.25392616825009	4.04	11.2713552466283	2.97010233075376
1735...1735	1	2.87064596	17390	0.149741799789681	4.05	11.2565261040218	2.96512375964879
1736...1736	1	2.73939274	17400	0.174894451539044	4.05	11.2414914467155	2.96019837693368
1737...1737	1	2.79928918	17410	0.154745987621915	4.05	11.2265890596603	2.95524612205405
1738...1738	1	2.75061146	17420	0.131131703795642	4.05	11.2116270515409	2.95026092449314
1739...1739	1	2.96919118	17430	0.400737294586556	4.05	11.197077297134	2.94576044147477
1740...1740	1	3.12372696	17440	0.693297209687392	4.05	11.1828260167507	2.94178433691733
1741...1741	1	3.02570052	17450	0.472959025713456	4.06	11.1684268543557	2.93742630459393
1742...1742	1	3.00639252	17460	0.211463956366557	4.06	11.1540190267575	2.93261436752734
1743...1743	1	2.8722097	17470	0.15787017772575	4.06	11.1393997693405	2.92771631953122
1744...1744	1	2.93564396	17480	0.213626102206245	4.06	11.1249182939489	2.92292533944768
1745...1745	1	2.86783298	17490	0.314904188702067	4.06	11.110342679979	2.91832159513921
1746...1746	1	2.92786162	17500	0.18617804261677	4.06	11.0958987593082	2.91349874685586
1747...1747	1	2.8431218	17510	0.113546880882656	4.07	11.081330750554	2.9085562016379
1748...1748	1	2.88903172	17520	0.184025089867135	4.07	11.0668694989554	2.90374679102577
1749...1749	1	2.91150962	17530	0.0753426614043264	4.07	11.0524734532733	2.89875402115883
1750...1750	1	2.68516904	17540	0.0691858970209102	4.07	11.0377032777865	2.89375919657959
1751...1751	1	2.88624342	17550	0.122048756978725	4.07	11.0233141165194	2.88886650383537
1752...1752	1	2.91243112	17560	0.0968163861346158	4.08	11.008996582545	2.88393790698153
1753...1753	1	2.775254	17570	0.106191511209677	4.08	10.9944621737497	2.87903455941618
1754...1754	1	2.84969446	17580	0.0922612567445729	4.08	10.980084825623	2.8741152773285
1755...1755	1	2.82442412	17590	0.119339672576671	4.08	10.965688248914	2.86925247837925
1756...1756	1	2.85884462	17600	0.417442695348807	4.08	10.9513778453326	2.8649244822927
1757...1757	1	2.89076944	17610	0.177977417828732	4.08	10.9371490573267	2.86018141598296
1758...1758	1	2.78479304	17620	0.127333001610749	4.09	10.9227583141363	2.8553573234598
1759...1759	1	2.76582284	17630	0.11827188186578	4.09	10.908359487174	2.85052575162998
1760...1760	1	2.84667958	17640	0.115822060853242	4.09	10.8941288077263	2.8456983841264
1761...1761	1	2.7012604	17650	0.0587564463411036	4.09	10.8796665510489	2.84077880435979
1762...1762	1	2.81747778	17660	0.307695797687102	4.09	10.8654349733418	2.83630734274166
1763...1763	1	2.92203622	17670	0.217053975234507	4.09	10.8514130867516	2.83168377104261
1764...1764	1	2.8432738	17680	0.162504411134637	4.1	10.8372769185491	2.82697206873033
1765...1765	1	2.80458692	17690	0.0256415630572125	4.1	10.8230974128147	2.82202708990302
1766...1766	1	3.0091532	17700	0.0884847296793068	4.1	10.8093040426243	2.81720177240924
1767...1767	1	2.76922192	17710	0.0606769092288987	4.1	10.7951114881272	2.81233588562516
1768...1768	1	2.69078506	17720	0.0726165118782773	4.1	10.7808055279716	2.80749966431228
1769...1769	1	2.80344968	17730	0.190897338802947	4.1	10.7667236994668	2.80288077229903
1770...1770	1	2.84092404	17740	0.20727105919821	4.11	10.7527328792383	2.7982989369714
1771...1771	1	2.77820274	17750	0.0932958407391401	4.11	10.7386560387454	2.79352399770179
1772...1772	1	5.8544924	17760	6.8600927378069	4.11	10.7300343906629	2.80070240677524
1773...1773	1	4.44341722	17770	3.63128865966397	4.11	10.7189370964516	2.80216857844847
1774...1774	1	3.21532016	17780	1.16527762024475	4.11	10.7056915237483	2.79927909749842
1775...1775	1	2.99936232	17790	0.586892273147843	4.12	10.6920881182695	2.79537373681996
1776...1776	1	3.02458218	17800	0.451626268895203	4.12	10.678553244592	2.79123649504074
1777...1777	1	2.9847128	17810	0.33249525263335	4.12	10.6649718845839	2.78689626336836
1778...1778	1	2.94006674	17820	0.458972331541987	4.12	10.6513356883887	2.7827869536917
1779...1779	1	2.9541489	17830	0.245386590294376	4.12	10.6377484213307	2.77830787096726
1780...1780	1	2.94832342	17840	0.350358275273586	4.12	10.6241748555737	2.77402199348148
1781...1781	1	3.03789266	17850	0.213537361512448	4.13	10.6107833600828	2.76950216182752
1782...1782	1	2.7651068	17860	0.175728871593543	4.13	10.5969339751577	2.76492356819957
1783...1783	1	2.90483656	17870	0.261356009237186	4.13	10.5833556919888	2.76050420798957
1784...1784	1	2.79529998	17880	0.201670245361461	4.13	10.5696080208291	2.75598729013851
1785...1785	1	2.85698166	17890	0.188538581728908	4.13	10.5559934994508	2.75145516532225
1786...1786	1	2.9727209	17900	0.463501143379005	4.13	10.5426073165744	2.74741641153241
1787...1787	1	2.83852438	17910	0.139149612539425	4.14	10.5290078762627	2.7428122335995
1788...1788	1	2.99139106	17920	0.329013326754051	4.14	10.5157022861193	2.73855133526438
1789...1789	1	2.94617596	17930	0.235371678888143	4.14	10.5023403685092	2.73413265978976
1790...1790	1	2.7859222	17940	0.2008116808178	4.14	10.4887191537369	2.72966077809695
1791...1791	1	2.70610418	17950	0.122041646028034	4.14	10.4749810867047	2.72505774344193
1792...1792	1	2.88019326	17960	0.127211618414782	4.15	10.4615745768606	2.72047196034392
1793...1793	1	2.76105298	17970	0.208613727101878	4.15	10.447981423115	2.71603796522787
1794...1794	1	2.83197068	17980	0.143072921495289	4.15	10.4345374500468	2.71149610283822
1795...1795	1	2.6246474	17990	0.192666424103371	4.15	10.4207512363663	2.70704980155184
1796...1796	1	2.75037452	18000	0.132625412820496	4.15	10.4072112951194	2.70250536308983
1797...1797	1	2.77041568	18010	0.220676458691298	4.15	10.3937306320741	2.69812437649777
1798...1798	1	2.72103174	18020	0.12697004732504	4.16	10.3801865916645	2.69358571042686
1799...1799	1	2.8547142	18030	0.140575738427173	4.16	10.3669024391637	2.68907907323004
1800...1800	1	2.82702144	18040	0.129120044403524	4.16	10.3535928522279	2.68456016938392
1801...1801	1	2.90832574	18050	0.283035542872937	4.16	10.3404502800969	2.68032093791612
1802...1802	1	2.75745868	18060	0.207548251903665	4.16	10.3270645932476	2.67595593758776
1803...1803	1	2.89272554	18070	0.111647074816105	4.16	10.3139413116002	2.67142935530573
1804...1804	1	2.82792724	18080	0.0561051495712113	4.17	10.3007268119151	2.66681271946154
1805...1805	1	2.78849322	18090	0.106384453314838	4.17	10.2874660288756	2.66229298730594
1806...1806	1	2.76286878	18100	0.124575454215556	4.17	10.2741834211988	2.6578133447056
1807...1807	1	2.81743324	18110	0.151608806180027	4.17	10.2610205788666	2.65338932963318
1808...1808	1	2.75644864	18120	0.167607881366877	4.17	10.247773320369	2.64900136591162
1809...1809	1	2.84458712	18130	0.0680136735090599	4.18	10.2347050305184	2.64444534174145
1810...1810	1	2.84052052	18140	0.102706349092118	4.18	10.2216526306764	2.6399586003599
1811...1811	1	2.82622232	18150	0.14115492361656	4.18	10.2085980317167	2.63554764947421
1812...1812	1	2.76464958	18160	0.223901050835859	4.18	10.1954577873182	2.63129055044748
1813...1813	1	2.80175592	18170	0.111607331682856	4.18	10.1824062394501	2.62684274247085
1814...1814	1	2.6972574	18180	0.252423678066579	4.18	10.1691932670945	2.62265135842071
1815...1815	1	2.788565	18190	0.161117065339135	4.19	10.1561647970731	2.61830619638526
1816...1816	1	2.71657932	18200	0.211965923314261	4.19	10.1430322543069	2.61405846421744
1817...1817	1	2.70350824	18210	0.18209615812936	4.19	10.1298998200363	2.60976550339469
1818...1818	1	2.7513392	18220	0.10800482517786	4.19	10.1168749998773	2.60534933273588
1819...1819	1	2.78750866	18230	0.10169764259816	4.19	10.1039370186948	2.60092982401542
1820...1820	1	2.7812632	18240	0.203405990628509	4.19	10.0910108513185	2.59669765484792
1821...1821	1	2.81371318	18250	0.124920475686862	4.2	10.0781647830549	2.59233441181322
1822...1822	1	2.76175578	18260	0.185638904109974	4.2	10.0652496744882	2.58808605257632
1823...1823	1	2.68301782	18270	0.141179334346699	4.2	10.0522183737742	2.58376671150266
1824...1824	1	2.6839301	18280	0.22793423590922	4.2	10.0392116866184	2.57960813696498
1825...1825	1	2.8035653	18290	0.140370248094584	4.2	10.0264391422466	2.57530233310113
1826...1826	1	2.83296746	18300	0.185540327841168	4.2	10.0137410457201	2.5710838653072
1827...1827	1	2.68088574	18310	0.113229612306556	4.21	10.0007969057277	2.56674519937075
1828...1828	1	2.83707332	18320	0.182484939431743	4.21	9.98815132128683	2.56253644339557
1829...1829	1	2.6396573	18330	0.0666425973745021	4.21	9.97517957544166	2.55813062901601
1830...1830	1	2.77319912	18340	0.146003519355072	4.21	9.96246645901546	2.55387268177919
1831...1831	1	2.83104298	18350	0.256892961246123	4.21	9.94987789153265	2.54981799559996
1832...1832	1	2.72156954	18360	0.166100527586769	4.22	9.93711830044433	2.54561019777469
1833...1833	1	2.78785522	18370	0.133866950322109	4.22	9.9244982420499	2.54135292814106
1834...1834	1	2.73787254	18380	0.0906641297967283	4.22	9.91181223021927	2.53702691084478
1835...1835	1	2.81155598	18390	0.161827588145569	4.22	9.89927867990997	2.53283414946314
1836...1836	1	2.71272532	18400	0.108851889071031	4.22	9.8865927957795	2.52855527521708
1837...1837	1	2.66429798	18410	0.0617554223249425	4.22	9.87384381993523	2.52420081828346
1838...1838	1	2.71019738	18420	0.140652463744834	4.23	9.86119837167409	2.51999331898154
1839...1839	1	2.76708954	18430	0.122724753742055	4.23	9.8486756729421	2.51576160041978
1840...1840	1	2.75409988	18440	0.125312781102995	4.23	9.83615214991837	2.51154192024446
1841...1841	1	2.66592982	18450	0.135712153899391	4.23	9.8234950937314	2.50734804598789
1842...1842	1	2.62619302	18460	0.0743500330060249	4.23	9.81079023570187	2.50305325690937
1843...1843	1	2.73332376	18470	0.195650838654126	4.23	9.7982969144738	2.49898017232287
1844...1844	1	2.5640535	18480	0.0969276379023031	4.24	9.78552684666361	2.49474000897879
1845...1845	1	2.9251779	18490	0.12952636366661	4.24	9.7734167867401	2.49056487456518
1846...1846	1	2.65711478	18500	0.127682042820661	4.24	9.76085491205918	2.4863938545621
1847...1847	1	2.69810772	18510	0.144499488787771	4.24	9.74838757367956	2.48225988392525
1848...1848	1	2.75351458	18520	0.104988651497802	4.24	9.73604004853626	2.47806346515662
1849...1849	1	2.73610078	18530	0.263766256122901	4.25	9.72368358027759	2.47415473221923
1850...1850	1	2.87271026	18540	0.208904479025996	4.25	9.71159007044479	2.47015605569108
1851...1851	1	2.69512698	18550	0.190090048093258	4.25	9.6992044339215	2.46613122602189
1852...1852	1	2.7206489	18560	0.124800352112444	4.25	9.68688571276718	2.46199825007501
1853...1853	1	2.7576572	18570	0.152789043944469	4.25	9.67465406490705	2.45792197610126
1854...1854	1	2.89345164	18580	0.267946027050427	4.25	9.66268371640765	2.45405617566162
1855...1855	1	2.72938756	18590	0.0974386052487308	4.26	9.650444888241	2.44989621525489
1856...1856	1	2.6948922	18600	0.111930303491928	4.26	9.63816677228647	2.44576917922354
1857...1857	1	2.68055392	18610	0.128284613145096	4.26	9.62588501967873	2.44167829737697
1858...1858	1	2.79724728	18620	0.134389970071233	4.26	9.61383093717268	2.43760541418667
1859...1859	1	2.69023932	18630	0.0791390749617217	4.26	9.60160923970194	2.43344219028689
1860...1860	1	2.86670402	18640	0.209824922870955	4.26	9.58972061618967	2.42951700534883
1861...1861	1	2.73820306	18650	0.0901763155118793	4.27	9.577626145658	2.42538754252475
1862...1862	1	2.68090716	18660	0.171293971605346	4.27	9.56545188443	2.42140856005182
1863...1863	1	2.70696694	18670	0.22358161623343	4.27	9.55334511488997	2.41752890083943
1864...1864	1	2.61578728	18680	0.130294565814645	4.27	9.54109876390164	2.41349141745898
1865...1865	1	2.77458652	18690	0.0985214797683073	4.27	9.52915434687798	2.40940497449748
1866...1866	1	2.72361398	18700	0.195207290523874	4.27	9.51714103643336	2.40549641724421
1867...1867	1	2.75538534	18710	0.0762131377112765	4.28	9.50520501578652	2.40138470801291
1868...1868	1	2.60328408	18720	0.18090178976477	4.28	9.49302157194577	2.39746505590656
1869...1869	1	2.70233164	18730	0.16039387261385	4.28	9.48103447586113	2.39351612177894
1870...1870	1	2.68106314	18740	0.0745364323381056	4.28	9.46903099600966	2.38942260070314
1871...1871	1	2.68962272	18750	0.140452916019754	4.28	9.45706381458687	2.38545266304263
1872...1872	1	2.67643206	18760	0.11872706042848	4.29	9.44509447344903	2.3814513821907
1873...1873	1	2.67146528	18770	0.0518890482992991	4.29	9.43313749340764	2.37733918036565
1874...1874	1	2.64357996	18780	0.086937328370574	4.29	9.42115239626129	2.37329610560485
1875...1875	1	2.87716706	18790	0.409406495409591	4.29	9.4096007893129	2.36982939843769
1876...1876	1	2.65932586	18800	0.172349478404862	4.29	9.39768503480396	2.36595035180039
1877...1877	1	2.71708824	18810	0.125968151667586	4.29	9.38589227788463	2.36199627907288
1878...1878	1	2.71116028	18820	0.195027055324888	4.3	9.37410987365182	2.35817109068144
1879...1879	1	2.83180228	18830	0.242189525709045	4.3	9.36256122829674	2.35443590698335
1880...1880	1	2.79034762	18840	0.0971860909098725	4.3	9.35095979209498	2.35045135302735
1881...1881	1	2.78292632	18850	0.135291514215386	4.3	9.33936573477443	2.34654109735425
1882...1882	1	2.7136133	18860	0.0806852622678082	4.3	9.32766979049416	2.34254135183777
1883...1883	1	2.84570288	18870	0.114908325537065	4.3	9.3162276600255	2.33860907818145
1884...1884	1	2.8213924	18880	0.218319800501065	4.31	9.30476281402369	2.33486629040091
1885...1885	1	2.75994232	18890	0.174108060490653	4.31	9.29320973283389	2.33105206581148
1886...1886	1	2.65004176	18900	0.165984160702017	4.31	9.28148304620929	2.32723023367536
1887...1887	1	2.79067784	18910	0.0463672477313783	4.31	9.27002531415949	2.32320399716002
1888...1888	1	2.64619054	18920	0.115313101349556	4.31	9.25833275498181	2.31930657280731
1889...1889	1	2.61766334	18930	0.153733207282919	4.32	9.24661047887416	2.3154838484198
1890...1890	1	2.79083424	18940	0.0813771805124017	4.32	9.23521458083555	2.31154014732905
1891...1891	1	2.68345852	18950	0.129443658099777	4.32	9.22364925680936	2.30768825590941
1892...1892	1	2.67056584	18960	0.132515089574029	4.32	9.21208158970114	2.30384858571287
1893...1893	1	2.68337606	18970	0.0282559714699035	4.32	9.2005569550503	2.29983165258976
1894...1894	1	3.57889876	18980	1.60369447077572	4.32	9.19063346309081	2.29860281378691
1895...1895	1	3.2769957	18990	1.0225124741172	4.33	9.180194561479	2.2963502271326
1896...1896	1	4.79841164	19000	4.27254430866503	4.33	9.17245972843137	2.29983865446099
1897...1897	1	3.64888352	19010	1.94278385640207	4.33	9.16270937325321	2.29920837238145
1898...1898	1	3.38079614	19020	1.14231602138034	4.33	9.1525029950833	2.29716619700457
1899...1899	1	3.22336896	19030	0.908295622144648	4.33	9.14203673906373	2.29471452785213
1900...1900	1	3.04569494	19040	0.671540499723597	4.33	9.13127532370793	2.29184926037088
1901...1901	1	2.92736972	19050	0.536469520663045	4.34	9.12032403402795	2.28875062005365
1902...1902	1	2.95570012	19060	0.553793905197535	4.34	9.10944208537124	2.28568803097182
1903...1903	1	2.90782788	19070	0.39416613673995	4.34	9.09849484052504	2.28234906911086
1904...1904	1	2.87221998	19080	0.428992122171972	4.34	9.08750406407222	2.27907747697152
1905...1905	1	2.87954788	19090	0.449735267566251	4.34	9.07654562420625	2.27584827624883
1906...1906	1	2.75736848	19100	0.304305759958174	4.34	9.06539085431356	2.27236805998
1907...1907	1	2.75715436	19110	0.338378061149933	4.35	9.05425539713031	2.26895413235629
1908...1908	1	2.91974392	19120	0.319718152402983	4.35	9.04342660370201	2.26551329214455
1909...1909	1	2.84612598	19130	0.310617431212548	4.35	9.0324869732983	2.26206246096903
1910...1910	1	2.91469968	19140	0.486011713823645	4.35	9.02168770181851	2.25892733167133
1911...1911	1	2.70151878	19150	0.223983200761512	4.35	9.01053118121512	2.25533519728314
1912...1912	1	2.72162274	19160	0.279254783425241	4.36	8.99942984239568	2.25184697060378
1913...1913	1	2.69689392	19170	0.132648420360448	4.36	8.98830444800487	2.24810610820265
1914...1914	1	2.65984598	19180	0.0457110443951131	4.36	8.97713329448677	2.24421838523035
1915...1915	1	2.71245008	19190	0.182884772221492	4.36	8.96607471864478	2.24057966746687
1916...1916	1	2.72007184	19200	0.269498141158716	4.36	8.95504911779986	2.23710026494912
1917...1917	1	2.78355478	19210	0.20555885713956	4.36	8.94415504129889	2.23351413713304
1918...1918	1	2.77228924	19220	0.206788673134974	4.37	8.93326030908124	2.22993651054169
1919...1919	1	2.6001625	19230	0.144103542786983	4.37	8.92208096608198	2.22625454590311
1920...1920	1	2.66440574	19240	0.286198520378806	4.37	8.91103476091679	2.22282991037703
1921...1921	1	2.77044028	19250	0.196837603878964	4.37	8.90019522961773	2.21925357797368
1922...1922	1	2.75736154	19260	0.249055742847536	4.37	8.88935174561135	2.21577573536975
1923...1923	1	2.69641164	19270	0.252781644870376	4.37	8.87841981250347	2.21231060899641
1924...1924	1	2.66139992	19280	0.190722290548174	4.38	8.86744537315218	2.20874205062315
1925...1925	1	2.62894588	19290	0.28228268888548	4.38	8.85643301747142	2.20534141626881
1926...1926	1	2.65477374	19300	0.112432474314621	4.38	8.84548569306282	2.2016469609432
1927...1927	1	2.72017226	19310	0.0793193427197491	4.38	8.83467313625247	2.19790057503284
1928...1928	1	2.67229686	19320	0.0773474036658827	4.38	8.8237951551823	2.19415732142054
1929...1929	1	2.73305202	19330	0.310714092365308	4.39	8.81304362272831	2.19083262022185
1930...1930	1	2.68762438	19340	0.217073384128437	4.39	8.80223087914009	2.18734849094366
1931...1931	1	2.76789742	19350	0.190756119631617	4.39	8.79157892246023	2.18382405604285
1932...1932	1	2.60696484	19360	0.251211295961722	4.39	8.78066168665712	2.1804125595555
1933...1933	1	2.77896932	19370	0.129725021600102	4.39	8.7700673488519	2.17679263451057
1934...1934	1	2.8505538	19380	0.349280036942007	4.39	8.75961807515578	2.17356666346455
1935...1935	1	2.67463728	19390	0.0941775778118497	4.4	8.74887671452885	2.16989607372818
1936...1936	1	2.7907995	19400	0.105577663348504	4.4	8.73835936728343	2.16625208712557
1937...1937	1	2.63174118	19410	0.150977662389199	4.4	8.72757981178955	2.16269467419576
1938...1938	1	2.68449028	19420	0.146752653125768	4.4	8.71691239867077	2.15913608280817
1939...1939	1	2.70419742	19430	0.216821755851107	4.4	8.70629860347453	2.1557074608718
1940...1940	1	2.72160768	19440	0.214041619141458	4.4	8.69573427704298	2.1522799836578
1941...1941	1	2.7338271	19450	0.0609215220421322	4.41	8.68521016905173	2.14858826527895
1942...1942	1	2.64324042	19460	0.239833639790026	4.41	8.6745447326015	2.14521888376882
1943...1943	1	2.50273136	19470	0.208071586602936	4.41	8.6636500929323	2.14179938280295
1944...1944	1	2.54579456	19480	0.101253778514695	4.41	8.65285070099421	2.13819736055355
1945...1945	1	2.67181502	19490	0.174536753842556	4.41	8.6422928268883	2.13473105762908
1946...1946	1	2.71409062	19500	0.148458475698432	4.41	8.63182821575523	2.13122483947916
1947...1947	1	2.7160072	19510	0.151506269776336	4.42	8.62138546021109	2.1277301906359
1948...1948	1	2.65226632	19520	0.189784725626253	4.42	8.61084862148168	2.12430928072415
1949...1949	1	2.63426542	19530	0.0955641152285574	4.42	8.60029860700421	2.12072808890509
1950...1950	1	2.61905184	19540	0.0975589872403768	4.42	8.589740360284	2.11715674009368
1951...1951	1	2.65894786	19550	0.132033294405608	4.42	8.57927117670009	2.11365255042786
1952...1952	1	2.66653226	19560	0.131371410569226	4.43	8.56883386175446	2.11015337807153
1953...1953	1	2.65880052	19570	0.234224021534805	4.43	8.55840132275754	2.10684194054896
1954...1954	1	2.82699882	19580	0.458947531064796	4.43	8.54828410739521	2.1039330360309
1955...1955	1	2.72164492	19590	0.272706678489668	4.43	8.53799877784994	2.10070050936269
1956...1956	1	2.73223326	19600	0.161396999878895	4.43	8.52775029502938	2.09727720219678
1957...1957	1	2.70363208	19610	0.227259994176179	4.43	8.51746941556772	2.09397620094697
1958...1958	1	2.61796842	19620	0.1527209572731	4.44	8.5070554685323	2.09054944853095
1959...1959	1	2.60796844	19630	0.106384042548462	4.44	8.49664225224186	2.08704695002083
1960...1960	1	2.66354534	19640	0.160217879863088	4.44	8.48634552335882	2.08364566304791
1961...1961	1	2.70712268	19650	0.215728320755591	4.44	8.47614389433259	2.08034836853372
1962...1962	1	2.66437508	19660	0.143011014941462	4.44	8.4658848143426	2.07692853207548
1963...1963	1	2.7147797	19670	0.145479258757116	4.44	8.45573281943643	2.07351908940413
1964...1964	1	2.58469764	19680	0.136771303142812	4.45	8.44536912097317	2.07010029366492
1965...1965	1	2.63848516	19690	0.190368888573666	4.45	8.43511866384877	2.06678214467094
1966...1966	1	2.6944211	19700	0.145424525309059	4.45	8.42498504061161	2.06339051604012
1967...1967	1	2.67023628	19710	0.189766836198075	4.45	8.41482661384972	2.06008314855584
1968...1968	1	2.6031602	19720	0.10594133976987	4.45	8.40456771461963	2.05663364845207
1969...1969	1	2.64156562	19730	0.207087176655791	4.46	8.39439471886566	2.05336878265896
1970...1970	1	2.61596104	19740	0.204602567834822	4.46	8.38419448289238	2.05010529419502
1971...1971	1	2.48747648	19750	0.0526346221933528	4.46	8.37378544846539	2.04657930889581
1972...1972	1	2.66494652	19760	0.148113179099724	4.46	8.36370806288998	2.04322808889617
1973...1973	1	2.63928136	19770	0.104701958181703	4.46	8.35360316138444	2.03980615397876
1974...1974	1	2.67055968	19780	0.185586924163401	4.46	8.34357131057882	2.03653303971606
1975...1975	1	2.64485744	19790	0.107215475146702	4.47	8.3335117980094	2.03312735999043
1976...1976	1	2.52877634	19800	0.187348764964752	4.47	8.32326513347629	2.02986914534785
1977...1977	1	2.5954404	19810	0.100298604691915	4.47	8.31315423368198	2.02646301906249
1978...1978	1	2.55887222	19820	0.136209257763935	4.47	8.30299663083346	2.02312629574157
1979...1979	1	2.55095412	19830	0.164217214858391	4.47	8.29284298121152	2.01984490283622
1980...1980	1	2.59535242	19840	0.0934729828372722	4.47	8.28278562805845	2.01644442283622
1981...1981	1	2.6622326	19850	0.236251873963435	4.48	8.27286408696744	2.01330198232629
1982...1982	1	2.65124582	19860	0.100423250320491	4.48	8.26294066549	2.00992532083996
1983...1983	1	2.73386356	19870	0.355027712371011	4.48	8.25318059999046	2.00700405409951
1984...1984	1	2.61214866	19880	0.134328512319995	4.48	8.24322290901078	2.00369836029231
1985...1985	1	2.55876156	19890	0.184621697974853	4.48	8.23318855534968	2.00048728057065
1986...1986	1	4.812373	19900	4.52162642217949	4.49	8.22715004598454	2.00493765857879
1987...1987	1	3.08803086	19910	0.903986505169567	4.49	8.21807834397928	2.00299423200613
1988...1988	1	2.78841148	19920	0.324057673612726	4.49	8.20849375992989	2.0000305311087
1989...1989	1	2.7239743	19930	0.210877246769797	4.49	8.19881234870318	1.99687227288392
1990...1990	1	2.68712142	19940	0.186954920266403	4.49	8.18908297371871	1.99367736140534
1991...1991	1	2.66788146	19950	0.272706629516497	4.49	8.17933681041118	1.99063946073122
1992...1992	1	2.67897144	19960	0.213920188547933	4.5	8.16962742758609	1.98750315133637
1993...1993	1	2.66956178	19970	0.111648676754326	4.5	8.15991857383925	1.9841918459973
1994...1994	1	2.61262894	19980	0.123917314642398	4.5	8.15012635912815	1.98090804276454
1995...1995	1	2.7277298	19990	0.18126935775442	4.5	8.14055460880312	1.97773127544767
1996...1996	1	2.75013902	20000	0.227086145645374	4.5	8.13103931208855	1.97464099278253
1997...1997	1	2.58166772	20010	0.0710091756880546	4.5	8.12124342225256	1.97128065418219
1998...1998	1	2.61538728	20020	0.146622095064035	4.51	8.11152434697939	1.96805972115638
1999...1999	1	2.67079888	20030	0.111795461812933	4.51	8.10192024200678	1.9647829969563
[truncated: 62,933 more rows]
