# Supplementary material for: Mapping the landscape of histomorphological cancer phenotypes using self-supervised learning on unannotated pathology slides
Source: Nat Commun. 2024 Jun 11;15:4596. doi: 10.1038/s41467-024-48666-7 (PMC11525555; doi:10.1038/s41467-024-48666-7)
Supplement: Supplementary file 4 — Source Data [file 41467_2024_48666_MOESM4_ESM.zip › Source_Data/supplementary_figure24.csv]

Fold	Subsample	Alpha	Train Q Hat	Valid Q Hat	Test Q Hat	Stratified	Calibration Set	Set	Empirical Coverage	Prediction Set Size	Predicted Correctly	Predicted Incorrectly	Uncertain	Empty	Coverage
0	0	0.05	0.8170762862580035	0.780984266143745	0.9005519844400534	Luad	TCGA Valid	TCGA Test	0.9024390243902439	1.4146341463414633	0.4878048780487805	0.0975609756097561	0.4146341463414634	0.0	0.95
0	0	0.05	0.8170762862580035	0.780984266143745	0.9005519844400534	Lusc	TCGA Valid	TCGA Test	0.9354838709677419	1.064516129032258	0.8709677419354839	0.06451612903225806	0.06451612903225806	0.0	0.95
0	0	0.05	0.8170762862580035	0.780984266143745	0.9005519844400534	Luad	TCGA Valid	NYU	0.9487179487179487	1.205128205128205	0.7435897435897436	0.05128205128205128	0.20512820512820512	0.0	0.95
0	0	0.05	0.8170762862580035	0.780984266143745	0.9005519844400534	Lusc	TCGA Valid	NYU	1.0	1.0333333333333334	0.7435897435897436	0.05128205128205128	0.20512820512820512	0.0	0.95
0	1	0.05	0.6981464987184736	0.780984266143745	0.9176730720484239	Luad	TCGA Valid	TCGA Test	0.8888888888888888	1.488888888888889	0.4	0.1111111111111111	0.4888888888888889	0.0	0.95
0	1	0.05	0.6981464987184736	0.780984266143745	0.9176730720484239	Lusc	TCGA Valid	TCGA Test	0.8888888888888888	1.037037037037037	0.8518518518518519	0.1111111111111111	0.037037037037037035	0.0	0.95
0	1	0.05	0.6981464987184736	0.780984266143745	0.9176730720484239	Luad	TCGA Valid	NYU	0.975	1.15	0.825	0.025	0.15	0.0	0.95
0	1	0.05	0.6981464987184736	0.780984266143745	0.9176730720484239	Lusc	TCGA Valid	NYU	1.0	1.0	0.825	0.025	0.15	0.0	0.95
0	2	0.05	0.8313024922280823	0.9502717714422612	0.9176730720484239	Luad	TCGA Valid	TCGA Test	0.9791666666666666	1.8541666666666667	0.125	0.020833333333333332	0.8541666666666666	0.0	0.95
0	2	0.05	0.8313024922280823	0.9502717714422612	0.9176730720484239	Lusc	TCGA Valid	TCGA Test	0.9166666666666666	1.0416666666666667	0.875	0.08333333333333333	0.041666666666666664	0.0	0.95
0	2	0.05	0.8313024922280823	0.9502717714422612	0.9176730720484239	Luad	TCGA Valid	NYU	1.0	1.5	0.5	0.0	0.5	0.0	0.95
0	2	0.05	0.8313024922280823	0.9502717714422612	0.9176730720484239	Lusc	TCGA Valid	NYU	0.9714285714285714	1.0285714285714285	0.5	0.0	0.5	0.0	0.95
0	3	0.05	0.7431868711057541	0.7158841025456235	0.9501355399621332	Luad	TCGA Valid	TCGA Test	0.8888888888888888	1.288888888888889	0.6	0.1111111111111111	0.28888888888888886	0.0	0.95
0	3	0.05	0.7431868711057541	0.7158841025456235	0.9501355399621332	Lusc	TCGA Valid	TCGA Test	0.9629629629629629	1.0740740740740742	0.8888888888888888	0.037037037037037035	0.07407407407407407	0.0	0.95
0	3	0.05	0.7431868711057541	0.7158841025456235	0.9501355399621332	Luad	TCGA Valid	NYU	0.975	1.125	0.85	0.025	0.125	0.0	0.95
0	3	0.05	0.7431868711057541	0.7158841025456235	0.9501355399621332	Lusc	TCGA Valid	NYU	1.0	1.0	0.85	0.025	0.125	0.0	0.95
0	4	0.05	0.7345825217722439	0.7991499131085908	0.9501355399621332	Luad	TCGA Valid	TCGA Test	0.8723404255319149	1.4042553191489362	0.46808510638297873	0.1276595744680851	0.40425531914893614	0.0	0.95
0	4	0.05	0.7345825217722439	0.7991499131085908	0.9501355399621332	Lusc	TCGA Valid	TCGA Test	0.84	1.0	0.84	0.16	0.0	0.0	0.95
0	4	0.05	0.7345825217722439	0.7991499131085908	0.9501355399621332	Luad	TCGA Valid	NYU	1.0	1.1666666666666667	0.8333333333333334	0.0	0.16666666666666666	0.0	0.95
0	4	0.05	0.7345825217722439	0.7991499131085908	0.9501355399621332	Lusc	TCGA Valid	NYU	0.9696969696969697	1.0	0.8333333333333334	0.0	0.16666666666666666	0.0	0.95
0	5	0.05	0.8170762862580035	0.7691824284550145	0.9501355399621332	Luad	TCGA Valid	TCGA Test	0.9183673469387755	1.4081632653061225	0.5102040816326531	0.08163265306122448	0.40816326530612246	0.0	0.95
0	5	0.05	0.8170762862580035	0.7691824284550145	0.9501355399621332	Lusc	TCGA Valid	TCGA Test	0.8260869565217391	1.0869565217391304	0.7391304347826086	0.17391304347826086	0.08695652173913043	0.0	0.95
0	5	0.05	0.8170762862580035	0.7691824284550145	0.9501355399621332	Luad	TCGA Valid	NYU	1.0	1.2058823529411764	0.7941176470588235	0.0	0.20588235294117646	0.0	0.95
0	5	0.05	0.8170762862580035	0.7691824284550145	0.9501355399621332	Lusc	TCGA Valid	NYU	0.9714285714285714	1.0	0.7941176470588235	0.0	0.20588235294117646	0.0	0.95
0	6	0.05	0.8714040441141783	0.9443379704017391	0.8394103230137173	Luad	TCGA Valid	TCGA Test	1.0	1.836734693877551	0.16326530612244897	0.0	0.8367346938775511	0.0	0.95
0	6	0.05	0.8714040441141783	0.9443379704017391	0.8394103230137173	Lusc	TCGA Valid	TCGA Test	0.9565217391304348	1.0434782608695652	0.9130434782608695	0.043478260869565216	0.043478260869565216	0.0	0.95
0	6	0.05	0.8714040441141783	0.9443379704017391	0.8394103230137173	Luad	TCGA Valid	NYU	1.0	1.564102564102564	0.4358974358974359	0.0	0.5641025641025641	0.0	0.95
0	6	0.05	0.8714040441141783	0.9443379704017391	0.8394103230137173	Lusc	TCGA Valid	NYU	0.9666666666666667	1.0	0.4358974358974359	0.0	0.5641025641025641	0.0	0.95
0	7	0.05	0.8674447837233796	0.9502717714422612	0.9005519844400534	Luad	TCGA Valid	TCGA Test	0.9791666666666666	1.875	0.10416666666666667	0.020833333333333332	0.875	0.0	0.95
0	7	0.05	0.8674447837233796	0.9502717714422612	0.9005519844400534	Lusc	TCGA Valid	TCGA Test	0.9583333333333334	1.0	0.9583333333333334	0.041666666666666664	0.0	0.0	0.95
0	7	0.05	0.8674447837233796	0.9502717714422612	0.9005519844400534	Luad	TCGA Valid	NYU	1.0	1.7222222222222223	0.2777777777777778	0.0	0.7222222222222222	0.0	0.95
0	7	0.05	0.8674447837233796	0.9502717714422612	0.9005519844400534	Lusc	TCGA Valid	NYU	1.0	1.0	0.2777777777777778	0.0	0.7222222222222222	0.0	0.95
0	8	0.05	0.8082099413930167	0.9502717714422612	0.9501355399621332	Luad	TCGA Valid	TCGA Test	0.9767441860465116	1.8837209302325582	0.09302325581395349	0.023255813953488372	0.8837209302325582	0.0	0.95
0	8	0.05	0.8082099413930167	0.9502717714422612	0.9501355399621332	Lusc	TCGA Valid	TCGA Test	0.896551724137931	1.0344827586206897	0.8620689655172413	0.10344827586206896	0.034482758620689655	0.0	0.95
0	8	0.05	0.8082099413930167	0.9502717714422612	0.9501355399621332	Luad	TCGA Valid	NYU	1.0	1.6	0.4	0.0	0.6	0.0	0.95
0	8	0.05	0.8082099413930167	0.9502717714422612	0.9501355399621332	Lusc	TCGA Valid	NYU	1.0	1.0	0.4	0.0	0.6	0.0	0.95
0	9	0.05	0.7420432737125101	0.9443379704017391	0.9005519844400534	Luad	TCGA Valid	TCGA Test	0.9795918367346939	1.816326530612245	0.16326530612244897	0.02040816326530612	0.8163265306122449	0.0	0.95
0	9	0.05	0.7420432737125101	0.9443379704017391	0.9005519844400534	Lusc	TCGA Valid	TCGA Test	0.9130434782608695	1.0434782608695652	0.8695652173913043	0.08695652173913043	0.043478260869565216	0.0	0.95
0	9	0.05	0.7420432737125101	0.9443379704017391	0.9005519844400534	Luad	TCGA Valid	NYU	1.0	1.5833333333333333	0.4166666666666667	0.0	0.5833333333333334	0.0	0.95
0	9	0.05	0.7420432737125101	0.9443379704017391	0.9005519844400534	Lusc	TCGA Valid	NYU	1.0	1.0303030303030303	0.4166666666666667	0.0	0.5833333333333334	0.0	0.95
0	10	0.05	0.8125603095927398	0.780984266143745	0.9501355399621332	Luad	TCGA Valid	TCGA Test	0.8837209302325582	1.5116279069767442	0.37209302325581395	0.11627906976744186	0.5116279069767442	0.0	0.95
0	10	0.05	0.8125603095927398	0.780984266143745	0.9501355399621332	Lusc	TCGA Valid	TCGA Test	0.896551724137931	1.0344827586206897	0.8620689655172413	0.10344827586206896	0.034482758620689655	0.0	0.95
0	10	0.05	0.8125603095927398	0.780984266143745	0.9501355399621332	Luad	TCGA Valid	NYU	0.9722222222222222	1.1388888888888888	0.8333333333333334	0.027777777777777776	0.1388888888888889	0.0	0.95
0	10	0.05	0.8125603095927398	0.780984266143745	0.9501355399621332	Lusc	TCGA Valid	NYU	1.0	1.0	0.8333333333333334	0.027777777777777776	0.1388888888888889	0.0	0.95
0	11	0.05	0.8125603095927398	0.9443379704017391	0.790416547293229	Luad	TCGA Valid	TCGA Test	1.0	1.872340425531915	0.1276595744680851	0.0	0.8723404255319149	0.0	0.95
0	11	0.05	0.8125603095927398	0.9443379704017391	0.790416547293229	Lusc	TCGA Valid	TCGA Test	0.84	1.0	0.84	0.16	0.0	0.0	0.95
0	11	0.05	0.8125603095927398	0.9443379704017391	0.790416547293229	Luad	TCGA Valid	NYU	1.0	1.6666666666666667	0.3333333333333333	0.0	0.6666666666666666	0.0	0.95
0	11	0.05	0.8125603095927398	0.9443379704017391	0.790416547293229	Lusc	TCGA Valid	NYU	1.0	1.0	0.3333333333333333	0.0	0.6666666666666666	0.0	0.95
0	12	0.05	0.8313024922280823	0.9443379704017391	0.9176730720484239	Luad	TCGA Valid	TCGA Test	0.9761904761904762	1.880952380952381	0.09523809523809523	0.023809523809523808	0.8809523809523809	0.0	0.95
0	12	0.05	0.8313024922280823	0.9443379704017391	0.9176730720484239	Lusc	TCGA Valid	TCGA Test	0.9666666666666667	1.0	0.9666666666666667	0.03333333333333333	0.0	0.0	0.95
0	12	0.05	0.8313024922280823	0.9443379704017391	0.9176730720484239	Luad	TCGA Valid	NYU	1.0	1.5945945945945945	0.40540540540540543	0.0	0.5945945945945946	0.0	0.95
0	12	0.05	0.8313024922280823	0.9443379704017391	0.9176730720484239	Lusc	TCGA Valid	NYU	0.96875	1.0	0.40540540540540543	0.0	0.5945945945945946	0.0	0.95
0	13	0.05	0.8082099413930167	0.7691824284550145	0.9176730720484239	Luad	TCGA Valid	TCGA Test	0.9090909090909091	1.4545454545454546	0.45454545454545453	0.09090909090909091	0.45454545454545453	0.0	0.95
0	13	0.05	0.8082099413930167	0.7691824284550145	0.9176730720484239	Lusc	TCGA Valid	TCGA Test	0.8928571428571429	1.0	0.8928571428571429	0.10714285714285714	0.0	0.0	0.95
0	13	0.05	0.8082099413930167	0.7691824284550145	0.9176730720484239	Luad	TCGA Valid	NYU	0.9459459459459459	1.1891891891891893	0.7567567567567568	0.05405405405405406	0.1891891891891892	0.0	0.95
0	13	0.05	0.8082099413930167	0.7691824284550145	0.9176730720484239	Lusc	TCGA Valid	NYU	0.96875	1.0	0.7567567567567568	0.05405405405405406	0.1891891891891892	0.0	0.95
0	14	0.05	0.7431868711057541	0.7991499131085908	0.9005519844400534	Luad	TCGA Valid	TCGA Test	0.9565217391304348	1.4565217391304348	0.5	0.043478260869565216	0.45652173913043476	0.0	0.95
0	14	0.05	0.7431868711057541	0.7991499131085908	0.9005519844400534	Lusc	TCGA Valid	TCGA Test	0.9230769230769231	1.0	0.9230769230769231	0.07692307692307693	0.0	0.0	0.95
0	14	0.05	0.7431868711057541	0.7991499131085908	0.9005519844400534	Luad	TCGA Valid	NYU	0.967741935483871	1.1935483870967742	0.7741935483870968	0.03225806451612903	0.1935483870967742	0.0	0.95
0	14	0.05	0.7431868711057541	0.7991499131085908	0.9005519844400534	Lusc	TCGA Valid	NYU	0.9736842105263158	1.0	0.7741935483870968	0.03225806451612903	0.1935483870967742	0.0	0.95
0	15	0.05	0.8630467186363889	0.9502717714422612	0.9176730720484239	Luad	TCGA Valid	TCGA Test	0.9787234042553191	1.851063829787234	0.1276595744680851	0.02127659574468085	0.851063829787234	0.0	0.95
0	15	0.05	0.8630467186363889	0.9502717714422612	0.9176730720484239	Lusc	TCGA Valid	TCGA Test	0.88	1.04	0.84	0.12	0.04	0.0	0.95
0	15	0.05	0.8630467186363889	0.9502717714422612	0.9176730720484239	Luad	TCGA Valid	NYU	1.0	1.5945945945945945	0.40540540540540543	0.0	0.5945945945945946	0.0	0.95
0	15	0.05	0.8630467186363889	0.9502717714422612	0.9176730720484239	Lusc	TCGA Valid	NYU	0.96875	1.0	0.40540540540540543	0.0	0.5945945945945946	0.0	0.95
0	16	0.05	0.7420432737125101	0.9502717714422612	0.9501355399621332	Luad	TCGA Valid	TCGA Test	0.9777777777777777	1.7777777777777777	0.2	0.022222222222222223	0.7777777777777778	0.0	0.95
0	16	0.05	0.7420432737125101	0.9502717714422612	0.9501355399621332	Lusc	TCGA Valid	TCGA Test	0.8518518518518519	1.0	0.8518518518518519	0.14814814814814814	0.0	0.0	0.95
0	16	0.05	0.7420432737125101	0.9502717714422612	0.9501355399621332	Luad	TCGA Valid	NYU	1.0	1.542857142857143	0.45714285714285713	0.0	0.5428571428571428	0.0	0.95
0	16	0.05	0.7420432737125101	0.9502717714422612	0.9501355399621332	Lusc	TCGA Valid	NYU	1.0	1.0	0.45714285714285713	0.0	0.5428571428571428	0.0	0.95
0	17	0.05	0.8082099413930167	0.9502717714422612	0.9501355399621332	Luad	TCGA Valid	TCGA Test	0.9782608695652174	1.826086956521739	0.15217391304347827	0.021739130434782608	0.8260869565217391	0.0	0.95
0	17	0.05	0.8082099413930167	0.9502717714422612	0.9501355399621332	Lusc	TCGA Valid	TCGA Test	0.9615384615384616	1.0769230769230769	0.8846153846153846	0.038461538461538464	0.07692307692307693	0.0	0.95
0	17	0.05	0.8082099413930167	0.9502717714422612	0.9501355399621332	Luad	TCGA Valid	NYU	1.0	1.5714285714285714	0.42857142857142855	0.0	0.5714285714285714	0.0	0.95
0	17	0.05	0.8082099413930167	0.9502717714422612	0.9501355399621332	Lusc	TCGA Valid	NYU	0.9705882352941176	1.0294117647058822	0.42857142857142855	0.0	0.5714285714285714	0.0	0.95
0	18	0.05	0.7420432737125101	0.9502717714422612	0.8981127574339338	Luad	TCGA Valid	TCGA Test	1.0	1.826086956521739	0.17391304347826086	0.0	0.8260869565217391	0.0	0.95
0	18	0.05	0.7420432737125101	0.9502717714422612	0.8981127574339338	Lusc	TCGA Valid	TCGA Test	0.8461538461538461	1.0	0.8461538461538461	0.15384615384615385	0.0	0.0	0.95
0	18	0.05	0.7420432737125101	0.9502717714422612	0.8981127574339338	Luad	TCGA Valid	NYU	1.0	1.7428571428571429	0.2571428571428571	0.0	0.7428571428571429	0.0	0.95
0	18	0.05	0.7420432737125101	0.9502717714422612	0.8981127574339338	Lusc	TCGA Valid	NYU	1.0	1.0	0.2571428571428571	0.0	0.7428571428571429	0.0	0.95
0	19	0.05	0.7420432737125101	0.7691824284550145	0.9176730720484239	Luad	TCGA Valid	TCGA Test	0.8913043478260869	1.2608695652173914	0.6304347826086957	0.10869565217391304	0.2608695652173913	0.0	0.95
0	19	0.05	0.7420432737125101	0.7691824284550145	0.9176730720484239	Lusc	TCGA Valid	TCGA Test	0.9230769230769231	1.0384615384615385	0.8846153846153846	0.07692307692307693	0.038461538461538464	0.0	0.95
0	19	0.05	0.7420432737125101	0.7691824284550145	0.9176730720484239	Luad	TCGA Valid	NYU	0.9523809523809523	1.2142857142857142	0.7380952380952381	0.047619047619047616	0.21428571428571427	0.0	0.95
0	19	0.05	0.7420432737125101	0.7691824284550145	0.9176730720484239	Lusc	TCGA Valid	NYU	1.0	1.0	0.7380952380952381	0.047619047619047616	0.21428571428571427	0.0	0.95
0	20	0.05	0.7431868711057541	0.9443379704017391	0.9501355399621332	Luad	TCGA Valid	TCGA Test	0.9523809523809523	1.7619047619047619	0.19047619047619047	0.047619047619047616	0.7619047619047619	0.0	0.95
0	20	0.05	0.7431868711057541	0.9443379704017391	0.9501355399621332	Lusc	TCGA Valid	TCGA Test	0.9333333333333333	1.0333333333333334	0.9	0.06666666666666667	0.03333333333333333	0.0	0.95
0	20	0.05	0.7431868711057541	0.9443379704017391	0.9501355399621332	Luad	TCGA Valid	NYU	1.0	1.7105263157894737	0.2894736842105263	0.0	0.7105263157894737	0.0	0.95
0	20	0.05	0.7431868711057541	0.9443379704017391	0.9501355399621332	Lusc	TCGA Valid	NYU	1.0	1.032258064516129	0.2894736842105263	0.0	0.7105263157894737	0.0	0.95
0	21	0.05	0.8170762862580035	0.780984266143745	0.783421499314782	Luad	TCGA Valid	TCGA Test	0.9591836734693877	1.3877551020408163	0.5714285714285714	0.04081632653061224	0.3877551020408163	0.0	0.95
0	21	0.05	0.8170762862580035	0.780984266143745	0.783421499314782	Lusc	TCGA Valid	TCGA Test	0.9130434782608695	1.0434782608695652	0.8695652173913043	0.08695652173913043	0.043478260869565216	0.0	0.95
0	21	0.05	0.8170762862580035	0.780984266143745	0.783421499314782	Luad	TCGA Valid	NYU	0.9459459459459459	1.2162162162162162	0.7297297297297297	0.05405405405405406	0.21621621621621623	0.0	0.95
0	21	0.05	0.8170762862580035	0.780984266143745	0.783421499314782	Lusc	TCGA Valid	NYU	0.96875	1.0625	0.7297297297297297	0.05405405405405406	0.21621621621621623	0.0	0.95
0	22	0.05	0.8313024922280823	0.7991499131085908	0.9005519844400534	Luad	TCGA Valid	TCGA Test	0.9130434782608695	1.4565217391304348	0.45652173913043476	0.08695652173913043	0.45652173913043476	0.0	0.95
0	22	0.05	0.8313024922280823	0.7991499131085908	0.9005519844400534	Lusc	TCGA Valid	TCGA Test	0.8846153846153846	1.0384615384615385	0.8461538461538461	0.11538461538461539	0.038461538461538464	0.0	0.95
0	22	0.05	0.8313024922280823	0.7991499131085908	0.9005519844400534	Luad	TCGA Valid	NYU	1.0	1.1935483870967742	0.8064516129032258	0.0	0.1935483870967742	0.0	0.95
0	22	0.05	0.8313024922280823	0.7991499131085908	0.9005519844400534	Lusc	TCGA Valid	NYU	0.9736842105263158	1.0	0.8064516129032258	0.0	0.1935483870967742	0.0	0.95
0	23	0.05	0.8714040441141783	0.7691824284550145	0.8981127574339338	Luad	TCGA Valid	TCGA Test	0.9302325581395349	1.3953488372093024	0.5348837209302325	0.06976744186046512	0.3953488372093023	0.0	0.95
0	23	0.05	0.8714040441141783	0.7691824284550145	0.8981127574339338	Lusc	TCGA Valid	TCGA Test	0.9310344827586207	1.0689655172413792	0.8620689655172413	0.06896551724137931	0.06896551724137931	0.0	0.95
0	23	0.05	0.8714040441141783	0.7691824284550145	0.8981127574339338	Luad	TCGA Valid	NYU	1.0	1.15625	0.84375	0.0	0.15625	0.0	0.95
0	23	0.05	0.8714040441141783	0.7691824284550145	0.8981127574339338	Lusc	TCGA Valid	NYU	1.0	1.0	0.84375	0.0	0.15625	0.0	0.95
0	24	0.05	0.7420432737125101	0.7991499131085908	0.9501355399621332	Luad	TCGA Valid	TCGA Test	0.92	1.56	0.36	0.08	0.56	0.0	0.95
0	24	0.05	0.7420432737125101	0.7991499131085908	0.9501355399621332	Lusc	TCGA Valid	TCGA Test	0.9090909090909091	1.0454545454545454	0.8636363636363636	0.09090909090909091	0.045454545454545456	0.0	0.95
0	24	0.05	0.7420432737125101	0.7991499131085908	0.9501355399621332	Luad	TCGA Valid	NYU	0.95	1.275	0.675	0.05	0.275	0.0	0.95
0	24	0.05	0.7420432737125101	0.7991499131085908	0.9501355399621332	Lusc	TCGA Valid	NYU	1.0	1.0344827586206897	0.675	0.05	0.275	0.0	0.95
0	25	0.05	0.8674447837233796	0.9443379704017391	0.9005519844400534	Luad	TCGA Valid	TCGA Test	1.0	1.8125	0.1875	0.0	0.8125	0.0	0.95
0	25	0.05	0.8674447837233796	0.9443379704017391	0.9005519844400534	Lusc	TCGA Valid	TCGA Test	0.9583333333333334	1.125	0.8333333333333334	0.041666666666666664	0.125	0.0	0.95
0	25	0.05	0.8674447837233796	0.9443379704017391	0.9005519844400534	Luad	TCGA Valid	NYU	1.0	1.6111111111111112	0.3888888888888889	0.0	0.6111111111111112	0.0	0.95
0	25	0.05	0.8674447837233796	0.9443379704017391	0.9005519844400534	Lusc	TCGA Valid	NYU	1.0	1.0303030303030303	0.3888888888888889	0.0	0.6111111111111112	0.0	0.95
0	26	0.05	0.8082099413930167	0.780984266143745	0.9176730720484239	Luad	TCGA Valid	TCGA Test	0.8888888888888888	1.3777777777777778	0.5111111111111111	0.1111111111111111	0.37777777777777777	0.0	0.95
0	26	0.05	0.8082099413930167	0.780984266143745	0.9176730720484239	Lusc	TCGA Valid	TCGA Test	0.9629629629629629	1.037037037037037	0.9259259259259259	0.037037037037037035	0.037037037037037035	0.0	0.95
0	26	0.05	0.8082099413930167	0.780984266143745	0.9176730720484239	Luad	TCGA Valid	NYU	0.9375	1.15625	0.78125	0.0625	0.15625	0.0	0.95
0	26	0.05	0.8082099413930167	0.780984266143745	0.9176730720484239	Lusc	TCGA Valid	NYU	0.972972972972973	1.054054054054054	0.78125	0.0625	0.15625	0.0	0.95
0	27	0.05	0.8082099413930167	0.9502717714422612	0.9176730720484239	Luad	TCGA Valid	TCGA Test	0.9782608695652174	1.8043478260869565	0.17391304347826086	0.021739130434782608	0.8043478260869565	0.0	0.95
0	27	0.05	0.8082099413930167	0.9502717714422612	0.9176730720484239	Lusc	TCGA Valid	TCGA Test	0.8846153846153846	1.0384615384615385	0.8461538461538461	0.11538461538461539	0.038461538461538464	0.0	0.95
0	27	0.05	0.8082099413930167	0.9502717714422612	0.9176730720484239	Luad	TCGA Valid	NYU	1.0	1.7142857142857142	0.2857142857142857	0.0	0.7142857142857143	0.0	0.95
0	27	0.05	0.8082099413930167	0.9502717714422612	0.9176730720484239	Lusc	TCGA Valid	NYU	1.0	1.0294117647058822	0.2857142857142857	0.0	0.7142857142857143	0.0	0.95
0	28	0.05	0.8674447837233796	0.9502717714422612	0.9501355399621332	Luad	TCGA Valid	TCGA Test	0.9772727272727273	1.8636363636363635	0.11363636363636363	0.022727272727272728	0.8636363636363636	0.0	0.95
0	28	0.05	0.8674447837233796	0.9502717714422612	0.9501355399621332	Lusc	TCGA Valid	TCGA Test	0.8571428571428571	1.0357142857142858	0.8214285714285714	0.14285714285714285	0.03571428571428571	0.0	0.95
0	28	0.05	0.8674447837233796	0.9502717714422612	0.9501355399621332	Luad	TCGA Valid	NYU	1.0	1.6111111111111112	0.3888888888888889	0.0	0.6111111111111112	0.0	0.95
0	28	0.05	0.8674447837233796	0.9502717714422612	0.9501355399621332	Lusc	TCGA Valid	NYU	0.9696969696969697	1.0	0.3888888888888889	0.0	0.6111111111111112	0.0	0.95
0	29	0.05	0.8674447837233796	0.9443379704017391	0.9005519844400534	Luad	TCGA Valid	TCGA Test	0.9772727272727273	1.7272727272727273	0.25	0.022727272727272728	0.7272727272727273	0.0	0.95
0	29	0.05	0.8674447837233796	0.9443379704017391	0.9005519844400534	Lusc	TCGA Valid	TCGA Test	0.9285714285714286	1.0714285714285714	0.8571428571428571	0.07142857142857142	0.07142857142857142	0.0	0.95
0	29	0.05	0.8674447837233796	0.9443379704017391	0.9005519844400534	Luad	TCGA Valid	NYU	1.0	1.6585365853658536	0.34146341463414637	0.0	0.6585365853658537	0.0	0.95
0	29	0.05	0.8674447837233796	0.9443379704017391	0.9005519844400534	Lusc	TCGA Valid	NYU	0.9642857142857143	1.0357142857142858	0.34146341463414637	0.0	0.6585365853658537	0.0	0.95
0	30	0.05	0.7431868711057541	0.9502717714422612	0.9501355399621332	Luad	TCGA Valid	TCGA Test	0.9791666666666666	1.7916666666666667	0.1875	0.020833333333333332	0.7916666666666666	0.0	0.95
0	30	0.05	0.7431868711057541	0.9502717714422612	0.9501355399621332	Lusc	TCGA Valid	TCGA Test	0.9166666666666666	1.0416666666666667	0.875	0.08333333333333333	0.041666666666666664	0.0	0.95
0	30	0.05	0.7431868711057541	0.9502717714422612	0.9501355399621332	Luad	TCGA Valid	NYU	1.0	1.675	0.325	0.0	0.675	0.0	0.95
0	30	0.05	0.7431868711057541	0.9502717714422612	0.9501355399621332	Lusc	TCGA Valid	NYU	0.9655172413793104	1.0	0.325	0.0	0.675	0.0	0.95
0	31	0.05	0.8674447837233796	0.7158841025456235	0.9176730720484239	Luad	TCGA Valid	TCGA Test	0.8636363636363636	1.3181818181818181	0.5454545454545454	0.13636363636363635	0.3181818181818182	0.0	0.95
0	31	0.05	0.8674447837233796	0.7158841025456235	0.9176730720484239	Lusc	TCGA Valid	TCGA Test	0.9285714285714286	1.0714285714285714	0.8571428571428571	0.07142857142857142	0.07142857142857142	0.0	0.95
0	31	0.05	0.8674447837233796	0.7158841025456235	0.9176730720484239	Luad	TCGA Valid	NYU	1.0	1.105263157894737	0.8947368421052632	0.0	0.10526315789473684	0.0	0.95
0	31	0.05	0.8674447837233796	0.7158841025456235	0.9176730720484239	Lusc	TCGA Valid	NYU	1.0	1.032258064516129	0.8947368421052632	0.0	0.10526315789473684	0.0	0.95
0	32	0.05	0.8125603095927398	0.9502717714422612	0.9501355399621332	Luad	TCGA Valid	TCGA Test	0.9791666666666666	1.8333333333333333	0.14583333333333334	0.020833333333333332	0.8333333333333334	0.0	0.95
0	32	0.05	0.8125603095927398	0.9502717714422612	0.9501355399621332	Lusc	TCGA Valid	TCGA Test	0.9166666666666666	1.0833333333333333	0.8333333333333334	0.08333333333333333	0.08333333333333333	0.0	0.95
0	32	0.05	0.8125603095927398	0.9502717714422612	0.9501355399621332	Luad	TCGA Valid	NYU	1.0	1.627906976744186	0.37209302325581395	0.0	0.627906976744186	0.0	0.95
0	32	0.05	0.8125603095927398	0.9502717714422612	0.9501355399621332	Lusc	TCGA Valid	NYU	1.0	1.0	0.37209302325581395	0.0	0.627906976744186	0.0	0.95
0	33	0.05	0.8170762862580035	0.7691824284550145	0.9176730720484239	Luad	TCGA Valid	TCGA Test	0.8695652173913043	1.3478260869565217	0.5217391304347826	0.13043478260869565	0.34782608695652173	0.0	0.95
0	33	0.05	0.8170762862580035	0.7691824284550145	0.9176730720484239	Lusc	TCGA Valid	TCGA Test	0.9615384615384616	1.0384615384615385	0.9230769230769231	0.038461538461538464	0.038461538461538464	0.0	0.95
0	33	0.05	0.8170762862580035	0.7691824284550145	0.9176730720484239	Luad	TCGA Valid	NYU	0.9714285714285714	1.2	0.7714285714285715	0.02857142857142857	0.2	0.0	0.95
0	33	0.05	0.8170762862580035	0.7691824284550145	0.9176730720484239	Lusc	TCGA Valid	NYU	0.9705882352941176	1.0294117647058822	0.7714285714285715	0.02857142857142857	0.2	0.0	0.95
0	34	0.05	0.8125603095927398	0.9502717714422612	0.9005519844400534	Luad	TCGA Valid	TCGA Test	1.0	1.8333333333333333	0.16666666666666666	0.0	0.8333333333333334	0.0	0.95
0	34	0.05	0.8125603095927398	0.9502717714422612	0.9005519844400534	Lusc	TCGA Valid	TCGA Test	0.9666666666666667	1.0333333333333334	0.9333333333333333	0.03333333333333333	0.03333333333333333	0.0	0.95
0	34	0.05	0.8125603095927398	0.9502717714422612	0.9005519844400534	Luad	TCGA Valid	NYU	1.0	1.564102564102564	0.4358974358974359	0.0	0.5641025641025641	0.0	0.95
0	34	0.05	0.8125603095927398	0.9502717714422612	0.9005519844400534	Lusc	TCGA Valid	NYU	1.0	1.0	0.4358974358974359	0.0	0.5641025641025641	0.0	0.95
0	35	0.05	0.8939248739146031	0.7791306958952804	0.9501355399621332	Luad	TCGA Valid	TCGA Test	0.8666666666666667	1.4444444444444444	0.4222222222222222	0.13333333333333333	0.4444444444444444	0.0	0.95
0	35	0.05	0.8939248739146031	0.7791306958952804	0.9501355399621332	Lusc	TCGA Valid	TCGA Test	0.8518518518518519	1.037037037037037	0.8148148148148148	0.14814814814814814	0.037037037037037035	0.0	0.95
0	35	0.05	0.8939248739146031	0.7791306958952804	0.9501355399621332	Luad	TCGA Valid	NYU	1.0	1.1666666666666667	0.8333333333333334	0.0	0.16666666666666666	0.0	0.95
0	35	0.05	0.8939248739146031	0.7791306958952804	0.9501355399621332	Lusc	TCGA Valid	NYU	1.0	1.0	0.8333333333333334	0.0	0.16666666666666666	0.0	0.95
0	36	0.05	0.7639927240148388	0.9443379704017391	0.9176730720484239	Luad	TCGA Valid	TCGA Test	0.9787234042553191	1.8297872340425532	0.14893617021276595	0.02127659574468085	0.8297872340425532	0.0	0.95
0	36	0.05	0.7639927240148388	0.9443379704017391	0.9176730720484239	Lusc	TCGA Valid	TCGA Test	0.92	1.08	0.84	0.08	0.08	0.0	0.95
0	36	0.05	0.7639927240148388	0.9443379704017391	0.9176730720484239	Luad	TCGA Valid	NYU	1.0	1.6764705882352942	0.3235294117647059	0.0	0.6764705882352942	0.0	0.95
0	36	0.05	0.7639927240148388	0.9443379704017391	0.9176730720484239	Lusc	TCGA Valid	NYU	0.9714285714285714	1.0857142857142856	0.3235294117647059	0.0	0.6764705882352942	0.0	0.95
0	37	0.05	0.8125603095927398	0.9443379704017391	0.790416547293229	Luad	TCGA Valid	TCGA Test	1.0	1.8	0.2	0.0	0.8	0.0	0.95
0	37	0.05	0.8125603095927398	0.9443379704017391	0.790416547293229	Lusc	TCGA Valid	TCGA Test	0.96875	1.03125	0.9375	0.03125	0.03125	0.0	0.95
0	37	0.05	0.8125603095927398	0.9443379704017391	0.790416547293229	Luad	TCGA Valid	NYU	1.0	1.631578947368421	0.3684210526315789	0.0	0.631578947368421	0.0	0.95
0	37	0.05	0.8125603095927398	0.9443379704017391	0.790416547293229	Lusc	TCGA Valid	NYU	1.0	1.032258064516129	0.3684210526315789	0.0	0.631578947368421	0.0	0.95
0	38	0.05	0.8674447837233796	0.9443379704017391	0.9176730720484239	Luad	TCGA Valid	TCGA Test	0.9767441860465116	1.813953488372093	0.16279069767441862	0.023255813953488372	0.813953488372093	0.0	0.95
0	38	0.05	0.8674447837233796	0.9443379704017391	0.9176730720484239	Lusc	TCGA Valid	TCGA Test	0.9655172413793104	1.0344827586206897	0.9310344827586207	0.034482758620689655	0.034482758620689655	0.0	0.95
0	38	0.05	0.8674447837233796	0.9443379704017391	0.9176730720484239	Luad	TCGA Valid	NYU	1.0	1.625	0.375	0.0	0.625	0.0	0.95
0	38	0.05	0.8674447837233796	0.9443379704017391	0.9176730720484239	Lusc	TCGA Valid	NYU	1.0	1.027027027027027	0.375	0.0	0.625	0.0	0.95
0	39	0.05	0.7431868711057541	0.780984266143745	0.9176730720484239	Luad	TCGA Valid	TCGA Test	0.9148936170212766	1.3617021276595744	0.5531914893617021	0.0851063829787234	0.3617021276595745	0.0	0.95
0	39	0.05	0.7431868711057541	0.780984266143745	0.9176730720484239	Lusc	TCGA Valid	TCGA Test	0.92	1.12	0.8	0.08	0.12	0.0	0.95
0	39	0.05	0.7431868711057541	0.780984266143745	0.9176730720484239	Luad	TCGA Valid	NYU	1.0	1.1842105263157894	0.8157894736842105	0.0	0.18421052631578946	0.0	0.95
0	39	0.05	0.7431868711057541	0.780984266143745	0.9176730720484239	Lusc	TCGA Valid	NYU	0.967741935483871	1.064516129032258	0.8157894736842105	0.0	0.18421052631578946	0.0	0.95
0	40	0.05	0.8630467186363889	0.780984266143745	0.9176730720484239	Luad	TCGA Valid	TCGA Test	0.9019607843137255	1.411764705882353	0.49019607843137253	0.09803921568627451	0.4117647058823529	0.0	0.95
0	40	0.05	0.8630467186363889	0.780984266143745	0.9176730720484239	Lusc	TCGA Valid	TCGA Test	0.9523809523809523	1.0	0.9523809523809523	0.047619047619047616	0.0	0.0	0.95
0	40	0.05	0.8630467186363889	0.780984266143745	0.9176730720484239	Luad	TCGA Valid	NYU	0.9714285714285714	1.2571428571428571	0.7142857142857143	0.02857142857142857	0.2571428571428571	0.0	0.95
0	40	0.05	0.8630467186363889	0.780984266143745	0.9176730720484239	Lusc	TCGA Valid	NYU	1.0	1.0	0.7142857142857143	0.02857142857142857	0.2571428571428571	0.0	0.95
0	41	0.05	0.7431868711057541	0.9443379704017391	0.9501355399621332	Luad	TCGA Valid	TCGA Test	0.9591836734693877	1.7959183673469388	0.16326530612244897	0.04081632653061224	0.7959183673469388	0.0	0.95
0	41	0.05	0.7431868711057541	0.9443379704017391	0.9501355399621332	Lusc	TCGA Valid	TCGA Test	0.8695652173913043	0.9565217391304348	0.8695652173913043	0.08695652173913043	0.0	0.043478260869565216	0.95
0	41	0.05	0.7431868711057541	0.9443379704017391	0.9501355399621332	Luad	TCGA Valid	NYU	1.0	1.6363636363636365	0.36363636363636365	0.0	0.6363636363636364	0.0	0.95
0	41	0.05	0.7431868711057541	0.9443379704017391	0.9501355399621332	Lusc	TCGA Valid	NYU	0.9722222222222222	1.0	0.36363636363636365	0.0	0.6363636363636364	0.0	0.95
0	42	0.05	0.8170762862580035	0.9443379704017391	0.8981127574339338	Luad	TCGA Valid	TCGA Test	1.0	1.7659574468085106	0.23404255319148937	0.0	0.7659574468085106	0.0	0.95
0	42	0.05	0.8170762862580035	0.9443379704017391	0.8981127574339338	Lusc	TCGA Valid	TCGA Test	0.96	1.04	0.92	0.04	0.04	0.0	0.95
0	42	0.05	0.8170762862580035	0.9443379704017391	0.8981127574339338	Luad	TCGA Valid	NYU	1.0	1.641025641025641	0.358974358974359	0.0	0.6410256410256411	0.0	0.95
0	42	0.05	0.8170762862580035	0.9443379704017391	0.8981127574339338	Lusc	TCGA Valid	NYU	1.0	1.0333333333333334	0.358974358974359	0.0	0.6410256410256411	0.0	0.95
0	43	0.05	0.8082099413930167	0.9502717714422612	0.9176730720484239	Luad	TCGA Valid	TCGA Test	1.0	1.8297872340425532	0.1702127659574468	0.0	0.8297872340425532	0.0	0.95
0	43	0.05	0.8082099413930167	0.9502717714422612	0.9176730720484239	Lusc	TCGA Valid	TCGA Test	0.92	1.04	0.88	0.08	0.04	0.0	0.95
0	43	0.05	0.8082099413930167	0.9502717714422612	0.9176730720484239	Luad	TCGA Valid	NYU	1.0	1.5757575757575757	0.42424242424242425	0.0	0.5757575757575758	0.0	0.95
0	43	0.05	0.8082099413930167	0.9502717714422612	0.9176730720484239	Lusc	TCGA Valid	NYU	0.9722222222222222	1.0	0.42424242424242425	0.0	0.5757575757575758	0.0	0.95
0	44	0.05	0.8313024922280823	0.9443379704017391	0.9005519844400534	Luad	TCGA Valid	TCGA Test	0.9761904761904762	1.7857142857142858	0.19047619047619047	0.023809523809523808	0.7857142857142857	0.0	0.95
0	44	0.05	0.8313024922280823	0.9443379704017391	0.9005519844400534	Lusc	TCGA Valid	TCGA Test	0.9666666666666667	1.0333333333333334	0.9333333333333333	0.03333333333333333	0.03333333333333333	0.0	0.95
0	44	0.05	0.8313024922280823	0.9443379704017391	0.9005519844400534	Luad	TCGA Valid	NYU	1.0	1.575	0.425	0.0	0.575	0.0	0.95
0	44	0.05	0.8313024922280823	0.9443379704017391	0.9005519844400534	Lusc	TCGA Valid	NYU	1.0	1.0	0.425	0.0	0.575	0.0	0.95
0	45	0.05	0.8125603095927398	0.7991499131085908	0.9176730720484239	Luad	TCGA Valid	TCGA Test	0.9130434782608695	1.4782608695652173	0.43478260869565216	0.08695652173913043	0.4782608695652174	0.0	0.95
0	45	0.05	0.8125603095927398	0.7991499131085908	0.9176730720484239	Lusc	TCGA Valid	TCGA Test	0.8846153846153846	1.0769230769230769	0.8076923076923077	0.11538461538461539	0.07692307692307693	0.0	0.95
0	45	0.05	0.8125603095927398	0.7991499131085908	0.9176730720484239	Luad	TCGA Valid	NYU	0.9743589743589743	1.1794871794871795	0.7948717948717948	0.02564102564102564	0.1794871794871795	0.0	0.95
0	45	0.05	0.8125603095927398	0.7991499131085908	0.9176730720484239	Lusc	TCGA Valid	NYU	1.0	1.0333333333333334	0.7948717948717948	0.02564102564102564	0.1794871794871795	0.0	0.95
0	46	0.05	0.8082099413930167	0.9502717714422612	0.9005519844400534	Luad	TCGA Valid	TCGA Test	0.975	1.825	0.15	0.025	0.825	0.0	0.95
0	46	0.05	0.8082099413930167	0.9502717714422612	0.9005519844400534	Lusc	TCGA Valid	TCGA Test	0.90625	1.03125	0.875	0.09375	0.03125	0.0	0.95
0	46	0.05	0.8082099413930167	0.9502717714422612	0.9005519844400534	Luad	TCGA Valid	NYU	1.0	1.631578947368421	0.3684210526315789	0.0	0.631578947368421	0.0	0.95
0	46	0.05	0.8082099413930167	0.9502717714422612	0.9005519844400534	Lusc	TCGA Valid	NYU	1.0	1.032258064516129	0.3684210526315789	0.0	0.631578947368421	0.0	0.95
0	47	0.05	0.8714040441141783	0.9502717714422612	0.790416547293229	Luad	TCGA Valid	TCGA Test	1.0	1.836734693877551	0.16326530612244897	0.0	0.8367346938775511	0.0	0.95
0	47	0.05	0.8714040441141783	0.9502717714422612	0.790416547293229	Lusc	TCGA Valid	TCGA Test	0.9130434782608695	1.0434782608695652	0.8695652173913043	0.08695652173913043	0.043478260869565216	0.0	0.95
0	47	0.05	0.8714040441141783	0.9502717714422612	0.790416547293229	Luad	TCGA Valid	NYU	1.0	1.6578947368421053	0.34210526315789475	0.0	0.6578947368421053	0.0	0.95
0	47	0.05	0.8714040441141783	0.9502717714422612	0.790416547293229	Lusc	TCGA Valid	NYU	1.0	1.032258064516129	0.34210526315789475	0.0	0.6578947368421053	0.0	0.95
0	48	0.05	0.8714040441141783	0.9502717714422612	0.9501355399621332	Luad	TCGA Valid	TCGA Test	0.9787234042553191	1.7872340425531914	0.19148936170212766	0.02127659574468085	0.7872340425531915	0.0	0.95
0	48	0.05	0.8714040441141783	0.9502717714422612	0.9501355399621332	Lusc	TCGA Valid	TCGA Test	0.92	1.04	0.88	0.08	0.04	0.0	0.95
0	48	0.05	0.8714040441141783	0.9502717714422612	0.9501355399621332	Luad	TCGA Valid	NYU	1.0	1.6176470588235294	0.38235294117647056	0.0	0.6176470588235294	0.0	0.95
0	48	0.05	0.8714040441141783	0.9502717714422612	0.9501355399621332	Lusc	TCGA Valid	NYU	0.9714285714285714	1.0	0.38235294117647056	0.0	0.6176470588235294	0.0	0.95
0	49	0.05	0.7420432737125101	0.9502717714422612	0.9176730720484239	Luad	TCGA Valid	TCGA Test	1.0	1.803921568627451	0.19607843137254902	0.0	0.803921568627451	0.0	0.95
0	49	0.05	0.7420432737125101	0.9502717714422612	0.9176730720484239	Lusc	TCGA Valid	TCGA Test	0.9523809523809523	1.0952380952380953	0.8571428571428571	0.047619047619047616	0.09523809523809523	0.0	0.95
0	49	0.05	0.7420432737125101	0.9502717714422612	0.9176730720484239	Luad	TCGA Valid	NYU	1.0	1.6857142857142857	0.3142857142857143	0.0	0.6857142857142857	0.0	0.95
0	49	0.05	0.7420432737125101	0.9502717714422612	0.9176730720484239	Lusc	TCGA Valid	NYU	1.0	1.0294117647058822	0.3142857142857143	0.0	0.6857142857142857	0.0	0.95
0	50	0.05	0.8125603095927398	0.9443379704017391	0.9176730720484239	Luad	TCGA Valid	TCGA Test	0.9777777777777777	1.7333333333333334	0.24444444444444444	0.022222222222222223	0.7333333333333333	0.0	0.95
0	50	0.05	0.8125603095927398	0.9443379704017391	0.9176730720484239	Lusc	TCGA Valid	TCGA Test	0.8888888888888888	1.0740740740740742	0.8148148148148148	0.1111111111111111	0.07407407407407407	0.0	0.95
0	50	0.05	0.8125603095927398	0.9443379704017391	0.9176730720484239	Luad	TCGA Valid	NYU	1.0	1.6842105263157894	0.3157894736842105	0.0	0.6842105263157895	0.0	0.95
0	50	0.05	0.8125603095927398	0.9443379704017391	0.9176730720484239	Lusc	TCGA Valid	NYU	1.0	1.032258064516129	0.3157894736842105	0.0	0.6842105263157895	0.0	0.95
0	51	0.05	0.8313024922280823	0.9443379704017391	0.790416547293229	Luad	TCGA Valid	TCGA Test	0.9787234042553191	1.8297872340425532	0.14893617021276595	0.02127659574468085	0.8297872340425532	0.0	0.95
0	51	0.05	0.8313024922280823	0.9443379704017391	0.790416547293229	Lusc	TCGA Valid	TCGA Test	0.92	1.0	0.92	0.08	0.0	0.0	0.95
0	51	0.05	0.8313024922280823	0.9443379704017391	0.790416547293229	Luad	TCGA Valid	NYU	1.0	1.6470588235294117	0.35294117647058826	0.0	0.6470588235294118	0.0	0.95
0	51	0.05	0.8313024922280823	0.9443379704017391	0.790416547293229	Lusc	TCGA Valid	NYU	1.0	1.0285714285714285	0.35294117647058826	0.0	0.6470588235294118	0.0	0.95
0	52	0.05	0.7639927240148388	0.7991499131085908	0.9501355399621332	Luad	TCGA Valid	TCGA Test	0.9285714285714286	1.4285714285714286	0.5	0.07142857142857142	0.42857142857142855	0.0	0.95
0	52	0.05	0.7639927240148388	0.7991499131085908	0.9501355399621332	Lusc	TCGA Valid	TCGA Test	0.9666666666666667	1.0333333333333334	0.9333333333333333	0.03333333333333333	0.03333333333333333	0.0	0.95
0	52	0.05	0.7639927240148388	0.7991499131085908	0.9501355399621332	Luad	TCGA Valid	NYU	0.9411764705882353	1.1764705882352942	0.7647058823529411	0.058823529411764705	0.17647058823529413	0.0	0.95
0	52	0.05	0.7639927240148388	0.7991499131085908	0.9501355399621332	Lusc	TCGA Valid	NYU	1.0	1.0285714285714285	0.7647058823529411	0.058823529411764705	0.17647058823529413	0.0	0.95
0	53	0.05	0.8939248739146031	0.9502717714422612	0.9176730720484239	Luad	TCGA Valid	TCGA Test	0.9772727272727273	1.8409090909090908	0.13636363636363635	0.022727272727272728	0.8409090909090909	0.0	0.95
0	53	0.05	0.8939248739146031	0.9502717714422612	0.9176730720484239	Lusc	TCGA Valid	TCGA Test	0.9285714285714286	1.1071428571428572	0.8214285714285714	0.07142857142857142	0.10714285714285714	0.0	0.95
0	53	0.05	0.8939248739146031	0.9502717714422612	0.9176730720484239	Luad	TCGA Valid	NYU	1.0	1.6666666666666667	0.3333333333333333	0.0	0.6666666666666666	0.0	0.95
0	53	0.05	0.8939248739146031	0.9502717714422612	0.9176730720484239	Lusc	TCGA Valid	NYU	1.0	1.0303030303030303	0.3333333333333333	0.0	0.6666666666666666	0.0	0.95
0	54	0.05	0.8125603095927398	0.9502717714422612	0.9176730720484239	Luad	TCGA Valid	TCGA Test	0.98	1.78	0.2	0.02	0.78	0.0	0.95
0	54	0.05	0.8125603095927398	0.9502717714422612	0.9176730720484239	Lusc	TCGA Valid	TCGA Test	0.9090909090909091	1.0	0.9090909090909091	0.09090909090909091	0.0	0.0	0.95
0	54	0.05	0.8125603095927398	0.9502717714422612	0.9176730720484239	Luad	TCGA Valid	NYU	1.0	1.75	0.25	0.0	0.75	0.0	0.95
0	54	0.05	0.8125603095927398	0.9502717714422612	0.9176730720484239	Lusc	TCGA Valid	NYU	1.0	1.0	0.25	0.0	0.75	0.0	0.95
0	55	0.05	0.8630467186363889	0.7991499131085908	0.9176730720484239	Luad	TCGA Valid	TCGA Test	0.9375	1.5	0.4375	0.0625	0.5	0.0	0.95
0	55	0.05	0.8630467186363889	0.7991499131085908	0.9176730720484239	Lusc	TCGA Valid	TCGA Test	0.9583333333333334	1.0833333333333333	0.875	0.041666666666666664	0.08333333333333333	0.0	0.95
0	55	0.05	0.8630467186363889	0.7991499131085908	0.9176730720484239	Luad	TCGA Valid	NYU	0.975	1.125	0.85	0.025	0.125	0.0	0.95
0	55	0.05	0.8630467186363889	0.7991499131085908	0.9176730720484239	Lusc	TCGA Valid	NYU	1.0	1.0689655172413792	0.85	0.025	0.125	0.0	0.95
0	56	0.05	0.7420432737125101	0.7991499131085908	0.9005519844400534	Luad	TCGA Valid	TCGA Test	0.9148936170212766	1.425531914893617	0.48936170212765956	0.0851063829787234	0.425531914893617	0.0	0.95
0	56	0.05	0.7420432737125101	0.7991499131085908	0.9005519844400534	Lusc	TCGA Valid	TCGA Test	0.96	1.04	0.92	0.04	0.04	0.0	0.95
0	56	0.05	0.7420432737125101	0.7991499131085908	0.9005519844400534	Luad	TCGA Valid	NYU	0.9736842105263158	1.1842105263157894	0.7894736842105263	0.02631578947368421	0.18421052631578946	0.0	0.95
0	56	0.05	0.7420432737125101	0.7991499131085908	0.9005519844400534	Lusc	TCGA Valid	NYU	1.0	1.0	0.7894736842105263	0.02631578947368421	0.18421052631578946	0.0	0.95
0	57	0.05	0.8835579148048336	0.7991499131085908	0.7772790253179697	Luad	TCGA Valid	TCGA Test	0.9787234042553191	1.4893617021276595	0.48936170212765956	0.02127659574468085	0.48936170212765956	0.0	0.95
0	57	0.05	0.8835579148048336	0.7991499131085908	0.7772790253179697	Lusc	TCGA Valid	TCGA Test	0.84	1.0	0.84	0.16	0.0	0.0	0.95
0	57	0.05	0.8835579148048336	0.7991499131085908	0.7772790253179697	Luad	TCGA Valid	NYU	1.0	1.125	0.875	0.0	0.125	0.0	0.95
0	57	0.05	0.8835579148048336	0.7991499131085908	0.7772790253179697	Lusc	TCGA Valid	NYU	1.0	1.0	0.875	0.0	0.125	0.0	0.95
0	58	0.05	0.8313024922280823	0.7158841025456235	0.9005519844400534	Luad	TCGA Valid	TCGA Test	0.8636363636363636	1.25	0.6136363636363636	0.13636363636363635	0.25	0.0	0.95
0	58	0.05	0.8313024922280823	0.7158841025456235	0.9005519844400534	Lusc	TCGA Valid	TCGA Test	0.8928571428571429	1.0357142857142858	0.8571428571428571	0.10714285714285714	0.03571428571428571	0.0	0.95
0	58	0.05	0.8313024922280823	0.7158841025456235	0.9005519844400534	Luad	TCGA Valid	NYU	0.96875	1.125	0.84375	0.03125	0.125	0.0	0.95
0	58	0.05	0.8313024922280823	0.7158841025456235	0.9005519844400534	Lusc	TCGA Valid	NYU	0.972972972972973	1.0	0.84375	0.03125	0.125	0.0	0.95
0	59	0.05	0.8835579148048336	0.6731133214169688	0.9176730720484239	Luad	TCGA Valid	TCGA Test	0.8979591836734694	1.2857142857142858	0.6122448979591837	0.10204081632653061	0.2857142857142857	0.0	0.95
0	59	0.05	0.8835579148048336	0.6731133214169688	0.9176730720484239	Lusc	TCGA Valid	TCGA Test	0.9130434782608695	1.0434782608695652	0.8695652173913043	0.08695652173913043	0.043478260869565216	0.0	0.95
0	59	0.05	0.8835579148048336	0.6731133214169688	0.9176730720484239	Luad	TCGA Valid	NYU	1.0	1.1111111111111112	0.8888888888888888	0.0	0.1111111111111111	0.0	0.95
0	59	0.05	0.8835579148048336	0.6731133214169688	0.9176730720484239	Lusc	TCGA Valid	NYU	0.9696969696969697	1.0303030303030303	0.8888888888888888	0.0	0.1111111111111111	0.0	0.95
0	60	0.05	0.8082099413930167	0.780984266143745	0.9501355399621332	Luad	TCGA Valid	TCGA Test	0.9318181818181818	1.4090909090909092	0.5227272727272727	0.06818181818181818	0.4090909090909091	0.0	0.95
0	60	0.05	0.8082099413930167	0.780984266143745	0.9501355399621332	Lusc	TCGA Valid	TCGA Test	0.9285714285714286	1.0714285714285714	0.8571428571428571	0.07142857142857142	0.07142857142857142	0.0	0.95
0	60	0.05	0.8082099413930167	0.780984266143745	0.9501355399621332	Luad	TCGA Valid	NYU	0.9743589743589743	1.2307692307692308	0.7435897435897436	0.02564102564102564	0.23076923076923078	0.0	0.95
0	60	0.05	0.8082099413930167	0.780984266143745	0.9501355399621332	Lusc	TCGA Valid	NYU	1.0	1.0333333333333334	0.7435897435897436	0.02564102564102564	0.23076923076923078	0.0	0.95
0	61	0.05	0.7420432737125101	0.9443379704017391	0.9176730720484239	Luad	TCGA Valid	TCGA Test	0.9795918367346939	1.7755102040816326	0.20408163265306123	0.02040816326530612	0.7755102040816326	0.0	0.95
0	61	0.05	0.7420432737125101	0.9443379704017391	0.9176730720484239	Lusc	TCGA Valid	TCGA Test	0.9565217391304348	1.0	0.9565217391304348	0.043478260869565216	0.0	0.0	0.95
0	61	0.05	0.7420432737125101	0.9443379704017391	0.9176730720484239	Luad	TCGA Valid	NYU	1.0	1.6	0.4	0.0	0.6	0.0	0.95
0	61	0.05	0.7420432737125101	0.9443379704017391	0.9176730720484239	Lusc	TCGA Valid	NYU	1.0	1.0294117647058822	0.4	0.0	0.6	0.0	0.95
0	62	0.05	0.7431868711057541	0.7991499131085908	0.8394103230137173	Luad	TCGA Valid	TCGA Test	0.9545454545454546	1.5227272727272727	0.4318181818181818	0.045454545454545456	0.5227272727272727	0.0	0.95
0	62	0.05	0.7431868711057541	0.7991499131085908	0.8394103230137173	Lusc	TCGA Valid	TCGA Test	0.8928571428571429	1.0	0.8928571428571429	0.10714285714285714	0.0	0.0	0.95
0	62	0.05	0.7431868711057541	0.7991499131085908	0.8394103230137173	Luad	TCGA Valid	NYU	0.9714285714285714	1.2285714285714286	0.7428571428571429	0.02857142857142857	0.22857142857142856	0.0	0.95
0	62	0.05	0.7431868711057541	0.7991499131085908	0.8394103230137173	Lusc	TCGA Valid	NYU	0.9705882352941176	1.0	0.7428571428571429	0.02857142857142857	0.22857142857142856	0.0	0.95
0	63	0.05	0.7639927240148388	0.9502717714422612	0.8981127574339338	Luad	TCGA Valid	TCGA Test	1.0	1.8222222222222222	0.17777777777777778	0.0	0.8222222222222222	0.0	0.95
0	63	0.05	0.7639927240148388	0.9502717714422612	0.8981127574339338	Lusc	TCGA Valid	TCGA Test	0.8888888888888888	1.037037037037037	0.8518518518518519	0.1111111111111111	0.037037037037037035	0.0	0.95
0	63	0.05	0.7639927240148388	0.9502717714422612	0.8981127574339338	Luad	TCGA Valid	NYU	1.0	1.6388888888888888	0.3611111111111111	0.0	0.6388888888888888	0.0	0.95
0	63	0.05	0.7639927240148388	0.9502717714422612	0.8981127574339338	Lusc	TCGA Valid	NYU	0.9696969696969697	1.0	0.3611111111111111	0.0	0.6388888888888888	0.0	0.95
0	64	0.05	0.8082099413930167	0.9443379704017391	0.8981127574339338	Luad	TCGA Valid	TCGA Test	0.9777777777777777	1.711111111111111	0.26666666666666666	0.022222222222222223	0.7111111111111111	0.0	0.95
0	64	0.05	0.8082099413930167	0.9443379704017391	0.8981127574339338	Lusc	TCGA Valid	TCGA Test	0.9259259259259259	1.1481481481481481	0.7777777777777778	0.07407407407407407	0.14814814814814814	0.0	0.95
0	64	0.05	0.8082099413930167	0.9443379704017391	0.8981127574339338	Luad	TCGA Valid	NYU	1.0	1.6756756756756757	0.32432432432432434	0.0	0.6756756756756757	0.0	0.95
0	64	0.05	0.8082099413930167	0.9443379704017391	0.8981127574339338	Lusc	TCGA Valid	NYU	1.0	1.03125	0.32432432432432434	0.0	0.6756756756756757	0.0	0.95
0	65	0.05	0.8971951385136827	0.9443379704017391	0.9501355399621332	Luad	TCGA Valid	TCGA Test	0.9555555555555556	1.8444444444444446	0.1111111111111111	0.044444444444444446	0.8444444444444444	0.0	0.95
0	65	0.05	0.8971951385136827	0.9443379704017391	0.9501355399621332	Lusc	TCGA Valid	TCGA Test	0.9629629629629629	1.1111111111111112	0.8518518518518519	0.037037037037037035	0.1111111111111111	0.0	0.95
0	65	0.05	0.8971951385136827	0.9443379704017391	0.9501355399621332	Luad	TCGA Valid	NYU	1.0	1.5945945945945945	0.40540540540540543	0.0	0.5945945945945946	0.0	0.95
0	65	0.05	0.8971951385136827	0.9443379704017391	0.9501355399621332	Lusc	TCGA Valid	NYU	0.96875	1.09375	0.40540540540540543	0.0	0.5945945945945946	0.0	0.95
0	66	0.05	0.8313024922280823	0.7991499131085908	0.9176730720484239	Luad	TCGA Valid	TCGA Test	0.9166666666666666	1.4375	0.4791666666666667	0.08333333333333333	0.4375	0.0	0.95
0	66	0.05	0.8313024922280823	0.7991499131085908	0.9176730720484239	Lusc	TCGA Valid	TCGA Test	0.8333333333333334	1.0	0.8333333333333334	0.16666666666666666	0.0	0.0	0.95
0	66	0.05	0.8313024922280823	0.7991499131085908	0.9176730720484239	Luad	TCGA Valid	NYU	0.9354838709677419	1.1935483870967742	0.7419354838709677	0.06451612903225806	0.1935483870967742	0.0	0.95
0	66	0.05	0.8313024922280823	0.7991499131085908	0.9176730720484239	Lusc	TCGA Valid	NYU	0.9736842105263158	1.0	0.7419354838709677	0.06451612903225806	0.1935483870967742	0.0	0.95
0	67	0.05	0.8630467186363889	0.7691824284550145	0.9005519844400534	Luad	TCGA Valid	TCGA Test	0.9534883720930233	1.3953488372093024	0.5581395348837209	0.046511627906976744	0.3953488372093023	0.0	0.95
0	67	0.05	0.8630467186363889	0.7691824284550145	0.9005519844400534	Lusc	TCGA Valid	TCGA Test	0.9310344827586207	1.0344827586206897	0.896551724137931	0.06896551724137931	0.034482758620689655	0.0	0.95
0	67	0.05	0.8630467186363889	0.7691824284550145	0.9005519844400534	Luad	TCGA Valid	NYU	1.0	1.088235294117647	0.9117647058823529	0.0	0.08823529411764706	0.0	0.95
0	67	0.05	0.8630467186363889	0.7691824284550145	0.9005519844400534	Lusc	TCGA Valid	NYU	1.0	1.0	0.9117647058823529	0.0	0.08823529411764706	0.0	0.95
0	68	0.05	0.8313024922280823	0.9502717714422612	0.9176730720484239	Luad	TCGA Valid	TCGA Test	1.0	1.9361702127659575	0.06382978723404255	0.0	0.9361702127659575	0.0	0.95
0	68	0.05	0.8313024922280823	0.9502717714422612	0.9176730720484239	Lusc	TCGA Valid	TCGA Test	1.0	1.08	0.92	0.0	0.08	0.0	0.95
0	68	0.05	0.8313024922280823	0.9502717714422612	0.9176730720484239	Luad	TCGA Valid	NYU	1.0	1.5945945945945945	0.40540540540540543	0.0	0.5945945945945946	0.0	0.95
0	68	0.05	0.8313024922280823	0.9502717714422612	0.9176730720484239	Lusc	TCGA Valid	NYU	0.96875	1.03125	0.40540540540540543	0.0	0.5945945945945946	0.0	0.95
0	69	0.05	0.8714040441141783	0.780984266143745	0.9176730720484239	Luad	TCGA Valid	TCGA Test	0.8863636363636364	1.4090909090909092	0.4772727272727273	0.11363636363636363	0.4090909090909091	0.0	0.95
0	69	0.05	0.8714040441141783	0.780984266143745	0.9176730720484239	Lusc	TCGA Valid	TCGA Test	0.9285714285714286	1.0357142857142858	0.8928571428571429	0.07142857142857142	0.03571428571428571	0.0	0.95
0	69	0.05	0.8714040441141783	0.780984266143745	0.9176730720484239	Luad	TCGA Valid	NYU	0.9459459459459459	1.1081081081081081	0.8378378378378378	0.05405405405405406	0.10810810810810811	0.0	0.95
0	69	0.05	0.8714040441141783	0.780984266143745	0.9176730720484239	Lusc	TCGA Valid	NYU	1.0	1.0	0.8378378378378378	0.05405405405405406	0.10810810810810811	0.0	0.95
0	70	0.05	0.8170762862580035	0.9502717714422612	0.8981127574339338	Luad	TCGA Valid	TCGA Test	1.0	1.8444444444444446	0.15555555555555556	0.0	0.8444444444444444	0.0	0.95
0	70	0.05	0.8170762862580035	0.9502717714422612	0.8981127574339338	Lusc	TCGA Valid	TCGA Test	0.9629629629629629	1.1111111111111112	0.8518518518518519	0.037037037037037035	0.1111111111111111	0.0	0.95
0	70	0.05	0.8170762862580035	0.9502717714422612	0.8981127574339338	Luad	TCGA Valid	NYU	1.0	1.6341463414634145	0.36585365853658536	0.0	0.6341463414634146	0.0	0.95
0	70	0.05	0.8170762862580035	0.9502717714422612	0.8981127574339338	Lusc	TCGA Valid	NYU	0.9642857142857143	1.0357142857142858	0.36585365853658536	0.0	0.6341463414634146	0.0	0.95
0	71	0.05	0.8082099413930167	0.780984266143745	0.9176730720484239	Luad	TCGA Valid	TCGA Test	0.9361702127659575	1.3617021276595744	0.574468085106383	0.06382978723404255	0.3617021276595745	0.0	0.95
0	71	0.05	0.8082099413930167	0.780984266143745	0.9176730720484239	Lusc	TCGA Valid	TCGA Test	0.92	1.04	0.88	0.08	0.04	0.0	0.95
0	71	0.05	0.8082099413930167	0.780984266143745	0.9176730720484239	Luad	TCGA Valid	NYU	0.9523809523809523	1.2380952380952381	0.7142857142857143	0.047619047619047616	0.23809523809523808	0.0	0.95
0	71	0.05	0.8082099413930167	0.780984266143745	0.9176730720484239	Lusc	TCGA Valid	NYU	0.9629629629629629	1.037037037037037	0.7142857142857143	0.047619047619047616	0.23809523809523808	0.0	0.95
0	72	0.05	0.8170762862580035	0.780984266143745	0.9176730720484239	Luad	TCGA Valid	TCGA Test	0.9318181818181818	1.4772727272727273	0.45454545454545453	0.06818181818181818	0.4772727272727273	0.0	0.95
0	72	0.05	0.8170762862580035	0.780984266143745	0.9176730720484239	Lusc	TCGA Valid	TCGA Test	0.9285714285714286	1.0714285714285714	0.8571428571428571	0.07142857142857142	0.07142857142857142	0.0	0.95
0	72	0.05	0.8170762862580035	0.780984266143745	0.9176730720484239	Luad	TCGA Valid	NYU	0.9736842105263158	1.105263157894737	0.868421052631579	0.02631578947368421	0.10526315789473684	0.0	0.95
0	72	0.05	0.8170762862580035	0.780984266143745	0.9176730720484239	Lusc	TCGA Valid	NYU	1.0	1.096774193548387	0.868421052631579	0.02631578947368421	0.10526315789473684	0.0	0.95
0	73	0.05	0.8714040441141783	0.9502717714422612	0.9005519844400534	Luad	TCGA Valid	TCGA Test	0.9787234042553191	1.8297872340425532	0.14893617021276595	0.02127659574468085	0.8297872340425532	0.0	0.95
0	73	0.05	0.8714040441141783	0.9502717714422612	0.9005519844400534	Lusc	TCGA Valid	TCGA Test	0.92	1.04	0.88	0.08	0.04	0.0	0.95
0	73	0.05	0.8714040441141783	0.9502717714422612	0.9005519844400534	Luad	TCGA Valid	NYU	1.0	1.7105263157894737	0.2894736842105263	0.0	0.7105263157894737	0.0	0.95
0	73	0.05	0.8714040441141783	0.9502717714422612	0.9005519844400534	Lusc	TCGA Valid	NYU	0.967741935483871	1.0	0.2894736842105263	0.0	0.7105263157894737	0.0	0.95
0	74	0.05	0.8125603095927398	0.780984266143745	0.9176730720484239	Luad	TCGA Valid	TCGA Test	0.9130434782608695	1.3478260869565217	0.5652173913043478	0.08695652173913043	0.34782608695652173	0.0	0.95
0	74	0.05	0.8125603095927398	0.780984266143745	0.9176730720484239	Lusc	TCGA Valid	TCGA Test	0.8461538461538461	1.0	0.8461538461538461	0.15384615384615385	0.0	0.0	0.95
0	74	0.05	0.8125603095927398	0.780984266143745	0.9176730720484239	Luad	TCGA Valid	NYU	0.975	1.075	0.9	0.025	0.075	0.0	0.95
0	74	0.05	0.8125603095927398	0.780984266143745	0.9176730720484239	Lusc	TCGA Valid	NYU	1.0	1.0344827586206897	0.9	0.025	0.075	0.0	0.95
0	75	0.05	0.8630467186363889	0.9502717714422612	0.9501355399621332	Luad	TCGA Valid	TCGA Test	0.9767441860465116	1.8604651162790697	0.11627906976744186	0.023255813953488372	0.8604651162790697	0.0	0.95
0	75	0.05	0.8630467186363889	0.9502717714422612	0.9501355399621332	Lusc	TCGA Valid	TCGA Test	0.9655172413793104	1.0689655172413792	0.896551724137931	0.034482758620689655	0.06896551724137931	0.0	0.95
0	75	0.05	0.8630467186363889	0.9502717714422612	0.9501355399621332	Luad	TCGA Valid	NYU	1.0	1.6774193548387097	0.3225806451612903	0.0	0.6774193548387096	0.0	0.95
0	75	0.05	0.8630467186363889	0.9502717714422612	0.9501355399621332	Lusc	TCGA Valid	NYU	1.0	1.0263157894736843	0.3225806451612903	0.0	0.6774193548387096	0.0	0.95
0	76	0.05	0.8125603095927398	0.7691824284550145	0.9501355399621332	Luad	TCGA Valid	TCGA Test	0.84	1.32	0.52	0.16	0.32	0.0	0.95
0	76	0.05	0.8125603095927398	0.7691824284550145	0.9501355399621332	Lusc	TCGA Valid	TCGA Test	0.9090909090909091	1.0	0.9090909090909091	0.09090909090909091	0.0	0.0	0.95
0	76	0.05	0.8125603095927398	0.7691824284550145	0.9501355399621332	Luad	TCGA Valid	NYU	0.9512195121951219	1.170731707317073	0.7804878048780488	0.04878048780487805	0.17073170731707318	0.0	0.95
0	76	0.05	0.8125603095927398	0.7691824284550145	0.9501355399621332	Lusc	TCGA Valid	NYU	0.9642857142857143	1.0714285714285714	0.7804878048780488	0.04878048780487805	0.17073170731707318	0.0	0.95
0	77	0.05	0.8714040441141783	0.7791306958952804	0.9176730720484239	Luad	TCGA Valid	TCGA Test	0.8913043478260869	1.434782608695652	0.45652173913043476	0.10869565217391304	0.43478260869565216	0.0	0.95
0	77	0.05	0.8714040441141783	0.7791306958952804	0.9176730720484239	Lusc	TCGA Valid	TCGA Test	0.9230769230769231	1.0	0.9230769230769231	0.07692307692307693	0.0	0.0	0.95
0	77	0.05	0.8714040441141783	0.7791306958952804	0.9176730720484239	Luad	TCGA Valid	NYU	0.9523809523809523	1.1666666666666667	0.7857142857142857	0.047619047619047616	0.16666666666666666	0.0	0.95
0	77	0.05	0.8714040441141783	0.7791306958952804	0.9176730720484239	Lusc	TCGA Valid	NYU	0.9629629629629629	1.037037037037037	0.7857142857142857	0.047619047619047616	0.16666666666666666	0.0	0.95
0	78	0.05	0.7420432737125101	0.7991499131085908	0.8394103230137173	Luad	TCGA Valid	TCGA Test	0.9565217391304348	1.5869565217391304	0.3695652173913043	0.043478260869565216	0.5869565217391305	0.0	0.95
0	78	0.05	0.7420432737125101	0.7991499131085908	0.8394103230137173	Lusc	TCGA Valid	TCGA Test	0.8846153846153846	1.0384615384615385	0.8461538461538461	0.11538461538461539	0.038461538461538464	0.0	0.95
0	78	0.05	0.7420432737125101	0.7991499131085908	0.8394103230137173	Luad	TCGA Valid	NYU	0.9696969696969697	1.2727272727272727	0.696969696969697	0.030303030303030304	0.2727272727272727	0.0	0.95
0	78	0.05	0.7420432737125101	0.7991499131085908	0.8394103230137173	Lusc	TCGA Valid	NYU	0.9722222222222222	1.0	0.696969696969697	0.030303030303030304	0.2727272727272727	0.0	0.95
0	79	0.05	0.8313024922280823	0.9502717714422612	0.8981127574339338	Luad	TCGA Valid	TCGA Test	1.0	1.851063829787234	0.14893617021276595	0.0	0.851063829787234	0.0	0.95
0	79	0.05	0.8313024922280823	0.9502717714422612	0.8981127574339338	Lusc	TCGA Valid	TCGA Test	0.96	1.0	0.96	0.04	0.0	0.0	0.95
0	79	0.05	0.8313024922280823	0.9502717714422612	0.8981127574339338	Luad	TCGA Valid	NYU	1.0	1.5833333333333333	0.4166666666666667	0.0	0.5833333333333334	0.0	0.95
0	79	0.05	0.8313024922280823	0.9502717714422612	0.8981127574339338	Lusc	TCGA Valid	NYU	1.0	1.0	0.4166666666666667	0.0	0.5833333333333334	0.0	0.95
0	80	0.05	0.7120911842121007	0.9502717714422612	0.9501355399621332	Luad	TCGA Valid	TCGA Test	0.9767441860465116	1.8604651162790697	0.11627906976744186	0.023255813953488372	0.8604651162790697	0.0	0.95
0	80	0.05	0.7120911842121007	0.9502717714422612	0.9501355399621332	Lusc	TCGA Valid	TCGA Test	0.896551724137931	1.0344827586206897	0.8620689655172413	0.10344827586206896	0.034482758620689655	0.0	0.95
0	80	0.05	0.7120911842121007	0.9502717714422612	0.9501355399621332	Luad	TCGA Valid	NYU	1.0	1.6578947368421053	0.34210526315789475	0.0	0.6578947368421053	0.0	0.95
0	80	0.05	0.7120911842121007	0.9502717714422612	0.9501355399621332	Lusc	TCGA Valid	NYU	0.967741935483871	1.032258064516129	0.34210526315789475	0.0	0.6578947368421053	0.0	0.95
0	81	0.05	0.8082099413930167	0.7991499131085908	0.9005519844400534	Luad	TCGA Valid	TCGA Test	0.94	1.54	0.4	0.06	0.54	0.0	0.95
0	81	0.05	0.8082099413930167	0.7991499131085908	0.9005519844400534	Lusc	TCGA Valid	TCGA Test	0.9090909090909091	1.0454545454545454	0.8636363636363636	0.09090909090909091	0.045454545454545456	0.0	0.95
0	81	0.05	0.8082099413930167	0.7991499131085908	0.9005519844400534	Luad	TCGA Valid	NYU	0.9487179487179487	1.2820512820512822	0.6666666666666666	0.05128205128205128	0.28205128205128205	0.0	0.95
0	81	0.05	0.8082099413930167	0.7991499131085908	0.9005519844400534	Lusc	TCGA Valid	NYU	1.0	1.0	0.6666666666666666	0.05128205128205128	0.28205128205128205	0.0	0.95
0	82	0.05	0.8313024922280823	0.7791306958952804	0.9501355399621332	Luad	TCGA Valid	TCGA Test	0.9347826086956522	1.434782608695652	0.5	0.06521739130434782	0.43478260869565216	0.0	0.95
0	82	0.05	0.8313024922280823	0.7791306958952804	0.9501355399621332	Lusc	TCGA Valid	TCGA Test	0.9615384615384616	1.0384615384615385	0.9230769230769231	0.038461538461538464	0.038461538461538464	0.0	0.95
0	82	0.05	0.8313024922280823	0.7791306958952804	0.9501355399621332	Luad	TCGA Valid	NYU	0.9714285714285714	1.1714285714285715	0.8	0.02857142857142857	0.17142857142857143	0.0	0.95
0	82	0.05	0.8313024922280823	0.7791306958952804	0.9501355399621332	Lusc	TCGA Valid	NYU	0.9705882352941176	1.0588235294117647	0.8	0.02857142857142857	0.17142857142857143	0.0	0.95
0	83	0.05	0.8939248739146031	0.9502717714422612	0.9501355399621332	Luad	TCGA Valid	TCGA Test	0.9772727272727273	1.8409090909090908	0.13636363636363635	0.022727272727272728	0.8409090909090909	0.0	0.95
0	83	0.05	0.8939248739146031	0.9502717714422612	0.9501355399621332	Lusc	TCGA Valid	TCGA Test	0.8928571428571429	1.0357142857142858	0.8571428571428571	0.10714285714285714	0.03571428571428571	0.0	0.95
0	83	0.05	0.8939248739146031	0.9502717714422612	0.9501355399621332	Luad	TCGA Valid	NYU	1.0	1.6216216216216217	0.3783783783783784	0.0	0.6216216216216216	0.0	0.95
0	83	0.05	0.8939248739146031	0.9502717714422612	0.9501355399621332	Lusc	TCGA Valid	NYU	1.0	1.0	0.3783783783783784	0.0	0.6216216216216216	0.0	0.95
0	84	0.05	0.8170762862580035	0.7991499131085908	0.8981127574339338	Luad	TCGA Valid	TCGA Test	0.9565217391304348	1.5434782608695652	0.41304347826086957	0.043478260869565216	0.5434782608695652	0.0	0.95
0	84	0.05	0.8170762862580035	0.7991499131085908	0.8981127574339338	Lusc	TCGA Valid	TCGA Test	0.9230769230769231	1.0769230769230769	0.8461538461538461	0.07692307692307693	0.07692307692307693	0.0	0.95
0	84	0.05	0.8170762862580035	0.7991499131085908	0.8981127574339338	Luad	TCGA Valid	NYU	1.0	1.0909090909090908	0.9090909090909091	0.0	0.09090909090909091	0.0	0.95
0	84	0.05	0.8170762862580035	0.7991499131085908	0.8981127574339338	Lusc	TCGA Valid	NYU	1.0	1.0277777777777777	0.9090909090909091	0.0	0.09090909090909091	0.0	0.95
0	85	0.05	0.8125603095927398	0.9502717714422612	0.9176730720484239	Luad	TCGA Valid	TCGA Test	0.9795918367346939	1.836734693877551	0.14285714285714285	0.02040816326530612	0.8367346938775511	0.0	0.95
0	85	0.05	0.8125603095927398	0.9502717714422612	0.9176730720484239	Lusc	TCGA Valid	TCGA Test	0.9130434782608695	1.0434782608695652	0.8695652173913043	0.08695652173913043	0.043478260869565216	0.0	0.95
0	85	0.05	0.8125603095927398	0.9502717714422612	0.9176730720484239	Luad	TCGA Valid	NYU	1.0	1.6	0.4	0.0	0.6	0.0	0.95
0	85	0.05	0.8125603095927398	0.9502717714422612	0.9176730720484239	Lusc	TCGA Valid	NYU	1.0	1.0344827586206897	0.4	0.0	0.6	0.0	0.95
0	86	0.05	0.8082099413930167	0.9502717714422612	0.7158709372017159	Luad	TCGA Valid	TCGA Test	1.0	1.8181818181818181	0.18181818181818182	0.0	0.8181818181818182	0.0	0.95
0	86	0.05	0.8082099413930167	0.9502717714422612	0.7158709372017159	Lusc	TCGA Valid	TCGA Test	0.9642857142857143	1.1071428571428572	0.8571428571428571	0.03571428571428571	0.10714285714285714	0.0	0.95
0	86	0.05	0.8082099413930167	0.9502717714422612	0.7158709372017159	Luad	TCGA Valid	NYU	1.0	1.7297297297297298	0.2702702702702703	0.0	0.7297297297297297	0.0	0.95
0	86	0.05	0.8082099413930167	0.9502717714422612	0.7158709372017159	Lusc	TCGA Valid	NYU	0.96875	1.03125	0.2702702702702703	0.0	0.7297297297297297	0.0	0.95
0	87	0.05	0.8313024922280823	0.9502717714422612	0.790416547293229	Luad	TCGA Valid	TCGA Test	0.9767441860465116	1.8604651162790697	0.11627906976744186	0.023255813953488372	0.8604651162790697	0.0	0.95
0	87	0.05	0.8313024922280823	0.9502717714422612	0.790416547293229	Lusc	TCGA Valid	TCGA Test	0.9310344827586207	1.0689655172413792	0.8620689655172413	0.06896551724137931	0.06896551724137931	0.0	0.95
0	87	0.05	0.8313024922280823	0.9502717714422612	0.790416547293229	Luad	TCGA Valid	NYU	1.0	1.7105263157894737	0.2894736842105263	0.0	0.7105263157894737	0.0	0.95
0	87	0.05	0.8313024922280823	0.9502717714422612	0.790416547293229	Lusc	TCGA Valid	NYU	0.967741935483871	1.0	0.2894736842105263	0.0	0.7105263157894737	0.0	0.95
0	88	0.05	0.8674447837233796	0.9502717714422612	0.9005519844400534	Luad	TCGA Valid	TCGA Test	1.0	1.8695652173913044	0.13043478260869565	0.0	0.8695652173913043	0.0	0.95
0	88	0.05	0.8674447837233796	0.9502717714422612	0.9005519844400534	Lusc	TCGA Valid	TCGA Test	0.8076923076923077	0.9615384615384616	0.8076923076923077	0.15384615384615385	0.0	0.038461538461538464	0.95
0	88	0.05	0.8674447837233796	0.9502717714422612	0.9005519844400534	Luad	TCGA Valid	NYU	1.0	1.6571428571428573	0.34285714285714286	0.0	0.6571428571428571	0.0	0.95
0	88	0.05	0.8674447837233796	0.9502717714422612	0.9005519844400534	Lusc	TCGA Valid	NYU	0.9705882352941176	1.0	0.34285714285714286	0.0	0.6571428571428571	0.0	0.95
0	89	0.05	0.8630467186363889	0.7991499131085908	0.8394103230137173	Luad	TCGA Valid	TCGA Test	0.9555555555555556	1.4666666666666666	0.4888888888888889	0.044444444444444446	0.4666666666666667	0.0	0.95
0	89	0.05	0.8630467186363889	0.7991499131085908	0.8394103230137173	Lusc	TCGA Valid	TCGA Test	0.9629629629629629	1.1111111111111112	0.8518518518518519	0.037037037037037035	0.1111111111111111	0.0	0.95
0	89	0.05	0.8630467186363889	0.7991499131085908	0.8394103230137173	Luad	TCGA Valid	NYU	0.975609756097561	1.1951219512195121	0.7804878048780488	0.024390243902439025	0.1951219512195122	0.0	0.95
0	89	0.05	0.8630467186363889	0.7991499131085908	0.8394103230137173	Lusc	TCGA Valid	NYU	0.9642857142857143	1.0	0.7804878048780488	0.024390243902439025	0.1951219512195122	0.0	0.95
0	90	0.05	0.8835579148048336	0.9443379704017391	0.790416547293229	Luad	TCGA Valid	TCGA Test	0.9777777777777777	1.7333333333333334	0.24444444444444444	0.022222222222222223	0.7333333333333333	0.0	0.95
0	90	0.05	0.8835579148048336	0.9443379704017391	0.790416547293229	Lusc	TCGA Valid	TCGA Test	0.9259259259259259	1.037037037037037	0.8888888888888888	0.07407407407407407	0.037037037037037035	0.0	0.95
0	90	0.05	0.8835579148048336	0.9443379704017391	0.790416547293229	Luad	TCGA Valid	NYU	1.0	1.5714285714285714	0.42857142857142855	0.0	0.5714285714285714	0.0	0.95
0	90	0.05	0.8835579148048336	0.9443379704017391	0.790416547293229	Lusc	TCGA Valid	NYU	0.9705882352941176	1.0	0.42857142857142855	0.0	0.5714285714285714	0.0	0.95
0	91	0.05	0.8170762862580035	0.780984266143745	0.9005519844400534	Luad	TCGA Valid	TCGA Test	0.9361702127659575	1.3829787234042554	0.5531914893617021	0.06382978723404255	0.3829787234042553	0.0	0.95
0	91	0.05	0.8170762862580035	0.780984266143745	0.9005519844400534	Lusc	TCGA Valid	TCGA Test	0.88	1.12	0.76	0.12	0.12	0.0	0.95
0	91	0.05	0.8170762862580035	0.780984266143745	0.9005519844400534	Luad	TCGA Valid	NYU	0.9736842105263158	1.263157894736842	0.7105263157894737	0.02631578947368421	0.2631578947368421	0.0	0.95
0	91	0.05	0.8170762862580035	0.780984266143745	0.9005519844400534	Lusc	TCGA Valid	NYU	0.967741935483871	1.064516129032258	0.7105263157894737	0.02631578947368421	0.2631578947368421	0.0	0.95
0	92	0.05	0.7431868711057541	0.7791306958952804	0.8981127574339338	Luad	TCGA Valid	TCGA Test	0.9148936170212766	1.425531914893617	0.48936170212765956	0.0851063829787234	0.425531914893617	0.0	0.95
0	92	0.05	0.7431868711057541	0.7791306958952804	0.8981127574339338	Lusc	TCGA Valid	TCGA Test	0.96	1.04	0.92	0.04	0.04	0.0	0.95
0	92	0.05	0.7431868711057541	0.7791306958952804	0.8981127574339338	Luad	TCGA Valid	NYU	1.0	1.1388888888888888	0.8611111111111112	0.0	0.1388888888888889	0.0	0.95
0	92	0.05	0.7431868711057541	0.7791306958952804	0.8981127574339338	Lusc	TCGA Valid	NYU	0.9696969696969697	1.0	0.8611111111111112	0.0	0.1388888888888889	0.0	0.95
0	93	0.05	0.8630467186363889	0.780984266143745	0.8981127574339338	Luad	TCGA Valid	TCGA Test	0.9347826086956522	1.434782608695652	0.5	0.06521739130434782	0.43478260869565216	0.0	0.95
0	93	0.05	0.8630467186363889	0.780984266143745	0.8981127574339338	Lusc	TCGA Valid	TCGA Test	0.8846153846153846	1.1538461538461537	0.7307692307692307	0.11538461538461539	0.15384615384615385	0.0	0.95
0	93	0.05	0.8630467186363889	0.780984266143745	0.8981127574339338	Luad	TCGA Valid	NYU	0.9722222222222222	1.1666666666666667	0.8055555555555556	0.027777777777777776	0.16666666666666666	0.0	0.95
0	93	0.05	0.8630467186363889	0.780984266143745	0.8981127574339338	Lusc	TCGA Valid	NYU	1.0	1.0606060606060606	0.8055555555555556	0.027777777777777776	0.16666666666666666	0.0	0.95
0	94	0.05	0.8714040441141783	0.780984266143745	0.9176730720484239	Luad	TCGA Valid	TCGA Test	0.9111111111111111	1.4444444444444444	0.4666666666666667	0.08888888888888889	0.4444444444444444	0.0	0.95
0	94	0.05	0.8714040441141783	0.780984266143745	0.9176730720484239	Lusc	TCGA Valid	TCGA Test	0.9259259259259259	1.1111111111111112	0.8148148148148148	0.07407407407407407	0.1111111111111111	0.0	0.95
0	94	0.05	0.8714040441141783	0.780984266143745	0.9176730720484239	Luad	TCGA Valid	NYU	0.9736842105263158	1.236842105263158	0.7368421052631579	0.02631578947368421	0.23684210526315788	0.0	0.95
0	94	0.05	0.8714040441141783	0.780984266143745	0.9176730720484239	Lusc	TCGA Valid	NYU	1.0	1.032258064516129	0.7368421052631579	0.02631578947368421	0.23684210526315788	0.0	0.95
0	95	0.05	0.8674447837233796	0.9502717714422612	0.9501355399621332	Luad	TCGA Valid	TCGA Test	0.9782608695652174	1.8043478260869565	0.17391304347826086	0.021739130434782608	0.8043478260869565	0.0	0.95
0	95	0.05	0.8674447837233796	0.9502717714422612	0.9501355399621332	Lusc	TCGA Valid	TCGA Test	0.9230769230769231	1.0384615384615385	0.8846153846153846	0.07692307692307693	0.038461538461538464	0.0	0.95
0	95	0.05	0.8674447837233796	0.9502717714422612	0.9501355399621332	Luad	TCGA Valid	NYU	1.0	1.5714285714285714	0.42857142857142855	0.0	0.5714285714285714	0.0	0.95
0	95	0.05	0.8674447837233796	0.9502717714422612	0.9501355399621332	Lusc	TCGA Valid	NYU	0.9705882352941176	1.0	0.42857142857142855	0.0	0.5714285714285714	0.0	0.95
0	96	0.05	0.8714040441141783	0.7791306958952804	0.6248447954765748	Luad	TCGA Valid	TCGA Test	1.0	1.375	0.625	0.0	0.375	0.0	0.95
0	96	0.05	0.8714040441141783	0.7791306958952804	0.6248447954765748	Lusc	TCGA Valid	TCGA Test	0.90625	1.0625	0.84375	0.09375	0.0625	0.0	0.95
0	96	0.05	0.8714040441141783	0.7791306958952804	0.6248447954765748	Luad	TCGA Valid	NYU	0.9714285714285714	1.2571428571428571	0.7142857142857143	0.02857142857142857	0.2571428571428571	0.0	0.95
0	96	0.05	0.8714040441141783	0.7791306958952804	0.6248447954765748	Lusc	TCGA Valid	NYU	1.0	1.0294117647058822	0.7142857142857143	0.02857142857142857	0.2571428571428571	0.0	0.95
0	97	0.05	0.8630467186363889	0.7991499131085908	0.9176730720484239	Luad	TCGA Valid	TCGA Test	0.9333333333333333	1.511111111111111	0.4222222222222222	0.06666666666666667	0.5111111111111111	0.0	0.95
0	97	0.05	0.8630467186363889	0.7991499131085908	0.9176730720484239	Lusc	TCGA Valid	TCGA Test	0.8888888888888888	1.037037037037037	0.8518518518518519	0.1111111111111111	0.037037037037037035	0.0	0.95
0	97	0.05	0.8630467186363889	0.7991499131085908	0.9176730720484239	Luad	TCGA Valid	NYU	0.9459459459459459	1.1891891891891893	0.7567567567567568	0.05405405405405406	0.1891891891891892	0.0	0.95
0	97	0.05	0.8630467186363889	0.7991499131085908	0.9176730720484239	Lusc	TCGA Valid	NYU	1.0	1.0	0.7567567567567568	0.05405405405405406	0.1891891891891892	0.0	0.95
0	98	0.05	0.8125603095927398	0.6731133214169688	0.783421499314782	Luad	TCGA Valid	TCGA Test	0.8936170212765957	1.2765957446808511	0.6170212765957447	0.10638297872340426	0.2765957446808511	0.0	0.95
0	98	0.05	0.8125603095927398	0.6731133214169688	0.783421499314782	Lusc	TCGA Valid	TCGA Test	0.92	1.08	0.84	0.08	0.08	0.0	0.95
0	98	0.05	0.8125603095927398	0.6731133214169688	0.783421499314782	Luad	TCGA Valid	NYU	0.972972972972973	1.0810810810810811	0.8918918918918919	0.02702702702702703	0.08108108108108109	0.0	0.95
0	98	0.05	0.8125603095927398	0.6731133214169688	0.783421499314782	Lusc	TCGA Valid	NYU	1.0	1.03125	0.8918918918918919	0.02702702702702703	0.08108108108108109	0.0	0.95
0	99	0.05	0.7345825217722439	0.9443379704017391	0.8981127574339338	Luad	TCGA Valid	TCGA Test	0.9767441860465116	1.813953488372093	0.16279069767441862	0.023255813953488372	0.813953488372093	0.0	0.95
0	99	0.05	0.7345825217722439	0.9443379704017391	0.8981127574339338	Lusc	TCGA Valid	TCGA Test	0.9310344827586207	1.0689655172413792	0.8620689655172413	0.06896551724137931	0.06896551724137931	0.0	0.95
0	99	0.05	0.7345825217722439	0.9443379704017391	0.8981127574339338	Luad	TCGA Valid	NYU	1.0	1.5675675675675675	0.43243243243243246	0.0	0.5675675675675675	0.0	0.95
0	99	0.05	0.7345825217722439	0.9443379704017391	0.8981127574339338	Lusc	TCGA Valid	NYU	0.96875	1.03125	0.43243243243243246	0.0	0.5675675675675675	0.0	0.95
0	100	0.05	0.8630467186363889	0.9443379704017391	0.9176730720484239	Luad	TCGA Valid	TCGA Test	0.9767441860465116	1.8372093023255813	0.13953488372093023	0.023255813953488372	0.8372093023255814	0.0	0.95
0	100	0.05	0.8630467186363889	0.9443379704017391	0.9176730720484239	Lusc	TCGA Valid	TCGA Test	0.9310344827586207	1.103448275862069	0.8275862068965517	0.06896551724137931	0.10344827586206896	0.0	0.95
0	100	0.05	0.8630467186363889	0.9443379704017391	0.9176730720484239	Luad	TCGA Valid	NYU	1.0	1.6666666666666667	0.3333333333333333	0.0	0.6666666666666666	0.0	0.95
0	100	0.05	0.8630467186363889	0.9443379704017391	0.9176730720484239	Lusc	TCGA Valid	NYU	0.9666666666666667	1.0333333333333334	0.3333333333333333	0.0	0.6666666666666666	0.0	0.95
0	101	0.05	0.8125603095927398	0.9443379704017391	0.8981127574339338	Luad	TCGA Valid	TCGA Test	1.0	1.7916666666666667	0.20833333333333334	0.0	0.7916666666666666	0.0	0.95
0	101	0.05	0.8125603095927398	0.9443379704017391	0.8981127574339338	Lusc	TCGA Valid	TCGA Test	0.9583333333333334	1.0416666666666667	0.9166666666666666	0.041666666666666664	0.041666666666666664	0.0	0.95
0	101	0.05	0.8125603095927398	0.9443379704017391	0.8981127574339338	Luad	TCGA Valid	NYU	1.0	1.53125	0.46875	0.0	0.53125	0.0	0.95
0	101	0.05	0.8125603095927398	0.9443379704017391	0.8981127574339338	Lusc	TCGA Valid	NYU	1.0	1.027027027027027	0.46875	0.0	0.53125	0.0	0.95
0	102	0.05	0.7179259349342226	0.9502717714422612	0.9176730720484239	Luad	TCGA Valid	TCGA Test	0.9772727272727273	1.8181818181818181	0.1590909090909091	0.022727272727272728	0.8181818181818182	0.0	0.95
0	102	0.05	0.7179259349342226	0.9502717714422612	0.9176730720484239	Lusc	TCGA Valid	TCGA Test	0.9642857142857143	1.0357142857142858	0.9285714285714286	0.03571428571428571	0.03571428571428571	0.0	0.95
0	102	0.05	0.7179259349342226	0.9502717714422612	0.9176730720484239	Luad	TCGA Valid	NYU	1.0	1.5588235294117647	0.4411764705882353	0.0	0.5588235294117647	0.0	0.95
0	102	0.05	0.7179259349342226	0.9502717714422612	0.9176730720484239	Lusc	TCGA Valid	NYU	1.0	1.0	0.4411764705882353	0.0	0.5588235294117647	0.0	0.95
0	103	0.05	0.8630467186363889	0.7991499131085908	0.783421499314782	Luad	TCGA Valid	TCGA Test	0.9777777777777777	1.4444444444444444	0.5333333333333333	0.022222222222222223	0.4444444444444444	0.0	0.95
0	103	0.05	0.8630467186363889	0.7991499131085908	0.783421499314782	Lusc	TCGA Valid	TCGA Test	0.8518518518518519	1.0	0.8518518518518519	0.14814814814814814	0.0	0.0	0.95
0	103	0.05	0.8630467186363889	0.7991499131085908	0.783421499314782	Luad	TCGA Valid	NYU	0.9705882352941176	1.1764705882352942	0.7941176470588235	0.029411764705882353	0.17647058823529413	0.0	0.95
0	103	0.05	0.8630467186363889	0.7991499131085908	0.783421499314782	Lusc	TCGA Valid	NYU	0.9714285714285714	1.0	0.7941176470588235	0.029411764705882353	0.17647058823529413	0.0	0.95
0	104	0.05	0.7165972044420348	0.9443379704017391	0.9176730720484239	Luad	TCGA Valid	TCGA Test	0.9787234042553191	1.851063829787234	0.1276595744680851	0.02127659574468085	0.851063829787234	0.0	0.95
0	104	0.05	0.7165972044420348	0.9443379704017391	0.9176730720484239	Lusc	TCGA Valid	TCGA Test	0.96	1.04	0.92	0.04	0.04	0.0	0.95
0	104	0.05	0.7165972044420348	0.9443379704017391	0.9176730720484239	Luad	TCGA Valid	NYU	1.0	1.7	0.3	0.0	0.7	0.0	0.95
0	104	0.05	0.7165972044420348	0.9443379704017391	0.9176730720484239	Lusc	TCGA Valid	NYU	1.0	1.0344827586206897	0.3	0.0	0.7	0.0	0.95
0	105	0.05	0.8313024922280823	0.780984266143745	0.9501355399621332	Luad	TCGA Valid	TCGA Test	0.8695652173913043	1.3043478260869565	0.5652173913043478	0.13043478260869565	0.30434782608695654	0.0	0.95
0	105	0.05	0.8313024922280823	0.780984266143745	0.9501355399621332	Lusc	TCGA Valid	TCGA Test	0.9615384615384616	1.0384615384615385	0.9230769230769231	0.038461538461538464	0.038461538461538464	0.0	0.95
0	105	0.05	0.8313024922280823	0.780984266143745	0.9501355399621332	Luad	TCGA Valid	NYU	0.975	1.15	0.825	0.025	0.15	0.0	0.95
0	105	0.05	0.8313024922280823	0.780984266143745	0.9501355399621332	Lusc	TCGA Valid	NYU	0.9655172413793104	1.0	0.825	0.025	0.15	0.0	0.95
0	106	0.05	0.8674447837233796	0.9502717714422612	0.9176730720484239	Luad	TCGA Valid	TCGA Test	0.98	1.84	0.14	0.02	0.84	0.0	0.95
0	106	0.05	0.8674447837233796	0.9502717714422612	0.9176730720484239	Lusc	TCGA Valid	TCGA Test	0.9090909090909091	1.0454545454545454	0.8636363636363636	0.09090909090909091	0.045454545454545456	0.0	0.95
0	106	0.05	0.8674447837233796	0.9502717714422612	0.9176730720484239	Luad	TCGA Valid	NYU	1.0	1.588235294117647	0.4117647058823529	0.0	0.5882352941176471	0.0	0.95
0	106	0.05	0.8674447837233796	0.9502717714422612	0.9176730720484239	Lusc	TCGA Valid	NYU	0.9714285714285714	1.0285714285714285	0.4117647058823529	0.0	0.5882352941176471	0.0	0.95
0	107	0.05	0.8630467186363889	0.9502717714422612	0.9501355399621332	Luad	TCGA Valid	TCGA Test	0.9767441860465116	1.813953488372093	0.16279069767441862	0.023255813953488372	0.813953488372093	0.0	0.95
0	107	0.05	0.8630467186363889	0.9502717714422612	0.9501355399621332	Lusc	TCGA Valid	TCGA Test	0.9310344827586207	1.0689655172413792	0.8620689655172413	0.06896551724137931	0.06896551724137931	0.0	0.95
0	107	0.05	0.8630467186363889	0.9502717714422612	0.9501355399621332	Luad	TCGA Valid	NYU	1.0	1.6666666666666667	0.3333333333333333	0.0	0.6666666666666666	0.0	0.95
0	107	0.05	0.8630467186363889	0.9502717714422612	0.9501355399621332	Lusc	TCGA Valid	NYU	0.9696969696969697	1.0606060606060606	0.3333333333333333	0.0	0.6666666666666666	0.0	0.95
0	108	0.05	0.8313024922280823	0.9502717714422612	0.8394103230137173	Luad	TCGA Valid	TCGA Test	1.0	1.872340425531915	0.1276595744680851	0.0	0.8723404255319149	0.0	0.95
0	108	0.05	0.8313024922280823	0.9502717714422612	0.8394103230137173	Lusc	TCGA Valid	TCGA Test	0.92	1.04	0.88	0.08	0.04	0.0	0.95
0	108	0.05	0.8313024922280823	0.9502717714422612	0.8394103230137173	Luad	TCGA Valid	NYU	1.0	1.65625	0.34375	0.0	0.65625	0.0	0.95
0	108	0.05	0.8313024922280823	0.9502717714422612	0.8394103230137173	Lusc	TCGA Valid	NYU	0.972972972972973	1.027027027027027	0.34375	0.0	0.65625	0.0	0.95
0	109	0.05	0.8674447837233796	0.9443379704017391	0.9176730720484239	Luad	TCGA Valid	TCGA Test	0.9777777777777777	1.8	0.17777777777777778	0.022222222222222223	0.8	0.0	0.95
0	109	0.05	0.8674447837233796	0.9443379704017391	0.9176730720484239	Lusc	TCGA Valid	TCGA Test	0.9259259259259259	1.0	0.9259259259259259	0.07407407407407407	0.0	0.0	0.95
0	109	0.05	0.8674447837233796	0.9443379704017391	0.9176730720484239	Luad	TCGA Valid	NYU	1.0	1.6097560975609757	0.3902439024390244	0.0	0.6097560975609756	0.0	0.95
0	109	0.05	0.8674447837233796	0.9443379704017391	0.9176730720484239	Lusc	TCGA Valid	NYU	1.0	1.0357142857142858	0.3902439024390244	0.0	0.6097560975609756	0.0	0.95
0	110	0.05	0.8125603095927398	0.9443379704017391	0.9176730720484239	Luad	TCGA Valid	TCGA Test	0.9761904761904762	1.8333333333333333	0.14285714285714285	0.023809523809523808	0.8333333333333334	0.0	0.95
0	110	0.05	0.8125603095927398	0.9443379704017391	0.9176730720484239	Lusc	TCGA Valid	TCGA Test	0.9333333333333333	1.0666666666666667	0.8666666666666667	0.06666666666666667	0.06666666666666667	0.0	0.95
0	110	0.05	0.8125603095927398	0.9443379704017391	0.9176730720484239	Luad	TCGA Valid	NYU	1.0	1.605263157894737	0.39473684210526316	0.0	0.6052631578947368	0.0	0.95
0	110	0.05	0.8125603095927398	0.9443379704017391	0.9176730720484239	Lusc	TCGA Valid	NYU	0.967741935483871	1.0	0.39473684210526316	0.0	0.6052631578947368	0.0	0.95
0	111	0.05	0.8313024922280823	0.9502717714422612	0.790416547293229	Luad	TCGA Valid	TCGA Test	1.0	1.836734693877551	0.16326530612244897	0.0	0.8367346938775511	0.0	0.95
0	111	0.05	0.8313024922280823	0.9502717714422612	0.790416547293229	Lusc	TCGA Valid	TCGA Test	0.9565217391304348	1.1304347826086956	0.8260869565217391	0.043478260869565216	0.13043478260869565	0.0	0.95
0	111	0.05	0.8313024922280823	0.9502717714422612	0.790416547293229	Luad	TCGA Valid	NYU	1.0	1.5588235294117647	0.4411764705882353	0.0	0.5588235294117647	0.0	0.95
0	111	0.05	0.8313024922280823	0.9502717714422612	0.790416547293229	Lusc	TCGA Valid	NYU	1.0	1.0285714285714285	0.4411764705882353	0.0	0.5588235294117647	0.0	0.95
0	112	0.05	0.8835579148048336	0.9502717714422612	0.9501355399621332	Luad	TCGA Valid	TCGA Test	0.9782608695652174	1.8043478260869565	0.17391304347826086	0.021739130434782608	0.8043478260869565	0.0	0.95
0	112	0.05	0.8835579148048336	0.9502717714422612	0.9501355399621332	Lusc	TCGA Valid	TCGA Test	0.9615384615384616	1.0769230769230769	0.8846153846153846	0.038461538461538464	0.07692307692307693	0.0	0.95
0	112	0.05	0.8835579148048336	0.9502717714422612	0.9501355399621332	Luad	TCGA Valid	NYU	1.0	1.6666666666666667	0.3333333333333333	0.0	0.6666666666666666	0.0	0.95
0	112	0.05	0.8835579148048336	0.9502717714422612	0.9501355399621332	Lusc	TCGA Valid	NYU	0.9666666666666667	1.0666666666666667	0.3333333333333333	0.0	0.6666666666666666	0.0	0.95
0	113	0.05	0.8313024922280823	0.7991499131085908	0.9176730720484239	Luad	TCGA Valid	TCGA Test	0.9361702127659575	1.553191489361702	0.3829787234042553	0.06382978723404255	0.5531914893617021	0.0	0.95
0	113	0.05	0.8313024922280823	0.7991499131085908	0.9176730720484239	Lusc	TCGA Valid	TCGA Test	0.92	1.04	0.88	0.08	0.04	0.0	0.95
0	113	0.05	0.8313024922280823	0.7991499131085908	0.9176730720484239	Luad	TCGA Valid	NYU	0.9714285714285714	1.1428571428571428	0.8285714285714286	0.02857142857142857	0.14285714285714285	0.0	0.95
0	113	0.05	0.8313024922280823	0.7991499131085908	0.9176730720484239	Lusc	TCGA Valid	NYU	1.0	1.0	0.8285714285714286	0.02857142857142857	0.14285714285714285	0.0	0.95
0	114	0.05	0.8714040441141783	0.7991499131085908	0.9176730720484239	Luad	TCGA Valid	TCGA Test	0.92	1.52	0.4	0.08	0.52	0.0	0.95
0	114	0.05	0.8714040441141783	0.7991499131085908	0.9176730720484239	Lusc	TCGA Valid	TCGA Test	0.9545454545454546	1.0	0.9545454545454546	0.045454545454545456	0.0	0.0	0.95
0	114	0.05	0.8714040441141783	0.7991499131085908	0.9176730720484239	Luad	TCGA Valid	NYU	0.9743589743589743	1.1794871794871795	0.7948717948717948	0.02564102564102564	0.1794871794871795	0.0	0.95
0	114	0.05	0.8714040441141783	0.7991499131085908	0.9176730720484239	Lusc	TCGA Valid	NYU	1.0	1.0	0.7948717948717948	0.02564102564102564	0.1794871794871795	0.0	0.95
0	115	0.05	0.6766068577509443	0.7991499131085908	0.9005519844400534	Luad	TCGA Valid	TCGA Test	0.9166666666666666	1.5208333333333333	0.3958333333333333	0.08333333333333333	0.5208333333333334	0.0	0.95
0	115	0.05	0.6766068577509443	0.7991499131085908	0.9005519844400534	Lusc	TCGA Valid	TCGA Test	0.875	1.0416666666666667	0.8333333333333334	0.125	0.041666666666666664	0.0	0.95
0	115	0.05	0.6766068577509443	0.7991499131085908	0.9005519844400534	Luad	TCGA Valid	NYU	0.9354838709677419	1.1290322580645162	0.8064516129032258	0.06451612903225806	0.12903225806451613	0.0	0.95
0	115	0.05	0.6766068577509443	0.7991499131085908	0.9005519844400534	Lusc	TCGA Valid	NYU	1.0	1.0	0.8064516129032258	0.06451612903225806	0.12903225806451613	0.0	0.95
0	116	0.05	0.8170762862580035	0.780984266143745	0.9176730720484239	Luad	TCGA Valid	TCGA Test	0.8723404255319149	1.3829787234042554	0.48936170212765956	0.1276595744680851	0.3829787234042553	0.0	0.95
0	116	0.05	0.8170762862580035	0.780984266143745	0.9176730720484239	Lusc	TCGA Valid	TCGA Test	0.96	1.0	0.96	0.04	0.0	0.0	0.95
0	116	0.05	0.8170762862580035	0.780984266143745	0.9176730720484239	Luad	TCGA Valid	NYU	0.9444444444444444	1.2222222222222223	0.7222222222222222	0.05555555555555555	0.2222222222222222	0.0	0.95
0	116	0.05	0.8170762862580035	0.780984266143745	0.9176730720484239	Lusc	TCGA Valid	NYU	0.9696969696969697	1.0909090909090908	0.7222222222222222	0.05555555555555555	0.2222222222222222	0.0	0.95
0	117	0.05	0.8674447837233796	0.9502717714422612	0.9176730720484239	Luad	TCGA Valid	TCGA Test	1.0	1.8297872340425532	0.1702127659574468	0.0	0.8297872340425532	0.0	0.95
0	117	0.05	0.8674447837233796	0.9502717714422612	0.9176730720484239	Lusc	TCGA Valid	TCGA Test	0.92	1.04	0.88	0.08	0.04	0.0	0.95
0	117	0.05	0.8674447837233796	0.9502717714422612	0.9176730720484239	Luad	TCGA Valid	NYU	1.0	1.6470588235294117	0.35294117647058826	0.0	0.6470588235294118	0.0	0.95
0	117	0.05	0.8674447837233796	0.9502717714422612	0.9176730720484239	Lusc	TCGA Valid	NYU	0.9714285714285714	1.0285714285714285	0.35294117647058826	0.0	0.6470588235294118	0.0	0.95
0	118	0.05	0.8082099413930167	0.9443379704017391	0.8981127574339338	Luad	TCGA Valid	TCGA Test	0.9787234042553191	1.8085106382978724	0.1702127659574468	0.02127659574468085	0.8085106382978723	0.0	0.95
0	118	0.05	0.8082099413930167	0.9443379704017391	0.8981127574339338	Lusc	TCGA Valid	TCGA Test	0.92	1.04	0.88	0.08	0.04	0.0	0.95
0	118	0.05	0.8082099413930167	0.9443379704017391	0.8981127574339338	Luad	TCGA Valid	NYU	1.0	1.6923076923076923	0.3076923076923077	0.0	0.6923076923076923	0.0	0.95
0	118	0.05	0.8082099413930167	0.9443379704017391	0.8981127574339338	Lusc	TCGA Valid	NYU	0.9666666666666667	1.0	0.3076923076923077	0.0	0.6923076923076923	0.0	0.95
0	119	0.05	0.8313024922280823	0.9502717714422612	0.8981127574339338	Luad	TCGA Valid	TCGA Test	0.9772727272727273	1.8181818181818181	0.1590909090909091	0.022727272727272728	0.8181818181818182	0.0	0.95
0	119	0.05	0.8313024922280823	0.9502717714422612	0.8981127574339338	Lusc	TCGA Valid	TCGA Test	0.9642857142857143	1.0714285714285714	0.8928571428571429	0.03571428571428571	0.07142857142857142	0.0	0.95
0	119	0.05	0.8313024922280823	0.9502717714422612	0.8981127574339338	Luad	TCGA Valid	NYU	1.0	1.7222222222222223	0.2777777777777778	0.0	0.7222222222222222	0.0	0.95
0	119	0.05	0.8313024922280823	0.9502717714422612	0.8981127574339338	Lusc	TCGA Valid	NYU	0.9696969696969697	1.0	0.2777777777777778	0.0	0.7222222222222222	0.0	0.95
0	120	0.05	0.8313024922280823	0.9502717714422612	0.9176730720484239	Luad	TCGA Valid	TCGA Test	1.0	1.7954545454545454	0.20454545454545456	0.0	0.7954545454545454	0.0	0.95
0	120	0.05	0.8313024922280823	0.9502717714422612	0.9176730720484239	Lusc	TCGA Valid	TCGA Test	0.9285714285714286	1.0714285714285714	0.8571428571428571	0.07142857142857142	0.07142857142857142	0.0	0.95
0	120	0.05	0.8313024922280823	0.9502717714422612	0.9176730720484239	Luad	TCGA Valid	NYU	1.0	1.641025641025641	0.358974358974359	0.0	0.6410256410256411	0.0	0.95
0	120	0.05	0.8313024922280823	0.9502717714422612	0.9176730720484239	Lusc	TCGA Valid	NYU	1.0	1.0333333333333334	0.358974358974359	0.0	0.6410256410256411	0.0	0.95
0	121	0.05	0.7420432737125101	0.780984266143745	0.783421499314782	Luad	TCGA Valid	TCGA Test	0.9534883720930233	1.5116279069767442	0.4418604651162791	0.046511627906976744	0.5116279069767442	0.0	0.95
0	121	0.05	0.7420432737125101	0.780984266143745	0.783421499314782	Lusc	TCGA Valid	TCGA Test	0.896551724137931	1.0	0.896551724137931	0.10344827586206896	0.0	0.0	0.95
0	121	0.05	0.7420432737125101	0.780984266143745	0.783421499314782	Luad	TCGA Valid	NYU	0.9761904761904762	1.2142857142857142	0.7619047619047619	0.023809523809523808	0.21428571428571427	0.0	0.95
0	121	0.05	0.7420432737125101	0.780984266143745	0.783421499314782	Lusc	TCGA Valid	NYU	0.9629629629629629	1.0	0.7619047619047619	0.023809523809523808	0.21428571428571427	0.0	0.95
0	122	0.05	0.7420432737125101	0.9443379704017391	0.9176730720484239	Luad	TCGA Valid	TCGA Test	0.9791666666666666	1.8125	0.16666666666666666	0.020833333333333332	0.8125	0.0	0.95
0	122	0.05	0.7420432737125101	0.9443379704017391	0.9176730720484239	Lusc	TCGA Valid	TCGA Test	0.9166666666666666	1.0	0.9166666666666666	0.08333333333333333	0.0	0.0	0.95
0	122	0.05	0.7420432737125101	0.9443379704017391	0.9176730720484239	Luad	TCGA Valid	NYU	1.0	1.6944444444444444	0.3055555555555556	0.0	0.6944444444444444	0.0	0.95
0	122	0.05	0.7420432737125101	0.9443379704017391	0.9176730720484239	Lusc	TCGA Valid	NYU	0.9696969696969697	1.0	0.3055555555555556	0.0	0.6944444444444444	0.0	0.95
0	123	0.05	0.8082099413930167	0.9443379704017391	0.8981127574339338	Luad	TCGA Valid	TCGA Test	1.0	1.7906976744186047	0.20930232558139536	0.0	0.7906976744186046	0.0	0.95
0	123	0.05	0.8082099413930167	0.9443379704017391	0.8981127574339338	Lusc	TCGA Valid	TCGA Test	0.9310344827586207	1.0689655172413792	0.8620689655172413	0.06896551724137931	0.06896551724137931	0.0	0.95
0	123	0.05	0.8082099413930167	0.9443379704017391	0.8981127574339338	Luad	TCGA Valid	NYU	1.0	1.6744186046511629	0.32558139534883723	0.0	0.6744186046511628	0.0	0.95
0	123	0.05	0.8082099413930167	0.9443379704017391	0.8981127574339338	Lusc	TCGA Valid	NYU	1.0	1.0	0.32558139534883723	0.0	0.6744186046511628	0.0	0.95
0	124	0.05	0.8125603095927398	0.7791306958952804	0.783421499314782	Luad	TCGA Valid	TCGA Test	0.9534883720930233	1.4651162790697674	0.4883720930232558	0.046511627906976744	0.46511627906976744	0.0	0.95
0	124	0.05	0.8125603095927398	0.7791306958952804	0.783421499314782	Lusc	TCGA Valid	TCGA Test	0.896551724137931	1.0	0.896551724137931	0.10344827586206896	0.0	0.0	0.95
0	124	0.05	0.8125603095927398	0.7791306958952804	0.783421499314782	Luad	TCGA Valid	NYU	0.9487179487179487	1.1282051282051282	0.8205128205128205	0.05128205128205128	0.1282051282051282	0.0	0.95
0	124	0.05	0.8125603095927398	0.7791306958952804	0.783421499314782	Lusc	TCGA Valid	NYU	1.0	1.0	0.8205128205128205	0.05128205128205128	0.1282051282051282	0.0	0.95
0	125	0.05	0.8313024922280823	0.616639054431379	0.9176730720484239	Luad	TCGA Valid	TCGA Test	0.75	1.1041666666666667	0.6458333333333334	0.25	0.10416666666666667	0.0	0.95
0	125	0.05	0.8313024922280823	0.616639054431379	0.9176730720484239	Lusc	TCGA Valid	TCGA Test	0.9166666666666666	1.0416666666666667	0.875	0.08333333333333333	0.041666666666666664	0.0	0.95
0	125	0.05	0.8313024922280823	0.616639054431379	0.9176730720484239	Luad	TCGA Valid	NYU	0.9705882352941176	1.0	0.9705882352941176	0.029411764705882353	0.0	0.0	0.95
0	125	0.05	0.8313024922280823	0.616639054431379	0.9176730720484239	Lusc	TCGA Valid	NYU	1.0	1.0285714285714285	0.9705882352941176	0.029411764705882353	0.0	0.0	0.95
0	126	0.05	0.7639927240148388	0.7991499131085908	0.9176730720484239	Luad	TCGA Valid	TCGA Test	0.9512195121951219	1.5853658536585367	0.36585365853658536	0.04878048780487805	0.5853658536585366	0.0	0.95
0	126	0.05	0.7639927240148388	0.7991499131085908	0.9176730720484239	Lusc	TCGA Valid	TCGA Test	0.9032258064516129	1.032258064516129	0.8709677419354839	0.0967741935483871	0.03225806451612903	0.0	0.95
0	126	0.05	0.7639927240148388	0.7991499131085908	0.9176730720484239	Luad	TCGA Valid	NYU	0.9459459459459459	1.162162162162162	0.7837837837837838	0.05405405405405406	0.16216216216216217	0.0	0.95
0	126	0.05	0.7639927240148388	0.7991499131085908	0.9176730720484239	Lusc	TCGA Valid	NYU	0.96875	1.0	0.7837837837837838	0.05405405405405406	0.16216216216216217	0.0	0.95
0	127	0.05	0.7431868711057541	0.9502717714422612	0.9501355399621332	Luad	TCGA Valid	TCGA Test	0.9772727272727273	1.8409090909090908	0.13636363636363635	0.022727272727272728	0.8409090909090909	0.0	0.95
0	127	0.05	0.7431868711057541	0.9502717714422612	0.9501355399621332	Lusc	TCGA Valid	TCGA Test	0.9285714285714286	1.0	0.9285714285714286	0.07142857142857142	0.0	0.0	0.95
0	127	0.05	0.7431868711057541	0.9502717714422612	0.9501355399621332	Luad	TCGA Valid	NYU	1.0	1.78125	0.21875	0.0	0.78125	0.0	0.95
0	127	0.05	0.7431868711057541	0.9502717714422612	0.9501355399621332	Lusc	TCGA Valid	NYU	0.972972972972973	1.0	0.21875	0.0	0.78125	0.0	0.95
0	128	0.05	0.8125603095927398	0.7991499131085908	0.9176730720484239	Luad	TCGA Valid	TCGA Test	0.9111111111111111	1.5333333333333334	0.37777777777777777	0.08888888888888889	0.5333333333333333	0.0	0.95
0	128	0.05	0.8125603095927398	0.7991499131085908	0.9176730720484239	Lusc	TCGA Valid	TCGA Test	0.8888888888888888	1.1111111111111112	0.7777777777777778	0.1111111111111111	0.1111111111111111	0.0	0.95
0	128	0.05	0.8125603095927398	0.7991499131085908	0.9176730720484239	Luad	TCGA Valid	NYU	0.967741935483871	1.1612903225806452	0.8064516129032258	0.03225806451612903	0.16129032258064516	0.0	0.95
0	128	0.05	0.8125603095927398	0.7991499131085908	0.9176730720484239	Lusc	TCGA Valid	NYU	1.0	1.0789473684210527	0.8064516129032258	0.03225806451612903	0.16129032258064516	0.0	0.95
0	129	0.05	0.8835579148048336	0.9443379704017391	0.9005519844400534	Luad	TCGA Valid	TCGA Test	0.9772727272727273	1.7272727272727273	0.25	0.022727272727272728	0.7272727272727273	0.0	0.95
0	129	0.05	0.8835579148048336	0.9443379704017391	0.9005519844400534	Lusc	TCGA Valid	TCGA Test	0.9285714285714286	1.0	0.9285714285714286	0.07142857142857142	0.0	0.0	0.95
0	129	0.05	0.8835579148048336	0.9443379704017391	0.9005519844400534	Luad	TCGA Valid	NYU	1.0	1.6388888888888888	0.3611111111111111	0.0	0.6388888888888888	0.0	0.95
0	129	0.05	0.8835579148048336	0.9443379704017391	0.9005519844400534	Lusc	TCGA Valid	NYU	1.0	1.0	0.3611111111111111	0.0	0.6388888888888888	0.0	0.95
0	130	0.05	0.7420432737125101	0.6731133214169688	0.8394103230137173	Luad	TCGA Valid	TCGA Test	0.9024390243902439	1.2682926829268293	0.6341463414634146	0.0975609756097561	0.2682926829268293	0.0	0.95
0	130	0.05	0.7420432737125101	0.6731133214169688	0.8394103230137173	Lusc	TCGA Valid	TCGA Test	0.967741935483871	1.032258064516129	0.9354838709677419	0.03225806451612903	0.03225806451612903	0.0	0.95
0	130	0.05	0.7420432737125101	0.6731133214169688	0.8394103230137173	Luad	TCGA Valid	NYU	0.9459459459459459	1.1081081081081081	0.8378378378378378	0.05405405405405406	0.10810810810810811	0.0	0.95
0	130	0.05	0.7420432737125101	0.6731133214169688	0.8394103230137173	Lusc	TCGA Valid	NYU	0.96875	1.0	0.8378378378378378	0.05405405405405406	0.10810810810810811	0.0	0.95
0	131	0.05	0.8082099413930167	0.780984266143745	0.9005519844400534	Luad	TCGA Valid	TCGA Test	0.9565217391304348	1.434782608695652	0.5217391304347826	0.043478260869565216	0.43478260869565216	0.0	0.95
0	131	0.05	0.8082099413930167	0.780984266143745	0.9005519844400534	Lusc	TCGA Valid	TCGA Test	0.9230769230769231	1.0769230769230769	0.8461538461538461	0.07692307692307693	0.07692307692307693	0.0	0.95
0	131	0.05	0.8082099413930167	0.780984266143745	0.9005519844400534	Luad	TCGA Valid	NYU	0.972972972972973	1.1891891891891893	0.7837837837837838	0.02702702702702703	0.1891891891891892	0.0	0.95
0	131	0.05	0.8082099413930167	0.780984266143745	0.9005519844400534	Lusc	TCGA Valid	NYU	1.0	1.0	0.7837837837837838	0.02702702702702703	0.1891891891891892	0.0	0.95
0	132	0.05	0.7179259349342226	0.9443379704017391	0.9005519844400534	Luad	TCGA Valid	TCGA Test	1.0	1.8085106382978724	0.19148936170212766	0.0	0.8085106382978723	0.0	0.95
0	132	0.05	0.7179259349342226	0.9443379704017391	0.9005519844400534	Lusc	TCGA Valid	TCGA Test	0.96	1.08	0.88	0.04	0.08	0.0	0.95
0	132	0.05	0.7179259349342226	0.9443379704017391	0.9005519844400534	Luad	TCGA Valid	NYU	1.0	1.65	0.35	0.0	0.65	0.0	0.95
0	132	0.05	0.7179259349342226	0.9443379704017391	0.9005519844400534	Lusc	TCGA Valid	NYU	0.9655172413793104	1.0	0.35	0.0	0.65	0.0	0.95
0	133	0.05	0.8170762862580035	0.7691824284550145	0.790416547293229	Luad	TCGA Valid	TCGA Test	0.9361702127659575	1.3829787234042554	0.5531914893617021	0.06382978723404255	0.3829787234042553	0.0	0.95
0	133	0.05	0.8170762862580035	0.7691824284550145	0.790416547293229	Lusc	TCGA Valid	TCGA Test	0.92	1.04	0.88	0.08	0.04	0.0	0.95
0	133	0.05	0.8170762862580035	0.7691824284550145	0.790416547293229	Luad	TCGA Valid	NYU	1.0	1.1666666666666667	0.8333333333333334	0.0	0.16666666666666666	0.0	0.95
0	133	0.05	0.8170762862580035	0.7691824284550145	0.790416547293229	Lusc	TCGA Valid	NYU	0.9696969696969697	1.0	0.8333333333333334	0.0	0.16666666666666666	0.0	0.95
0	134	0.05	0.7431868711057541	0.9502717714422612	0.9501355399621332	Luad	TCGA Valid	TCGA Test	0.9777777777777777	1.8666666666666667	0.1111111111111111	0.022222222222222223	0.8666666666666667	0.0	0.95
0	134	0.05	0.7431868711057541	0.9502717714422612	0.9501355399621332	Lusc	TCGA Valid	TCGA Test	0.9629629629629629	1.037037037037037	0.9259259259259259	0.037037037037037035	0.037037037037037035	0.0	0.95
0	134	0.05	0.7431868711057541	0.9502717714422612	0.9501355399621332	Luad	TCGA Valid	NYU	1.0	1.588235294117647	0.4117647058823529	0.0	0.5882352941176471	0.0	0.95
0	134	0.05	0.7431868711057541	0.9502717714422612	0.9501355399621332	Lusc	TCGA Valid	NYU	0.9714285714285714	1.0285714285714285	0.4117647058823529	0.0	0.5882352941176471	0.0	0.95
0	135	0.05	0.8082099413930167	0.9502717714422612	0.790416547293229	Luad	TCGA Valid	TCGA Test	1.0	1.836734693877551	0.16326530612244897	0.0	0.8367346938775511	0.0	0.95
0	135	0.05	0.8082099413930167	0.9502717714422612	0.790416547293229	Lusc	TCGA Valid	TCGA Test	0.9130434782608695	1.0869565217391304	0.8260869565217391	0.08695652173913043	0.08695652173913043	0.0	0.95
0	135	0.05	0.8082099413930167	0.9502717714422612	0.790416547293229	Luad	TCGA Valid	NYU	1.0	1.6153846153846154	0.38461538461538464	0.0	0.6153846153846154	0.0	0.95
0	135	0.05	0.8082099413930167	0.9502717714422612	0.790416547293229	Lusc	TCGA Valid	NYU	1.0	1.0666666666666667	0.38461538461538464	0.0	0.6153846153846154	0.0	0.95
0	136	0.05	0.7639927240148388	0.9502717714422612	0.9176730720484239	Luad	TCGA Valid	TCGA Test	0.9782608695652174	1.826086956521739	0.15217391304347827	0.021739130434782608	0.8260869565217391	0.0	0.95
0	136	0.05	0.7639927240148388	0.9502717714422612	0.9176730720484239	Lusc	TCGA Valid	TCGA Test	0.9615384615384616	1.0384615384615385	0.9230769230769231	0.038461538461538464	0.038461538461538464	0.0	0.95
0	136	0.05	0.7639927240148388	0.9502717714422612	0.9176730720484239	Luad	TCGA Valid	NYU	1.0	1.6857142857142857	0.3142857142857143	0.0	0.6857142857142857	0.0	0.95
0	136	0.05	0.7639927240148388	0.9502717714422612	0.9176730720484239	Lusc	TCGA Valid	NYU	1.0	1.0294117647058822	0.3142857142857143	0.0	0.6857142857142857	0.0	0.95
0	137	0.05	0.7639927240148388	0.7991499131085908	0.9176730720484239	Luad	TCGA Valid	TCGA Test	0.9	1.55	0.35	0.1	0.55	0.0	0.95
0	137	0.05	0.7639927240148388	0.7991499131085908	0.9176730720484239	Lusc	TCGA Valid	TCGA Test	0.9375	1.0	0.9375	0.0625	0.0	0.0	0.95
0	137	0.05	0.7639927240148388	0.7991499131085908	0.9176730720484239	Luad	TCGA Valid	NYU	0.9722222222222222	1.2222222222222223	0.75	0.027777777777777776	0.2222222222222222	0.0	0.95
0	137	0.05	0.7639927240148388	0.7991499131085908	0.9176730720484239	Lusc	TCGA Valid	NYU	1.0	1.0	0.75	0.027777777777777776	0.2222222222222222	0.0	0.95
0	138	0.05	0.7639927240148388	0.7691824284550145	0.6786110794285511	Luad	TCGA Valid	TCGA Test	0.9782608695652174	1.5434782608695652	0.43478260869565216	0.021739130434782608	0.5434782608695652	0.0	0.95
0	138	0.05	0.7639927240148388	0.7691824284550145	0.6786110794285511	Lusc	TCGA Valid	TCGA Test	0.9230769230769231	1.0384615384615385	0.8846153846153846	0.07692307692307693	0.038461538461538464	0.0	0.95
0	138	0.05	0.7639927240148388	0.7691824284550145	0.6786110794285511	Luad	TCGA Valid	NYU	0.9736842105263158	1.131578947368421	0.8421052631578947	0.02631578947368421	0.13157894736842105	0.0	0.95
0	138	0.05	0.7639927240148388	0.7691824284550145	0.6786110794285511	Lusc	TCGA Valid	NYU	0.967741935483871	1.032258064516129	0.8421052631578947	0.02631578947368421	0.13157894736842105	0.0	0.95
0	139	0.05	0.7420432737125101	0.9502717714422612	0.9501355399621332	Luad	TCGA Valid	TCGA Test	0.9782608695652174	1.8695652173913044	0.10869565217391304	0.021739130434782608	0.8695652173913043	0.0	0.95
0	139	0.05	0.7420432737125101	0.9502717714422612	0.9501355399621332	Lusc	TCGA Valid	TCGA Test	0.9230769230769231	1.0	0.9230769230769231	0.07692307692307693	0.0	0.0	0.95
0	139	0.05	0.7420432737125101	0.9502717714422612	0.9501355399621332	Luad	TCGA Valid	NYU	1.0	1.5625	0.4375	0.0	0.5625	0.0	0.95
0	139	0.05	0.7420432737125101	0.9502717714422612	0.9501355399621332	Lusc	TCGA Valid	NYU	0.972972972972973	1.027027027027027	0.4375	0.0	0.5625	0.0	0.95
0	140	0.05	0.8939248739146031	0.9443379704017391	0.8394103230137173	Luad	TCGA Valid	TCGA Test	1.0	1.75	0.25	0.0	0.75	0.0	0.95
0	140	0.05	0.8939248739146031	0.9443379704017391	0.8394103230137173	Lusc	TCGA Valid	TCGA Test	0.9166666666666666	1.0416666666666667	0.875	0.08333333333333333	0.041666666666666664	0.0	0.95
0	140	0.05	0.8939248739146031	0.9443379704017391	0.8394103230137173	Luad	TCGA Valid	NYU	1.0	1.7297297297297298	0.2702702702702703	0.0	0.7297297297297297	0.0	0.95
0	140	0.05	0.8939248739146031	0.9443379704017391	0.8394103230137173	Lusc	TCGA Valid	NYU	0.96875	1.03125	0.2702702702702703	0.0	0.7297297297297297	0.0	0.95
0	141	0.05	0.8674447837233796	0.9502717714422612	0.9176730720484239	Luad	TCGA Valid	TCGA Test	0.9772727272727273	1.7727272727272727	0.20454545454545456	0.022727272727272728	0.7727272727272727	0.0	0.95
0	141	0.05	0.8674447837233796	0.9502717714422612	0.9176730720484239	Lusc	TCGA Valid	TCGA Test	0.9642857142857143	1.0	0.9642857142857143	0.03571428571428571	0.0	0.0	0.95
0	141	0.05	0.8674447837233796	0.9502717714422612	0.9176730720484239	Luad	TCGA Valid	NYU	1.0	1.7027027027027026	0.2972972972972973	0.0	0.7027027027027027	0.0	0.95
0	141	0.05	0.8674447837233796	0.9502717714422612	0.9176730720484239	Lusc	TCGA Valid	NYU	0.96875	1.0	0.2972972972972973	0.0	0.7027027027027027	0.0	0.95
0	142	0.05	0.7431868711057541	0.7991499131085908	0.9176730720484239	Luad	TCGA Valid	TCGA Test	0.9347826086956522	1.4565217391304348	0.4782608695652174	0.06521739130434782	0.45652173913043476	0.0	0.95
0	142	0.05	0.7431868711057541	0.7991499131085908	0.9176730720484239	Lusc	TCGA Valid	TCGA Test	0.8846153846153846	1.0	0.8846153846153846	0.11538461538461539	0.0	0.0	0.95
0	142	0.05	0.7431868711057541	0.7991499131085908	0.9176730720484239	Luad	TCGA Valid	NYU	0.9393939393939394	1.2121212121212122	0.7272727272727273	0.06060606060606061	0.21212121212121213	0.0	0.95
0	142	0.05	0.7431868711057541	0.7991499131085908	0.9176730720484239	Lusc	TCGA Valid	NYU	1.0	1.0	0.7272727272727273	0.06060606060606061	0.21212121212121213	0.0	0.95
0	143	0.05	0.8835579148048336	0.9443379704017391	0.8981127574339338	Luad	TCGA Valid	TCGA Test	0.9761904761904762	1.8095238095238095	0.16666666666666666	0.023809523809523808	0.8095238095238095	0.0	0.95
0	143	0.05	0.8835579148048336	0.9443379704017391	0.8981127574339338	Lusc	TCGA Valid	TCGA Test	0.8666666666666667	1.0	0.8666666666666667	0.13333333333333333	0.0	0.0	0.95
0	143	0.05	0.8835579148048336	0.9443379704017391	0.8981127574339338	Luad	TCGA Valid	NYU	1.0	1.6285714285714286	0.37142857142857144	0.0	0.6285714285714286	0.0	0.95
0	143	0.05	0.8835579148048336	0.9443379704017391	0.8981127574339338	Lusc	TCGA Valid	NYU	1.0	1.0	0.37142857142857144	0.0	0.6285714285714286	0.0	0.95
0	144	0.05	0.8170762862580035	0.7991499131085908	0.9005519844400534	Luad	TCGA Valid	TCGA Test	0.9347826086956522	1.5434782608695652	0.391304347826087	0.06521739130434782	0.5434782608695652	0.0	0.95
0	144	0.05	0.8170762862580035	0.7991499131085908	0.9005519844400534	Lusc	TCGA Valid	TCGA Test	0.7692307692307693	1.0	0.7692307692307693	0.23076923076923078	0.0	0.0	0.95
0	144	0.05	0.8170762862580035	0.7991499131085908	0.9005519844400534	Luad	TCGA Valid	NYU	0.9722222222222222	1.1944444444444444	0.7777777777777778	0.027777777777777776	0.19444444444444445	0.0	0.95
0	144	0.05	0.8170762862580035	0.7991499131085908	0.9005519844400534	Lusc	TCGA Valid	NYU	0.9696969696969697	1.0	0.7777777777777778	0.027777777777777776	0.19444444444444445	0.0	0.95
0	145	0.05	0.8170762862580035	0.9443379704017391	0.9005519844400534	Luad	TCGA Valid	TCGA Test	0.9787234042553191	1.8297872340425532	0.14893617021276595	0.02127659574468085	0.8297872340425532	0.0	0.95
0	145	0.05	0.8170762862580035	0.9443379704017391	0.9005519844400534	Lusc	TCGA Valid	TCGA Test	0.84	1.08	0.76	0.16	0.08	0.0	0.95
0	145	0.05	0.8170762862580035	0.9443379704017391	0.9005519844400534	Luad	TCGA Valid	NYU	1.0	1.6764705882352942	0.3235294117647059	0.0	0.6764705882352942	0.0	0.95
0	145	0.05	0.8170762862580035	0.9443379704017391	0.9005519844400534	Lusc	TCGA Valid	NYU	0.9714285714285714	1.0	0.3235294117647059	0.0	0.6764705882352942	0.0	0.95
0	146	0.05	0.8125603095927398	0.7791306958952804	0.9501355399621332	Luad	TCGA Valid	TCGA Test	0.9148936170212766	1.3191489361702127	0.5957446808510638	0.0851063829787234	0.3191489361702128	0.0	0.95
0	146	0.05	0.8125603095927398	0.7791306958952804	0.9501355399621332	Lusc	TCGA Valid	TCGA Test	0.96	1.08	0.88	0.04	0.08	0.0	0.95
0	146	0.05	0.8125603095927398	0.7791306958952804	0.9501355399621332	Luad	TCGA Valid	NYU	1.0	1.1111111111111112	0.8888888888888888	0.0	0.1111111111111111	0.0	0.95
0	146	0.05	0.8125603095927398	0.7791306958952804	0.9501355399621332	Lusc	TCGA Valid	NYU	1.0	1.0303030303030303	0.8888888888888888	0.0	0.1111111111111111	0.0	0.95
0	147	0.05	0.7639927240148388	0.9443379704017391	0.7772790253179697	Luad	TCGA Valid	TCGA Test	1.0	1.7916666666666667	0.20833333333333334	0.0	0.7916666666666666	0.0	0.95
0	147	0.05	0.7639927240148388	0.9443379704017391	0.7772790253179697	Lusc	TCGA Valid	TCGA Test	0.9166666666666666	1.0416666666666667	0.875	0.08333333333333333	0.041666666666666664	0.0	0.95
0	147	0.05	0.7639927240148388	0.9443379704017391	0.7772790253179697	Luad	TCGA Valid	NYU	1.0	1.631578947368421	0.3684210526315789	0.0	0.631578947368421	0.0	0.95
0	147	0.05	0.7639927240148388	0.9443379704017391	0.7772790253179697	Lusc	TCGA Valid	NYU	0.967741935483871	1.032258064516129	0.3684210526315789	0.0	0.631578947368421	0.0	0.95
0	148	0.05	0.8313024922280823	0.9443379704017391	0.8981127574339338	Luad	TCGA Valid	TCGA Test	0.9767441860465116	1.8372093023255813	0.13953488372093023	0.023255813953488372	0.8372093023255814	0.0	0.95
0	148	0.05	0.8313024922280823	0.9443379704017391	0.8981127574339338	Lusc	TCGA Valid	TCGA Test	0.9310344827586207	1.0344827586206897	0.896551724137931	0.06896551724137931	0.034482758620689655	0.0	0.95
0	148	0.05	0.8313024922280823	0.9443379704017391	0.8981127574339338	Luad	TCGA Valid	NYU	1.0	1.605263157894737	0.39473684210526316	0.0	0.6052631578947368	0.0	0.95
0	148	0.05	0.8313024922280823	0.9443379704017391	0.8981127574339338	Lusc	TCGA Valid	NYU	1.0	1.032258064516129	0.39473684210526316	0.0	0.6052631578947368	0.0	0.95
0	149	0.05	0.8674447837233796	0.7791306958952804	0.790416547293229	Luad	TCGA Valid	TCGA Test	0.9411764705882353	1.4509803921568627	0.49019607843137253	0.058823529411764705	0.45098039215686275	0.0	0.95
0	149	0.05	0.8674447837233796	0.7791306958952804	0.790416547293229	Lusc	TCGA Valid	TCGA Test	0.9523809523809523	1.0952380952380953	0.8571428571428571	0.047619047619047616	0.09523809523809523	0.0	0.95
0	149	0.05	0.8674447837233796	0.7791306958952804	0.790416547293229	Luad	TCGA Valid	NYU	0.9722222222222222	1.1666666666666667	0.8055555555555556	0.027777777777777776	0.16666666666666666	0.0	0.95
0	149	0.05	0.8674447837233796	0.7791306958952804	0.790416547293229	Lusc	TCGA Valid	NYU	0.9696969696969697	1.0303030303030303	0.8055555555555556	0.027777777777777776	0.16666666666666666	0.0	0.95
0	150	0.05	0.8714040441141783	0.780984266143745	0.9501355399621332	Luad	TCGA Valid	TCGA Test	0.9375	1.3958333333333333	0.5416666666666666	0.0625	0.3958333333333333	0.0	0.95
0	150	0.05	0.8714040441141783	0.780984266143745	0.9501355399621332	Lusc	TCGA Valid	TCGA Test	0.8333333333333334	1.0416666666666667	0.7916666666666666	0.16666666666666666	0.041666666666666664	0.0	0.95
0	150	0.05	0.8714040441141783	0.780984266143745	0.9501355399621332	Luad	TCGA Valid	NYU	0.9714285714285714	1.1142857142857143	0.8571428571428571	0.02857142857142857	0.11428571428571428	0.0	0.95
0	150	0.05	0.8714040441141783	0.780984266143745	0.9501355399621332	Lusc	TCGA Valid	NYU	0.9705882352941176	1.0	0.8571428571428571	0.02857142857142857	0.11428571428571428	0.0	0.95
0	151	0.05	0.8674447837233796	0.7991499131085908	0.9176730720484239	Luad	TCGA Valid	TCGA Test	0.9047619047619048	1.5476190476190477	0.35714285714285715	0.09523809523809523	0.5476190476190477	0.0	0.95
0	151	0.05	0.8674447837233796	0.7991499131085908	0.9176730720484239	Lusc	TCGA Valid	TCGA Test	0.9	1.0333333333333334	0.8666666666666667	0.1	0.03333333333333333	0.0	0.95
0	151	0.05	0.8674447837233796	0.7991499131085908	0.9176730720484239	Luad	TCGA Valid	NYU	0.9459459459459459	1.162162162162162	0.7837837837837838	0.05405405405405406	0.16216216216216217	0.0	0.95
0	151	0.05	0.8674447837233796	0.7991499131085908	0.9176730720484239	Lusc	TCGA Valid	NYU	0.96875	1.0	0.7837837837837838	0.05405405405405406	0.16216216216216217	0.0	0.95
0	152	0.05	0.8125603095927398	0.7158841025456235	0.9005519844400534	Luad	TCGA Valid	TCGA Test	0.92	1.3	0.62	0.08	0.3	0.0	0.95
0	152	0.05	0.8125603095927398	0.7158841025456235	0.9005519844400534	Lusc	TCGA Valid	TCGA Test	0.9545454545454546	1.1363636363636365	0.8181818181818182	0.045454545454545456	0.13636363636363635	0.0	0.95
0	152	0.05	0.8125603095927398	0.7158841025456235	0.9005519844400534	Luad	TCGA Valid	NYU	0.9761904761904762	1.0952380952380953	0.8809523809523809	0.023809523809523808	0.09523809523809523	0.0	0.95
0	152	0.05	0.8125603095927398	0.7158841025456235	0.9005519844400534	Lusc	TCGA Valid	NYU	0.9629629629629629	1.0	0.8809523809523809	0.023809523809523808	0.09523809523809523	0.0	0.95
0	153	0.05	0.8170762862580035	0.7791306958952804	0.790416547293229	Luad	TCGA Valid	TCGA Test	0.9545454545454546	1.4772727272727273	0.4772727272727273	0.045454545454545456	0.4772727272727273	0.0	0.95
0	153	0.05	0.8170762862580035	0.7791306958952804	0.790416547293229	Lusc	TCGA Valid	TCGA Test	0.9642857142857143	1.0	0.9642857142857143	0.03571428571428571	0.0	0.0	0.95
0	153	0.05	0.8170762862580035	0.7791306958952804	0.790416547293229	Luad	TCGA Valid	NYU	0.9743589743589743	1.0769230769230769	0.8974358974358975	0.02564102564102564	0.07692307692307693	0.0	0.95
0	153	0.05	0.8170762862580035	0.7791306958952804	0.790416547293229	Lusc	TCGA Valid	NYU	1.0	1.0333333333333334	0.8974358974358975	0.02564102564102564	0.07692307692307693	0.0	0.95
0	154	0.05	0.8714040441141783	0.9443379704017391	0.8394103230137173	Luad	TCGA Valid	TCGA Test	1.0	1.8666666666666667	0.13333333333333333	0.0	0.8666666666666667	0.0	0.95
0	154	0.05	0.8714040441141783	0.9443379704017391	0.8394103230137173	Lusc	TCGA Valid	TCGA Test	1.0	1.0	1.0	0.0	0.0	0.0	0.95
0	154	0.05	0.8714040441141783	0.9443379704017391	0.8394103230137173	Luad	TCGA Valid	NYU	1.0	1.606060606060606	0.3939393939393939	0.0	0.6060606060606061	0.0	0.95
0	154	0.05	0.8714040441141783	0.9443379704017391	0.8394103230137173	Lusc	TCGA Valid	NYU	0.9722222222222222	1.0	0.3939393939393939	0.0	0.6060606060606061	0.0	0.95
0	155	0.05	0.7420432737125101	0.9502717714422612	0.9005519844400534	Luad	TCGA Valid	TCGA Test	1.0	1.8478260869565217	0.15217391304347827	0.0	0.8478260869565217	0.0	0.95
0	155	0.05	0.7420432737125101	0.9502717714422612	0.9005519844400534	Lusc	TCGA Valid	TCGA Test	0.8846153846153846	1.0384615384615385	0.8461538461538461	0.11538461538461539	0.038461538461538464	0.0	0.95
0	155	0.05	0.7420432737125101	0.9502717714422612	0.9005519844400534	Luad	TCGA Valid	NYU	1.0	1.5483870967741935	0.45161290322580644	0.0	0.5483870967741935	0.0	0.95
0	155	0.05	0.7420432737125101	0.9502717714422612	0.9005519844400534	Lusc	TCGA Valid	NYU	0.9736842105263158	1.0	0.45161290322580644	0.0	0.5483870967741935	0.0	0.95
0	156	0.05	0.8630467186363889	0.7991499131085908	0.9005519844400534	Luad	TCGA Valid	TCGA Test	0.95	1.4	0.55	0.05	0.4	0.0	0.95
0	156	0.05	0.8630467186363889	0.7991499131085908	0.9005519844400534	Lusc	TCGA Valid	TCGA Test	0.9375	1.0625	0.875	0.0625	0.0625	0.0	0.95
0	156	0.05	0.8630467186363889	0.7991499131085908	0.9005519844400534	Luad	TCGA Valid	NYU	1.0	1.205128205128205	0.7948717948717948	0.0	0.20512820512820512	0.0	0.95
0	156	0.05	0.8630467186363889	0.7991499131085908	0.9005519844400534	Lusc	TCGA Valid	NYU	1.0	1.0666666666666667	0.7948717948717948	0.0	0.20512820512820512	0.0	0.95
0	157	0.05	0.8170762862580035	0.9502717714422612	0.9176730720484239	Luad	TCGA Valid	TCGA Test	1.0	1.8888888888888888	0.1111111111111111	0.0	0.8888888888888888	0.0	0.95
0	157	0.05	0.8170762862580035	0.9502717714422612	0.9176730720484239	Lusc	TCGA Valid	TCGA Test	0.8888888888888888	1.0	0.8888888888888888	0.1111111111111111	0.0	0.0	0.95
0	157	0.05	0.8170762862580035	0.9502717714422612	0.9176730720484239	Luad	TCGA Valid	NYU	1.0	1.631578947368421	0.3684210526315789	0.0	0.631578947368421	0.0	0.95
0	157	0.05	0.8170762862580035	0.9502717714422612	0.9176730720484239	Lusc	TCGA Valid	NYU	1.0	1.032258064516129	0.3684210526315789	0.0	0.631578947368421	0.0	0.95
0	158	0.05	0.8674447837233796	0.9443379704017391	0.790416547293229	Luad	TCGA Valid	TCGA Test	0.9782608695652174	1.8043478260869565	0.17391304347826086	0.021739130434782608	0.8043478260869565	0.0	0.95
0	158	0.05	0.8674447837233796	0.9443379704017391	0.790416547293229	Lusc	TCGA Valid	TCGA Test	0.8846153846153846	1.0	0.8846153846153846	0.11538461538461539	0.0	0.0	0.95
0	158	0.05	0.8674447837233796	0.9443379704017391	0.790416547293229	Luad	TCGA Valid	NYU	1.0	1.6153846153846154	0.38461538461538464	0.0	0.6153846153846154	0.0	0.95
0	158	0.05	0.8674447837233796	0.9443379704017391	0.790416547293229	Lusc	TCGA Valid	NYU	0.9666666666666667	1.0	0.38461538461538464	0.0	0.6153846153846154	0.0	0.95
0	159	0.05	0.8714040441141783	0.9443379704017391	0.9176730720484239	Luad	TCGA Valid	TCGA Test	0.9791666666666666	1.7708333333333333	0.20833333333333334	0.020833333333333332	0.7708333333333334	0.0	0.95
0	159	0.05	0.8714040441141783	0.9443379704017391	0.9176730720484239	Lusc	TCGA Valid	TCGA Test	0.9583333333333334	1.0	0.9583333333333334	0.041666666666666664	0.0	0.0	0.95
0	159	0.05	0.8714040441141783	0.9443379704017391	0.9176730720484239	Luad	TCGA Valid	NYU	1.0	1.575	0.425	0.0	0.575	0.0	0.95
0	159	0.05	0.8714040441141783	0.9443379704017391	0.9176730720484239	Lusc	TCGA Valid	NYU	0.9655172413793104	1.0	0.425	0.0	0.575	0.0	0.95
0	160	0.05	0.8082099413930167	0.9443379704017391	0.9176730720484239	Luad	TCGA Valid	TCGA Test	0.9791666666666666	1.8125	0.16666666666666666	0.020833333333333332	0.8125	0.0	0.95
0	160	0.05	0.8082099413930167	0.9443379704017391	0.9176730720484239	Lusc	TCGA Valid	TCGA Test	1.0	1.0416666666666667	0.9583333333333334	0.0	0.041666666666666664	0.0	0.95
0	160	0.05	0.8082099413930167	0.9443379704017391	0.9176730720484239	Luad	TCGA Valid	NYU	1.0	1.564102564102564	0.4358974358974359	0.0	0.5641025641025641	0.0	0.95
0	160	0.05	0.8082099413930167	0.9443379704017391	0.9176730720484239	Lusc	TCGA Valid	NYU	0.9666666666666667	1.0333333333333334	0.4358974358974359	0.0	0.5641025641025641	0.0	0.95
0	161	0.05	0.8939248739146031	0.9443379704017391	0.9176730720484239	Luad	TCGA Valid	TCGA Test	0.9777777777777777	1.8222222222222222	0.15555555555555556	0.022222222222222223	0.8222222222222222	0.0	0.95
0	161	0.05	0.8939248739146031	0.9443379704017391	0.9176730720484239	Lusc	TCGA Valid	TCGA Test	0.8888888888888888	1.0740740740740742	0.8148148148148148	0.1111111111111111	0.07407407407407407	0.0	0.95
0	161	0.05	0.8939248739146031	0.9443379704017391	0.9176730720484239	Luad	TCGA Valid	NYU	1.0	1.7179487179487178	0.28205128205128205	0.0	0.717948717948718	0.0	0.95
0	161	0.05	0.8939248739146031	0.9443379704017391	0.9176730720484239	Lusc	TCGA Valid	NYU	1.0	1.0	0.28205128205128205	0.0	0.717948717948718	0.0	0.95
0	162	0.05	0.8714040441141783	0.9502717714422612	0.8981127574339338	Luad	TCGA Valid	TCGA Test	0.9787234042553191	1.872340425531915	0.10638297872340426	0.02127659574468085	0.8723404255319149	0.0	0.95
0	162	0.05	0.8714040441141783	0.9502717714422612	0.8981127574339338	Lusc	TCGA Valid	TCGA Test	0.96	1.0	0.96	0.04	0.0	0.0	0.95
0	162	0.05	0.8714040441141783	0.9502717714422612	0.8981127574339338	Luad	TCGA Valid	NYU	1.0	1.6388888888888888	0.3611111111111111	0.0	0.6388888888888888	0.0	0.95
0	162	0.05	0.8714040441141783	0.9502717714422612	0.8981127574339338	Lusc	TCGA Valid	NYU	0.9696969696969697	1.0303030303030303	0.3611111111111111	0.0	0.6388888888888888	0.0	0.95
0	163	0.05	0.7639927240148388	0.9443379704017391	0.9005519844400534	Luad	TCGA Valid	TCGA Test	0.9795918367346939	1.7551020408163265	0.22448979591836735	0.02040816326530612	0.7551020408163265	0.0	0.95
0	163	0.05	0.7639927240148388	0.9443379704017391	0.9005519844400534	Lusc	TCGA Valid	TCGA Test	0.8695652173913043	1.0	0.8695652173913043	0.13043478260869565	0.0	0.0	0.95
0	163	0.05	0.7639927240148388	0.9443379704017391	0.9005519844400534	Luad	TCGA Valid	NYU	1.0	1.5789473684210527	0.42105263157894735	0.0	0.5789473684210527	0.0	0.95
0	163	0.05	0.7639927240148388	0.9443379704017391	0.9005519844400534	Lusc	TCGA Valid	NYU	0.967741935483871	1.032258064516129	0.42105263157894735	0.0	0.5789473684210527	0.0	0.95
0	164	0.05	0.8674447837233796	0.9443379704017391	0.9501355399621332	Luad	TCGA Valid	TCGA Test	0.9574468085106383	1.7659574468085106	0.19148936170212766	0.0425531914893617	0.7659574468085106	0.0	0.95
0	164	0.05	0.8674447837233796	0.9443379704017391	0.9501355399621332	Lusc	TCGA Valid	TCGA Test	0.92	1.08	0.84	0.08	0.08	0.0	0.95
0	164	0.05	0.8674447837233796	0.9443379704017391	0.9501355399621332	Luad	TCGA Valid	NYU	1.0	1.6285714285714286	0.37142857142857144	0.0	0.6285714285714286	0.0	0.95
0	164	0.05	0.8674447837233796	0.9443379704017391	0.9501355399621332	Lusc	TCGA Valid	NYU	1.0	1.088235294117647	0.37142857142857144	0.0	0.6285714285714286	0.0	0.95
0	165	0.05	0.8170762862580035	0.9443379704017391	0.8981127574339338	Luad	TCGA Valid	TCGA Test	0.9782608695652174	1.8043478260869565	0.17391304347826086	0.021739130434782608	0.8043478260869565	0.0	0.95
0	165	0.05	0.8170762862580035	0.9443379704017391	0.8981127574339338	Lusc	TCGA Valid	TCGA Test	0.9230769230769231	1.0	0.9230769230769231	0.07692307692307693	0.0	0.0	0.95
0	165	0.05	0.8170762862580035	0.9443379704017391	0.8981127574339338	Luad	TCGA Valid	NYU	1.0	1.605263157894737	0.39473684210526316	0.0	0.6052631578947368	0.0	0.95
0	165	0.05	0.8170762862580035	0.9443379704017391	0.8981127574339338	Lusc	TCGA Valid	NYU	1.0	1.0	0.39473684210526316	0.0	0.6052631578947368	0.0	0.95
0	166	0.05	0.7179259349342226	0.7991499131085908	0.9176730720484239	Luad	TCGA Valid	TCGA Test	0.9512195121951219	1.5365853658536586	0.4146341463414634	0.04878048780487805	0.5365853658536586	0.0	0.95
0	166	0.05	0.7179259349342226	0.7991499131085908	0.9176730720484239	Lusc	TCGA Valid	TCGA Test	0.9032258064516129	1.064516129032258	0.8387096774193549	0.0967741935483871	0.06451612903225806	0.0	0.95
0	166	0.05	0.7179259349342226	0.7991499131085908	0.9176730720484239	Luad	TCGA Valid	NYU	0.9743589743589743	1.1794871794871795	0.7948717948717948	0.02564102564102564	0.1794871794871795	0.0	0.95
0	166	0.05	0.7179259349342226	0.7991499131085908	0.9176730720484239	Lusc	TCGA Valid	NYU	1.0	1.0666666666666667	0.7948717948717948	0.02564102564102564	0.1794871794871795	0.0	0.95
0	167	0.05	0.8674447837233796	0.9443379704017391	0.7158709372017159	Luad	TCGA Valid	TCGA Test	1.0	1.8048780487804879	0.1951219512195122	0.0	0.8048780487804879	0.0	0.95
0	167	0.05	0.8674447837233796	0.9443379704017391	0.7158709372017159	Lusc	TCGA Valid	TCGA Test	0.9032258064516129	1.032258064516129	0.8709677419354839	0.0967741935483871	0.03225806451612903	0.0	0.95
0	167	0.05	0.8674447837233796	0.9443379704017391	0.7158709372017159	Luad	TCGA Valid	NYU	1.0	1.6470588235294117	0.35294117647058826	0.0	0.6470588235294118	0.0	0.95
0	167	0.05	0.8674447837233796	0.9443379704017391	0.7158709372017159	Lusc	TCGA Valid	NYU	1.0	1.0285714285714285	0.35294117647058826	0.0	0.6470588235294118	0.0	0.95
0	168	0.05	0.8170762862580035	0.7991499131085908	0.8981127574339338	Luad	TCGA Valid	TCGA Test	0.9333333333333333	1.5333333333333334	0.4	0.06666666666666667	0.5333333333333333	0.0	0.95
0	168	0.05	0.8170762862580035	0.7991499131085908	0.8981127574339338	Lusc	TCGA Valid	TCGA Test	0.9259259259259259	1.037037037037037	0.8888888888888888	0.07407407407407407	0.037037037037037035	0.0	0.95
0	168	0.05	0.8170762862580035	0.7991499131085908	0.8981127574339338	Luad	TCGA Valid	NYU	0.9722222222222222	1.2222222222222223	0.75	0.027777777777777776	0.2222222222222222	0.0	0.95
0	168	0.05	0.8170762862580035	0.7991499131085908	0.8981127574339338	Lusc	TCGA Valid	NYU	0.9696969696969697	1.0303030303030303	0.75	0.027777777777777776	0.2222222222222222	0.0	0.95
0	169	0.05	0.8082099413930167	0.9502717714422612	0.783421499314782	Luad	TCGA Valid	TCGA Test	0.9795918367346939	1.7755102040816326	0.20408163265306123	0.02040816326530612	0.7755102040816326	0.0	0.95
0	169	0.05	0.8082099413930167	0.9502717714422612	0.783421499314782	Lusc	TCGA Valid	TCGA Test	0.9130434782608695	1.0869565217391304	0.8260869565217391	0.08695652173913043	0.08695652173913043	0.0	0.95
0	169	0.05	0.8082099413930167	0.9502717714422612	0.783421499314782	Luad	TCGA Valid	NYU	1.0	1.5945945945945945	0.40540540540540543	0.0	0.5945945945945946	0.0	0.95
0	169	0.05	0.8082099413930167	0.9502717714422612	0.783421499314782	Lusc	TCGA Valid	NYU	1.0	1.03125	0.40540540540540543	0.0	0.5945945945945946	0.0	0.95
0	170	0.05	0.8313024922280823	0.9443379704017391	0.8981127574339338	Luad	TCGA Valid	TCGA Test	1.0	1.7755102040816326	0.22448979591836735	0.0	0.7755102040816326	0.0	0.95
0	170	0.05	0.8313024922280823	0.9443379704017391	0.8981127574339338	Lusc	TCGA Valid	TCGA Test	0.9565217391304348	1.0869565217391304	0.8695652173913043	0.043478260869565216	0.08695652173913043	0.0	0.95
0	170	0.05	0.8313024922280823	0.9443379704017391	0.8981127574339338	Luad	TCGA Valid	NYU	1.0	1.625	0.375	0.0	0.625	0.0	0.95
0	170	0.05	0.8313024922280823	0.9443379704017391	0.8981127574339338	Lusc	TCGA Valid	NYU	0.972972972972973	1.027027027027027	0.375	0.0	0.625	0.0	0.95
0	171	0.05	0.8835579148048336	0.7691824284550145	0.9176730720484239	Luad	TCGA Valid	TCGA Test	0.8837209302325582	1.441860465116279	0.4418604651162791	0.11627906976744186	0.4418604651162791	0.0	0.95
0	171	0.05	0.8835579148048336	0.7691824284550145	0.9176730720484239	Lusc	TCGA Valid	TCGA Test	0.9310344827586207	1.0	0.9310344827586207	0.06896551724137931	0.0	0.0	0.95
0	171	0.05	0.8835579148048336	0.7691824284550145	0.9176730720484239	Luad	TCGA Valid	NYU	0.9743589743589743	1.1282051282051282	0.8461538461538461	0.02564102564102564	0.1282051282051282	0.0	0.95
0	171	0.05	0.8835579148048336	0.7691824284550145	0.9176730720484239	Lusc	TCGA Valid	NYU	0.9666666666666667	1.0	0.8461538461538461	0.02564102564102564	0.1282051282051282	0.0	0.95
0	172	0.05	0.8674447837233796	0.7991499131085908	0.9005519844400534	Luad	TCGA Valid	TCGA Test	0.9534883720930233	1.441860465116279	0.5116279069767442	0.046511627906976744	0.4418604651162791	0.0	0.95
0	172	0.05	0.8674447837233796	0.7991499131085908	0.9005519844400534	Lusc	TCGA Valid	TCGA Test	0.9310344827586207	1.0689655172413792	0.8620689655172413	0.06896551724137931	0.06896551724137931	0.0	0.95
0	172	0.05	0.8674447837233796	0.7991499131085908	0.9005519844400534	Luad	TCGA Valid	NYU	0.9705882352941176	1.2058823529411764	0.7647058823529411	0.029411764705882353	0.20588235294117646	0.0	0.95
0	172	0.05	0.8674447837233796	0.7991499131085908	0.9005519844400534	Lusc	TCGA Valid	NYU	1.0	1.0285714285714285	0.7647058823529411	0.029411764705882353	0.20588235294117646	0.0	0.95
0	173	0.05	0.7639927240148388	0.9502717714422612	0.7772790253179697	Luad	TCGA Valid	TCGA Test	1.0	1.8666666666666667	0.13333333333333333	0.0	0.8666666666666667	0.0	0.95
0	173	0.05	0.7639927240148388	0.9502717714422612	0.7772790253179697	Lusc	TCGA Valid	TCGA Test	0.9259259259259259	1.037037037037037	0.8888888888888888	0.07407407407407407	0.037037037037037035	0.0	0.95
0	173	0.05	0.7639927240148388	0.9502717714422612	0.7772790253179697	Luad	TCGA Valid	NYU	1.0	1.5263157894736843	0.47368421052631576	0.0	0.5263157894736842	0.0	0.95
0	173	0.05	0.7639927240148388	0.9502717714422612	0.7772790253179697	Lusc	TCGA Valid	NYU	1.0	1.032258064516129	0.47368421052631576	0.0	0.5263157894736842	0.0	0.95
0	174	0.05	0.8674447837233796	0.780984266143745	0.9176730720484239	Luad	TCGA Valid	TCGA Test	0.9090909090909091	1.5	0.4090909090909091	0.09090909090909091	0.5	0.0	0.95
0	174	0.05	0.8674447837233796	0.780984266143745	0.9176730720484239	Lusc	TCGA Valid	TCGA Test	0.9285714285714286	1.0714285714285714	0.8571428571428571	0.07142857142857142	0.07142857142857142	0.0	0.95
0	174	0.05	0.8674447837233796	0.780984266143745	0.9176730720484239	Luad	TCGA Valid	NYU	1.0	1.1818181818181819	0.8181818181818182	0.0	0.18181818181818182	0.0	0.95
0	174	0.05	0.8674447837233796	0.780984266143745	0.9176730720484239	Lusc	TCGA Valid	NYU	1.0	1.0555555555555556	0.8181818181818182	0.0	0.18181818181818182	0.0	0.95
0	175	0.05	0.7179259349342226	0.7158841025456235	0.9501355399621332	Luad	TCGA Valid	TCGA Test	0.9166666666666666	1.2916666666666667	0.625	0.08333333333333333	0.2916666666666667	0.0	0.95
0	175	0.05	0.7179259349342226	0.7158841025456235	0.9501355399621332	Lusc	TCGA Valid	TCGA Test	0.9166666666666666	1.0416666666666667	0.875	0.08333333333333333	0.041666666666666664	0.0	0.95
0	175	0.05	0.7179259349342226	0.7158841025456235	0.9501355399621332	Luad	TCGA Valid	NYU	1.0	1.135135135135135	0.8648648648648649	0.0	0.13513513513513514	0.0	0.95
0	175	0.05	0.7179259349342226	0.7158841025456235	0.9501355399621332	Lusc	TCGA Valid	NYU	1.0	1.0	0.8648648648648649	0.0	0.13513513513513514	0.0	0.95
0	176	0.05	0.8630467186363889	0.6931279890188773	0.9501355399621332	Luad	TCGA Valid	TCGA Test	0.8666666666666667	1.2	0.6666666666666666	0.13333333333333333	0.2	0.0	0.95
0	176	0.05	0.8630467186363889	0.6931279890188773	0.9501355399621332	Lusc	TCGA Valid	TCGA Test	1.0	1.0740740740740742	0.9259259259259259	0.0	0.07407407407407407	0.0	0.95
0	176	0.05	0.8630467186363889	0.6931279890188773	0.9501355399621332	Luad	TCGA Valid	NYU	0.9705882352941176	1.1764705882352942	0.7941176470588235	0.029411764705882353	0.17647058823529413	0.0	0.95
0	176	0.05	0.8630467186363889	0.6931279890188773	0.9501355399621332	Lusc	TCGA Valid	NYU	0.9714285714285714	1.0	0.7941176470588235	0.029411764705882353	0.17647058823529413	0.0	0.95
0	177	0.05	0.8313024922280823	0.780984266143745	0.9176730720484239	Luad	TCGA Valid	TCGA Test	0.9285714285714286	1.4285714285714286	0.5	0.07142857142857142	0.42857142857142855	0.0	0.95
0	177	0.05	0.8313024922280823	0.780984266143745	0.9176730720484239	Lusc	TCGA Valid	TCGA Test	0.9333333333333333	1.0666666666666667	0.8666666666666667	0.06666666666666667	0.06666666666666667	0.0	0.95
0	177	0.05	0.8313024922280823	0.780984266143745	0.9176730720484239	Luad	TCGA Valid	NYU	1.0	1.1666666666666667	0.8333333333333334	0.0	0.16666666666666666	0.0	0.95
0	177	0.05	0.8313024922280823	0.780984266143745	0.9176730720484239	Lusc	TCGA Valid	NYU	1.0	1.0606060606060606	0.8333333333333334	0.0	0.16666666666666666	0.0	0.95
0	178	0.05	0.8630467186363889	0.9502717714422612	0.9501355399621332	Luad	TCGA Valid	TCGA Test	0.9767441860465116	1.7674418604651163	0.20930232558139536	0.023255813953488372	0.7674418604651163	0.0	0.95
0	178	0.05	0.8630467186363889	0.9502717714422612	0.9501355399621332	Lusc	TCGA Valid	TCGA Test	0.8620689655172413	1.0344827586206897	0.8275862068965517	0.13793103448275862	0.034482758620689655	0.0	0.95
0	178	0.05	0.8630467186363889	0.9502717714422612	0.9501355399621332	Luad	TCGA Valid	NYU	1.0	1.65625	0.34375	0.0	0.65625	0.0	0.95
0	178	0.05	0.8630467186363889	0.9502717714422612	0.9501355399621332	Lusc	TCGA Valid	NYU	1.0	1.0	0.34375	0.0	0.65625	0.0	0.95
0	179	0.05	0.8674447837233796	0.780984266143745	0.9005519844400534	Luad	TCGA Valid	TCGA Test	0.9361702127659575	1.3617021276595744	0.574468085106383	0.06382978723404255	0.3617021276595745	0.0	0.95
0	179	0.05	0.8674447837233796	0.780984266143745	0.9005519844400534	Lusc	TCGA Valid	TCGA Test	0.88	1.04	0.84	0.12	0.04	0.0	0.95
0	179	0.05	0.8674447837233796	0.780984266143745	0.9005519844400534	Luad	TCGA Valid	NYU	0.9473684210526315	1.1842105263157894	0.7631578947368421	0.05263157894736842	0.18421052631578946	0.0	0.95
0	179	0.05	0.8674447837233796	0.780984266143745	0.9005519844400534	Lusc	TCGA Valid	NYU	1.0	1.032258064516129	0.7631578947368421	0.05263157894736842	0.18421052631578946	0.0	0.95
0	180	0.05	0.8714040441141783	0.9502717714422612	0.8981127574339338	Luad	TCGA Valid	TCGA Test	1.0	1.85	0.15	0.0	0.85	0.0	0.95
0	180	0.05	0.8714040441141783	0.9502717714422612	0.8981127574339338	Lusc	TCGA Valid	TCGA Test	0.96875	1.0625	0.90625	0.03125	0.0625	0.0	0.95
0	180	0.05	0.8714040441141783	0.9502717714422612	0.8981127574339338	Luad	TCGA Valid	NYU	1.0	1.6428571428571428	0.35714285714285715	0.0	0.6428571428571429	0.0	0.95
0	180	0.05	0.8714040441141783	0.9502717714422612	0.8981127574339338	Lusc	TCGA Valid	NYU	1.0	1.0	0.35714285714285715	0.0	0.6428571428571429	0.0	0.95
0	181	0.05	0.7420432737125101	0.780984266143745	0.8981127574339338	Luad	TCGA Valid	TCGA Test	0.9333333333333333	1.488888888888889	0.4444444444444444	0.06666666666666667	0.4888888888888889	0.0	0.95
0	181	0.05	0.7420432737125101	0.780984266143745	0.8981127574339338	Lusc	TCGA Valid	TCGA Test	1.0	1.0740740740740742	0.9259259259259259	0.0	0.07407407407407407	0.0	0.95
0	181	0.05	0.7420432737125101	0.780984266143745	0.8981127574339338	Luad	TCGA Valid	NYU	0.9705882352941176	1.2352941176470589	0.7352941176470589	0.029411764705882353	0.23529411764705882	0.0	0.95
0	181	0.05	0.7420432737125101	0.780984266143745	0.8981127574339338	Lusc	TCGA Valid	NYU	1.0	1.0	0.7352941176470589	0.029411764705882353	0.23529411764705882	0.0	0.95
0	182	0.05	0.7179259349342226	0.9502717714422612	0.9176730720484239	Luad	TCGA Valid	TCGA Test	1.0	1.9024390243902438	0.0975609756097561	0.0	0.9024390243902439	0.0	0.95
0	182	0.05	0.7179259349342226	0.9502717714422612	0.9176730720484239	Lusc	TCGA Valid	TCGA Test	0.9354838709677419	1.064516129032258	0.8709677419354839	0.06451612903225806	0.06451612903225806	0.0	0.95
0	182	0.05	0.7179259349342226	0.9502717714422612	0.9176730720484239	Luad	TCGA Valid	NYU	1.0	1.6363636363636365	0.36363636363636365	0.0	0.6363636363636364	0.0	0.95
0	182	0.05	0.7179259349342226	0.9502717714422612	0.9176730720484239	Lusc	TCGA Valid	NYU	1.0	1.0277777777777777	0.36363636363636365	0.0	0.6363636363636364	0.0	0.95
0	183	0.05	0.8082099413930167	0.9443379704017391	0.8981127574339338	Luad	TCGA Valid	TCGA Test	1.0	1.8666666666666667	0.13333333333333333	0.0	0.8666666666666667	0.0	0.95
0	183	0.05	0.8082099413930167	0.9443379704017391	0.8981127574339338	Lusc	TCGA Valid	TCGA Test	0.9629629629629629	1.037037037037037	0.9259259259259259	0.037037037037037035	0.037037037037037035	0.0	0.95
0	183	0.05	0.8082099413930167	0.9443379704017391	0.8981127574339338	Luad	TCGA Valid	NYU	1.0	1.5128205128205128	0.48717948717948717	0.0	0.5128205128205128	0.0	0.95
0	183	0.05	0.8082099413930167	0.9443379704017391	0.8981127574339338	Lusc	TCGA Valid	NYU	0.9666666666666667	1.0	0.48717948717948717	0.0	0.5128205128205128	0.0	0.95
0	184	0.05	0.8835579148048336	0.9443379704017391	0.9176730720484239	Luad	TCGA Valid	TCGA Test	0.9761904761904762	1.9285714285714286	0.047619047619047616	0.023809523809523808	0.9285714285714286	0.0	0.95
0	184	0.05	0.8835579148048336	0.9443379704017391	0.9176730720484239	Lusc	TCGA Valid	TCGA Test	0.9666666666666667	1.1	0.8666666666666667	0.03333333333333333	0.1	0.0	0.95
0	184	0.05	0.8835579148048336	0.9443379704017391	0.9176730720484239	Luad	TCGA Valid	NYU	1.0	1.7096774193548387	0.2903225806451613	0.0	0.7096774193548387	0.0	0.95
0	184	0.05	0.8835579148048336	0.9443379704017391	0.9176730720484239	Lusc	TCGA Valid	NYU	1.0	1.0526315789473684	0.2903225806451613	0.0	0.7096774193548387	0.0	0.95
0	185	0.05	0.7431868711057541	0.9443379704017391	0.9501355399621332	Luad	TCGA Valid	TCGA Test	0.9574468085106383	1.7659574468085106	0.19148936170212766	0.0425531914893617	0.7659574468085106	0.0	0.95
0	185	0.05	0.7431868711057541	0.9443379704017391	0.9501355399621332	Lusc	TCGA Valid	TCGA Test	0.92	1.0	0.92	0.08	0.0	0.0	0.95
0	185	0.05	0.7431868711057541	0.9443379704017391	0.9501355399621332	Luad	TCGA Valid	NYU	1.0	1.6486486486486487	0.35135135135135137	0.0	0.6486486486486487	0.0	0.95
0	185	0.05	0.7431868711057541	0.9443379704017391	0.9501355399621332	Lusc	TCGA Valid	NYU	0.96875	1.03125	0.35135135135135137	0.0	0.6486486486486487	0.0	0.95
0	186	0.05	0.7120911842121007	0.9443379704017391	0.9005519844400534	Luad	TCGA Valid	TCGA Test	0.9791666666666666	1.7708333333333333	0.20833333333333334	0.020833333333333332	0.7708333333333334	0.0	0.95
0	186	0.05	0.7120911842121007	0.9443379704017391	0.9005519844400534	Lusc	TCGA Valid	TCGA Test	0.9166666666666666	1.0	0.9166666666666666	0.08333333333333333	0.0	0.0	0.95
0	186	0.05	0.7120911842121007	0.9443379704017391	0.9005519844400534	Luad	TCGA Valid	NYU	1.0	1.6666666666666667	0.3333333333333333	0.0	0.6666666666666666	0.0	0.95
0	186	0.05	0.7120911842121007	0.9443379704017391	0.9005519844400534	Lusc	TCGA Valid	NYU	0.9743589743589743	1.0256410256410255	0.3333333333333333	0.0	0.6666666666666666	0.0	0.95
0	187	0.05	0.8170762862580035	0.7991499131085908	0.9501355399621332	Luad	TCGA Valid	TCGA Test	0.9130434782608695	1.5434782608695652	0.3695652173913043	0.08695652173913043	0.5434782608695652	0.0	0.95
0	187	0.05	0.8170762862580035	0.7991499131085908	0.9501355399621332	Lusc	TCGA Valid	TCGA Test	0.9615384615384616	1.1153846153846154	0.8461538461538461	0.038461538461538464	0.11538461538461539	0.0	0.95
0	187	0.05	0.8170762862580035	0.7991499131085908	0.9501355399621332	Luad	TCGA Valid	NYU	1.0	1.1388888888888888	0.8611111111111112	0.0	0.1388888888888889	0.0	0.95
0	187	0.05	0.8170762862580035	0.7991499131085908	0.9501355399621332	Lusc	TCGA Valid	NYU	0.9696969696969697	1.0606060606060606	0.8611111111111112	0.0	0.1388888888888889	0.0	0.95
0	188	0.05	0.7639927240148388	0.9443379704017391	0.9176730720484239	Luad	TCGA Valid	TCGA Test	0.9777777777777777	1.8666666666666667	0.1111111111111111	0.022222222222222223	0.8666666666666667	0.0	0.95
0	188	0.05	0.7639927240148388	0.9443379704017391	0.9176730720484239	Lusc	TCGA Valid	TCGA Test	0.9629629629629629	1.037037037037037	0.9259259259259259	0.037037037037037035	0.037037037037037035	0.0	0.95
0	188	0.05	0.7639927240148388	0.9443379704017391	0.9176730720484239	Luad	TCGA Valid	NYU	1.0	1.6666666666666667	0.3333333333333333	0.0	0.6666666666666666	0.0	0.95
0	188	0.05	0.7639927240148388	0.9443379704017391	0.9176730720484239	Lusc	TCGA Valid	NYU	0.9696969696969697	1.0	0.3333333333333333	0.0	0.6666666666666666	0.0	0.95
0	189	0.05	0.8674447837233796	0.9443379704017391	0.9005519844400534	Luad	TCGA Valid	TCGA Test	0.9761904761904762	1.7857142857142858	0.19047619047619047	0.023809523809523808	0.7857142857142857	0.0	0.95
0	189	0.05	0.8674447837233796	0.9443379704017391	0.9005519844400534	Lusc	TCGA Valid	TCGA Test	0.9	1.0333333333333334	0.8666666666666667	0.1	0.03333333333333333	0.0	0.95
0	189	0.05	0.8674447837233796	0.9443379704017391	0.9005519844400534	Luad	TCGA Valid	NYU	1.0	1.5135135135135136	0.4864864864864865	0.0	0.5135135135135135	0.0	0.95
0	189	0.05	0.8674447837233796	0.9443379704017391	0.9005519844400534	Lusc	TCGA Valid	NYU	1.0	1.0	0.4864864864864865	0.0	0.5135135135135135	0.0	0.95
0	190	0.05	0.8630467186363889	0.6931279890188773	0.8981127574339338	Luad	TCGA Valid	TCGA Test	0.8846153846153846	1.25	0.6346153846153846	0.11538461538461539	0.25	0.0	0.95
0	190	0.05	0.8630467186363889	0.6931279890188773	0.8981127574339338	Lusc	TCGA Valid	TCGA Test	0.95	1.05	0.9	0.05	0.05	0.0	0.95
0	190	0.05	0.8630467186363889	0.6931279890188773	0.8981127574339338	Luad	TCGA Valid	NYU	0.9736842105263158	1.1578947368421053	0.8157894736842105	0.02631578947368421	0.15789473684210525	0.0	0.95
0	190	0.05	0.8630467186363889	0.6931279890188773	0.8981127574339338	Lusc	TCGA Valid	NYU	0.967741935483871	1.096774193548387	0.8157894736842105	0.02631578947368421	0.15789473684210525	0.0	0.95
0	191	0.05	0.8835579148048336	0.9502717714422612	0.9176730720484239	Luad	TCGA Valid	TCGA Test	0.9767441860465116	1.813953488372093	0.16279069767441862	0.023255813953488372	0.813953488372093	0.0	0.95
0	191	0.05	0.8835579148048336	0.9502717714422612	0.9176730720484239	Lusc	TCGA Valid	TCGA Test	1.0	1.103448275862069	0.896551724137931	0.0	0.10344827586206896	0.0	0.95
0	191	0.05	0.8835579148048336	0.9502717714422612	0.9176730720484239	Luad	TCGA Valid	NYU	1.0	1.5526315789473684	0.4473684210526316	0.0	0.5526315789473685	0.0	0.95
0	191	0.05	0.8835579148048336	0.9502717714422612	0.9176730720484239	Lusc	TCGA Valid	NYU	1.0	1.032258064516129	0.4473684210526316	0.0	0.5526315789473685	0.0	0.95
0	192	0.05	0.8630467186363889	0.7691824284550145	0.9501355399621332	Luad	TCGA Valid	TCGA Test	0.9130434782608695	1.326086956521739	0.5869565217391305	0.08695652173913043	0.32608695652173914	0.0	0.95
0	192	0.05	0.8630467186363889	0.7691824284550145	0.9501355399621332	Lusc	TCGA Valid	TCGA Test	0.9230769230769231	1.0769230769230769	0.8461538461538461	0.07692307692307693	0.07692307692307693	0.0	0.95
0	192	0.05	0.8630467186363889	0.7691824284550145	0.9501355399621332	Luad	TCGA Valid	NYU	1.0	1.2162162162162162	0.7837837837837838	0.0	0.21621621621621623	0.0	0.95
0	192	0.05	0.8630467186363889	0.7691824284550145	0.9501355399621332	Lusc	TCGA Valid	NYU	1.0	1.03125	0.7837837837837838	0.0	0.21621621621621623	0.0	0.95
0	193	0.05	0.7420432737125101	0.780984266143745	0.7158709372017159	Luad	TCGA Valid	TCGA Test	1.0	1.4893617021276595	0.5106382978723404	0.0	0.48936170212765956	0.0	0.95
0	193	0.05	0.7420432737125101	0.780984266143745	0.7158709372017159	Lusc	TCGA Valid	TCGA Test	0.92	1.0	0.92	0.08	0.0	0.0	0.95
0	193	0.05	0.7420432737125101	0.780984266143745	0.7158709372017159	Luad	TCGA Valid	NYU	0.9444444444444444	1.1666666666666667	0.7777777777777778	0.05555555555555555	0.16666666666666666	0.0	0.95
0	193	0.05	0.7420432737125101	0.780984266143745	0.7158709372017159	Lusc	TCGA Valid	NYU	1.0	1.0	0.7777777777777778	0.05555555555555555	0.16666666666666666	0.0	0.95
0	194	0.05	0.8714040441141783	0.7691824284550145	0.6306096471320983	Luad	TCGA Valid	TCGA Test	1.0	1.4130434782608696	0.5869565217391305	0.0	0.41304347826086957	0.0	0.95
0	194	0.05	0.8714040441141783	0.7691824284550145	0.6306096471320983	Lusc	TCGA Valid	TCGA Test	0.9230769230769231	1.0	0.9230769230769231	0.07692307692307693	0.0	0.0	0.95
0	194	0.05	0.8714040441141783	0.7691824284550145	0.6306096471320983	Luad	TCGA Valid	NYU	0.9705882352941176	1.1764705882352942	0.7941176470588235	0.029411764705882353	0.17647058823529413	0.0	0.95
0	194	0.05	0.8714040441141783	0.7691824284550145	0.6306096471320983	Lusc	TCGA Valid	NYU	0.9714285714285714	1.0	0.7941176470588235	0.029411764705882353	0.17647058823529413	0.0	0.95
0	195	0.05	0.8125603095927398	0.9502717714422612	0.8394103230137173	Luad	TCGA Valid	TCGA Test	1.0	1.8478260869565217	0.15217391304347827	0.0	0.8478260869565217	0.0	0.95
0	195	0.05	0.8125603095927398	0.9502717714422612	0.8394103230137173	Lusc	TCGA Valid	TCGA Test	1.0	1.0384615384615385	0.9615384615384616	0.0	0.038461538461538464	0.0	0.95
0	195	0.05	0.8125603095927398	0.9502717714422612	0.8394103230137173	Luad	TCGA Valid	NYU	1.0	1.6363636363636365	0.36363636363636365	0.0	0.6363636363636364	0.0	0.95
0	195	0.05	0.8125603095927398	0.9502717714422612	0.8394103230137173	Lusc	TCGA Valid	NYU	1.0	1.0	0.36363636363636365	0.0	0.6363636363636364	0.0	0.95
0	196	0.05	0.8125603095927398	0.9502717714422612	0.9501355399621332	Luad	TCGA Valid	TCGA Test	0.9772727272727273	1.8409090909090908	0.13636363636363635	0.022727272727272728	0.8409090909090909	0.0	0.95
0	196	0.05	0.8125603095927398	0.9502717714422612	0.9501355399621332	Lusc	TCGA Valid	TCGA Test	0.9285714285714286	1.1071428571428572	0.8214285714285714	0.07142857142857142	0.10714285714285714	0.0	0.95
0	196	0.05	0.8125603095927398	0.9502717714422612	0.9501355399621332	Luad	TCGA Valid	NYU	1.0	1.7647058823529411	0.23529411764705882	0.0	0.7647058823529411	0.0	0.95
0	196	0.05	0.8125603095927398	0.9502717714422612	0.9501355399621332	Lusc	TCGA Valid	NYU	1.0	1.0285714285714285	0.23529411764705882	0.0	0.7647058823529411	0.0	0.95
0	197	0.05	0.8714040441141783	0.780984266143745	0.9005519844400534	Luad	TCGA Valid	TCGA Test	0.9166666666666666	1.4375	0.4791666666666667	0.08333333333333333	0.4375	0.0	0.95
0	197	0.05	0.8714040441141783	0.780984266143745	0.9005519844400534	Lusc	TCGA Valid	TCGA Test	0.875	1.0	0.875	0.125	0.0	0.0	0.95
0	197	0.05	0.8714040441141783	0.780984266143745	0.9005519844400534	Luad	TCGA Valid	NYU	0.9722222222222222	1.2222222222222223	0.75	0.027777777777777776	0.2222222222222222	0.0	0.95
0	197	0.05	0.8714040441141783	0.780984266143745	0.9005519844400534	Lusc	TCGA Valid	NYU	0.9696969696969697	1.0303030303030303	0.75	0.027777777777777776	0.2222222222222222	0.0	0.95
0	198	0.05	0.8125603095927398	0.9502717714422612	0.790416547293229	Luad	TCGA Valid	TCGA Test	1.0	1.8571428571428572	0.14285714285714285	0.0	0.8571428571428571	0.0	0.95
0	198	0.05	0.8125603095927398	0.9502717714422612	0.790416547293229	Lusc	TCGA Valid	TCGA Test	0.9565217391304348	1.1304347826086956	0.8260869565217391	0.043478260869565216	0.13043478260869565	0.0	0.95
0	198	0.05	0.8125603095927398	0.9502717714422612	0.790416547293229	Luad	TCGA Valid	NYU	1.0	1.6153846153846154	0.38461538461538464	0.0	0.6153846153846154	0.0	0.95
0	198	0.05	0.8125603095927398	0.9502717714422612	0.790416547293229	Lusc	TCGA Valid	NYU	0.9666666666666667	1.0	0.38461538461538464	0.0	0.6153846153846154	0.0	0.95
0	199	0.05	0.8313024922280823	0.7791306958952804	0.6786110794285511	Luad	TCGA Valid	TCGA Test	0.9782608695652174	1.434782608695652	0.5434782608695652	0.021739130434782608	0.43478260869565216	0.0	0.95
0	199	0.05	0.8313024922280823	0.7791306958952804	0.6786110794285511	Lusc	TCGA Valid	TCGA Test	0.8461538461538461	1.0	0.8461538461538461	0.15384615384615385	0.0	0.0	0.95
0	199	0.05	0.8313024922280823	0.7791306958952804	0.6786110794285511	Luad	TCGA Valid	NYU	0.9696969696969697	1.1515151515151516	0.8181818181818182	0.030303030303030304	0.15151515151515152	0.0	0.95
0	199	0.05	0.8313024922280823	0.7791306958952804	0.6786110794285511	Lusc	TCGA Valid	NYU	0.9722222222222222	1.0277777777777777	0.8181818181818182	0.030303030303030304	0.15151515151515152	0.0	0.95
1	0	0.05	0.8738513863149746	0.6488253085944022	0.9652514220318826	Luad	TCGA Valid	TCGA Test	0.8571428571428571	1.0952380952380953	0.7619047619047619	0.14285714285714285	0.09523809523809523	0.0	0.95
1	0	0.05	0.8738513863149746	0.6488253085944022	0.9652514220318826	Lusc	TCGA Valid	TCGA Test	0.9702970297029703	1.118811881188119	0.8514851485148515	0.0297029702970297	0.1188118811881188	0.0	0.95
1	0	0.05	0.8738513863149746	0.6488253085944022	0.9652514220318826	Luad	TCGA Valid	NYU	1.0	1.0571428571428572	0.9428571428571428	0.0	0.05714285714285714	0.0	0.95
1	0	0.05	0.8738513863149746	0.6488253085944022	0.9652514220318826	Lusc	TCGA Valid	NYU	1.0	1.1470588235294117	0.9428571428571428	0.0	0.05714285714285714	0.0	0.95
1	1	0.05	0.8436182296073014	0.6928025890975108	0.8975659116591128	Luad	TCGA Valid	TCGA Test	0.8909090909090909	1.1090909090909091	0.7818181818181819	0.10909090909090909	0.10909090909090909	0.0	0.95
1	1	0.05	0.8436182296073014	0.6928025890975108	0.8975659116591128	Lusc	TCGA Valid	TCGA Test	0.9886363636363636	1.1818181818181819	0.8068181818181818	0.011363636363636364	0.18181818181818182	0.0	0.95
1	1	0.05	0.8436182296073014	0.6928025890975108	0.8975659116591128	Luad	TCGA Valid	NYU	0.972972972972973	1.0810810810810811	0.8918918918918919	0.02702702702702703	0.08108108108108109	0.0	0.95
1	1	0.05	0.8436182296073014	0.6928025890975108	0.8975659116591128	Lusc	TCGA Valid	NYU	1.0	1.25	0.8918918918918919	0.02702702702702703	0.08108108108108109	0.0	0.95
1	2	0.05	0.8419212946229339	0.7291918706955551	0.8963062167119903	Luad	TCGA Valid	TCGA Test	0.9375	1.1875	0.75	0.0625	0.1875	0.0	0.95
1	2	0.05	0.8419212946229339	0.7291918706955551	0.8963062167119903	Lusc	TCGA Valid	TCGA Test	0.9894736842105263	1.1473684210526316	0.8421052631578947	0.010526315789473684	0.14736842105263157	0.0	0.95
1	2	0.05	0.8419212946229339	0.7291918706955551	0.8963062167119903	Luad	TCGA Valid	NYU	0.972972972972973	1.027027027027027	0.9459459459459459	0.02702702702702703	0.02702702702702703	0.0	0.95
1	2	0.05	0.8419212946229339	0.7291918706955551	0.8963062167119903	Lusc	TCGA Valid	NYU	1.0	1.21875	0.9459459459459459	0.02702702702702703	0.02702702702702703	0.0	0.95
1	3	0.05	0.8281745843703258	0.7291918706955551	0.955397872756902	Luad	TCGA Valid	TCGA Test	0.8536585365853658	1.2926829268292683	0.5609756097560976	0.14634146341463414	0.2926829268292683	0.0	0.95
1	3	0.05	0.8281745843703258	0.7291918706955551	0.955397872756902	Lusc	TCGA Valid	TCGA Test	1.0	1.411764705882353	0.5882352941176471	0.0	0.4117647058823529	0.0	0.95
1	3	0.05	0.8281745843703258	0.7291918706955551	0.955397872756902	Luad	TCGA Valid	NYU	0.9714285714285714	1.0285714285714285	0.9428571428571428	0.02857142857142857	0.02857142857142857	0.0	0.95
1	3	0.05	0.8281745843703258	0.7291918706955551	0.955397872756902	Lusc	TCGA Valid	NYU	1.0	1.5	0.9428571428571428	0.02857142857142857	0.02857142857142857	0.0	0.95
1	4	0.05	0.8083950902033255	0.7291918706955551	0.9652514220318826	Luad	TCGA Valid	TCGA Test	0.8913043478260869	1.173913043478261	0.717391304347826	0.10869565217391304	0.17391304347826086	0.0	0.95
1	4	0.05	0.8083950902033255	0.7291918706955551	0.9652514220318826	Lusc	TCGA Valid	TCGA Test	1.0	1.1546391752577319	0.845360824742268	0.0	0.15463917525773196	0.0	0.95
1	4	0.05	0.8083950902033255	0.7291918706955551	0.9652514220318826	Luad	TCGA Valid	NYU	0.9736842105263158	1.0789473684210527	0.8947368421052632	0.02631578947368421	0.07894736842105263	0.0	0.95
1	4	0.05	0.8083950902033255	0.7291918706955551	0.9652514220318826	Lusc	TCGA Valid	NYU	1.0	1.1290322580645162	0.8947368421052632	0.02631578947368421	0.07894736842105263	0.0	0.95
1	5	0.05	0.8436182296073014	0.7291918706955551	0.8963062167119903	Luad	TCGA Valid	TCGA Test	0.9333333333333333	1.1777777777777778	0.7555555555555555	0.06666666666666667	0.17777777777777778	0.0	0.95
1	5	0.05	0.8436182296073014	0.7291918706955551	0.8963062167119903	Lusc	TCGA Valid	TCGA Test	0.9795918367346939	1.1020408163265305	0.8775510204081632	0.02040816326530612	0.10204081632653061	0.0	0.95
1	5	0.05	0.8436182296073014	0.7291918706955551	0.8963062167119903	Luad	TCGA Valid	NYU	0.9714285714285714	1.0571428571428572	0.9142857142857143	0.02857142857142857	0.05714285714285714	0.0	0.95
1	5	0.05	0.8436182296073014	0.7291918706955551	0.8963062167119903	Lusc	TCGA Valid	NYU	0.9705882352941176	1.1176470588235294	0.9142857142857143	0.02857142857142857	0.05714285714285714	0.0	0.95
1	6	0.05	0.7742129773850337	0.7291918706955551	0.8963062167119903	Luad	TCGA Valid	TCGA Test	0.9333333333333333	1.1333333333333333	0.8	0.06666666666666667	0.13333333333333333	0.0	0.95
1	6	0.05	0.7742129773850337	0.7291918706955551	0.8963062167119903	Lusc	TCGA Valid	TCGA Test	0.9693877551020408	1.0714285714285714	0.8979591836734694	0.030612244897959183	0.07142857142857142	0.0	0.95
1	6	0.05	0.7742129773850337	0.7291918706955551	0.8963062167119903	Luad	TCGA Valid	NYU	0.972972972972973	1.1081081081081081	0.8648648648648649	0.02702702702702703	0.10810810810810811	0.0	0.95
1	6	0.05	0.7742129773850337	0.7291918706955551	0.8963062167119903	Lusc	TCGA Valid	NYU	0.9375	1.03125	0.8648648648648649	0.02702702702702703	0.10810810810810811	0.0	0.95
1	7	0.05	0.6278355591215903	0.6861301195599664	0.9652514220318826	Luad	TCGA Valid	TCGA Test	0.851063829787234	1.127659574468085	0.723404255319149	0.14893617021276595	0.1276595744680851	0.0	0.95
1	7	0.05	0.6278355591215903	0.6861301195599664	0.9652514220318826	Lusc	TCGA Valid	TCGA Test	0.9479166666666666	1.0520833333333333	0.8958333333333334	0.052083333333333336	0.052083333333333336	0.0	0.95
1	7	0.05	0.6278355591215903	0.6861301195599664	0.9652514220318826	Luad	TCGA Valid	NYU	1.0	1.131578947368421	0.868421052631579	0.0	0.13157894736842105	0.0	0.95
1	7	0.05	0.6278355591215903	0.6861301195599664	0.9652514220318826	Lusc	TCGA Valid	NYU	0.967741935483871	1.064516129032258	0.868421052631579	0.0	0.13157894736842105	0.0	0.95
1	8	0.05	0.8281745843703258	0.7291918706955551	0.7366011071056782	Luad	TCGA Valid	TCGA Test	0.9487179487179487	1.205128205128205	0.7435897435897436	0.05128205128205128	0.20512820512820512	0.0	0.95
1	8	0.05	0.8281745843703258	0.7291918706955551	0.7366011071056782	Lusc	TCGA Valid	TCGA Test	0.9615384615384616	1.0961538461538463	0.8653846153846154	0.038461538461538464	0.09615384615384616	0.0	0.95
1	8	0.05	0.8281745843703258	0.7291918706955551	0.7366011071056782	Luad	TCGA Valid	NYU	0.96875	1.0625	0.90625	0.03125	0.0625	0.0	0.95
1	8	0.05	0.8281745843703258	0.7291918706955551	0.7366011071056782	Lusc	TCGA Valid	NYU	0.972972972972973	1.1081081081081081	0.90625	0.03125	0.0625	0.0	0.95
1	9	0.05	0.8281745843703258	0.6928025890975108	0.8975659116591128	Luad	TCGA Valid	TCGA Test	0.9130434782608695	1.173913043478261	0.7391304347826086	0.08695652173913043	0.17391304347826086	0.0	0.95
1	9	0.05	0.8281745843703258	0.6928025890975108	0.8975659116591128	Lusc	TCGA Valid	TCGA Test	1.0	1.1443298969072164	0.8556701030927835	0.0	0.14432989690721648	0.0	0.95
1	9	0.05	0.8281745843703258	0.6928025890975108	0.8975659116591128	Luad	TCGA Valid	NYU	0.9736842105263158	1.0263157894736843	0.9473684210526315	0.02631578947368421	0.02631578947368421	0.0	0.95
1	9	0.05	0.8281745843703258	0.6928025890975108	0.8975659116591128	Lusc	TCGA Valid	NYU	1.0	1.096774193548387	0.9473684210526315	0.02631578947368421	0.02631578947368421	0.0	0.95
1	10	0.05	0.8436182296073014	0.6928025890975108	0.7366011071056782	Luad	TCGA Valid	TCGA Test	0.9411764705882353	1.1764705882352942	0.7647058823529411	0.058823529411764705	0.17647058823529413	0.0	0.95
1	10	0.05	0.8436182296073014	0.6928025890975108	0.7366011071056782	Lusc	TCGA Valid	TCGA Test	0.9891304347826086	1.141304347826087	0.8478260869565217	0.010869565217391304	0.14130434782608695	0.0	0.95
1	10	0.05	0.8436182296073014	0.6928025890975108	0.7366011071056782	Luad	TCGA Valid	NYU	0.972972972972973	1.0810810810810811	0.8918918918918919	0.02702702702702703	0.08108108108108109	0.0	0.95
1	10	0.05	0.8436182296073014	0.6928025890975108	0.7366011071056782	Lusc	TCGA Valid	NYU	1.0	1.3125	0.8918918918918919	0.02702702702702703	0.08108108108108109	0.0	0.95
1	11	0.05	0.8281745843703258	0.6488253085944022	0.8963062167119903	Luad	TCGA Valid	TCGA Test	0.875	1.1	0.775	0.125	0.1	0.0	0.95
1	11	0.05	0.8281745843703258	0.6488253085944022	0.8963062167119903	Lusc	TCGA Valid	TCGA Test	1.0	1.3689320388349515	0.6310679611650486	0.0	0.36893203883495146	0.0	0.95
1	11	0.05	0.8281745843703258	0.6488253085944022	0.8963062167119903	Luad	TCGA Valid	NYU	0.9705882352941176	1.0294117647058822	0.9411764705882353	0.029411764705882353	0.029411764705882353	0.0	0.95
1	11	0.05	0.8281745843703258	0.6488253085944022	0.8963062167119903	Lusc	TCGA Valid	NYU	1.0	1.3714285714285714	0.9411764705882353	0.029411764705882353	0.029411764705882353	0.0	0.95
1	12	0.05	0.8419212946229339	0.7291918706955551	0.955397872756902	Luad	TCGA Valid	TCGA Test	0.8888888888888888	1.1333333333333333	0.7555555555555555	0.1111111111111111	0.13333333333333333	0.0	0.95
1	12	0.05	0.8419212946229339	0.7291918706955551	0.955397872756902	Lusc	TCGA Valid	TCGA Test	0.9387755102040817	1.0612244897959184	0.8775510204081632	0.061224489795918366	0.061224489795918366	0.0	0.95
1	12	0.05	0.8419212946229339	0.7291918706955551	0.955397872756902	Luad	TCGA Valid	NYU	1.0	1.0769230769230769	0.9230769230769231	0.0	0.07692307692307693	0.0	0.95
1	12	0.05	0.8419212946229339	0.7291918706955551	0.955397872756902	Lusc	TCGA Valid	NYU	0.9333333333333333	1.0333333333333334	0.9230769230769231	0.0	0.07692307692307693	0.0	0.95
1	13	0.05	0.8738513863149746	0.6928025890975108	0.8975659116591128	Luad	TCGA Valid	TCGA Test	0.8913043478260869	1.173913043478261	0.717391304347826	0.10869565217391304	0.17391304347826086	0.0	0.95
1	13	0.05	0.8738513863149746	0.6928025890975108	0.8975659116591128	Lusc	TCGA Valid	TCGA Test	0.9690721649484536	1.1649484536082475	0.8041237113402062	0.030927835051546393	0.16494845360824742	0.0	0.95
1	13	0.05	0.8738513863149746	0.6928025890975108	0.8975659116591128	Luad	TCGA Valid	NYU	0.972972972972973	1.054054054054054	0.918918918918919	0.02702702702702703	0.05405405405405406	0.0	0.95
1	13	0.05	0.8738513863149746	0.6928025890975108	0.8975659116591128	Lusc	TCGA Valid	NYU	1.0	1.1875	0.918918918918919	0.02702702702702703	0.05405405405405406	0.0	0.95
1	14	0.05	0.8436182296073014	0.6861301195599664	0.955397872756902	Luad	TCGA Valid	TCGA Test	0.92	1.14	0.78	0.08	0.14	0.0	0.95
1	14	0.05	0.8436182296073014	0.6861301195599664	0.955397872756902	Lusc	TCGA Valid	TCGA Test	0.989247311827957	1.1935483870967742	0.7956989247311828	0.010752688172043012	0.1935483870967742	0.0	0.95
1	14	0.05	0.8436182296073014	0.6861301195599664	0.955397872756902	Luad	TCGA Valid	NYU	0.9428571428571428	1.1142857142857143	0.8285714285714286	0.05714285714285714	0.11428571428571428	0.0	0.95
1	14	0.05	0.8436182296073014	0.6861301195599664	0.955397872756902	Lusc	TCGA Valid	NYU	1.0	1.1764705882352942	0.8285714285714286	0.05714285714285714	0.11428571428571428	0.0	0.95
1	15	0.05	0.8281745843703258	0.6693687373090266	0.7612308745566815	Luad	TCGA Valid	TCGA Test	0.9259259259259259	1.0925925925925926	0.8333333333333334	0.07407407407407407	0.09259259259259259	0.0	0.95
1	15	0.05	0.8281745843703258	0.6693687373090266	0.7612308745566815	Lusc	TCGA Valid	TCGA Test	0.9662921348314607	1.0674157303370786	0.898876404494382	0.033707865168539325	0.06741573033707865	0.0	0.95
1	15	0.05	0.8281745843703258	0.6693687373090266	0.7612308745566815	Luad	TCGA Valid	NYU	0.975	1.075	0.9	0.025	0.075	0.0	0.95
1	15	0.05	0.8281745843703258	0.6693687373090266	0.7612308745566815	Lusc	TCGA Valid	NYU	1.0	1.1379310344827587	0.9	0.025	0.075	0.0	0.95
1	16	0.05	0.7593939056914846	0.7565168370922851	0.955397872756902	Luad	TCGA Valid	TCGA Test	0.9047619047619048	1.2142857142857142	0.6904761904761905	0.09523809523809523	0.21428571428571427	0.0	0.95
1	16	0.05	0.7593939056914846	0.7565168370922851	0.955397872756902	Lusc	TCGA Valid	TCGA Test	1.0	1.386138613861386	0.6138613861386139	0.0	0.38613861386138615	0.0	0.95
1	16	0.05	0.7593939056914846	0.7565168370922851	0.955397872756902	Luad	TCGA Valid	NYU	0.9473684210526315	1.0789473684210527	0.868421052631579	0.05263157894736842	0.07894736842105263	0.0	0.95
1	16	0.05	0.7593939056914846	0.7565168370922851	0.955397872756902	Lusc	TCGA Valid	NYU	1.0	1.4516129032258065	0.868421052631579	0.05263157894736842	0.07894736842105263	0.0	0.95
1	17	0.05	0.7742129773850337	0.6861301195599664	0.8975659116591128	Luad	TCGA Valid	TCGA Test	0.8888888888888888	1.2222222222222223	0.6666666666666666	0.1111111111111111	0.2222222222222222	0.0	0.95
1	17	0.05	0.7742129773850337	0.6861301195599664	0.8975659116591128	Lusc	TCGA Valid	TCGA Test	0.9906542056074766	1.074766355140187	0.9158878504672897	0.009345794392523364	0.07476635514018691	0.0	0.95
1	17	0.05	0.7742129773850337	0.6861301195599664	0.8975659116591128	Luad	TCGA Valid	NYU	1.0	1.1142857142857143	0.8857142857142857	0.0	0.11428571428571428	0.0	0.95
1	17	0.05	0.7742129773850337	0.6861301195599664	0.8975659116591128	Lusc	TCGA Valid	NYU	1.0	1.1470588235294117	0.8857142857142857	0.0	0.11428571428571428	0.0	0.95
1	18	0.05	0.8436182296073014	0.7565168370922851	0.8975659116591128	Luad	TCGA Valid	TCGA Test	0.9375	1.1666666666666667	0.7708333333333334	0.0625	0.16666666666666666	0.0	0.95
1	18	0.05	0.8436182296073014	0.7565168370922851	0.8975659116591128	Lusc	TCGA Valid	TCGA Test	0.9789473684210527	1.1473684210526316	0.8315789473684211	0.021052631578947368	0.14736842105263157	0.0	0.95
1	18	0.05	0.8436182296073014	0.7565168370922851	0.8975659116591128	Luad	TCGA Valid	NYU	0.9736842105263158	1.0789473684210527	0.8947368421052632	0.02631578947368421	0.07894736842105263	0.0	0.95
1	18	0.05	0.8436182296073014	0.7565168370922851	0.8975659116591128	Lusc	TCGA Valid	NYU	0.967741935483871	1.1290322580645162	0.8947368421052632	0.02631578947368421	0.07894736842105263	0.0	0.95
1	19	0.05	0.8083950902033255	0.7291918706955551	0.8963062167119903	Luad	TCGA Valid	TCGA Test	0.9333333333333333	1.2	0.7333333333333333	0.06666666666666667	0.2	0.0	0.95
1	19	0.05	0.8083950902033255	0.7291918706955551	0.8963062167119903	Lusc	TCGA Valid	TCGA Test	0.9489795918367347	1.0510204081632653	0.8979591836734694	0.05102040816326531	0.05102040816326531	0.0	0.95
1	19	0.05	0.8083950902033255	0.7291918706955551	0.8963062167119903	Luad	TCGA Valid	NYU	1.0	1.0606060606060606	0.9393939393939394	0.0	0.06060606060606061	0.0	0.95
1	19	0.05	0.8083950902033255	0.7291918706955551	0.8963062167119903	Lusc	TCGA Valid	NYU	0.9444444444444444	1.0277777777777777	0.9393939393939394	0.0	0.06060606060606061	0.0	0.95
1	20	0.05	0.7243608768249006	0.6861301195599664	0.8390386910586498	Luad	TCGA Valid	TCGA Test	0.8837209302325582	1.1627906976744187	0.7209302325581395	0.11627906976744186	0.16279069767441862	0.0	0.95
1	20	0.05	0.7243608768249006	0.6861301195599664	0.8390386910586498	Lusc	TCGA Valid	TCGA Test	0.99	1.1	0.89	0.01	0.1	0.0	0.95
1	20	0.05	0.7243608768249006	0.6861301195599664	0.8390386910586498	Luad	TCGA Valid	NYU	0.9736842105263158	1.0789473684210527	0.8947368421052632	0.02631578947368421	0.07894736842105263	0.0	0.95
1	20	0.05	0.7243608768249006	0.6861301195599664	0.8390386910586498	Lusc	TCGA Valid	NYU	0.967741935483871	1.032258064516129	0.8947368421052632	0.02631578947368421	0.07894736842105263	0.0	0.95
1	21	0.05	0.8744997622803594	0.6928025890975108	0.8975659116591128	Luad	TCGA Valid	TCGA Test	0.926829268292683	1.1219512195121952	0.8048780487804879	0.07317073170731707	0.12195121951219512	0.0	0.95
1	21	0.05	0.8744997622803594	0.6928025890975108	0.8975659116591128	Lusc	TCGA Valid	TCGA Test	1.0	1.4019607843137254	0.5980392156862745	0.0	0.4019607843137255	0.0	0.95
1	21	0.05	0.8744997622803594	0.6928025890975108	0.8975659116591128	Luad	TCGA Valid	NYU	0.972972972972973	1.1081081081081081	0.8648648648648649	0.02702702702702703	0.10810810810810811	0.0	0.95
1	21	0.05	0.8744997622803594	0.6928025890975108	0.8975659116591128	Lusc	TCGA Valid	NYU	1.0	1.53125	0.8648648648648649	0.02702702702702703	0.10810810810810811	0.0	0.95
1	22	0.05	0.8738513863149746	0.6928025890975108	0.8975659116591128	Luad	TCGA Valid	TCGA Test	0.9215686274509803	1.1372549019607843	0.7843137254901961	0.0784313725490196	0.13725490196078433	0.0	0.95
1	22	0.05	0.8738513863149746	0.6928025890975108	0.8975659116591128	Lusc	TCGA Valid	TCGA Test	1.0	1.3695652173913044	0.6304347826086957	0.0	0.3695652173913043	0.0	0.95
1	22	0.05	0.8738513863149746	0.6928025890975108	0.8975659116591128	Luad	TCGA Valid	NYU	0.9444444444444444	1.0277777777777777	0.9166666666666666	0.05555555555555555	0.027777777777777776	0.0	0.95
1	22	0.05	0.8738513863149746	0.6928025890975108	0.8975659116591128	Lusc	TCGA Valid	NYU	1.0	1.5151515151515151	0.9166666666666666	0.05555555555555555	0.027777777777777776	0.0	0.95
1	23	0.05	0.8281745843703258	0.6928025890975108	0.8390386910586498	Luad	TCGA Valid	TCGA Test	0.8936170212765957	1.148936170212766	0.7446808510638298	0.10638297872340426	0.14893617021276595	0.0	0.95
1	23	0.05	0.8281745843703258	0.6928025890975108	0.8390386910586498	Lusc	TCGA Valid	TCGA Test	0.9270833333333334	1.0416666666666667	0.8854166666666666	0.07291666666666667	0.041666666666666664	0.0	0.95
1	23	0.05	0.8281745843703258	0.6928025890975108	0.8390386910586498	Luad	TCGA Valid	NYU	0.9393939393939394	1.0303030303030303	0.9090909090909091	0.06060606060606061	0.030303030303030304	0.0	0.95
1	23	0.05	0.8281745843703258	0.6928025890975108	0.8390386910586498	Lusc	TCGA Valid	NYU	0.9722222222222222	1.0	0.9090909090909091	0.06060606060606061	0.030303030303030304	0.0	0.95
1	24	0.05	0.8436182296073014	0.7565168370922851	0.9652514220318826	Luad	TCGA Valid	TCGA Test	0.8958333333333334	1.1666666666666667	0.7291666666666666	0.10416666666666667	0.16666666666666666	0.0	0.95
1	24	0.05	0.8436182296073014	0.7565168370922851	0.9652514220318826	Lusc	TCGA Valid	TCGA Test	0.9578947368421052	1.063157894736842	0.8947368421052632	0.042105263157894736	0.06315789473684211	0.0	0.95
1	24	0.05	0.8436182296073014	0.7565168370922851	0.9652514220318826	Luad	TCGA Valid	NYU	0.9705882352941176	1.0588235294117647	0.9117647058823529	0.029411764705882353	0.058823529411764705	0.0	0.95
1	24	0.05	0.8436182296073014	0.7565168370922851	0.9652514220318826	Lusc	TCGA Valid	NYU	0.9428571428571428	1.0571428571428572	0.9117647058823529	0.029411764705882353	0.058823529411764705	0.0	0.95
1	25	0.05	0.8419212946229339	0.7291918706955551	0.9652514220318826	Luad	TCGA Valid	TCGA Test	0.8936170212765957	1.1702127659574468	0.723404255319149	0.10638297872340426	0.1702127659574468	0.0	0.95
1	25	0.05	0.8419212946229339	0.7291918706955551	0.9652514220318826	Lusc	TCGA Valid	TCGA Test	0.9791666666666666	1.1666666666666667	0.8125	0.020833333333333332	0.16666666666666666	0.0	0.95
1	25	0.05	0.8419212946229339	0.7291918706955551	0.9652514220318826	Luad	TCGA Valid	NYU	0.9696969696969697	1.0606060606060606	0.9090909090909091	0.030303030303030304	0.06060606060606061	0.0	0.95
1	25	0.05	0.8419212946229339	0.7291918706955551	0.9652514220318826	Lusc	TCGA Valid	NYU	0.9722222222222222	1.25	0.9090909090909091	0.030303030303030304	0.06060606060606061	0.0	0.95
1	26	0.05	0.8419212946229339	0.7291918706955551	0.9652514220318826	Luad	TCGA Valid	TCGA Test	0.9047619047619048	1.1428571428571428	0.7619047619047619	0.09523809523809523	0.14285714285714285	0.0	0.95
1	26	0.05	0.8419212946229339	0.7291918706955551	0.9652514220318826	Lusc	TCGA Valid	TCGA Test	0.9900990099009901	1.1782178217821782	0.8118811881188119	0.009900990099009901	0.1782178217821782	0.0	0.95
1	26	0.05	0.8419212946229339	0.7291918706955551	0.9652514220318826	Luad	TCGA Valid	NYU	0.9714285714285714	1.0571428571428572	0.9142857142857143	0.02857142857142857	0.05714285714285714	0.0	0.95
1	26	0.05	0.8419212946229339	0.7291918706955551	0.9652514220318826	Lusc	TCGA Valid	NYU	1.0	1.2058823529411764	0.9142857142857143	0.02857142857142857	0.05714285714285714	0.0	0.95
1	27	0.05	0.781665263914001	0.7565168370922851	0.8975659116591128	Luad	TCGA Valid	TCGA Test	0.88	1.18	0.7	0.12	0.18	0.0	0.95
1	27	0.05	0.781665263914001	0.7565168370922851	0.8975659116591128	Lusc	TCGA Valid	TCGA Test	0.978494623655914	1.1505376344086022	0.8279569892473119	0.021505376344086023	0.15053763440860216	0.0	0.95
1	27	0.05	0.781665263914001	0.7565168370922851	0.8975659116591128	Luad	TCGA Valid	NYU	0.9705882352941176	1.1176470588235294	0.8529411764705882	0.029411764705882353	0.11764705882352941	0.0	0.95
1	27	0.05	0.781665263914001	0.7565168370922851	0.8975659116591128	Lusc	TCGA Valid	NYU	1.0	1.1428571428571428	0.8529411764705882	0.029411764705882353	0.11764705882352941	0.0	0.95
1	28	0.05	0.8083950902033255	0.7291918706955551	0.9652514220318826	Luad	TCGA Valid	TCGA Test	0.8536585365853658	1.1951219512195121	0.6585365853658537	0.14634146341463414	0.1951219512195122	0.0	0.95
1	28	0.05	0.8083950902033255	0.7291918706955551	0.9652514220318826	Lusc	TCGA Valid	TCGA Test	0.9509803921568627	1.0098039215686274	0.9411764705882353	0.049019607843137254	0.00980392156862745	0.0	0.95
1	28	0.05	0.8083950902033255	0.7291918706955551	0.9652514220318826	Luad	TCGA Valid	NYU	0.9761904761904762	1.0476190476190477	0.9285714285714286	0.023809523809523808	0.047619047619047616	0.0	0.95
1	28	0.05	0.8083950902033255	0.7291918706955551	0.9652514220318826	Lusc	TCGA Valid	NYU	1.0	1.0	0.9285714285714286	0.023809523809523808	0.047619047619047616	0.0	0.95
1	29	0.05	0.8436182296073014	0.7291918706955551	0.7982304542794488	Luad	TCGA Valid	TCGA Test	0.9	1.2	0.7	0.1	0.2	0.0	0.95
1	29	0.05	0.8436182296073014	0.7291918706955551	0.7982304542794488	Lusc	TCGA Valid	TCGA Test	1.0	1.1720430107526882	0.8279569892473119	0.0	0.17204301075268819	0.0	0.95
1	29	0.05	0.8436182296073014	0.7291918706955551	0.7982304542794488	Luad	TCGA Valid	NYU	0.9459459459459459	1.027027027027027	0.918918918918919	0.05405405405405406	0.02702702702702703	0.0	0.95
1	29	0.05	0.8436182296073014	0.7291918706955551	0.7982304542794488	Lusc	TCGA Valid	NYU	1.0	1.125	0.918918918918919	0.05405405405405406	0.02702702702702703	0.0	0.95
1	30	0.05	0.8281745843703258	0.7291918706955551	0.6313553199593973	Luad	TCGA Valid	TCGA Test	0.9803921568627451	1.196078431372549	0.7843137254901961	0.0196078431372549	0.19607843137254902	0.0	0.95
1	30	0.05	0.8281745843703258	0.7291918706955551	0.6313553199593973	Lusc	TCGA Valid	TCGA Test	0.9347826086956522	1.065217391304348	0.8695652173913043	0.06521739130434782	0.06521739130434782	0.0	0.95
1	30	0.05	0.8281745843703258	0.7291918706955551	0.6313553199593973	Luad	TCGA Valid	NYU	0.9722222222222222	1.0555555555555556	0.9166666666666666	0.027777777777777776	0.05555555555555555	0.0	0.95
1	30	0.05	0.8281745843703258	0.7291918706955551	0.6313553199593973	Lusc	TCGA Valid	NYU	0.9696969696969697	1.0303030303030303	0.9166666666666666	0.027777777777777776	0.05555555555555555	0.0	0.95
1	31	0.05	0.8436182296073014	0.7291918706955551	0.8975659116591128	Luad	TCGA Valid	TCGA Test	0.8936170212765957	1.2127659574468086	0.6808510638297872	0.10638297872340426	0.2127659574468085	0.0	0.95
1	31	0.05	0.8436182296073014	0.7291918706955551	0.8975659116591128	Lusc	TCGA Valid	TCGA Test	0.96875	1.0625	0.90625	0.03125	0.0625	0.0	0.95
1	31	0.05	0.8436182296073014	0.7291918706955551	0.8975659116591128	Luad	TCGA Valid	NYU	0.95	1.1	0.85	0.05	0.1	0.0	0.95
1	31	0.05	0.8436182296073014	0.7291918706955551	0.8975659116591128	Lusc	TCGA Valid	NYU	0.9310344827586207	1.0689655172413792	0.85	0.05	0.1	0.0	0.95
1	32	0.05	0.7593939056914846	0.7291918706955551	0.955397872756902	Luad	TCGA Valid	TCGA Test	0.8863636363636364	1.2272727272727273	0.6590909090909091	0.11363636363636363	0.22727272727272727	0.0	0.95
1	32	0.05	0.7593939056914846	0.7291918706955551	0.955397872756902	Lusc	TCGA Valid	TCGA Test	0.9797979797979798	1.1313131313131313	0.8484848484848485	0.020202020202020204	0.13131313131313133	0.0	0.95
1	32	0.05	0.7593939056914846	0.7291918706955551	0.955397872756902	Luad	TCGA Valid	NYU	0.972972972972973	1.1081081081081081	0.8648648648648649	0.02702702702702703	0.10810810810810811	0.0	0.95
1	32	0.05	0.7593939056914846	0.7291918706955551	0.955397872756902	Lusc	TCGA Valid	NYU	0.96875	1.1875	0.8648648648648649	0.02702702702702703	0.10810810810810811	0.0	0.95
1	33	0.05	0.8419212946229339	0.6861301195599664	0.8975659116591128	Luad	TCGA Valid	TCGA Test	0.9130434782608695	1.1521739130434783	0.7608695652173914	0.08695652173913043	0.15217391304347827	0.0	0.95
1	33	0.05	0.8419212946229339	0.6861301195599664	0.8975659116591128	Lusc	TCGA Valid	TCGA Test	0.979381443298969	1.092783505154639	0.8865979381443299	0.020618556701030927	0.09278350515463918	0.0	0.95
1	33	0.05	0.8419212946229339	0.6861301195599664	0.8975659116591128	Luad	TCGA Valid	NYU	0.9459459459459459	1.0810810810810811	0.8648648648648649	0.05405405405405406	0.08108108108108109	0.0	0.95
1	33	0.05	0.8419212946229339	0.6861301195599664	0.8975659116591128	Lusc	TCGA Valid	NYU	0.9375	1.125	0.8648648648648649	0.05405405405405406	0.08108108108108109	0.0	0.95
1	34	0.05	0.7302759707501353	0.7565168370922851	0.8975659116591128	Luad	TCGA Valid	TCGA Test	0.8974358974358975	1.205128205128205	0.6923076923076923	0.10256410256410256	0.20512820512820512	0.0	0.95
1	34	0.05	0.7302759707501353	0.7565168370922851	0.8975659116591128	Lusc	TCGA Valid	TCGA Test	0.9711538461538461	1.0480769230769231	0.9230769230769231	0.028846153846153848	0.04807692307692308	0.0	0.95
1	34	0.05	0.7302759707501353	0.7565168370922851	0.8975659116591128	Luad	TCGA Valid	NYU	0.9473684210526315	1.0526315789473684	0.8947368421052632	0.05263157894736842	0.05263157894736842	0.0	0.95
1	34	0.05	0.7302759707501353	0.7565168370922851	0.8975659116591128	Lusc	TCGA Valid	NYU	0.9354838709677419	1.032258064516129	0.8947368421052632	0.05263157894736842	0.05263157894736842	0.0	0.95
1	35	0.05	0.8744997622803594	0.6479669879100549	0.7366011071056782	Luad	TCGA Valid	TCGA Test	0.9333333333333333	1.0888888888888888	0.8444444444444444	0.06666666666666667	0.08888888888888889	0.0	0.95
1	35	0.05	0.8744997622803594	0.6479669879100549	0.7366011071056782	Lusc	TCGA Valid	TCGA Test	0.9897959183673469	1.1428571428571428	0.8469387755102041	0.01020408163265306	0.14285714285714285	0.0	0.95
1	35	0.05	0.8744997622803594	0.6479669879100549	0.7366011071056782	Luad	TCGA Valid	NYU	1.0	1.0857142857142856	0.9142857142857143	0.0	0.08571428571428572	0.0	0.95
1	35	0.05	0.8744997622803594	0.6479669879100549	0.7366011071056782	Lusc	TCGA Valid	NYU	1.0	1.2058823529411764	0.9142857142857143	0.0	0.08571428571428572	0.0	0.95
1	36	0.05	0.7593939056914846	0.6928025890975108	0.955397872756902	Luad	TCGA Valid	TCGA Test	0.875	1.15	0.725	0.125	0.15	0.0	0.95
1	36	0.05	0.7593939056914846	0.6928025890975108	0.955397872756902	Lusc	TCGA Valid	TCGA Test	0.970873786407767	1.087378640776699	0.883495145631068	0.02912621359223301	0.08737864077669903	0.0	0.95
1	36	0.05	0.7593939056914846	0.6928025890975108	0.955397872756902	Luad	TCGA Valid	NYU	0.9722222222222222	1.0555555555555556	0.9166666666666666	0.027777777777777776	0.05555555555555555	0.0	0.95
1	36	0.05	0.7593939056914846	0.6928025890975108	0.955397872756902	Lusc	TCGA Valid	NYU	0.9696969696969697	1.0606060606060606	0.9166666666666666	0.027777777777777776	0.05555555555555555	0.0	0.95
1	37	0.05	0.8436182296073014	0.6928025890975108	0.9652514220318826	Luad	TCGA Valid	TCGA Test	0.8444444444444444	1.0666666666666667	0.7777777777777778	0.15555555555555556	0.06666666666666667	0.0	0.95
1	37	0.05	0.8436182296073014	0.6928025890975108	0.9652514220318826	Lusc	TCGA Valid	TCGA Test	0.9693877551020408	1.0612244897959184	0.9081632653061225	0.030612244897959183	0.061224489795918366	0.0	0.95
1	37	0.05	0.8436182296073014	0.6928025890975108	0.9652514220318826	Luad	TCGA Valid	NYU	1.0	1.0	1.0	0.0	0.0	0.0	0.95
1	37	0.05	0.8436182296073014	0.6928025890975108	0.9652514220318826	Lusc	TCGA Valid	NYU	0.9393939393939394	1.0	1.0	0.0	0.0	0.0	0.95
1	38	0.05	0.8281745843703258	0.6488253085944022	0.9652514220318826	Luad	TCGA Valid	TCGA Test	0.8478260869565217	1.173913043478261	0.6739130434782609	0.15217391304347827	0.17391304347826086	0.0	0.95
1	38	0.05	0.8281745843703258	0.6488253085944022	0.9652514220318826	Lusc	TCGA Valid	TCGA Test	1.0	1.2268041237113403	0.7731958762886598	0.0	0.2268041237113402	0.0	0.95
1	38	0.05	0.8281745843703258	0.6488253085944022	0.9652514220318826	Luad	TCGA Valid	NYU	0.9722222222222222	1.0555555555555556	0.9166666666666666	0.027777777777777776	0.05555555555555555	0.0	0.95
1	38	0.05	0.8281745843703258	0.6488253085944022	0.9652514220318826	Lusc	TCGA Valid	NYU	1.0	1.2121212121212122	0.9166666666666666	0.027777777777777776	0.05555555555555555	0.0	0.95
1	39	0.05	0.8738513863149746	0.6928025890975108	0.9652514220318826	Luad	TCGA Valid	TCGA Test	0.8604651162790697	1.0930232558139534	0.7674418604651163	0.13953488372093023	0.09302325581395349	0.0	0.95
1	39	0.05	0.8738513863149746	0.6928025890975108	0.9652514220318826	Lusc	TCGA Valid	TCGA Test	1.0	1.44	0.56	0.0	0.44	0.0	0.95
1	39	0.05	0.8738513863149746	0.6928025890975108	0.9652514220318826	Luad	TCGA Valid	NYU	0.972972972972973	1.054054054054054	0.918918918918919	0.02702702702702703	0.05405405405405406	0.0	0.95
1	39	0.05	0.8738513863149746	0.6928025890975108	0.9652514220318826	Lusc	TCGA Valid	NYU	1.0	1.5	0.918918918918919	0.02702702702702703	0.05405405405405406	0.0	0.95
1	40	0.05	0.8738513863149746	0.7565168370922851	0.7612308745566815	Luad	TCGA Valid	TCGA Test	0.95	1.175	0.775	0.05	0.175	0.0	0.95
1	40	0.05	0.8738513863149746	0.7565168370922851	0.7612308745566815	Lusc	TCGA Valid	TCGA Test	0.970873786407767	1.1262135922330097	0.8446601941747572	0.02912621359223301	0.1262135922330097	0.0	0.95
1	40	0.05	0.8738513863149746	0.7565168370922851	0.7612308745566815	Luad	TCGA Valid	NYU	0.9428571428571428	1.0571428571428572	0.8857142857142857	0.05714285714285714	0.05714285714285714	0.0	0.95
1	40	0.05	0.8738513863149746	0.7565168370922851	0.7612308745566815	Lusc	TCGA Valid	NYU	0.9705882352941176	1.1470588235294117	0.8857142857142857	0.05714285714285714	0.05714285714285714	0.0	0.95
1	41	0.05	0.6278355591215903	0.6861301195599664	0.8390386910586498	Luad	TCGA Valid	TCGA Test	0.8979591836734694	1.1428571428571428	0.7551020408163265	0.10204081632653061	0.14285714285714285	0.0	0.95
1	41	0.05	0.6278355591215903	0.6861301195599664	0.8390386910586498	Lusc	TCGA Valid	TCGA Test	0.9680851063829787	1.127659574468085	0.8404255319148937	0.031914893617021274	0.1276595744680851	0.0	0.95
1	41	0.05	0.6278355591215903	0.6861301195599664	0.8390386910586498	Luad	TCGA Valid	NYU	0.9736842105263158	1.0526315789473684	0.9210526315789473	0.02631578947368421	0.05263157894736842	0.0	0.95
1	41	0.05	0.6278355591215903	0.6861301195599664	0.8390386910586498	Lusc	TCGA Valid	NYU	0.9354838709677419	1.032258064516129	0.9210526315789473	0.02631578947368421	0.05263157894736842	0.0	0.95
1	42	0.05	0.8744997622803594	0.7565168370922851	0.955397872756902	Luad	TCGA Valid	TCGA Test	0.95	1.175	0.775	0.05	0.175	0.0	0.95
1	42	0.05	0.8744997622803594	0.7565168370922851	0.955397872756902	Lusc	TCGA Valid	TCGA Test	1.0	1.3398058252427185	0.6601941747572816	0.0	0.33980582524271846	0.0	0.95
1	42	0.05	0.8744997622803594	0.7565168370922851	0.955397872756902	Luad	TCGA Valid	NYU	1.0	1.054054054054054	0.9459459459459459	0.0	0.05405405405405406	0.0	0.95
1	42	0.05	0.8744997622803594	0.7565168370922851	0.955397872756902	Lusc	TCGA Valid	NYU	1.0	1.625	0.9459459459459459	0.0	0.05405405405405406	0.0	0.95
1	43	0.05	0.7593939056914846	0.6928025890975108	0.8975659116591128	Luad	TCGA Valid	TCGA Test	0.8809523809523809	1.119047619047619	0.7619047619047619	0.11904761904761904	0.11904761904761904	0.0	0.95
1	43	0.05	0.7593939056914846	0.6928025890975108	0.8975659116591128	Lusc	TCGA Valid	TCGA Test	1.0	1.396039603960396	0.6039603960396039	0.0	0.39603960396039606	0.0	0.95
1	43	0.05	0.7593939056914846	0.6928025890975108	0.8975659116591128	Luad	TCGA Valid	NYU	0.9473684210526315	1.0789473684210527	0.868421052631579	0.05263157894736842	0.07894736842105263	0.0	0.95
1	43	0.05	0.7593939056914846	0.6928025890975108	0.8975659116591128	Lusc	TCGA Valid	NYU	1.0	1.5483870967741935	0.868421052631579	0.05263157894736842	0.07894736842105263	0.0	0.95
1	44	0.05	0.8419212946229339	0.6928025890975108	0.8975659116591128	Luad	TCGA Valid	TCGA Test	0.9285714285714286	1.1904761904761905	0.7380952380952381	0.07142857142857142	0.19047619047619047	0.0	0.95
1	44	0.05	0.8419212946229339	0.6928025890975108	0.8975659116591128	Lusc	TCGA Valid	TCGA Test	1.0	1.3465346534653466	0.6534653465346535	0.0	0.3465346534653465	0.0	0.95
1	44	0.05	0.8419212946229339	0.6928025890975108	0.8975659116591128	Luad	TCGA Valid	NYU	0.9761904761904762	1.0714285714285714	0.9047619047619048	0.023809523809523808	0.07142857142857142	0.0	0.95
1	44	0.05	0.8419212946229339	0.6928025890975108	0.8975659116591128	Lusc	TCGA Valid	NYU	1.0	1.5555555555555556	0.9047619047619048	0.023809523809523808	0.07142857142857142	0.0	0.95
1	45	0.05	0.7302759707501353	0.6861301195599664	0.7612308745566815	Luad	TCGA Valid	TCGA Test	0.9347826086956522	1.173913043478261	0.7608695652173914	0.06521739130434782	0.17391304347826086	0.0	0.95
1	45	0.05	0.7302759707501353	0.6861301195599664	0.7612308745566815	Lusc	TCGA Valid	TCGA Test	0.9896907216494846	1.134020618556701	0.8556701030927835	0.010309278350515464	0.13402061855670103	0.0	0.95
1	45	0.05	0.7302759707501353	0.6861301195599664	0.7612308745566815	Luad	TCGA Valid	NYU	0.9722222222222222	1.1111111111111112	0.8611111111111112	0.027777777777777776	0.1111111111111111	0.0	0.95
1	45	0.05	0.7302759707501353	0.6861301195599664	0.7612308745566815	Lusc	TCGA Valid	NYU	1.0	1.121212121212121	0.8611111111111112	0.027777777777777776	0.1111111111111111	0.0	0.95
1	46	0.05	0.8738513863149746	0.5671543567647649	0.9652514220318826	Luad	TCGA Valid	TCGA Test	0.875	1.0833333333333333	0.7916666666666666	0.125	0.08333333333333333	0.0	0.95
1	46	0.05	0.8738513863149746	0.5671543567647649	0.9652514220318826	Lusc	TCGA Valid	TCGA Test	0.9789473684210527	1.1578947368421053	0.8210526315789474	0.021052631578947368	0.15789473684210525	0.0	0.95
1	46	0.05	0.8738513863149746	0.5671543567647649	0.9652514220318826	Luad	TCGA Valid	NYU	0.9714285714285714	1.0	0.9714285714285714	0.02857142857142857	0.0	0.0	0.95
1	46	0.05	0.8738513863149746	0.5671543567647649	0.9652514220318826	Lusc	TCGA Valid	NYU	1.0	1.2647058823529411	0.9714285714285714	0.02857142857142857	0.0	0.0	0.95
1	47	0.05	0.7593939056914846	0.6928025890975108	0.9652514220318826	Luad	TCGA Valid	TCGA Test	0.8409090909090909	1.1818181818181819	0.6590909090909091	0.1590909090909091	0.18181818181818182	0.0	0.95
1	47	0.05	0.7593939056914846	0.6928025890975108	0.9652514220318826	Lusc	TCGA Valid	TCGA Test	0.98989898989899	1.2222222222222223	0.7676767676767676	0.010101010101010102	0.2222222222222222	0.0	0.95
1	47	0.05	0.7593939056914846	0.6928025890975108	0.9652514220318826	Luad	TCGA Valid	NYU	0.9411764705882353	1.0588235294117647	0.8823529411764706	0.058823529411764705	0.058823529411764705	0.0	0.95
1	47	0.05	0.7593939056914846	0.6928025890975108	0.9652514220318826	Lusc	TCGA Valid	NYU	1.0	1.2	0.8823529411764706	0.058823529411764705	0.058823529411764705	0.0	0.95
1	48	0.05	0.7302759707501353	0.7565168370922851	0.5103687700918256	Luad	TCGA Valid	TCGA Test	1.0	1.131578947368421	0.868421052631579	0.0	0.13157894736842105	0.0	0.95
1	48	0.05	0.7302759707501353	0.7565168370922851	0.5103687700918256	Lusc	TCGA Valid	TCGA Test	0.9428571428571428	1.1047619047619048	0.8380952380952381	0.05714285714285714	0.10476190476190476	0.0	0.95
1	48	0.05	0.7302759707501353	0.7565168370922851	0.5103687700918256	Luad	TCGA Valid	NYU	0.95	1.1	0.85	0.05	0.1	0.0	0.95
1	48	0.05	0.7302759707501353	0.7565168370922851	0.5103687700918256	Lusc	TCGA Valid	NYU	0.9655172413793104	1.0344827586206897	0.85	0.05	0.1	0.0	0.95
1	49	0.05	0.8281745843703258	0.7565168370922851	0.7612308745566815	Luad	TCGA Valid	TCGA Test	0.9387755102040817	1.2040816326530612	0.7346938775510204	0.061224489795918366	0.20408163265306123	0.0	0.95
1	49	0.05	0.8281745843703258	0.7565168370922851	0.7612308745566815	Lusc	TCGA Valid	TCGA Test	0.9893617021276596	1.1808510638297873	0.8085106382978723	0.010638297872340425	0.18085106382978725	0.0	0.95
1	49	0.05	0.8281745843703258	0.7565168370922851	0.7612308745566815	Luad	TCGA Valid	NYU	0.9722222222222222	1.0833333333333333	0.8888888888888888	0.027777777777777776	0.08333333333333333	0.0	0.95
1	49	0.05	0.8281745843703258	0.7565168370922851	0.7612308745566815	Lusc	TCGA Valid	NYU	1.0	1.2424242424242424	0.8888888888888888	0.027777777777777776	0.08333333333333333	0.0	0.95
1	50	0.05	0.8738513863149746	0.5992489019540189	0.8975659116591128	Luad	TCGA Valid	TCGA Test	0.8636363636363636	1.0454545454545454	0.8181818181818182	0.13636363636363635	0.045454545454545456	0.0	0.95
1	50	0.05	0.8738513863149746	0.5992489019540189	0.8975659116591128	Lusc	TCGA Valid	TCGA Test	0.9696969696969697	1.121212121212121	0.8484848484848485	0.030303030303030304	0.12121212121212122	0.0	0.95
1	50	0.05	0.8738513863149746	0.5992489019540189	0.8975659116591128	Luad	TCGA Valid	NYU	0.9761904761904762	1.0	0.9761904761904762	0.023809523809523808	0.0	0.0	0.95
1	50	0.05	0.8738513863149746	0.5992489019540189	0.8975659116591128	Lusc	TCGA Valid	NYU	0.9629629629629629	1.2222222222222223	0.9761904761904762	0.023809523809523808	0.0	0.0	0.95
1	51	0.05	0.8436182296073014	0.6928025890975108	0.8975659116591128	Luad	TCGA Valid	TCGA Test	0.8775510204081632	1.163265306122449	0.7142857142857143	0.12244897959183673	0.16326530612244897	0.0	0.95
1	51	0.05	0.8436182296073014	0.6928025890975108	0.8975659116591128	Lusc	TCGA Valid	TCGA Test	1.0	1.1702127659574468	0.8297872340425532	0.0	0.1702127659574468	0.0	0.95
1	51	0.05	0.8436182296073014	0.6928025890975108	0.8975659116591128	Luad	TCGA Valid	NYU	0.967741935483871	1.096774193548387	0.8709677419354839	0.03225806451612903	0.0967741935483871	0.0	0.95
1	51	0.05	0.8436182296073014	0.6928025890975108	0.8975659116591128	Lusc	TCGA Valid	NYU	1.0	1.1842105263157894	0.8709677419354839	0.03225806451612903	0.0967741935483871	0.0	0.95
1	52	0.05	0.889760764547219	0.6693687373090266	0.955397872756902	Luad	TCGA Valid	TCGA Test	0.8627450980392157	1.0784313725490196	0.7843137254901961	0.13725490196078433	0.0784313725490196	0.0	0.95
1	52	0.05	0.889760764547219	0.6693687373090266	0.955397872756902	Lusc	TCGA Valid	TCGA Test	1.0	1.391304347826087	0.6086956521739131	0.0	0.391304347826087	0.0	0.95
1	52	0.05	0.889760764547219	0.6693687373090266	0.955397872756902	Luad	TCGA Valid	NYU	1.0	1.09375	0.90625	0.0	0.09375	0.0	0.95
1	52	0.05	0.889760764547219	0.6693687373090266	0.955397872756902	Lusc	TCGA Valid	NYU	1.0	1.5675675675675675	0.90625	0.0	0.09375	0.0	0.95
1	53	0.05	0.8419212946229339	0.6479669879100549	0.8975659116591128	Luad	TCGA Valid	TCGA Test	0.926829268292683	1.0975609756097562	0.8292682926829268	0.07317073170731707	0.0975609756097561	0.0	0.95
1	53	0.05	0.8419212946229339	0.6479669879100549	0.8975659116591128	Lusc	TCGA Valid	TCGA Test	0.9803921568627451	1.1470588235294117	0.8333333333333334	0.0196078431372549	0.14705882352941177	0.0	0.95
1	53	0.05	0.8419212946229339	0.6479669879100549	0.8975659116591128	Luad	TCGA Valid	NYU	0.9444444444444444	1.0555555555555556	0.8888888888888888	0.05555555555555555	0.05555555555555555	0.0	0.95
1	53	0.05	0.8419212946229339	0.6479669879100549	0.8975659116591128	Lusc	TCGA Valid	NYU	0.9696969696969697	1.1818181818181819	0.8888888888888888	0.05555555555555555	0.05555555555555555	0.0	0.95
1	54	0.05	0.8083950902033255	0.6861301195599664	0.955397872756902	Luad	TCGA Valid	TCGA Test	0.9148936170212766	1.148936170212766	0.7659574468085106	0.0851063829787234	0.14893617021276595	0.0	0.95
1	54	0.05	0.8083950902033255	0.6861301195599664	0.955397872756902	Lusc	TCGA Valid	TCGA Test	0.9791666666666666	1.2291666666666667	0.75	0.020833333333333332	0.22916666666666666	0.0	0.95
1	54	0.05	0.8083950902033255	0.6861301195599664	0.955397872756902	Luad	TCGA Valid	NYU	0.9428571428571428	1.1142857142857143	0.8285714285714286	0.05714285714285714	0.11428571428571428	0.0	0.95
1	54	0.05	0.8083950902033255	0.6861301195599664	0.955397872756902	Lusc	TCGA Valid	NYU	1.0	1.1764705882352942	0.8285714285714286	0.05714285714285714	0.11428571428571428	0.0	0.95
1	55	0.05	0.8436182296073014	0.7291918706955551	0.955397872756902	Luad	TCGA Valid	TCGA Test	0.9024390243902439	1.1951219512195121	0.7073170731707317	0.0975609756097561	0.1951219512195122	0.0	0.95
1	55	0.05	0.8436182296073014	0.7291918706955551	0.955397872756902	Lusc	TCGA Valid	TCGA Test	0.9803921568627451	1.196078431372549	0.7843137254901961	0.0196078431372549	0.19607843137254902	0.0	0.95
1	55	0.05	0.8436182296073014	0.7291918706955551	0.955397872756902	Luad	TCGA Valid	NYU	0.9714285714285714	1.0857142857142856	0.8857142857142857	0.02857142857142857	0.08571428571428572	0.0	0.95
1	55	0.05	0.8436182296073014	0.7291918706955551	0.955397872756902	Lusc	TCGA Valid	NYU	0.9705882352941176	1.1764705882352942	0.8857142857142857	0.02857142857142857	0.08571428571428572	0.0	0.95
1	56	0.05	0.8436182296073014	0.7291918706955551	0.8975659116591128	Luad	TCGA Valid	TCGA Test	0.8775510204081632	1.183673469387755	0.6938775510204082	0.12244897959183673	0.1836734693877551	0.0	0.95
1	56	0.05	0.8436182296073014	0.7291918706955551	0.8975659116591128	Lusc	TCGA Valid	TCGA Test	0.9893617021276596	1.1595744680851063	0.8297872340425532	0.010638297872340425	0.1595744680851064	0.0	0.95
1	56	0.05	0.8436182296073014	0.7291918706955551	0.8975659116591128	Luad	TCGA Valid	NYU	1.0	1.0285714285714285	0.9714285714285714	0.0	0.02857142857142857	0.0	0.95
1	56	0.05	0.8436182296073014	0.7291918706955551	0.8975659116591128	Lusc	TCGA Valid	NYU	1.0	1.2058823529411764	0.9714285714285714	0.0	0.02857142857142857	0.0	0.95
1	57	0.05	0.889760764547219	0.7291918706955551	0.7612308745566815	Luad	TCGA Valid	TCGA Test	0.9411764705882353	1.196078431372549	0.7450980392156863	0.058823529411764705	0.19607843137254902	0.0	0.95
1	57	0.05	0.889760764547219	0.7291918706955551	0.7612308745566815	Lusc	TCGA Valid	TCGA Test	1.0	1.358695652173913	0.6413043478260869	0.0	0.358695652173913	0.0	0.95
1	57	0.05	0.889760764547219	0.7291918706955551	0.7612308745566815	Luad	TCGA Valid	NYU	0.9487179487179487	1.0256410256410255	0.9230769230769231	0.05128205128205128	0.02564102564102564	0.0	0.95
1	57	0.05	0.889760764547219	0.7291918706955551	0.7612308745566815	Lusc	TCGA Valid	NYU	1.0	1.6	0.9230769230769231	0.05128205128205128	0.02564102564102564	0.0	0.95
1	58	0.05	0.6942864319164859	0.7565168370922851	0.8975659116591128	Luad	TCGA Valid	TCGA Test	0.9130434782608695	1.2608695652173914	0.6521739130434783	0.08695652173913043	0.2608695652173913	0.0	0.95
1	58	0.05	0.6942864319164859	0.7565168370922851	0.8975659116591128	Lusc	TCGA Valid	TCGA Test	0.9690721649484536	1.134020618556701	0.8350515463917526	0.030927835051546393	0.13402061855670103	0.0	0.95
1	58	0.05	0.6942864319164859	0.7565168370922851	0.8975659116591128	Luad	TCGA Valid	NYU	0.9743589743589743	1.0769230769230769	0.8974358974358975	0.02564102564102564	0.07692307692307693	0.0	0.95
1	58	0.05	0.6942864319164859	0.7565168370922851	0.8975659116591128	Lusc	TCGA Valid	NYU	0.9666666666666667	1.3333333333333333	0.8974358974358975	0.02564102564102564	0.07692307692307693	0.0	0.95
1	59	0.05	0.889760764547219	0.6076406860947581	0.8963062167119903	Luad	TCGA Valid	TCGA Test	0.875	1.1041666666666667	0.7708333333333334	0.125	0.10416666666666667	0.0	0.95
1	59	0.05	0.889760764547219	0.6076406860947581	0.8963062167119903	Lusc	TCGA Valid	TCGA Test	0.968421052631579	1.1157894736842104	0.8526315789473684	0.031578947368421054	0.11578947368421053	0.0	0.95
1	59	0.05	0.889760764547219	0.6076406860947581	0.8963062167119903	Luad	TCGA Valid	NYU	0.9736842105263158	1.0	0.9736842105263158	0.02631578947368421	0.0	0.0	0.95
1	59	0.05	0.889760764547219	0.6076406860947581	0.8963062167119903	Lusc	TCGA Valid	NYU	1.0	1.1290322580645162	0.9736842105263158	0.02631578947368421	0.0	0.0	0.95
1	60	0.05	0.8436182296073014	0.6479669879100549	0.8975659116591128	Luad	TCGA Valid	TCGA Test	0.8367346938775511	1.1020408163265305	0.7346938775510204	0.16326530612244897	0.10204081632653061	0.0	0.95
1	60	0.05	0.8436182296073014	0.6479669879100549	0.8975659116591128	Lusc	TCGA Valid	TCGA Test	0.9893617021276596	1.202127659574468	0.7872340425531915	0.010638297872340425	0.20212765957446807	0.0	0.95
1	60	0.05	0.8436182296073014	0.6479669879100549	0.8975659116591128	Luad	TCGA Valid	NYU	0.9714285714285714	1.0	0.9714285714285714	0.02857142857142857	0.0	0.0	0.95
1	60	0.05	0.8436182296073014	0.6479669879100549	0.8975659116591128	Lusc	TCGA Valid	NYU	1.0	1.2941176470588236	0.9714285714285714	0.02857142857142857	0.0	0.0	0.95
1	61	0.05	0.8744997622803594	0.6076406860947581	0.955397872756902	Luad	TCGA Valid	TCGA Test	0.8723404255319149	1.1063829787234043	0.7659574468085106	0.1276595744680851	0.10638297872340426	0.0	0.95
1	61	0.05	0.8744997622803594	0.6076406860947581	0.955397872756902	Lusc	TCGA Valid	TCGA Test	1.0	1.3854166666666667	0.6145833333333334	0.0	0.3854166666666667	0.0	0.95
1	61	0.05	0.8744997622803594	0.6076406860947581	0.955397872756902	Luad	TCGA Valid	NYU	0.9705882352941176	1.0294117647058822	0.9411764705882353	0.029411764705882353	0.029411764705882353	0.0	0.95
1	61	0.05	0.8744997622803594	0.6076406860947581	0.955397872756902	Lusc	TCGA Valid	NYU	1.0	1.542857142857143	0.9411764705882353	0.029411764705882353	0.029411764705882353	0.0	0.95
1	62	0.05	0.8419212946229339	0.7291918706955551	0.8975659116591128	Luad	TCGA Valid	TCGA Test	0.8571428571428571	1.163265306122449	0.6938775510204082	0.14285714285714285	0.16326530612244897	0.0	0.95
1	62	0.05	0.8419212946229339	0.7291918706955551	0.8975659116591128	Lusc	TCGA Valid	TCGA Test	0.9893617021276596	1.1914893617021276	0.7978723404255319	0.010638297872340425	0.19148936170212766	0.0	0.95
1	62	0.05	0.8419212946229339	0.7291918706955551	0.8975659116591128	Luad	TCGA Valid	NYU	0.972972972972973	1.054054054054054	0.918918918918919	0.02702702702702703	0.05405405405405406	0.0	0.95
1	62	0.05	0.8419212946229339	0.7291918706955551	0.8975659116591128	Lusc	TCGA Valid	NYU	1.0	1.28125	0.918918918918919	0.02702702702702703	0.05405405405405406	0.0	0.95
1	63	0.05	0.8744997622803594	0.7291918706955551	0.955397872756902	Luad	TCGA Valid	TCGA Test	0.8571428571428571	1.1964285714285714	0.6607142857142857	0.14285714285714285	0.19642857142857142	0.0	0.95
1	63	0.05	0.8744997622803594	0.7291918706955551	0.955397872756902	Lusc	TCGA Valid	TCGA Test	1.0	1.4022988505747127	0.5977011494252874	0.0	0.40229885057471265	0.0	0.95
1	63	0.05	0.8744997622803594	0.7291918706955551	0.955397872756902	Luad	TCGA Valid	NYU	0.9714285714285714	1.0857142857142856	0.8857142857142857	0.02857142857142857	0.08571428571428572	0.0	0.95
1	63	0.05	0.8744997622803594	0.7291918706955551	0.955397872756902	Lusc	TCGA Valid	NYU	1.0	1.5294117647058822	0.8857142857142857	0.02857142857142857	0.08571428571428572	0.0	0.95
1	64	0.05	0.9001192497800488	0.5671543567647649	0.8975659116591128	Luad	TCGA Valid	TCGA Test	0.8235294117647058	1.0784313725490196	0.7450980392156863	0.17647058823529413	0.0784313725490196	0.0	0.95
1	64	0.05	0.9001192497800488	0.5671543567647649	0.8975659116591128	Lusc	TCGA Valid	TCGA Test	0.9891304347826086	1.173913043478261	0.8152173913043478	0.010869565217391304	0.17391304347826086	0.0	0.95
1	64	0.05	0.9001192497800488	0.5671543567647649	0.8975659116591128	Luad	TCGA Valid	NYU	1.0	1.0	1.0	0.0	0.0	0.0	0.95
1	64	0.05	0.9001192497800488	0.5671543567647649	0.8975659116591128	Lusc	TCGA Valid	NYU	0.9696969696969697	1.2121212121212122	1.0	0.0	0.0	0.0	0.95
1	65	0.05	0.8083950902033255	0.7565168370922851	0.7982304542794488	Luad	TCGA Valid	TCGA Test	0.9583333333333334	1.1875	0.7708333333333334	0.041666666666666664	0.1875	0.0	0.95
1	65	0.05	0.8083950902033255	0.7565168370922851	0.7982304542794488	Lusc	TCGA Valid	TCGA Test	0.9789473684210527	1.0842105263157895	0.8947368421052632	0.021052631578947368	0.08421052631578947	0.0	0.95
1	65	0.05	0.8083950902033255	0.7565168370922851	0.7982304542794488	Luad	TCGA Valid	NYU	0.975	1.1	0.875	0.025	0.1	0.0	0.95
1	65	0.05	0.8083950902033255	0.7565168370922851	0.7982304542794488	Lusc	TCGA Valid	NYU	1.0	1.0344827586206897	0.875	0.025	0.1	0.0	0.95
1	66	0.05	0.781665263914001	0.6928025890975108	0.7366011071056782	Luad	TCGA Valid	TCGA Test	0.9423076923076923	1.1923076923076923	0.75	0.057692307692307696	0.19230769230769232	0.0	0.95
1	66	0.05	0.781665263914001	0.6928025890975108	0.7366011071056782	Lusc	TCGA Valid	TCGA Test	1.0	1.1538461538461537	0.8461538461538461	0.0	0.15384615384615385	0.0	0.95
1	66	0.05	0.781665263914001	0.6928025890975108	0.7366011071056782	Luad	TCGA Valid	NYU	0.975609756097561	1.0975609756097562	0.8780487804878049	0.024390243902439025	0.0975609756097561	0.0	0.95
1	66	0.05	0.781665263914001	0.6928025890975108	0.7366011071056782	Lusc	TCGA Valid	NYU	0.9642857142857143	1.1428571428571428	0.8780487804878049	0.024390243902439025	0.0975609756097561	0.0	0.95
1	67	0.05	0.7742129773850337	0.6928025890975108	0.8975659116591128	Luad	TCGA Valid	TCGA Test	0.9347826086956522	1.1304347826086956	0.8043478260869565	0.06521739130434782	0.13043478260869565	0.0	0.95
1	67	0.05	0.7742129773850337	0.6928025890975108	0.8975659116591128	Lusc	TCGA Valid	TCGA Test	0.9896907216494846	1.1546391752577319	0.8350515463917526	0.010309278350515464	0.15463917525773196	0.0	0.95
1	67	0.05	0.7742129773850337	0.6928025890975108	0.8975659116591128	Luad	TCGA Valid	NYU	0.95	1.075	0.875	0.05	0.075	0.0	0.95
1	67	0.05	0.7742129773850337	0.6928025890975108	0.8975659116591128	Lusc	TCGA Valid	NYU	1.0	1.1724137931034482	0.875	0.05	0.075	0.0	0.95
1	68	0.05	0.7593939056914846	0.6861301195599664	0.8963062167119903	Luad	TCGA Valid	TCGA Test	0.8333333333333334	1.1111111111111112	0.7222222222222222	0.16666666666666666	0.1111111111111111	0.0	0.95
1	68	0.05	0.7593939056914846	0.6861301195599664	0.8963062167119903	Lusc	TCGA Valid	TCGA Test	0.9906542056074766	1.1682242990654206	0.822429906542056	0.009345794392523364	0.16822429906542055	0.0	0.95
1	68	0.05	0.7593939056914846	0.6861301195599664	0.8963062167119903	Luad	TCGA Valid	NYU	0.9428571428571428	1.0571428571428572	0.8857142857142857	0.05714285714285714	0.05714285714285714	0.0	0.95
1	68	0.05	0.7593939056914846	0.6861301195599664	0.8963062167119903	Lusc	TCGA Valid	NYU	1.0	1.1176470588235294	0.8857142857142857	0.05714285714285714	0.05714285714285714	0.0	0.95
1	69	0.05	0.8281745843703258	0.7565168370922851	0.8390386910586498	Luad	TCGA Valid	TCGA Test	0.9148936170212766	1.2553191489361701	0.6595744680851063	0.0851063829787234	0.2553191489361702	0.0	0.95
1	69	0.05	0.8281745843703258	0.7565168370922851	0.8390386910586498	Lusc	TCGA Valid	TCGA Test	0.9791666666666666	1.1666666666666667	0.8125	0.020833333333333332	0.16666666666666666	0.0	0.95
1	69	0.05	0.8281745843703258	0.7565168370922851	0.8390386910586498	Luad	TCGA Valid	NYU	0.9743589743589743	1.1282051282051282	0.8461538461538461	0.02564102564102564	0.1282051282051282	0.0	0.95
1	69	0.05	0.8281745843703258	0.7565168370922851	0.8390386910586498	Lusc	TCGA Valid	NYU	1.0	1.1666666666666667	0.8461538461538461	0.02564102564102564	0.1282051282051282	0.0	0.95
1	70	0.05	0.6942864319164859	0.6861301195599664	0.8963062167119903	Luad	TCGA Valid	TCGA Test	0.9019607843137255	1.196078431372549	0.7058823529411765	0.09803921568627451	0.19607843137254902	0.0	0.95
1	70	0.05	0.6942864319164859	0.6861301195599664	0.8963062167119903	Lusc	TCGA Valid	TCGA Test	0.9456521739130435	1.0217391304347827	0.9239130434782609	0.05434782608695652	0.021739130434782608	0.0	0.95
1	70	0.05	0.6942864319164859	0.6861301195599664	0.8963062167119903	Luad	TCGA Valid	NYU	0.9333333333333333	1.0666666666666667	0.8666666666666667	0.06666666666666667	0.06666666666666667	0.0	0.95
1	70	0.05	0.6942864319164859	0.6861301195599664	0.8963062167119903	Lusc	TCGA Valid	NYU	0.9230769230769231	1.0	0.8666666666666667	0.06666666666666667	0.06666666666666667	0.0	0.95
1	71	0.05	0.8744997622803594	0.7291918706955551	0.9652514220318826	Luad	TCGA Valid	TCGA Test	0.9523809523809523	1.1428571428571428	0.8095238095238095	0.047619047619047616	0.14285714285714285	0.0	0.95
1	71	0.05	0.8744997622803594	0.7291918706955551	0.9652514220318826	Lusc	TCGA Valid	TCGA Test	0.9900990099009901	1.0792079207920793	0.9108910891089109	0.009900990099009901	0.07920792079207921	0.0	0.95
1	71	0.05	0.8744997622803594	0.7291918706955551	0.9652514220318826	Luad	TCGA Valid	NYU	1.0	1.0285714285714285	0.9714285714285714	0.0	0.02857142857142857	0.0	0.95
1	71	0.05	0.8744997622803594	0.7291918706955551	0.9652514220318826	Lusc	TCGA Valid	NYU	0.9705882352941176	1.1470588235294117	0.9714285714285714	0.0	0.02857142857142857	0.0	0.95
1	72	0.05	0.8419212946229339	0.7565168370922851	0.8390386910586498	Luad	TCGA Valid	TCGA Test	0.926829268292683	1.170731707317073	0.7560975609756098	0.07317073170731707	0.17073170731707318	0.0	0.95
1	72	0.05	0.8419212946229339	0.7565168370922851	0.8390386910586498	Lusc	TCGA Valid	TCGA Test	0.9803921568627451	1.1176470588235294	0.8627450980392157	0.0196078431372549	0.11764705882352941	0.0	0.95
1	72	0.05	0.8419212946229339	0.7565168370922851	0.8390386910586498	Luad	TCGA Valid	NYU	0.9354838709677419	1.1612903225806452	0.7741935483870968	0.06451612903225806	0.16129032258064516	0.0	0.95
1	72	0.05	0.8419212946229339	0.7565168370922851	0.8390386910586498	Lusc	TCGA Valid	NYU	0.9736842105263158	1.0526315789473684	0.7741935483870968	0.06451612903225806	0.16129032258064516	0.0	0.95
1	73	0.05	0.8436182296073014	0.6928025890975108	0.955397872756902	Luad	TCGA Valid	TCGA Test	0.9	1.14	0.76	0.1	0.14	0.0	0.95
1	73	0.05	0.8436182296073014	0.6928025890975108	0.955397872756902	Lusc	TCGA Valid	TCGA Test	1.0	1.3548387096774193	0.6451612903225806	0.0	0.3548387096774194	0.0	0.95
1	73	0.05	0.8436182296073014	0.6928025890975108	0.955397872756902	Luad	TCGA Valid	NYU	0.9411764705882353	1.0294117647058822	0.9117647058823529	0.058823529411764705	0.029411764705882353	0.0	0.95
1	73	0.05	0.8436182296073014	0.6928025890975108	0.955397872756902	Lusc	TCGA Valid	NYU	1.0	1.5142857142857142	0.9117647058823529	0.058823529411764705	0.029411764705882353	0.0	0.95
1	74	0.05	0.8419212946229339	0.6928025890975108	0.8390386910586498	Luad	TCGA Valid	TCGA Test	0.9090909090909091	1.2045454545454546	0.7045454545454546	0.09090909090909091	0.20454545454545456	0.0	0.95
1	74	0.05	0.8419212946229339	0.6928025890975108	0.8390386910586498	Lusc	TCGA Valid	TCGA Test	0.9797979797979798	1.1616161616161615	0.8181818181818182	0.020202020202020204	0.16161616161616163	0.0	0.95
1	74	0.05	0.8419212946229339	0.6928025890975108	0.8390386910586498	Luad	TCGA Valid	NYU	0.9736842105263158	1.0789473684210527	0.8947368421052632	0.02631578947368421	0.07894736842105263	0.0	0.95
1	74	0.05	0.8419212946229339	0.6928025890975108	0.8390386910586498	Lusc	TCGA Valid	NYU	1.0	1.1290322580645162	0.8947368421052632	0.02631578947368421	0.07894736842105263	0.0	0.95
1	75	0.05	0.8744997622803594	0.6861301195599664	0.8975659116591128	Luad	TCGA Valid	TCGA Test	0.9047619047619048	1.1904761904761905	0.7142857142857143	0.09523809523809523	0.19047619047619047	0.0	0.95
1	75	0.05	0.8744997622803594	0.6861301195599664	0.8975659116591128	Lusc	TCGA Valid	TCGA Test	0.9207920792079208	1.0	0.9207920792079208	0.07920792079207921	0.0	0.0	0.95
1	75	0.05	0.8744997622803594	0.6861301195599664	0.8975659116591128	Luad	TCGA Valid	NYU	0.9428571428571428	1.0857142857142856	0.8571428571428571	0.05714285714285714	0.08571428571428572	0.0	0.95
1	75	0.05	0.8744997622803594	0.6861301195599664	0.8975659116591128	Lusc	TCGA Valid	NYU	0.9411764705882353	1.0	0.8571428571428571	0.05714285714285714	0.08571428571428572	0.0	0.95
1	76	0.05	0.8419212946229339	0.7291918706955551	0.8390386910586498	Luad	TCGA Valid	TCGA Test	0.9318181818181818	1.2272727272727273	0.7045454545454546	0.06818181818181818	0.22727272727272727	0.0	0.95
1	76	0.05	0.8419212946229339	0.7291918706955551	0.8390386910586498	Lusc	TCGA Valid	TCGA Test	0.98989898989899	1.1818181818181819	0.8080808080808081	0.010101010101010102	0.18181818181818182	0.0	0.95
1	76	0.05	0.8419212946229339	0.7291918706955551	0.8390386910586498	Luad	TCGA Valid	NYU	1.0	1.0666666666666667	0.9333333333333333	0.0	0.06666666666666667	0.0	0.95
1	76	0.05	0.8419212946229339	0.7291918706955551	0.8390386910586498	Lusc	TCGA Valid	NYU	1.0	1.2307692307692308	0.9333333333333333	0.0	0.06666666666666667	0.0	0.95
1	77	0.05	0.8436182296073014	0.6928025890975108	0.8975659116591128	Luad	TCGA Valid	TCGA Test	0.9090909090909091	1.1136363636363635	0.7954545454545454	0.09090909090909091	0.11363636363636363	0.0	0.95
1	77	0.05	0.8436182296073014	0.6928025890975108	0.8975659116591128	Lusc	TCGA Valid	TCGA Test	0.9696969696969697	1.1111111111111112	0.8585858585858586	0.030303030303030304	0.1111111111111111	0.0	0.95
1	77	0.05	0.8436182296073014	0.6928025890975108	0.8975659116591128	Luad	TCGA Valid	NYU	0.9736842105263158	1.105263157894737	0.868421052631579	0.02631578947368421	0.10526315789473684	0.0	0.95
1	77	0.05	0.8436182296073014	0.6928025890975108	0.8975659116591128	Lusc	TCGA Valid	NYU	0.967741935483871	1.064516129032258	0.868421052631579	0.02631578947368421	0.10526315789473684	0.0	0.95
1	78	0.05	0.6278355591215903	0.6693687373090266	0.8390386910586498	Luad	TCGA Valid	TCGA Test	0.92	1.14	0.78	0.08	0.14	0.0	0.95
1	78	0.05	0.6278355591215903	0.6693687373090266	0.8390386910586498	Lusc	TCGA Valid	TCGA Test	1.0	1.4086021505376345	0.5913978494623656	0.0	0.40860215053763443	0.0	0.95
1	78	0.05	0.6278355591215903	0.6693687373090266	0.8390386910586498	Luad	TCGA Valid	NYU	0.975	1.125	0.85	0.025	0.125	0.0	0.95
1	78	0.05	0.6278355591215903	0.6693687373090266	0.8390386910586498	Lusc	TCGA Valid	NYU	1.0	1.5172413793103448	0.85	0.025	0.125	0.0	0.95
1	79	0.05	0.8738513863149746	0.7291918706955551	0.9652514220318826	Luad	TCGA Valid	TCGA Test	0.9512195121951219	1.1951219512195121	0.7560975609756098	0.04878048780487805	0.1951219512195122	0.0	0.95
1	79	0.05	0.8738513863149746	0.7291918706955551	0.9652514220318826	Lusc	TCGA Valid	TCGA Test	0.9705882352941176	1.1666666666666667	0.803921568627451	0.029411764705882353	0.16666666666666666	0.0	0.95
1	79	0.05	0.8738513863149746	0.7291918706955551	0.9652514220318826	Luad	TCGA Valid	NYU	0.975609756097561	1.0731707317073171	0.9024390243902439	0.024390243902439025	0.07317073170731707	0.0	0.95
1	79	0.05	0.8738513863149746	0.7291918706955551	0.9652514220318826	Lusc	TCGA Valid	NYU	0.9642857142857143	1.2142857142857142	0.9024390243902439	0.024390243902439025	0.07317073170731707	0.0	0.95
1	80	0.05	0.8419212946229339	0.7565168370922851	0.7982304542794488	Luad	TCGA Valid	TCGA Test	0.92	1.2	0.72	0.08	0.2	0.0	0.95
1	80	0.05	0.8419212946229339	0.7565168370922851	0.7982304542794488	Lusc	TCGA Valid	TCGA Test	1.0	1.1612903225806452	0.8387096774193549	0.0	0.16129032258064516	0.0	0.95
1	80	0.05	0.8419212946229339	0.7565168370922851	0.7982304542794488	Luad	TCGA Valid	NYU	1.0	1.0930232558139534	0.9069767441860465	0.0	0.09302325581395349	0.0	0.95
1	80	0.05	0.8419212946229339	0.7565168370922851	0.7982304542794488	Lusc	TCGA Valid	NYU	1.0	1.2692307692307692	0.9069767441860465	0.0	0.09302325581395349	0.0	0.95
1	81	0.05	0.7243608768249006	0.7565168370922851	0.8975659116591128	Luad	TCGA Valid	TCGA Test	0.9523809523809523	1.1666666666666667	0.7857142857142857	0.047619047619047616	0.16666666666666666	0.0	0.95
1	81	0.05	0.7243608768249006	0.7565168370922851	0.8975659116591128	Lusc	TCGA Valid	TCGA Test	1.0	1.3564356435643565	0.6435643564356436	0.0	0.3564356435643564	0.0	0.95
1	81	0.05	0.7243608768249006	0.7565168370922851	0.8975659116591128	Luad	TCGA Valid	NYU	1.0	1.0588235294117647	0.9411764705882353	0.0	0.058823529411764705	0.0	0.95
1	81	0.05	0.7243608768249006	0.7565168370922851	0.8975659116591128	Lusc	TCGA Valid	NYU	1.0	1.5142857142857142	0.9411764705882353	0.0	0.058823529411764705	0.0	0.95
1	82	0.05	0.781665263914001	0.6488253085944022	0.7366011071056782	Luad	TCGA Valid	TCGA Test	0.95	1.125	0.825	0.05	0.125	0.0	0.95
1	82	0.05	0.781665263914001	0.6488253085944022	0.7366011071056782	Lusc	TCGA Valid	TCGA Test	1.0	1.3689320388349515	0.6310679611650486	0.0	0.36893203883495146	0.0	0.95
1	82	0.05	0.781665263914001	0.6488253085944022	0.7366011071056782	Luad	TCGA Valid	NYU	0.9375	1.0	0.9375	0.0625	0.0	0.0	0.95
1	82	0.05	0.781665263914001	0.6488253085944022	0.7366011071056782	Lusc	TCGA Valid	NYU	1.0	1.5135135135135136	0.9375	0.0625	0.0	0.0	0.95
1	83	0.05	0.8436182296073014	0.7291918706955551	0.8975659116591128	Luad	TCGA Valid	TCGA Test	0.8809523809523809	1.1666666666666667	0.7142857142857143	0.11904761904761904	0.16666666666666666	0.0	0.95
1	83	0.05	0.8436182296073014	0.7291918706955551	0.8975659116591128	Lusc	TCGA Valid	TCGA Test	0.9900990099009901	1.0891089108910892	0.900990099009901	0.009900990099009901	0.0891089108910891	0.0	0.95
1	83	0.05	0.8436182296073014	0.7291918706955551	0.8975659116591128	Luad	TCGA Valid	NYU	0.9736842105263158	1.0789473684210527	0.8947368421052632	0.02631578947368421	0.07894736842105263	0.0	0.95
1	83	0.05	0.8436182296073014	0.7291918706955551	0.8975659116591128	Lusc	TCGA Valid	NYU	1.0	1.0	0.8947368421052632	0.02631578947368421	0.07894736842105263	0.0	0.95
1	84	0.05	0.7079733008450839	0.7565168370922851	0.955397872756902	Luad	TCGA Valid	TCGA Test	0.8888888888888888	1.1555555555555554	0.7333333333333333	0.1111111111111111	0.15555555555555556	0.0	0.95
1	84	0.05	0.7079733008450839	0.7565168370922851	0.955397872756902	Lusc	TCGA Valid	TCGA Test	0.9795918367346939	1.163265306122449	0.8163265306122449	0.02040816326530612	0.16326530612244897	0.0	0.95
1	84	0.05	0.7079733008450839	0.7565168370922851	0.955397872756902	Luad	TCGA Valid	NYU	0.9714285714285714	1.0857142857142856	0.8857142857142857	0.02857142857142857	0.08571428571428572	0.0	0.95
1	84	0.05	0.7079733008450839	0.7565168370922851	0.955397872756902	Lusc	TCGA Valid	NYU	1.0	1.088235294117647	0.8857142857142857	0.02857142857142857	0.08571428571428572	0.0	0.95
1	85	0.05	0.5764883800778138	0.7565168370922851	0.9652514220318826	Luad	TCGA Valid	TCGA Test	0.8181818181818182	1.1363636363636365	0.6818181818181818	0.18181818181818182	0.13636363636363635	0.0	0.95
1	85	0.05	0.5764883800778138	0.7565168370922851	0.9652514220318826	Lusc	TCGA Valid	TCGA Test	0.9696969696969697	1.0606060606060606	0.9090909090909091	0.030303030303030304	0.06060606060606061	0.0	0.95
1	85	0.05	0.5764883800778138	0.7565168370922851	0.9652514220318826	Luad	TCGA Valid	NYU	0.9523809523809523	1.0952380952380953	0.8571428571428571	0.047619047619047616	0.09523809523809523	0.0	0.95
1	85	0.05	0.5764883800778138	0.7565168370922851	0.9652514220318826	Lusc	TCGA Valid	NYU	0.9259259259259259	1.0740740740740742	0.8571428571428571	0.047619047619047616	0.09523809523809523	0.0	0.95
1	86	0.05	0.8436182296073014	0.5992489019540189	0.8975659116591128	Luad	TCGA Valid	TCGA Test	0.8604651162790697	1.1162790697674418	0.7441860465116279	0.13953488372093023	0.11627906976744186	0.0	0.95
1	86	0.05	0.8436182296073014	0.5992489019540189	0.8975659116591128	Lusc	TCGA Valid	TCGA Test	1.0	1.34	0.66	0.0	0.34	0.0	0.95
1	86	0.05	0.8436182296073014	0.5992489019540189	0.8975659116591128	Luad	TCGA Valid	NYU	0.9459459459459459	1.0	0.9459459459459459	0.05405405405405406	0.0	0.0	0.95
1	86	0.05	0.8436182296073014	0.5992489019540189	0.8975659116591128	Lusc	TCGA Valid	NYU	1.0	1.625	0.9459459459459459	0.05405405405405406	0.0	0.0	0.95
1	87	0.05	0.8744997622803594	0.6479669879100549	0.7612308745566815	Luad	TCGA Valid	TCGA Test	0.9183673469387755	1.1020408163265305	0.8163265306122449	0.08163265306122448	0.10204081632653061	0.0	0.95
1	87	0.05	0.8744997622803594	0.6479669879100549	0.7612308745566815	Lusc	TCGA Valid	TCGA Test	0.9787234042553191	1.1808510638297873	0.7978723404255319	0.02127659574468085	0.18085106382978725	0.0	0.95
1	87	0.05	0.8744997622803594	0.6479669879100549	0.7612308745566815	Luad	TCGA Valid	NYU	0.9705882352941176	1.0294117647058822	0.9411764705882353	0.029411764705882353	0.029411764705882353	0.0	0.95
1	87	0.05	0.8744997622803594	0.6479669879100549	0.7612308745566815	Lusc	TCGA Valid	NYU	0.9714285714285714	1.1714285714285715	0.9411764705882353	0.029411764705882353	0.029411764705882353	0.0	0.95
1	88	0.05	0.8281745843703258	0.7291918706955551	0.955397872756902	Luad	TCGA Valid	TCGA Test	0.8636363636363636	1.1363636363636365	0.7272727272727273	0.13636363636363635	0.13636363636363635	0.0	0.95
1	88	0.05	0.8281745843703258	0.7291918706955551	0.955397872756902	Lusc	TCGA Valid	TCGA Test	0.9797979797979798	1.1717171717171717	0.8080808080808081	0.020202020202020204	0.1717171717171717	0.0	0.95
1	88	0.05	0.8281745843703258	0.7291918706955551	0.955397872756902	Luad	TCGA Valid	NYU	0.96875	1.03125	0.9375	0.03125	0.03125	0.0	0.95
1	88	0.05	0.8281745843703258	0.7291918706955551	0.955397872756902	Lusc	TCGA Valid	NYU	1.0	1.1891891891891893	0.9375	0.03125	0.03125	0.0	0.95
1	89	0.05	0.7742129773850337	0.7565168370922851	0.9652514220318826	Luad	TCGA Valid	TCGA Test	0.8636363636363636	1.2045454545454546	0.6590909090909091	0.13636363636363635	0.20454545454545456	0.0	0.95
1	89	0.05	0.7742129773850337	0.7565168370922851	0.9652514220318826	Lusc	TCGA Valid	TCGA Test	1.0	1.3838383838383839	0.6161616161616161	0.0	0.3838383838383838	0.0	0.95
1	89	0.05	0.7742129773850337	0.7565168370922851	0.9652514220318826	Luad	TCGA Valid	NYU	1.0	1.1081081081081081	0.8918918918918919	0.0	0.10810810810810811	0.0	0.95
1	89	0.05	0.7742129773850337	0.7565168370922851	0.9652514220318826	Lusc	TCGA Valid	NYU	1.0	1.40625	0.8918918918918919	0.0	0.10810810810810811	0.0	0.95
1	90	0.05	0.7742129773850337	0.6861301195599664	0.955397872756902	Luad	TCGA Valid	TCGA Test	0.8695652173913043	1.1956521739130435	0.6739130434782609	0.13043478260869565	0.1956521739130435	0.0	0.95
1	90	0.05	0.7742129773850337	0.6861301195599664	0.955397872756902	Lusc	TCGA Valid	TCGA Test	0.979381443298969	1.1237113402061856	0.8556701030927835	0.020618556701030927	0.12371134020618557	0.0	0.95
1	90	0.05	0.7742129773850337	0.6861301195599664	0.955397872756902	Luad	TCGA Valid	NYU	0.9705882352941176	1.088235294117647	0.8823529411764706	0.029411764705882353	0.08823529411764706	0.0	0.95
1	90	0.05	0.7742129773850337	0.6861301195599664	0.955397872756902	Lusc	TCGA Valid	NYU	0.9714285714285714	1.0	0.8823529411764706	0.029411764705882353	0.08823529411764706	0.0	0.95
1	91	0.05	0.8083950902033255	0.7565168370922851	0.955397872756902	Luad	TCGA Valid	TCGA Test	0.9285714285714286	1.2142857142857142	0.7142857142857143	0.07142857142857142	0.21428571428571427	0.0	0.95
1	91	0.05	0.8083950902033255	0.7565168370922851	0.955397872756902	Lusc	TCGA Valid	TCGA Test	1.0	1.1386138613861385	0.8613861386138614	0.0	0.13861386138613863	0.0	0.95
1	91	0.05	0.8083950902033255	0.7565168370922851	0.955397872756902	Luad	TCGA Valid	NYU	0.972972972972973	1.0810810810810811	0.8918918918918919	0.02702702702702703	0.08108108108108109	0.0	0.95
1	91	0.05	0.8083950902033255	0.7565168370922851	0.955397872756902	Lusc	TCGA Valid	NYU	1.0	1.21875	0.8918918918918919	0.02702702702702703	0.08108108108108109	0.0	0.95
1	92	0.05	0.8436182296073014	0.6861301195599664	0.9652514220318826	Luad	TCGA Valid	TCGA Test	0.8666666666666667	1.1333333333333333	0.7333333333333333	0.13333333333333333	0.13333333333333333	0.0	0.95
1	92	0.05	0.8436182296073014	0.6861301195599664	0.9652514220318826	Lusc	TCGA Valid	TCGA Test	1.0	1.3571428571428572	0.6428571428571429	0.0	0.35714285714285715	0.0	0.95
1	92	0.05	0.8436182296073014	0.6861301195599664	0.9652514220318826	Luad	TCGA Valid	NYU	1.0	1.1111111111111112	0.8888888888888888	0.0	0.1111111111111111	0.0	0.95
1	92	0.05	0.8436182296073014	0.6861301195599664	0.9652514220318826	Lusc	TCGA Valid	NYU	1.0	1.4848484848484849	0.8888888888888888	0.0	0.1111111111111111	0.0	0.95
1	93	0.05	0.8419212946229339	0.7565168370922851	0.9652514220318826	Luad	TCGA Valid	TCGA Test	0.8372093023255814	1.2325581395348837	0.6046511627906976	0.16279069767441862	0.23255813953488372	0.0	0.95
1	93	0.05	0.8419212946229339	0.7565168370922851	0.9652514220318826	Lusc	TCGA Valid	TCGA Test	0.99	1.15	0.84	0.01	0.15	0.0	0.95
1	93	0.05	0.8419212946229339	0.7565168370922851	0.9652514220318826	Luad	TCGA Valid	NYU	0.9722222222222222	1.0555555555555556	0.9166666666666666	0.027777777777777776	0.05555555555555555	0.0	0.95
1	93	0.05	0.8419212946229339	0.7565168370922851	0.9652514220318826	Lusc	TCGA Valid	NYU	1.0	1.1818181818181819	0.9166666666666666	0.027777777777777776	0.05555555555555555	0.0	0.95
1	94	0.05	0.7243608768249006	0.6861301195599664	0.9652514220318826	Luad	TCGA Valid	TCGA Test	0.8723404255319149	1.127659574468085	0.7446808510638298	0.1276595744680851	0.1276595744680851	0.0	0.95
1	94	0.05	0.7243608768249006	0.6861301195599664	0.9652514220318826	Lusc	TCGA Valid	TCGA Test	1.0	1.4166666666666667	0.5833333333333334	0.0	0.4166666666666667	0.0	0.95
1	94	0.05	0.7243608768249006	0.6861301195599664	0.9652514220318826	Luad	TCGA Valid	NYU	1.0	1.0731707317073171	0.926829268292683	0.0	0.07317073170731707	0.0	0.95
1	94	0.05	0.7243608768249006	0.6861301195599664	0.9652514220318826	Lusc	TCGA Valid	NYU	1.0	1.4285714285714286	0.926829268292683	0.0	0.07317073170731707	0.0	0.95
1	95	0.05	0.8744997622803594	0.7565168370922851	0.9652514220318826	Luad	TCGA Valid	TCGA Test	0.9	1.3	0.6	0.1	0.3	0.0	0.95
1	95	0.05	0.8744997622803594	0.7565168370922851	0.9652514220318826	Lusc	TCGA Valid	TCGA Test	1.0	1.3883495145631068	0.6116504854368932	0.0	0.3883495145631068	0.0	0.95
1	95	0.05	0.8744997622803594	0.7565168370922851	0.9652514220318826	Luad	TCGA Valid	NYU	0.9655172413793104	1.0	0.9655172413793104	0.034482758620689655	0.0	0.0	0.95
1	95	0.05	0.8744997622803594	0.7565168370922851	0.9652514220318826	Lusc	TCGA Valid	NYU	1.0	1.525	0.9655172413793104	0.034482758620689655	0.0	0.0	0.95
1	96	0.05	0.6942864319164859	0.7291918706955551	0.9652514220318826	Luad	TCGA Valid	TCGA Test	0.8780487804878049	1.1219512195121952	0.7560975609756098	0.12195121951219512	0.12195121951219512	0.0	0.95
1	96	0.05	0.6942864319164859	0.7291918706955551	0.9652514220318826	Lusc	TCGA Valid	TCGA Test	1.0	1.3725490196078431	0.6274509803921569	0.0	0.37254901960784315	0.0	0.95
1	96	0.05	0.6942864319164859	0.7291918706955551	0.9652514220318826	Luad	TCGA Valid	NYU	0.9310344827586207	1.103448275862069	0.8275862068965517	0.06896551724137931	0.10344827586206896	0.0	0.95
1	96	0.05	0.6942864319164859	0.7291918706955551	0.9652514220318826	Lusc	TCGA Valid	NYU	1.0	1.525	0.8275862068965517	0.06896551724137931	0.10344827586206896	0.0	0.95
1	97	0.05	0.8436182296073014	0.6479669879100549	0.955397872756902	Luad	TCGA Valid	TCGA Test	0.8837209302325582	1.1627906976744187	0.7209302325581395	0.11627906976744186	0.16279069767441862	0.0	0.95
1	97	0.05	0.8436182296073014	0.6479669879100549	0.955397872756902	Lusc	TCGA Valid	TCGA Test	1.0	1.22	0.78	0.0	0.22	0.0	0.95
1	97	0.05	0.8436182296073014	0.6479669879100549	0.955397872756902	Luad	TCGA Valid	NYU	0.9487179487179487	1.0512820512820513	0.8974358974358975	0.05128205128205128	0.05128205128205128	0.0	0.95
1	97	0.05	0.8436182296073014	0.6479669879100549	0.955397872756902	Lusc	TCGA Valid	NYU	1.0	1.2333333333333334	0.8974358974358975	0.05128205128205128	0.05128205128205128	0.0	0.95
1	98	0.05	0.6942864319164859	0.6488253085944022	0.9652514220318826	Luad	TCGA Valid	TCGA Test	0.8723404255319149	1.0851063829787233	0.7872340425531915	0.1276595744680851	0.0851063829787234	0.0	0.95
1	98	0.05	0.6942864319164859	0.6488253085944022	0.9652514220318826	Lusc	TCGA Valid	TCGA Test	0.9583333333333334	1.15625	0.8020833333333334	0.041666666666666664	0.15625	0.0	0.95
1	98	0.05	0.6942864319164859	0.6488253085944022	0.9652514220318826	Luad	TCGA Valid	NYU	0.96875	1.0	0.96875	0.03125	0.0	0.0	0.95
1	98	0.05	0.6942864319164859	0.6488253085944022	0.9652514220318826	Lusc	TCGA Valid	NYU	0.972972972972973	1.162162162162162	0.96875	0.03125	0.0	0.0	0.95
1	99	0.05	0.7593939056914846	0.7291918706955551	0.9652514220318826	Luad	TCGA Valid	TCGA Test	0.8636363636363636	1.1363636363636365	0.7272727272727273	0.13636363636363635	0.13636363636363635	0.0	0.95
1	99	0.05	0.7593939056914846	0.7291918706955551	0.9652514220318826	Lusc	TCGA Valid	TCGA Test	1.0	1.1717171717171717	0.8282828282828283	0.0	0.1717171717171717	0.0	0.95
1	99	0.05	0.7593939056914846	0.7291918706955551	0.9652514220318826	Luad	TCGA Valid	NYU	1.0	1.096774193548387	0.9032258064516129	0.0	0.0967741935483871	0.0	0.95
1	99	0.05	0.7593939056914846	0.7291918706955551	0.9652514220318826	Lusc	TCGA Valid	NYU	1.0	1.236842105263158	0.9032258064516129	0.0	0.0967741935483871	0.0	0.95
1	100	0.05	0.8083950902033255	0.7565168370922851	0.9652514220318826	Luad	TCGA Valid	TCGA Test	0.8723404255319149	1.2127659574468086	0.6595744680851063	0.1276595744680851	0.2127659574468085	0.0	0.95
1	100	0.05	0.8083950902033255	0.7565168370922851	0.9652514220318826	Lusc	TCGA Valid	TCGA Test	1.0	1.4270833333333333	0.5729166666666666	0.0	0.4270833333333333	0.0	0.95
1	100	0.05	0.8083950902033255	0.7565168370922851	0.9652514220318826	Luad	TCGA Valid	NYU	1.0	1.1	0.9	0.0	0.1	0.0	0.95
1	100	0.05	0.8083950902033255	0.7565168370922851	0.9652514220318826	Lusc	TCGA Valid	NYU	1.0	1.4482758620689655	0.9	0.0	0.1	0.0	0.95
1	101	0.05	0.8738513863149746	0.7291918706955551	0.9652514220318826	Luad	TCGA Valid	TCGA Test	0.8888888888888888	1.2	0.6888888888888889	0.1111111111111111	0.2	0.0	0.95
1	101	0.05	0.8738513863149746	0.7291918706955551	0.9652514220318826	Lusc	TCGA Valid	TCGA Test	0.9897959183673469	1.1734693877551021	0.8163265306122449	0.01020408163265306	0.17346938775510204	0.0	0.95
1	101	0.05	0.8738513863149746	0.7291918706955551	0.9652514220318826	Luad	TCGA Valid	NYU	1.0	1.125	0.875	0.0	0.125	0.0	0.95
1	101	0.05	0.8738513863149746	0.7291918706955551	0.9652514220318826	Lusc	TCGA Valid	NYU	0.972972972972973	1.1891891891891893	0.875	0.0	0.125	0.0	0.95
1	102	0.05	0.889760764547219	0.7291918706955551	0.9652514220318826	Luad	TCGA Valid	TCGA Test	0.8372093023255814	1.0930232558139534	0.7441860465116279	0.16279069767441862	0.09302325581395349	0.0	0.95
1	102	0.05	0.889760764547219	0.7291918706955551	0.9652514220318826	Lusc	TCGA Valid	TCGA Test	0.99	1.18	0.81	0.01	0.18	0.0	0.95
1	102	0.05	0.889760764547219	0.7291918706955551	0.9652514220318826	Luad	TCGA Valid	NYU	1.0	1.0277777777777777	0.9722222222222222	0.0	0.027777777777777776	0.0	0.95
1	102	0.05	0.889760764547219	0.7291918706955551	0.9652514220318826	Lusc	TCGA Valid	NYU	1.0	1.1818181818181819	0.9722222222222222	0.0	0.027777777777777776	0.0	0.95
1	103	0.05	0.8281745843703258	0.7291918706955551	0.8975659116591128	Luad	TCGA Valid	TCGA Test	0.8958333333333334	1.1666666666666667	0.7291666666666666	0.10416666666666667	0.16666666666666666	0.0	0.95
1	103	0.05	0.8281745843703258	0.7291918706955551	0.8975659116591128	Lusc	TCGA Valid	TCGA Test	1.0	1.3368421052631578	0.6631578947368421	0.0	0.3368421052631579	0.0	0.95
1	103	0.05	0.8281745843703258	0.7291918706955551	0.8975659116591128	Luad	TCGA Valid	NYU	0.9714285714285714	1.0571428571428572	0.9142857142857143	0.02857142857142857	0.05714285714285714	0.0	0.95
1	103	0.05	0.8281745843703258	0.7291918706955551	0.8975659116591128	Lusc	TCGA Valid	NYU	1.0	1.6470588235294117	0.9142857142857143	0.02857142857142857	0.05714285714285714	0.0	0.95
1	104	0.05	0.6927007188349323	0.7565168370922851	0.6313553199593973	Luad	TCGA Valid	TCGA Test	1.0	1.2444444444444445	0.7555555555555555	0.0	0.24444444444444444	0.0	0.95
1	104	0.05	0.6927007188349323	0.7565168370922851	0.6313553199593973	Lusc	TCGA Valid	TCGA Test	0.9693877551020408	1.1326530612244898	0.8367346938775511	0.030612244897959183	0.1326530612244898	0.0	0.95
1	104	0.05	0.6927007188349323	0.7565168370922851	0.6313553199593973	Luad	TCGA Valid	NYU	1.0	1.105263157894737	0.8947368421052632	0.0	0.10526315789473684	0.0	0.95
1	104	0.05	0.6927007188349323	0.7565168370922851	0.6313553199593973	Lusc	TCGA Valid	NYU	1.0	1.1612903225806452	0.8947368421052632	0.0	0.10526315789473684	0.0	0.95
1	105	0.05	0.781665263914001	0.7291918706955551	0.8390386910586498	Luad	TCGA Valid	TCGA Test	0.9230769230769231	1.1538461538461537	0.7692307692307693	0.07692307692307693	0.15384615384615385	0.0	0.95
1	105	0.05	0.781665263914001	0.7291918706955551	0.8390386910586498	Lusc	TCGA Valid	TCGA Test	0.9711538461538461	1.1634615384615385	0.8076923076923077	0.028846153846153848	0.16346153846153846	0.0	0.95
1	105	0.05	0.781665263914001	0.7291918706955551	0.8390386910586498	Luad	TCGA Valid	NYU	0.9459459459459459	1.1081081081081081	0.8378378378378378	0.05405405405405406	0.10810810810810811	0.0	0.95
1	105	0.05	0.781665263914001	0.7291918706955551	0.8390386910586498	Lusc	TCGA Valid	NYU	1.0	1.21875	0.8378378378378378	0.05405405405405406	0.10810810810810811	0.0	0.95
1	106	0.05	0.781665263914001	0.7291918706955551	0.8975659116591128	Luad	TCGA Valid	TCGA Test	0.9024390243902439	1.1951219512195121	0.7073170731707317	0.0975609756097561	0.1951219512195122	0.0	0.95
1	106	0.05	0.781665263914001	0.7291918706955551	0.8975659116591128	Lusc	TCGA Valid	TCGA Test	1.0	1.3235294117647058	0.6764705882352942	0.0	0.3235294117647059	0.0	0.95
1	106	0.05	0.781665263914001	0.7291918706955551	0.8975659116591128	Luad	TCGA Valid	NYU	1.0	1.0833333333333333	0.9166666666666666	0.0	0.08333333333333333	0.0	0.95
1	106	0.05	0.781665263914001	0.7291918706955551	0.8975659116591128	Lusc	TCGA Valid	NYU	1.0	1.4545454545454546	0.9166666666666666	0.0	0.08333333333333333	0.0	0.95
1	107	0.05	0.8281745843703258	0.7565168370922851	0.7612308745566815	Luad	TCGA Valid	TCGA Test	0.9387755102040817	1.163265306122449	0.7755102040816326	0.061224489795918366	0.16326530612244897	0.0	0.95
1	107	0.05	0.8281745843703258	0.7565168370922851	0.7612308745566815	Lusc	TCGA Valid	TCGA Test	1.0	1.1382978723404256	0.8617021276595744	0.0	0.13829787234042554	0.0	0.95
1	107	0.05	0.8281745843703258	0.7565168370922851	0.7612308745566815	Luad	TCGA Valid	NYU	1.0	1.1176470588235294	0.8823529411764706	0.0	0.11764705882352941	0.0	0.95
1	107	0.05	0.8281745843703258	0.7565168370922851	0.7612308745566815	Lusc	TCGA Valid	NYU	1.0	1.3142857142857143	0.8823529411764706	0.0	0.11764705882352941	0.0	0.95
1	108	0.05	0.8744997622803594	0.6861301195599664	0.9652514220318826	Luad	TCGA Valid	TCGA Test	0.8936170212765957	1.1702127659574468	0.723404255319149	0.10638297872340426	0.1702127659574468	0.0	0.95
1	108	0.05	0.8744997622803594	0.6861301195599664	0.9652514220318826	Lusc	TCGA Valid	TCGA Test	0.96875	1.0833333333333333	0.8854166666666666	0.03125	0.08333333333333333	0.0	0.95
1	108	0.05	0.8744997622803594	0.6861301195599664	0.9652514220318826	Luad	TCGA Valid	NYU	0.9428571428571428	1.0285714285714285	0.9142857142857143	0.05714285714285714	0.02857142857142857	0.0	0.95
1	108	0.05	0.8744997622803594	0.6861301195599664	0.9652514220318826	Lusc	TCGA Valid	NYU	0.9117647058823529	1.0	0.9142857142857143	0.05714285714285714	0.02857142857142857	0.0	0.95
1	109	0.05	0.8281745843703258	0.6928025890975108	0.955397872756902	Luad	TCGA Valid	TCGA Test	0.8809523809523809	1.1666666666666667	0.7142857142857143	0.11904761904761904	0.16666666666666666	0.0	0.95
1	109	0.05	0.8281745843703258	0.6928025890975108	0.955397872756902	Lusc	TCGA Valid	TCGA Test	1.0	1.3465346534653466	0.6534653465346535	0.0	0.3465346534653465	0.0	0.95
1	109	0.05	0.8281745843703258	0.6928025890975108	0.955397872756902	Luad	TCGA Valid	NYU	1.0	1.0555555555555556	0.9444444444444444	0.0	0.05555555555555555	0.0	0.95
1	109	0.05	0.8281745843703258	0.6928025890975108	0.955397872756902	Lusc	TCGA Valid	NYU	1.0	1.4242424242424243	0.9444444444444444	0.0	0.05555555555555555	0.0	0.95
1	110	0.05	0.8436182296073014	0.7291918706955551	0.9652514220318826	Luad	TCGA Valid	TCGA Test	0.8636363636363636	1.0909090909090908	0.7727272727272727	0.13636363636363635	0.09090909090909091	0.0	0.95
1	110	0.05	0.8436182296073014	0.7291918706955551	0.9652514220318826	Lusc	TCGA Valid	TCGA Test	0.9191919191919192	0.98989898989899	0.9191919191919192	0.0707070707070707	0.0	0.010101010101010102	0.95
1	110	0.05	0.8436182296073014	0.7291918706955551	0.9652514220318826	Luad	TCGA Valid	NYU	0.9696969696969697	1.121212121212121	0.8484848484848485	0.030303030303030304	0.12121212121212122	0.0	0.95
1	110	0.05	0.8436182296073014	0.7291918706955551	0.9652514220318826	Lusc	TCGA Valid	NYU	0.9722222222222222	1.0	0.8484848484848485	0.030303030303030304	0.12121212121212122	0.0	0.95
1	111	0.05	0.8083950902033255	0.7291918706955551	0.8975659116591128	Luad	TCGA Valid	TCGA Test	0.9375	1.0833333333333333	0.8541666666666666	0.0625	0.08333333333333333	0.0	0.95
1	111	0.05	0.8083950902033255	0.7291918706955551	0.8975659116591128	Lusc	TCGA Valid	TCGA Test	0.9157894736842105	1.0	0.9157894736842105	0.08421052631578947	0.0	0.0	0.95
1	111	0.05	0.8083950902033255	0.7291918706955551	0.8975659116591128	Luad	TCGA Valid	NYU	1.0	1.025	0.975	0.0	0.025	0.0	0.95
1	111	0.05	0.8083950902033255	0.7291918706955551	0.8975659116591128	Lusc	TCGA Valid	NYU	0.9655172413793104	1.0	0.975	0.0	0.025	0.0	0.95
1	112	0.05	0.8083950902033255	0.7291918706955551	0.955397872756902	Luad	TCGA Valid	TCGA Test	0.9361702127659575	1.2340425531914894	0.7021276595744681	0.06382978723404255	0.23404255319148937	0.0	0.95
1	112	0.05	0.8083950902033255	0.7291918706955551	0.955397872756902	Lusc	TCGA Valid	TCGA Test	0.9375	1.0416666666666667	0.8958333333333334	0.0625	0.041666666666666664	0.0	0.95
1	112	0.05	0.8083950902033255	0.7291918706955551	0.955397872756902	Luad	TCGA Valid	NYU	0.9428571428571428	1.0857142857142856	0.8571428571428571	0.05714285714285714	0.08571428571428572	0.0	0.95
1	112	0.05	0.8083950902033255	0.7291918706955551	0.955397872756902	Lusc	TCGA Valid	NYU	0.9411764705882353	1.0294117647058822	0.8571428571428571	0.05714285714285714	0.08571428571428572	0.0	0.95
1	113	0.05	0.7742129773850337	0.6861301195599664	0.8975659116591128	Luad	TCGA Valid	TCGA Test	0.8913043478260869	1.0869565217391304	0.8043478260869565	0.10869565217391304	0.08695652173913043	0.0	0.95
1	113	0.05	0.7742129773850337	0.6861301195599664	0.8975659116591128	Lusc	TCGA Valid	TCGA Test	1.0	1.1237113402061856	0.8762886597938144	0.0	0.12371134020618557	0.0	0.95
1	113	0.05	0.7742129773850337	0.6861301195599664	0.8975659116591128	Luad	TCGA Valid	NYU	0.95	1.05	0.9	0.05	0.05	0.0	0.95
1	113	0.05	0.7742129773850337	0.6861301195599664	0.8975659116591128	Lusc	TCGA Valid	NYU	1.0	1.1724137931034482	0.9	0.05	0.05	0.0	0.95
1	114	0.05	0.8744997622803594	0.6479669879100549	0.8975659116591128	Luad	TCGA Valid	TCGA Test	0.9130434782608695	1.0869565217391304	0.8260869565217391	0.08695652173913043	0.08695652173913043	0.0	0.95
1	114	0.05	0.8744997622803594	0.6479669879100549	0.8975659116591128	Lusc	TCGA Valid	TCGA Test	1.0	1.402061855670103	0.5979381443298969	0.0	0.4020618556701031	0.0	0.95
1	114	0.05	0.8744997622803594	0.6479669879100549	0.8975659116591128	Luad	TCGA Valid	NYU	0.9743589743589743	1.0	0.9743589743589743	0.02564102564102564	0.0	0.0	0.95
1	114	0.05	0.8744997622803594	0.6479669879100549	0.8975659116591128	Lusc	TCGA Valid	NYU	1.0	1.4666666666666666	0.9743589743589743	0.02564102564102564	0.0	0.0	0.95
1	115	0.05	0.8738513863149746	0.7291918706955551	0.8390386910586498	Luad	TCGA Valid	TCGA Test	0.9	1.075	0.825	0.1	0.075	0.0	0.95
1	115	0.05	0.8738513863149746	0.7291918706955551	0.8390386910586498	Lusc	TCGA Valid	TCGA Test	1.0	1.3980582524271845	0.6019417475728155	0.0	0.39805825242718446	0.0	0.95
1	115	0.05	0.8738513863149746	0.7291918706955551	0.8390386910586498	Luad	TCGA Valid	NYU	0.9696969696969697	1.0606060606060606	0.9090909090909091	0.030303030303030304	0.06060606060606061	0.0	0.95
1	115	0.05	0.8738513863149746	0.7291918706955551	0.8390386910586498	Lusc	TCGA Valid	NYU	1.0	1.5555555555555556	0.9090909090909091	0.030303030303030304	0.06060606060606061	0.0	0.95
1	116	0.05	0.8419212946229339	0.7291918706955551	0.8390386910586498	Luad	TCGA Valid	TCGA Test	0.9210526315789473	1.0789473684210527	0.8421052631578947	0.07894736842105263	0.07894736842105263	0.0	0.95
1	116	0.05	0.8419212946229339	0.7291918706955551	0.8390386910586498	Lusc	TCGA Valid	TCGA Test	0.9904761904761905	1.180952380952381	0.8095238095238095	0.009523809523809525	0.18095238095238095	0.0	0.95
1	116	0.05	0.8419212946229339	0.7291918706955551	0.8390386910586498	Luad	TCGA Valid	NYU	0.972972972972973	1.0810810810810811	0.8918918918918919	0.02702702702702703	0.08108108108108109	0.0	0.95
1	116	0.05	0.8419212946229339	0.7291918706955551	0.8390386910586498	Lusc	TCGA Valid	NYU	1.0	1.15625	0.8918918918918919	0.02702702702702703	0.08108108108108109	0.0	0.95
1	117	0.05	0.6185808453525463	0.7291918706955551	0.955397872756902	Luad	TCGA Valid	TCGA Test	0.8695652173913043	1.2391304347826086	0.6304347826086957	0.13043478260869565	0.2391304347826087	0.0	0.95
1	117	0.05	0.6185808453525463	0.7291918706955551	0.955397872756902	Lusc	TCGA Valid	TCGA Test	0.979381443298969	1.134020618556701	0.845360824742268	0.020618556701030927	0.13402061855670103	0.0	0.95
1	117	0.05	0.6185808453525463	0.7291918706955551	0.955397872756902	Luad	TCGA Valid	NYU	0.9743589743589743	1.0256410256410255	0.9487179487179487	0.02564102564102564	0.02564102564102564	0.0	0.95
1	117	0.05	0.6185808453525463	0.7291918706955551	0.955397872756902	Lusc	TCGA Valid	NYU	0.9666666666666667	1.1666666666666667	0.9487179487179487	0.02564102564102564	0.02564102564102564	0.0	0.95
1	118	0.05	0.8436182296073014	0.6693687373090266	0.9652514220318826	Luad	TCGA Valid	TCGA Test	0.8936170212765957	1.0851063829787233	0.8085106382978723	0.10638297872340426	0.0851063829787234	0.0	0.95
1	118	0.05	0.8436182296073014	0.6693687373090266	0.9652514220318826	Lusc	TCGA Valid	TCGA Test	0.9479166666666666	1.0520833333333333	0.8958333333333334	0.052083333333333336	0.052083333333333336	0.0	0.95
1	118	0.05	0.8436182296073014	0.6693687373090266	0.9652514220318826	Luad	TCGA Valid	NYU	0.9736842105263158	1.0526315789473684	0.9210526315789473	0.02631578947368421	0.05263157894736842	0.0	0.95
1	118	0.05	0.8436182296073014	0.6693687373090266	0.9652514220318826	Lusc	TCGA Valid	NYU	0.967741935483871	1.032258064516129	0.9210526315789473	0.02631578947368421	0.05263157894736842	0.0	0.95
1	119	0.05	0.7593939056914846	0.7565168370922851	0.7366011071056782	Luad	TCGA Valid	TCGA Test	0.9591836734693877	1.2040816326530612	0.7551020408163265	0.04081632653061224	0.20408163265306123	0.0	0.95
1	119	0.05	0.7593939056914846	0.7565168370922851	0.7366011071056782	Lusc	TCGA Valid	TCGA Test	0.9787234042553191	1.1702127659574468	0.8085106382978723	0.02127659574468085	0.1702127659574468	0.0	0.95
1	119	0.05	0.7593939056914846	0.7565168370922851	0.7366011071056782	Luad	TCGA Valid	NYU	0.9736842105263158	1.0789473684210527	0.8947368421052632	0.02631578947368421	0.07894736842105263	0.0	0.95
1	119	0.05	0.7593939056914846	0.7565168370922851	0.7366011071056782	Lusc	TCGA Valid	NYU	1.0	1.2903225806451613	0.8947368421052632	0.02631578947368421	0.07894736842105263	0.0	0.95
1	120	0.05	0.8436182296073014	0.6488253085944022	0.8390386910586498	Luad	TCGA Valid	TCGA Test	0.9148936170212766	1.1702127659574468	0.7446808510638298	0.0851063829787234	0.1702127659574468	0.0	0.95
1	120	0.05	0.8436182296073014	0.6488253085944022	0.8390386910586498	Lusc	TCGA Valid	TCGA Test	0.9791666666666666	1.125	0.8541666666666666	0.020833333333333332	0.125	0.0	0.95
1	120	0.05	0.8436182296073014	0.6488253085944022	0.8390386910586498	Luad	TCGA Valid	NYU	0.9736842105263158	1.0263157894736843	0.9473684210526315	0.02631578947368421	0.02631578947368421	0.0	0.95
1	120	0.05	0.8436182296073014	0.6488253085944022	0.8390386910586498	Lusc	TCGA Valid	NYU	1.0	1.1612903225806452	0.9473684210526315	0.02631578947368421	0.02631578947368421	0.0	0.95
1	121	0.05	0.8281745843703258	0.7565168370922851	0.955397872756902	Luad	TCGA Valid	TCGA Test	0.8695652173913043	1.173913043478261	0.6956521739130435	0.13043478260869565	0.17391304347826086	0.0	0.95
1	121	0.05	0.8281745843703258	0.7565168370922851	0.955397872756902	Lusc	TCGA Valid	TCGA Test	1.0	1.3505154639175259	0.6494845360824743	0.0	0.35051546391752575	0.0	0.95
1	121	0.05	0.8281745843703258	0.7565168370922851	0.955397872756902	Luad	TCGA Valid	NYU	0.9743589743589743	1.0769230769230769	0.8974358974358975	0.02564102564102564	0.07692307692307693	0.0	0.95
1	121	0.05	0.8281745843703258	0.7565168370922851	0.955397872756902	Lusc	TCGA Valid	NYU	1.0	1.6666666666666667	0.8974358974358975	0.02564102564102564	0.07692307692307693	0.0	0.95
1	122	0.05	0.8436182296073014	0.5992489019540189	0.9652514220318826	Luad	TCGA Valid	TCGA Test	0.8604651162790697	1.1162790697674418	0.7441860465116279	0.13953488372093023	0.11627906976744186	0.0	0.95
1	122	0.05	0.8436182296073014	0.5992489019540189	0.9652514220318826	Lusc	TCGA Valid	TCGA Test	0.91	0.98	0.91	0.07	0.0	0.02	0.95
1	122	0.05	0.8436182296073014	0.5992489019540189	0.9652514220318826	Luad	TCGA Valid	NYU	0.9722222222222222	1.0	0.9722222222222222	0.027777777777777776	0.0	0.0	0.95
1	122	0.05	0.8436182296073014	0.5992489019540189	0.9652514220318826	Lusc	TCGA Valid	NYU	0.9696969696969697	1.0	0.9722222222222222	0.027777777777777776	0.0	0.0	0.95
1	123	0.05	0.7742129773850337	0.7291918706955551	0.955397872756902	Luad	TCGA Valid	TCGA Test	0.8604651162790697	1.0930232558139534	0.7674418604651163	0.13953488372093023	0.09302325581395349	0.0	0.95
1	123	0.05	0.7742129773850337	0.7291918706955551	0.955397872756902	Lusc	TCGA Valid	TCGA Test	1.0	1.39	0.61	0.0	0.39	0.0	0.95
1	123	0.05	0.7742129773850337	0.7291918706955551	0.955397872756902	Luad	TCGA Valid	NYU	1.0	1.064516129032258	0.9354838709677419	0.0	0.06451612903225806	0.0	0.95
1	123	0.05	0.7742129773850337	0.7291918706955551	0.955397872756902	Lusc	TCGA Valid	NYU	1.0	1.4473684210526316	0.9354838709677419	0.0	0.06451612903225806	0.0	0.95
1	124	0.05	0.8998045323152243	0.7565168370922851	0.955397872756902	Luad	TCGA Valid	TCGA Test	0.9130434782608695	1.2608695652173914	0.6521739130434783	0.08695652173913043	0.2608695652173913	0.0	0.95
1	124	0.05	0.8998045323152243	0.7565168370922851	0.955397872756902	Lusc	TCGA Valid	TCGA Test	0.9896907216494846	1.1958762886597938	0.7938144329896907	0.010309278350515464	0.1958762886597938	0.0	0.95
1	124	0.05	0.8998045323152243	0.7565168370922851	0.955397872756902	Luad	TCGA Valid	NYU	1.0	1.1111111111111112	0.8888888888888888	0.0	0.1111111111111111	0.0	0.95
1	124	0.05	0.8998045323152243	0.7565168370922851	0.955397872756902	Lusc	TCGA Valid	NYU	1.0	1.1818181818181819	0.8888888888888888	0.0	0.1111111111111111	0.0	0.95
1	125	0.05	0.8436182296073014	0.7291918706955551	0.7612308745566815	Luad	TCGA Valid	TCGA Test	0.9583333333333334	1.2083333333333333	0.75	0.041666666666666664	0.20833333333333334	0.0	0.95
1	125	0.05	0.8436182296073014	0.7291918706955551	0.7612308745566815	Lusc	TCGA Valid	TCGA Test	0.9789473684210527	1.168421052631579	0.8105263157894737	0.021052631578947368	0.16842105263157894	0.0	0.95
1	125	0.05	0.8436182296073014	0.7291918706955551	0.7612308745566815	Luad	TCGA Valid	NYU	0.9696969696969697	1.0909090909090908	0.8787878787878788	0.030303030303030304	0.09090909090909091	0.0	0.95
1	125	0.05	0.8436182296073014	0.7291918706955551	0.7612308745566815	Lusc	TCGA Valid	NYU	1.0	1.1944444444444444	0.8787878787878788	0.030303030303030304	0.09090909090909091	0.0	0.95
1	126	0.05	0.781665263914001	0.7565168370922851	0.9652514220318826	Luad	TCGA Valid	TCGA Test	0.8604651162790697	1.1162790697674418	0.7441860465116279	0.13953488372093023	0.11627906976744186	0.0	0.95
1	126	0.05	0.781665263914001	0.7565168370922851	0.9652514220318826	Lusc	TCGA Valid	TCGA Test	0.98	1.1	0.88	0.02	0.1	0.0	0.95
1	126	0.05	0.781665263914001	0.7565168370922851	0.9652514220318826	Luad	TCGA Valid	NYU	0.9736842105263158	1.0789473684210527	0.8947368421052632	0.02631578947368421	0.07894736842105263	0.0	0.95
1	126	0.05	0.781665263914001	0.7565168370922851	0.9652514220318826	Lusc	TCGA Valid	NYU	0.967741935483871	1.064516129032258	0.8947368421052632	0.02631578947368421	0.07894736842105263	0.0	0.95
1	127	0.05	0.8419212946229339	0.6693687373090266	0.955397872756902	Luad	TCGA Valid	TCGA Test	0.875	1.125	0.75	0.125	0.125	0.0	0.95
1	127	0.05	0.8419212946229339	0.6693687373090266	0.955397872756902	Lusc	TCGA Valid	TCGA Test	0.970873786407767	1.116504854368932	0.8543689320388349	0.02912621359223301	0.11650485436893204	0.0	0.95
1	127	0.05	0.8419212946229339	0.6693687373090266	0.955397872756902	Luad	TCGA Valid	NYU	0.9487179487179487	1.0769230769230769	0.8717948717948718	0.05128205128205128	0.07692307692307693	0.0	0.95
1	127	0.05	0.8419212946229339	0.6693687373090266	0.955397872756902	Lusc	TCGA Valid	NYU	0.9666666666666667	1.0666666666666667	0.8717948717948718	0.05128205128205128	0.07692307692307693	0.0	0.95
1	128	0.05	0.889760764547219	0.5278690962480372	0.955397872756902	Luad	TCGA Valid	TCGA Test	0.8604651162790697	1.0	0.8604651162790697	0.13953488372093023	0.0	0.0	0.95
1	128	0.05	0.889760764547219	0.5278690962480372	0.955397872756902	Lusc	TCGA Valid	TCGA Test	0.99	1.17	0.82	0.01	0.17	0.0	0.95
1	128	0.05	0.889760764547219	0.5278690962480372	0.955397872756902	Luad	TCGA Valid	NYU	0.9722222222222222	1.0	0.9722222222222222	0.027777777777777776	0.0	0.0	0.95
1	128	0.05	0.889760764547219	0.5278690962480372	0.955397872756902	Lusc	TCGA Valid	NYU	1.0	1.2424242424242424	0.9722222222222222	0.027777777777777776	0.0	0.0	0.95
1	129	0.05	0.8419212946229339	0.6928025890975108	0.8963062167119903	Luad	TCGA Valid	TCGA Test	0.9318181818181818	1.1818181818181819	0.75	0.06818181818181818	0.18181818181818182	0.0	0.95
1	129	0.05	0.8419212946229339	0.6928025890975108	0.8963062167119903	Lusc	TCGA Valid	TCGA Test	0.9797979797979798	1.2121212121212122	0.7676767676767676	0.020202020202020204	0.21212121212121213	0.0	0.95
1	129	0.05	0.8419212946229339	0.6928025890975108	0.8963062167119903	Luad	TCGA Valid	NYU	1.0	1.0769230769230769	0.9230769230769231	0.0	0.07692307692307693	0.0	0.95
1	129	0.05	0.8419212946229339	0.6928025890975108	0.8963062167119903	Lusc	TCGA Valid	NYU	1.0	1.1666666666666667	0.9230769230769231	0.0	0.07692307692307693	0.0	0.95
1	130	0.05	0.8738513863149746	0.6861301195599664	0.9652514220318826	Luad	TCGA Valid	TCGA Test	0.875	1.1041666666666667	0.7708333333333334	0.125	0.10416666666666667	0.0	0.95
1	130	0.05	0.8738513863149746	0.6861301195599664	0.9652514220318826	Lusc	TCGA Valid	TCGA Test	1.0	1.3578947368421053	0.6421052631578947	0.0	0.35789473684210527	0.0	0.95
1	130	0.05	0.8738513863149746	0.6861301195599664	0.9652514220318826	Luad	TCGA Valid	NYU	0.9459459459459459	1.027027027027027	0.918918918918919	0.05405405405405406	0.02702702702702703	0.0	0.95
1	130	0.05	0.8738513863149746	0.6861301195599664	0.9652514220318826	Lusc	TCGA Valid	NYU	1.0	1.46875	0.918918918918919	0.05405405405405406	0.02702702702702703	0.0	0.95
1	131	0.05	0.8419212946229339	0.7291918706955551	0.8975659116591128	Luad	TCGA Valid	TCGA Test	0.8936170212765957	1.1914893617021276	0.7021276595744681	0.10638297872340426	0.19148936170212766	0.0	0.95
1	131	0.05	0.8419212946229339	0.7291918706955551	0.8975659116591128	Lusc	TCGA Valid	TCGA Test	1.0	1.1979166666666667	0.8020833333333334	0.0	0.19791666666666666	0.0	0.95
1	131	0.05	0.8419212946229339	0.7291918706955551	0.8975659116591128	Luad	TCGA Valid	NYU	0.972972972972973	1.054054054054054	0.918918918918919	0.02702702702702703	0.05405405405405406	0.0	0.95
1	131	0.05	0.8419212946229339	0.7291918706955551	0.8975659116591128	Lusc	TCGA Valid	NYU	0.96875	1.1875	0.918918918918919	0.02702702702702703	0.05405405405405406	0.0	0.95
1	132	0.05	0.781665263914001	0.6928025890975108	0.8975659116591128	Luad	TCGA Valid	TCGA Test	0.9318181818181818	1.1363636363636365	0.7954545454545454	0.06818181818181818	0.13636363636363635	0.0	0.95
1	132	0.05	0.781665263914001	0.6928025890975108	0.8975659116591128	Lusc	TCGA Valid	TCGA Test	0.9595959595959596	1.1717171717171717	0.7878787878787878	0.04040404040404041	0.1717171717171717	0.0	0.95
1	132	0.05	0.781665263914001	0.6928025890975108	0.8975659116591128	Luad	TCGA Valid	NYU	0.972972972972973	1.054054054054054	0.918918918918919	0.02702702702702703	0.05405405405405406	0.0	0.95
1	132	0.05	0.781665263914001	0.6928025890975108	0.8975659116591128	Lusc	TCGA Valid	NYU	1.0	1.125	0.918918918918919	0.02702702702702703	0.05405405405405406	0.0	0.95
1	133	0.05	0.8419212946229339	0.7565168370922851	0.955397872756902	Luad	TCGA Valid	TCGA Test	0.88	1.18	0.7	0.12	0.18	0.0	0.95
1	133	0.05	0.8419212946229339	0.7565168370922851	0.955397872756902	Lusc	TCGA Valid	TCGA Test	0.967741935483871	1.086021505376344	0.8817204301075269	0.03225806451612903	0.08602150537634409	0.0	0.95
1	133	0.05	0.8419212946229339	0.7565168370922851	0.955397872756902	Luad	TCGA Valid	NYU	0.9696969696969697	1.121212121212121	0.8484848484848485	0.030303030303030304	0.12121212121212122	0.0	0.95
1	133	0.05	0.8419212946229339	0.7565168370922851	0.955397872756902	Lusc	TCGA Valid	NYU	0.9444444444444444	1.0277777777777777	0.8484848484848485	0.030303030303030304	0.12121212121212122	0.0	0.95
1	134	0.05	0.8738513863149746	0.6479669879100549	0.955397872756902	Luad	TCGA Valid	TCGA Test	0.9130434782608695	1.1521739130434783	0.7608695652173914	0.08695652173913043	0.15217391304347827	0.0	0.95
1	134	0.05	0.8738513863149746	0.6479669879100549	0.955397872756902	Lusc	TCGA Valid	TCGA Test	1.0	1.3608247422680413	0.6391752577319587	0.0	0.36082474226804123	0.0	0.95
1	134	0.05	0.8738513863149746	0.6479669879100549	0.955397872756902	Luad	TCGA Valid	NYU	0.967741935483871	1.0	0.967741935483871	0.03225806451612903	0.0	0.0	0.95
1	134	0.05	0.8738513863149746	0.6479669879100549	0.955397872756902	Lusc	TCGA Valid	NYU	1.0	1.5789473684210527	0.967741935483871	0.03225806451612903	0.0	0.0	0.95
1	135	0.05	0.8083950902033255	0.7565168370922851	0.7982304542794488	Luad	TCGA Valid	TCGA Test	0.9555555555555556	1.2666666666666666	0.6888888888888889	0.044444444444444446	0.26666666666666666	0.0	0.95
1	135	0.05	0.8083950902033255	0.7565168370922851	0.7982304542794488	Lusc	TCGA Valid	TCGA Test	0.8979591836734694	1.0408163265306123	0.8571428571428571	0.10204081632653061	0.04081632653061224	0.0	0.95
1	135	0.05	0.8083950902033255	0.7565168370922851	0.7982304542794488	Luad	TCGA Valid	NYU	1.0	1.1025641025641026	0.8974358974358975	0.0	0.10256410256410256	0.0	0.95
1	135	0.05	0.8083950902033255	0.7565168370922851	0.7982304542794488	Lusc	TCGA Valid	NYU	1.0	1.0333333333333334	0.8974358974358975	0.0	0.10256410256410256	0.0	0.95
1	136	0.05	0.781665263914001	0.7291918706955551	0.9652514220318826	Luad	TCGA Valid	TCGA Test	0.8372093023255814	1.1627906976744187	0.6744186046511628	0.16279069767441862	0.16279069767441862	0.0	0.95
1	136	0.05	0.781665263914001	0.7291918706955551	0.9652514220318826	Lusc	TCGA Valid	TCGA Test	1.0	1.38	0.62	0.0	0.38	0.0	0.95
1	136	0.05	0.781665263914001	0.7291918706955551	0.9652514220318826	Luad	TCGA Valid	NYU	0.96875	1.09375	0.875	0.03125	0.09375	0.0	0.95
1	136	0.05	0.781665263914001	0.7291918706955551	0.9652514220318826	Lusc	TCGA Valid	NYU	1.0	1.5405405405405406	0.875	0.03125	0.09375	0.0	0.95
1	137	0.05	0.8083950902033255	0.6928025890975108	0.955397872756902	Luad	TCGA Valid	TCGA Test	0.8863636363636364	1.1818181818181819	0.7045454545454546	0.11363636363636363	0.18181818181818182	0.0	0.95
1	137	0.05	0.8083950902033255	0.6928025890975108	0.955397872756902	Lusc	TCGA Valid	TCGA Test	0.98989898989899	1.0606060606060606	0.9292929292929293	0.010101010101010102	0.06060606060606061	0.0	0.95
1	137	0.05	0.8083950902033255	0.6928025890975108	0.955397872756902	Luad	TCGA Valid	NYU	0.9736842105263158	1.0526315789473684	0.9210526315789473	0.02631578947368421	0.05263157894736842	0.0	0.95
1	137	0.05	0.8083950902033255	0.6928025890975108	0.955397872756902	Lusc	TCGA Valid	NYU	0.967741935483871	1.064516129032258	0.9210526315789473	0.02631578947368421	0.05263157894736842	0.0	0.95
1	138	0.05	0.8083950902033255	0.7291918706955551	0.8963062167119903	Luad	TCGA Valid	TCGA Test	0.9024390243902439	1.170731707317073	0.7317073170731707	0.0975609756097561	0.17073170731707318	0.0	0.95
1	138	0.05	0.8083950902033255	0.7291918706955551	0.8963062167119903	Lusc	TCGA Valid	TCGA Test	0.9901960784313726	1.1568627450980393	0.8333333333333334	0.00980392156862745	0.1568627450980392	0.0	0.95
1	138	0.05	0.8083950902033255	0.7291918706955551	0.8963062167119903	Luad	TCGA Valid	NYU	0.975	1.075	0.9	0.025	0.075	0.0	0.95
1	138	0.05	0.8083950902033255	0.7291918706955551	0.8963062167119903	Lusc	TCGA Valid	NYU	1.0	1.206896551724138	0.9	0.025	0.075	0.0	0.95
1	139	0.05	0.7243608768249006	0.7565168370922851	0.8963062167119903	Luad	TCGA Valid	TCGA Test	0.9090909090909091	1.1363636363636365	0.7727272727272727	0.09090909090909091	0.13636363636363635	0.0	0.95
1	139	0.05	0.7243608768249006	0.7565168370922851	0.8963062167119903	Lusc	TCGA Valid	TCGA Test	0.9191919191919192	1.0303030303030303	0.8888888888888888	0.08080808080808081	0.030303030303030304	0.0	0.95
1	139	0.05	0.7243608768249006	0.7565168370922851	0.8963062167119903	Luad	TCGA Valid	NYU	0.9705882352941176	1.088235294117647	0.8823529411764706	0.029411764705882353	0.08823529411764706	0.0	0.95
1	139	0.05	0.7243608768249006	0.7565168370922851	0.8963062167119903	Lusc	TCGA Valid	NYU	0.9714285714285714	1.0	0.8823529411764706	0.029411764705882353	0.08823529411764706	0.0	0.95
1	140	0.05	0.8281745843703258	0.7291918706955551	0.9652514220318826	Luad	TCGA Valid	TCGA Test	0.8913043478260869	1.173913043478261	0.717391304347826	0.10869565217391304	0.17391304347826086	0.0	0.95
1	140	0.05	0.8281745843703258	0.7291918706955551	0.9652514220318826	Lusc	TCGA Valid	TCGA Test	0.9896907216494846	1.1546391752577319	0.8350515463917526	0.010309278350515464	0.15463917525773196	0.0	0.95
1	140	0.05	0.8281745843703258	0.7291918706955551	0.9652514220318826	Luad	TCGA Valid	NYU	0.9487179487179487	1.0769230769230769	0.8717948717948718	0.05128205128205128	0.07692307692307693	0.0	0.95
1	140	0.05	0.8281745843703258	0.7291918706955551	0.9652514220318826	Lusc	TCGA Valid	NYU	1.0	1.2333333333333334	0.8717948717948718	0.05128205128205128	0.07692307692307693	0.0	0.95
1	141	0.05	0.781665263914001	0.7291918706955551	0.7612308745566815	Luad	TCGA Valid	TCGA Test	0.9411764705882353	1.1470588235294117	0.7941176470588235	0.058823529411764705	0.14705882352941177	0.0	0.95
1	141	0.05	0.781665263914001	0.7291918706955551	0.7612308745566815	Lusc	TCGA Valid	TCGA Test	0.9908256880733946	1.128440366972477	0.8623853211009175	0.009174311926605505	0.12844036697247707	0.0	0.95
1	141	0.05	0.781665263914001	0.7291918706955551	0.7612308745566815	Luad	TCGA Valid	NYU	0.9333333333333333	1.0333333333333334	0.9	0.06666666666666667	0.03333333333333333	0.0	0.95
1	141	0.05	0.781665263914001	0.7291918706955551	0.7612308745566815	Lusc	TCGA Valid	NYU	0.9743589743589743	1.1025641025641026	0.9	0.06666666666666667	0.03333333333333333	0.0	0.95
1	142	0.05	0.8419212946229339	0.6479669879100549	0.955397872756902	Luad	TCGA Valid	TCGA Test	0.8409090909090909	1.1136363636363635	0.7272727272727273	0.1590909090909091	0.11363636363636363	0.0	0.95
1	142	0.05	0.8419212946229339	0.6479669879100549	0.955397872756902	Lusc	TCGA Valid	TCGA Test	0.9696969696969697	1.0808080808080809	0.8888888888888888	0.030303030303030304	0.08080808080808081	0.0	0.95
1	142	0.05	0.8419212946229339	0.6479669879100549	0.955397872756902	Luad	TCGA Valid	NYU	0.9444444444444444	1.0833333333333333	0.8611111111111112	0.05555555555555555	0.08333333333333333	0.0	0.95
1	142	0.05	0.8419212946229339	0.6479669879100549	0.955397872756902	Lusc	TCGA Valid	NYU	0.9393939393939394	1.0606060606060606	0.8611111111111112	0.05555555555555555	0.08333333333333333	0.0	0.95
1	143	0.05	0.781665263914001	0.6861301195599664	0.955397872756902	Luad	TCGA Valid	TCGA Test	0.8444444444444444	1.1777777777777778	0.6666666666666666	0.15555555555555556	0.17777777777777778	0.0	0.95
1	143	0.05	0.781665263914001	0.6861301195599664	0.955397872756902	Lusc	TCGA Valid	TCGA Test	0.9693877551020408	1.1938775510204083	0.7755102040816326	0.030612244897959183	0.19387755102040816	0.0	0.95
1	143	0.05	0.781665263914001	0.6861301195599664	0.955397872756902	Luad	TCGA Valid	NYU	0.972972972972973	1.0810810810810811	0.8918918918918919	0.02702702702702703	0.08108108108108109	0.0	0.95
1	143	0.05	0.781665263914001	0.6861301195599664	0.955397872756902	Lusc	TCGA Valid	NYU	0.96875	1.125	0.8918918918918919	0.02702702702702703	0.08108108108108109	0.0	0.95
1	144	0.05	0.8436182296073014	0.6861301195599664	0.8975659116591128	Luad	TCGA Valid	TCGA Test	0.9302325581395349	1.255813953488372	0.6744186046511628	0.06976744186046512	0.2558139534883721	0.0	0.95
1	144	0.05	0.8436182296073014	0.6861301195599664	0.8975659116591128	Lusc	TCGA Valid	TCGA Test	0.98	1.07	0.91	0.02	0.07	0.0	0.95
1	144	0.05	0.8436182296073014	0.6861301195599664	0.8975659116591128	Luad	TCGA Valid	NYU	0.9473684210526315	1.0526315789473684	0.8947368421052632	0.05263157894736842	0.05263157894736842	0.0	0.95
1	144	0.05	0.8436182296073014	0.6861301195599664	0.8975659116591128	Lusc	TCGA Valid	NYU	0.967741935483871	1.0	0.8947368421052632	0.05263157894736842	0.05263157894736842	0.0	0.95
1	145	0.05	0.8419212946229339	0.7565168370922851	0.955397872756902	Luad	TCGA Valid	TCGA Test	0.8461538461538461	1.2564102564102564	0.5897435897435898	0.15384615384615385	0.2564102564102564	0.0	0.95
1	145	0.05	0.8419212946229339	0.7565168370922851	0.955397872756902	Lusc	TCGA Valid	TCGA Test	0.9711538461538461	1.1057692307692308	0.8653846153846154	0.028846153846153848	0.10576923076923077	0.0	0.95
1	145	0.05	0.8419212946229339	0.7565168370922851	0.955397872756902	Luad	TCGA Valid	NYU	0.9487179487179487	1.1025641025641026	0.8461538461538461	0.05128205128205128	0.10256410256410256	0.0	0.95
1	145	0.05	0.8419212946229339	0.7565168370922851	0.955397872756902	Lusc	TCGA Valid	NYU	0.9666666666666667	1.1	0.8461538461538461	0.05128205128205128	0.10256410256410256	0.0	0.95
1	146	0.05	0.7243608768249006	0.7291918706955551	0.8963062167119903	Luad	TCGA Valid	TCGA Test	0.86	1.14	0.72	0.14	0.14	0.0	0.95
1	146	0.05	0.7243608768249006	0.7291918706955551	0.8963062167119903	Lusc	TCGA Valid	TCGA Test	0.978494623655914	1.096774193548387	0.8817204301075269	0.021505376344086023	0.0967741935483871	0.0	0.95
1	146	0.05	0.7243608768249006	0.7291918706955551	0.8963062167119903	Luad	TCGA Valid	NYU	0.9736842105263158	1.0789473684210527	0.8947368421052632	0.02631578947368421	0.07894736842105263	0.0	0.95
1	146	0.05	0.7243608768249006	0.7291918706955551	0.8963062167119903	Lusc	TCGA Valid	NYU	0.967741935483871	1.1290322580645162	0.8947368421052632	0.02631578947368421	0.07894736842105263	0.0	0.95
1	147	0.05	0.8738513863149746	0.7565168370922851	0.955397872756902	Luad	TCGA Valid	TCGA Test	0.9166666666666666	1.1666666666666667	0.75	0.08333333333333333	0.16666666666666666	0.0	0.95
1	147	0.05	0.8738513863149746	0.7565168370922851	0.955397872756902	Lusc	TCGA Valid	TCGA Test	1.0	1.105263157894737	0.8947368421052632	0.0	0.10526315789473684	0.0	0.95
1	147	0.05	0.8738513863149746	0.7565168370922851	0.955397872756902	Luad	TCGA Valid	NYU	0.9545454545454546	1.0681818181818181	0.8863636363636364	0.045454545454545456	0.06818181818181818	0.0	0.95
1	147	0.05	0.8738513863149746	0.7565168370922851	0.955397872756902	Lusc	TCGA Valid	NYU	1.0	1.28	0.8863636363636364	0.045454545454545456	0.06818181818181818	0.0	0.95
1	148	0.05	0.8281745843703258	0.7291918706955551	0.9652514220318826	Luad	TCGA Valid	TCGA Test	0.825	1.15	0.675	0.175	0.15	0.0	0.95
1	148	0.05	0.8281745843703258	0.7291918706955551	0.9652514220318826	Lusc	TCGA Valid	TCGA Test	0.9514563106796117	1.058252427184466	0.8932038834951457	0.04854368932038835	0.05825242718446602	0.0	0.95
1	148	0.05	0.8281745843703258	0.7291918706955551	0.9652514220318826	Luad	TCGA Valid	NYU	0.9444444444444444	1.0833333333333333	0.8611111111111112	0.05555555555555555	0.08333333333333333	0.0	0.95
1	148	0.05	0.8281745843703258	0.7291918706955551	0.9652514220318826	Lusc	TCGA Valid	NYU	0.9696969696969697	1.0303030303030303	0.8611111111111112	0.05555555555555555	0.08333333333333333	0.0	0.95
1	149	0.05	0.8281745843703258	0.6861301195599664	0.8975659116591128	Luad	TCGA Valid	TCGA Test	0.8979591836734694	1.2040816326530612	0.6938775510204082	0.10204081632653061	0.20408163265306123	0.0	0.95
1	149	0.05	0.8281745843703258	0.6861301195599664	0.8975659116591128	Lusc	TCGA Valid	TCGA Test	0.9787234042553191	1.148936170212766	0.8297872340425532	0.02127659574468085	0.14893617021276595	0.0	0.95
1	149	0.05	0.8281745843703258	0.6861301195599664	0.8975659116591128	Luad	TCGA Valid	NYU	0.9473684210526315	1.0789473684210527	0.868421052631579	0.05263157894736842	0.07894736842105263	0.0	0.95
1	149	0.05	0.8281745843703258	0.6861301195599664	0.8975659116591128	Lusc	TCGA Valid	NYU	0.967741935483871	1.1935483870967742	0.868421052631579	0.05263157894736842	0.07894736842105263	0.0	0.95
1	150	0.05	0.7243608768249006	0.7565168370922851	0.8975659116591128	Luad	TCGA Valid	TCGA Test	0.8703703703703703	1.1851851851851851	0.6851851851851852	0.12962962962962962	0.18518518518518517	0.0	0.95
1	150	0.05	0.7243608768249006	0.7565168370922851	0.8975659116591128	Lusc	TCGA Valid	TCGA Test	1.0	1.1123595505617978	0.8876404494382022	0.0	0.11235955056179775	0.0	0.95
1	150	0.05	0.7243608768249006	0.7565168370922851	0.8975659116591128	Luad	TCGA Valid	NYU	0.9487179487179487	1.0769230769230769	0.8717948717948718	0.05128205128205128	0.07692307692307693	0.0	0.95
1	150	0.05	0.7243608768249006	0.7565168370922851	0.8975659116591128	Lusc	TCGA Valid	NYU	0.9666666666666667	1.0333333333333334	0.8717948717948718	0.05128205128205128	0.07692307692307693	0.0	0.95
1	151	0.05	0.8281745843703258	0.6488253085944022	0.9652514220318826	Luad	TCGA Valid	TCGA Test	0.8648648648648649	1.0810810810810811	0.7837837837837838	0.13513513513513514	0.08108108108108109	0.0	0.95
1	151	0.05	0.8281745843703258	0.6488253085944022	0.9652514220318826	Lusc	TCGA Valid	TCGA Test	1.0	1.4245283018867925	0.5754716981132075	0.0	0.42452830188679247	0.0	0.95
1	151	0.05	0.8281745843703258	0.6488253085944022	0.9652514220318826	Luad	TCGA Valid	NYU	0.972972972972973	1.0810810810810811	0.8918918918918919	0.02702702702702703	0.08108108108108109	0.0	0.95
1	151	0.05	0.8281745843703258	0.6488253085944022	0.9652514220318826	Lusc	TCGA Valid	NYU	1.0	1.53125	0.8918918918918919	0.02702702702702703	0.08108108108108109	0.0	0.95
1	152	0.05	0.8744997622803594	0.6861301195599664	0.8975659116591128	Luad	TCGA Valid	TCGA Test	0.8913043478260869	1.173913043478261	0.717391304347826	0.10869565217391304	0.17391304347826086	0.0	0.95
1	152	0.05	0.8744997622803594	0.6861301195599664	0.8975659116591128	Lusc	TCGA Valid	TCGA Test	0.9690721649484536	1.175257731958763	0.7938144329896907	0.030927835051546393	0.17525773195876287	0.0	0.95
1	152	0.05	0.8744997622803594	0.6861301195599664	0.8975659116591128	Luad	TCGA Valid	NYU	0.975	1.075	0.9	0.025	0.075	0.0	0.95
1	152	0.05	0.8744997622803594	0.6861301195599664	0.8975659116591128	Lusc	TCGA Valid	NYU	1.0	1.206896551724138	0.9	0.025	0.075	0.0	0.95
1	153	0.05	0.8281745843703258	0.6928025890975108	0.9652514220318826	Luad	TCGA Valid	TCGA Test	0.875	1.175	0.7	0.125	0.175	0.0	0.95
1	153	0.05	0.8281745843703258	0.6928025890975108	0.9652514220318826	Lusc	TCGA Valid	TCGA Test	0.9514563106796117	1.0776699029126213	0.8737864077669902	0.04854368932038835	0.07766990291262135	0.0	0.95
1	153	0.05	0.8281745843703258	0.6928025890975108	0.9652514220318826	Luad	TCGA Valid	NYU	0.95	1.1	0.85	0.05	0.1	0.0	0.95
1	153	0.05	0.8281745843703258	0.6928025890975108	0.9652514220318826	Lusc	TCGA Valid	NYU	0.9310344827586207	1.103448275862069	0.85	0.05	0.1	0.0	0.95
1	154	0.05	0.8738513863149746	0.6693687373090266	0.7982304542794488	Luad	TCGA Valid	TCGA Test	0.9285714285714286	1.1428571428571428	0.7857142857142857	0.07142857142857142	0.14285714285714285	0.0	0.95
1	154	0.05	0.8738513863149746	0.6693687373090266	0.7982304542794488	Lusc	TCGA Valid	TCGA Test	0.9603960396039604	1.108910891089109	0.8514851485148515	0.039603960396039604	0.10891089108910891	0.0	0.95
1	154	0.05	0.8738513863149746	0.6693687373090266	0.7982304542794488	Luad	TCGA Valid	NYU	0.9705882352941176	1.088235294117647	0.8823529411764706	0.029411764705882353	0.08823529411764706	0.0	0.95
1	154	0.05	0.8738513863149746	0.6693687373090266	0.7982304542794488	Lusc	TCGA Valid	NYU	0.9428571428571428	1.0857142857142856	0.8823529411764706	0.029411764705882353	0.08823529411764706	0.0	0.95
1	155	0.05	0.7742129773850337	0.6861301195599664	0.8975659116591128	Luad	TCGA Valid	TCGA Test	0.8913043478260869	1.1304347826086956	0.7608695652173914	0.10869565217391304	0.13043478260869565	0.0	0.95
1	155	0.05	0.7742129773850337	0.6861301195599664	0.8975659116591128	Lusc	TCGA Valid	TCGA Test	0.9896907216494846	1.1546391752577319	0.8350515463917526	0.010309278350515464	0.15463917525773196	0.0	0.95
1	155	0.05	0.7742129773850337	0.6861301195599664	0.8975659116591128	Luad	TCGA Valid	NYU	0.9444444444444444	1.0833333333333333	0.8611111111111112	0.05555555555555555	0.08333333333333333	0.0	0.95
1	155	0.05	0.7742129773850337	0.6861301195599664	0.8975659116591128	Lusc	TCGA Valid	NYU	1.0	1.2121212121212122	0.8611111111111112	0.05555555555555555	0.08333333333333333	0.0	0.95
1	156	0.05	0.8738513863149746	0.6693687373090266	0.8963062167119903	Luad	TCGA Valid	TCGA Test	0.9318181818181818	1.1818181818181819	0.75	0.06818181818181818	0.18181818181818182	0.0	0.95
1	156	0.05	0.8738513863149746	0.6693687373090266	0.8963062167119903	Lusc	TCGA Valid	TCGA Test	1.0	1.4141414141414141	0.5858585858585859	0.0	0.41414141414141414	0.0	0.95
1	156	0.05	0.8738513863149746	0.6693687373090266	0.8963062167119903	Luad	TCGA Valid	NYU	0.9767441860465116	1.0930232558139534	0.8837209302325582	0.023255813953488372	0.09302325581395349	0.0	0.95
1	156	0.05	0.8738513863149746	0.6693687373090266	0.8963062167119903	Lusc	TCGA Valid	NYU	1.0	1.5384615384615385	0.8837209302325582	0.023255813953488372	0.09302325581395349	0.0	0.95
1	157	0.05	0.8744997622803594	0.7565168370922851	0.9652514220318826	Luad	TCGA Valid	TCGA Test	0.9047619047619048	1.2142857142857142	0.6904761904761905	0.09523809523809523	0.21428571428571427	0.0	0.95
1	157	0.05	0.8744997622803594	0.7565168370922851	0.9652514220318826	Lusc	TCGA Valid	TCGA Test	0.9801980198019802	1.1584158415841583	0.8217821782178217	0.019801980198019802	0.15841584158415842	0.0	0.95
1	157	0.05	0.8744997622803594	0.7565168370922851	0.9652514220318826	Luad	TCGA Valid	NYU	1.0	1.1111111111111112	0.8888888888888888	0.0	0.1111111111111111	0.0	0.95
1	157	0.05	0.8744997622803594	0.7565168370922851	0.9652514220318826	Lusc	TCGA Valid	NYU	0.9696969696969697	1.1818181818181819	0.8888888888888888	0.0	0.1111111111111111	0.0	0.95
1	158	0.05	0.8436182296073014	0.6928025890975108	0.8975659116591128	Luad	TCGA Valid	TCGA Test	0.86	1.22	0.64	0.14	0.22	0.0	0.95
1	158	0.05	0.8436182296073014	0.6928025890975108	0.8975659116591128	Lusc	TCGA Valid	TCGA Test	1.0	1.3763440860215055	0.6236559139784946	0.0	0.3763440860215054	0.0	0.95
1	158	0.05	0.8436182296073014	0.6928025890975108	0.8975659116591128	Luad	TCGA Valid	NYU	1.0	1.096774193548387	0.9032258064516129	0.0	0.0967741935483871	0.0	0.95
1	158	0.05	0.8436182296073014	0.6928025890975108	0.8975659116591128	Lusc	TCGA Valid	NYU	1.0	1.4473684210526316	0.9032258064516129	0.0	0.0967741935483871	0.0	0.95
1	159	0.05	0.8083950902033255	0.7291918706955551	0.8975659116591128	Luad	TCGA Valid	TCGA Test	0.9069767441860465	1.1162790697674418	0.7906976744186046	0.09302325581395349	0.11627906976744186	0.0	0.95
1	159	0.05	0.8083950902033255	0.7291918706955551	0.8975659116591128	Lusc	TCGA Valid	TCGA Test	0.99	1.19	0.8	0.01	0.19	0.0	0.95
1	159	0.05	0.8083950902033255	0.7291918706955551	0.8975659116591128	Luad	TCGA Valid	NYU	0.95	1.05	0.9	0.05	0.05	0.0	0.95
1	159	0.05	0.8083950902033255	0.7291918706955551	0.8975659116591128	Lusc	TCGA Valid	NYU	1.0	1.1724137931034482	0.9	0.05	0.05	0.0	0.95
1	160	0.05	0.8083950902033255	0.6861301195599664	0.9652514220318826	Luad	TCGA Valid	TCGA Test	0.8421052631578947	1.0526315789473684	0.7894736842105263	0.15789473684210525	0.05263157894736842	0.0	0.95
1	160	0.05	0.8083950902033255	0.6861301195599664	0.9652514220318826	Lusc	TCGA Valid	TCGA Test	1.0	1.3904761904761904	0.6095238095238096	0.0	0.3904761904761905	0.0	0.95
1	160	0.05	0.8083950902033255	0.6861301195599664	0.9652514220318826	Luad	TCGA Valid	NYU	0.972972972972973	1.0810810810810811	0.8918918918918919	0.02702702702702703	0.08108108108108109	0.0	0.95
1	160	0.05	0.8083950902033255	0.6861301195599664	0.9652514220318826	Lusc	TCGA Valid	NYU	1.0	1.53125	0.8918918918918919	0.02702702702702703	0.08108108108108109	0.0	0.95
1	161	0.05	0.8744997622803594	0.7291918706955551	0.8963062167119903	Luad	TCGA Valid	TCGA Test	0.8857142857142857	1.1142857142857143	0.7714285714285715	0.11428571428571428	0.11428571428571428	0.0	0.95
1	161	0.05	0.8744997622803594	0.7291918706955551	0.8963062167119903	Lusc	TCGA Valid	TCGA Test	0.9722222222222222	1.1574074074074074	0.8148148148148148	0.027777777777777776	0.1574074074074074	0.0	0.95
1	161	0.05	0.8744997622803594	0.7291918706955551	0.8963062167119903	Luad	TCGA Valid	NYU	0.9767441860465116	1.0930232558139534	0.8837209302325582	0.023255813953488372	0.09302325581395349	0.0	0.95
1	161	0.05	0.8744997622803594	0.7291918706955551	0.8963062167119903	Lusc	TCGA Valid	NYU	1.0	1.0769230769230769	0.8837209302325582	0.023255813953488372	0.09302325581395349	0.0	0.95
1	162	0.05	0.7593939056914846	0.7565168370922851	0.6605785556295478	Luad	TCGA Valid	TCGA Test	0.9615384615384616	1.2115384615384615	0.75	0.038461538461538464	0.21153846153846154	0.0	0.95
1	162	0.05	0.7593939056914846	0.7565168370922851	0.6605785556295478	Lusc	TCGA Valid	TCGA Test	0.989010989010989	1.164835164835165	0.8241758241758241	0.01098901098901099	0.16483516483516483	0.0	0.95
1	162	0.05	0.7593939056914846	0.7565168370922851	0.6605785556295478	Luad	TCGA Valid	NYU	0.9444444444444444	1.0833333333333333	0.8611111111111112	0.05555555555555555	0.08333333333333333	0.0	0.95
1	162	0.05	0.7593939056914846	0.7565168370922851	0.6605785556295478	Lusc	TCGA Valid	NYU	1.0	1.1818181818181819	0.8611111111111112	0.05555555555555555	0.08333333333333333	0.0	0.95
1	163	0.05	0.8744997622803594	0.7565168370922851	0.7366011071056782	Luad	TCGA Valid	TCGA Test	0.9743589743589743	1.205128205128205	0.7692307692307693	0.02564102564102564	0.20512820512820512	0.0	0.95
1	163	0.05	0.8744997622803594	0.7565168370922851	0.7366011071056782	Lusc	TCGA Valid	TCGA Test	0.9230769230769231	1.0288461538461537	0.8942307692307693	0.07692307692307693	0.028846153846153848	0.0	0.95
1	163	0.05	0.8744997622803594	0.7565168370922851	0.7366011071056782	Luad	TCGA Valid	NYU	0.975	1.1	0.875	0.025	0.1	0.0	0.95
1	163	0.05	0.8744997622803594	0.7565168370922851	0.7366011071056782	Lusc	TCGA Valid	NYU	0.9655172413793104	1.0344827586206897	0.875	0.025	0.1	0.0	0.95
1	164	0.05	0.7243608768249006	0.6928025890975108	0.8975659116591128	Luad	TCGA Valid	TCGA Test	0.8478260869565217	1.1304347826086956	0.717391304347826	0.15217391304347827	0.13043478260869565	0.0	0.95
1	164	0.05	0.7243608768249006	0.6928025890975108	0.8975659116591128	Lusc	TCGA Valid	TCGA Test	0.9690721649484536	1.1443298969072164	0.8247422680412371	0.030927835051546393	0.14432989690721648	0.0	0.95
1	164	0.05	0.7243608768249006	0.6928025890975108	0.8975659116591128	Luad	TCGA Valid	NYU	0.9722222222222222	1.0277777777777777	0.9444444444444444	0.027777777777777776	0.027777777777777776	0.0	0.95
1	164	0.05	0.7243608768249006	0.6928025890975108	0.8975659116591128	Lusc	TCGA Valid	NYU	1.0	1.2424242424242424	0.9444444444444444	0.027777777777777776	0.027777777777777776	0.0	0.95
1	165	0.05	0.781665263914001	0.7291918706955551	0.8390386910586498	Luad	TCGA Valid	TCGA Test	0.9069767441860465	1.186046511627907	0.7209302325581395	0.09302325581395349	0.18604651162790697	0.0	0.95
1	165	0.05	0.781665263914001	0.7291918706955551	0.8390386910586498	Lusc	TCGA Valid	TCGA Test	0.99	1.09	0.9	0.01	0.09	0.0	0.95
1	165	0.05	0.781665263914001	0.7291918706955551	0.8390386910586498	Luad	TCGA Valid	NYU	0.972972972972973	1.054054054054054	0.918918918918919	0.02702702702702703	0.05405405405405406	0.0	0.95
1	165	0.05	0.781665263914001	0.7291918706955551	0.8390386910586498	Lusc	TCGA Valid	NYU	0.9375	1.0	0.918918918918919	0.02702702702702703	0.05405405405405406	0.0	0.95
1	166	0.05	0.8083950902033255	0.6693687373090266	0.8975659116591128	Luad	TCGA Valid	TCGA Test	0.9583333333333334	1.0833333333333333	0.875	0.041666666666666664	0.08333333333333333	0.0	0.95
1	166	0.05	0.8083950902033255	0.6693687373090266	0.8975659116591128	Lusc	TCGA Valid	TCGA Test	1.0	1.3263157894736841	0.6736842105263158	0.0	0.3263157894736842	0.0	0.95
1	166	0.05	0.8083950902033255	0.6693687373090266	0.8975659116591128	Luad	TCGA Valid	NYU	1.0	1.0303030303030303	0.9696969696969697	0.0	0.030303030303030304	0.0	0.95
1	166	0.05	0.8083950902033255	0.6693687373090266	0.8975659116591128	Lusc	TCGA Valid	NYU	1.0	1.4722222222222223	0.9696969696969697	0.0	0.030303030303030304	0.0	0.95
1	167	0.05	0.8738513863149746	0.6861301195599664	0.8963062167119903	Luad	TCGA Valid	TCGA Test	0.8717948717948718	1.1282051282051282	0.7435897435897436	0.1282051282051282	0.1282051282051282	0.0	0.95
1	167	0.05	0.8738513863149746	0.6861301195599664	0.8963062167119903	Lusc	TCGA Valid	TCGA Test	0.9711538461538461	1.1346153846153846	0.8365384615384616	0.028846153846153848	0.1346153846153846	0.0	0.95
1	167	0.05	0.8738513863149746	0.6861301195599664	0.8963062167119903	Luad	TCGA Valid	NYU	0.972972972972973	1.0810810810810811	0.8918918918918919	0.02702702702702703	0.08108108108108109	0.0	0.95
1	167	0.05	0.8738513863149746	0.6861301195599664	0.8963062167119903	Lusc	TCGA Valid	NYU	1.0	1.125	0.8918918918918919	0.02702702702702703	0.08108108108108109	0.0	0.95
1	168	0.05	0.8744997622803594	0.6693687373090266	0.8975659116591128	Luad	TCGA Valid	TCGA Test	0.9024390243902439	1.170731707317073	0.7317073170731707	0.0975609756097561	0.17073170731707318	0.0	0.95
1	168	0.05	0.8744997622803594	0.6693687373090266	0.8975659116591128	Lusc	TCGA Valid	TCGA Test	1.0	1.3333333333333333	0.6666666666666666	0.0	0.3333333333333333	0.0	0.95
1	168	0.05	0.8744997622803594	0.6693687373090266	0.8975659116591128	Luad	TCGA Valid	NYU	0.9705882352941176	1.0294117647058822	0.9411764705882353	0.029411764705882353	0.029411764705882353	0.0	0.95
1	168	0.05	0.8744997622803594	0.6693687373090266	0.8975659116591128	Lusc	TCGA Valid	NYU	1.0	1.6	0.9411764705882353	0.029411764705882353	0.029411764705882353	0.0	0.95
1	169	0.05	0.8419212946229339	0.7565168370922851	0.9652514220318826	Luad	TCGA Valid	TCGA Test	0.8478260869565217	1.173913043478261	0.6739130434782609	0.15217391304347827	0.17391304347826086	0.0	0.95
1	169	0.05	0.8419212946229339	0.7565168370922851	0.9652514220318826	Lusc	TCGA Valid	TCGA Test	1.0	1.422680412371134	0.5773195876288659	0.0	0.422680412371134	0.0	0.95
1	169	0.05	0.8419212946229339	0.7565168370922851	0.9652514220318826	Luad	TCGA Valid	NYU	0.9736842105263158	1.131578947368421	0.8421052631578947	0.02631578947368421	0.13157894736842105	0.0	0.95
1	169	0.05	0.8419212946229339	0.7565168370922851	0.9652514220318826	Lusc	TCGA Valid	NYU	1.0	1.4838709677419355	0.8421052631578947	0.02631578947368421	0.13157894736842105	0.0	0.95
1	170	0.05	0.8281745843703258	0.6479669879100549	0.7366011071056782	Luad	TCGA Valid	TCGA Test	0.925	1.075	0.85	0.075	0.075	0.0	0.95
1	170	0.05	0.8281745843703258	0.6479669879100549	0.7366011071056782	Lusc	TCGA Valid	TCGA Test	0.970873786407767	1.1359223300970873	0.8349514563106796	0.02912621359223301	0.13592233009708737	0.0	0.95
1	170	0.05	0.8281745843703258	0.6479669879100549	0.7366011071056782	Luad	TCGA Valid	NYU	0.9411764705882353	1.0294117647058822	0.9117647058823529	0.058823529411764705	0.029411764705882353	0.0	0.95
1	170	0.05	0.8281745843703258	0.6479669879100549	0.7366011071056782	Lusc	TCGA Valid	NYU	0.9714285714285714	1.1428571428571428	0.9117647058823529	0.058823529411764705	0.029411764705882353	0.0	0.95
1	171	0.05	0.6942864319164859	0.7565168370922851	0.9652514220318826	Luad	TCGA Valid	TCGA Test	0.8636363636363636	1.1590909090909092	0.7045454545454546	0.13636363636363635	0.1590909090909091	0.0	0.95
1	171	0.05	0.6942864319164859	0.7565168370922851	0.9652514220318826	Lusc	TCGA Valid	TCGA Test	1.0	1.3737373737373737	0.6262626262626263	0.0	0.37373737373737376	0.0	0.95
1	171	0.05	0.6942864319164859	0.7565168370922851	0.9652514220318826	Luad	TCGA Valid	NYU	1.0	1.0555555555555556	0.9444444444444444	0.0	0.05555555555555555	0.0	0.95
1	171	0.05	0.6942864319164859	0.7565168370922851	0.9652514220318826	Lusc	TCGA Valid	NYU	1.0	1.4545454545454546	0.9444444444444444	0.0	0.05555555555555555	0.0	0.95
1	172	0.05	0.8083950902033255	0.6861301195599664	0.9652514220318826	Luad	TCGA Valid	TCGA Test	0.8541666666666666	1.1875	0.6666666666666666	0.14583333333333334	0.1875	0.0	0.95
1	172	0.05	0.8083950902033255	0.6861301195599664	0.9652514220318826	Lusc	TCGA Valid	TCGA Test	0.9789473684210527	1.1473684210526316	0.8315789473684211	0.021052631578947368	0.14736842105263157	0.0	0.95
1	172	0.05	0.8083950902033255	0.6861301195599664	0.9652514220318826	Luad	TCGA Valid	NYU	0.9722222222222222	1.0833333333333333	0.8888888888888888	0.027777777777777776	0.08333333333333333	0.0	0.95
1	172	0.05	0.8083950902033255	0.6861301195599664	0.9652514220318826	Lusc	TCGA Valid	NYU	1.0	1.1818181818181819	0.8888888888888888	0.027777777777777776	0.08333333333333333	0.0	0.95
1	173	0.05	0.8083950902033255	0.6928025890975108	0.955397872756902	Luad	TCGA Valid	TCGA Test	0.8837209302325582	1.1395348837209303	0.7441860465116279	0.11627906976744186	0.13953488372093023	0.0	0.95
1	173	0.05	0.8083950902033255	0.6928025890975108	0.955397872756902	Lusc	TCGA Valid	TCGA Test	0.99	1.16	0.83	0.01	0.16	0.0	0.95
1	173	0.05	0.8083950902033255	0.6928025890975108	0.955397872756902	Luad	TCGA Valid	NYU	0.95	1.075	0.875	0.05	0.075	0.0	0.95
1	173	0.05	0.8083950902033255	0.6928025890975108	0.955397872756902	Lusc	TCGA Valid	NYU	1.0	1.206896551724138	0.875	0.05	0.075	0.0	0.95
1	174	0.05	0.8419212946229339	0.6928025890975108	0.6605785556295478	Luad	TCGA Valid	TCGA Test	0.9743589743589743	1.2564102564102564	0.717948717948718	0.02564102564102564	0.2564102564102564	0.0	0.95
1	174	0.05	0.8419212946229339	0.6928025890975108	0.6605785556295478	Lusc	TCGA Valid	TCGA Test	0.9807692307692307	1.1057692307692308	0.875	0.019230769230769232	0.10576923076923077	0.0	0.95
1	174	0.05	0.8419212946229339	0.6928025890975108	0.6605785556295478	Luad	TCGA Valid	NYU	0.9487179487179487	1.0512820512820513	0.8974358974358975	0.05128205128205128	0.05128205128205128	0.0	0.95
1	174	0.05	0.8419212946229339	0.6928025890975108	0.6605785556295478	Lusc	TCGA Valid	NYU	0.9666666666666667	1.1333333333333333	0.8974358974358975	0.05128205128205128	0.05128205128205128	0.0	0.95
1	175	0.05	0.8436182296073014	0.7565168370922851	0.955397872756902	Luad	TCGA Valid	TCGA Test	0.9302325581395349	1.186046511627907	0.7441860465116279	0.06976744186046512	0.18604651162790697	0.0	0.95
1	175	0.05	0.8436182296073014	0.7565168370922851	0.955397872756902	Lusc	TCGA Valid	TCGA Test	1.0	1.4	0.6	0.0	0.4	0.0	0.95
1	175	0.05	0.8436182296073014	0.7565168370922851	0.955397872756902	Luad	TCGA Valid	NYU	0.9642857142857143	1.0714285714285714	0.8928571428571429	0.03571428571428571	0.07142857142857142	0.0	0.95
1	175	0.05	0.8436182296073014	0.7565168370922851	0.955397872756902	Lusc	TCGA Valid	NYU	1.0	1.4634146341463414	0.8928571428571429	0.03571428571428571	0.07142857142857142	0.0	0.95
1	176	0.05	0.8083950902033255	0.6861301195599664	0.8963062167119903	Luad	TCGA Valid	TCGA Test	0.9347826086956522	1.1956521739130435	0.7391304347826086	0.06521739130434782	0.1956521739130435	0.0	0.95
1	176	0.05	0.8083950902033255	0.6861301195599664	0.8963062167119903	Lusc	TCGA Valid	TCGA Test	1.0	1.309278350515464	0.6907216494845361	0.0	0.30927835051546393	0.0	0.95
1	176	0.05	0.8083950902033255	0.6861301195599664	0.8963062167119903	Luad	TCGA Valid	NYU	0.9736842105263158	1.105263157894737	0.868421052631579	0.02631578947368421	0.10526315789473684	0.0	0.95
1	176	0.05	0.8083950902033255	0.6861301195599664	0.8963062167119903	Lusc	TCGA Valid	NYU	1.0	1.6451612903225807	0.868421052631579	0.02631578947368421	0.10526315789473684	0.0	0.95
1	177	0.05	0.8436182296073014	0.6928025890975108	0.8963062167119903	Luad	TCGA Valid	TCGA Test	0.8775510204081632	1.1020408163265305	0.7755102040816326	0.12244897959183673	0.10204081632653061	0.0	0.95
1	177	0.05	0.8436182296073014	0.6928025890975108	0.8963062167119903	Lusc	TCGA Valid	TCGA Test	0.9893617021276596	1.2127659574468086	0.776595744680851	0.010638297872340425	0.2127659574468085	0.0	0.95
1	177	0.05	0.8436182296073014	0.6928025890975108	0.8963062167119903	Luad	TCGA Valid	NYU	1.0	1.064516129032258	0.9354838709677419	0.0	0.06451612903225806	0.0	0.95
1	177	0.05	0.8436182296073014	0.6928025890975108	0.8963062167119903	Lusc	TCGA Valid	NYU	1.0	1.236842105263158	0.9354838709677419	0.0	0.06451612903225806	0.0	0.95
1	178	0.05	0.8738513863149746	0.7565168370922851	0.7982304542794488	Luad	TCGA Valid	TCGA Test	0.926829268292683	1.1951219512195121	0.7317073170731707	0.07317073170731707	0.1951219512195122	0.0	0.95
1	178	0.05	0.8738513863149746	0.7565168370922851	0.7982304542794488	Lusc	TCGA Valid	TCGA Test	0.9705882352941176	1.1764705882352942	0.7941176470588235	0.029411764705882353	0.17647058823529413	0.0	0.95
1	178	0.05	0.8738513863149746	0.7565168370922851	0.7982304542794488	Luad	TCGA Valid	NYU	0.9705882352941176	1.0588235294117647	0.9117647058823529	0.029411764705882353	0.058823529411764705	0.0	0.95
1	178	0.05	0.8738513863149746	0.7565168370922851	0.7982304542794488	Lusc	TCGA Valid	NYU	1.0	1.2285714285714286	0.9117647058823529	0.029411764705882353	0.058823529411764705	0.0	0.95
1	179	0.05	0.8738513863149746	0.7291918706955551	0.8963062167119903	Luad	TCGA Valid	TCGA Test	0.9038461538461539	1.1538461538461537	0.75	0.09615384615384616	0.15384615384615385	0.0	0.95
1	179	0.05	0.8738513863149746	0.7291918706955551	0.8963062167119903	Lusc	TCGA Valid	TCGA Test	0.989010989010989	1.1868131868131868	0.8021978021978022	0.01098901098901099	0.18681318681318682	0.0	0.95
1	179	0.05	0.8738513863149746	0.7291918706955551	0.8963062167119903	Luad	TCGA Valid	NYU	0.9473684210526315	1.0526315789473684	0.8947368421052632	0.05263157894736842	0.05263157894736842	0.0	0.95
1	179	0.05	0.8738513863149746	0.7291918706955551	0.8963062167119903	Lusc	TCGA Valid	NYU	1.0	1.2580645161290323	0.8947368421052632	0.05263157894736842	0.05263157894736842	0.0	0.95
1	180	0.05	0.8744997622803594	0.6693687373090266	0.9652514220318826	Luad	TCGA Valid	TCGA Test	0.8913043478260869	1.108695652173913	0.782608695652174	0.10869565217391304	0.10869565217391304	0.0	0.95
1	180	0.05	0.8744997622803594	0.6693687373090266	0.9652514220318826	Lusc	TCGA Valid	TCGA Test	1.0	1.3505154639175259	0.6494845360824743	0.0	0.35051546391752575	0.0	0.95
1	180	0.05	0.8744997622803594	0.6693687373090266	0.9652514220318826	Luad	TCGA Valid	NYU	0.9743589743589743	1.0512820512820513	0.9230769230769231	0.02564102564102564	0.05128205128205128	0.0	0.95
1	180	0.05	0.8744997622803594	0.6693687373090266	0.9652514220318826	Lusc	TCGA Valid	NYU	1.0	1.5	0.9230769230769231	0.02564102564102564	0.05128205128205128	0.0	0.95
1	181	0.05	0.7593939056914846	0.7291918706955551	0.8963062167119903	Luad	TCGA Valid	TCGA Test	0.8636363636363636	1.1363636363636365	0.7272727272727273	0.13636363636363635	0.13636363636363635	0.0	0.95
1	181	0.05	0.7593939056914846	0.7291918706955551	0.8963062167119903	Lusc	TCGA Valid	TCGA Test	0.9696969696969697	1.1515151515151516	0.8181818181818182	0.030303030303030304	0.15151515151515152	0.0	0.95
1	181	0.05	0.7593939056914846	0.7291918706955551	0.8963062167119903	Luad	TCGA Valid	NYU	0.9487179487179487	1.1025641025641026	0.8461538461538461	0.05128205128205128	0.10256410256410256	0.0	0.95
1	181	0.05	0.7593939056914846	0.7291918706955551	0.8963062167119903	Lusc	TCGA Valid	NYU	1.0	1.2333333333333334	0.8461538461538461	0.05128205128205128	0.10256410256410256	0.0	0.95
1	182	0.05	0.8281745843703258	0.7291918706955551	0.7982304542794488	Luad	TCGA Valid	TCGA Test	0.9166666666666666	1.1666666666666667	0.75	0.08333333333333333	0.16666666666666666	0.0	0.95
1	182	0.05	0.8281745843703258	0.7291918706955551	0.7982304542794488	Lusc	TCGA Valid	TCGA Test	0.9894736842105263	1.168421052631579	0.8210526315789474	0.010526315789473684	0.16842105263157894	0.0	0.95
1	182	0.05	0.8281745843703258	0.7291918706955551	0.7982304542794488	Luad	TCGA Valid	NYU	0.9722222222222222	1.0555555555555556	0.9166666666666666	0.027777777777777776	0.05555555555555555	0.0	0.95
1	182	0.05	0.8281745843703258	0.7291918706955551	0.7982304542794488	Lusc	TCGA Valid	NYU	1.0	1.2121212121212122	0.9166666666666666	0.027777777777777776	0.05555555555555555	0.0	0.95
1	183	0.05	0.8436182296073014	0.6693687373090266	0.955397872756902	Luad	TCGA Valid	TCGA Test	0.8604651162790697	1.1627906976744187	0.6976744186046512	0.13953488372093023	0.16279069767441862	0.0	0.95
1	183	0.05	0.8436182296073014	0.6693687373090266	0.955397872756902	Lusc	TCGA Valid	TCGA Test	0.98	1.17	0.81	0.02	0.17	0.0	0.95
1	183	0.05	0.8436182296073014	0.6693687373090266	0.955397872756902	Luad	TCGA Valid	NYU	0.9473684210526315	1.0526315789473684	0.8947368421052632	0.05263157894736842	0.05263157894736842	0.0	0.95
1	183	0.05	0.8436182296073014	0.6693687373090266	0.955397872756902	Lusc	TCGA Valid	NYU	0.967741935483871	1.2258064516129032	0.8947368421052632	0.05263157894736842	0.05263157894736842	0.0	0.95
1	184	0.05	0.7243608768249006	0.6693687373090266	0.8975659116591128	Luad	TCGA Valid	TCGA Test	0.9534883720930233	1.0465116279069768	0.9069767441860465	0.046511627906976744	0.046511627906976744	0.0	0.95
1	184	0.05	0.7243608768249006	0.6693687373090266	0.8975659116591128	Lusc	TCGA Valid	TCGA Test	1.0	1.38	0.62	0.0	0.38	0.0	0.95
1	184	0.05	0.7243608768249006	0.6693687373090266	0.8975659116591128	Luad	TCGA Valid	NYU	0.9428571428571428	1.0	0.9428571428571428	0.05714285714285714	0.0	0.0	0.95
1	184	0.05	0.7243608768249006	0.6693687373090266	0.8975659116591128	Lusc	TCGA Valid	NYU	1.0	1.5294117647058822	0.9428571428571428	0.05714285714285714	0.0	0.0	0.95
1	185	0.05	0.7742129773850337	0.6861301195599664	0.8975659116591128	Luad	TCGA Valid	TCGA Test	0.8571428571428571	1.1428571428571428	0.7142857142857143	0.14285714285714285	0.14285714285714285	0.0	0.95
1	185	0.05	0.7742129773850337	0.6861301195599664	0.8975659116591128	Lusc	TCGA Valid	TCGA Test	1.0	1.4148936170212767	0.5851063829787234	0.0	0.4148936170212766	0.0	0.95
1	185	0.05	0.7742129773850337	0.6861301195599664	0.8975659116591128	Luad	TCGA Valid	NYU	1.0	1.0857142857142856	0.9142857142857143	0.0	0.08571428571428572	0.0	0.95
1	185	0.05	0.7742129773850337	0.6861301195599664	0.8975659116591128	Lusc	TCGA Valid	NYU	1.0	1.588235294117647	0.9142857142857143	0.0	0.08571428571428572	0.0	0.95
1	186	0.05	0.8436182296073014	0.7291918706955551	0.8963062167119903	Luad	TCGA Valid	TCGA Test	0.9285714285714286	1.1666666666666667	0.7619047619047619	0.07142857142857142	0.16666666666666666	0.0	0.95
1	186	0.05	0.8436182296073014	0.7291918706955551	0.8963062167119903	Lusc	TCGA Valid	TCGA Test	0.9801980198019802	1.099009900990099	0.8811881188118812	0.019801980198019802	0.09900990099009901	0.0	0.95
1	186	0.05	0.8436182296073014	0.7291918706955551	0.8963062167119903	Luad	TCGA Valid	NYU	0.975609756097561	1.0731707317073171	0.9024390243902439	0.024390243902439025	0.07317073170731707	0.0	0.95
1	186	0.05	0.8436182296073014	0.7291918706955551	0.8963062167119903	Lusc	TCGA Valid	NYU	1.0	1.2142857142857142	0.9024390243902439	0.024390243902439025	0.07317073170731707	0.0	0.95
1	187	0.05	0.7593939056914846	0.7565168370922851	0.8975659116591128	Luad	TCGA Valid	TCGA Test	0.8958333333333334	1.2083333333333333	0.6875	0.10416666666666667	0.20833333333333334	0.0	0.95
1	187	0.05	0.7593939056914846	0.7565168370922851	0.8975659116591128	Lusc	TCGA Valid	TCGA Test	0.9789473684210527	1.168421052631579	0.8105263157894737	0.021052631578947368	0.16842105263157894	0.0	0.95
1	187	0.05	0.7593939056914846	0.7565168370922851	0.8975659116591128	Luad	TCGA Valid	NYU	1.0	1.1612903225806452	0.8387096774193549	0.0	0.16129032258064516	0.0	0.95
1	187	0.05	0.7593939056914846	0.7565168370922851	0.8975659116591128	Lusc	TCGA Valid	NYU	1.0	1.131578947368421	0.8387096774193549	0.0	0.16129032258064516	0.0	0.95
1	188	0.05	0.6773741543444939	0.7565168370922851	0.8975659116591128	Luad	TCGA Valid	TCGA Test	0.9090909090909091	1.1363636363636365	0.7727272727272727	0.09090909090909091	0.13636363636363635	0.0	0.95
1	188	0.05	0.6773741543444939	0.7565168370922851	0.8975659116591128	Lusc	TCGA Valid	TCGA Test	0.9797979797979798	1.1414141414141414	0.8383838383838383	0.020202020202020204	0.1414141414141414	0.0	0.95
1	188	0.05	0.6773741543444939	0.7565168370922851	0.8975659116591128	Luad	TCGA Valid	NYU	1.0	1.1470588235294117	0.8529411764705882	0.0	0.14705882352941177	0.0	0.95
1	188	0.05	0.6773741543444939	0.7565168370922851	0.8975659116591128	Lusc	TCGA Valid	NYU	1.0	1.1428571428571428	0.8529411764705882	0.0	0.14705882352941177	0.0	0.95
1	189	0.05	0.7742129773850337	0.6928025890975108	0.8975659116591128	Luad	TCGA Valid	TCGA Test	0.8863636363636364	1.1590909090909092	0.7272727272727273	0.11363636363636363	0.1590909090909091	0.0	0.95
1	189	0.05	0.7742129773850337	0.6928025890975108	0.8975659116591128	Lusc	TCGA Valid	TCGA Test	0.9797979797979798	1.101010101010101	0.8787878787878788	0.020202020202020204	0.10101010101010101	0.0	0.95
1	189	0.05	0.7742129773850337	0.6928025890975108	0.8975659116591128	Luad	TCGA Valid	NYU	0.9487179487179487	1.0769230769230769	0.8717948717948718	0.05128205128205128	0.07692307692307693	0.0	0.95
1	189	0.05	0.7742129773850337	0.6928025890975108	0.8975659116591128	Lusc	TCGA Valid	NYU	1.0	1.2666666666666666	0.8717948717948718	0.05128205128205128	0.07692307692307693	0.0	0.95
1	190	0.05	0.8281745843703258	0.6928025890975108	0.8975659116591128	Luad	TCGA Valid	TCGA Test	0.9375	1.125	0.8125	0.0625	0.125	0.0	0.95
1	190	0.05	0.8281745843703258	0.6928025890975108	0.8975659116591128	Lusc	TCGA Valid	TCGA Test	0.9894736842105263	1.168421052631579	0.8210526315789474	0.010526315789473684	0.16842105263157894	0.0	0.95
1	190	0.05	0.8281745843703258	0.6928025890975108	0.8975659116591128	Luad	TCGA Valid	NYU	0.9743589743589743	1.1025641025641026	0.8717948717948718	0.02564102564102564	0.10256410256410256	0.0	0.95
1	190	0.05	0.8281745843703258	0.6928025890975108	0.8975659116591128	Lusc	TCGA Valid	NYU	1.0	1.2	0.8717948717948718	0.02564102564102564	0.10256410256410256	0.0	0.95
1	191	0.05	0.8419212946229339	0.5278690962480372	0.9652514220318826	Luad	TCGA Valid	TCGA Test	0.8260869565217391	1.0	0.8260869565217391	0.17391304347826086	0.0	0.0	0.95
1	191	0.05	0.8419212946229339	0.5278690962480372	0.9652514220318826	Lusc	TCGA Valid	TCGA Test	1.0	1.3814432989690721	0.6185567010309279	0.0	0.38144329896907214	0.0	0.95
1	191	0.05	0.8419212946229339	0.5278690962480372	0.9652514220318826	Luad	TCGA Valid	NYU	1.0	1.0	1.0	0.0	0.0	0.0	0.95
1	191	0.05	0.8419212946229339	0.5278690962480372	0.9652514220318826	Lusc	TCGA Valid	NYU	1.0	1.5625	1.0	0.0	0.0	0.0	0.95
1	192	0.05	0.781665263914001	0.7291918706955551	0.9652514220318826	Luad	TCGA Valid	TCGA Test	0.9130434782608695	1.173913043478261	0.7391304347826086	0.08695652173913043	0.17391304347826086	0.0	0.95
1	192	0.05	0.781665263914001	0.7291918706955551	0.9652514220318826	Lusc	TCGA Valid	TCGA Test	0.9484536082474226	1.0618556701030928	0.8865979381443299	0.05154639175257732	0.061855670103092786	0.0	0.95
1	192	0.05	0.781665263914001	0.7291918706955551	0.9652514220318826	Luad	TCGA Valid	NYU	0.972972972972973	1.054054054054054	0.918918918918919	0.02702702702702703	0.05405405405405406	0.0	0.95
1	192	0.05	0.781665263914001	0.7291918706955551	0.9652514220318826	Lusc	TCGA Valid	NYU	0.9375	1.09375	0.918918918918919	0.02702702702702703	0.05405405405405406	0.0	0.95
1	193	0.05	0.7742129773850337	0.7565168370922851	0.8390386910586498	Luad	TCGA Valid	TCGA Test	0.9090909090909091	1.25	0.6590909090909091	0.09090909090909091	0.25	0.0	0.95
1	193	0.05	0.7742129773850337	0.7565168370922851	0.8390386910586498	Lusc	TCGA Valid	TCGA Test	0.9696969696969697	1.121212121212121	0.8484848484848485	0.030303030303030304	0.12121212121212122	0.0	0.95
1	193	0.05	0.7742129773850337	0.7565168370922851	0.8390386910586498	Luad	TCGA Valid	NYU	0.9534883720930233	1.0930232558139534	0.8604651162790697	0.046511627906976744	0.09302325581395349	0.0	0.95
1	193	0.05	0.7742129773850337	0.7565168370922851	0.8390386910586498	Lusc	TCGA Valid	NYU	0.9615384615384616	1.0769230769230769	0.8604651162790697	0.046511627906976744	0.09302325581395349	0.0	0.95
1	194	0.05	0.8083950902033255	0.6861301195599664	0.955397872756902	Luad	TCGA Valid	TCGA Test	0.9	1.16	0.74	0.1	0.16	0.0	0.95
1	194	0.05	0.8083950902033255	0.6861301195599664	0.955397872756902	Lusc	TCGA Valid	TCGA Test	0.978494623655914	1.10752688172043	0.8709677419354839	0.021505376344086023	0.10752688172043011	0.0	0.95
1	194	0.05	0.8083950902033255	0.6861301195599664	0.955397872756902	Luad	TCGA Valid	NYU	1.0	1.0731707317073171	0.926829268292683	0.0	0.07317073170731707	0.0	0.95
1	194	0.05	0.8083950902033255	0.6861301195599664	0.955397872756902	Lusc	TCGA Valid	NYU	0.9642857142857143	1.2142857142857142	0.926829268292683	0.0	0.07317073170731707	0.0	0.95
1	195	0.05	0.889760764547219	0.6928025890975108	0.7982304542794488	Luad	TCGA Valid	TCGA Test	0.9555555555555556	1.1555555555555554	0.8	0.044444444444444446	0.15555555555555556	0.0	0.95
1	195	0.05	0.889760764547219	0.6928025890975108	0.7982304542794488	Lusc	TCGA Valid	TCGA Test	0.9693877551020408	1.0714285714285714	0.8979591836734694	0.030612244897959183	0.07142857142857142	0.0	0.95
1	195	0.05	0.889760764547219	0.6928025890975108	0.7982304542794488	Luad	TCGA Valid	NYU	1.0	1.09375	0.90625	0.0	0.09375	0.0	0.95
1	195	0.05	0.889760764547219	0.6928025890975108	0.7982304542794488	Lusc	TCGA Valid	NYU	1.0	1.0810810810810811	0.90625	0.0	0.09375	0.0	0.95
1	196	0.05	0.8083950902033255	0.7291918706955551	0.9652514220318826	Luad	TCGA Valid	TCGA Test	0.8333333333333334	1.1428571428571428	0.6904761904761905	0.16666666666666666	0.14285714285714285	0.0	0.95
1	196	0.05	0.8083950902033255	0.7291918706955551	0.9652514220318826	Lusc	TCGA Valid	TCGA Test	1.0	1.3564356435643565	0.6435643564356436	0.0	0.3564356435643564	0.0	0.95
1	196	0.05	0.8083950902033255	0.7291918706955551	0.9652514220318826	Luad	TCGA Valid	NYU	0.9428571428571428	1.1142857142857143	0.8285714285714286	0.05714285714285714	0.11428571428571428	0.0	0.95
1	196	0.05	0.8083950902033255	0.7291918706955551	0.9652514220318826	Lusc	TCGA Valid	NYU	1.0	1.5	0.8285714285714286	0.05714285714285714	0.11428571428571428	0.0	0.95
1	197	0.05	0.781665263914001	0.6861301195599664	0.9652514220318826	Luad	TCGA Valid	TCGA Test	0.8478260869565217	1.2173913043478262	0.6304347826086957	0.15217391304347827	0.21739130434782608	0.0	0.95
1	197	0.05	0.781665263914001	0.6861301195599664	0.9652514220318826	Lusc	TCGA Valid	TCGA Test	0.9690721649484536	1.1030927835051547	0.865979381443299	0.030927835051546393	0.10309278350515463	0.0	0.95
1	197	0.05	0.781665263914001	0.6861301195599664	0.9652514220318826	Luad	TCGA Valid	NYU	1.0	1.096774193548387	0.9032258064516129	0.0	0.0967741935483871	0.0	0.95
1	197	0.05	0.781665263914001	0.6861301195599664	0.9652514220318826	Lusc	TCGA Valid	NYU	0.9736842105263158	1.0789473684210527	0.9032258064516129	0.0	0.0967741935483871	0.0	0.95
1	198	0.05	0.7302759707501353	0.7565168370922851	0.955397872756902	Luad	TCGA Valid	TCGA Test	0.9111111111111111	1.288888888888889	0.6222222222222222	0.08888888888888889	0.28888888888888886	0.0	0.95
1	198	0.05	0.7302759707501353	0.7565168370922851	0.955397872756902	Lusc	TCGA Valid	TCGA Test	0.9795918367346939	1.1428571428571428	0.8367346938775511	0.02040816326530612	0.14285714285714285	0.0	0.95
1	198	0.05	0.7302759707501353	0.7565168370922851	0.955397872756902	Luad	TCGA Valid	NYU	0.9714285714285714	1.0857142857142856	0.8857142857142857	0.02857142857142857	0.08571428571428572	0.0	0.95
1	198	0.05	0.7302759707501353	0.7565168370922851	0.955397872756902	Lusc	TCGA Valid	NYU	0.9705882352941176	1.2058823529411764	0.8857142857142857	0.02857142857142857	0.08571428571428572	0.0	0.95
1	199	0.05	0.781665263914001	0.6861301195599664	0.8390386910586498	Luad	TCGA Valid	TCGA Test	0.9333333333333333	1.2	0.7333333333333333	0.06666666666666667	0.2	0.0	0.95
1	199	0.05	0.781665263914001	0.6861301195599664	0.8390386910586498	Lusc	TCGA Valid	TCGA Test	1.0	1.3673469387755102	0.6326530612244898	0.0	0.3673469387755102	0.0	0.95
1	199	0.05	0.781665263914001	0.6861301195599664	0.8390386910586498	Luad	TCGA Valid	NYU	0.9473684210526315	1.0263157894736843	0.9210526315789473	0.05263157894736842	0.02631578947368421	0.0	0.95
1	199	0.05	0.781665263914001	0.6861301195599664	0.8390386910586498	Lusc	TCGA Valid	NYU	1.0	1.4838709677419355	0.9210526315789473	0.05263157894736842	0.02631578947368421	0.0	0.95
2	0	0.05	0.9130362065240298	0.9636553159670362	0.8987507165547628	Luad	TCGA Valid	TCGA Test	0.984375	1.796875	0.1875	0.015625	0.796875	0.0	0.95
2	0	0.05	0.9130362065240298	0.9636553159670362	0.8987507165547628	Lusc	TCGA Valid	TCGA Test	0.9387755102040817	1.0816326530612246	0.8571428571428571	0.061224489795918366	0.08163265306122448	0.0	0.95
2	0	0.05	0.9130362065240298	0.9636553159670362	0.8987507165547628	Luad	TCGA Valid	NYU	1.0	1.7105263157894737	0.2894736842105263	0.0	0.7105263157894737	0.0	0.95
2	0	0.05	0.9130362065240298	0.9636553159670362	0.8987507165547628	Lusc	TCGA Valid	NYU	0.967741935483871	1.032258064516129	0.2894736842105263	0.0	0.7105263157894737	0.0	0.95
2	1	0.05	0.7684953273389887	0.7826260000436476	0.8522737303262223	Luad	TCGA Valid	TCGA Test	0.9090909090909091	1.2424242424242424	0.6666666666666666	0.09090909090909091	0.24242424242424243	0.0	0.95
2	1	0.05	0.7684953273389887	0.7826260000436476	0.8522737303262223	Lusc	TCGA Valid	TCGA Test	0.9787234042553191	1.1063829787234043	0.8723404255319149	0.02127659574468085	0.10638297872340426	0.0	0.95
2	1	0.05	0.7684953273389887	0.7826260000436476	0.8522737303262223	Luad	TCGA Valid	NYU	1.0	1.1	0.9	0.0	0.1	0.0	0.95
2	1	0.05	0.7684953273389887	0.7826260000436476	0.8522737303262223	Lusc	TCGA Valid	NYU	1.0	1.0344827586206897	0.9	0.0	0.1	0.0	0.95
2	2	0.05	0.682565084119637	0.8527324717988181	0.8782636449247253	Luad	TCGA Valid	TCGA Test	0.9166666666666666	1.4166666666666667	0.5	0.08333333333333333	0.4166666666666667	0.0	0.95
2	2	0.05	0.682565084119637	0.8527324717988181	0.8782636449247253	Lusc	TCGA Valid	TCGA Test	0.9622641509433962	1.0754716981132075	0.8867924528301887	0.03773584905660377	0.07547169811320754	0.0	0.95
2	2	0.05	0.682565084119637	0.8527324717988181	0.8782636449247253	Luad	TCGA Valid	NYU	1.0	1.2647058823529411	0.7352941176470589	0.0	0.2647058823529412	0.0	0.95
2	2	0.05	0.682565084119637	0.8527324717988181	0.8782636449247253	Lusc	TCGA Valid	NYU	1.0	1.0285714285714285	0.7352941176470589	0.0	0.2647058823529412	0.0	0.95
2	3	0.05	0.8759330700849917	0.9806598133798977	0.7616834410630007	Luad	TCGA Valid	TCGA Test	1.0	1.7462686567164178	0.2537313432835821	0.0	0.746268656716418	0.0	0.95
2	3	0.05	0.8759330700849917	0.9806598133798977	0.7616834410630007	Lusc	TCGA Valid	TCGA Test	0.9130434782608695	1.0434782608695652	0.8695652173913043	0.08695652173913043	0.043478260869565216	0.0	0.95
2	3	0.05	0.8759330700849917	0.9806598133798977	0.7616834410630007	Luad	TCGA Valid	NYU	1.0	1.868421052631579	0.13157894736842105	0.0	0.868421052631579	0.0	0.95
2	3	0.05	0.8759330700849917	0.9806598133798977	0.7616834410630007	Lusc	TCGA Valid	NYU	0.9354838709677419	1.032258064516129	0.13157894736842105	0.0	0.868421052631579	0.0	0.95
2	4	0.05	0.8309383843333191	0.9636553159670362	0.8987507165547628	Luad	TCGA Valid	TCGA Test	0.9836065573770492	1.721311475409836	0.26229508196721313	0.01639344262295082	0.7213114754098361	0.0	0.95
2	4	0.05	0.8309383843333191	0.9636553159670362	0.8987507165547628	Lusc	TCGA Valid	TCGA Test	1.0	1.0769230769230769	0.9230769230769231	0.0	0.07692307692307693	0.0	0.95
2	4	0.05	0.8309383843333191	0.9636553159670362	0.8987507165547628	Luad	TCGA Valid	NYU	1.0	1.7878787878787878	0.21212121212121213	0.0	0.7878787878787878	0.0	0.95
2	4	0.05	0.8309383843333191	0.9636553159670362	0.8987507165547628	Lusc	TCGA Valid	NYU	1.0	1.0555555555555556	0.21212121212121213	0.0	0.7878787878787878	0.0	0.95
2	5	0.05	0.7765613766726357	0.9636553159670362	0.8522737303262223	Luad	TCGA Valid	TCGA Test	0.9836065573770492	1.639344262295082	0.3442622950819672	0.01639344262295082	0.639344262295082	0.0	0.95
2	5	0.05	0.7765613766726357	0.9636553159670362	0.8522737303262223	Lusc	TCGA Valid	TCGA Test	0.9615384615384616	1.0769230769230769	0.8846153846153846	0.038461538461538464	0.07692307692307693	0.0	0.95
2	5	0.05	0.7765613766726357	0.9636553159670362	0.8522737303262223	Luad	TCGA Valid	NYU	1.0	1.8181818181818181	0.18181818181818182	0.0	0.8181818181818182	0.0	0.95
2	5	0.05	0.7765613766726357	0.9636553159670362	0.8522737303262223	Lusc	TCGA Valid	NYU	0.9444444444444444	1.0	0.18181818181818182	0.0	0.8181818181818182	0.0	0.95
2	6	0.05	0.82763902744845	0.6620856012883509	0.8707836965429128	Luad	TCGA Valid	TCGA Test	0.8524590163934426	1.2295081967213115	0.6229508196721312	0.14754098360655737	0.22950819672131148	0.0	0.95
2	6	0.05	0.82763902744845	0.6620856012883509	0.8707836965429128	Lusc	TCGA Valid	TCGA Test	1.0	1.2692307692307692	0.7307692307692307	0.0	0.2692307692307692	0.0	0.95
2	6	0.05	0.82763902744845	0.6620856012883509	0.8707836965429128	Luad	TCGA Valid	NYU	0.9473684210526315	1.0526315789473684	0.8947368421052632	0.05263157894736842	0.05263157894736842	0.0	0.95
2	6	0.05	0.82763902744845	0.6620856012883509	0.8707836965429128	Lusc	TCGA Valid	NYU	1.0	1.064516129032258	0.8947368421052632	0.05263157894736842	0.05263157894736842	0.0	0.95
2	7	0.05	0.8821993246143846	0.9636553159670362	0.8987507165547628	Luad	TCGA Valid	TCGA Test	0.9846153846153847	1.7384615384615385	0.24615384615384617	0.015384615384615385	0.7384615384615385	0.0	0.95
2	7	0.05	0.8821993246143846	0.9636553159670362	0.8987507165547628	Lusc	TCGA Valid	TCGA Test	0.8541666666666666	0.9375	0.8541666666666666	0.08333333333333333	0.0	0.0625	0.95
2	7	0.05	0.8821993246143846	0.9636553159670362	0.8987507165547628	Luad	TCGA Valid	NYU	1.0	1.829268292682927	0.17073170731707318	0.0	0.8292682926829268	0.0	0.95
2	7	0.05	0.8821993246143846	0.9636553159670362	0.8987507165547628	Lusc	TCGA Valid	NYU	0.9285714285714286	0.9642857142857143	0.17073170731707318	0.0	0.8292682926829268	0.0	0.95
2	8	0.05	0.8309383843333191	0.9636553159670362	0.8707836965429128	Luad	TCGA Valid	TCGA Test	1.0	1.7377049180327868	0.26229508196721313	0.0	0.7377049180327869	0.0	0.95
2	8	0.05	0.8309383843333191	0.9636553159670362	0.8707836965429128	Lusc	TCGA Valid	TCGA Test	0.9807692307692307	1.0384615384615385	0.9423076923076923	0.019230769230769232	0.038461538461538464	0.0	0.95
2	8	0.05	0.8309383843333191	0.9636553159670362	0.8707836965429128	Luad	TCGA Valid	NYU	1.0	1.7714285714285714	0.22857142857142856	0.0	0.7714285714285715	0.0	0.95
2	8	0.05	0.8309383843333191	0.9636553159670362	0.8707836965429128	Lusc	TCGA Valid	NYU	0.9705882352941176	1.0294117647058822	0.22857142857142856	0.0	0.7714285714285715	0.0	0.95
2	9	0.05	0.9130362065240298	0.8527324717988181	0.8495394941820261	Luad	TCGA Valid	TCGA Test	0.96875	1.5	0.46875	0.03125	0.5	0.0	0.95
2	9	0.05	0.9130362065240298	0.8527324717988181	0.8495394941820261	Lusc	TCGA Valid	TCGA Test	0.9591836734693877	1.0408163265306123	0.9183673469387755	0.04081632653061224	0.04081632653061224	0.0	0.95
2	9	0.05	0.9130362065240298	0.8527324717988181	0.8495394941820261	Luad	TCGA Valid	NYU	1.0	1.3055555555555556	0.6944444444444444	0.0	0.3055555555555556	0.0	0.95
2	9	0.05	0.9130362065240298	0.8527324717988181	0.8495394941820261	Lusc	TCGA Valid	NYU	0.9393939393939394	1.0303030303030303	0.6944444444444444	0.0	0.3055555555555556	0.0	0.95
2	10	0.05	0.82763902744845	0.7826260000436476	0.8522737303262223	Luad	TCGA Valid	TCGA Test	0.9354838709677419	1.4193548387096775	0.5161290322580645	0.06451612903225806	0.41935483870967744	0.0	0.95
2	10	0.05	0.82763902744845	0.7826260000436476	0.8522737303262223	Lusc	TCGA Valid	TCGA Test	0.9411764705882353	1.0196078431372548	0.9215686274509803	0.058823529411764705	0.0196078431372549	0.0	0.95
2	10	0.05	0.82763902744845	0.7826260000436476	0.8522737303262223	Luad	TCGA Valid	NYU	1.0	1.1578947368421053	0.8421052631578947	0.0	0.15789473684210525	0.0	0.95
2	10	0.05	0.82763902744845	0.7826260000436476	0.8522737303262223	Lusc	TCGA Valid	NYU	1.0	1.032258064516129	0.8421052631578947	0.0	0.15789473684210525	0.0	0.95
2	11	0.05	0.9130362065240298	0.8527324717988181	0.8741171257806101	Luad	TCGA Valid	TCGA Test	0.9565217391304348	1.434782608695652	0.5217391304347826	0.043478260869565216	0.43478260869565216	0.0	0.95
2	11	0.05	0.9130362065240298	0.8527324717988181	0.8741171257806101	Lusc	TCGA Valid	TCGA Test	0.9772727272727273	1.1590909090909092	0.8181818181818182	0.022727272727272728	0.1590909090909091	0.0	0.95
2	11	0.05	0.9130362065240298	0.8527324717988181	0.8741171257806101	Luad	TCGA Valid	NYU	1.0	1.2702702702702702	0.7297297297297297	0.0	0.2702702702702703	0.0	0.95
2	11	0.05	0.9130362065240298	0.8527324717988181	0.8741171257806101	Lusc	TCGA Valid	NYU	0.96875	1.03125	0.7297297297297297	0.0	0.2702702702702703	0.0	0.95
2	12	0.05	0.9292492584137871	0.9806598133798977	0.8707836965429128	Luad	TCGA Valid	TCGA Test	1.0	1.8387096774193548	0.16129032258064516	0.0	0.8387096774193549	0.0	0.95
2	12	0.05	0.9292492584137871	0.9806598133798977	0.8707836965429128	Lusc	TCGA Valid	TCGA Test	0.9607843137254902	1.0784313725490196	0.8823529411764706	0.0392156862745098	0.0784313725490196	0.0	0.95
2	12	0.05	0.9292492584137871	0.9806598133798977	0.8707836965429128	Luad	TCGA Valid	NYU	1.0	1.9	0.1	0.0	0.9	0.0	0.95
2	12	0.05	0.9292492584137871	0.9806598133798977	0.8707836965429128	Lusc	TCGA Valid	NYU	0.9655172413793104	1.0344827586206897	0.1	0.0	0.9	0.0	0.95
2	13	0.05	0.8309383843333191	0.8527324717988181	0.8987507165547628	Luad	TCGA Valid	TCGA Test	0.9180327868852459	1.3278688524590163	0.5901639344262295	0.08196721311475409	0.32786885245901637	0.0	0.95
2	13	0.05	0.8309383843333191	0.8527324717988181	0.8987507165547628	Lusc	TCGA Valid	TCGA Test	1.0	1.0576923076923077	0.9423076923076923	0.0	0.057692307692307696	0.0	0.95
2	13	0.05	0.8309383843333191	0.8527324717988181	0.8987507165547628	Luad	TCGA Valid	NYU	1.0	1.2307692307692308	0.7692307692307693	0.0	0.23076923076923078	0.0	0.95
2	13	0.05	0.8309383843333191	0.8527324717988181	0.8987507165547628	Lusc	TCGA Valid	NYU	1.0	1.0333333333333334	0.7692307692307693	0.0	0.23076923076923078	0.0	0.95
2	14	0.05	0.9130362065240298	0.9806598133798977	0.8987507165547628	Luad	TCGA Valid	TCGA Test	1.0	1.7936507936507937	0.20634920634920634	0.0	0.7936507936507936	0.0	0.95
2	14	0.05	0.9130362065240298	0.9806598133798977	0.8987507165547628	Lusc	TCGA Valid	TCGA Test	0.98	1.16	0.82	0.02	0.16	0.0	0.95
2	14	0.05	0.9130362065240298	0.9806598133798977	0.8987507165547628	Luad	TCGA Valid	NYU	1.0	1.894736842105263	0.10526315789473684	0.0	0.8947368421052632	0.0	0.95
2	14	0.05	0.9130362065240298	0.9806598133798977	0.8987507165547628	Lusc	TCGA Valid	NYU	1.0	1.2258064516129032	0.10526315789473684	0.0	0.8947368421052632	0.0	0.95
2	15	0.05	0.82763902744845	0.9806598133798977	0.8060449760096062	Luad	TCGA Valid	TCGA Test	1.0	1.7878787878787878	0.21212121212121213	0.0	0.7878787878787878	0.0	0.95
2	15	0.05	0.82763902744845	0.9806598133798977	0.8060449760096062	Lusc	TCGA Valid	TCGA Test	0.9787234042553191	1.1702127659574468	0.8085106382978723	0.02127659574468085	0.1702127659574468	0.0	0.95
2	15	0.05	0.82763902744845	0.9806598133798977	0.8060449760096062	Luad	TCGA Valid	NYU	1.0	1.90625	0.09375	0.0	0.90625	0.0	0.95
2	15	0.05	0.82763902744845	0.9806598133798977	0.8060449760096062	Lusc	TCGA Valid	NYU	1.0	1.1891891891891893	0.09375	0.0	0.90625	0.0	0.95
2	16	0.05	0.8759330700849917	0.8377407044418397	0.8707836965429128	Luad	TCGA Valid	TCGA Test	0.9365079365079365	1.3968253968253967	0.5396825396825397	0.06349206349206349	0.3968253968253968	0.0	0.95
2	16	0.05	0.8759330700849917	0.8377407044418397	0.8707836965429128	Lusc	TCGA Valid	TCGA Test	0.98	1.24	0.74	0.02	0.24	0.0	0.95
2	16	0.05	0.8759330700849917	0.8377407044418397	0.8707836965429128	Luad	TCGA Valid	NYU	1.0	1.2972972972972974	0.7027027027027027	0.0	0.2972972972972973	0.0	0.95
2	16	0.05	0.8759330700849917	0.8377407044418397	0.8707836965429128	Lusc	TCGA Valid	NYU	1.0	1.15625	0.7027027027027027	0.0	0.2972972972972973	0.0	0.95
2	17	0.05	0.8074737980155868	0.8377407044418397	0.8741171257806101	Luad	TCGA Valid	TCGA Test	0.9333333333333333	1.35	0.5833333333333334	0.06666666666666667	0.35	0.0	0.95
2	17	0.05	0.8074737980155868	0.8377407044418397	0.8741171257806101	Lusc	TCGA Valid	TCGA Test	0.9811320754716981	1.2264150943396226	0.7547169811320755	0.018867924528301886	0.22641509433962265	0.0	0.95
2	17	0.05	0.8074737980155868	0.8377407044418397	0.8741171257806101	Luad	TCGA Valid	NYU	1.0	1.3658536585365855	0.6341463414634146	0.0	0.36585365853658536	0.0	0.95
2	17	0.05	0.8074737980155868	0.8377407044418397	0.8741171257806101	Lusc	TCGA Valid	NYU	1.0	1.1785714285714286	0.6341463414634146	0.0	0.36585365853658536	0.0	0.95
2	18	0.05	0.8821993246143846	0.8377407044418397	0.8987507165547628	Luad	TCGA Valid	TCGA Test	0.890625	1.34375	0.546875	0.109375	0.34375	0.0	0.95
2	18	0.05	0.8821993246143846	0.8377407044418397	0.8987507165547628	Lusc	TCGA Valid	TCGA Test	0.9795918367346939	1.0204081632653061	0.9591836734693877	0.02040816326530612	0.02040816326530612	0.0	0.95
2	18	0.05	0.8821993246143846	0.8377407044418397	0.8987507165547628	Luad	TCGA Valid	NYU	1.0	1.3055555555555556	0.6944444444444444	0.0	0.3055555555555556	0.0	0.95
2	18	0.05	0.8821993246143846	0.8377407044418397	0.8987507165547628	Lusc	TCGA Valid	NYU	0.9696969696969697	1.0303030303030303	0.6944444444444444	0.0	0.3055555555555556	0.0	0.95
2	19	0.05	0.7684953273389887	0.8377407044418397	0.8495394941820261	Luad	TCGA Valid	TCGA Test	0.9516129032258065	1.4516129032258065	0.5	0.04838709677419355	0.45161290322580644	0.0	0.95
2	19	0.05	0.7684953273389887	0.8377407044418397	0.8495394941820261	Lusc	TCGA Valid	TCGA Test	0.9607843137254902	1.0392156862745099	0.9215686274509803	0.0392156862745098	0.0392156862745098	0.0	0.95
2	19	0.05	0.7684953273389887	0.8377407044418397	0.8495394941820261	Luad	TCGA Valid	NYU	1.0	1.2380952380952381	0.7619047619047619	0.0	0.23809523809523808	0.0	0.95
2	19	0.05	0.7684953273389887	0.8377407044418397	0.8495394941820261	Lusc	TCGA Valid	NYU	0.9629629629629629	1.0	0.7619047619047619	0.0	0.23809523809523808	0.0	0.95
2	20	0.05	0.682565084119637	0.9806598133798977	0.8741171257806101	Luad	TCGA Valid	TCGA Test	1.0	1.8166666666666667	0.18333333333333332	0.0	0.8166666666666667	0.0	0.95
2	20	0.05	0.682565084119637	0.9806598133798977	0.8741171257806101	Lusc	TCGA Valid	TCGA Test	1.0	1.2452830188679245	0.7547169811320755	0.0	0.24528301886792453	0.0	0.95
2	20	0.05	0.682565084119637	0.9806598133798977	0.8741171257806101	Luad	TCGA Valid	NYU	1.0	1.8823529411764706	0.11764705882352941	0.0	0.8823529411764706	0.0	0.95
2	20	0.05	0.682565084119637	0.9806598133798977	0.8741171257806101	Lusc	TCGA Valid	NYU	1.0	1.1714285714285715	0.11764705882352941	0.0	0.8823529411764706	0.0	0.95
2	21	0.05	0.8821993246143846	0.9636553159670362	0.9336967674912072	Luad	TCGA Valid	TCGA Test	0.9824561403508771	1.6842105263157894	0.2982456140350877	0.017543859649122806	0.6842105263157895	0.0	0.95
2	21	0.05	0.8821993246143846	0.9636553159670362	0.9336967674912072	Lusc	TCGA Valid	TCGA Test	0.9821428571428571	1.1607142857142858	0.8214285714285714	0.017857142857142856	0.16071428571428573	0.0	0.95
2	21	0.05	0.8821993246143846	0.9636553159670362	0.9336967674912072	Luad	TCGA Valid	NYU	1.0	1.8857142857142857	0.11428571428571428	0.0	0.8857142857142857	0.0	0.95
2	21	0.05	0.8821993246143846	0.9636553159670362	0.9336967674912072	Lusc	TCGA Valid	NYU	1.0	1.1764705882352942	0.11428571428571428	0.0	0.8857142857142857	0.0	0.95
2	22	0.05	0.8074737980155868	0.8377407044418397	0.8741171257806101	Luad	TCGA Valid	TCGA Test	0.9354838709677419	1.435483870967742	0.5	0.06451612903225806	0.43548387096774194	0.0	0.95
2	22	0.05	0.8074737980155868	0.8377407044418397	0.8741171257806101	Lusc	TCGA Valid	TCGA Test	0.9411764705882353	1.0392156862745099	0.9019607843137255	0.058823529411764705	0.0392156862745098	0.0	0.95
2	22	0.05	0.8074737980155868	0.8377407044418397	0.8741171257806101	Luad	TCGA Valid	NYU	1.0	1.3157894736842106	0.6842105263157895	0.0	0.3157894736842105	0.0	0.95
2	22	0.05	0.8074737980155868	0.8377407044418397	0.8741171257806101	Lusc	TCGA Valid	NYU	1.0	1.032258064516129	0.6842105263157895	0.0	0.3157894736842105	0.0	0.95
2	23	0.05	0.8821993246143846	0.9636553159670362	0.8782636449247253	Luad	TCGA Valid	TCGA Test	0.9857142857142858	1.7571428571428571	0.22857142857142856	0.014285714285714285	0.7571428571428571	0.0	0.95
2	23	0.05	0.8821993246143846	0.9636553159670362	0.8782636449247253	Lusc	TCGA Valid	TCGA Test	1.0	1.186046511627907	0.813953488372093	0.0	0.18604651162790697	0.0	0.95
2	23	0.05	0.8821993246143846	0.9636553159670362	0.8782636449247253	Luad	TCGA Valid	NYU	1.0	1.7222222222222223	0.2777777777777778	0.0	0.7222222222222222	0.0	0.95
2	23	0.05	0.8821993246143846	0.9636553159670362	0.8782636449247253	Lusc	TCGA Valid	NYU	1.0	1.2121212121212122	0.2777777777777778	0.0	0.7222222222222222	0.0	0.95
2	24	0.05	0.9130362065240298	0.8114327615532376	0.8987507165547628	Luad	TCGA Valid	TCGA Test	0.9253731343283582	1.3432835820895523	0.582089552238806	0.07462686567164178	0.34328358208955223	0.0	0.95
2	24	0.05	0.9130362065240298	0.8114327615532376	0.8987507165547628	Lusc	TCGA Valid	TCGA Test	0.9782608695652174	1.2391304347826086	0.7391304347826086	0.021739130434782608	0.2391304347826087	0.0	0.95
2	24	0.05	0.9130362065240298	0.8114327615532376	0.8987507165547628	Luad	TCGA Valid	NYU	1.0	1.1666666666666667	0.8333333333333334	0.0	0.16666666666666666	0.0	0.95
2	24	0.05	0.9130362065240298	0.8114327615532376	0.8987507165547628	Lusc	TCGA Valid	NYU	1.0	1.2121212121212122	0.8333333333333334	0.0	0.16666666666666666	0.0	0.95
2	25	0.05	0.9130362065240298	0.8527324717988181	0.8741171257806101	Luad	TCGA Valid	TCGA Test	0.9491525423728814	1.423728813559322	0.5254237288135594	0.05084745762711865	0.423728813559322	0.0	0.95
2	25	0.05	0.9130362065240298	0.8527324717988181	0.8741171257806101	Lusc	TCGA Valid	TCGA Test	0.9629629629629629	1.0925925925925926	0.8703703703703703	0.037037037037037035	0.09259259259259259	0.0	0.95
2	25	0.05	0.9130362065240298	0.8527324717988181	0.8741171257806101	Luad	TCGA Valid	NYU	1.0	1.3428571428571427	0.6571428571428571	0.0	0.34285714285714286	0.0	0.95
2	25	0.05	0.9130362065240298	0.8527324717988181	0.8741171257806101	Lusc	TCGA Valid	NYU	1.0	1.0588235294117647	0.6571428571428571	0.0	0.34285714285714286	0.0	0.95
2	26	0.05	0.7582548167095328	0.9806598133798977	0.8074426905450901	Luad	TCGA Valid	TCGA Test	1.0	1.7666666666666666	0.23333333333333334	0.0	0.7666666666666667	0.0	0.95
2	26	0.05	0.7582548167095328	0.9806598133798977	0.8074426905450901	Lusc	TCGA Valid	TCGA Test	0.9433962264150944	1.0943396226415094	0.8490566037735849	0.05660377358490566	0.09433962264150944	0.0	0.95
2	26	0.05	0.7582548167095328	0.9806598133798977	0.8074426905450901	Luad	TCGA Valid	NYU	1.0	1.9333333333333333	0.06666666666666667	0.0	0.9333333333333333	0.0	0.95
2	26	0.05	0.7582548167095328	0.9806598133798977	0.8074426905450901	Lusc	TCGA Valid	NYU	0.9743589743589743	1.0256410256410255	0.06666666666666667	0.0	0.9333333333333333	0.0	0.95
2	27	0.05	0.7582548167095328	0.7826260000436476	0.8782636449247253	Luad	TCGA Valid	TCGA Test	0.8620689655172413	1.3103448275862069	0.5517241379310345	0.13793103448275862	0.3103448275862069	0.0	0.95
2	27	0.05	0.7582548167095328	0.7826260000436476	0.8782636449247253	Lusc	TCGA Valid	TCGA Test	0.9636363636363636	1.1090909090909091	0.8545454545454545	0.03636363636363636	0.10909090909090909	0.0	0.95
2	27	0.05	0.7582548167095328	0.7826260000436476	0.8782636449247253	Luad	TCGA Valid	NYU	1.0	1.2162162162162162	0.7837837837837838	0.0	0.21621621621621623	0.0	0.95
2	27	0.05	0.7582548167095328	0.7826260000436476	0.8782636449247253	Lusc	TCGA Valid	NYU	0.96875	1.0625	0.7837837837837838	0.0	0.21621621621621623	0.0	0.95
2	28	0.05	0.9188492380402711	0.8377407044418397	0.8495394941820261	Luad	TCGA Valid	TCGA Test	0.9491525423728814	1.3898305084745763	0.559322033898305	0.05084745762711865	0.3898305084745763	0.0	0.95
2	28	0.05	0.9188492380402711	0.8377407044418397	0.8495394941820261	Lusc	TCGA Valid	TCGA Test	0.9629629629629629	1.2037037037037037	0.7592592592592593	0.037037037037037035	0.2037037037037037	0.0	0.95
2	28	0.05	0.9188492380402711	0.8377407044418397	0.8495394941820261	Luad	TCGA Valid	NYU	1.0	1.3333333333333333	0.6666666666666666	0.0	0.3333333333333333	0.0	0.95
2	28	0.05	0.9188492380402711	0.8377407044418397	0.8495394941820261	Lusc	TCGA Valid	NYU	1.0	1.2222222222222223	0.6666666666666666	0.0	0.3333333333333333	0.0	0.95
2	29	0.05	0.7582548167095328	0.9636553159670362	0.8060449760096062	Luad	TCGA Valid	TCGA Test	1.0	1.746031746031746	0.25396825396825395	0.0	0.746031746031746	0.0	0.95
2	29	0.05	0.7582548167095328	0.9636553159670362	0.8060449760096062	Lusc	TCGA Valid	TCGA Test	0.96	1.04	0.92	0.04	0.04	0.0	0.95
2	29	0.05	0.7582548167095328	0.9636553159670362	0.8060449760096062	Luad	TCGA Valid	NYU	1.0	1.8461538461538463	0.15384615384615385	0.0	0.8461538461538461	0.0	0.95
2	29	0.05	0.7582548167095328	0.9636553159670362	0.8060449760096062	Lusc	TCGA Valid	NYU	0.9666666666666667	1.0666666666666667	0.15384615384615385	0.0	0.8461538461538461	0.0	0.95
2	30	0.05	0.8309383843333191	0.8114327615532376	0.8060449760096062	Luad	TCGA Valid	TCGA Test	0.9666666666666667	1.35	0.6166666666666667	0.03333333333333333	0.35	0.0	0.95
2	30	0.05	0.8309383843333191	0.8114327615532376	0.8060449760096062	Lusc	TCGA Valid	TCGA Test	0.9622641509433962	1.0943396226415094	0.8679245283018868	0.03773584905660377	0.09433962264150944	0.0	0.95
2	30	0.05	0.8309383843333191	0.8114327615532376	0.8060449760096062	Luad	TCGA Valid	NYU	1.0	1.1428571428571428	0.8571428571428571	0.0	0.14285714285714285	0.0	0.95
2	30	0.05	0.8309383843333191	0.8114327615532376	0.8060449760096062	Lusc	TCGA Valid	NYU	1.0	1.088235294117647	0.8571428571428571	0.0	0.14285714285714285	0.0	0.95
2	31	0.05	0.82763902744845	0.7826260000436476	0.8782636449247253	Luad	TCGA Valid	TCGA Test	0.9152542372881356	1.4067796610169492	0.5084745762711864	0.0847457627118644	0.4067796610169492	0.0	0.95
2	31	0.05	0.82763902744845	0.7826260000436476	0.8782636449247253	Lusc	TCGA Valid	TCGA Test	0.9629629629629629	1.0185185185185186	0.9444444444444444	0.037037037037037035	0.018518518518518517	0.0	0.95
2	31	0.05	0.82763902744845	0.7826260000436476	0.8782636449247253	Luad	TCGA Valid	NYU	1.0	1.236842105263158	0.7631578947368421	0.0	0.23684210526315788	0.0	0.95
2	31	0.05	0.82763902744845	0.7826260000436476	0.8782636449247253	Lusc	TCGA Valid	NYU	0.9354838709677419	1.032258064516129	0.7631578947368421	0.0	0.23684210526315788	0.0	0.95
2	32	0.05	0.7765613766726357	0.9806598133798977	0.8987507165547628	Luad	TCGA Valid	TCGA Test	1.0	1.8461538461538463	0.15384615384615385	0.0	0.8461538461538461	0.0	0.95
2	32	0.05	0.7765613766726357	0.9806598133798977	0.8987507165547628	Lusc	TCGA Valid	TCGA Test	0.9166666666666666	1.0625	0.8541666666666666	0.08333333333333333	0.0625	0.0	0.95
2	32	0.05	0.7765613766726357	0.9806598133798977	0.8987507165547628	Luad	TCGA Valid	NYU	1.0	1.837837837837838	0.16216216216216217	0.0	0.8378378378378378	0.0	0.95
2	32	0.05	0.7765613766726357	0.9806598133798977	0.8987507165547628	Lusc	TCGA Valid	NYU	1.0	1.125	0.16216216216216217	0.0	0.8378378378378378	0.0	0.95
2	33	0.05	0.7765613766726357	0.9806598133798977	0.8987507165547628	Luad	TCGA Valid	TCGA Test	1.0	1.7903225806451613	0.20967741935483872	0.0	0.7903225806451613	0.0	0.95
2	33	0.05	0.7765613766726357	0.9806598133798977	0.8987507165547628	Lusc	TCGA Valid	TCGA Test	0.9803921568627451	1.1176470588235294	0.8627450980392157	0.0196078431372549	0.11764705882352941	0.0	0.95
2	33	0.05	0.7765613766726357	0.9806598133798977	0.8987507165547628	Luad	TCGA Valid	NYU	1.0	1.9210526315789473	0.07894736842105263	0.0	0.9210526315789473	0.0	0.95
2	33	0.05	0.7765613766726357	0.9806598133798977	0.8987507165547628	Lusc	TCGA Valid	NYU	0.967741935483871	1.096774193548387	0.07894736842105263	0.0	0.9210526315789473	0.0	0.95
2	34	0.05	0.8759330700849917	0.7826260000436476	0.8987507165547628	Luad	TCGA Valid	TCGA Test	0.90625	1.28125	0.625	0.09375	0.28125	0.0	0.95
2	34	0.05	0.8759330700849917	0.7826260000436476	0.8987507165547628	Lusc	TCGA Valid	TCGA Test	0.9387755102040817	1.0408163265306123	0.8979591836734694	0.061224489795918366	0.04081632653061224	0.0	0.95
2	34	0.05	0.8759330700849917	0.7826260000436476	0.8987507165547628	Luad	TCGA Valid	NYU	1.0	1.1666666666666667	0.8333333333333334	0.0	0.16666666666666666	0.0	0.95
2	34	0.05	0.8759330700849917	0.7826260000436476	0.8987507165547628	Lusc	TCGA Valid	NYU	0.9696969696969697	1.0	0.8333333333333334	0.0	0.16666666666666666	0.0	0.95
2	35	0.05	0.8557374455022998	0.8527324717988181	0.8987507165547628	Luad	TCGA Valid	TCGA Test	0.9230769230769231	1.3846153846153846	0.5384615384615384	0.07692307692307693	0.38461538461538464	0.0	0.95
2	35	0.05	0.8557374455022998	0.8527324717988181	0.8987507165547628	Lusc	TCGA Valid	TCGA Test	0.9791666666666666	1.0416666666666667	0.9375	0.020833333333333332	0.041666666666666664	0.0	0.95
2	35	0.05	0.8557374455022998	0.8527324717988181	0.8987507165547628	Luad	TCGA Valid	NYU	1.0	1.3888888888888888	0.6111111111111112	0.0	0.3888888888888889	0.0	0.95
2	35	0.05	0.8557374455022998	0.8527324717988181	0.8987507165547628	Lusc	TCGA Valid	NYU	0.9696969696969697	1.0303030303030303	0.6111111111111112	0.0	0.3888888888888889	0.0	0.95
2	36	0.05	0.8759330700849917	0.8377407044418397	0.9336967674912072	Luad	TCGA Valid	TCGA Test	0.8769230769230769	1.3692307692307693	0.5076923076923077	0.12307692307692308	0.36923076923076925	0.0	0.95
2	36	0.05	0.8759330700849917	0.8377407044418397	0.9336967674912072	Lusc	TCGA Valid	TCGA Test	0.9791666666666666	1.1041666666666667	0.875	0.020833333333333332	0.10416666666666667	0.0	0.95
2	36	0.05	0.8759330700849917	0.8377407044418397	0.9336967674912072	Luad	TCGA Valid	NYU	1.0	1.1142857142857143	0.8857142857142857	0.0	0.11428571428571428	0.0	0.95
2	36	0.05	0.8759330700849917	0.8377407044418397	0.9336967674912072	Lusc	TCGA Valid	NYU	1.0	1.088235294117647	0.8857142857142857	0.0	0.11428571428571428	0.0	0.95
2	37	0.05	0.8074737980155868	0.8527324717988181	0.8782636449247253	Luad	TCGA Valid	TCGA Test	0.9180327868852459	1.360655737704918	0.5573770491803278	0.08196721311475409	0.36065573770491804	0.0	0.95
2	37	0.05	0.8074737980155868	0.8527324717988181	0.8782636449247253	Lusc	TCGA Valid	TCGA Test	0.9807692307692307	1.2884615384615385	0.6923076923076923	0.019230769230769232	0.28846153846153844	0.0	0.95
2	37	0.05	0.8074737980155868	0.8527324717988181	0.8782636449247253	Luad	TCGA Valid	NYU	1.0	1.3428571428571427	0.6571428571428571	0.0	0.34285714285714286	0.0	0.95
2	37	0.05	0.8074737980155868	0.8527324717988181	0.8782636449247253	Lusc	TCGA Valid	NYU	1.0	1.1176470588235294	0.6571428571428571	0.0	0.34285714285714286	0.0	0.95
2	38	0.05	0.7582548167095328	0.9636553159670362	0.8074426905450901	Luad	TCGA Valid	TCGA Test	0.9836065573770492	1.721311475409836	0.26229508196721313	0.01639344262295082	0.7213114754098361	0.0	0.95
2	38	0.05	0.7582548167095328	0.9636553159670362	0.8074426905450901	Lusc	TCGA Valid	TCGA Test	0.9807692307692307	1.0769230769230769	0.9038461538461539	0.019230769230769232	0.07692307692307693	0.0	0.95
2	38	0.05	0.7582548167095328	0.9636553159670362	0.8074426905450901	Luad	TCGA Valid	NYU	1.0	1.7777777777777777	0.2222222222222222	0.0	0.7777777777777778	0.0	0.95
2	38	0.05	0.7582548167095328	0.9636553159670362	0.8074426905450901	Lusc	TCGA Valid	NYU	1.0	1.0606060606060606	0.2222222222222222	0.0	0.7777777777777778	0.0	0.95
2	39	0.05	0.82763902744845	0.8527324717988181	0.8987507165547628	Luad	TCGA Valid	TCGA Test	0.9344262295081968	1.4426229508196722	0.4918032786885246	0.06557377049180328	0.4426229508196721	0.0	0.95
2	39	0.05	0.82763902744845	0.8527324717988181	0.8987507165547628	Lusc	TCGA Valid	TCGA Test	0.8653846153846154	0.9038461538461539	0.8653846153846154	0.038461538461538464	0.0	0.09615384615384616	0.95
2	39	0.05	0.82763902744845	0.8527324717988181	0.8987507165547628	Luad	TCGA Valid	NYU	1.0	1.303030303030303	0.696969696969697	0.0	0.30303030303030304	0.0	0.95
2	39	0.05	0.82763902744845	0.8527324717988181	0.8987507165547628	Lusc	TCGA Valid	NYU	0.9166666666666666	0.9444444444444444	0.696969696969697	0.0	0.30303030303030304	0.0	0.95
2	40	0.05	0.8309383843333191	0.9636553159670362	0.9336967674912072	Luad	TCGA Valid	TCGA Test	0.9672131147540983	1.639344262295082	0.32786885245901637	0.03278688524590164	0.639344262295082	0.0	0.95
2	40	0.05	0.8309383843333191	0.9636553159670362	0.9336967674912072	Lusc	TCGA Valid	TCGA Test	0.9615384615384616	1.0	0.9615384615384616	0.038461538461538464	0.0	0.0	0.95
2	40	0.05	0.8309383843333191	0.9636553159670362	0.9336967674912072	Luad	TCGA Valid	NYU	1.0	1.7714285714285714	0.22857142857142856	0.0	0.7714285714285715	0.0	0.95
2	40	0.05	0.8309383843333191	0.9636553159670362	0.9336967674912072	Lusc	TCGA Valid	NYU	0.9705882352941176	1.0294117647058822	0.22857142857142856	0.0	0.7714285714285715	0.0	0.95
2	41	0.05	0.9130362065240298	0.8114327615532376	0.8707836965429128	Luad	TCGA Valid	TCGA Test	0.9420289855072463	1.3043478260869565	0.6376811594202898	0.057971014492753624	0.30434782608695654	0.0	0.95
2	41	0.05	0.9130362065240298	0.8114327615532376	0.8707836965429128	Lusc	TCGA Valid	TCGA Test	0.8863636363636364	0.9318181818181818	0.8863636363636364	0.045454545454545456	0.0	0.06818181818181818	0.95
2	41	0.05	0.9130362065240298	0.8114327615532376	0.8707836965429128	Luad	TCGA Valid	NYU	1.0	1.2121212121212122	0.7878787878787878	0.0	0.21212121212121213	0.0	0.95
2	41	0.05	0.9130362065240298	0.8114327615532376	0.8707836965429128	Lusc	TCGA Valid	NYU	0.9444444444444444	0.9722222222222222	0.7878787878787878	0.0	0.21212121212121213	0.0	0.95
2	42	0.05	0.7684953273389887	0.9806598133798977	0.8741171257806101	Luad	TCGA Valid	TCGA Test	1.0	1.828125	0.171875	0.0	0.828125	0.0	0.95
2	42	0.05	0.7684953273389887	0.9806598133798977	0.8741171257806101	Lusc	TCGA Valid	TCGA Test	1.0	1.2244897959183674	0.7755102040816326	0.0	0.22448979591836735	0.0	0.95
2	42	0.05	0.7684953273389887	0.9806598133798977	0.8741171257806101	Luad	TCGA Valid	NYU	1.0	1.8387096774193548	0.16129032258064516	0.0	0.8387096774193549	0.0	0.95
2	42	0.05	0.7684953273389887	0.9806598133798977	0.8741171257806101	Lusc	TCGA Valid	NYU	1.0	1.1842105263157894	0.16129032258064516	0.0	0.8387096774193549	0.0	0.95
2	43	0.05	0.7684953273389887	0.9636553159670362	0.8707836965429128	Luad	TCGA Valid	TCGA Test	1.0	1.7424242424242424	0.25757575757575757	0.0	0.7424242424242424	0.0	0.95
2	43	0.05	0.7684953273389887	0.9636553159670362	0.8707836965429128	Lusc	TCGA Valid	TCGA Test	0.9787234042553191	1.2553191489361701	0.723404255319149	0.02127659574468085	0.2553191489361702	0.0	0.95
2	43	0.05	0.7684953273389887	0.9636553159670362	0.8707836965429128	Luad	TCGA Valid	NYU	1.0	1.8157894736842106	0.18421052631578946	0.0	0.8157894736842105	0.0	0.95
2	43	0.05	0.7684953273389887	0.9636553159670362	0.8707836965429128	Lusc	TCGA Valid	NYU	1.0	1.1290322580645162	0.18421052631578946	0.0	0.8157894736842105	0.0	0.95
2	44	0.05	0.8074737980155868	0.9806598133798977	0.8987507165547628	Luad	TCGA Valid	TCGA Test	1.0	1.7580645161290323	0.24193548387096775	0.0	0.7580645161290323	0.0	0.95
2	44	0.05	0.8074737980155868	0.9806598133798977	0.8987507165547628	Lusc	TCGA Valid	TCGA Test	0.9607843137254902	0.9803921568627451	0.9607843137254902	0.0196078431372549	0.0	0.0196078431372549	0.95
2	44	0.05	0.8074737980155868	0.9806598133798977	0.8987507165547628	Luad	TCGA Valid	NYU	1.0	1.8611111111111112	0.1388888888888889	0.0	0.8611111111111112	0.0	0.95
2	44	0.05	0.8074737980155868	0.9806598133798977	0.8987507165547628	Lusc	TCGA Valid	NYU	0.8787878787878788	0.9393939393939394	0.1388888888888889	0.0	0.8611111111111112	0.0	0.95
2	45	0.05	0.8074737980155868	0.9806598133798977	0.9336967674912072	Luad	TCGA Valid	TCGA Test	1.0	1.859375	0.140625	0.0	0.859375	0.0	0.95
2	45	0.05	0.8074737980155868	0.9806598133798977	0.9336967674912072	Lusc	TCGA Valid	TCGA Test	0.9387755102040817	1.0204081632653061	0.9183673469387755	0.061224489795918366	0.02040816326530612	0.0	0.95
2	45	0.05	0.8074737980155868	0.9806598133798977	0.9336967674912072	Luad	TCGA Valid	NYU	1.0	1.8611111111111112	0.1388888888888889	0.0	0.8611111111111112	0.0	0.95
2	45	0.05	0.8074737980155868	0.9806598133798977	0.9336967674912072	Lusc	TCGA Valid	NYU	0.9696969696969697	1.0303030303030303	0.1388888888888889	0.0	0.8611111111111112	0.0	0.95
2	46	0.05	0.7765613766726357	0.9806598133798977	0.8074426905450901	Luad	TCGA Valid	TCGA Test	1.0	1.7833333333333334	0.21666666666666667	0.0	0.7833333333333333	0.0	0.95
2	46	0.05	0.7765613766726357	0.9806598133798977	0.8074426905450901	Lusc	TCGA Valid	TCGA Test	0.9622641509433962	1.1886792452830188	0.7735849056603774	0.03773584905660377	0.18867924528301888	0.0	0.95
2	46	0.05	0.7765613766726357	0.9806598133798977	0.8074426905450901	Luad	TCGA Valid	NYU	1.0	1.8780487804878048	0.12195121951219512	0.0	0.8780487804878049	0.0	0.95
2	46	0.05	0.7765613766726357	0.9806598133798977	0.8074426905450901	Lusc	TCGA Valid	NYU	1.0	1.1785714285714286	0.12195121951219512	0.0	0.8780487804878049	0.0	0.95
2	47	0.05	0.7765613766726357	0.8377407044418397	0.8987507165547628	Luad	TCGA Valid	TCGA Test	0.8923076923076924	1.3692307692307693	0.5230769230769231	0.1076923076923077	0.36923076923076925	0.0	0.95
2	47	0.05	0.7765613766726357	0.8377407044418397	0.8987507165547628	Lusc	TCGA Valid	TCGA Test	0.9583333333333334	1.0	0.9583333333333334	0.041666666666666664	0.0	0.0	0.95
2	47	0.05	0.7765613766726357	0.8377407044418397	0.8987507165547628	Luad	TCGA Valid	NYU	1.0	1.2941176470588236	0.7058823529411765	0.0	0.29411764705882354	0.0	0.95
2	47	0.05	0.7765613766726357	0.8377407044418397	0.8987507165547628	Lusc	TCGA Valid	NYU	0.9428571428571428	1.0285714285714285	0.7058823529411765	0.0	0.29411764705882354	0.0	0.95
2	48	0.05	0.8309383843333191	0.9806598133798977	0.8987507165547628	Luad	TCGA Valid	TCGA Test	1.0	1.7407407407407407	0.25925925925925924	0.0	0.7407407407407407	0.0	0.95
2	48	0.05	0.8309383843333191	0.9806598133798977	0.8987507165547628	Lusc	TCGA Valid	TCGA Test	0.9830508474576272	1.2542372881355932	0.7288135593220338	0.01694915254237288	0.2542372881355932	0.0	0.95
2	48	0.05	0.8309383843333191	0.9806598133798977	0.8987507165547628	Luad	TCGA Valid	NYU	1.0	1.8333333333333333	0.16666666666666666	0.0	0.8333333333333334	0.0	0.95
2	48	0.05	0.8309383843333191	0.9806598133798977	0.8987507165547628	Lusc	TCGA Valid	NYU	1.0	1.0606060606060606	0.16666666666666666	0.0	0.8333333333333334	0.0	0.95
2	49	0.05	0.8759330700849917	0.9806598133798977	0.8707836965429128	Luad	TCGA Valid	TCGA Test	1.0	1.8225806451612903	0.1774193548387097	0.0	0.8225806451612904	0.0	0.95
2	49	0.05	0.8759330700849917	0.9806598133798977	0.8707836965429128	Lusc	TCGA Valid	TCGA Test	0.9803921568627451	1.196078431372549	0.7843137254901961	0.0196078431372549	0.19607843137254902	0.0	0.95
2	49	0.05	0.8759330700849917	0.9806598133798977	0.8707836965429128	Luad	TCGA Valid	NYU	1.0	1.85	0.15	0.0	0.85	0.0	0.95
2	49	0.05	0.8759330700849917	0.9806598133798977	0.8707836965429128	Lusc	TCGA Valid	NYU	1.0	1.2758620689655173	0.15	0.0	0.85	0.0	0.95
2	50	0.05	0.8074737980155868	0.7826260000436476	0.8782636449247253	Luad	TCGA Valid	TCGA Test	0.890625	1.25	0.640625	0.109375	0.25	0.0	0.95
2	50	0.05	0.8074737980155868	0.7826260000436476	0.8782636449247253	Lusc	TCGA Valid	TCGA Test	0.9795918367346939	1.0816326530612246	0.8979591836734694	0.02040816326530612	0.08163265306122448	0.0	0.95
2	50	0.05	0.8074737980155868	0.7826260000436476	0.8782636449247253	Luad	TCGA Valid	NYU	1.0	1.236842105263158	0.7631578947368421	0.0	0.23684210526315788	0.0	0.95
2	50	0.05	0.8074737980155868	0.7826260000436476	0.8782636449247253	Lusc	TCGA Valid	NYU	0.967741935483871	1.064516129032258	0.7631578947368421	0.0	0.23684210526315788	0.0	0.95
2	51	0.05	0.8309383843333191	0.7826260000436476	0.8074426905450901	Luad	TCGA Valid	TCGA Test	0.9354838709677419	1.3548387096774193	0.5806451612903226	0.06451612903225806	0.3548387096774194	0.0	0.95
2	51	0.05	0.8309383843333191	0.7826260000436476	0.8074426905450901	Lusc	TCGA Valid	TCGA Test	1.0	1.2352941176470589	0.7647058823529411	0.0	0.23529411764705882	0.0	0.95
2	51	0.05	0.8309383843333191	0.7826260000436476	0.8074426905450901	Luad	TCGA Valid	NYU	1.0	1.1666666666666667	0.8333333333333334	0.0	0.16666666666666666	0.0	0.95
2	51	0.05	0.8309383843333191	0.7826260000436476	0.8074426905450901	Lusc	TCGA Valid	NYU	1.0	1.2121212121212122	0.8333333333333334	0.0	0.16666666666666666	0.0	0.95
2	52	0.05	0.82763902744845	0.6706828547283261	0.8741171257806101	Luad	TCGA Valid	TCGA Test	0.8153846153846154	1.2153846153846153	0.6	0.18461538461538463	0.2153846153846154	0.0	0.95
2	52	0.05	0.82763902744845	0.6706828547283261	0.8741171257806101	Lusc	TCGA Valid	TCGA Test	0.9791666666666666	1.125	0.8541666666666666	0.020833333333333332	0.125	0.0	0.95
2	52	0.05	0.82763902744845	0.6706828547283261	0.8741171257806101	Luad	TCGA Valid	NYU	0.972972972972973	1.0810810810810811	0.8918918918918919	0.02702702702702703	0.08108108108108109	0.0	0.95
2	52	0.05	0.82763902744845	0.6706828547283261	0.8741171257806101	Lusc	TCGA Valid	NYU	1.0	1.125	0.8918918918918919	0.02702702702702703	0.08108108108108109	0.0	0.95
2	53	0.05	0.71153289651035	0.6669679400715516	0.9336967674912072	Luad	TCGA Valid	TCGA Test	0.8571428571428571	1.1904761904761905	0.6666666666666666	0.14285714285714285	0.19047619047619047	0.0	0.95
2	53	0.05	0.71153289651035	0.6669679400715516	0.9336967674912072	Lusc	TCGA Valid	TCGA Test	0.9	1.0	0.9	0.1	0.0	0.0	0.95
2	53	0.05	0.71153289651035	0.6669679400715516	0.9336967674912072	Luad	TCGA Valid	NYU	0.9705882352941176	1.0294117647058822	0.9411764705882353	0.029411764705882353	0.029411764705882353	0.0	0.95
2	53	0.05	0.71153289651035	0.6669679400715516	0.9336967674912072	Lusc	TCGA Valid	NYU	0.9714285714285714	1.0	0.9411764705882353	0.029411764705882353	0.029411764705882353	0.0	0.95
2	54	0.05	0.8759330700849917	0.9636553159670362	0.8987507165547628	Luad	TCGA Valid	TCGA Test	0.9855072463768116	1.7246376811594204	0.2608695652173913	0.014492753623188406	0.7246376811594203	0.0	0.95
2	54	0.05	0.8759330700849917	0.9636553159670362	0.8987507165547628	Lusc	TCGA Valid	TCGA Test	0.9772727272727273	1.0681818181818181	0.9090909090909091	0.022727272727272728	0.06818181818181818	0.0	0.95
2	54	0.05	0.8759330700849917	0.9636553159670362	0.8987507165547628	Luad	TCGA Valid	NYU	1.0	1.7435897435897436	0.2564102564102564	0.0	0.7435897435897436	0.0	0.95
2	54	0.05	0.8759330700849917	0.9636553159670362	0.8987507165547628	Lusc	TCGA Valid	NYU	0.9666666666666667	1.0666666666666667	0.2564102564102564	0.0	0.7435897435897436	0.0	0.95
2	55	0.05	0.8309383843333191	0.8527324717988181	0.8987507165547628	Luad	TCGA Valid	TCGA Test	0.9193548387096774	1.435483870967742	0.4838709677419355	0.08064516129032258	0.43548387096774194	0.0	0.95
2	55	0.05	0.8309383843333191	0.8527324717988181	0.8987507165547628	Lusc	TCGA Valid	TCGA Test	0.9803921568627451	1.196078431372549	0.7843137254901961	0.0196078431372549	0.19607843137254902	0.0	0.95
2	55	0.05	0.8309383843333191	0.8527324717988181	0.8987507165547628	Luad	TCGA Valid	NYU	1.0	1.25	0.75	0.0	0.25	0.0	0.95
2	55	0.05	0.8309383843333191	0.8527324717988181	0.8987507165547628	Lusc	TCGA Valid	NYU	1.0	1.1515151515151516	0.75	0.0	0.25	0.0	0.95
2	56	0.05	0.757956628399444	0.6669679400715516	0.8987507165547628	Luad	TCGA Valid	TCGA Test	0.819672131147541	1.1311475409836065	0.6885245901639344	0.18032786885245902	0.13114754098360656	0.0	0.95
2	56	0.05	0.757956628399444	0.6669679400715516	0.8987507165547628	Lusc	TCGA Valid	TCGA Test	0.9423076923076923	1.0	0.9423076923076923	0.057692307692307696	0.0	0.0	0.95
2	56	0.05	0.757956628399444	0.6669679400715516	0.8987507165547628	Luad	TCGA Valid	NYU	0.96875	1.03125	0.9375	0.03125	0.03125	0.0	0.95
2	56	0.05	0.757956628399444	0.6669679400715516	0.8987507165547628	Lusc	TCGA Valid	NYU	0.972972972972973	1.0	0.9375	0.03125	0.03125	0.0	0.95
2	57	0.05	0.7373619849933792	0.9636553159670362	0.8495394941820261	Luad	TCGA Valid	TCGA Test	1.0	1.7538461538461538	0.24615384615384617	0.0	0.7538461538461538	0.0	0.95
2	57	0.05	0.7373619849933792	0.9636553159670362	0.8495394941820261	Lusc	TCGA Valid	TCGA Test	0.9791666666666666	1.1666666666666667	0.8125	0.020833333333333332	0.16666666666666666	0.0	0.95
2	57	0.05	0.7373619849933792	0.9636553159670362	0.8495394941820261	Luad	TCGA Valid	NYU	1.0	1.85	0.15	0.0	0.85	0.0	0.95
2	57	0.05	0.7373619849933792	0.9636553159670362	0.8495394941820261	Lusc	TCGA Valid	NYU	1.0	1.2413793103448276	0.15	0.0	0.85	0.0	0.95
2	58	0.05	0.7373619849933792	0.8114327615532376	0.8987507165547628	Luad	TCGA Valid	TCGA Test	0.9230769230769231	1.353846153846154	0.5692307692307692	0.07692307692307693	0.35384615384615387	0.0	0.95
2	58	0.05	0.7373619849933792	0.8114327615532376	0.8987507165547628	Lusc	TCGA Valid	TCGA Test	0.9791666666666666	1.2083333333333333	0.7708333333333334	0.020833333333333332	0.20833333333333334	0.0	0.95
2	58	0.05	0.7373619849933792	0.8114327615532376	0.8987507165547628	Luad	TCGA Valid	NYU	1.0	1.205128205128205	0.7948717948717948	0.0	0.20512820512820512	0.0	0.95
2	58	0.05	0.7373619849933792	0.8114327615532376	0.8987507165547628	Lusc	TCGA Valid	NYU	1.0	1.1	0.7948717948717948	0.0	0.20512820512820512	0.0	0.95
2	59	0.05	0.757956628399444	0.8377407044418397	0.8782636449247253	Luad	TCGA Valid	TCGA Test	0.9047619047619048	1.4285714285714286	0.47619047619047616	0.09523809523809523	0.42857142857142855	0.0	0.95
2	59	0.05	0.757956628399444	0.8377407044418397	0.8782636449247253	Lusc	TCGA Valid	TCGA Test	0.98	1.22	0.76	0.02	0.22	0.0	0.95
2	59	0.05	0.757956628399444	0.8377407044418397	0.8782636449247253	Luad	TCGA Valid	NYU	1.0	1.3428571428571427	0.6571428571428571	0.0	0.34285714285714286	0.0	0.95
2	59	0.05	0.757956628399444	0.8377407044418397	0.8782636449247253	Lusc	TCGA Valid	NYU	1.0	1.1176470588235294	0.6571428571428571	0.0	0.34285714285714286	0.0	0.95
2	60	0.05	0.82763902744845	0.9636553159670362	0.8782636449247253	Luad	TCGA Valid	TCGA Test	1.0	1.7719298245614035	0.22807017543859648	0.0	0.7719298245614035	0.0	0.95
2	60	0.05	0.82763902744845	0.9636553159670362	0.8782636449247253	Lusc	TCGA Valid	TCGA Test	0.9642857142857143	1.0535714285714286	0.9107142857142857	0.03571428571428571	0.05357142857142857	0.0	0.95
2	60	0.05	0.82763902744845	0.9636553159670362	0.8782636449247253	Luad	TCGA Valid	NYU	1.0	1.7567567567567568	0.24324324324324326	0.0	0.7567567567567568	0.0	0.95
2	60	0.05	0.82763902744845	0.9636553159670362	0.8782636449247253	Lusc	TCGA Valid	NYU	0.96875	1.03125	0.24324324324324326	0.0	0.7567567567567568	0.0	0.95
2	61	0.05	0.8759330700849917	0.8527324717988181	0.8741171257806101	Luad	TCGA Valid	TCGA Test	0.9375	1.390625	0.546875	0.0625	0.390625	0.0	0.95
2	61	0.05	0.8759330700849917	0.8527324717988181	0.8741171257806101	Lusc	TCGA Valid	TCGA Test	0.8571428571428571	0.9183673469387755	0.8571428571428571	0.061224489795918366	0.0	0.08163265306122448	0.95
2	61	0.05	0.8759330700849917	0.8527324717988181	0.8741171257806101	Luad	TCGA Valid	NYU	1.0	1.2777777777777777	0.7222222222222222	0.0	0.2777777777777778	0.0	0.95
2	61	0.05	0.8759330700849917	0.8527324717988181	0.8741171257806101	Lusc	TCGA Valid	NYU	1.0	1.0	0.7222222222222222	0.0	0.2777777777777778	0.0	0.95
2	62	0.05	0.8309383843333191	0.8527324717988181	0.8782636449247253	Luad	TCGA Valid	TCGA Test	0.9516129032258065	1.435483870967742	0.5161290322580645	0.04838709677419355	0.43548387096774194	0.0	0.95
2	62	0.05	0.8309383843333191	0.8527324717988181	0.8782636449247253	Lusc	TCGA Valid	TCGA Test	0.8431372549019608	0.8823529411764706	0.8431372549019608	0.0392156862745098	0.0	0.11764705882352941	0.95
2	62	0.05	0.8309383843333191	0.8527324717988181	0.8782636449247253	Luad	TCGA Valid	NYU	1.0	1.3611111111111112	0.6388888888888888	0.0	0.3611111111111111	0.0	0.95
2	62	0.05	0.8309383843333191	0.8527324717988181	0.8782636449247253	Lusc	TCGA Valid	NYU	0.9090909090909091	0.9090909090909091	0.6388888888888888	0.0	0.3611111111111111	0.0	0.95
2	63	0.05	0.6614954446495416	0.6706828547283261	0.8987507165547628	Luad	TCGA Valid	TCGA Test	0.8656716417910447	1.1492537313432836	0.7164179104477612	0.13432835820895522	0.14925373134328357	0.0	0.95
2	63	0.05	0.6614954446495416	0.6706828547283261	0.8987507165547628	Lusc	TCGA Valid	TCGA Test	0.9347826086956522	1.065217391304348	0.8695652173913043	0.06521739130434782	0.06521739130434782	0.0	0.95
2	63	0.05	0.6614954446495416	0.6706828547283261	0.8987507165547628	Luad	TCGA Valid	NYU	0.9428571428571428	1.0571428571428572	0.8857142857142857	0.05714285714285714	0.05714285714285714	0.0	0.95
2	63	0.05	0.6614954446495416	0.6706828547283261	0.8987507165547628	Lusc	TCGA Valid	NYU	1.0	1.0	0.8857142857142857	0.05714285714285714	0.05714285714285714	0.0	0.95
2	64	0.05	0.7582548167095328	0.9806598133798977	0.8782636449247253	Luad	TCGA Valid	TCGA Test	1.0	1.8253968253968254	0.1746031746031746	0.0	0.8253968253968254	0.0	0.95
2	64	0.05	0.7582548167095328	0.9806598133798977	0.8782636449247253	Lusc	TCGA Valid	TCGA Test	0.98	1.0	0.98	0.02	0.0	0.0	0.95
2	64	0.05	0.7582548167095328	0.9806598133798977	0.8782636449247253	Luad	TCGA Valid	NYU	1.0	1.9375	0.0625	0.0	0.9375	0.0	0.95
2	64	0.05	0.7582548167095328	0.9806598133798977	0.8782636449247253	Lusc	TCGA Valid	NYU	1.0	1.0	0.0625	0.0	0.9375	0.0	0.95
2	65	0.05	0.8821993246143846	0.8527324717988181	0.8522737303262223	Luad	TCGA Valid	TCGA Test	0.9682539682539683	1.4285714285714286	0.5396825396825397	0.031746031746031744	0.42857142857142855	0.0	0.95
2	65	0.05	0.8821993246143846	0.8527324717988181	0.8522737303262223	Lusc	TCGA Valid	TCGA Test	0.9	0.98	0.9	0.08	0.0	0.02	0.95
2	65	0.05	0.8821993246143846	0.8527324717988181	0.8522737303262223	Luad	TCGA Valid	NYU	1.0	1.3055555555555556	0.6944444444444444	0.0	0.3055555555555556	0.0	0.95
2	65	0.05	0.8821993246143846	0.8527324717988181	0.8522737303262223	Lusc	TCGA Valid	NYU	0.9696969696969697	0.9696969696969697	0.6944444444444444	0.0	0.3055555555555556	0.0	0.95
2	66	0.05	0.8557374455022998	0.9636553159670362	0.8987507165547628	Luad	TCGA Valid	TCGA Test	0.9666666666666667	1.7166666666666666	0.25	0.03333333333333333	0.7166666666666667	0.0	0.95
2	66	0.05	0.8557374455022998	0.9636553159670362	0.8987507165547628	Lusc	TCGA Valid	TCGA Test	0.9622641509433962	1.1132075471698113	0.8490566037735849	0.03773584905660377	0.11320754716981132	0.0	0.95
2	66	0.05	0.8557374455022998	0.9636553159670362	0.8987507165547628	Luad	TCGA Valid	NYU	1.0	1.6111111111111112	0.3888888888888889	0.0	0.6111111111111112	0.0	0.95
2	66	0.05	0.8557374455022998	0.9636553159670362	0.8987507165547628	Lusc	TCGA Valid	NYU	1.0	1.0303030303030303	0.3888888888888889	0.0	0.6111111111111112	0.0	0.95
2	67	0.05	0.8557374455022998	0.8527324717988181	0.8741171257806101	Luad	TCGA Valid	TCGA Test	0.95	1.45	0.5	0.05	0.45	0.0	0.95
2	67	0.05	0.8557374455022998	0.8527324717988181	0.8741171257806101	Lusc	TCGA Valid	TCGA Test	0.9811320754716981	1.0377358490566038	0.9433962264150944	0.018867924528301886	0.03773584905660377	0.0	0.95
2	67	0.05	0.8557374455022998	0.8527324717988181	0.8741171257806101	Luad	TCGA Valid	NYU	1.0	1.3055555555555556	0.6944444444444444	0.0	0.3055555555555556	0.0	0.95
2	67	0.05	0.8557374455022998	0.8527324717988181	0.8741171257806101	Lusc	TCGA Valid	NYU	0.9393939393939394	1.0303030303030303	0.6944444444444444	0.0	0.3055555555555556	0.0	0.95
2	68	0.05	0.82763902744845	0.9806598133798977	0.9336967674912072	Luad	TCGA Valid	TCGA Test	1.0	1.8529411764705883	0.14705882352941177	0.0	0.8529411764705882	0.0	0.95
2	68	0.05	0.82763902744845	0.9806598133798977	0.9336967674912072	Lusc	TCGA Valid	TCGA Test	0.9555555555555556	1.2	0.7555555555555555	0.044444444444444446	0.2	0.0	0.95
2	68	0.05	0.82763902744845	0.9806598133798977	0.9336967674912072	Luad	TCGA Valid	NYU	1.0	1.878787878787879	0.12121212121212122	0.0	0.8787878787878788	0.0	0.95
2	68	0.05	0.82763902744845	0.9806598133798977	0.9336967674912072	Lusc	TCGA Valid	NYU	1.0	1.1666666666666667	0.12121212121212122	0.0	0.8787878787878788	0.0	0.95
2	69	0.05	0.8759330700849917	0.8114327615532376	0.8987507165547628	Luad	TCGA Valid	TCGA Test	0.896551724137931	1.2758620689655173	0.6206896551724138	0.10344827586206896	0.27586206896551724	0.0	0.95
2	69	0.05	0.8759330700849917	0.8114327615532376	0.8987507165547628	Lusc	TCGA Valid	TCGA Test	0.8909090909090909	0.9818181818181818	0.8909090909090909	0.09090909090909091	0.0	0.01818181818181818	0.95
2	69	0.05	0.8759330700849917	0.8114327615532376	0.8987507165547628	Luad	TCGA Valid	NYU	1.0	1.236842105263158	0.7631578947368421	0.0	0.23684210526315788	0.0	0.95
2	69	0.05	0.8759330700849917	0.8114327615532376	0.8987507165547628	Lusc	TCGA Valid	NYU	0.967741935483871	1.0	0.7631578947368421	0.0	0.23684210526315788	0.0	0.95
2	70	0.05	0.8074737980155868	0.9636553159670362	0.8987507165547628	Luad	TCGA Valid	TCGA Test	0.984375	1.703125	0.28125	0.015625	0.703125	0.0	0.95
2	70	0.05	0.8074737980155868	0.9636553159670362	0.8987507165547628	Lusc	TCGA Valid	TCGA Test	0.9795918367346939	1.1020408163265305	0.8775510204081632	0.02040816326530612	0.10204081632653061	0.0	0.95
2	70	0.05	0.8074737980155868	0.9636553159670362	0.8987507165547628	Luad	TCGA Valid	NYU	1.0	1.6578947368421053	0.34210526315789475	0.0	0.6578947368421053	0.0	0.95
2	70	0.05	0.8074737980155868	0.9636553159670362	0.8987507165547628	Lusc	TCGA Valid	NYU	1.0	1.064516129032258	0.34210526315789475	0.0	0.6578947368421053	0.0	0.95
2	71	0.05	0.8557374455022998	0.6669679400715516	0.8987507165547628	Luad	TCGA Valid	TCGA Test	0.8448275862068966	1.2586206896551724	0.5862068965517241	0.15517241379310345	0.25862068965517243	0.0	0.95
2	71	0.05	0.8557374455022998	0.6669679400715516	0.8987507165547628	Lusc	TCGA Valid	TCGA Test	0.9818181818181818	1.2181818181818183	0.7636363636363637	0.01818181818181818	0.21818181818181817	0.0	0.95
2	71	0.05	0.8557374455022998	0.6669679400715516	0.8987507165547628	Luad	TCGA Valid	NYU	0.9705882352941176	1.0588235294117647	0.9117647058823529	0.029411764705882353	0.058823529411764705	0.0	0.95
2	71	0.05	0.8557374455022998	0.6669679400715516	0.8987507165547628	Lusc	TCGA Valid	NYU	1.0	1.2857142857142858	0.9117647058823529	0.029411764705882353	0.058823529411764705	0.0	0.95
2	72	0.05	0.7582548167095328	0.8527324717988181	0.8522737303262223	Luad	TCGA Valid	TCGA Test	0.9692307692307692	1.4615384615384615	0.5076923076923077	0.03076923076923077	0.46153846153846156	0.0	0.95
2	72	0.05	0.7582548167095328	0.8527324717988181	0.8522737303262223	Lusc	TCGA Valid	TCGA Test	0.9375	1.0208333333333333	0.9166666666666666	0.0625	0.020833333333333332	0.0	0.95
2	72	0.05	0.7582548167095328	0.8527324717988181	0.8522737303262223	Luad	TCGA Valid	NYU	1.0	1.2820512820512822	0.717948717948718	0.0	0.28205128205128205	0.0	0.95
2	72	0.05	0.7582548167095328	0.8527324717988181	0.8522737303262223	Lusc	TCGA Valid	NYU	0.9666666666666667	1.0666666666666667	0.717948717948718	0.0	0.28205128205128205	0.0	0.95
2	73	0.05	0.82763902744845	0.9806598133798977	0.8074426905450901	Luad	TCGA Valid	TCGA Test	1.0	1.7846153846153847	0.2153846153846154	0.0	0.7846153846153846	0.0	0.95
2	73	0.05	0.82763902744845	0.9806598133798977	0.8074426905450901	Lusc	TCGA Valid	TCGA Test	0.8958333333333334	1.0	0.8958333333333334	0.10416666666666667	0.0	0.0	0.95
2	73	0.05	0.82763902744845	0.9806598133798977	0.8074426905450901	Luad	TCGA Valid	NYU	1.0	1.8611111111111112	0.1388888888888889	0.0	0.8611111111111112	0.0	0.95
2	73	0.05	0.82763902744845	0.9806598133798977	0.8074426905450901	Lusc	TCGA Valid	NYU	0.9696969696969697	1.0303030303030303	0.1388888888888889	0.0	0.8611111111111112	0.0	0.95
2	74	0.05	0.7197866320210338	0.9806598133798977	0.8782636449247253	Luad	TCGA Valid	TCGA Test	1.0	1.8524590163934427	0.14754098360655737	0.0	0.8524590163934426	0.0	0.95
2	74	0.05	0.7197866320210338	0.9806598133798977	0.8782636449247253	Lusc	TCGA Valid	TCGA Test	1.0	1.25	0.75	0.0	0.25	0.0	0.95
2	74	0.05	0.7197866320210338	0.9806598133798977	0.8782636449247253	Luad	TCGA Valid	NYU	1.0	1.875	0.125	0.0	0.875	0.0	0.95
2	74	0.05	0.7197866320210338	0.9806598133798977	0.8782636449247253	Lusc	TCGA Valid	NYU	1.0	1.0810810810810811	0.125	0.0	0.875	0.0	0.95
2	75	0.05	0.7684953273389887	0.9806598133798977	0.8782636449247253	Luad	TCGA Valid	TCGA Test	1.0	1.819672131147541	0.18032786885245902	0.0	0.819672131147541	0.0	0.95
2	75	0.05	0.7684953273389887	0.9806598133798977	0.8782636449247253	Lusc	TCGA Valid	TCGA Test	0.9423076923076923	0.9807692307692307	0.9423076923076923	0.038461538461538464	0.0	0.019230769230769232	0.95
2	75	0.05	0.7684953273389887	0.9806598133798977	0.8782636449247253	Luad	TCGA Valid	NYU	1.0	1.875	0.125	0.0	0.875	0.0	0.95
2	75	0.05	0.7684953273389887	0.9806598133798977	0.8782636449247253	Lusc	TCGA Valid	NYU	0.9459459459459459	1.0	0.125	0.0	0.875	0.0	0.95
2	76	0.05	0.8309383843333191	0.8527324717988181	0.8741171257806101	Luad	TCGA Valid	TCGA Test	0.9516129032258065	1.4193548387096775	0.532258064516129	0.04838709677419355	0.41935483870967744	0.0	0.95
2	76	0.05	0.8309383843333191	0.8527324717988181	0.8741171257806101	Lusc	TCGA Valid	TCGA Test	0.9803921568627451	1.2156862745098038	0.7647058823529411	0.0196078431372549	0.21568627450980393	0.0	0.95
2	76	0.05	0.8309383843333191	0.8527324717988181	0.8741171257806101	Luad	TCGA Valid	NYU	1.0	1.393939393939394	0.6060606060606061	0.0	0.3939393939393939	0.0	0.95
2	76	0.05	0.8309383843333191	0.8527324717988181	0.8741171257806101	Lusc	TCGA Valid	NYU	1.0	1.1666666666666667	0.6060606060606061	0.0	0.3939393939393939	0.0	0.95
2	77	0.05	0.8759330700849917	0.8527324717988181	0.8741171257806101	Luad	TCGA Valid	TCGA Test	0.9411764705882353	1.4852941176470589	0.45588235294117646	0.058823529411764705	0.4852941176470588	0.0	0.95
2	77	0.05	0.8759330700849917	0.8527324717988181	0.8741171257806101	Lusc	TCGA Valid	TCGA Test	0.9777777777777777	1.1111111111111112	0.8666666666666667	0.022222222222222223	0.1111111111111111	0.0	0.95
2	77	0.05	0.8759330700849917	0.8527324717988181	0.8741171257806101	Luad	TCGA Valid	NYU	1.0	1.3611111111111112	0.6388888888888888	0.0	0.3611111111111111	0.0	0.95
2	77	0.05	0.8759330700849917	0.8527324717988181	0.8741171257806101	Lusc	TCGA Valid	NYU	0.9696969696969697	1.0	0.6388888888888888	0.0	0.3611111111111111	0.0	0.95
2	78	0.05	0.8557374455022998	0.8114327615532376	0.8522737303262223	Luad	TCGA Valid	TCGA Test	0.9649122807017544	1.368421052631579	0.5964912280701754	0.03508771929824561	0.3684210526315789	0.0	0.95
2	78	0.05	0.8557374455022998	0.8114327615532376	0.8522737303262223	Lusc	TCGA Valid	TCGA Test	0.9642857142857143	1.1964285714285714	0.7678571428571429	0.03571428571428571	0.19642857142857142	0.0	0.95
2	78	0.05	0.8557374455022998	0.8114327615532376	0.8522737303262223	Luad	TCGA Valid	NYU	1.0	1.2162162162162162	0.7837837837837838	0.0	0.21621621621621623	0.0	0.95
2	78	0.05	0.8557374455022998	0.8114327615532376	0.8522737303262223	Lusc	TCGA Valid	NYU	1.0	1.1875	0.7837837837837838	0.0	0.21621621621621623	0.0	0.95
2	79	0.05	0.7373619849933792	0.9806598133798977	0.8782636449247253	Luad	TCGA Valid	TCGA Test	1.0	1.8	0.2	0.0	0.8	0.0	0.95
2	79	0.05	0.7373619849933792	0.9806598133798977	0.8782636449247253	Lusc	TCGA Valid	TCGA Test	0.9534883720930233	1.0930232558139534	0.8604651162790697	0.046511627906976744	0.09302325581395349	0.0	0.95
2	79	0.05	0.7373619849933792	0.9806598133798977	0.8782636449247253	Luad	TCGA Valid	NYU	1.0	1.868421052631579	0.13157894736842105	0.0	0.868421052631579	0.0	0.95
2	79	0.05	0.7373619849933792	0.9806598133798977	0.8782636449247253	Lusc	TCGA Valid	NYU	0.967741935483871	1.032258064516129	0.13157894736842105	0.0	0.868421052631579	0.0	0.95
2	80	0.05	0.7197866320210338	0.9636553159670362	0.8987507165547628	Luad	TCGA Valid	TCGA Test	0.967741935483871	1.7096774193548387	0.25806451612903225	0.03225806451612903	0.7096774193548387	0.0	0.95
2	80	0.05	0.7197866320210338	0.9636553159670362	0.8987507165547628	Lusc	TCGA Valid	TCGA Test	0.9803921568627451	1.0588235294117647	0.9215686274509803	0.0196078431372549	0.058823529411764705	0.0	0.95
2	80	0.05	0.7197866320210338	0.9636553159670362	0.8987507165547628	Luad	TCGA Valid	NYU	1.0	1.6842105263157894	0.3157894736842105	0.0	0.6842105263157895	0.0	0.95
2	80	0.05	0.7197866320210338	0.9636553159670362	0.8987507165547628	Lusc	TCGA Valid	NYU	1.0	1.032258064516129	0.3157894736842105	0.0	0.6842105263157895	0.0	0.95
2	81	0.05	0.8759330700849917	0.7826260000436476	0.9701616803233469	Luad	TCGA Valid	TCGA Test	0.9642857142857143	1.4285714285714286	0.5357142857142857	0.03571428571428571	0.42857142857142855	0.0	0.95
2	81	0.05	0.8759330700849917	0.7826260000436476	0.9701616803233469	Lusc	TCGA Valid	TCGA Test	0.9649122807017544	1.1228070175438596	0.8421052631578947	0.03508771929824561	0.12280701754385964	0.0	0.95
2	81	0.05	0.8759330700849917	0.7826260000436476	0.9701616803233469	Luad	TCGA Valid	NYU	1.0	1.2580645161290323	0.7419354838709677	0.0	0.25806451612903225	0.0	0.95
2	81	0.05	0.8759330700849917	0.7826260000436476	0.9701616803233469	Lusc	TCGA Valid	NYU	0.9736842105263158	1.0526315789473684	0.7419354838709677	0.0	0.25806451612903225	0.0	0.95
2	82	0.05	0.8309383843333191	0.9806598133798977	0.8987507165547628	Luad	TCGA Valid	TCGA Test	1.0	1.721311475409836	0.2786885245901639	0.0	0.7213114754098361	0.0	0.95
2	82	0.05	0.8309383843333191	0.9806598133798977	0.8987507165547628	Lusc	TCGA Valid	TCGA Test	0.9807692307692307	1.2115384615384615	0.7692307692307693	0.019230769230769232	0.21153846153846154	0.0	0.95
2	82	0.05	0.8309383843333191	0.9806598133798977	0.8987507165547628	Luad	TCGA Valid	NYU	1.0	1.9375	0.0625	0.0	0.9375	0.0	0.95
2	82	0.05	0.8309383843333191	0.9806598133798977	0.8987507165547628	Lusc	TCGA Valid	NYU	1.0	1.1891891891891893	0.0625	0.0	0.9375	0.0	0.95
2	83	0.05	0.757956628399444	0.8377407044418397	0.8707836965429128	Luad	TCGA Valid	TCGA Test	0.9420289855072463	1.4927536231884058	0.4492753623188406	0.057971014492753624	0.4927536231884058	0.0	0.95
2	83	0.05	0.757956628399444	0.8377407044418397	0.8707836965429128	Lusc	TCGA Valid	TCGA Test	0.9772727272727273	1.2954545454545454	0.6818181818181818	0.022727272727272728	0.29545454545454547	0.0	0.95
2	83	0.05	0.757956628399444	0.8377407044418397	0.8707836965429128	Luad	TCGA Valid	NYU	1.0	1.2777777777777777	0.7222222222222222	0.0	0.2777777777777778	0.0	0.95
2	83	0.05	0.757956628399444	0.8377407044418397	0.8707836965429128	Lusc	TCGA Valid	NYU	1.0	1.1818181818181819	0.7222222222222222	0.0	0.2777777777777778	0.0	0.95
2	84	0.05	0.8557374455022998	0.8377407044418397	0.9336967674912072	Luad	TCGA Valid	TCGA Test	0.90625	1.34375	0.5625	0.09375	0.34375	0.0	0.95
2	84	0.05	0.8557374455022998	0.8377407044418397	0.9336967674912072	Lusc	TCGA Valid	TCGA Test	0.9387755102040817	0.9795918367346939	0.9387755102040817	0.04081632653061224	0.0	0.02040816326530612	0.95
2	84	0.05	0.8557374455022998	0.8377407044418397	0.9336967674912072	Luad	TCGA Valid	NYU	1.0	1.2894736842105263	0.7105263157894737	0.0	0.2894736842105263	0.0	0.95
2	84	0.05	0.8557374455022998	0.8377407044418397	0.9336967674912072	Lusc	TCGA Valid	NYU	0.967741935483871	1.0	0.7105263157894737	0.0	0.2894736842105263	0.0	0.95
2	85	0.05	0.8309383843333191	0.9806598133798977	0.8987507165547628	Luad	TCGA Valid	TCGA Test	1.0	1.7857142857142858	0.21428571428571427	0.0	0.7857142857142857	0.0	0.95
2	85	0.05	0.8309383843333191	0.9806598133798977	0.8987507165547628	Lusc	TCGA Valid	TCGA Test	0.9534883720930233	1.1395348837209303	0.813953488372093	0.046511627906976744	0.13953488372093023	0.0	0.95
2	85	0.05	0.8309383843333191	0.9806598133798977	0.8987507165547628	Luad	TCGA Valid	NYU	1.0	1.9230769230769231	0.07692307692307693	0.0	0.9230769230769231	0.0	0.95
2	85	0.05	0.8309383843333191	0.9806598133798977	0.8987507165547628	Lusc	TCGA Valid	NYU	1.0	1.2	0.07692307692307693	0.0	0.9230769230769231	0.0	0.95
2	86	0.05	0.8074737980155868	0.8527324717988181	0.9336967674912072	Luad	TCGA Valid	TCGA Test	0.9142857142857143	1.3571428571428572	0.5571428571428572	0.08571428571428572	0.35714285714285715	0.0	0.95
2	86	0.05	0.8074737980155868	0.8527324717988181	0.9336967674912072	Lusc	TCGA Valid	TCGA Test	0.9534883720930233	1.0930232558139534	0.8604651162790697	0.046511627906976744	0.09302325581395349	0.0	0.95
2	86	0.05	0.8074737980155868	0.8527324717988181	0.9336967674912072	Luad	TCGA Valid	NYU	1.0	1.2432432432432432	0.7567567567567568	0.0	0.24324324324324326	0.0	0.95
2	86	0.05	0.8074737980155868	0.8527324717988181	0.9336967674912072	Lusc	TCGA Valid	NYU	1.0	1.0625	0.7567567567567568	0.0	0.24324324324324326	0.0	0.95
2	87	0.05	0.8074737980155868	0.7826260000436476	0.9336967674912072	Luad	TCGA Valid	TCGA Test	0.9117647058823529	1.3529411764705883	0.5588235294117647	0.08823529411764706	0.35294117647058826	0.0	0.95
2	87	0.05	0.8074737980155868	0.7826260000436476	0.9336967674912072	Lusc	TCGA Valid	TCGA Test	0.9555555555555556	1.2	0.7555555555555555	0.044444444444444446	0.2	0.0	0.95
2	87	0.05	0.8074737980155868	0.7826260000436476	0.9336967674912072	Luad	TCGA Valid	NYU	1.0	1.15	0.85	0.0	0.15	0.0	0.95
2	87	0.05	0.8074737980155868	0.7826260000436476	0.9336967674912072	Lusc	TCGA Valid	NYU	0.9655172413793104	1.0344827586206897	0.85	0.0	0.15	0.0	0.95
2	88	0.05	0.8309383843333191	0.6669679400715516	0.8741171257806101	Luad	TCGA Valid	TCGA Test	0.8923076923076924	1.1692307692307693	0.7230769230769231	0.1076923076923077	0.16923076923076924	0.0	0.95
2	88	0.05	0.8309383843333191	0.6669679400715516	0.8741171257806101	Lusc	TCGA Valid	TCGA Test	0.9166666666666666	1.0	0.9166666666666666	0.08333333333333333	0.0	0.0	0.95
2	88	0.05	0.8309383843333191	0.6669679400715516	0.8741171257806101	Luad	TCGA Valid	NYU	0.9743589743589743	1.0769230769230769	0.8974358974358975	0.02564102564102564	0.07692307692307693	0.0	0.95
2	88	0.05	0.8309383843333191	0.6669679400715516	0.8741171257806101	Lusc	TCGA Valid	NYU	1.0	1.0	0.8974358974358975	0.02564102564102564	0.07692307692307693	0.0	0.95
2	89	0.05	0.8557374455022998	0.8114327615532376	0.8495394941820261	Luad	TCGA Valid	TCGA Test	0.9491525423728814	1.4067796610169492	0.5423728813559322	0.05084745762711865	0.4067796610169492	0.0	0.95
2	89	0.05	0.8557374455022998	0.8114327615532376	0.8495394941820261	Lusc	TCGA Valid	TCGA Test	0.9444444444444444	1.0740740740740742	0.8703703703703703	0.05555555555555555	0.07407407407407407	0.0	0.95
2	89	0.05	0.8557374455022998	0.8114327615532376	0.8495394941820261	Luad	TCGA Valid	NYU	1.0	1.2325581395348837	0.7674418604651163	0.0	0.23255813953488372	0.0	0.95
2	89	0.05	0.8557374455022998	0.8114327615532376	0.8495394941820261	Lusc	TCGA Valid	NYU	1.0	1.0384615384615385	0.7674418604651163	0.0	0.23255813953488372	0.0	0.95
2	90	0.05	0.82763902744845	0.8377407044418397	0.8987507165547628	Luad	TCGA Valid	TCGA Test	0.8840579710144928	1.3333333333333333	0.5507246376811594	0.11594202898550725	0.3333333333333333	0.0	0.95
2	90	0.05	0.82763902744845	0.8377407044418397	0.8987507165547628	Lusc	TCGA Valid	TCGA Test	1.0	1.2272727272727273	0.7727272727272727	0.0	0.22727272727272727	0.0	0.95
2	90	0.05	0.82763902744845	0.8377407044418397	0.8987507165547628	Luad	TCGA Valid	NYU	1.0	1.225	0.775	0.0	0.225	0.0	0.95
2	90	0.05	0.82763902744845	0.8377407044418397	0.8987507165547628	Lusc	TCGA Valid	NYU	1.0	1.103448275862069	0.775	0.0	0.225	0.0	0.95
2	91	0.05	0.7197866320210338	0.9806598133798977	0.8782636449247253	Luad	TCGA Valid	TCGA Test	1.0	1.7894736842105263	0.21052631578947367	0.0	0.7894736842105263	0.0	0.95
2	91	0.05	0.7197866320210338	0.9806598133798977	0.8782636449247253	Lusc	TCGA Valid	TCGA Test	0.9642857142857143	1.0714285714285714	0.8928571428571429	0.03571428571428571	0.07142857142857142	0.0	0.95
2	91	0.05	0.7197866320210338	0.9806598133798977	0.8782636449247253	Luad	TCGA Valid	NYU	1.0	1.8275862068965518	0.1724137931034483	0.0	0.8275862068965517	0.0	0.95
2	91	0.05	0.7197866320210338	0.9806598133798977	0.8782636449247253	Lusc	TCGA Valid	NYU	0.975	1.025	0.1724137931034483	0.0	0.8275862068965517	0.0	0.95
2	92	0.05	0.7197866320210338	0.9636553159670362	0.8987507165547628	Luad	TCGA Valid	TCGA Test	0.9838709677419355	1.7419354838709677	0.24193548387096775	0.016129032258064516	0.7419354838709677	0.0	0.95
2	92	0.05	0.7197866320210338	0.9636553159670362	0.8987507165547628	Lusc	TCGA Valid	TCGA Test	0.9607843137254902	1.0196078431372548	0.9411764705882353	0.0392156862745098	0.0196078431372549	0.0	0.95
2	92	0.05	0.7197866320210338	0.9636553159670362	0.8987507165547628	Luad	TCGA Valid	NYU	1.0	1.75	0.25	0.0	0.75	0.0	0.95
2	92	0.05	0.7197866320210338	0.9636553159670362	0.8987507165547628	Lusc	TCGA Valid	NYU	1.0	1.0344827586206897	0.25	0.0	0.75	0.0	0.95
2	93	0.05	0.8821993246143846	0.8527324717988181	0.8522737303262223	Luad	TCGA Valid	TCGA Test	0.9692307692307692	1.523076923076923	0.4461538461538462	0.03076923076923077	0.5230769230769231	0.0	0.95
2	93	0.05	0.8821993246143846	0.8527324717988181	0.8522737303262223	Lusc	TCGA Valid	TCGA Test	0.9375	1.0833333333333333	0.8541666666666666	0.0625	0.08333333333333333	0.0	0.95
2	93	0.05	0.8821993246143846	0.8527324717988181	0.8522737303262223	Luad	TCGA Valid	NYU	1.0	1.3	0.7	0.0	0.3	0.0	0.95
2	93	0.05	0.8821993246143846	0.8527324717988181	0.8522737303262223	Lusc	TCGA Valid	NYU	0.9655172413793104	1.0344827586206897	0.7	0.0	0.3	0.0	0.95
2	94	0.05	0.8309383843333191	0.6706828547283261	0.8782636449247253	Luad	TCGA Valid	TCGA Test	0.8461538461538461	1.1538461538461537	0.6923076923076923	0.15384615384615385	0.15384615384615385	0.0	0.95
2	94	0.05	0.8309383843333191	0.6706828547283261	0.8782636449247253	Lusc	TCGA Valid	TCGA Test	0.9583333333333334	1.0416666666666667	0.9166666666666666	0.041666666666666664	0.041666666666666664	0.0	0.95
2	94	0.05	0.8309383843333191	0.6706828547283261	0.8782636449247253	Luad	TCGA Valid	NYU	0.9444444444444444	1.0555555555555556	0.8888888888888888	0.05555555555555555	0.05555555555555555	0.0	0.95
2	94	0.05	0.8309383843333191	0.6706828547283261	0.8782636449247253	Lusc	TCGA Valid	NYU	0.9696969696969697	1.0606060606060606	0.8888888888888888	0.05555555555555555	0.05555555555555555	0.0	0.95
2	95	0.05	0.7582548167095328	0.8377407044418397	0.9336967674912072	Luad	TCGA Valid	TCGA Test	0.9193548387096774	1.3548387096774193	0.5645161290322581	0.08064516129032258	0.3548387096774194	0.0	0.95
2	95	0.05	0.7582548167095328	0.8377407044418397	0.9336967674912072	Lusc	TCGA Valid	TCGA Test	0.9607843137254902	1.1568627450980393	0.803921568627451	0.0392156862745098	0.1568627450980392	0.0	0.95
2	95	0.05	0.7582548167095328	0.8377407044418397	0.9336967674912072	Luad	TCGA Valid	NYU	1.0	1.3235294117647058	0.6764705882352942	0.0	0.3235294117647059	0.0	0.95
2	95	0.05	0.7582548167095328	0.8377407044418397	0.9336967674912072	Lusc	TCGA Valid	NYU	1.0	1.1714285714285715	0.6764705882352942	0.0	0.3235294117647059	0.0	0.95
2	96	0.05	0.8759330700849917	0.8114327615532376	0.8741171257806101	Luad	TCGA Valid	TCGA Test	0.9230769230769231	1.323076923076923	0.6	0.07692307692307693	0.3230769230769231	0.0	0.95
2	96	0.05	0.8759330700849917	0.8114327615532376	0.8741171257806101	Lusc	TCGA Valid	TCGA Test	1.0	1.2083333333333333	0.7916666666666666	0.0	0.20833333333333334	0.0	0.95
2	96	0.05	0.8759330700849917	0.8114327615532376	0.8741171257806101	Luad	TCGA Valid	NYU	1.0	1.2380952380952381	0.7619047619047619	0.0	0.23809523809523808	0.0	0.95
2	96	0.05	0.8759330700849917	0.8114327615532376	0.8741171257806101	Lusc	TCGA Valid	NYU	1.0	1.1851851851851851	0.7619047619047619	0.0	0.23809523809523808	0.0	0.95
2	97	0.05	0.8557374455022998	0.8527324717988181	0.8522737303262223	Luad	TCGA Valid	TCGA Test	0.9666666666666667	1.4333333333333333	0.5333333333333333	0.03333333333333333	0.43333333333333335	0.0	0.95
2	97	0.05	0.8557374455022998	0.8527324717988181	0.8522737303262223	Lusc	TCGA Valid	TCGA Test	0.9433962264150944	0.9811320754716981	0.9433962264150944	0.03773584905660377	0.0	0.018867924528301886	0.95
2	97	0.05	0.8557374455022998	0.8527324717988181	0.8522737303262223	Luad	TCGA Valid	NYU	1.0	1.2285714285714286	0.7714285714285715	0.0	0.22857142857142856	0.0	0.95
2	97	0.05	0.8557374455022998	0.8527324717988181	0.8522737303262223	Lusc	TCGA Valid	NYU	0.9705882352941176	1.0	0.7714285714285715	0.0	0.22857142857142856	0.0	0.95
2	98	0.05	0.8309383843333191	0.8527324717988181	0.8782636449247253	Luad	TCGA Valid	TCGA Test	0.9166666666666666	1.3833333333333333	0.5333333333333333	0.08333333333333333	0.38333333333333336	0.0	0.95
2	98	0.05	0.8309383843333191	0.8527324717988181	0.8782636449247253	Lusc	TCGA Valid	TCGA Test	0.9811320754716981	1.2452830188679245	0.7358490566037735	0.018867924528301886	0.24528301886792453	0.0	0.95
2	98	0.05	0.8309383843333191	0.8527324717988181	0.8782636449247253	Luad	TCGA Valid	NYU	1.0	1.3243243243243243	0.6756756756756757	0.0	0.32432432432432434	0.0	0.95
2	98	0.05	0.8309383843333191	0.8527324717988181	0.8782636449247253	Lusc	TCGA Valid	NYU	1.0	1.1875	0.6756756756756757	0.0	0.32432432432432434	0.0	0.95
2	99	0.05	0.8074737980155868	0.6706828547283261	0.8987507165547628	Luad	TCGA Valid	TCGA Test	0.8307692307692308	1.1846153846153846	0.6461538461538462	0.16923076923076924	0.18461538461538463	0.0	0.95
2	99	0.05	0.8074737980155868	0.6706828547283261	0.8987507165547628	Lusc	TCGA Valid	TCGA Test	0.8958333333333334	0.9375	0.8958333333333334	0.041666666666666664	0.0	0.0625	0.95
2	99	0.05	0.8074737980155868	0.6706828547283261	0.8987507165547628	Luad	TCGA Valid	NYU	0.9705882352941176	1.0588235294117647	0.9117647058823529	0.029411764705882353	0.058823529411764705	0.0	0.95
[truncated: 74,001 more rows]
