# Supplementary material for: Mapping the landscape of histomorphological cancer phenotypes using self-supervised learning on unannotated pathology slides
Source: Nat Commun. 2024 Jun 11;15:4596. doi: 10.1038/s41467-024-48666-7 (PMC11525555; doi:10.1038/s41467-024-48666-7)
Supplement: Supplementary file 4 — Source Data [file 41467_2024_48666_MOESM4_ESM.zip › Source_Data/supplementary_figure18.csv]

	leiden_2.0	luad	Subtype Purity(%)	Subtype Counts	Subtype	mean_tile_sample	max_tile_sample	percent_sample	coef_1	P>|z|_1	[0.025_1	0.975]_1
45	45	0.0	97.0258922323303	2858	LUSC	18.0	0.3768	0.1574	-0.3617	0.003	-0.599	-0.125
5	5	0.0	89.19706777553907	23327	LUSC	42.0	0.0451	0.5448	-0.2	0.028	-0.378	-0.022
46	46	0.0	85.26591107236268	4588	LUSC	27.0	0.0545	0.1653	-0.1695	0.129	-0.388	0.049
25	25	0.0	74.27717363294336	19403	LUSC	33.0	0.035	0.5757	-0.14	0.166	-0.338	0.058
16	16	0.0	58.75384979862592	29547	LUSC	59.0	0.0158	0.492	-0.134	0.148	-0.316	0.047
0	0	0.0	83.51378822697542	45256	LUSC	55.0	0.0184	0.8068	-0.1101	0.2	-0.279	0.058
37	37	1.0	63.49068322981366	8050	LUAD	16.0	0.0607	0.4861	-0.0533	0.573	-0.239	0.132
1	1	0.0	74.05887879736925	31930	LUSC	34.0	0.0233	0.9253	-0.0493	0.654	-0.265	0.167
34	34	0.0	55.50080545816356	10553	LUSC	12.0	0.0175	0.8506	-0.0334	0.773	-0.26	0.193
6	6	0.0	51.86085899161853	23027	LUAD	27.0	0.0184	0.8337	-0.0326	0.745	-0.229	0.164
21	21	0.0	55.09823779623253	24685	LUSC	32.0	0.0225	0.7639	-0.0296	0.758	-0.218	0.159
32	32	0.0	63.69377095189834	12827	LUSC	19.0	0.0566	0.6434	-0.0273	0.751	-0.196	0.142
15	15	0.0	79.31925308194344	22064	LUSC	42.0	0.0445	0.5159	-0.0098	0.908	-0.175	0.156
41	41	1.0	71.21036797037723	8642	LUAD	24.0	0.1002	0.3576	0.0029	0.975	-0.173	0.179
39	39	1.0	77.75290957923008	6702	LUAD	19.0	0.1041	0.3357	0.0042	0.971	-0.219	0.228
29	29	0.0	61.96326196326197	17094	LUSC	29.0	0.0247	0.5757	0.0066	0.942	-0.172	0.185
23	23	0.0	51.263170498084285	16704	LUSC	20.0	0.0245	0.7928	0.0141	0.898	-0.2	0.228
9	9	0.0	66.91170111562744	23126	LUSC	30.0	0.0141	0.753	0.017	0.866	-0.18	0.214
4	4	1.0	68.38924775995	19196	LUAD	34.0	0.0374	0.5478	0.0851	0.378	-0.104	0.274
18	18	1.0	98.05502015069212	17121	LUAD	58.0	0.069	0.2938	0.0906	0.455	-0.147	0.328
26	26	1.0	95.84652399645437	15794	LUAD	33.0	0.0315	0.4661	0.1111	0.324	-0.11	0.332
35	35	1.0	66.6078949946126	10209	LUAD	18.0	0.0644	0.5378	0.2391	0.002	0.086	0.392
22	22	1.0	97.70921556765477	24795	LUAD	55.0	0.0494	0.4442	0.2615	0.014	0.053	0.47
36	36	1.0	86.39242921468366	13103	LUAD	29.0	0.082	0.4452	0.2628	0.009	0.065	0.461
28	28	1.0	88.7289273459645	13406	LUAD	22.0	0.0369	0.5936	0.2679	0.013	0.057	0.479
31	31	0.0	58.428367783321455	11224	LUSC	12.0	0.0096	0.9273	0.3356	0.006	0.098	0.573
11	11	1.0	96.83372183372182	25740	LUAD	56.0	0.0516	0.4512	0.3593	0.0	0.163	0.555
