# Supplementary material for: Mapping the landscape of histomorphological cancer phenotypes using self-supervised learning on unannotated pathology slides
Source: Nat Commun. 2024 Jun 11;15:4596. doi: 10.1038/s41467-024-48666-7 (PMC11525555; doi:10.1038/s41467-024-48666-7)
Supplement: Supplementary file 4 — Source Data [file 41467_2024_48666_MOESM4_ESM.zip › Source_Data/table1.csv]

Cancer Type	C-Index HPCs	C-Index AMIL (Porpoise)	C-Index MMF (Porpoise)	C-index HIPT
BLCA	0.60	0.54	0.63	-
BRCA	0.60	0.56	0.56	-
CESC	0.63	-	-	-
COAD	0.62	0.546	0.58	0.608
LUAD	0.62	0.55	0.59	0.538
LUSC	0.57	0.56	0.53	-
SKCM	0.61	0.61	0.61	-
STAD	0.58	0.56	0.59	0.570
UCEC	0.57	0.64	0.65	-
