# Supplementary material for: Mapping the landscape of histomorphological cancer phenotypes using self-supervised learning on unannotated pathology slides
Source: Nat Commun. 2024 Jun 11;15:4596. doi: 10.1038/s41467-024-48666-7 (PMC11525555; doi:10.1038/s41467-024-48666-7)
Supplement: Supplementary file 4 — Source Data [file 41467_2024_48666_MOESM4_ESM.zip › Source_Data/supplementary_figure8.csv]

	leiden_2.0	os_event_ind	Subtype Purity(%)	Subtype Counts	Subtype	mean_tile_sample	max_tile_sample	percent_sample	coef	coef lower 95%	coef upper 95%	p
0	31	0.0	55.76197761285636	5131.2	-1.0	15.8	0.04364	0.8847400000000001	-0.0282027345150708	-0.0611549533903598	0.0047494846396147	0.007525812502279
1	1	0.0	60.78695789197182	10593.6	-1.0	34.0	0.03386	0.87338	-0.0278131805360317	-0.0518501356244087	-0.0037762260995805	3.204104539166169e-05
2	37	0.0	71.96850285991468	5120.8	-1.0	27.4	0.07306	0.5181600000000001	-0.0230255104601382	-0.0400900036096572	-0.0059610171942039	3.82044848557897e-07
3	0	0.0	56.81909273481067	11966.4	-1.0	39.4	0.05304	0.84842	-0.0214842360466718	-0.0463953629136085	0.0034268914256244	0.0064179190615689
4	16	0.4	53.267152787312206	7878.4	-1.0	27.2	0.141	0.80542	-0.0181304575875401	-0.0415374159812926	0.0052765015745535	0.0120758407123216
5	8	0.0	66.72352186182074	10908.0	-1.0	60.4	0.10098	0.50676	-0.0159137558192014	-0.0326950907707213	0.0008675800170749	0.0013458147049411
6	9	0.0	61.08685644113351	9501.6	-1.0	30.4	0.0508399999999999	0.87102	-0.014955363748595	-0.0386844597756862	0.0087737328838556	0.0824925230002507
7	32	0.0	63.59825716810942	5317.6	-1.0	21.4	0.04106	0.6878	-0.0131140009500085	-0.0345735255628823	0.0083455235231667	0.1086119498452105
8	44	0.0	65.18280811464663	2234.4	-1.0	12.6	0.10496	0.4819599999999999	-0.0123800820671021	-0.0416339293122291	0.0168737646192312	0.5091105062488418
9	21	0.0	64.22007185922475	8083.2	-1.0	33.8	0.08318	0.66966	-0.0123349600471555	-0.0316473364830016	0.0069774164352565	0.082617798315335
10	43	0.0	53.89239610501778	2398.4	-1.0	15.2	0.16646	0.4343	-0.0112555771833285	-0.0367508005350827	0.0142396462149917	0.3806895005194908
11	36	0.0	60.107847702196274	4211.2	-1.0	16.6	0.11202	0.69452	-0.0107580234296619	-0.035414470359683	0.0138984235934912	0.4067636308270235
12	5	0.0	64.83947160479934	10618.4	-1.0	48.6	0.1083399999999999	0.6108800000000001	-0.010656570829451	-0.0261034078896045	0.0047902658116072	0.0487231151120159
13	23	0.0	55.74210873483196	7568.0	-1.0	25.2	0.0558	0.8303	-0.0087036995217203	-0.0322181679308414	0.0148107684217393	0.4292995430554951
14	45	0.0	84.71766750899225	881.6	-0.2	21.6	0.67186	0.11316	-0.0082744415849446	-0.0489010527729987	0.0323521696031093	0.8495123118395644
15	26	0.0	68.73638540195626	6833.6	-1.0	32.6	0.1024	0.58148	-0.0078334453515708	-0.026968615502119	0.0113017252180724	0.3868138126186539
16	13	0.2	55.40188798810708	8696.0	-1.0	28.8	0.05238	0.83714	-0.0061354624107479	-0.0295452456921338	0.0172743210569023	0.5945834371178875
17	18	0.8	54.12385627923057	7475.2	-1.0	45.2	0.14462	0.4615	-0.0059972553746774	-0.0267225377261638	0.0147280275821685	0.7715184579140377
18	33	1.0	65.42731093038174	4492.8	-1.0	18.4	0.27584	0.6719999999999999	-0.0051419384777545	-0.0315079785883426	0.0212241021916269	0.8219150458291422
19	17	0.0	58.81774224601128	7580.8	-1.0	21.8	0.06728	0.95476	-0.003979284199886	-0.0304947566241025	0.0225361887365579	0.9544693047880868
20	28	1.0	66.3605133684267	7056.8	-0.6	64.0	0.14578	0.3098599999999999	-0.0038262454792856	-0.0250583723187446	0.0174058811739086	0.952327469370127
21	19	0.0	55.752369373638864	7968.8	-1.0	47.0	0.10662	0.47508	-0.0023017579922452	-0.0196090705692767	0.0150055540725588	0.9822028452723696
22	6	0.0	56.29797895413941	9520.8	-1.0	34.4	0.07128	0.76932	-0.0016125181375173	-0.0194530315697192	0.0162279952317475	0.9853678506063698
23	40	0.0	51.716476669410405	3091.2	-1.0	13.6	0.0595	0.61774	-0.0011007064720615	-0.0282935556024312	0.0260921422392129	0.9939869165229648
24	12	0.4	57.4245122106507	8792.8	-1.0	54.4	0.25716	0.45246	-0.0007336306385695	-0.0236478626728057	0.022180601209402	0.9124584044810252
25	24	0.2	57.324746418124526	8056.8	-1.0	45.8	0.1207999999999999	0.49312	0.0003020635936991	-0.0199569037184118	0.0205610305070876	0.9901335902867542
26	29	0.0	72.15450371751481	5179.2	-0.8	29.4	0.31334	0.49328	0.00062995358021	-0.0201834017410873	0.0214433088898658	0.951283204020026
27	42	0.4	53.0989888022832	2432.0	-1.0	15.8	0.13986	0.4229	0.0009852073271758	-0.0300542816519736	0.0320246964693069	0.9085241981282948
28	35	1.0	79.47883929966058	5797.6	0.6	50.8	0.35238	0.31904	0.0022897904040291	-0.0259852297604083	0.030564809963107	0.993163772422406
29	2	0.0	56.57693078967039	11584.0	-1.0	41.8	0.0365599999999999	0.77156	0.0023232309031299	-0.0163390276022255	0.0209854895249008	0.8945639858318195
30	38	0.0	57.20216999338214	4448.0	-1.0	37.2	0.16566	0.33246	0.0029354529662668	-0.0202907355502247	0.026161641255021	0.6512323751494584
31	30	1.0	70.34864263438699	4835.2	-0.2	22.2	0.39762	0.60626	0.0069997442187741	-0.0188946759328245	0.0328941643238067	0.6142563768894377
32	34	0.0	55.70154380282314	4475.2	-1.0	19.4	0.04968	0.64028	0.0072900666389613	-0.0125641243532299	0.027144257724285	0.6501846682724038
33	4	1.0	68.93370927791942	11221.6	-1.0	59.0	0.1262	0.5361	0.0097654793644323	-0.0121879608370363	0.0317189190536737	0.411392213057553
34	25	0.0	58.52425011208758	6562.4	-1.0	28.8	0.1165	0.63124	0.0102934305556118	-0.0065102989785372	0.0270971599966286	0.1215733414150449
35	11	0.0	60.02530919566736	8902.4	-1.0	37.2	0.1049199999999999	0.66752	0.010467374138534	-0.0093317244667559	0.0302664734423159	0.223859221314309
36	7	0.2	53.33672841358267	11745.6	-1.0	46.0	0.04038	0.7148199999999999	0.0109215238131582	-0.0045167091302573	0.0263597566634416	0.0353521077901311
37	27	1.0	70.5896452614218	5982.4	-0.2	42.6	0.2088	0.3936	0.0114908762276172	-0.0126121537759899	0.0355939056724309	0.3781698424271628
38	10	0.0	57.13912305327044	8766.4	-1.0	36.2	0.14272	0.67638	0.0121328307315706	-0.0117447802796959	0.0360104415565728	0.2956911122821614
39	3	0.0	53.0386600119542	11776.0	-1.0	44.8	0.05134	0.7375	0.0150881577283143	-0.0022437657724367	0.0324200816452502	0.0057282232026368
40	14	0.2	54.81873379346335	8893.6	-1.0	41.0	0.13656	0.6018600000000001	0.0155383886769413	-0.0042368709357105	0.0353136487305164	0.0203597752396978
41	20	1.0	62.91655141337692	7243.2	-1.0	29.8	0.08534	0.6809000000000001	0.0177628437988459	-0.0053738882721517	0.0408995747566222	0.0214209341063056
42	22	0.0	54.66421478045218	7350.4	-1.0	22.4	0.03776	0.9027	0.0189958777278661	-0.0093622482032514	0.0473540030419826	0.0505999731114278
43	41	1.0	56.75177739599319	2548.0	-1.0	11.6	0.06916	0.59046	0.0208111982792615	-0.0055695970659143	0.0471919938921928	0.0147309934179046
44	39	0.6	57.73119787649632	3781.6	-1.0	28.2	0.3145799999999999	0.3734	0.0262708578258752	-0.0020934510277584	0.0546351678669452	0.0020418645481354
45	15	1.0	59.95709811307112	9255.2	-1.0	60.2	0.05724	0.42986	0.0302422236651181	0.0144404435530304	0.0460440054535865	1.3948547329102238e-14
