# Supplementary material for: Mapping the landscape of histomorphological cancer phenotypes using self-supervised learning on unannotated pathology slides
Source: Nat Commun. 2024 Jun 11;15:4596. doi: 10.1038/s41467-024-48666-7 (PMC11525555; doi:10.1038/s41467-024-48666-7)
Supplement: Supplementary file 4 — Source Data [file 41467_2024_48666_MOESM4_ESM.zip › Source_Data/supplementary_figure5.csv]

UMAP Dim. 0	UMAP Dim. 1	Leiden
3.374689	5.718272	26
7.9409046	0.6171609	32
0.8774018	7.7378383	21
5.9638515	7.734837	14
9.478965	4.050502	22
5.3111763	5.6230965	26
2.7657366	2.3230793	37
7.361891	5.139444	16
4.0381603	7.113999	6
5.0490894	10.452145	25
5.8027387	-0.46709168	2
6.4574385	7.31592	6
4.821166	3.7677197	36
6.849906	6.4738607	41
-2.6901448	1.1168934	19
2.7542372	5.763298	0
11.969835	7.491944	44
0.6716271	1.4765214	24
6.62855	10.081856	43
4.192146	1.56271	13
4.6825175	-2.7843535	4
8.554758	4.4691343	3
2.8296099	2.9508865	33
7.7151523	5.6491036	23
10.421258	5.570572	3
0.06429893	5.6210814	21
4.0349665	8.362405	6
3.6506915	2.551066	13
6.437007	8.013922	14
3.8609915	0.04795107	12
-2.569684	10.13021	38
4.309404	3.010821	17
6.4196568	8.109877	34
5.255142	4.232813	16
4.3086386	6.2368584	6
0.5778126	0.6054844	30
1.9382043	11.370929	5
-3.3076036	5.478861	8
2.4575748	5.074127	0
10.56016	2.149756	10
7.4152727	7.388095	7
5.087215	-1.5757359	4
13.243396	5.2391243	14
4.00062	-1.1012354	12
6.2200685	2.625808	17
-0.2684116	6.1300907	11
3.9438574	6.5954714	9
8.6417055	6.698658	23
9.677787	4.11295	20
0.08164482	5.560642	0
4.259801	3.5753982	36
-2.621599	1.1265033	19
-0.18204328	10.061088	15
7.4532676	10.139803	43
-1.3018748	2.2389712	24
2.3417623	5.3671517	26
7.1095138	-0.64647186	10
-0.29628104	7.501301	21
2.370274	4.319214	33
9.526547	1.5748292	20
3.0536675	9.557946	29
0.5860005	5.210204	21
-1.2608517	6.8003535	11
1.1523728	0.8674147	18
7.87719	3.6601806	20
7.086125	10.754111	43
0.595298	3.3497484	27
5.868476	-1.7508106	4
4.7052336	5.9491243	7
0.93149453	0.5455624	19
-0.070685714	1.4362164	18
8.2372265	2.6884127	3
8.06492	0.21283898	2
9.757022	2.4255037	10
-2.8886092	2.149491	19
7.4398518	8.976288	7
2.504342	9.169352	6
3.595709	3.364422	17
2.4821532	10.002275	29
0.9293816	4.75494	11
9.355182	2.9503195	22
3.090882	10.278936	25
5.5325856	1.0550278	12
2.6959493	7.1965723	0
3.0875657	10.745483	29
10.569335	2.9343529	42
7.2056074	6.955973	7
0.14835046	1.2288444	28
2.5906951	7.185411	25
7.959866	-0.3526759	2
2.0621402	5.237599	26
3.9145167	1.1450553	13
1.4775698	7.7343736	11
0.21879847	8.513542	15
9.6105795	-0.17619398	10
8.643579	2.4869902	20
-0.18293671	2.448741	27
4.528275	8.184757	1
-3.3294423	4.9044642	8
1.2414731	4.2392025	0
0.0752376	3.1608052	19
1.5431912	6.8856688	21
1.7932512	0.21180394	35
-1.1297328	6.210337	8
4.924427	-4.1930223	4
2.03401	4.16941	33
2.6004014	2.5278325	18
5.7741485	-2.8605773	4
-2.3676572	9.84592	38
-1.4071115	6.479602	11
-2.150208	0.53637797	19
3.49192	7.3427305	39
5.7674084	2.5488467	40
-0.20722575	2.7565675	19
4.2718186	1.2498747	12
-0.107439026	2.5448766	19
9.452715	6.3413496	34
6.3538017	-1.9458493	2
7.563878	5.7269044	16
7.5320535	4.024857	22
-1.408717	9.741112	38
5.1839695	4.0907683	26
7.116247	6.623815	34
0.9744734	9.574338	5
6.339598	-3.509556	4
7.520878	2.3932776	2
-1.0640006	5.9202576	18
5.2025814	7.622339	1
3.6344945	-0.7414625	12
-1.1727017	1.8995297	18
7.7917047	8.753416	7
4.040355	-2.8636682	4
5.583767	5.5334167	23
-0.40182626	1.603253	18
4.0902586	-1.2264043	4
10.062546	6.9896793	23
1.9534848	7.7125287	39
5.6590247	7.5345583	1
1.8865448	0.04580282	35
5.483392	6.4619484	14
6.813597	7.193642	1
7.9823656	2.9045177	20
2.3187375	7.3688407	39
6.7507033	9.557855	7
1.8410045	6.1261015	0
0.52252066	8.78518	5
4.244475	2.3935559	31
12.242215	7.180856	44
4.6343727	3.9390137	9
7.575189	6.9848886	23
-1.3562173	4.2681446	8
0.53425986	5.421109	7
5.0833745	5.5480685	16
-0.7309804	5.3232746	18
7.6630416	6.6160192	26
4.494221	8.0219145	14
6.8773565	3.7316968	20
4.2903676	-3.7642076	4
4.0988994	1.2453911	13
6.525794	0.3260231	12
7.2431235	0.16336262	32
1.7797041	10.507551	15
2.1127753	5.463236	0
2.8314085	2.6042063	37
3.0358424	5.8598003	41
4.2609844	1.659104	12
8.025754	1.8297443	22
3.2744992	2.6862636	37
4.2856975	6.388045	9
8.600869	-0.5411946	10
5.6056376	8.244226	1
7.160672	8.133966	7
0.69120085	7.4962134	11
6.0036683	8.27528	34
3.198013	-1.5995872	12
2.388145	3.4063976	30
5.653915	0.12205446	2
3.9153266	10.217633	25
1.8111001	3.4519186	30
3.5519133	1.1174557	36
8.497806	3.8639076	22
-2.3468974	5.469732	8
5.492327	6.903384	29
6.055671	-2.3865016	4
6.7199326	2.3635654	10
5.945133	1.9768902	32
5.0159616	-1.1368331	13
-1.2264999	4.0309057	8
4.9498873	-1.9540498	4
5.989264	-3.921418	4
6.757306	8.995103	7
4.495283	2.6649044	40
6.9467883	4.355318	22
3.9675806	6.3012943	9
3.736627	7.644883	6
-2.7777164	0.7567153	19
8.204753	7.639912	23
8.716033	5.897205	23
11.221639	5.363942	3
4.731618	6.596222	1
9.868075	8.478642	14
5.4475684	4.20207	17
7.612166	10.278219	43
7.492541	5.2584906	16
7.5837727	-0.4072718	2
0.5664449	0.8862818	30
2.0762804	1.913468	27
1.9421972	9.033403	5
7.083401	9.815906	43
4.564859	3.8663733	31
4.7351203	1.9129225	31
1.7152188	2.2906003	18
6.325801	8.392089	34
1.0851575	7.536884	7
5.2836514	6.1493096	41
4.862943	0.94592035	13
7.5755486	4.512215	1
7.246854	6.618976	1
0.9446649	1.1749282	18
2.5818987	2.4336429	33
5.3914013	-2.8661227	4
4.8497257	8.052007	7
6.440787	-2.4386823	2
4.446722	8.497638	29
3.4648957	4.7787943	17
9.830764	2.8855977	22
5.7150674	4.02688	17
9.852609	4.964373	3
7.556133	-0.86395675	10
7.5437384	7.8502274	7
1.5853407	4.697383	33
2.170842	-2.7126467	24
10.685275	5.8417983	3
3.6988213	5.145976	14
8.1870575	7.965341	7
3.939257	-1.6789095	24
-0.96036834	5.7892303	8
7.4770145	-0.36556828	10
5.790859	-0.3498115	32
4.9106774	4.4733543	40
1.1790837	8.266196	5
7.09262	3.7944608	17
0.09779229	4.667574	30
8.9597025	1.5563744	10
-1.1394397	1.9286404	24
-0.15553196	1.555862	18
7.077744	6.6447735	7
3.348603	4.7340064	0
3.169793	7.0550985	6
4.3728533	1.0103202	12
0.46116018	8.943081	5
1.0460013	8.063639	21
0.66231924	-2.4528913	24
5.076207	4.432769	16
3.0175767	6.4450197	41
10.357839	8.876786	14
9.742942	4.180177	3
4.2884803	11.375067	25
0.90135354	11.20946	5
9.496882	1.1357062	20
3.741313	0.18091808	13
10.862266	7.63134	44
3.7395868	10.596244	25
-0.26006833	-1.4724847	28
7.256314	1.0981693	2
-2.8475916	2.8736618	8
8.796682	4.879042	20
8.995001	6.617951	7
8.80511	6.2973657	34
7.9882717	1.4495463	2
2.8001707	7.1856775	33
2.775075	2.7532802	33
-0.22677559	4.8961225	26
6.018825	3.8806489	14
10.04422	5.3328185	42
3.6865575	6.0466905	0
1.6015278	10.393286	15
2.1170106	8.264718	11
5.9822264	1.759092	40
5.204058	6.3777905	41
-1.4805331	1.9804689	19
0.6415365	5.5606894	18
1.9159237	5.733613	39
3.9419794	8.3774805	5
6.711071	3.8499992	22
6.8467155	4.311013	1
6.409131	6.464972	1
3.6672096	2.0722396	12
-0.6113527	1.8151594	19
2.4583068	10.028254	29
-0.47537947	6.7599216	11
2.1609516	7.8810973	6
3.1667562	6.6669073	9
10.4558	1.7780832	10
9.3211975	6.9797993	14
8.500713	2.8409362	20
1.8707837	2.5178106	27
11.647652	4.760337	14
10.764205	2.0559216	10
4.1286645	5.9991117	9
9.856414	2.2532516	20
5.665911	7.4138207	14
-1.0957696	3.2094004	19
-2.707784	3.4860232	8
-1.4694562	3.5930333	8
2.4178839	2.8137774	33
5.5449367	2.3333695	40
1.3536649	9.493306	15
3.1861067	8.154635	6
-0.6332748	-2.9566035	30
6.9256425	-0.25086814	32
7.218301	9.221713	7
1.9576294	2.8185651	27
1.5238934	10.517541	15
7.555797	1.7571217	10
6.511726	5.8027954	34
4.513655	7.779667	1
2.3969395	6.027606	0
8.725381	3.0915644	20
0.88869065	4.902778	11
14.435661	1.9110593	42
4.5656953	11.048004	25
-1.6986854	2.4225464	18
5.483348	9.985143	34
5.2872953	3.617841	17
7.6028867	0.04568969	2
1.3760909	5.1915693	11
4.427707	7.804386	1
6.3290105	0.9001922	31
1.2859812	2.6755488	37
-1.2299296	4.594314	18
1.9492327	4.0112934	30
6.9360175	2.293215	22
6.2925744	-1.6020932	10
10.0307	0.6781796	20
2.2374184	3.4197192	27
2.9583457	3.5375268	33
-0.71910894	5.886908	11
-0.33600038	0.33449936	19
3.3052764	7.502308	6
2.9765534	7.5877223	0
3.8483496	-1.9307169	4
7.2428694	1.9460576	2
0.9365276	0.94063133	35
7.429937	8.393637	7
5.0808535	-3.8607569	4
5.6982055	0.47453654	2
7.2153525	5.4280415	16
5.5310206	8.325064	1
1.8109964	8.202899	11
4.6452584	7.962519	1
1.7489055	9.526774	33
4.2495923	5.4167967	0
0.9486893	10.116129	15
0.559095	10.415869	5
9.1557255	3.4447472	22
9.178654	-0.4874298	10
11.635509	7.5904565	21
6.064036	6.9035816	34
0.15919639	1.8318437	24
2.9013376	-1.9629784	12
3.069214	3.7741194	17
8.5301485	3.416863	3
1.6858748	6.9720507	7
3.7001724	9.508436	25
8.825587	6.2101808	34
6.7825966	8.582406	1
1.0712389	0.80859	35
-1.3925145	2.4930499	19
0.4724635	-0.16729648	24
7.6491265	6.6334853	23
6.7411757	4.575031	16
4.0455346	3.22818	36
-0.4898747	4.62664	11
6.804887	0.48252273	2
6.7442684	7.682091	1
3.5032065	0.29066804	13
6.687833	0.14200863	40
3.4361293	9.011731	5
-0.16824989	5.31475	21
7.8385386	3.7457123	22
6.279224	7.2600226	7
2.447832	9.898293	5
6.421143	3.8109448	17
5.0596437	5.4327235	7
4.915246	1.4339514	12
2.124539	1.6929199	30
-0.7780898	10.412229	15
8.601874	-0.84823644	10
0.4595377	5.322587	26
1.2812761	-0.92581344	35
9.528307	6.557351	23
3.9337811	2.3733146	17
9.950733	6.2551913	3
10.941155	8.80784	3
0.07177129	6.5065074	21
6.208615	1.5790807	40
3.8757384	7.6481037	6
6.6807084	9.015568	1
2.1677115	7.381651	21
2.5448997	3.002439	27
-0.8715248	9.166936	38
4.420418	3.958745	17
10.519678	4.4017525	22
1.0405153	-0.6466171	28
6.6910963	2.2311957	31
7.5425606	1.3935219	20
1.7492388	5.609279	26
5.7100525	4.220557	17
6.0321665	5.1239753	41
3.3420289	4.480577	33
9.229157	3.396543	22
-0.47811913	4.5365453	11
0.52426064	11.415233	15
-0.12724997	2.6804097	27
9.713386	5.3883433	14
-0.16764045	3.4406476	37
-5.195689	4.8551054	8
1.9612072	3.6075969	18
7.0188355	-0.86733675	2
4.4887238	0.34581348	32
-0.1771553	10.790876	15
7.1095223	9.523411	7
2.087846	10.315216	5
1.0588719	6.5767713	21
3.7460778	3.299144	36
-0.6681759	-0.6154891	28
1.9111907	1.6488153	30
5.3998237	7.6198726	29
8.30414	3.9535892	10
0.84224296	7.955911	21
5.0468946	4.377098	17
3.9407065	3.8719609	26
5.1421804	5.326618	16
4.4801087	3.852298	36
3.3725939	9.299458	29
11.294038	6.0703754	14
4.1213336	8.134718	6
2.7740507	6.275379	39
8.793722	3.6214788	3
2.744524	9.780325	29
4.233104	5.633516	9
8.014386	3.6806645	10
9.443214	3.339644	22
4.024448	4.007824	17
4.241997	1.2952416	13
6.610169	5.6507373	16
4.280065	11.693046	25
9.287663	4.26663	14
-0.17105108	6.4490223	0
6.612755	5.447523	16
1.5845076	0.0037395002	35
3.7307932	1.2769715	36
1.934505	6.4768953	0
3.2464516	9.036306	6
1.4049742	5.6484942	21
7.686491	5.051297	16
5.899207	8.110804	34
4.3011947	0.99675924	12
12.689941	7.628847	44
4.797737	2.4748092	31
7.4803333	10.688719	43
9.632874	5.016217	3
8.745275	6.7361546	23
5.619757	3.655852	26
7.4796405	4.0140285	17
-0.73391	1.4474623	19
1.6329905	2.890773	27
5.8142953	7.377043	6
8.471346	0.45142713	2
5.669546	8.115596	1
9.285639	5.1791997	3
7.770428	0.32807437	32
1.9721226	2.3304503	27
-1.3615073	3.424047	19
10.214498	4.334214	14
2.131322	5.213462	26
4.1939306	6.774593	9
3.0179944	3.319983	27
11.601607	9.057339	3
9.063956	8.514245	14
1.221229	1.8223133	33
12.078863	7.562735	44
7.7864065	10.765963	43
6.1485105	7.1506033	1
1.828009	11.401597	5
6.188883	3.7804716	17
9.513464	1.4886506	20
0.46083197	1.0744182	24
-0.000333742	4.0445113	39
4.81184	6.6526117	26
9.979655	7.896281	14
0.16814734	-1.6140747	28
3.7595894	0.66071755	13
-0.94293207	7.1432886	21
9.3098345	0.7081388	10
-2.6138778	-2.3363025	28
7.8642855	2.3366976	22
2.4476027	3.0801873	18
3.7188368	5.097804	9
7.764719	5.556577	22
0.92122626	1.6133013	18
10.754857	5.4624214	3
-4.319686	5.5286016	8
1.6278942	5.4763556	39
4.6176157	1.0968032	12
7.50364	4.667733	16
-0.7374219	-1.3473693	28
5.525815	0.2940186	2
3.8937576	4.804734	36
11.837299	5.586926	14
6.0588055	3.2391458	23
5.3229628	1.2744466	13
3.3840265	-0.18900457	20
2.6912496	9.364495	29
2.7258089	10.035768	29
4.0258822	1.0627055	31
2.3496773	1.236575	30
6.2908587	2.2567263	31
3.932625	4.976787	17
3.447652	9.970094	5
5.9808064	5.3829145	16
3.5368347	7.641732	1
-1.6610785	1.2900317	19
0.55448216	9.9015875	5
8.6062765	3.2911081	22
9.263537	1.301241	20
4.7237225	4.4806356	9
6.4762263	1.4166269	40
3.3105054	9.310273	25
9.797389	-0.5012626	10
10.498009	3.32269	42
7.8844666	8.832032	7
1.821702	8.971885	5
-1.3698158	5.729678	8
-0.89289707	-1.2568835	28
2.624935	7.8002954	0
5.4213257	-1.191207	4
6.5478024	5.09512	16
1.3732065	2.028415	27
3.9468396	8.106282	6
2.2145555	5.952714	39
6.147742	8.7358885	1
6.055432	6.538335	36
7.6525493	8.41023	14
4.874703	10.06926	25
0.68679667	2.6585758	30
3.8823407	5.9883122	26
1.9015458	-1.0832152	24
10.041391	4.349549	10
6.7013793	1.3568074	31
-2.7491257	0.98093206	19
3.0088677	7.6176686	0
2.367068	4.024313	26
6.6632175	-2.1308587	4
-1.2361958	5.0306845	8
-0.4876701	1.0932071	19
0.37217128	4.2281766	37
0.4989844	4.894785	39
-1.111556	5.328483	11
4.59624	8.733163	29
8.081523	4.189982	22
9.721095	5.2862477	34
5.208125	0.089706644	32
7.410834	8.044307	7
3.2548375	8.212882	1
-0.65485054	6.1170125	21
5.5068936	9.675335	34
4.572818	1.0091496	31
8.833717	6.166413	23
9.043479	2.1347158	22
-1.2996271	2.213456	18
6.5630608	7.1398335	6
-0.702412	11.6038685	15
1.1366553	2.5606265	18
12.038338	7.4663014	44
10.23058	5.2705045	3
4.8810678	-2.1351333	4
8.324537	8.766975	7
0.19352914	3.7911992	18
0.62267494	1.9451668	19
3.4110618	0.51296663	13
6.006255	7.1682105	34
2.2424512	7.7240705	0
-1.6800723	1.5241224	19
2.6386225	5.84211	21
5.4968486	6.3108654	7
6.438094	7.033468	6
5.591121	1.7411113	31
-0.068395525	3.1713474	27
-0.55104953	0.09676689	28
7.569764	4.790647	16
0.809982	4.4101224	39
0.37831184	9.291279	5
3.6363544	3.8359437	27
2.0876164	6.3544555	0
6.709292	4.3782096	17
9.288853	8.034741	14
7.23097	5.6081514	16
1.0892826	7.443463	0
4.957666	6.922945	41
4.5841804	-2.5585535	4
-1.1833285	0.83050495	19
5.804366	9.287814	1
0.2224021	6.326007	0
3.47163	5.982689	9
5.5993323	-0.6964796	31
2.007714	1.4085336	30
1.9432006	10.169625	5
3.548142	9.121085	29
2.3183682	6.150351	0
8.390585	3.4772074	22
3.811696	1.5940963	17
5.1024284	8.382643	1
-2.380529	1.3018353	19
2.0966926	8.220154	0
5.590828	11.183678	1
8.710973	1.8772691	20
-1.3802885	10.390863	38
12.539989	5.6463957	14
4.5163584	2.1040843	12
2.4301684	9.796989	15
-0.73429495	-1.6049523	28
11.872975	7.4312677	44
10.716086	0.58777726	20
3.6194642	3.8489573	9
4.240052	11.0014305	25
5.606571	2.8247817	40
6.5688205	2.6800063	20
-0.0684289	-0.7684136	28
7.2159896	4.2774177	41
5.0831842	-1.8209898	4
5.258512	2.6446369	40
3.868349	1.4301109	13
-2.4271097	-2.7934995	28
-2.1517305	3.424729	8
5.9351726	1.6101073	31
3.266282	2.8578496	33
10.630961	7.407989	3
1.4526082	11.820049	5
-4.7460523	5.6295013	8
-1.4133507	2.1392813	19
2.9282753	6.023808	17
2.2683356	10.126659	5
7.408745	8.156121	7
5.817974	4.0208144	36
0.54290307	8.670379	15
-4.4858775	4.750985	8
-3.3617687	4.645393	8
10.276437	3.211045	14
5.2451744	-2.711698	4
10.958246	3.786024	14
7.6414647	2.7115424	20
3.5912614	3.7634358	31
7.4438205	3.1117456	22
8.625194	2.5520802	22
11.391679	9.175068	3
6.4163375	-2.3371446	4
3.807684	-1.1833088	12
5.244964	-2.616026	4
4.3372655	8.366987	9
2.244853	2.2489529	27
6.3472905	6.26275	1
3.2910054	8.113038	6
-0.66289276	2.3152544	18
1.1704873	3.157777	27
8.193475	2.355235	22
1.7281876	10.375645	15
10.602898	6.1703377	3
7.019964	2.6429029	31
0.92920256	6.505993	21
6.4364233	3.371651	16
3.65497	6.498538	9
5.824339	7.6700115	6
7.0499053	5.5659833	16
7.1520076	7.068911	1
2.6330936	8.858677	29
7.8828244	-0.5405292	2
-0.6946243	-2.512933	30
-0.13381809	-1.6972867	30
7.297697	-2.7243347	4
-0.9914336	1.873931	24
1.8642219	1.2086997	27
-3.8197582	5.145254	8
5.1430106	7.2597303	29
2.3616765	3.9333043	0
4.95482	2.0351174	17
7.4773836	2.8824692	20
6.5121465	-2.737078	2
4.2405357	6.5839934	41
1.0829508	4.7117543	0
10.453714	1.8546898	10
3.0015	8.893325	6
4.6319833	2.2011566	13
3.306378	4.9831033	18
4.9797206	3.6518073	26
6.173232	7.607845	6
2.443535	4.7234874	33
12.502683	6.026941	14
6.9886813	0.31183565	2
5.8172193	1.1858027	12
0.50809556	11.62207	15
-1.6122395	1.5644544	19
6.439217	7.6935987	1
5.281565	4.665009	31
0.028411685	3.0517757	30
4.7626567	1.5032759	13
3.3605692	-1.5373063	24
2.4931765	8.32463	7
5.614613	3.97106	17
11.197228	8.006023	3
2.598936	1.6761063	37
-1.3766094	-1.5922576	28
9.666613	4.4596844	34
1.0791247	11.206319	5
7.6082335	9.063117	7
5.715209	10.053481	1
9.731562	2.9102225	22
-1.5527806	5.286606	8
1.0400892	5.5647125	0
7.3352776	2.9881651	2
2.6997087	9.5450325	6
3.5549414	-0.2508746	12
8.585266	9.150067	14
5.6139636	6.8409357	1
1.5171069	10.589786	15
4.971206	9.400576	1
6.073077	3.3585014	26
1.8063358	5.0167947	0
6.1364436	1.7663918	2
6.3464284	0.59467995	2
5.297802	-3.9099846	4
1.123438	10.791682	15
6.979065	-2.291038	2
-1.8364307	0.07623813	18
-0.37837198	-0.32225767	24
3.2952995	3.1779232	36
0.6632835	7.6689453	21
1.9944439	10.755905	5
3.9626522	8.818971	1
4.9542947	0.9090747	12
5.262811	7.55691	1
10.838825	5.2776117	3
7.7805295	5.535264	26
2.6970422	10.857976	29
4.9109344	4.4475746	33
4.9081407	7.792982	29
3.9227424	4.3597493	26
6.564261	-1.0070207	2
6.6709533	6.082804	16
-3.7831757	5.4228497	8
5.065342	10.157526	25
2.5877275	4.9401827	0
-1.2000515	2.1412675	24
7.9381065	3.5457592	22
5.293737	3.7084668	36
7.1545606	8.244011	7
-0.88812953	7.2827363	21
5.7111278	6.6014113	16
-1.3494809	8.861994	38
-0.6494519	7.9100566	38
7.802895	6.357551	23
3.950509	8.789301	29
9.86532	4.9618177	3
6.3384805	8.118739	14
-1.7529012	5.5037084	8
8.657546	2.4334426	20
2.8844545	9.567601	15
3.213105	2.983929	33
2.3630965	7.9890246	0
6.8347898	5.0546284	16
5.673857	9.38977	34
1.2044883	6.545974	21
5.6593795	-0.30920854	10
4.459695	7.9102936	1
5.331175	10.869452	1
0.7336044	7.458921	0
6.169682	6.3090076	7
0.18469906	8.701135	21
-0.079929456	-2.3463726	30
2.3659441	7.494862	0
15.309454	1.3218439	42
3.5917852	5.3303967	0
3.541738	9.092767	25
-0.38688177	9.91458	15
3.7105763	-0.015309877	12
8.392194	1.6444939	20
-1.0681703	-1.2682501	28
1.9278759	6.170284	0
-4.7356825	4.2390594	8
3.4081743	-1.2983764	4
6.7099957	9.481836	43
-3.0754209	5.4705234	8
2.315464	10.9309845	5
4.7156544	8.180396	7
1.8236226	8.656981	33
4.218074	7.83217	0
3.0963693	3.9421363	17
7.267295	6.0545425	16
4.297862	11.620088	25
5.775832	8.885723	1
0.001844247	0.8029649	28
4.4487205	10.797866	25
6.9278884	3.4749696	31
8.018721	5.7160316	16
1.138809	6.3616114	21
-0.40343687	8.379185	38
3.1958082	11.337141	5
4.1084843	2.879729	17
-2.3900537	-1.5926756	28
2.6352768	8.772681	11
0.1795464	1.3947031	19
8.399636	9.7628975	14
9.224817	2.7337012	22
3.998812	6.2680173	29
0.7361945	9.002012	5
-1.2885928	1.4253583	18
0.25255892	7.666529	21
-2.4807632	10.302312	38
4.705686	5.9395185	9
12.256581	5.7371883	14
3.9699829	1.0523787	13
1.8828037	6.9363766	0
8.957788	4.2077775	3
4.613616	-0.70768744	13
7.228277	6.448385	23
2.6186097	2.1012328	33
0.8368247	1.1345153	27
5.5091686	2.7039804	31
3.3972192	9.648402	5
2.5150774	8.724446	5
6.2310004	-0.13822778	2
6.638828	7.5367427	34
2.108463	0.78403324	27
9.894942	6.2895737	34
-0.98372835	3.237854	8
4.4644203	2.6439612	36
5.6728196	10.752148	1
7.161399	6.872741	7
6.6190133	-3.647486	4
7.7506213	2.9196615	2
-0.52622855	-2.493888	30
8.985796	2.2933357	10
4.6486278	4.701427	9
6.9237695	10.840867	43
7.862008	-0.2049284	10
3.2567277	-0.57900697	13
5.411945	5.806985	16
4.527294	7.3005204	6
4.0120473	1.8641052	40
0.7058916	6.5510654	21
4.977844	2.9520056	40
0.85729694	7.3091125	7
-1.5819514	-1.1536592	28
7.199247	0.6148192	20
9.089759	5.055333	3
4.081358	8.890856	6
-1.3883531	0.34995604	19
5.420369	2.875371	31
2.5176818	0.9861282	18
3.8405933	2.6995986	9
7.523355	11.361881	43
2.8543143	2.8613083	13
5.6417017	5.2234187	36
4.110846	-0.19167945	12
11.147053	2.997363	10
-0.06771506	0.07126715	24
10.187569	4.2712073	3
0.10851588	-0.3267911	30
5.7117405	7.6773453	34
-0.33469638	3.385137	45
5.010535	7.1347446	29
5.2706165	9.409096	1
2.2468386	8.245412	6
0.67666507	7.545103	7
4.695099	4.708894	33
-3.1837611	1.3592126	19
5.137207	-1.5597804	4
12.268273	6.9750834	44
-0.10318331	5.5257564	21
6.5615554	6.845243	34
7.4881287	2.0365736	2
1.0179709	0.008096717	27
6.068174	7.8301725	34
4.710884	1.3375977	12
1.108299	4.628448	18
2.7021458	12.600177	5
9.217016	5.6763415	3
2.5112762	1.5019144	37
7.8765264	1.9516115	22
2.9536855	9.584726	25
2.3901045	8.249588	7
8.662708	7.9238024	23
7.9651513	2.020531	20
0.2011123	-0.35189673	28
3.4745347	6.5160804	26
0.13888612	2.2819045	24
-0.8874083	10.2782545	15
1.555047	-1.5244399	12
-0.6718351	1.1136328	19
1.6139739	-3.571114	24
6.628613	6.8447814	1
4.0692534	2.3092914	36
3.145726	7.90476	33
2.9461217	10.730032	29
-0.01723576	0.88483554	30
9.047264	5.28088	3
8.673054	3.9274786	3
4.725646	6.8369207	6
8.668922	2.9539819	22
9.114485	5.249228	3
-1.5353312	2.987	24
1.4702858	0.41341382	35
4.424956	4.9330945	9
2.5403318	8.6262455	25
6.1115675	7.7605476	34
0.55160826	0.14545532	19
2.3032012	1.6560419	27
5.365766	4.671629	29
9.313825	2.0779474	10
4.5445623	4.658932	9
2.0691693	3.3337424	33
7.245931	-0.7339759	2
1.0050383	10.165998	5
5.798634	7.02031	6
1.7211496	5.716968	0
8.163988	7.26011	23
11.729613	7.524741	44
6.7572207	-3.12038	4
4.332067	3.9563763	9
0.9740873	9.280714	5
8.405769	8.391649	7
9.327444	3.3149533	20
2.9679067	7.657969	6
2.0637233	4.9628706	0
5.8729944	7.5045724	34
8.061182	3.4514565	20
2.729297	7.612052	39
1.4565426	0.87086666	19
3.1815648	6.3153634	9
11.302356	7.395699	14
9.654129	3.497684	20
0.28810364	12.014671	15
9.664706	5.1108923	34
2.769222	-1.2663534	12
0.13685913	0.56444514	19
9.225666	7.077367	23
0.55675995	-1.2906871	24
2.4225314	10.812311	5
6.77325	6.7121515	6
9.790315	2.6266875	10
3.6522264	5.4355597	41
3.7531283	9.830861	5
3.8505406	7.9367304	6
7.8869877	7.011087	34
0.79124457	8.119956	15
-0.4417269	2.1698987	30
1.8008609	4.6193194	33
-1.6733521	3.0667205	24
6.5486836	1.9220445	2
1.9342923	11.84677	5
3.2899528	3.505345	17
1.5879629	10.476988	15
1.7814726	3.113663	18
8.08577	4.672089	20
9.919483	-0.08851267	10
8.493303	5.8427544	23
8.035981	0.24625799	20
5.588884	2.9206736	32
3.8256369	7.8791037	29
-1.1961253	2.5179253	18
8.572816	7.7079687	23
-0.42546526	3.0313768	8
4.2970486	4.9958763	0
3.6740665	8.881495	29
8.3756695	13.1694	43
3.8088565	3.741331	36
9.940139	4.7798915	3
5.290336	6.0318284	34
6.3292146	8.810811	1
3.958242	0.49329266	13
0.83873266	6.0142117	21
11.454408	7.0767875	44
1.6484199	7.3919935	7
7.962299	-0.56737566	2
6.713178	7.3059063	14
7.944258	8.382651	7
3.9961343	6.725928	9
0.69812435	6.5962825	11
-1.0390239	1.9651748	24
3.1916697	0.43490982	13
8.070535	6.2305975	23
1.90135	1.0993154	27
3.1291313	-1.11093	12
6.0449247	5.569236	1
9.21886	0.6436812	20
11.184252	8.162495	3
4.2348695	4.845043	44
3.2939265	4.8370605	0
5.6718955	4.9157963	16
5.8232265	5.131777	23
10.964349	4.828181	42
0.902357	1.4182776	18
10.323722	1.0390557	20
2.350911	8.3172245	11
4.926829	1.8054187	12
7.5909114	2.4859238	2
2.427354	3.4205859	18
0.45192266	1.8056504	30
0.5773982	1.0121697	24
0.7649069	7.95198	21
3.8977075	3.3441217	33
-0.23492588	4.570821	11
2.5633404	4.9341216	11
4.76689	-2.3907316	4
8.763816	6.737685	23
4.5601273	5.3854647	9
8.565345	5.9128375	14
2.7693827	8.912224	29
5.6584535	7.1198783	6
10.626522	8.076863	3
4.1440372	5.821769	33
6.0578566	-0.3929189	32
3.7950704	-1.8752153	12
12.740199	5.961314	14
8.444366	5.3152647	23
4.8393064	1.9663572	12
4.350493	0.0072615906	13
6.926885	4.338986	1
9.898523	3.8782547	3
6.4090867	5.7697215	16
1.828746	5.3760448	0
4.784656	6.3302574	6
9.868497	8.056004	3
11.143981	7.8812885	3
4.981906	3.82708	17
7.6284637	1.4206362	22
4.87895	5.5781193	9
7.4050627	2.921306	20
3.6946557	7.5173917	29
-0.6858649	4.8784733	11
3.9294467	4.7774625	17
7.8641872	-1.4160235	10
-2.9023142	1.5254031	19
7.314688	-3.653568	4
2.363922	5.012655	0
8.511411	7.831168	23
6.342574	-4.109609	4
4.9922576	5.2119937	33
1.7977942	-2.4856591	24
9.878897	3.975701	10
2.448153	2.3372247	30
4.4890985	4.137992	17
12.262835	5.308344	14
4.8674755	1.0855104	12
10.454308	6.0026956	14
12.238706	6.30421	14
8.1093	5.1718802	16
-1.3253425	3.219165	8
5.5823827	5.7935615	41
6.3425117	-2.560202	4
8.123001	6.3160095	6
4.7126327	9.370603	1
1.561293	2.9286985	27
-1.2594122	-1.4887586	28
2.057234	10.221861	5
3.7157886	-0.44315735	12
2.4734237	9.089591	25
6.4427443	8.071417	7
3.6631436	5.5166564	7
0.5559982	6.9251294	0
6.6118684	-0.12819806	2
6.1183624	5.202721	16
4.7314935	3.7745523	9
-3.7007294	4.8560643	8
4.691864	9.284501	15
7.9855685	5.7928915	23
4.879893	8.657676	1
4.12984	6.2496815	9
0.37049425	1.3491429	18
0.951244	7.6311307	25
7.0737433	-0.11812083	10
5.8781815	3.4887643	16
2.2857192	2.2336123	33
-2.1763382	0.09489316	18
3.025226	12.603559	5
6.3806963	3.208945	22
1.4487813	5.5841603	0
8.634723	3.472277	22
2.7959428	11.003088	5
5.1399736	10.060545	1
2.876739	8.070071	25
5.8990774	1.6186669	2
9.49465	1.493647	20
1.7456104	4.7504253	18
-0.4910022	0.7885223	19
0.7733754	2.0459387	27
3.3728573	0.6179747	13
1.4643881	4.563199	39
-0.5970068	5.7152133	11
-0.9646484	6.040705	8
2.1682293	11.234676	5
5.7420354	10.474079	1
6.0553923	1.038964	32
6.7645082	0.26594004	32
4.342332	-3.6023207	4
8.042799	6.4889827	23
1.0008987	5.80657	21
3.3141103	6.9115815	0
2.3281183	5.147192	18
1.6108778	3.2506175	37
8.215112	1.5015509	10
7.99871	6.4106765	23
4.207297	7.432592	9
6.560748	6.7108536	41
6.5836782	10.054555	43
-0.32927504	5.129451	26
2.819497	6.0824223	0
-1.8068352	3.3105655	19
3.3904374	3.5498908	33
-0.33212233	1.1233102	18
11.052869	4.697187	3
-1.655559	9.29961	38
6.919151	8.577078	14
5.304649	-0.5778024	13
0.42113578	6.462926	21
7.167864	10.247649	43
-1.6652572	1.3974842	19
2.1732554	-3.043843	24
10.615671	3.6372898	42
1.3714181	8.879871	5
2.31441	9.094925	6
6.4152856	0.5400604	40
1.2111692	10.272181	15
4.6135583	-1.6327099	4
14.4790535	8.118991	44
9.968063	3.911553	22
0.15253115	-1.8388097	35
9.712866	3.9576077	3
2.3344517	3.6259594	33
9.498268	6.4510736	3
0.21363088	6.5716734	21
4.4475474	5.559193	26
4.06308	6.618782	9
6.213017	5.341827	16
-2.3346584	5.198897	8
5.496591	9.891133	1
1.2900307	5.666769	21
1.3727502	6.214382	0
2.6873271	11.350548	5
-0.06917382	10.1767025	15
0.16463877	8.41137	21
-0.72304213	2.3840022	8
4.4692197	-3.4958124	4
2.8616502	-1.2346241	12
2.4638753	7.4031363	39
3.1164958	1.7018659	27
9.042394	7.3528013	23
11.291553	4.0898666	14
8.288306	12.659855	43
4.7771935	1.7702203	40
5.294017	8.701522	1
3.7310197	6.315316	9
-2.1073823	1.7726521	19
6.5290174	0.71671003	40
-0.9785549	-0.23342635	28
10.173897	6.1165924	3
0.6248953	4.0826	18
5.1353025	4.521231	36
-5.0080056	4.527837	8
2.397061	3.8967526	33
10.869614	5.810687	14
-0.41415182	7.133975	21
0.3990988	4.0079627	18
3.0056136	5.6382637	29
6.178871	0.65284795	32
-2.7175949	2.8116198	19
0.008040811	3.5564692	39
11.179139	6.6289625	14
7.366798	8.553218	14
0.785163	2.7093742	30
5.966352	6.123992	16
-1.347065	5.969823	8
3.4393713	4.7134166	0
9.148719	5.362215	3
6.8106813	6.6031766	34
3.062527	3.4622598	33
10.113647	4.4575944	14
2.8182673	12.350897	5
0.17967795	7.440359	38
2.6910875	5.5611143	26
7.884162	11.199191	43
4.6899967	3.1222532	12
2.8479984	2.692033	19
10.725111	3.5726812	10
1.9311601	9.533356	15
3.0404148	3.7094572	17
8.646931	0.8065285	20
1.3774185	8.898531	5
3.4898844	5.3887053	0
0.17587812	4.7495713	21
6.3335114	4.424698	16
10.799796	7.0769873	14
5.4722047	8.327205	7
1.3793877	10.188633	15
4.781621	-2.31632	4
0.43602586	5.5650153	11
7.808023	-1.6899742	2
6.161461	0.5246064	10
0.94008386	8.906809	5
8.249716	9.760977	14
6.374954	-0.09546606	12
10.710574	2.9195845	10
5.345985	0.8193845	31
6.4239745	1.7962179	40
3.1336138	11.773326	5
-0.22462836	-0.66669315	30
0.18444578	1.8423468	19
2.993887	6.383177	6
14.331584	8.09636	44
0.48988584	2.8146846	19
0.42507944	9.940334	5
3.504927	10.550398	25
3.6338313	8.441945	6
2.8715367	3.937139	33
9.234695	3.3790035	22
10.042289	2.7504885	10
3.3732557	9.798405	14
4.85653	4.221778	17
2.5205293	1.0574389	37
3.1655035	8.549419	29
8.145686	3.650119	22
-1.9852397	4.008157	8
6.946607	2.841278	31
3.782641	8.165344	6
3.8694224	3.3822181	31
7.989267	5.059969	3
-0.36522087	3.160404	27
5.4089622	2.6138551	12
1.7229046	5.4963403	0
10.126633	5.401349	3
1.2029182	3.922587	18
3.721811	8.006634	6
5.161172	10.101651	1
7.136357	-0.7335746	2
-0.49881765	1.0591018	18
6.4455256	7.901292	1
8.143872	9.358092	14
9.081349	7.7500453	23
8.043009	7.625887	6
8.869725	4.061143	20
11.239126	3.3226871	42
1.9403995	3.4429014	39
12.980816	5.3472657	14
3.9447794	-1.2532346	12
2.0041947	1.6743575	35
0.06171167	6.1522827	21
7.4893117	7.2885103	23
2.1349244	4.717915	0
15.178114	1.4336784	42
8.36412	9.252149	14
2.2180078	5.1004224	0
3.4776123	3.9705074	17
9.585322	3.5653863	14
11.175579	9.137927	3
5.429455	-2.0626636	4
0.01710722	4.2423744	39
-2.5959587	4.573958	8
0.38423318	9.867178	5
0.09945612	5.387057	8
8.579089	2.5316358	22
4.0496316	8.648322	6
1.986357	1.0695468	27
0.20832855	9.715736	5
5.80821	1.3909398	31
1.6905115	6.1802816	8
5.6533155	6.784146	34
2.5286615	6.4382834	0
6.8130713	5.6701427	16
0.28554413	10.612408	15
1.84059	2.1845858	37
8.271845	4.4287844	22
3.0426323	1.7459962	12
9.101396	3.2044208	20
6.459226	5.406007	1
2.1062005	4.7982616	0
6.5890408	6.987715	41
4.530932	-0.026698899	32
6.5232844	5.9722915	6
9.35943	7.257081	14
1.1551235	9.666882	5
1.0605209	0.11011012	35
1.9451461	5.0938125	26
5.2963653	-0.6062314	32
13.159817	2.2523742	42
1.5817314	-2.4174578	24
-3.1892462	0.28779164	19
7.20727	8.126021	7
2.7544441	6.771229	29
9.979856	4.4348254	3
5.283508	7.986899	6
9.5784	0.3418456	10
-0.3412342	1.6263738	24
2.9112666	8.001794	11
6.1342688	2.260894	12
6.408362	2.3699622	17
5.689547	6.6116486	29
0.026241908	3.7258656	39
5.4010987	4.245028	17
12.195548	5.853656	14
0.4487025	8.832111	15
2.4611948	6.9717393	0
7.9780226	3.4182367	2
6.4219203	4.0619655	17
2.0275533	11.821652	5
-0.14171015	4.326152	11
-1.5831703	9.956212	38
6.688185	3.1140554	2
-0.19704984	2.6565416	27
3.9992623	8.11558	6
3.181779	0.65519017	13
0.9991823	4.745358	39
4.3070354	6.4142737	9
5.6644793	4.6941423	29
6.8845124	7.505081	7
7.2698336	6.990674	7
-0.73299843	5.1445193	11
5.9409857	4.2612863	9
0.5579578	2.3963895	35
11.960796	6.741814	3
1.0193348	4.408759	37
7.2721324	10.92443	43
3.4731915	3.2891014	36
1.9556149	-1.0360388	12
6.685455	5.3160443	26
3.724592	8.372575	6
1.7746928	6.7986326	0
-1.0029913	5.3158617	8
1.4421033	2.948335	27
7.842772	7.733081	7
1.8419725	-1.1347623	24
6.103366	7.966803	14
7.4783487	5.3581758	6
7.4748273	5.4066434	23
9.66784	7.6053877	3
5.797185	0.29154372	12
10.386767	4.717579	22
5.162753	8.877925	1
-0.49800506	3.0989408	27
2.437735	-1.2373341	24
3.7934961	6.1973433	41
5.063448	1.9528853	13
3.9957972	4.5792794	9
-1.1683211	10.717696	15
3.7572935	8.00243	6
1.2371564	9.602542	5
5.3038516	-1.396029	4
3.8545785	6.9518123	6
11.999138	7.7823834	44
10.714491	8.106984	3
-0.41669556	7.0822372	11
2.8593922	7.370477	39
4.807908	4.3726187	36
1.7266204	5.591245	0
0.7777483	9.358362	5
2.674931	9.760164	5
1.1498209	9.764636	15
7.0549717	-0.59837735	2
6.563207	0.1140851	32
2.922674	2.278942	30
12.755726	7.702024	44
8.146527	0.10141246	2
9.633503	1.6695334	20
5.4424067	4.9349637	1
3.0918715	5.3977976	26
-0.5995598	1.5501044	19
7.315615	6.602635	16
6.50094	5.221959	16
4.570087	7.299646	7
2.0046315	2.1214304	30
11.513645	7.4201174	44
5.622677	0.10723947	31
0.81567144	4.506385	39
7.136568	4.8701167	16
-1.571517	2.247539	19
5.2875986	3.3444493	36
-3.254465	4.425924	8
-1.1572669	0.5412173	18
6.2910113	1.6946898	40
9.087746	9.422282	14
2.7134924	11.026813	5
2.3417616	5.837412	0
3.552257	6.8085504	0
1.294751	-1.0577745	35
7.8355126	2.665055	20
5.2233934	9.321722	1
-2.868249	3.2528245	45
8.500651	3.0241923	22
7.2048845	7.7404704	6
4.431714	4.483065	17
1.4056113	6.360115	0
5.169337	3.2534752	40
6.12305	-0.9045009	2
1.8295283	0.3528976	35
3.9803276	5.6223545	26
4.387517	1.4023675	12
9.424417	3.9975853	3
-0.4598887	10.398421	15
-2.7529526	3.9666615	8
9.990135	1.9489262	20
2.2354124	1.1526703	30
2.305722	9.2369585	29
1.7374657	10.273086	5
7.068307	8.655103	14
2.1212907	5.7029667	0
3.6989822	6.3461633	41
4.592822	3.033006	31
4.426292	2.401865	13
8.141997	8.632386	7
6.633442	6.603539	7
2.3889573	2.7453556	37
4.360025	6.3958287	9
6.472315	3.7950246	31
-0.20157406	6.537564	21
5.4812646	9.183072	1
-0.30807593	5.6106915	8
3.8034377	6.23258	29
1.8121562	6.0864806	11
1.3211894	6.030937	6
9.424058	1.387608	20
5.0708146	8.123577	6
-0.81713593	-0.051122632	28
0.83889675	10.917609	15
1.699925	10.617441	5
6.0204215	-0.15128826	32
5.06455	10.490646	25
5.9854174	0.8443233	2
-0.2022507	3.9528642	11
-0.12227575	1.9095786	19
5.55531	3.6831033	9
2.5867271	-1.3942654	12
3.0135546	7.087383	0
-5.0985065	4.758917	8
0.8015834	5.4094763	26
4.9065814	5.824705	26
2.0535176	-0.016625274	35
5.9166384	4.0434275	32
4.9154296	-0.4456326	32
3.6224592	8.067541	29
2.0648143	12.1139765	5
2.198521	8.053259	33
9.12649	6.804009	23
1.4320221	9.18528	15
3.6079586	7.508155	0
11.877379	5.2728076	14
5.5408964	1.2208489	13
0.108159944	11.822684	15
12.138717	7.171824	44
-1.5946218	4.7963147	8
7.390135	6.953336	23
5.996812	8.660105	7
4.1828275	8.160221	6
6.7553654	4.9979796	7
1.4094112	5.7679014	39
-0.37579843	2.990572	24
14.558715	8.138264	44
7.7591243	2.7373948	2
12.391239	5.18953	14
10.106063	4.0352283	22
4.220905	5.210707	16
7.644184	2.1217933	22
2.8095455	9.301278	29
5.802936	4.0457115	17
-4.9069715	5.3682413	8
12.990461	2.4586673	42
9.296578	2.3536248	20
3.1404777	10.606593	5
5.5277896	1.8477039	9
-0.07805597	10.093918	15
0.17150046	7.4631095	21
2.8387113	10.964071	25
4.810034	8.07813	29
2.0611699	9.396897	5
3.171834	10.578705	25
7.644686	4.6062756	1
0.99707425	9.287507	15
2.438982	2.7482755	27
7.191745	5.3364	16
7.7204533	3.541223	16
2.8242528	6.0780535	0
-2.1426797	4.019692	8
-0.84836406	0.4935072	19
3.4085693	3.7427275	33
10.560911	2.0072637	10
4.256374	7.843148	6
3.651743	3.9333744	36
-0.18216741	5.2936764	18
5.295819	-0.28150246	32
4.119897	7.0665708	6
0.6041914	0.25487602	27
1.5198886	11.588279	5
9.230364	2.8058777	22
7.549156	8.178289	7
1.7178527	8.372711	5
1.1869715	6.342712	6
7.8580575	-2.0546014	2
-3.5050461	3.774922	8
-3.5154772	5.739956	8
8.727015	5.166487	3
8.70122	1.2695115	20
2.9705992	10.8406725	5
12.686792	6.157603	14
1.2437328	7.4168963	11
3.4588404	5.2162104	14
-0.38131383	5.1940618	0
3.764509	8.741552	6
0.9058957	7.5042644	7
8.230756	7.261477	23
2.7423346	2.8427649	27
0.8935912	3.748369	0
-0.6171492	0.7082184	18
-3.0859911	5.064495	8
4.9964314	9.617059	7
10.3621855	8.806189	14
4.525869	-0.4577776	13
1.614077	0.57388514	24
8.077696	8.167465	7
0.22178282	1.0894504	28
-0.14966744	-0.89195275	30
5.7858543	7.163149	1
2.5119019	1.9906166	37
0.14034714	5.075104	26
5.0576673	7.250844	9
6.363301	2.413862	9
3.245683	11.558853	5
8.423531	6.4765854	6
5.2164016	7.015079	29
4.5039587	7.905364	29
5.040321	-0.37393713	32
2.7466471	9.426059	6
5.76066	0.2247386	12
4.5959396	2.7778988	17
0.84873605	2.5294657	18
1.6576208	4.146601	0
4.151117	2.5183628	13
5.691214	-0.8512723	32
5.3307056	1.1383157	12
4.405576	-1.1757078	12
-3.205334	1.7981869	19
2.0928617	4.372702	0
8.602654	0.5077574	10
9.155714	-0.7207125	10
3.885391	9.958848	25
2.4663944	-1.9778187	12
9.551743	3.6320326	20
4.6255913	8.968567	29
2.6091444	7.7170773	0
6.0941734	0.49134737	20
3.9011745	9.296364	29
4.553992	-2.1733625	4
5.223641	8.965237	1
9.858003	5.388547	3
6.547279	-2.3607981	4
2.9782498	5.8973837	23
7.3621807	8.542365	7
10.817121	2.483787	10
5.2055516	1.230608	31
-2.07999	4.721321	8
3.1618133	9.917644	15
6.163938	1.1213744	32
6.4936094	7.111692	1
7.293043	5.564392	16
7.4455743	1.7590963	2
9.52862	0.7964821	20
0.7878224	-0.8871483	35
9.850425	8.224622	3
5.4436283	-0.39801675	32
-0.8686603	7.3314543	21
0.96016234	4.753976	39
1.410419	6.3408074	11
5.0385656	2.735982	40
5.4748945	8.033827	29
-2.0279133	-2.0886056	28
2.725955	-2.3419228	12
-0.9772975	11.232603	15
9.571503	4.6406	14
11.303042	7.5559273	44
2.8509889	3.8337126	0
2.0771427	4.1005235	27
2.3224428	9.16307	6
7.5778465	2.1863894	2
4.741763	-1.1237737	4
4.92699	0.5612655	31
8.93793	-0.2347265	10
10.153398	8.194078	3
4.900348	9.001729	6
2.0156722	-2.4218295	24
4.2588897	6.2732477	9
3.912794	2.7601929	33
3.2513072	6.2234178	9
8.623018	0.84216774	10
3.538711	5.7308507	0
6.303566	5.8425813	7
9.603575	3.3867478	22
1.1313378	5.4960704	0
9.177537	7.283854	23
3.135727	12.00512	5
0.63258505	2.54896	18
3.422491	-0.061412685	13
2.2420263	2.5105557	13
5.6720805	3.6382916	31
8.301479	5.5493193	23
-2.2910714	4.571766	8
10.269201	3.9660063	42
2.8940055	6.3593554	0
1.5165135	11.039155	5
4.830129	-2.1935394	4
4.7515717	7.689267	34
1.3395272	-2.7160244	24
7.356628	0.24326287	2
9.140112	3.043428	20
3.760263	4.5914645	41
-1.6851709	3.5871525	8
-1.3052346	3.68281	8
8.20104	0.42597166	2
10.195612	8.30229	14
9.090183	5.4589624	3
2.302672	6.1499653	39
8.699605	5.226705	3
7.660094	1.5040178	2
1.7058399	-0.4752712	24
9.986071	5.543051	3
6.868074	7.2948666	7
1.3211449	11.494675	5
5.504144	-3.4942071	4
0.78052837	2.5506487	27
2.618296	-2.2014203	12
4.2251534	3.3215916	31
-1.3886373	-1.3156976	28
3.032514	2.2553346	30
5.5501814	5.625602	26
6.066003	2.224348	2
9.75622	3.0708776	22
11.502858	9.364309	3
-1.0640489	1.4062604	24
3.6014965	8.371729	29
6.8947573	5.4472175	41
6.897718	3.9333625	31
4.9305525	5.714909	41
-1.074107	4.6747713	18
2.4877746	10.258685	15
3.0934312	8.474624	7
10.30499	5.8568807	3
-2.9003088	1.8529903	19
-0.8854962	1.403677	24
4.3463044	0.6144634	12
7.4139233	4.831233	23
4.64925	-2.8326635	4
5.002802	-0.88750464	32
1.7828269	5.1592946	39
2.742372	5.4394407	26
4.2602735	3.9016352	36
6.4691133	4.3690324	16
7.105888	2.8992937	31
0.074115194	0.82188785	30
3.0881133	5.3667035	26
4.648843	9.240792	1
4.8065357	6.991214	6
7.5119143	7.937455	7
7.7793403	2.9134383	22
0.7546091	6.084497	21
3.8825705	8.612012	29
7.4054203	4.8316913	7
7.2707505	7.517903	6
7.4265304	3.6655877	2
0.08238506	-0.93408823	24
-0.66812706	-3.4629343	30
2.907951	0.99217004	30
3.9667451	4.2544303	9
0.8506119	8.404642	11
9.635035	5.0320725	3
4.020926	0.6073273	12
6.3230805	1.4374859	40
2.167636	7.1204243	11
5.89134	2.9430282	40
6.7133284	9.824443	43
1.5943139	11.269999	5
-0.78541136	10.09145	5
3.8209774	8.840472	29
1.8805305	-1.9514681	24
6.946291	8.135658	7
2.1650527	3.3907444	33
0.04169173	10.3052635	15
12.421932	2.5896478	42
8.525282	-0.5108351	10
5.982635	8.742547	1
6.198394	-0.9621129	10
5.7504697	5.6110806	26
11.393594	2.780456	42
9.986485	2.1096349	10
4.6651487	3.0701365	36
2.5995965	6.1405673	39
5.114287	3.9201758	17
10.571619	6.663048	3
5.0508018	-0.10628228	13
3.3066506	5.0680833	33
7.3989415	4.2774167	22
5.4153895	-1.6921779	4
9.6294775	5.9361734	34
8.24553	6.8961453	34
2.6385107	8.038379	6
11.739106	9.193095	3
1.9595851	7.319929	11
5.7324076	6.812986	7
2.9310343	7.578917	39
2.9583497	-2.3052053	12
5.5813437	-0.10910946	12
0.7256821	3.03858	18
1.9410524	2.3247626	27
6.9351807	9.839354	43
7.14434	7.622175	6
2.4077322	6.8976073	6
6.6672316	3.8509479	31
3.2238684	6.3450046	6
1.2120824	2.0008698	19
2.0359483	2.0204194	37
5.678138	5.7518363	26
-1.4883407	-0.20923966	28
5.5510044	-1.5713835	4
1.9065437	1.7442275	33
2.0634997	4.607292	41
8.89668	6.478353	23
10.849898	3.8442729	42
3.6874835	0.48982033	13
10.015376	3.2760737	22
10.211659	4.063768	22
7.3137813	-3.7652993	4
14.491124	8.111679	44
4.3395686	8.203308	1
2.3050213	-0.92176926	12
11.454827	9.210158	3
8.81162	2.076596	20
1.8031564	-2.418575	24
5.8043184	3.25805	9
7.2803926	11.005052	43
5.2703023	3.0962245	12
-2.3126366	3.42496	45
4.158103	12.375484	25
7.2687187	5.5266595	16
10.877165	2.3890715	10
1.1549054	8.065353	11
2.402704	6.6314745	33
9.808202	1.7457968	20
-0.106357485	7.9104075	21
1.2001256	4.9454126	0
7.400155	2.7439582	31
4.384621	2.4439478	17
2.5072706	4.902033	11
6.0333133	5.819614	36
4.986651	6.900535	6
10.160725	5.3505983	3
1.9751831	8.334731	5
10.467098	1.7084929	10
0.9552578	8.94658	5
5.510104	1.8519565	2
5.1088324	5.0150194	16
11.426322	8.869055	3
7.175598	-3.150263	4
-2.0446498	6.340749	11
0.15899594	4.0746937	39
6.526868	-3.6965742	4
7.8669257	4.98039	1
4.123118	-0.8675611	13
7.3958592	5.501747	16
1.9313941	-3.3202286	24
10.037138	6.100707	3
11.307939	2.5307653	42
9.728446	3.4168103	14
0.62064964	5.538114	26
4.8817124	9.353584	25
4.0753617	4.330731	17
2.3302324	5.0651574	0
5.919223	8.646984	7
0.694111	0.47326115	30
2.3277755	11.61438	5
-2.6280265	-1.0428321	28
9.363488	4.005803	22
5.979334	7.102494	6
5.3184805	2.4440405	9
1.0927296	10.886013	5
4.3785653	7.559451	6
6.657247	2.2555435	40
5.144287	8.3427	29
1.96937	10.844841	5
7.496704	-0.44412225	10
5.2921543	-0.8493529	32
7.7192907	7.821844	7
-0.008192812	6.073016	7
2.3028152	-1.359655	24
-2.8290105	2.069024	19
1.8963721	12.215399	5
4.512479	3.109512	36
6.948969	0.66645074	32
2.0152953	11.843698	5
5.5402246	-0.5877309	2
4.915683	8.933132	6
-0.29220602	4.4933615	8
1.7592391	-3.7121944	24
-0.7869987	7.7168937	21
7.4824	4.2550716	22
4.5968885	5.6268005	41
0.7565003	7.808707	11
1.874974	2.808032	35
5.2565575	9.678742	34
2.6194277	10.529534	5
4.0169244	4.617765	41
7.222546	1.3571081	2
6.9332094	2.460858	2
6.9314713	4.1088424	22
-0.3887772	2.8770516	18
4.329801	5.8546557	41
2.8052938	9.5891905	29
8.73738	3.930463	22
2.9025223	8.103548	6
4.05902	6.5866084	1
4.545605	6.2194347	9
9.1955805	6.698441	23
10.891806	5.6490006	14
7.3862514	0.13314746	2
8.755213	6.8598566	23
7.544475	0.99771327	32
5.1202087	7.1861773	6
11.735557	9.135894	3
4.587981	-1.2204591	13
1.6484927	-0.08989499	35
8.612282	2.1047826	20
4.141332	5.272668	41
3.2121215	6.4891853	41
9.630556	6.2499466	23
5.720847	5.59581	23
6.4631963	5.1581097	1
1.0925665	9.449798	15
7.234008	-1.303	2
8.555759	6.946502	23
5.1705284	3.9790087	31
4.004136	9.002839	6
11.149029	8.085842	3
1.1742762	9.402426	5
5.9545765	8.189798	34
9.803738	4.7258925	3
7.707292	-1.4060955	4
5.170312	5.49428	9
0.84999156	2.0756385	27
7.3201666	-3.541776	4
9.503908	0.58118075	10
8.740949	0.98642486	10
-1.2275865	-4.5197887	30
1.7100327	2.8332767	27
6.6030498	5.459181	16
7.881557	7.2344265	6
4.3091235	1.423289	30
6.929641	1.2182562	32
7.780159	5.835952	23
3.2232018	4.5701017	33
4.321924	0.4621708	13
2.3268862	7.6279316	25
-0.06270356	8.232176	21
4.6518517	7.594863	6
10.840471	7.8282166	3
8.720354	1.8472635	22
-1.9533225	3.35957	8
5.2962747	7.7721367	29
10.869776	6.8010855	14
4.1701264	0.08012704	12
11.6675	5.967819	14
0.30326888	1.4385816	28
0.53720397	2.470679	18
1.2518303	6.05546	39
3.848033	9.350388	25
3.871793	7.8137145	9
4.3557816	2.2022345	13
3.943795	-0.9147031	12
10.454132	6.648189	3
2.7663379	11.947235	5
9.294801	0.780597	20
1.2576908	-0.69543326	35
5.431395	7.8466206	29
3.2699935	5.194756	0
5.2004976	0.040345713	13
8.304256	0.55071753	2
8.233225	9.69069	14
2.17131	6.03238	0
0.76466286	6.177298	11
9.324662	6.0278516	23
-2.6353183	1.045154	19
8.955124	6.584384	23
1.7678479	7.314011	7
7.2379723	7.255621	7
5.0371766	10.162106	25
3.0101957	8.84649	29
0.6926408	7.7113695	21
5.2360406	7.955784	1
3.6432788	9.72272	25
3.2774377	8.218211	0
8.292354	8.53904	7
0.39148214	5.5404024	11
11.670678	6.4565587	3
-1.7487371	-0.15011634	19
10.436021	4.129691	14
5.209729	0.9307605	2
-1.8765944	6.3295994	11
0.7360922	10.8928175	5
9.04166	5.284061	3
2.5977368	-0.7000408	12
1.9694481	11.290225	5
3.122166	9.295503	29
1.1878492	5.8281345	0
1.6620846	6.445658	39
3.2841995	11.339834	25
10.867139	2.2332041	10
7.711196	-0.91582286	10
0.8559864	-0.62291247	28
4.7766056	-1.2921321	13
6.68755	-4.374942	4
1.0403665	1.7844601	35
1.1869785	2.997868	27
0.44196442	6.752374	11
-1.7363524	4.8560023	8
-1.9732509	-0.0361612	18
-0.6504691	2.2553575	18
-2.003731	4.8804035	8
5.8446136	3.4520693	9
6.853716	8.746979	7
5.8245244	1.7455721	40
6.8545356	-4.1963215	4
-5.129563	5.3469996	8
7.627991	5.7006507	41
9.209337	4.1378503	3
1.6733311	9.954232	15
3.1727948	10.013021	29
3.6302297	8.271348	9
8.045278	-2.0527682	2
-1.8999918	0.39369893	19
5.550762	4.7646904	16
-0.54648983	6.661002	8
0.19190474	1.6228379	18
7.4363914	7.1816745	7
8.024202	1.7384956	2
8.888366	0.6019423	10
8.055792	0.09823838	2
5.350364	6.9516673	7
11.142039	1.4382179	10
7.4099994	4.871414	16
3.1537888	-1.0422735	12
4.9473753	5.0263667	40
8.081976	6.2495165	23
3.5284104	3.695186	17
3.809424	9.997154	25
11.247895	2.083714	10
10.403535	7.0577693	3
10.478783	6.614984	3
1.4656749	9.555964	5
3.3386035	-1.1082797	12
0.057188492	5.5075874	21
1.1574113	10.06767	15
8.470864	1.633119	22
8.286682	4.5443487	3
4.971403	7.3745894	1
7.197535	3.514745	17
7.363888	0.8271931	20
2.9465802	4.986038	17
0.23336121	0.5141592	30
6.3328147	5.7924457	16
1.3177896	7.670911	11
-4.496153	4.220536	8
0.96217996	2.7601554	18
9.044188	2.5408688	20
7.553827	-1.3347814	2
8.254967	3.2953455	20
10.0866585	4.8467956	3
-0.3319101	3.4046428	30
2.4691844	8.741957	5
3.1778202	5.7000084	0
3.4303098	9.136278	29
8.311814	2.338499	20
1.455023	6.2334757	21
4.989869	9.9827795	25
4.3957434	8.14707	6
8.224253	6.538077	23
10.329177	6.1435685	14
6.1657906	4.5095253	31
3.4561372	3.992693	33
7.0589767	8.88912	14
9.908221	0.75358886	10
6.5305357	-3.4133542	4
0.061190493	-0.37167856	28
3.8779671	4.1685643	17
2.4061682	8.152796	7
1.7713609	-0.23549838	13
[truncated: 198,001 more rows]
