# Supplementary material for: Mapping the landscape of histomorphological cancer phenotypes using self-supervised learning on unannotated pathology slides
Source: Nat Commun. 2024 Jun 11;15:4596. doi: 10.1038/s41467-024-48666-7 (PMC11525555; doi:10.1038/s41467-024-48666-7)
Supplement: Supplementary file 4 — Source Data [file 41467_2024_48666_MOESM4_ESM.zip › Source_Data/figure9g.csv]

	UMAP Dim. 0	UMAP Dim. 1	Wound Healing
0	4.116807	3.111814	0.06647523250116238
1	5.8470654	12.006763	-0.07823447665915467
2	1.9262934	9.525841	0.028480349384551778
3	4.22083	10.438296	0.028480349384551778
4	4.7762537	2.4764662	-0.048419941445271376
5	7.0470524	1.9717921	-0.02676171083317284
6	1.3520308	4.2090793	0.05326282104851439
7	7.2638288	7.7145762	-0.05284624966244874
8	1.7620552	10.468535	0.028480349384551778
9	8.681603	0.94142395	-0.07623168492318999
10	2.3417344	7.0444164	0.10325958915127006
11	7.431671	8.810037	-0.05284624966244874
12	7.7664347	11.249686	-0.07823447665915467
13	4.2617984	6.4776664	0.038579093382554726
14	1.615193	5.872851	0.13960322254279742
15	5.549098	1.3252493	-0.02676171083317284
16	2.8818877	4.0608454	0.06389694936982135
17	3.719415	10.994003	0.028480349384551778
18	2.221554	3.7427216	-0.040587844537627295
19	-0.18879232	3.8362374	0.05326282104851439
20	-0.6672067	6.968766	0.06389694936982135
21	3.6216054	10.488975	0.028480349384551778
22	3.647956	5.3830233	0.13960322254279742
23	3.573303	3.9659562	-0.012307883497213925
24	2.825998	5.9753995	0.16085738508650888
25	10.098785	4.473127	-0.07623168492318999
26	3.1680818	3.0669043	0.06647523250116238
27	4.2708936	6.973544	0.038579093382554726
28	-1.0242475	6.5998154	0.07623057896061594
29	3.5344672	6.526621	0.04514846661952159
30	0.8268271	7.750574	0.16085738508650888
31	1.8865756	6.630541	0.06389694936982135
32	2.6796496	8.151693	0.10325958915127006
33	3.5744154	6.852464	0.08270095522025836
34	9.503387	9.987646	-0.07823447665915467
35	5.159293	-0.5939364	-0.1036827375806814
36	6.0226626	11.491394	-0.07823447665915467
37	5.915254	1.8424712	0.06647523250116238
38	2.1799452	5.7545114	0.003996760198977704
39	4.4953923	-0.38432238	-0.1036827375806814
40	4.2128882	8.100576	0.038579093382554726
41	3.1801894	0.95500785	-0.040587844537627295
42	-1.8583524	3.9752355	0.07623057896061594
43	3.4571598	2.4855285	-0.014099537344393759
44	3.7836144	-0.5393897	-0.12535219730010344
45	9.063622	-0.7537601	-0.07623168492318999
46	4.587903	6.4156623	-0.03683309766889094
47	6.1382885	9.156431	-0.07823447665915467
48	7.114059	4.3476825	-0.12639270288864995
49	5.1136026	-0.6084135	-0.04929643068950112
50	2.0238771	1.3775412	0.06389694936982135
51	1.3190618	7.062946	0.16085738508650888
52	3.4152822	3.1393685	0.06647523250116238
53	0.7270455	8.680249	0.04514846661952159
54	9.567557	1.1782804	-0.07899314229756202
55	4.0318136	11.437079	0.028480349384551778
56	7.5803823	8.084673	-0.05284624966244874
57	6.7063494	10.067336	0.08270095522025836
58	3.5472732	5.341188	-0.012307883497213925
59	2.930604	4.917706	0.13960322254279742
60	-0.87367594	8.067845	0.0010736510034063194
61	1.2890408	9.9765415	0.04514846661952159
62	5.901788	0.9266852	-0.040587844537627295
63	1.7225307	4.372124	0.05326282104851439
64	5.4394093	4.685508	-0.05924039253434976
65	7.4583077	2.2224517	-0.07623168492318999
66	2.8251204	11.095325	0.028480349384551778
67	4.6102233	8.216205	-0.05284624966244874
68	4.5695434	0.13996932	-0.02676171083317284
69	7.2383084	5.968519	-0.020305764214194656
70	2.728563	7.691506	0.16085738508650888
71	2.892935	6.9903445	0.003996760198977704
72	7.073593	8.02443	-0.03683309766889094
73	5.4033995	0.49611747	-0.1036827375806814
74	9.552432	1.4316831	-0.07623168492318999
75	4.196993	4.718999	0.13960322254279742
76	1.4195617	3.6704059	0.16085738508650888
77	1.4250414	4.201971	0.05326282104851439
78	6.3613887	7.433544	0.003996760198977704
79	3.316224	-1.3729868	-0.12535219730010344
80	3.9204962	3.9464433	0.13960322254279742
81	4.9030037	7.5255013	0.003996760198977704
82	1.1914208	4.3796306	0.05326282104851439
83	2.0719688	9.243266	0.10325958915127006
84	2.8988466	6.474715	0.12268253776336766
85	0.8562514	1.3776101	0.05326282104851439
86	2.4611664	-2.2052877	-0.12535219730010344
87	6.378578	3.6070917	-0.12639270288864995
88	6.6806827	10.268485	-0.07823447665915467
89	2.2193854	3.7736676	0.06647523250116238
90	2.4864829	1.9826659	0.06389694936982135
91	8.09997	8.334532	-0.05284624966244874
92	5.8068733	5.7371955	-0.012307883497213925
93	7.0304	8.952347	-0.05284624966244874
94	5.757122	3.121667	-0.05543482800129418
95	7.968882	-0.4020584	-0.1036827375806814
96	1.1043463	4.350745	0.07623057896061594
97	4.67813	5.232889	-0.05924039253434976
98	6.641305	11.245798	-0.07823447665915467
99	9.730358	4.2540994	-0.12639270288864995
100	1.1921513	10.348149	0.028480349384551778
101	6.3600326	12.107582	-0.07823447665915467
102	2.850592	6.4907503	0.16085738508650888
103	4.8922997	0.0970678	-0.04929643068950112
104	9.344792	3.5801568	-0.04460998828703885
105	5.085176	3.5703592	0.06647523250116238
106	6.1805415	1.2470068	-0.02676171083317284
107	7.9004602	7.6573415	-0.020305764214194656
108	9.739795	4.833197	-0.12639270288864995
109	5.48589	10.779256	-0.07823447665915467
110	1.0264379	8.20428	0.16085738508650888
111	10.112011	7.1398244	-0.04738421652106387
112	6.04942	5.2808776	-0.05284624966244874
113	5.9362745	6.7398195	-0.020305764214194656
114	4.014394	-1.9361743	-0.12535219730010344
115	1.4055256	4.292421	0.003996760198977704
116	2.3766968	3.6826003	-0.048419941445271376
117	5.7190013	4.073042	-0.05924039253434976
118	4.521077	6.4167256	-0.048419941445271376
119	5.1780014	6.082475	-0.05924039253434976
120	1.1366212	7.6107635	0.16085738508650888
121	9.512475	0.46825737	-0.07623168492318999
122	2.051046	10.531492	0.028480349384551778
123	8.889288	4.9270983	-0.12639270288864995
124	1.3320267	4.6747117	0.003996760198977704
125	-0.507565	4.4625506	0.05326282104851439
126	7.762893	2.5634782	0.06647523250116238
127	8.154304	6.709356	-0.03683309766889094
128	4.097054	7.2646055	0.10325958915127006
129	8.033688	4.187532	-0.04460998828703885
130	8.975192	9.276083	-0.04738421652106387
131	3.8052425	10.136036	0.028480349384551778
132	9.758159	0.51821923	-0.07623168492318999
133	0.16748215	5.402547	0.05326282104851439
134	4.4589825	8.142847	0.12268253776336766
135	0.6648122	5.066413	0.12268253776336766
136	-0.4551009	3.3521292	0.05326282104851439
137	5.6197004	4.0398693	-0.012307883497213925
138	3.5279193	2.2072554	-0.014099537344393759
139	7.035255	6.3213387	0.08270095522025836
140	4.131944	6.7155304	0.13960322254279742
141	6.8209925	7.8578176	-0.05284624966244874
142	7.0759993	7.9532404	-0.05284624966244874
143	3.167609	10.845489	0.028480349384551778
144	6.218232	5.4801254	-0.03683309766889094
145	5.539963	1.9276628	-0.040587844537627295
146	4.157685	8.930275	0.12268253776336766
147	9.765852	3.1877017	-0.07623168492318999
148	6.509432	9.92732	-0.07823447665915467
149	1.9325889	6.3958025	0.13960322254279742
150	3.038645	2.6826212	0.06389694936982135
151	5.6570063	11.566834	0.028480349384551778
152	9.419474	3.3453856	-0.07623168492318999
153	4.788223	0.7946903	-0.040587844537627295
154	9.129965	11.669696	-0.07823447665915467
155	4.054179	9.3933525	0.028480349384551778
156	3.9137244	9.17425	-0.048419941445271376
157	3.5778196	3.3583417	-0.040587844537627295
158	6.827306	8.601677	-0.05284624966244874
159	1.4880738	4.0239673	0.06389694936982135
160	3.3368652	6.369117	0.10325958915127006
161	5.0392365	6.4409804	0.038579093382554726
162	6.6855536	6.463577	-0.03683309766889094
163	3.211972	9.110404	0.028480349384551778
164	8.229227	7.5062003	-0.04738421652106387
165	4.910367	4.291437	-0.06546567917465243
166	3.4730222	4.9570923	0.13960322254279742
167	4.150736	6.3360443	0.038579093382554726
168	0.66317016	8.355757	0.04514846661952159
169	2.7399042	1.9166825	0.06389694936982135
170	0.6200442	3.8670456	0.05326282104851439
171	1.0083843	6.7379093	0.12268253776336766
172	8.481032	4.597343	-0.12639270288864995
173	4.6159863	10.144479	0.028480349384551778
174	-0.15400355	7.519655	0.0010736510034063194
175	6.7304068	1.0962265	-0.1036827375806814
176	3.04124	6.7702947	0.10325958915127006
177	5.3852897	4.1242194	0.10325958915127006
178	3.2427566	8.915436	0.16085738508650888
179	4.6674495	9.997053	-0.048419941445271376
180	0.45563608	4.276905	0.05326282104851439
181	3.2021992	-0.23128857	-0.02676171083317284
182	2.1092005	6.9191484	-0.048419941445271376
183	2.9573016	3.8646932	0.13960322254279742
184	9.613864	7.72184	-0.04738421652106387
185	6.080849	9.787623	-0.07823447665915467
186	5.22586	5.35084	0.038579093382554726
187	3.2621832	8.695444	0.16085738508650888
188	6.567388	6.9982347	-0.020305764214194656
189	7.983907	10.221513	-0.07823447665915467
190	5.56011	4.959175	-0.012307883497213925
191	9.877731	9.754655	-0.04738421652106387
192	4.5961127	0.514248	-0.02676171083317284
193	6.259379	5.117489	-0.012307883497213925
194	6.5778465	2.9030144	-0.12639270288864995
195	7.256233	2.9775383	-0.07623168492318999
196	0.8339044	8.986427	0.0010736510034063194
197	1.1053	9.363312	0.04514846661952159
198	3.5301516	6.5503836	0.038579093382554726
199	2.7198434	8.790773	0.16085738508650888
200	1.4566904	6.8111463	0.16085738508650888
201	9.181212	-0.22869988	-0.07623168492318999
202	4.072524	7.1061916	0.10325958915127006
203	4.4458513	6.6093307	0.038579093382554726
204	-1.3167943	9.388241	0.0010736510034063194
205	10.094746	8.545796	-0.04738421652106387
206	7.5455213	0.94470644	-0.1036827375806814
207	6.140393	6.3185196	0.003996760198977704
208	7.6078973	6.407365	-0.12639270288864995
209	9.866028	3.4879918	-0.07623168492318999
210	6.619452	1.3164668	-0.04929643068950112
211	0.60759485	9.985135	0.028480349384551778
212	4.5775247	5.3916197	0.10325958915127006
213	3.714922	9.305937	0.16085738508650888
214	8.200056	0.7310198	-0.1036827375806814
215	-2.11666	4.483028	0.07623057896061594
216	4.174814	6.572428	0.10325958915127006
217	8.164821	12.061747	-0.07823447665915467
218	-0.5038893	5.1019597	0.05326282104851439
219	7.558406	-1.3466902	-0.1036827375806814
220	8.410625	3.4247985	-0.04460998828703885
221	5.2478685	2.0497258	-0.02676171083317284
222	2.3152304	7.5443425	0.12268253776336766
223	2.3453677	5.6248937	0.12268253776336766
224	-1.0533715	6.106895	0.07623057896061594
225	8.956084	8.187863	-0.04738421652106387
226	6.2710247	2.860336	-0.05924039253434976
227	5.2006173	8.7327385	-0.03683309766889094
228	5.3779626	10.122246	-0.07823447665915467
229	3.6997268	7.8963027	0.16085738508650888
230	7.159342	2.5564191	-0.07623168492318999
231	4.4507427	6.18119	0.10325958915127006
232	0.5005881	3.639728	0.05326282104851439
233	4.747758	9.063728	-0.05284624966244874
234	6.2895727	-0.86014014	-0.02676171083317284
235	10.484422	5.622397	-0.05543482800129418
236	2.6095686	4.5720434	0.13960322254279742
237	4.6890326	0.17149633	-0.04929643068950112
238	2.4402103	3.5996144	-0.040587844537627295
239	4.9264503	4.969055	-0.05543482800129418
240	4.277603	3.4192047	0.06647523250116238
241	5.3874598	4.7945256	-0.012307883497213925
242	5.046738	1.9821655	-0.040587844537627295
243	10.512759	8.303575	-0.04738421652106387
244	3.1164718	4.279515	-0.06546567917465243
245	1.0115992	4.5768943	0.05326282104851439
246	5.6382647	2.9557369	-0.06546567917465243
247	1.3956844	9.500434	0.028480349384551778
248	-1.3700223	7.2254777	0.0010736510034063194
249	9.955393	7.0693054	-0.03683309766889094
250	6.443759	6.5065064	-0.05924039253434976
251	2.32573	5.0460405	0.06389694936982135
252	5.943506	1.5396512	-0.06546567917465243
253	0.9746704	9.011021	0.04514846661952159
254	2.6700554	4.907729	0.13960322254279742
255	2.3735032	7.465431	0.12268253776336766
256	8.630028	6.724371	-0.020305764214194656
257	6.7938137	8.6702795	-0.05284624966244874
258	0.38952217	1.9226913	0.05326282104851439
259	1.6525271	9.484831	0.028480349384551778
260	6.2443805	1.9451808	0.06647523250116238
261	1.6433139	2.2647107	-0.040587844537627295
262	6.2776747	6.7657356	-0.03683309766889094
263	6.468809	2.8287516	-0.12639270288864995
264	7.084881	5.655459	-0.05284624966244874
265	4.9356995	7.432265	-0.048419941445271376
266	5.6230097	6.4167852	-0.012307883497213925
267	2.7646031	6.743865	0.04514846661952159
268	2.6311798	9.130608	0.12268253776336766
269	-0.0957063	6.06061	0.05326282104851439
270	-1.7562292	5.8871818	0.07623057896061594
271	9.441401	6.8774724	0.08270095522025836
272	2.1948035	9.569684	0.028480349384551778
273	2.1523762	2.322612	0.05326282104851439
274	3.281999	3.6315317	-0.040587844537627295
275	6.4244328	6.536545	-0.12639270288864995
276	4.2277007	8.470602	0.16085738508650888
277	4.2460604	8.820791	0.028480349384551778
278	8.960746	6.663489	-0.020305764214194656
279	-0.034695	3.9472306	0.05326282104851439
280	5.813064	4.89831	-0.05543482800129418
281	4.6803703	7.576831	0.038579093382554726
282	9.65679	3.0148933	-0.07899314229756202
283	4.105966	0.47823787	-0.04929643068950112
284	5.0845213	9.150838	0.038579093382554726
285	-2.0078416	6.728158	0.07623057896061594
286	6.2743144	0.44123548	-0.1036827375806814
287	6.965864	9.704558	-0.07823447665915467
288	3.8462312	9.861334	0.028480349384551778
289	4.0273786	3.6853945	0.06389694936982135
290	0.25177833	5.874312	0.12268253776336766
291	5.502208	4.6967955	-0.05924039253434976
292	1.4867082	9.240566	0.028480349384551778
293	5.671705	11.12691	-0.07823447665915467
294	5.9519615	10.030996	-0.07823447665915467
295	3.478907	7.267517	0.16085738508650888
296	7.2652345	3.6467545	-0.12639270288864995
297	5.957211	6.5597835	-0.020305764214194656
298	3.6523552	6.982734	0.10325958915127006
299	9.809385	0.9890264	-0.07623168492318999
300	5.1439514	8.095899	0.038579093382554726
301	6.5660586	4.564521	-0.12639270288864995
302	1.4087951	6.136418	0.003996760198977704
303	4.092869	3.282875	0.06647523250116238
304	4.5598445	7.9383535	0.038579093382554726
305	6.249346	8.726811	-0.05284624966244874
306	1.1994604	3.0804102	0.003996760198977704
307	6.353529	3.7943037	-0.020305764214194656
308	10.044917	1.5261232	-0.07623168492318999
309	4.633112	-1.1025162	-0.12535219730010344
310	6.7649026	1.0193835	-0.1036827375806814
311	8.79663	3.2216666	-0.04460998828703885
312	5.6516385	8.006362	0.003996760198977704
313	6.1243777	7.152562	-0.012307883497213925
314	2.3134282	7.63269	0.06389694936982135
315	-0.057942737	1.8963338	-0.06546567917465243
316	2.9585438	6.6935754	0.16085738508650888
317	1.2312874	9.85252	0.04514846661952159
318	2.8147705	3.779746	-0.048419941445271376
319	7.0426784	6.487096	-0.05284624966244874
320	7.137324	3.9824307	-0.020305764214194656
321	6.51716	3.6620293	-0.07623168492318999
322	2.5252206	2.1860366	-0.014099537344393759
323	0.43878707	2.456196	0.05326282104851439
324	8.337707	6.4615383	-0.12639270288864995
325	1.5178975	8.267453	0.10325958915127006
326	10.169873	-0.09468471	-0.07623168492318999
327	8.031495	9.949714	-0.07823447665915467
328	-1.119864	7.602488	0.04514846661952159
329	8.7647	0.6506472	-0.07623168492318999
330	6.292699	6.481044	-0.05543482800129418
331	2.4636576	-2.3609967	-0.12535219730010344
332	3.6733441	5.5934706	-0.012307883497213925
333	7.751654	1.7485303	-0.07623168492318999
334	7.6112466	7.7096853	-0.020305764214194656
335	-1.175211	7.3892117	0.06389694936982135
336	1.962453	6.2505565	0.13960322254279742
337	2.3235347	3.6100101	0.06389694936982135
338	3.332439	4.8087053	0.12268253776336766
339	5.2754483	6.0703464	-0.012307883497213925
340	5.399832	8.181471	-0.03683309766889094
341	6.728634	7.8557653	-0.05284624966244874
342	-1.4054039	4.0440335	0.05326282104851439
343	7.4008937	3.419839	-0.020305764214194656
344	2.5123715	4.197738	0.003996760198977704
345	4.839113	1.5736282	0.06389694936982135
346	1.0581712	8.953784	0.04514846661952159
347	5.1678896	2.9707882	0.06647523250116238
348	7.1413317	0.4657173	-0.1036827375806814
349	3.2197087	9.594918	0.028480349384551778
350	3.9348466	0.3292108	-0.048419941445271376
351	8.759358	3.2231202	-0.07623168492318999
352	1.7471341	11.247202	0.028480349384551778
353	8.461562	1.9142565	-0.07623168492318999
354	6.985113	7.9488645	-0.05284624966244874
355	6.693745	8.539075	-0.05284624966244874
356	8.096832	2.5610492	-0.07623168492318999
357	2.9964879	6.600991	0.10325958915127006
358	0.27115738	8.440069	0.16085738508650888
359	9.632726	7.9599905	-0.04738421652106387
360	7.914382	7.063031	0.08270095522025836
361	0.51831925	2.651169	0.05326282104851439
362	1.2643689	4.7503753	0.003996760198977704
363	5.2579284	7.111044	-0.05284624966244874
364	4.485578	4.728998	0.10325958915127006
365	3.7147148	7.681729	-0.05924039253434976
366	2.8619082	7.0848536	0.10325958915127006
367	2.2738285	5.7740617	0.12268253776336766
368	0.36335373	7.223532	0.16085738508650888
369	4.588383	8.181571	0.038579093382554726
370	9.705311	0.563818	-0.07623168492318999
371	3.4281259	3.7569988	-0.014099537344393759
372	7.867197	3.3235247	-0.12639270288864995
373	9.1942215	6.37329	-0.12639270288864995
374	3.7796593	-0.9761517	-0.12535219730010344
375	4.8625774	5.0337625	-0.05924039253434976
376	-1.1484493	7.3274755	0.07623057896061594
377	7.1759605	8.964454	0.08270095522025836
378	7.1558256	7.822144	0.08270095522025836
379	3.898792	7.2155194	0.003996760198977704
380	7.695612	3.0497088	-0.12639270288864995
381	2.7901623	5.3085623	-0.048419941445271376
382	6.9632607	3.175825	-0.048419941445271376
383	4.906323	6.626744	-0.012307883497213925
384	5.7323503	10.674634	-0.07823447665915467
385	5.2360377	2.6824522	-0.040587844537627295
386	8.629917	1.8495075	-0.07623168492318999
387	5.3998775	0.07263309	-0.04929643068950112
388	7.100963	-1.8108064	-0.02676171083317284
389	-1.2916108	4.1686025	0.05326282104851439
390	2.3785324	4.581004	-0.048419941445271376
391	-1.3900596	7.6541705	0.04514846661952159
392	8.133353	8.483458	0.08270095522025836
393	0.35792834	3.6414483	0.07623057896061594
394	4.8859344	4.220906	0.003996760198977704
395	3.4967635	-0.26167524	-0.02676171083317284
396	4.0035586	8.544058	0.16085738508650888
397	2.1375751	7.8509684	0.16085738508650888
398	1.5361785	6.419043	0.12268253776336766
399	4.066745	11.758372	0.028480349384551778
400	-0.95331	4.252884	0.05326282104851439
401	1.1380565	6.968652	0.12268253776336766
402	3.1853564	2.5971568	0.06389694936982135
403	7.740399	5.3086014	-0.12639270288864995
404	8.526768	11.117055	-0.04738421652106387
405	2.7592542	9.680113	0.028480349384551778
406	0.50549793	5.764201	0.12268253776336766
407	1.9442481	3.4637203	0.06647523250116238
408	6.4489107	0.7875534	-0.1036827375806814
409	9.033052	0.1185524	-0.1036827375806814
410	8.75196	8.0076275	-0.04738421652106387
411	5.6896257	8.802755	-0.07823447665915467
412	7.3718133	0.98972756	-0.1036827375806814
413	2.8386796	7.916019	0.16085738508650888
414	0.6231603	6.9246097	0.12268253776336766
415	-0.3062185	6.5050306	0.07623057896061594
416	5.7407346	11.504826	-0.07823447665915467
417	5.3733506	8.441879	-0.05284624966244874
418	7.1841273	0.24365152	-0.02676171083317284
419	1.5773436	11.199855	0.028480349384551778
420	7.6054125	8.385057	-0.05284624966244874
421	6.5100923	2.7322078	-0.1036827375806814
422	3.664098	7.8334327	0.16085738508650888
423	5.1309013	5.695773	-0.012307883497213925
424	8.102748	6.665017	-0.03683309766889094
425	5.7913737	6.3319564	-0.012307883497213925
426	7.0773935	7.1478167	0.08270095522025836
427	6.4557667	0.60197324	-0.1036827375806814
428	6.5460377	7.7375484	-0.05284624966244874
429	0.037353516	4.791942	0.07623057896061594
430	8.4911175	11.4029665	-0.07823447665915467
431	3.6103816	7.5098433	0.16085738508650888
432	0.6467591	6.6262865	0.13960322254279742
433	7.9970484	1.8657898	-0.1036827375806814
434	7.251348	6.3459415	-0.012307883497213925
435	3.4252837	8.714243	0.16085738508650888
436	10.289552	2.7524412	-0.07623168492318999
437	6.902823	4.4522495	0.003996760198977704
438	8.815899	5.3442593	-0.03683309766889094
439	4.4722033	5.0685725	-0.048419941445271376
440	5.298047	6.770293	0.003996760198977704
441	1.1581922	7.0098095	0.13960322254279742
442	0.31296423	5.7024765	0.07623057896061594
443	8.520474	7.7233834	-0.03683309766889094
444	2.631845	8.200767	0.16085738508650888
445	9.109587	4.227358	-0.12639270288864995
446	8.1334915	4.130201	-0.12639270288864995
447	8.878879	9.292453	0.08270095522025836
448	4.9722023	5.9427814	0.003996760198977704
449	2.053218	7.6906977	0.04514846661952159
450	9.318403	6.330654	-0.03683309766889094
451	5.0815563	6.699237	0.003996760198977704
452	6.170642	1.8551248	-0.1036827375806814
453	2.9917932	6.102879	0.10325958915127006
454	4.066502	10.946076	0.028480349384551778
455	9.908789	7.806275	-0.04738421652106387
456	6.8033285	8.855267	-0.05284624966244874
457	5.7328224	1.664386	-0.040587844537627295
458	6.6715426	0.09873373	-0.1036827375806814
459	3.515329	9.262941	0.16085738508650888
460	-1.9880404	5.78947	0.07623057896061594
461	2.483464	7.099401	0.04514846661952159
462	6.701436	4.4829593	-0.020305764214194656
463	2.2791753	9.342802	0.16085738508650888
464	4.333745	10.313238	0.028480349384551778
465	2.5153363	3.666399	-0.048419941445271376
466	2.0693154	4.894437	0.06389694936982135
467	3.702553	0.2989616	-0.04929643068950112
468	3.2223318	11.185543	0.028480349384551778
469	3.4416087	6.9047403	0.13960322254279742
470	-0.9054829	7.8206553	0.04514846661952159
471	3.5137336	1.0584489	-0.04929643068950112
472	2.7103837	9.420244	0.028480349384551778
473	4.891485	3.3179698	0.06647523250116238
474	9.08193	2.8244603	-0.12639270288864995
475	4.6126666	2.3591719	-0.014099537344393759
476	7.332604	9.191776	-0.05284624966244874
477	7.4047995	6.6414323	-0.12639270288864995
478	4.2482147	3.4414082	0.06647523250116238
479	8.920318	-0.9987639	-0.07623168492318999
480	9.889969	0.8198767	-0.07623168492318999
481	6.5772176	1.1544454	-0.1036827375806814
482	2.975319	5.6219378	0.10325958915127006
483	4.7959347	7.9364605	0.038579093382554726
484	3.3894749	3.2573295	0.003996760198977704
485	6.1630435	-0.49559042	-0.02676171083317284
486	2.852628	2.8579295	-0.040587844537627295
487	7.69109	6.7652426	-0.05284624966244874
488	6.0211787	12.061333	0.028480349384551778
489	7.50538	1.326141	-0.07623168492318999
490	4.195578	8.831076	0.028480349384551778
491	9.877135	7.734891	-0.04738421652106387
492	7.9071712	6.585938	-0.12639270288864995
493	8.984004	1.3703471	-0.07623168492318999
494	0.69594824	9.744227	0.028480349384551778
495	4.802476	8.529411	-0.05284624966244874
496	-0.049056973	8.418241	0.04514846661952159
497	1.88933	7.8054523	0.16085738508650888
498	0.8991452	5.9006653	0.13960322254279742
499	6.5497937	1.4346485	-0.02676171083317284
500	9.061903	2.4409206	-0.07623168492318999
501	5.1996365	5.9183702	-0.012307883497213925
502	7.08399	9.063174	0.08270095522025836
503	1.9074882	9.988369	0.028480349384551778
504	6.7828026	-1.2527273	-0.04929643068950112
505	0.94197667	3.8465912	0.06389694936982135
506	5.6060424	5.4758472	-0.03683309766889094
507	3.4269745	7.398793	0.16085738508650888
508	6.627073	9.368855	0.08270095522025836
509	8.897355	1.1602525	-0.07623168492318999
510	9.439849	7.4203486	-0.04738421652106387
511	2.7184093	1.656609	0.06389694936982135
512	4.738609	6.000683	-0.012307883497213925
513	2.3790796	7.154653	0.12268253776336766
514	3.295795	4.7288632	-0.06546567917465243
515	3.8583314	1.5628477	-0.040587844537627295
516	6.8157473	2.1071165	0.06647523250116238
517	8.626281	5.217849	-0.12639270288864995
518	3.0492382	2.2818868	-0.014099537344393759
519	8.4706955	2.5907896	-0.12639270288864995
520	6.050887	0.96632427	-0.040587844537627295
521	7.726653	4.2471375	-0.07623168492318999
522	4.2213736	1.5146459	0.05326282104851439
523	6.700369	8.594521	-0.05284624966244874
524	6.5961804	11.057438	-0.07823447665915467
525	7.9945	3.6982524	-0.04460998828703885
526	6.358644	2.0981255	0.06647523250116238
527	7.0330343	7.678125	-0.020305764214194656
528	8.62225	5.104433	-0.03683309766889094
529	5.1751623	3.058326	0.06647523250116238
530	8.934338	5.1754427	-0.020305764214194656
531	1.1468776	4.0691767	0.07623057896061594
532	-0.61330205	9.237411	0.0010736510034063194
533	2.5601351	10.616446	0.028480349384551778
534	6.1420507	9.380135	-0.05284624966244874
535	6.232399	9.307857	-0.05284624966244874
536	7.253211	3.0507138	-0.12639270288864995
537	7.840507	7.009097	-0.04460998828703885
538	4.5654664	0.034472723	-0.1036827375806814
539	-1.29034	6.5496206	0.07623057896061594
540	-2.4932053	5.8591294	0.0010736510034063194
541	9.496337	6.265161	-0.03683309766889094
542	3.5765367	5.25147	0.06389694936982135
543	5.532865	5.7334485	-0.05924039253434976
544	8.662692	5.7714815	-0.020305764214194656
545	6.3072886	2.6226263	-0.06546567917465243
546	3.9042244	6.853712	0.038579093382554726
547	5.743075	5.3726177	0.08270095522025836
548	7.600362	3.5604565	-0.12639270288864995
549	2.5621448	7.233979	0.16085738508650888
550	9.926834	7.0649605	-0.04738421652106387
551	1.7250136	4.451263	0.06647523250116238
552	1.1174271	4.0873575	0.06389694936982135
553	7.205063	6.8531275	-0.03683309766889094
554	4.5849767	3.5753198	0.06389694936982135
555	6.951341	7.357281	-0.05924039253434976
556	3.8271368	9.903687	0.028480349384551778
557	4.7713203	9.970115	-0.07823447665915467
558	8.701536	5.4511294	-0.020305764214194656
559	5.3217106	-0.7257533	-0.04929643068950112
560	6.070843	5.035706	0.003996760198977704
561	1.0439788	6.6485467	0.06389694936982135
562	3.5619376	2.9500518	0.06389694936982135
563	8.100323	7.9878745	-0.12639270288864995
564	7.8789515	1.8798187	-0.07623168492318999
565	4.0338993	8.677653	0.028480349384551778
566	5.1214876	3.737005	0.06389694936982135
567	7.428747	9.018852	-0.05284624966244874
568	6.521482	6.6023827	-0.05284624966244874
569	1.7178998	9.215458	0.04514846661952159
570	7.643787	0.18718272	-0.1036827375806814
571	3.0873296	6.0887237	0.003996760198977704
572	4.8832693	2.7575324	-0.014099537344393759
573	8.481178	8.783466	-0.07823447665915467
574	6.346979	1.080337	-0.040587844537627295
575	7.0519214	10.026643	-0.07823447665915467
576	7.7697163	7.3504896	-0.05284624966244874
577	2.8995218	3.3065138	0.06647523250116238
578	7.5590463	0.7337452	-0.1036827375806814
579	6.070728	1.2843593	0.06647523250116238
580	1.3659703	7.92664	0.12268253776336766
581	8.734368	4.5270004	-0.04460998828703885
582	2.5448346	1.5001487	-0.014099537344393759
583	7.521473	7.147113	-0.12639270288864995
584	5.895982	5.1889358	-0.012307883497213925
585	9.833867	6.3403873	-0.03683309766889094
586	3.8136737	4.739513	-0.012307883497213925
587	2.8061364	6.6561203	0.10325958915127006
588	10.746948	7.3783164	-0.04738421652106387
589	7.8031144	2.5577219	-0.07623168492318999
590	5.073052	10.676807	-0.07823447665915467
591	6.6887465	9.425929	-0.07823447665915467
592	1.1419886	6.283689	0.04514846661952159
593	4.660866	0.40895325	-0.04929643068950112
594	5.6940017	4.834422	-0.012307883497213925
595	5.9745812	0.5203724	-0.04929643068950112
596	5.744695	3.8295555	-0.040587844537627295
597	6.3910203	8.236537	-0.05284624966244874
598	6.60875	0.8350002	-0.02676171083317284
599	8.585953	6.5705557	-0.12639270288864995
600	3.207771	1.0469242	-0.12535219730010344
601	7.168827	4.18452	-0.05924039253434976
602	9.187761	1.6360133	-0.07623168492318999
603	7.2981787	10.976559	-0.07823447665915467
604	3.4325588	5.096941	0.13960322254279742
605	6.823215	10.336445	-0.07823447665915467
606	0.87959725	3.82598	0.05326282104851439
607	10.0474	0.48555642	-0.07623168492318999
608	9.638407	9.769691	-0.07823447665915467
609	5.2639194	4.671785	-0.04460998828703885
610	0.4773118	8.467023	0.0010736510034063194
611	7.2586355	11.598631	-0.07823447665915467
612	6.7882037	8.246309	-0.05284624966244874
613	4.939125	-0.48891687	-0.04929643068950112
614	3.7665737	-1.5450374	-0.12535219730010344
615	3.334461	0.85073197	-0.014099537344393759
616	2.128895	3.5354102	0.06389694936982135
617	0.5921369	5.8516912	0.13960322254279742
618	4.282085	2.7441797	0.06389694936982135
619	3.6906114	4.4441667	0.06647523250116238
620	5.375782	4.5942883	-0.012307883497213925
621	0.582311	8.110307	0.04514846661952159
622	8.806245	1.9192169	-0.07623168492318999
623	3.711568	5.9103065	0.12268253776336766
624	9.764213	4.9931006	-0.03683309766889094
625	4.010761	2.2494538	-0.06546567917465243
626	1.0940642	9.042116	0.16085738508650888
627	4.6940303	1.03789	-0.048419941445271376
628	7.312639	11.828951	-0.07823447665915467
629	9.623262	8.211192	-0.04738421652106387
630	3.1532001	7.6692677	0.10325958915127006
631	8.835172	1.7003276	-0.07623168492318999
632	3.1589203	8.6313925	0.16085738508650888
633	6.4923434	6.7576394	-0.05284624966244874
634	5.3486834	12.011941	0.028480349384551778
635	0.3039891	5.8570585	0.12268253776336766
636	7.389288	2.8759735	-0.12639270288864995
637	5.0443153	0.06081465	-0.040587844537627295
638	-0.20805937	4.9684434	0.05326282104851439
639	3.5640423	6.5818706	0.16085738508650888
640	4.101165	2.5877883	-0.06546567917465243
641	4.119156	11.037041	0.028480349384551778
642	2.4570556	6.4721704	0.16085738508650888
643	-0.02605275	5.4535713	0.12268253776336766
644	8.985499	10.045628	-0.04738421652106387
645	4.284706	8.039946	0.10325958915127006
646	1.3166322	10.042926	0.04514846661952159
647	9.085985	7.7888265	0.08270095522025836
648	3.886079	5.223655	0.003996760198977704
649	6.9604917	1.2165118	-0.04929643068950112
650	0.7640016	5.824977	0.05326282104851439
651	-0.07316833	6.632067	0.05326282104851439
652	8.773907	7.918014	-0.04738421652106387
653	5.994916	3.5485654	-0.012307883497213925
654	4.2019076	7.0459805	0.12268253776336766
655	5.607614	4.7861533	-0.012307883497213925
656	2.3179755	10.113722	0.028480349384551778
657	6.3210936	9.014825	-0.05284624966244874
658	7.3756113	1.052953	-0.1036827375806814
659	9.827543	3.930524	-0.07623168492318999
660	4.65142	6.597889	-0.06546567917465243
661	1.4450798	2.3255694	0.05326282104851439
662	4.621998	3.5150583	-0.040587844537627295
663	9.558081	0.6365752	-0.07623168492318999
664	-0.64407593	8.651216	0.0010736510034063194
665	0.46639124	5.1656475	0.003996760198977704
666	5.814357	8.128839	0.038579093382554726
667	4.932272	10.701208	0.028480349384551778
668	5.5469236	2.0166807	-0.02676171083317284
669	8.948357	3.1177886	-0.04460998828703885
670	2.3544333	8.425787	0.16085738508650888
671	4.4944687	7.196887	0.10325958915127006
672	9.0293665	6.7871847	-0.020305764214194656
673	2.829863	5.2840858	0.13960322254279742
674	2.7236998	1.116959	0.06389694936982135
675	2.8685522	5.08687	-0.05924039253434976
676	2.2047656	6.681035	0.16085738508650888
677	8.783323	4.9501796	0.08270095522025836
678	1.3756918	9.144139	0.16085738508650888
679	8.4474125	8.909012	-0.07823447665915467
680	6.965762	1.3018501	-0.1036827375806814
681	6.9815555	1.3892725	-0.1036827375806814
682	4.752845	0.6569146	-0.040587844537627295
683	4.016545	11.709437	0.028480349384551778
684	5.6522007	3.8720288	0.06647523250116238
685	6.453454	-1.88279	-0.02676171083317284
686	5.7080903	10.463081	0.08270095522025836
687	2.6402423	4.6539164	0.06389694936982135
688	0.6134588	7.107262	0.16085738508650888
689	4.2054214	6.6049356	0.12268253776336766
690	9.9053545	-0.04856298	-0.07623168492318999
691	4.0280476	1.9001424	-0.048419941445271376
692	4.296567	2.3331397	-0.040587844537627295
693	5.601442	4.9173126	0.003996760198977704
694	3.6405423	3.8576663	0.13960322254279742
695	0.99070424	7.487536	0.003996760198977704
696	9.3228655	6.599494	-0.12639270288864995
697	8.44181	6.884608	-0.03683309766889094
698	8.791497	2.5854936	-0.04460998828703885
699	1.349644	5.8954954	0.04514846661952159
700	4.878563	6.144709	-0.012307883497213925
701	8.2728	3.8211594	-0.07623168492318999
702	5.302729	4.578632	0.06647523250116238
703	0.0041937316	1.9349594	-0.06546567917465243
704	2.8940854	9.086203	0.028480349384551778
705	8.482473	10.51081	-0.07823447665915467
706	2.856862	9.773298	0.12268253776336766
707	7.9304767	4.1897454	-0.12639270288864995
708	-0.939749	4.399811	0.05326282104851439
709	6.7914767	1.3256234	-0.1036827375806814
710	5.1411667	9.574113	-0.07823447665915467
711	5.597987	4.5186486	-0.012307883497213925
712	6.183227	2.2290366	-0.06546567917465243
713	0.93843496	6.740413	0.12268253776336766
714	2.668372	9.384687	0.028480349384551778
715	-2.2253482	7.5544267	0.0010736510034063194
716	7.857404	6.238764	-0.020305764214194656
717	4.009407	0.5091431	-0.040587844537627295
718	4.616426	3.9323058	0.06647523250116238
719	9.239689	5.646672	-0.03683309766889094
720	9.916544	5.955555	-0.04738421652106387
721	-1.3554273	9.175032	0.0010736510034063194
722	5.0903096	0.08486812	-0.02676171083317284
723	2.384353	1.0400369	0.06389694936982135
724	0.57121664	8.728697	0.04514846661952159
725	8.674041	6.2203155	-0.020305764214194656
726	2.2240956	8.78935	0.16085738508650888
727	8.401494	5.315506	-0.03683309766889094
728	2.7484152	3.5785818	0.06647523250116238
729	7.4468393	2.27818	-0.04460998828703885
730	9.719739	4.600196	-0.05543482800129418
731	5.1999297	8.784344	0.003996760198977704
732	6.878793	0.522111	-0.1036827375806814
733	4.763001	8.259075	-0.05284624966244874
734	5.1632423	4.273824	-0.03683309766889094
735	4.769521	6.9276695	0.038579093382554726
736	5.699922	1.500826	-0.04929643068950112
737	3.5903652	6.6612763	0.12268253776336766
738	7.3579063	5.3880067	-0.05924039253434976
739	5.3456645	2.8980508	-0.014099537344393759
740	7.201596	7.174475	0.038579093382554726
741	4.9637446	2.2111335	-0.014099537344393759
742	5.85137	5.9466934	0.038579093382554726
743	7.7849903	2.0097375	-0.05543482800129418
744	4.325143	10.29852	0.028480349384551778
745	5.508212	0.9813187	-0.02676171083317284
746	2.7529855	10.683118	0.028480349384551778
747	10.423089	-0.05855561	-0.07623168492318999
748	7.119583	9.0421	-0.05924039253434976
749	4.498269	8.657558	0.028480349384551778
750	8.694955	0.3399142	-0.07623168492318999
751	1.6642779	8.84433	0.04514846661952159
752	7.7177024	3.707204	-0.12639270288864995
753	1.3216168	6.859885	0.16085738508650888
754	8.627074	11.284428	-0.07823447665915467
755	3.5236185	2.2410023	-0.040587844537627295
756	3.4686358	5.5005693	0.003996760198977704
757	3.353032	8.682797	0.16085738508650888
758	-2.1498132	3.3408153	0.07623057896061594
759	9.037266	6.0705605	-0.12639270288864995
760	3.135034	3.017755	0.06389694936982135
761	5.047156	8.295932	-0.048419941445271376
762	-2.1462631	7.8925447	0.0010736510034063194
763	7.090699	2.8641977	-0.07623168492318999
764	2.2405176	10.109175	0.028480349384551778
765	5.287547	2.5875823	-0.014099537344393759
766	0.19484952	2.7042499	0.05326282104851439
767	5.1596317	5.8268523	-0.03683309766889094
768	9.484739	5.1899776	-0.12639270288864995
769	8.760871	5.3615637	-0.03683309766889094
770	2.218676	7.837038	0.16085738508650888
771	-0.053987246	7.6611214	0.04514846661952159
772	7.9572506	4.8901253	-0.05924039253434976
773	7.266608	6.7185373	-0.03683309766889094
774	-0.086213455	4.7768793	0.07623057896061594
775	-1.0246283	6.7883043	0.07623057896061594
776	5.160283	5.9759727	-0.03683309766889094
777	3.1975977	10.373291	0.028480349384551778
778	-1.5573155	3.842035	0.07623057896061594
779	0.06940078	3.5215154	0.05326282104851439
780	7.3600326	10.71792	-0.07823447665915467
781	0.528303	1.6188757	-0.06546567917465243
782	6.1049924	1.6012453	0.06647523250116238
783	3.1077225	3.64388	0.06647523250116238
784	5.124494	1.0597196	-0.1036827375806814
785	1.7907894	8.094534	0.16085738508650888
786	4.076549	11.520119	0.028480349384551778
787	0.7775608	7.1411653	0.06389694936982135
788	7.540819	-0.5359867	-0.02676171083317284
789	6.605032	6.5288305	-0.03683309766889094
790	8.9424	5.3053756	-0.12639270288864995
791	6.3609715	3.2261722	-0.07623168492318999
792	3.8715608	5.626412	0.13960322254279742
793	8.496189	-0.15231898	-0.1036827375806814
794	-2.37312	4.3877373	0.07623057896061594
795	1.2189872	6.602355	0.13960322254279742
796	6.4780116	5.9808717	0.08270095522025836
797	5.9465237	0.54739827	-0.04929643068950112
798	7.2169514	-0.36382896	-0.02676171083317284
799	2.4306095	2.7463608	-0.040587844537627295
800	7.491672	8.929545	-0.05284624966244874
801	1.8040655	-1.9861935	-0.12535219730010344
802	6.076296	4.91852	-0.03683309766889094
803	2.5978076	1.565238	0.06389694936982135
804	0.5911451	3.057179	-0.06546567917465243
805	9.764102	1.2088042	-0.07623168492318999
806	-0.35030276	5.5123096	0.07623057896061594
807	2.9562428	7.319898	0.003996760198977704
808	8.296125	8.375775	0.08270095522025836
809	2.1855962	7.595807	0.16085738508650888
810	7.981544	1.709614	-0.07623168492318999
811	5.3951044	1.7733431	-0.1036827375806814
812	2.7311268	7.647227	0.10325958915127006
813	4.6311693	5.8013124	0.003996760198977704
814	5.9991918	3.301632	-0.040587844537627295
815	10.069766	4.275483	-0.05543482800129418
816	7.407761	9.859788	-0.07823447665915467
817	7.1383524	1.889976	-0.07623168492318999
818	1.9643445	6.818064	0.07623057896061594
819	7.521123	0.1572601	-0.1036827375806814
820	1.5119219	8.195803	0.04514846661952159
821	1.5840394	3.2503445	0.05326282104851439
822	0.9850648	6.7579355	0.07623057896061594
823	5.8665447	8.895346	-0.03683309766889094
824	7.502337	7.572929	0.08270095522025836
825	4.589658	1.8045859	-0.040587844537627295
826	0.913082	6.7569494	0.13960322254279742
827	8.951673	1.3360626	-0.07623168492318999
828	3.9254146	8.4366255	0.16085738508650888
829	5.900989	4.678371	-0.012307883497213925
830	4.107508	1.8245041	0.06389694936982135
831	8.313056	1.2680255	-0.07623168492318999
832	1.6339151	3.401703	0.06389694936982135
833	6.990575	8.247891	-0.05284624966244874
834	7.1763344	4.169773	-0.12639270288864995
835	6.2016754	7.6260934	-0.05284624966244874
836	1.28058	5.806809	0.06389694936982135
837	7.861607	4.6665344	-0.12639270288864995
838	8.161981	8.194746	-0.03683309766889094
839	6.28352	3.2611735	-0.012307883497213925
840	1.818952	6.414493	0.12268253776336766
841	-0.92002255	6.741574	0.05326282104851439
842	9.215742	9.743742	-0.07823447665915467
843	5.4432907	2.8538516	-0.040587844537627295
844	6.205556	1.8377144	-0.1036827375806814
845	3.3857005	7.8682203	0.003996760198977704
846	3.1199117	7.195714	0.038579093382554726
847	8.301264	4.0959907	-0.12639270288864995
848	3.6156454	4.195989	-0.06546567917465243
849	8.094749	7.449204	-0.05284624966244874
850	6.6988707	1.4700055	-0.1036827375806814
851	6.3361516	10.678079	-0.07823447665915467
852	4.745078	5.9575977	0.003996760198977704
853	1.1563658	6.540066	0.04514846661952159
854	-1.1523646	6.796695	0.07623057896061594
855	6.5575867	5.7417307	-0.020305764214194656
856	5.150033	3.7012084	-0.012307883497213925
857	3.9822176	0.71506506	-0.04929643068950112
858	7.2056155	7.376302	0.08270095522025836
859	8.549209	5.2833443	-0.12639270288864995
860	7.6817985	10.471472	-0.07823447665915467
861	6.665122	6.246558	-0.05284624966244874
862	7.6963444	9.09319	-0.05284624966244874
863	1.2764649	2.2771995	0.05326282104851439
864	4.5754128	3.5779552	-0.040587844537627295
865	3.7152028	7.2317333	-0.048419941445271376
866	3.3030713	6.446668	0.038579093382554726
867	8.103593	0.8981356	-0.02676171083317284
868	1.704059	7.09566	0.003996760198977704
869	5.5720544	2.5170197	-0.040587844537627295
870	6.5638533	8.882357	0.08270095522025836
871	10.118994	6.2022676	-0.04738421652106387
872	-0.7349866	6.242136	0.07623057896061594
873	6.255174	9.410455	-0.07823447665915467
874	2.824256	7.8865085	0.04514846661952159
875	0.97873193	9.9929	0.028480349384551778
876	9.076373	9.054113	-0.04738421652106387
877	10.425433	4.0331807	-0.05543482800129418
878	6.121417	8.079553	0.003996760198977704
879	9.47503	7.463965	-0.04738421652106387
880	3.7780154	8.88219	0.16085738508650888
881	9.976964	3.0682988	-0.07623168492318999
882	2.8759837	4.1766148	-0.040587844537627295
883	10.181321	2.0524971	-0.07623168492318999
884	5.2169538	5.981244	-0.012307883497213925
885	9.515234	0.6987765	-0.07623168492318999
886	0.9455553	3.6829073	0.05326282104851439
887	4.4527683	8.315854	0.16085738508650888
888	-0.0441122	6.2620687	0.06389694936982135
889	3.3825865	6.1811404	0.12268253776336766
890	4.580451	10.054499	0.028480349384551778
891	6.981272	3.5889733	-0.020305764214194656
892	1.9203359	3.792373	0.05326282104851439
893	6.278875	0.39347383	-0.1036827375806814
894	4.846249	5.7793283	0.038579093382554726
895	3.5441692	7.459284	0.12268253776336766
896	4.466448	6.412803	0.038579093382554726
897	4.2815614	3.1043515	0.06647523250116238
898	7.4298744	5.332163	0.08270095522025836
899	5.996359	9.147299	0.003996760198977704
900	4.5414624	9.734002	-0.048419941445271376
901	7.121427	3.6150148	-0.12639270288864995
902	4.149254	2.9352946	0.06647523250116238
903	3.9039047	2.5387988	-0.040587844537627295
904	5.9205403	9.975762	0.08270095522025836
905	6.3497443	1.298887	0.06647523250116238
906	2.065263	3.9804163	0.05326282104851439
907	5.4491863	5.817524	-0.012307883497213925
908	4.103184	4.5467777	-0.05924039253434976
909	0.91578263	6.2993927	0.07623057896061594
910	8.34156	1.3849907	-0.07623168492318999
911	7.055782	10.491982	-0.07823447665915467
912	9.360767	1.2935101	-0.07623168492318999
913	3.852438	8.888095	0.003996760198977704
914	1.9598485	2.4642825	-0.014099537344393759
915	-0.43768373	5.1974444	0.12268253776336766
916	5.227178	0.03727711	-0.02676171083317284
917	0.77054095	6.5406437	0.06389694936982135
918	3.2329023	4.434004	-0.040587844537627295
919	0.8697706	6.63033	0.12268253776336766
920	8.569492	3.9475205	-0.12639270288864995
921	7.3786283	4.7125416	-0.020305764214194656
922	-0.54567933	5.43503	0.07623057896061594
923	3.9887872	5.3820887	0.003996760198977704
924	1.9766706	8.746114	0.16085738508650888
925	0.87981516	6.5742455	0.13960322254279742
926	5.054435	9.863284	-0.07823447665915467
927	5.7760205	1.0752594	-0.02676171083317284
928	8.658671	5.496501	-0.020305764214194656
929	2.3358312	6.349779	0.13960322254279742
930	4.167084	8.943623	0.028480349384551778
931	1.1000116	4.721446	0.06389694936982135
932	3.0652838	1.3272768	0.06389694936982135
933	5.2993517	-0.42118955	-0.04929643068950112
934	3.894071	3.712655	-0.048419941445271376
935	0.6791136	7.1959405	0.16085738508650888
936	7.4089355	1.3280026	-0.1036827375806814
937	3.5874343	7.1594973	0.10325958915127006
938	5.836498	5.808262	0.003996760198977704
939	4.4126124	8.528799	0.16085738508650888
940	6.704881	8.029345	-0.05284624966244874
941	6.5978	2.9645183	-0.12639270288864995
942	4.8884006	4.223286	-0.012307883497213925
943	7.090867	6.4591937	-0.020305764214194656
944	5.7168355	5.098595	-0.03683309766889094
945	3.1706629	7.5274177	0.10325958915127006
946	1.5177983	-0.17594112	-0.12535219730010344
947	5.109361	7.172022	0.038579093382554726
948	0.07375706	9.221818	0.04514846661952159
949	-0.31367627	4.7442813	0.05326282104851439
950	6.562284	2.242835	-0.1036827375806814
951	3.3999596	5.702422	0.10325958915127006
952	3.214267	8.262174	0.16085738508650888
953	2.29574	5.9468017	0.12268253776336766
954	4.699542	2.864053	0.06647523250116238
955	4.4048166	2.9681857	-0.014099537344393759
956	4.731143	2.807738	0.06389694936982135
957	5.7902184	6.4036665	0.038579093382554726
958	5.628832	9.447645	-0.07823447665915467
959	5.8645453	1.7695285	-0.1036827375806814
960	4.801064	2.3862755	-0.02676171083317284
961	0.8884161	8.444714	0.16085738508650888
962	3.7732909	8.3835	-0.05924039253434976
963	7.274513	1.9662596	-0.07623168492318999
964	2.3165343	4.5071993	0.003996760198977704
965	5.432798	3.3529603	-0.02676171083317284
966	6.2073	4.111429	-0.05924039253434976
967	1.3243374	8.650299	0.04514846661952159
968	2.35255	5.140535	0.12268253776336766
969	1.2327241	7.5499477	0.16085738508650888
970	4.659161	1.8010335	0.05326282104851439
971	-1.2523868	7.352952	0.04514846661952159
972	7.0301023	7.8269234	-0.05284624966244874
973	10.2493305	5.1869807	-0.07899314229756202
974	8.37098	2.5799575	-0.12639270288864995
975	6.7461376	5.3534217	-0.12639270288864995
976	5.6975107	2.4994771	0.003996760198977704
977	2.560251	7.746463	-0.05924039253434976
978	8.68016	0.6793816	-0.07623168492318999
979	3.7376406	4.9042625	0.003996760198977704
980	6.8109026	5.565661	0.08270095522025836
981	5.9868565	4.114579	0.06647523250116238
982	5.172483	7.1839247	0.038579093382554726
983	10.408534	4.1977043	-0.05543482800129418
984	5.0601683	6.31645	-0.012307883497213925
985	5.073175	0.36673057	-0.02676171083317284
986	0.9590539	4.6663632	0.13960322254279742
987	-0.07563019	9.886473	0.0010736510034063194
988	6.1776943	6.0263066	-0.020305764214194656
989	2.4733887	10.284666	0.028480349384551778
990	2.7763414	5.026706	0.06647523250116238
991	4.9216433	5.290761	-0.03683309766889094
992	4.4402533	6.6483545	0.038579093382554726
993	9.955377	2.1566296	-0.07623168492318999
994	2.4952724	3.448058	0.06389694936982135
995	3.4198432	9.316693	0.16085738508650888
996	1.3369755	5.8920355	0.07623057896061594
997	7.260134	12.220614	-0.07823447665915467
998	6.99286	6.1412725	-0.05924039253434976
999	2.4816763	0.37418616	-0.02676171083317284
1000	3.6529918	9.088369	0.12268253776336766
1001	-0.03349872	9.698201	0.0010736510034063194
1002	3.519035	8.659827	0.16085738508650888
1003	3.1592023	11.546592	0.028480349384551778
1004	5.1155314	8.021841	-0.05924039253434976
1005	3.8885553	3.3818767	0.06647523250116238
1006	6.8323874	8.288151	-0.05284624966244874
1007	0.7267459	6.731127	0.07623057896061594
1008	6.0291357	8.032973	-0.05284624966244874
1009	9.504479	5.5089545	-0.04460998828703885
1010	9.274139	9.797677	-0.07823447665915467
1011	5.234105	5.159844	-0.05924039253434976
1012	7.024324	0.984704	-0.04929643068950112
1013	8.784301	3.2595031	-0.07623168492318999
1014	6.5862093	4.568775	-0.03683309766889094
1015	6.454885	3.2077467	0.003996760198977704
1016	3.167587	5.1636324	-0.048419941445271376
1017	8.277016	9.141055	-0.04738421652106387
1018	6.3871026	-0.87574863	-0.1036827375806814
1019	3.4875042	4.0621033	0.06647523250116238
1020	3.4615145	4.78397	0.13960322254279742
1021	8.303357	8.315931	-0.03683309766889094
1022	0.76082176	5.527636	0.12268253776336766
1023	2.410152	4.1983414	0.05326282104851439
1024	5.9057426	6.583987	-0.03683309766889094
1025	2.6789625	8.932058	0.12268253776336766
1026	5.8435454	-0.33354184	-0.04929643068950112
1027	6.9171476	6.6480565	0.038579093382554726
1028	6.1531496	6.490425	-0.05924039253434976
1029	3.7001524	4.6680593	-0.040587844537627295
1030	3.930099	6.7485347	0.10325958915127006
1031	6.54325	3.8114674	0.06647523250116238
1032	0.36715397	2.351199	0.05326282104851439
1033	10.035482	7.618513	-0.04738421652106387
1034	5.3490148	7.26692	0.038579093382554726
1035	3.5931945	3.6232643	0.06647523250116238
1036	7.197345	1.9392189	-0.07623168492318999
1037	1.4404793	6.034224	0.05326282104851439
1038	6.994373	1.9745375	-0.12639270288864995
1039	2.2752473	4.6843343	0.06389694936982135
1040	3.2106621	8.509024	0.16085738508650888
1041	8.177484	5.177079	-0.020305764214194656
1042	5.0307016	4.2739534	-0.012307883497213925
1043	7.184898	8.5080805	-0.05284624966244874
1044	3.0357237	0.88348055	-0.02676171083317284
1045	3.4866118	6.4957695	0.10325958915127006
1046	6.064166	8.19061	-0.05284624966244874
1047	4.419784	6.3296022	-0.05924039253434976
1048	4.7648845	3.2276452	0.06389694936982135
1049	5.906176	8.638864	-0.05284624966244874
1050	4.439275	-0.015878689	-0.014099537344393759
1051	6.238002	5.9944158	-0.03683309766889094
1052	2.5170784	4.268927	0.003996760198977704
1053	8.575214	4.0685105	-0.07623168492318999
1054	4.157168	4.0419593	0.06647523250116238
1055	3.0877836	8.973498	0.16085738508650888
1056	-0.15163969	6.0102286	0.07623057896061594
1057	10.029334	0.124942556	-0.07623168492318999
1058	6.0571036	6.924331	0.003996760198977704
1059	9.827366	-0.097442105	-0.07623168492318999
1060	4.456371	9.003045	0.028480349384551778
1061	3.3684142	6.711677	0.16085738508650888
1062	8.058107	3.9476883	-0.07623168492318999
1063	-0.055394173	6.8197837	0.16085738508650888
1064	9.136251	10.547287	-0.04738421652106387
1065	4.830584	8.953879	0.028480349384551778
1066	6.3823676	3.7900343	-0.12639270288864995
1067	2.807795	5.4947767	0.13960322254279742
1068	4.7583447	5.63963	0.06389694936982135
1069	5.644698	2.6402726	-0.05924039253434976
1070	-2.2633948	4.2119613	0.07623057896061594
1071	5.6246023	3.6566777	0.06389694936982135
1072	0.9456821	4.748999	0.05326282104851439
1073	0.66074914	5.5494523	0.07623057896061594
1074	-1.8977832	4.379351	0.07623057896061594
1075	8.939116	0.9652196	-0.07623168492318999
1076	3.4852195	4.5259824	0.06389694936982135
1077	4.6907454	1.0489339	-0.040587844537627295
1078	0.51755893	6.9136744	0.05326282104851439
1079	5.4800797	0.09576199	-0.02676171083317284
1080	2.8887556	4.175272	0.06389694936982135
1081	1.1610686	7.054089	0.04514846661952159
1082	0.9526199	3.7909868	0.05326282104851439
1083	0.75079393	3.4504545	0.06389694936982135
1084	5.4868445	4.295546	-0.05924039253434976
1085	8.207816	2.568347	-0.04460998828703885
1086	9.93376	8.189555	-0.04738421652106387
1087	2.0820305	5.073743	0.003996760198977704
1088	7.6840544	5.385767	-0.05924039253434976
1089	7.994201	2.9450648	-0.05543482800129418
1090	9.028221	4.9250393	-0.03683309766889094
1091	9.069734	1.9817361	-0.07623168492318999
1092	5.400845	9.689831	0.028480349384551778
1093	7.215943	7.875518	-0.05284624966244874
1094	8.328751	7.482243	-0.12639270288864995
1095	7.1977816	6.9291935	-0.05924039253434976
1096	-0.59712064	6.2233996	0.07623057896061594
1097	5.856167	4.591115	-0.12639270288864995
1098	3.4728706	5.8266644	0.13960322254279742
1099	2.538102	3.1957192	0.06647523250116238
1100	4.1373844	9.1012745	0.08270095522025836
1101	-0.5841191	8.356481	0.04514846661952159
1102	5.103818	-0.22283795	-0.1036827375806814
1103	7.543804	1.7843038	-0.07623168492318999
1104	5.7124143	8.637278	-0.05284624966244874
1105	4.8447742	4.3583937	-0.03683309766889094
1106	7.8294816	-0.63626635	-0.1036827375806814
1107	3.0088308	-1.5724573	-0.12535219730010344
1108	2.2492313	3.0209675	0.06647523250116238
1109	9.890866	2.3782964	-0.07623168492318999
1110	8.510145	7.9930143	0.08270095522025836
1111	2.7879283	4.2138176	-0.012307883497213925
1112	0.33347887	4.218874	0.05326282104851439
1113	0.4505895	6.6426663	0.04514846661952159
1114	4.4740386	7.542548	0.13960322254279742
1115	-0.95699346	3.2024033	0.05326282104851439
1116	-0.31309626	8.193131	0.0010736510034063194
1117	3.8940358	5.3092785	0.10325958915127006
1118	7.2230196	8.068596	0.08270095522025836
1119	2.8125787	3.4568686	0.06389694936982135
1120	1.7250342	7.556513	0.16085738508650888
1121	11.042098	7.95227	-0.04738421652106387
1122	8.63206	0.74204636	-0.07623168492318999
1123	5.3666997	7.7257466	-0.05284624966244874
1124	2.9686348	6.662031	0.16085738508650888
1125	0.32583183	2.5722299	0.05326282104851439
1126	5.2494793	6.487336	-0.012307883497213925
1127	0.22480609	5.361614	0.07623057896061594
1128	2.2923837	10.063915	0.003996760198977704
1129	1.2240119	2.5761511	0.05326282104851439
1130	1.325303	6.3649945	0.04514846661952159
1131	8.951922	2.5454304	-0.07623168492318999
1132	5.607182	6.0850177	0.003996760198977704
1133	5.7689257	4.014204	-0.06546567917465243
1134	5.4336314	5.171533	-0.03683309766889094
1135	3.1253452	11.529827	0.028480349384551778
1136	5.341127	7.9474435	0.003996760198977704
1137	-1.5663536	8.196154	0.0010736510034063194
1138	8.194291	5.695736	-0.12639270288864995
1139	1.0145576	4.947869	0.07623057896061594
1140	4.047173	-1.0599303	-0.12535219730010344
1141	2.6805186	8.389419	0.16085738508650888
1142	3.342662	7.208358	0.12268253776336766
1143	4.6852264	3.550703	-0.05924039253434976
1144	-0.47948843	0.82800025	-0.06546567917465243
1145	7.189867	7.598948	0.08270095522025836
1146	9.061321	5.468646	-0.12639270288864995
1147	7.5682206	5.7923183	-0.05924039253434976
1148	9.586584	3.8766513	-0.07623168492318999
1149	8.784666	7.3446307	0.08270095522025836
1150	5.088073	8.871343	0.038579093382554726
1151	7.7013054	8.142125	0.08270095522025836
1152	4.652616	7.6085124	0.038579093382554726
1153	1.4454364	3.9400604	0.06389694936982135
1154	5.407378	-0.28707427	-0.1036827375806814
1155	2.0213544	4.740541	0.13960322254279742
1156	9.559036	3.6980314	-0.05543482800129418
1157	1.6661569	1.6689227	0.06389694936982135
1158	2.074455	6.685002	0.12268253776336766
1159	1.3738122	6.6342273	0.13960322254279742
1160	2.208338	7.971088	0.10325958915127006
1161	4.609934	1.3298366	-0.014099537344393759
1162	1.0153555	6.0337987	0.04514846661952159
1163	7.5530457	9.96393	-0.07823447665915467
1164	2.5580792	9.533064	0.028480349384551778
1165	1.120182	10.188307	0.028480349384551778
1166	1.4792858	5.288678	0.07623057896061594
1167	10.406656	0.66357255	-0.07623168492318999
1168	7.0299277	7.486531	0.08270095522025836
1169	5.6027985	5.10911	-0.03683309766889094
1170	3.7336948	4.365902	0.13960322254279742
1171	11.03663	7.9780855	-0.04738421652106387
1172	0.2825624	1.9680027	-0.06546567917465243
1173	8.310986	4.8708034	-0.04460998828703885
1174	6.4539027	8.918684	-0.05284624966244874
1175	-0.7107235	4.775878	0.07623057896061594
1176	0.35418916	8.629023	0.04514846661952159
1177	5.554639	4.1678467	-0.048419941445271376
1178	5.3057475	3.3933516	0.003996760198977704
1179	2.806072	3.7080827	0.06647523250116238
1180	6.6428056	1.5088804	-0.1036827375806814
1181	8.749598	3.2701716	-0.12639270288864995
1182	6.403477	6.4256864	0.038579093382554726
1183	4.4534698	6.1396966	-0.012307883497213925
1184	5.114886	0.58777964	-0.04929643068950112
1185	7.9014597	2.4194262	-0.12639270288864995
1186	7.9323926	0.29079846	-0.07623168492318999
1187	7.7343216	4.0372853	-0.12639270288864995
1188	3.4120703	1.7137672	-0.048419941445271376
1189	2.5206726	5.2650585	0.13960322254279742
1190	1.0997833	5.2840204	0.13960322254279742
1191	1.5020924	6.9515977	0.13960322254279742
1192	5.316265	8.609017	0.038579093382554726
1193	2.9511771	4.22256	-0.06546567917465243
1194	6.897678	9.220927	-0.05284624966244874
1195	3.7619681	5.29074	0.10325958915127006
1196	9.1505165	11.486584	-0.07823447665915467
1197	6.413011	1.5238559	-0.02676171083317284
1198	6.3111095	2.0442889	-0.1036827375806814
1199	4.809211	5.445764	0.10325958915127006
1200	3.916139	11.416224	0.028480349384551778
1201	3.5973222	8.070051	0.13960322254279742
1202	4.680385	0.885583	-0.040587844537627295
1203	2.4315155	-1.3921818	-0.12535219730010344
1204	6.742507	4.066756	-0.12639270288864995
1205	3.4848244	2.6465259	-0.014099537344393759
1206	3.539625	4.0594387	0.13960322254279742
1207	0.8168028	3.0113695	0.05326282104851439
1208	7.441674	-0.9889236	-0.1036827375806814
1209	1.2118124	3.1553392	0.06389694936982135
1210	5.7812643	4.8911843	-0.03683309766889094
1211	7.607078	2.876375	-0.12639270288864995
1212	3.8005664	10.375292	0.028480349384551778
1213	9.49036	5.2615266	-0.04460998828703885
1214	0.96291614	9.615528	0.16085738508650888
1215	5.2491407	4.9781833	0.10325958915127006
1216	7.5359206	9.3449745	-0.07823447665915467
1217	7.4877505	6.6717954	-0.12639270288864995
1218	2.0728247	3.2129612	0.06389694936982135
1219	2.096401	9.587725	0.028480349384551778
1220	5.9677887	4.546951	-0.12639270288864995
1221	4.7644434	6.550209	0.003996760198977704
1222	1.0864415	1.6982247	0.05326282104851439
1223	3.5959375	9.492258	0.12268253776336766
1224	7.420106	3.0293486	-0.07623168492318999
1225	3.8502514	3.1415713	0.06647523250116238
1226	5.0760093	4.503851	0.13960322254279742
1227	4.612642	7.258733	0.003996760198977704
1228	7.223378	10.990839	-0.07823447665915467
1229	7.107553	5.0218196	-0.03683309766889094
1230	0.38321432	9.256515	0.028480349384551778
1231	6.2616634	11.404467	0.08270095522025836
1232	5.5793395	1.2566282	-0.014099537344393759
1233	-0.58617926	9.993362	0.0010736510034063194
1234	6.965102	6.2936435	-0.12639270288864995
1235	-1.6570182	2.6068227	0.05326282104851439
1236	2.2170794	8.130012	0.003996760198977704
1237	2.3783152	2.5705183	0.06389694936982135
1238	1.6001679	8.592888	0.16085738508650888
1239	5.2306557	6.3609986	0.08270095522025836
1240	7.4851933	2.9098468	-0.12639270288864995
1241	5.9167666	8.857026	-0.05284624966244874
1242	4.8790526	1.9370406	-0.040587844537627295
1243	8.747758	1.638231	-0.07623168492318999
1244	9.328891	7.5359206	-0.04738421652106387
1245	7.2521963	4.1819487	-0.12639270288864995
1246	1.6326127	9.525112	0.04514846661952159
1247	8.461989	0.21030077	-0.1036827375806814
1248	7.516162	3.6686516	-0.04460998828703885
1249	8.826867	3.6778643	-0.12639270288864995
1250	8.060176	6.699178	-0.020305764214194656
1251	7.919714	4.6825986	-0.020305764214194656
1252	2.1967278	0.5831713	-0.12535219730010344
1253	3.3105001	5.595479	0.13960322254279742
1254	3.0657828	4.71402	0.06389694936982135
1255	0.9914654	7.9706216	0.16085738508650888
1256	4.1820364	4.265258	0.13960322254279742
1257	5.4282656	6.5048223	-0.020305764214194656
1258	0.23114246	5.764794	0.07623057896061594
1259	6.0329313	5.995315	-0.020305764214194656
1260	9.302808	4.261893	-0.12639270288864995
1261	2.8372467	4.745039	0.06647523250116238
1262	8.756535	9.056061	-0.04738421652106387
1263	-0.32235947	7.147478	0.16085738508650888
1264	5.4487386	-0.054607943	-0.02676171083317284
1265	5.344585	0.63914686	-0.1036827375806814
1266	0.749148	5.701045	0.07623057896061594
1267	7.150042	8.424622	-0.05284624966244874
1268	-0.9522462	4.8680162	0.05326282104851439
1269	4.2882414	6.845278	0.038579093382554726
1270	4.8612733	4.986389	0.13960322254279742
1271	5.4493284	2.2431827	0.06647523250116238
1272	4.1911316	0.07575378	-0.1036827375806814
1273	1.5036691	7.7974	0.16085738508650888
1274	3.4074292	4.399689	0.13960322254279742
1275	5.2460256	8.611356	0.08270095522025836
1276	8.2895155	10.681317	-0.07823447665915467
1277	2.919179	4.184554	0.13960322254279742
1278	0.095578864	10.009648	0.04514846661952159
1279	1.4340664	8.657948	0.16085738508650888
1280	6.294207	2.4647274	0.003996760198977704
1281	5.843896	4.9311996	0.003996760198977704
1282	-0.04275146	8.331931	0.04514846661952159
1283	5.5819674	4.3857903	0.08270095522025836
1284	3.08347	3.1244085	-0.06546567917465243
1285	8.539477	4.1327233	-0.07623168492318999
1286	-1.207444	4.4356933	0.05326282104851439
1287	6.714508	2.9522297	-0.07623168492318999
1288	4.9478827	3.3141625	-0.012307883497213925
1289	6.0813637	5.761546	-0.03683309766889094
1290	9.711767	4.414427	-0.12639270288864995
1291	-0.52487737	6.615958	0.07623057896061594
1292	8.182826	9.982321	-0.04738421652106387
1293	0.79121804	5.920459	0.12268253776336766
1294	7.294123	-0.009335762	-0.1036827375806814
1295	5.0004864	7.2782845	-0.05284624966244874
1296	-1.4434234	5.8260875	0.07623057896061594
1297	-2.0447876	4.5989866	0.07623057896061594
1298	3.2875507	11.270995	0.028480349384551778
1299	8.129545	2.5099716	-0.07623168492318999
1300	1.7598717	7.843134	0.04514846661952159
1301	3.9604735	0.7356644	-0.040587844537627295
1302	2.4605148	3.6097286	0.06389694936982135
1303	3.6081111	6.397065	0.10325958915127006
1304	4.2537303	1.9584434	0.06389694936982135
1305	6.0790353	7.0829997	-0.05284624966244874
1306	8.964761	4.583055	-0.12639270288864995
1307	8.755895	5.195587	-0.12639270288864995
1308	3.5326207	3.0151992	0.06389694936982135
1309	8.8016405	8.560369	-0.04738421652106387
1310	9.369533	4.9420385	-0.03683309766889094
1311	10.292558	5.108995	-0.05543482800129418
1312	9.416758	4.300174	-0.07899314229756202
1313	6.7570286	6.232911	0.003996760198977704
1314	2.8811002	7.8870707	0.12268253776336766
1315	0.20967577	5.3400817	0.07623057896061594
1316	1.1896482	3.589166	0.05326282104851439
1317	5.3881745	9.533248	0.028480349384551778
1318	4.8080463	4.101622	-0.012307883497213925
1319	9.482299	5.172425	-0.05543482800129418
1320	6.713663	2.6617396	0.003996760198977704
1321	-0.9969322	5.5525107	0.05326282104851439
1322	6.22029	0.30021694	-0.1036827375806814
1323	2.8525229	4.4257364	0.06389694936982135
1324	2.087802	6.4239297	0.12268253776336766
1325	10.912858	5.6014256	-0.05543482800129418
1326	5.7091856	7.276694	-0.03683309766889094
1327	9.164751	0.26067856	-0.07623168492318999
1328	8.284656	4.7139745	-0.12639270288864995
1329	5.3651	7.1878657	0.003996760198977704
1330	8.616678	2.6288824	-0.07623168492318999
1331	8.216441	6.341195	0.08270095522025836
1332	9.358601	6.3809633	-0.12639270288864995
1333	7.284	2.5322838	-0.07623168492318999
1334	10.864261	7.8257117	-0.04738421652106387
1335	7.4955025	2.0014641	-0.1036827375806814
1336	4.0861874	2.7394488	-0.040587844537627295
1337	1.1561106	10.361868	0.028480349384551778
1338	8.847961	8.23509	0.08270095522025836
1339	-1.1543257	2.637547	0.05326282104851439
1340	9.260501	6.7243233	-0.04738421652106387
1341	3.1757753	5.067916	0.13960322254279742
1342	6.113495	5.7598896	-0.03683309766889094
1343	6.1708765	0.8660864	-0.02676171083317284
1344	5.8033566	6.012796	-0.05284624966244874
1345	8.231381	3.133797	-0.04460998828703885
1346	7.20307	9.5784	-0.07823447665915467
1347	-1.4853172	7.875412	0.0010736510034063194
1348	2.4507937	9.75006	0.028480349384551778
1349	8.691013	3.5783942	-0.12639270288864995
1350	8.472965	4.152493	-0.12639270288864995
1351	6.9673796	8.807425	-0.07823447665915467
1352	9.362325	4.630588	-0.05543482800129418
1353	-0.9764929	2.7536314	0.07623057896061594
1354	6.490621	3.1396492	-0.12639270288864995
1355	4.5918226	7.1655045	0.038579093382554726
1356	1.7436199	3.172082	0.06389694936982135
1357	5.2729745	2.2778592	0.06389694936982135
1358	6.139484	10.173176	-0.07823447665915467
1359	0.59101784	9.010399	0.0010736510034063194
1360	-0.7613126	6.771565	0.05326282104851439
1361	1.661118	4.126515	0.06389694936982135
1362	6.422385	6.150402	-0.020305764214194656
1363	4.402996	2.0636494	-0.040587844537627295
1364	1.7708688	3.8613281	0.06389694936982135
1365	3.5277383	4.561349	-0.012307883497213925
1366	-1.3971249	6.4878187	0.07623057896061594
1367	2.6520932	8.70593	0.16085738508650888
1368	7.590486	6.254453	-0.05924039253434976
1369	2.3453696	9.868054	0.028480349384551778
1370	4.3462615	2.9210153	-0.05924039253434976
1371	7.436643	6.7367663	-0.03683309766889094
1372	3.013645	8.235788	0.10325958915127006
1373	1.2025063	8.153967	0.04514846661952159
1374	0.8946387	5.049926	0.05326282104851439
1375	7.3579755	4.128258	0.06647523250116238
1376	4.124479	-0.8314785	-0.12535219730010344
1377	7.1874356	5.774359	-0.020305764214194656
1378	3.9851542	3.0773373	0.06647523250116238
1379	-0.70515347	4.654652	0.05326282104851439
1380	8.767584	7.0259824	-0.03683309766889094
1381	2.8198645	8.820375	0.12268253776336766
1382	2.6983893	1.9658703	-0.014099537344393759
1383	7.561005	9.253966	-0.07823447665915467
1384	3.536372	4.2690635	0.003996760198977704
1385	5.0231256	6.1919413	-0.03683309766889094
1386	5.007701	4.019387	-0.048419941445271376
1387	1.8812733	9.793592	0.028480349384551778
1388	2.6622968	4.5484586	-0.014099537344393759
1389	8.190677	6.8643694	0.08270095522025836
1390	6.0755982	2.3008435	-0.040587844537627295
1391	9.420942	8.565534	0.08270095522025836
1392	3.7936332	6.9437895	0.06389694936982135
1393	2.9692678	10.327142	0.028480349384551778
1394	-0.47086906	7.950863	0.0010736510034063194
1395	5.8149514	4.926755	-0.03683309766889094
1396	10.427195	0.6864172	-0.07623168492318999
1397	1.0170872	7.614326	0.04514846661952159
1398	6.446926	8.490617	-0.05284624966244874
1399	4.735177	4.7038097	-0.05924039253434976
1400	1.2853415	5.4898925	0.12268253776336766
1401	8.860872	9.554919	-0.04738421652106387
1402	1.4760376	10.527388	0.028480349384551778
1403	1.417416	9.474769	0.028480349384551778
1404	-0.099385455	9.156981	0.0010736510034063194
1405	1.538071	1.970832	-0.06546567917465243
1406	6.9719853	8.765002	0.038579093382554726
1407	5.6992664	3.897575	0.003996760198977704
1408	9.6641655	3.7637715	-0.07623168492318999
1409	3.0801485	4.7097154	0.13960322254279742
1410	2.1124997	0.03214046	-0.12535219730010344
1411	-1.5887622	3.0215333	0.05326282104851439
1412	9.9759	1.9678259	-0.07623168492318999
1413	6.266498	9.455205	-0.07823447665915467
1414	2.4974897	1.686869	0.06389694936982135
1415	7.9331875	4.816968	-0.12639270288864995
1416	5.5382423	4.34289	0.13960322254279742
1417	0.5205355	7.1949363	0.0010736510034063194
1418	0.6037942	4.6006823	0.05326282104851439
1419	5.771278	-1.0687652	-0.02676171083317284
1420	5.5965066	-0.9673796	-0.04929643068950112
1421	4.301603	7.487077	-0.048419941445271376
1422	2.9524782	3.7872517	-0.048419941445271376
1423	6.2575064	3.2315943	0.06647523250116238
1424	6.641889	8.713626	-0.05284624966244874
1425	8.926083	3.6576655	-0.05543482800129418
1426	4.393303	8.963857	-0.048419941445271376
1427	2.8430932	4.949992	0.06647523250116238
1428	7.204649	6.420377	-0.020305764214194656
1429	3.401643	10.854027	0.028480349384551778
1430	5.896381	1.827885	0.06647523250116238
1431	4.8079185	2.0944242	-0.040587844537627295
1432	8.216923	8.224544	-0.03683309766889094
1433	-1.5352572	6.8719673	0.0010736510034063194
1434	5.2335277	7.564395	0.003996760198977704
1435	7.2667685	10.182733	-0.07823447665915467
1436	3.6250994	8.972966	0.16085738508650888
1437	10.116749	4.9219985	-0.05543482800129418
1438	2.6207688	0.18208471	-0.12535219730010344
1439	6.8473344	1.0520658	-0.07623168492318999
1440	7.9454927	12.269113	-0.07823447665915467
1441	2.5189123	2.9309654	0.06389694936982135
1442	5.8029804	6.5334682	-0.012307883497213925
1443	9.009255	1.5696851	-0.04460998828703885
1444	5.539244	3.2853189	0.003996760198977704
1445	4.8173804	11.268345	0.028480349384551778
1446	7.5693307	1.8656911	0.06647523250116238
1447	1.7727253	8.58016	0.04514846661952159
1448	3.4870775	4.5926876	-0.06546567917465243
1449	8.4398775	7.132502	-0.03683309766889094
1450	2.2948763	7.8905854	0.12268253776336766
1451	-2.5079246	3.1011677	0.07623057896061594
1452	8.081371	5.489341	-0.020305764214194656
1453	1.8625078	5.7071877	0.003996760198977704
1454	6.869984	11.220882	-0.07823447665915467
1455	5.9064207	9.099064	-0.07823447665915467
1456	7.131342	7.734814	-0.05284624966244874
1457	4.018361	-0.3965604	-0.12535219730010344
1458	4.025696	2.055796	0.06647523250116238
1459	-0.70362806	3.324416	0.05326282104851439
1460	-1.1994365	5.88717	0.07623057896061594
1461	6.684607	5.8313284	-0.05543482800129418
1462	8.551153	9.306374	-0.07823447665915467
1463	2.4866776	8.749296	0.12268253776336766
1464	4.0404243	6.2704844	0.13960322254279742
1465	1.7709838	10.662107	0.028480349384551778
1466	2.6491218	4.4630795	-0.05924039253434976
1467	10.308683	3.0457704	-0.07899314229756202
1468	4.223561	8.019979	0.003996760198977704
1469	2.249032	9.891278	0.028480349384551778
1470	4.0529127	5.827424	-0.012307883497213925
1471	6.440057	2.7290723	0.06647523250116238
1472	7.818062	5.9306793	-0.12639270288864995
1473	4.277815	-0.46045586	-0.1036827375806814
1474	3.8936503	4.1960564	-0.048419941445271376
1475	5.2511334	5.207311	-0.012307883497213925
1476	-0.7174799	7.0889173	0.04514846661952159
1477	0.15241703	8.51875	0.04514846661952159
1478	2.0059156	5.7751675	0.16085738508650888
1479	2.8056016	7.904725	0.16085738508650888
1480	2.4344404	7.5818586	0.16085738508650888
1481	9.889101	2.506133	-0.07623168492318999
1482	6.666945	7.2581687	-0.05284624966244874
1483	-0.8140638	3.9045968	0.05326282104851439
1484	2.8548715	1.7688767	-0.014099537344393759
1485	8.342923	11.839257	-0.07823447665915467
1486	-0.48095623	6.0666547	0.07623057896061594
1487	3.5184746	7.8979053	0.13960322254279742
1488	5.8636603	5.44436	-0.012307883497213925
1489	0.46104148	5.5892744	0.05326282104851439
1490	-1.3140117	4.4601045	0.05326282104851439
1491	7.7474256	4.5313516	-0.12639270288864995
1492	3.2015717	0.97646755	-0.12535219730010344
1493	4.178558	8.6647835	0.12268253776336766
1494	7.1148777	6.517903	-0.05284624966244874
1495	2.640797	5.229982	0.13960322254279742
1496	5.1141768	0.29559878	-0.1036827375806814
1497	6.8709855	7.098663	-0.05284624966244874
1498	9.344363	4.2842474	-0.05543482800129418
1499	2.3339696	0.28904974	-0.12535219730010344
1500	3.254339	5.757467	0.10325958915127006
1501	5.1530876	2.176836	-0.040587844537627295
1502	3.86868	4.369079	-0.040587844537627295
1503	4.439777	1.1954372	-0.014099537344393759
1504	7.625215	0.71436703	-0.1036827375806814
1505	4.4843473	6.1174912	0.038579093382554726
1506	9.414178	4.7409124	-0.12639270288864995
1507	7.4556556	5.112677	-0.12639270288864995
1508	-0.077225514	6.7685013	0.04514846661952159
1509	3.1926305	10.144669	0.028480349384551778
1510	6.445055	1.0644892	-0.014099537344393759
1511	3.561856	5.5531383	0.13960322254279742
1512	7.4235954	6.376851	-0.020305764214194656
1513	-1.5597752	5.473924	0.07623057896061594
1514	3.0932863	7.0401897	0.038579093382554726
1515	4.8709803	9.871521	0.028480349384551778
1516	9.278917	7.930085	-0.04738421652106387
1517	8.78513	2.4950945	-0.07623168492318999
1518	1.5441592	8.762656	0.16085738508650888
1519	5.827646	0.836845	-0.1036827375806814
1520	3.0903108	5.6720014	0.13960322254279742
1521	3.0320938	-0.48762393	-0.02676171083317284
1522	4.5830503	1.7150803	-0.02676171083317284
1523	7.5922074	8.587074	-0.05284624966244874
1524	4.9520016	10.079596	0.028480349384551778
1525	8.463462	2.577737	-0.07623168492318999
1526	7.9121304	1.2035124	-0.07623168492318999
1527	7.66163	9.331042	-0.04738421652106387
1528	1.5592055	5.1106205	0.12268253776336766
1529	1.2832308	3.1560423	0.07623057896061594
1530	4.991251	9.550471	0.08270095522025836
1531	0.5808981	9.308357	0.0010736510034063194
1532	1.0615649	7.045517	0.06389694936982135
1533	-0.6689094	8.271955	0.0010736510034063194
1534	9.857517	-0.23318024	-0.07623168492318999
1535	9.7121525	1.2926551	-0.07623168492318999
1536	6.723719	4.8409986	-0.05924039253434976
1537	4.8479934	8.144172	0.038579093382554726
1538	8.88503	5.0886073	-0.04460998828703885
1539	7.7444143	9.335389	-0.07823447665915467
1540	0.5957687	6.1381087	0.06389694936982135
1541	0.008621745	5.064774	0.07623057896061594
1542	4.8242807	6.2284427	0.13960322254279742
1543	8.168828	3.4003818	-0.07623168492318999
1544	6.3698573	5.20526	-0.020305764214194656
1545	2.6676967	6.595608	-0.06546567917465243
1546	1.6826715	5.8189793	0.12268253776336766
1547	4.503246	8.951298	0.003996760198977704
1548	7.22583	0.24628437	-0.1036827375806814
1549	2.8722231	11.0941105	0.028480349384551778
1550	-0.38072088	5.299743	0.05326282104851439
1551	0.7653151	1.4901313	-0.06546567917465243
1552	7.071059	7.5110693	-0.05284624966244874
1553	2.094672	7.591352	0.16085738508650888
1554	-0.3975416	3.6302357	0.05326282104851439
1555	6.298683	6.0785036	-0.012307883497213925
1556	4.898076	1.2495357	-0.040587844537627295
1557	5.263309	3.9158654	-0.02676171083317284
1558	2.54893	1.7600645	-0.014099537344393759
1559	-0.58428574	8.361452	0.0010736510034063194
1560	3.2459786	8.04713	0.10325958915127006
1561	7.957745	5.639938	-0.04460998828703885
1562	1.6938401	3.360937	0.06389694936982135
1563	7.458747	-1.1741161	-0.1036827375806814
1564	0.39151597	3.707134	0.06647523250116238
1565	7.485733	3.4598336	-0.07623168492318999
1566	4.8338795	6.6585197	0.038579093382554726
1567	9.859565	5.8889832	-0.04738421652106387
1568	5.19488	2.2590303	-0.06546567917465243
1569	5.733218	4.863768	0.13960322254279742
1570	8.249133	11.717117	-0.07823447665915467
1571	6.7735033	4.164806	-0.05543482800129418
1572	0.97949886	7.460048	0.16085738508650888
1573	10.470934	9.635031	-0.04738421652106387
1574	6.1251626	6.4667473	-0.05924039253434976
1575	4.9547024	1.3537571	-0.02676171083317284
1576	9.360301	8.398794	0.08270095522025836
1577	9.472938	5.0614805	-0.03683309766889094
1578	1.6831461	10.652918	0.028480349384551778
1579	4.3485613	9.420179	0.028480349384551778
1580	7.732769	5.3124285	-0.12639270288864995
1581	9.067073	9.042011	-0.04738421652106387
1582	4.982354	0.08401502	-0.02676171083317284
1583	7.3122377	8.369423	0.08270095522025836
1584	2.7722263	4.7694974	0.06389694936982135
1585	3.8894033	2.0885923	-0.040587844537627295
1586	2.706333	2.9666476	0.06647523250116238
1587	4.048474	9.23921	0.12268253776336766
1588	6.646788	6.1630077	-0.020305764214194656
1589	5.3089247	7.4219394	-0.03683309766889094
1590	5.951605	3.3123105	0.003996760198977704
1591	4.194121	3.04461	-0.040587844537627295
1592	9.917208	3.7530513	-0.07623168492318999
1593	5.298395	8.090008	0.038579093382554726
1594	3.8221743	2.2595599	0.06389694936982135
1595	4.092777	9.852474	0.028480349384551778
1596	1.0182952	4.0073433	0.06389694936982135
1597	7.5468864	5.3155575	-0.03683309766889094
1598	6.876041	3.3714075	-0.04460998828703885
1599	2.8627355	11.399419	0.028480349384551778
1600	2.194378	11.47607	0.028480349384551778
1601	-1.4814074	7.0807037	0.07623057896061594
1602	6.285899	6.4028172	-0.012307883497213925
1603	-0.32069018	5.3510365	0.07623057896061594
1604	9.195841	5.666589	-0.05543482800129418
1605	4.8041153	0.33433184	-0.04929643068950112
1606	7.1398263	4.049012	-0.12639270288864995
1607	6.6113772	4.2789154	-0.04460998828703885
1608	2.6585858	-1.094231	-0.12535219730010344
1609	0.48256385	7.6251383	0.04514846661952159
1610	1.468206	3.3333387	0.06389694936982135
1611	3.324067	5.7929735	-0.012307883497213925
1612	5.083673	0.6135147	-0.014099537344393759
1613	1.2735146	3.9778008	0.06389694936982135
1614	8.091912	1.3015417	-0.07623168492318999
1615	3.2412238	3.7953732	-0.014099537344393759
1616	8.142786	11.555008	-0.07823447665915467
1617	3.1381931	8.324251	0.10325958915127006
1618	3.7659771	2.957381	-0.040587844537627295
1619	0.11943	5.167183	0.06389694936982135
1620	2.661752	8.303086	0.16085738508650888
1621	0.66905874	7.6403203	0.16085738508650888
1622	5.364086	8.116582	-0.05284624966244874
1623	2.633265	5.82853	0.12268253776336766
1624	4.0640564	4.791518	-0.040587844537627295
1625	4.153878	5.4204764	-0.048419941445271376
1626	5.5201683	6.0864296	0.003996760198977704
1627	7.7783303	1.0999124	-0.02676171083317284
1628	5.388042	3.3977144	-0.06546567917465243
1629	5.4672246	2.994661	-0.040587844537627295
1630	2.8106134	9.761605	0.028480349384551778
1631	1.8417189	8.586129	0.10325958915127006
1632	1.777192	2.2153134	0.06389694936982135
1633	6.605886	3.3041387	-0.012307883497213925
1634	8.594962	3.1833942	-0.07623168492318999
1635	7.8903413	5.6387477	-0.020305764214194656
1636	2.1153545	6.7400923	0.13960322254279742
1637	8.633282	4.6100836	-0.12639270288864995
1638	1.549717	5.7027802	0.13960322254279742
1639	9.922125	8.01506	-0.04738421652106387
1640	9.181659	8.567403	0.08270095522025836
1641	3.358931	1.8613646	-0.02676171083317284
1642	4.440525	0.9299148	-0.014099537344393759
1643	2.6825142	7.0135336	0.16085738508650888
1644	2.30786	0.10863347	-0.12535219730010344
1645	5.608899	8.093715	-0.05924039253434976
1646	3.8474782	2.28058	0.06389694936982135
1647	2.504415	8.181206	0.003996760198977704
1648	8.873506	0.8325264	-0.07623168492318999
1649	7.752782	4.4790215	-0.05924039253434976
1650	-0.28652847	7.1069007	0.07623057896061594
1651	3.7417963	2.3710237	-0.048419941445271376
1652	7.1695795	3.6363277	-0.12639270288864995
1653	0.91895556	4.816117	0.003996760198977704
1654	3.7494342	0.5255245	-0.040587844537627295
1655	2.4249024	3.489377	-0.040587844537627295
1656	1.934333	7.5267158	0.16085738508650888
1657	7.4082	5.736752	-0.05543482800129418
1658	4.8238487	2.3408008	-0.040587844537627295
1659	2.0781434	2.8622506	-0.040587844537627295
1660	3.8087292	7.6565275	-0.048419941445271376
1661	3.0057971	7.422088	-0.05924039253434976
1662	2.8321729	4.8173466	0.12268253776336766
1663	5.7892437	6.3514895	-0.020305764214194656
1664	8.123435	3.853355	-0.07623168492318999
1665	9.915252	1.5608039	-0.07623168492318999
1666	9.211285	1.2176851	-0.07623168492318999
1667	6.8877816	-1.0821395	-0.02676171083317284
1668	2.6849957	11.22112	0.028480349384551778
1669	1.4589553	10.89382	0.028480349384551778
1670	2.6376057	4.561123	-0.012307883497213925
1671	0.98114187	8.271674	0.0010736510034063194
1672	8.729101	6.7003627	-0.020305764214194656
1673	1.3142893	6.839692	0.003996760198977704
1674	4.9142776	3.1862469	-0.040587844537627295
1675	5.931131	7.0142236	0.003996760198977704
1676	3.4293876	4.3222704	0.13960322254279742
1677	6.1171365	7.977694	0.08270095522025836
1678	4.793348	8.213323	0.08270095522025836
1679	3.7062283	10.229754	0.028480349384551778
1680	8.753276	11.376266	-0.07823447665915467
1681	4.480865	3.568633	0.13960322254279742
1682	9.079699	9.382884	-0.04738421652106387
1683	9.461707	7.6435723	-0.04738421652106387
1684	0.87229127	4.3452306	0.05326282104851439
1685	9.698477	4.841588	-0.05543482800129418
1686	4.0734196	9.919083	0.028480349384551778
1687	2.990283	7.045541	0.16085738508650888
1688	7.815524	4.1815825	-0.03683309766889094
1689	6.037238	7.110204	-0.03683309766889094
1690	2.9033604	4.7915225	-0.014099537344393759
1691	7.5849857	8.234023	-0.05284624966244874
1692	4.6704855	7.6623187	0.16085738508650888
1693	4.8463535	-0.06392452	-0.02676171083317284
1694	1.3224523	6.203805	0.13960322254279742
1695	8.522312	0.4518442	-0.1036827375806814
1696	2.0500124	7.5018735	0.16085738508650888
1697	9.61779	9.136093	-0.04738421652106387
1698	5.866369	7.9881496	0.08270095522025836
1699	0.15533844	6.751477	0.04514846661952159
1700	5.681832	-0.6084695	-0.1036827375806814
1701	7.1564207	2.8583128	0.003996760198977704
1702	4.6143675	0.8681042	-0.014099537344393759
1703	3.2898817	11.5072155	0.028480349384551778
1704	6.201617	6.686306	-0.12639270288864995
1705	6.588542	8.28879	0.038579093382554726
1706	6.167841	7.0081854	-0.05284624966244874
1707	3.811896	9.280016	0.028480349384551778
1708	5.1169515	8.852313	-0.048419941445271376
1709	0.26370418	5.7297873	-0.06546567917465243
1710	3.473437	7.521065	0.038579093382554726
1711	5.978237	2.0502012	-0.02676171083317284
1712	2.3759077	3.081582	-0.014099537344393759
1713	0.09406629	4.9826403	0.07623057896061594
1714	7.068803	1.525814	-0.1036827375806814
1715	3.788727	4.4881263	-0.012307883497213925
1716	3.795154	5.424351	-0.048419941445271376
1717	1.7083865	5.1732917	0.003996760198977704
1718	8.847123	5.8626466	-0.020305764214194656
1719	2.7077649	8.585911	0.12268253776336766
1720	9.643686	4.2735767	-0.07623168492318999
1721	9.628176	3.842778	-0.05543482800129418
1722	6.9811115	12.203959	-0.07823447665915467
1723	4.4819794	3.272609	0.06647523250116238
1724	2.8660884	6.5941463	0.16085738508650888
1725	1.8242633	10.413018	0.028480349384551778
1726	-1.8138127	6.107679	0.07623057896061594
1727	2.6434033	7.485397	0.10325958915127006
1728	5.3339143	6.293393	-0.03683309766889094
1729	1.5677768	4.055143	0.06389694936982135
1730	2.9272957	7.0147047	0.16085738508650888
1731	9.902693	7.7662897	-0.04738421652106387
1732	4.464551	9.411639	0.028480349384551778
1733	1.9006687	4.345153	0.06647523250116238
1734	10.34991	3.9923272	-0.05543482800129418
1735	1.8770052	2.6079154	-0.014099537344393759
1736	6.7416525	6.7969923	-0.03683309766889094
1737	4.091637	11.434674	0.028480349384551778
1738	7.0383916	-1.0994143	-0.1036827375806814
1739	0.96816146	9.5211315	0.04514846661952159
1740	9.641562	8.22754	-0.04738421652106387
1741	3.2031178	2.910761	0.10325958915127006
1742	10.021786	6.789362	-0.07899314229756202
1743	1.6548969	10.355469	0.028480349384551778
1744	2.110373	6.1804695	0.04514846661952159
1745	5.2152114	11.106309	0.028480349384551778
1746	9.847266	6.682884	-0.07899314229756202
1747	1.0246782	7.598251	0.07623057896061594
1748	2.6070814	10.314263	0.028480349384551778
1749	1.2284983	4.2452517	0.05326282104851439
1750	10.056388	8.1673	-0.04738421652106387
1751	6.5294447	3.0509558	0.06647523250116238
1752	6.0501375	7.1334553	0.038579093382554726
1753	3.9556804	-2.2941253	-0.12535219730010344
1754	5.5015235	2.5619547	0.06389694936982135
1755	5.8374896	3.9599698	-0.05924039253434976
1756	2.0912888	8.8258505	0.16085738508650888
1757	0.39972806	5.0937686	0.07623057896061594
1758	10.903818	3.2071352	-0.07899314229756202
1759	4.1195526	1.8156892	0.06389694936982135
1760	4.908468	0.2191511	-0.02676171083317284
1761	8.829769	4.008492	-0.020305764214194656
1762	7.559912	8.877082	-0.04460998828703885
1763	2.4049	4.411288	0.13960322254279742
1764	4.1683245	1.8450358	-0.048419941445271376
1765	8.371487	7.7170463	0.08270095522025836
1766	10.081141	2.6359272	-0.05543482800129418
1767	6.8978243	5.664665	-0.05924039253434976
1768	2.1615489	7.226346	0.16085738508650888
1769	1.8200101	5.815447	0.07623057896061594
1770	10.45037	9.707251	-0.04738421652106387
1771	4.7545795	9.52188	0.028480349384551778
1772	6.6325884	2.3873348	0.06647523250116238
1773	6.7909603	5.2411156	-0.03683309766889094
1774	2.5582368	6.2008166	0.06389694936982135
1775	6.8449664	10.747314	0.08270095522025836
1776	-0.75518984	0.565908	-0.06546567917465243
1777	2.267935	2.9122028	-0.014099537344393759
1778	6.0635657	1.7269688	0.06647523250116238
1779	8.720102	6.3465233	-0.12639270288864995
1780	7.48038	1.6214777	-0.07623168492318999
1781	7.9650593	2.7463455	-0.07623168492318999
1782	5.2280407	0.23512681	-0.04929643068950112
1783	5.783139	2.3570964	-0.1036827375806814
1784	3.8041816	8.670001	0.16085738508650888
1785	4.821299	3.8057148	-0.03683309766889094
1786	-1.3164781	2.8640265	0.05326282104851439
1787	-1.7199675	3.5939643	0.07623057896061594
1788	6.4578595	9.2371025	-0.05284624966244874
1789	9.015611	3.408432	-0.07623168492318999
1790	-1.6012201	8.055118	0.0010736510034063194
1791	1.5365003	4.5950027	0.12268253776336766
1792	8.808819	8.246662	-0.04738421652106387
1793	9.628805	2.9025316	-0.07623168492318999
1794	5.7398467	6.4376626	-0.03683309766889094
1795	3.2395504	5.0854383	0.10325958915127006
1796	3.6602204	2.2281697	-0.014099537344393759
1797	6.5029535	-0.5527859	-0.1036827375806814
1798	2.011863	8.664397	0.04514846661952159
1799	6.9315615	6.859604	-0.05284624966244874
1800	7.3177185	8.226765	-0.05284624966244874
1801	8.134798	7.156439	-0.05284624966244874
1802	7.032477	3.7569864	0.06647523250116238
1803	7.7278666	3.8890994	-0.07623168492318999
1804	4.031738	7.4809976	0.12268253776336766
1805	5.74757	7.837755	0.038579093382554726
1806	6.6539083	6.472574	-0.05284624966244874
1807	3.2697325	0.69834006	-0.014099537344393759
1808	0.6552511	7.181696	-0.06546567917465243
1809	7.0117927	4.377691	-0.05924039253434976
1810	9.251286	5.743647	-0.03683309766889094
1811	3.4526153	0.17080203	-0.1036827375806814
1812	9.558085	9.716961	-0.04738421652106387
1813	8.319986	5.0906706	-0.020305764214194656
1814	4.1967525	6.875332	0.08270095522025836
1815	5.311705	10.015365	-0.07823447665915467
1816	1.4963864	3.7124703	0.06389694936982135
1817	4.9306555	2.5570848	-0.014099537344393759
1818	3.6006224	2.286262	0.06647523250116238
1819	4.263698	5.284126	-0.012307883497213925
1820	9.845959	-0.58002234	-0.07623168492318999
1821	5.3632803	8.3448	-0.048419941445271376
1822	4.1165133	8.156805	0.16085738508650888
1823	4.7609515	4.0633082	0.10325958915127006
1824	4.068825	8.0249	0.003996760198977704
1825	7.3756213	10.953264	-0.07823447665915467
1826	7.176678	5.898107	-0.07899314229756202
1827	3.567002	8.866165	0.028480349384551778
1828	3.5296955	7.3994517	0.10325958915127006
1829	0.10601436	2.3078446	-0.06546567917465243
1830	10.861389	0.4015215	-0.07899314229756202
1831	3.9013772	8.619631	0.038579093382554726
1832	5.5700164	5.8060536	-0.012307883497213925
1833	-1.2759508	5.0736527	0.05326282104851439
1834	2.503595	8.89533	0.12268253776336766
1835	8.260972	3.525476	-0.12639270288864995
1836	7.6891913	5.083984	-0.05924039253434976
1837	7.076192	3.6569037	0.003996760198977704
1838	8.45194	7.666879	-0.03683309766889094
1839	9.293964	10.004991	-0.07823447665915467
1840	5.3568916	6.935563	0.038579093382554726
1841	0.9901147	6.562224	0.13960322254279742
1842	5.630172	8.382925	0.003996760198977704
1843	9.138744	5.673283	-0.020305764214194656
1844	4.136643	6.5514617	0.038579093382554726
1845	9.980549	9.056307	-0.04738421652106387
1846	4.1391225	3.3131292	0.06647523250116238
1847	2.3803754	8.648513	0.16085738508650888
1848	4.3357773	2.986799	-0.040587844537627295
1849	0.7813438	4.1033883	0.06389694936982135
1850	4.080596	1.0871798	-0.014099537344393759
1851	10.29699	2.720191	-0.07899314229756202
1852	1.8351064	10.998708	0.028480349384551778
1853	5.107487	6.374019	-0.020305764214194656
1854	1.2736828	4.863157	0.05326282104851439
1855	6.9718256	11.597787	-0.07823447665915467
1856	2.960605	4.012688	-0.012307883497213925
1857	4.0190196	9.521586	0.028480349384551778
1858	4.0635843	0.2479745	-0.04929643068950112
1859	6.822419	3.905847	0.06647523250116238
1860	8.033003	3.9562678	-0.07623168492318999
1861	1.9207923	9.581738	0.028480349384551778
1862	6.9916344	3.6790457	-0.07623168492318999
1863	5.7052307	1.1409788	-0.1036827375806814
1864	6.2467146	8.943409	-0.05284624966244874
1865	2.8955517	8.530525	0.10325958915127006
1866	0.6706385	6.7014923	0.003996760198977704
1867	9.112906	4.034466	-0.020305764214194656
1868	7.818401	10.1209345	-0.07823447665915467
1869	5.97498	6.684651	-0.05284624966244874
1870	9.333339	9.898409	-0.04738421652106387
1871	3.5079067	9.173608	0.16085738508650888
1872	5.435128	2.5235138	-0.040587844537627295
1873	4.1955204	1.3144153	-0.040587844537627295
1874	3.3308764	0.80444914	-0.02676171083317284
1875	4.1649933	3.317923	-0.040587844537627295
1876	2.2469485	5.975973	0.13960322254279742
1877	-0.5632737	5.3034053	0.07623057896061594
1878	0.2550193	8.558503	0.04514846661952159
1879	2.3294268	1.8125604	0.06389694936982135
1880	4.716869	6.6719937	-0.03683309766889094
1881	1.5027975	7.782818	0.04514846661952159
1882	1.7899914	8.356385	0.16085738508650888
1883	0.9536393	3.278884	0.05326282104851439
1884	5.0804973	4.0102534	0.06647523250116238
1885	5.7710156	0.6226877	-0.1036827375806814
1886	3.4222052	4.794019	-0.05924039253434976
1887	6.977715	6.8528786	-0.05924039253434976
1888	3.445172	11.1296215	0.028480349384551778
1889	3.4445958	2.973117	-0.014099537344393759
1890	8.013776	-0.37827387	-0.1036827375806814
1891	3.3141646	6.1722264	0.12268253776336766
1892	1.8975878	7.895848	0.16085738508650888
1893	7.942436	5.5878887	-0.04460998828703885
1894	7.956743	8.928871	0.08270095522025836
1895	3.7075267	4.3383417	-0.012307883497213925
1896	7.490326	9.700518	-0.07823447665915467
1897	9.515114	2.0812438	-0.07623168492318999
1898	4.2584014	11.6465225	0.028480349384551778
1899	1.7115084	7.460406	0.16085738508650888
1900	9.2790575	8.071327	0.08270095522025836
1901	7.7142797	1.0820411	-0.1036827375806814
1902	8.4231415	4.5274653	-0.12639270288864995
1903	8.314761	0.47042224	-0.1036827375806814
1904	0.42379814	4.9853106	0.07623057896061594
1905	7.9614944	5.7440124	-0.05543482800129418
1906	3.902456	6.332535	0.10325958915127006
1907	5.3314548	-0.7956845	-0.04929643068950112
1908	1.8362465	-2.9206975	-0.12535219730010344
1909	1.8445549	5.951757	0.07623057896061594
1910	3.4913607	8.977914	0.08270095522025836
1911	1.1191435	8.804531	0.04514846661952159
1912	5.749281	1.359796	-0.02676171083317284
1913	8.6839485	2.187168	-0.07623168492318999
1914	9.722205	9.210248	-0.04738421652106387
1915	2.5664475	3.0695355	-0.014099537344393759
1916	4.902741	9.826789	0.003996760198977704
1917	5.558115	7.0963316	-0.05284624966244874
1918	7.2854247	3.4503827	-0.07623168492318999
1919	10.675478	4.0475655	-0.05543482800129418
1920	5.234872	-0.46123374	-0.02676171083317284
1921	6.41188	7.80809	-0.05284624966244874
1922	2.0645185	7.555985	0.16085738508650888
1923	0.5310052	4.7264695	0.05326282104851439
1924	6.2388506	4.6849136	-0.12639270288864995
1925	9.221849	8.591035	0.08270095522025836
1926	5.3250875	1.203618	-0.048419941445271376
1927	0.05452271	9.0336	0.04514846661952159
1928	7.8015943	5.671832	-0.03683309766889094
1929	7.128175	9.098052	-0.05284624966244874
1930	-0.9476613	3.6676636	0.07623057896061594
1931	4.408286	7.428967	0.16085738508650888
1932	10.08104	3.2781425	-0.05543482800129418
1933	2.7573287	4.638602	-0.048419941445271376
1934	5.0550904	6.221113	-0.03683309766889094
1935	5.098802	8.23797	-0.05284624966244874
1936	7.5511756	-0.0038360062	-0.02676171083317284
1937	7.375398	7.8046765	-0.03683309766889094
1938	9.221384	8.230147	0.08270095522025836
1939	2.5331955	5.483863	0.003996760198977704
1940	9.753933	2.3145947	-0.07623168492318999
1941	5.6143823	5.225881	-0.03683309766889094
1942	4.2810516	3.6398306	0.06647523250116238
1943	1.709205	7.563155	0.16085738508650888
1944	3.4233987	9.988574	0.028480349384551778
1945	-0.303368	5.7134275	0.07623057896061594
1946	1.5488633	7.483422	0.05326282104851439
1947	7.1766734	0.6193624	-0.1036827375806814
1948	6.070862	6.363004	-0.03683309766889094
1949	-0.78042585	5.5920897	0.07623057896061594
1950	0.32150733	4.593778	0.05326282104851439
1951	8.524094	0.3588668	-0.07623168492318999
1952	5.2422047	10.225132	-0.07823447665915467
1953	7.2965693	7.8421507	-0.05284624966244874
1954	4.2699976	6.3256373	0.038579093382554726
1955	10.22634	8.389685	-0.04738421652106387
1956	-0.99059075	5.8030357	0.07623057896061594
1957	0.33887967	6.431276	0.13960322254279742
1958	8.671337	8.553342	0.08270095522025836
1959	7.872529	7.498705	-0.05284624966244874
1960	6.88436	3.2461817	-0.12639270288864995
1961	8.960507	6.5642004	-0.04738421652106387
1962	3.3723154	10.909645	0.028480349384551778
1963	5.564039	1.4636444	-0.1036827375806814
1964	10.925971	6.5579057	-0.04738421652106387
1965	6.871026	4.1084566	-0.12639270288864995
1966	1.3158348	6.3552513	0.13960322254279742
1967	0.74084944	1.5973898	-0.06546567917465243
1968	4.287833	4.5018544	0.06389694936982135
1969	5.566484	6.50847	0.003996760198977704
1970	0.24814647	8.498588	0.04514846661952159
1971	9.618961	6.9647956	-0.03683309766889094
1972	6.637405	7.1916084	0.038579093382554726
1973	8.11063	4.333009	-0.05543482800129418
1974	4.095996	9.298535	0.003996760198977704
1975	8.890282	0.57042384	-0.07623168492318999
1976	2.3352318	8.865579	0.12268253776336766
1977	7.54632	9.234237	-0.05284624966244874
1978	1.9784927	4.054022	0.06389694936982135
1979	11.257061	0.22979197	-0.07899314229756202
1980	2.8731692	5.3773947	-0.040587844537627295
1981	4.315101	9.958557	0.028480349384551778
1982	3.6247814	2.3227682	0.06389694936982135
1983	4.1609864	3.7850807	-0.040587844537627295
1984	4.430747	5.6743603	0.038579093382554726
1985	6.2303553	7.4544296	0.08270095522025836
1986	5.7599773	1.3789845	-0.040587844537627295
1987	6.9520564	0.05047295	-0.1036827375806814
1988	4.417123	2.2278094	-0.048419941445271376
1989	6.225949	6.3297105	-0.05284624966244874
1990	0.987894	5.512565	-0.06546567917465243
1991	10.031141	5.493365	-0.04738421652106387
1992	4.464716	4.575114	-0.06546567917465243
1993	8.836294	9.48793	-0.07823447665915467
1994	8.688364	10.684361	-0.07823447665915467
1995	3.5951865	-0.5142217	-0.12535219730010344
1996	8.625783	7.903451	-0.04738421652106387
1997	10.137467	8.407951	-0.04738421652106387
1998	3.6388497	10.484811	0.028480349384551778
[truncated: 198,001 more rows]
