# Supplementary material for: Mapping the landscape of histomorphological cancer phenotypes using self-supervised learning on unannotated pathology slides
Source: Nat Commun. 2024 Jun 11;15:4596. doi: 10.1038/s41467-024-48666-7 (PMC11525555; doi:10.1038/s41467-024-48666-7)
Supplement: Supplementary file 4 — Source Data [file 41467_2024_48666_MOESM4_ESM.zip › Source_Data/supplementary_figure1c.csv]

resolution	fold	num_clusters	disruption	silhoutte	variance_ratio_criterion	davies_bouldin_index	insitution_precense	insitution_precense_size_weighted	patient_precense
0.25	0	4	9.20385678906973	0.0842776982224188	5942.109333838532	3.5381897390920893	0.7761363636363636	0.9765602727272724	0.7332406801831263
0.25	1	4	9.215379132697866	0.0829121979187437	5942.186281812275	3.554093783629968	0.7838427947598253	0.9779244759825328	0.7155341391702058
0.25	2	4	9.209611131457535	0.0899274568900241	6072.26679240778	3.434912646156781	0.7888888888888889	0.9819055555555556	0.7342062193126022
0.25	3	5	9.149387833240135	0.0834988913486994	5489.982401512793	3.209919581332914	0.6745098039215687	0.9858001470588236	0.6209013716525147
0.25	4	4	9.17320756499952	0.0875024230951771	6746.189549025668	3.5709243578813976	0.7752976190476191	0.980501398809524	0.7242251223491027
0.5	0	9	8.669474274641683	0.0891029728058454	5624.290195229778	3.3297287720918294	0.8398989898989898	0.9229025454545456	0.7135019257321416
0.5	1	7	8.884380004693917	0.0859532656205849	5636.627792551495	3.274916951811001	0.8371802869619464	0.9455143231441048	0.7323470387828441
0.5	2	8	8.809585534117321	0.0913362024176322	5519.822540242255	3.281924829878969	0.8327777777777778	0.9352102666666668	0.7129296235679214
0.5	3	6	8.955630246203366	0.0907877875466496	6011.861870889449	3.482310404506808	0.8970588235294118	0.9684166666666664	0.7863052471151754
0.5	4	9	8.850665948483115	0.095727294432579	4625.819020769944	2.966270356181508	0.6666666666666665	0.9463653869047618	0.5723400398767446
0.75	0	11	8.49001891301255	0.0911550455254633	5529.800274604993	3.23476079428675	0.8834710743801655	0.8964448636363636	0.7232594090017243
0.75	1	13	8.481218211275628	0.0857976233396673	4668.167205879165	3.213893777081972	0.8424588511924755	0.8454346288209608	0.6700173397331189
0.75	2	13	8.461798058230535	0.0846191579632143	4814.573827459842	3.0215267653763838	0.8188034188034188	0.8190416666666669	0.6472617398967645
0.75	3	11	8.579686631527185	0.0904703213811662	4994.969795534694	3.284495190627258	0.8698752228163993	0.8999384803921568	0.6931001721988005
0.75	4	12	8.469404680903992	0.0954686237185628	5222.353576263259	3.1234257992146683	0.8814484126984127	0.8887770535714286	0.6775693311582381
1.0	0	16	8.243372085523527	0.0872929120685249	4724.831092198585	3.0324212236798207	0.8303977272727272	0.8391595000000001	0.6443958469587967
1.0	1	16	8.307433954981637	0.0943707459151146	4404.441827193514	2.9394272432663424	0.8125	0.8161321397379914	0.6291448872917347
1.0	2	16	8.244410264476207	0.0944980480250393	4772.530026578876	2.9202006241436624	0.7983333333333333	0.7960262222222223	0.6201513911620296
1.0	3	17	8.262553435838655	0.0918570977854925	4317.5715017334005	2.983932993369298	0.7851787773933102	0.7809441911764706	0.5795135820494102
1.0	4	18	8.207880363732377	0.0960148853316468	4341.006808693972	2.8571580917198776	0.7652116402116403	0.7454635416666667	0.5715425049845931
1.5	0	24	7.963963367948927	0.0957118852772125	3900.033029563809	2.7746674308427526	0.6956439393939394	0.6833300909090909	0.5220323741007195
1.5	1	23	7.947930243187245	0.0982308844209344	4175.842546638017	2.7453848042098765	0.723371938484906	0.7170684279475984	0.5376901552490662
1.5	2	25	7.896119991347695	0.1017497059309006	3992.244135751039	2.6321349556696174	0.7168000000000001	0.7120719999999998	0.5217937806873977
1.5	3	25	7.876222195890349	0.0941469953753676	4056.485596174702	2.6626660504583173	0.7419607843137256	0.739675980392157	0.5200391900718485
1.5	4	24	7.9904433736899	0.0948204417181157	3871.0116466976447	2.7280760826372776	0.7232142857142857	0.71969375	0.5149401848830887
2.0	0	34	7.677681893889081	0.0965542186605913	3401.5811124304905	2.5128821777116266	0.6275401069518716	0.6209711818181817	0.4551802408340707
2.0	1	34	7.692718419992539	0.0920885321070176	3411.2616457957984	2.552620579714312	0.6195735936295915	0.6288143231441047	0.451294271383823
2.0	2	33	7.669389369594821	0.0901137158847386	3572.4617078133083	2.5409059941329035	0.6437710437710438	0.6373578888888889	0.4596141447205277
2.0	3	33	7.674375475332808	0.0922315186579746	3535.3714123446894	2.522561778924867	0.6616161616161615	0.6601058088235294	0.4555153098588761
2.0	4	35	7.618899449336354	0.1014251738703885	3513.8089135637706	2.489721368872627	0.620578231292517	0.6213638095238094	0.4315171288743882
2.5	0	41	7.516074490866448	0.0875466076304617	3116.14635098432	2.462177552908065	0.5828159645232815	0.5922681363636364	0.4246359010352694
2.5	1	45	7.422271121817335	0.0929879862474008	3081.534483133643	2.3940639230682805	0.5451722464822902	0.5490186244541484	0.3966096773022615
2.5	2	38	7.554512701748672	0.0947559553662788	3344.387108413413	2.492990406266979	0.6157894736842106	0.6150978666666664	0.4320699457317598
2.5	3	40	7.504501079093527	0.0928007531792761	3247.015294210661	2.463069939621511	0.6042892156862745	0.5991807107843137	0.4143778576094056
2.5	4	42	7.476662622511493	0.0960629763620712	3213.6835641935536	2.450467519651581	0.5789399092970521	0.5866912202380952	0.3989202206167948
3.0	0	54	7.286672392359373	0.0896583479599353	2761.519904599779	2.326247053951145	0.4917508417508417	0.5058582272727272	0.3641389918368335
3.0	1	50	7.366924307120341	0.0859223362359185	2853.92349105277	2.426126641166454	0.5121397379912663	0.5156244541484717	0.3764586736360666
3.0	2	48	7.35161658228067	0.0886781385441867	3025.545637134819	2.3776148645348374	0.5392592592592592	0.5518072222222222	0.3805987452264048
3.0	3	49	7.371414070487966	0.0854189864848346	2881.2779647153047	2.409892527013707	0.5439175670268107	0.5511334313725489	0.3770444820645436
3.0	4	49	7.381121305748947	0.0887996853890065	2902.7100040801133	2.41323526796494	0.5398445092322645	0.5447037797619049	0.3727669207976828
3.5	0	60	7.19625365772752	0.0861007006864467	2636.8914019140643	2.309238412794817	0.4643181818181819	0.4821874545454546	0.3448059734030957
3.5	1	63	7.15907985562298	0.0911145983993091	2579.585331800881	2.3127523352797814	0.4375129964649615	0.4611224672489083	0.3296152828985236
3.5	2	57	7.236733182743399	0.0895456925862476	2712.234211973227	2.33552901978049	0.4811695906432748	0.496894288888889	0.3496195480517988
3.5	3	61	7.167711534255463	0.0859607341057065	2634.1418978135007	2.285921831078149	0.464239794278367	0.4791780392156861	0.3309098307117388
3.5	4	57	7.215727533740486	0.0920162345419165	2773.823385271844	2.303592249843044	0.4922723475355054	0.5065836011904761	0.343052574339601
4.0	0	69	7.078687793839596	0.0867075057035984	2454.550710852432	2.249608492494302	0.4158102766798419	0.4320321590909093	0.318745793878731
4.0	1	67	7.1039793390507	0.0791558268707932	2517.8379379070443	2.2682924567393554	0.4218210258749919	0.4451105240174673	0.3197618571630576
4.0	2	62	7.164214399475019	0.0857260267908842	2599.2890899529057	2.299885844833387	0.4578494623655914	0.4731222444444445	0.3352146138007497
4.0	3	65	7.120265951803904	0.0877799518124532	2563.906659372737	2.265859057756488	0.4450226244343891	0.4687367401960784	0.3180374817866653
4.0	4	66	7.1013980853903655	0.0877472522362869	2575.095810332676	2.2727543056913704	0.4343434343434343	0.454376755952381	0.3152899302980868
5.0	0	82	6.9272867457854375	0.0841380814714233	2273.320118160785	2.199213620733814	0.3653547671840355	0.3929263636363636	0.2878654947438944
5.0	1	80	6.988421565790244	0.0753442877309546	2235.7565808674367	2.2359636167947667	0.3691048034934497	0.3907076855895196	0.2906525645213982
5.0	2	79	6.94580409728637	0.0839751191424787	2340.9185814088187	2.2167658114145703	0.3772714486638537	0.4043566222222221	0.2885868777061883
5.0	3	78	6.9863579703083785	0.0790678138110484	2290.298087145449	2.261436828684104	0.3873177476118652	0.4110731617647059	0.2878544273057662
5.0	4	80	6.953376055005871	0.083558759144758	2316.9067033747224	2.22173496585896	0.3778273809523809	0.4044397321428571	0.2815456769983687
6.0	0	93	6.837880838007453	0.0790571212312304	2087.558666893895	2.2090337112071574	0.325366568914956	0.3509624090909091	0.2663066028115923
6.0	1	98	6.816772421907952	0.0713849707580571	2026.9673416674416	2.213161341994687	0.3088851261028429	0.3300234061135371	0.2564554734013828
6.0	2	89	6.831521998196037	0.0819691422880386	2227.9571427816168	2.199641939698205	0.3414731585518102	0.3626982444444444	0.2702991963809559
6.0	3	94	6.836156419988311	0.0736610099775644	2074.920463517618	2.2236076816826977	0.3257717980809345	0.3555923774509805	0.2561703517378434
6.0	4	99	6.780559992751821	0.074680933142623	2055.4648161314376	2.170317816880415	0.3125901875901876	0.3414857738095238	0.2485738296505017
7.0	0	110	6.714814918358471	0.0697213507175007	1903.4995417227528	2.1904962216814714	0.2794214876033057	0.2917481363636364	0.2418901242642249
7.0	1	106	6.752693733528141	0.0715214139393182	1939.493635246787	2.1749297490802797	0.2829364752409986	0.2971215938864628	0.242321229342982
7.0	2	110	6.701538576879714	0.0746054315004997	1933.867614584004	2.178713674286685	0.2793535353535354	0.2948660222222222	0.2356048207112037
7.0	3	106	6.743173693995555	0.0702463872647559	1943.014216777768	2.2347893929619373	0.2887994820569737	0.3003698284313725	0.2383600557041273
7.0	4	113	6.685883559989828	0.0702156567004446	1902.961607329892	2.192574303856845	0.2729140328697851	0.2813533928571429	0.2294763891495473
7.0	0	110	6.714814918358471	0.0697213507175007	1903.4995417227528	2.1904962216814714	0.2794214876033057	0.2917481363636364	0.2418901242642249
7.0	1	106	6.752693733528141	0.0715214139393182	1939.493635246787	2.1749297490802797	0.2829364752409986	0.2971215938864628	0.242321229342982
7.0	2	110	6.701538576879714	0.0746054315004997	1933.867614584004	2.178713674286685	0.2793535353535354	0.2948660222222222	0.2356048207112037
7.0	3	106	6.743173693995555	0.0702463872647559	1943.014216777768	2.2347893929619373	0.2887994820569737	0.3003698284313725	0.2383600557041273
7.0	4	113	6.685883559989828	0.0702156567004446	1902.961607329892	2.192574303856845	0.2729140328697851	0.2813533928571429	0.2294763891495473
8.0	0	128	6.586443894697796	0.0664235344390453	1763.214641278915	2.154425338814818	0.2405539772727272	0.2392266363636363	0.2184715295945062
8.0	1	122	6.620207655434953	0.0682237699222569	1820.33396114567	2.1825578188939003	0.248478774429093	0.2532632969432315	0.2233733752497041
8.0	2	126	6.578549483232341	0.0708142412295682	1805.9600181616852	2.13724198890692	0.2428218694885361	0.2450199555555555	0.2152053620138726
8.0	3	126	6.588147502573949	0.0675034140044117	1789.7080278245587	2.1637399775192003	0.2453314659197012	0.2475991666666666	0.2132981866815962
9.0	0	135	6.534988358582575	0.0654042696790524	1714.6098111820083	2.183311031721055	0.2282828282828282	0.2265184545454545	0.2120945667708257
9.0	1	138	6.535738632499722	0.0640232038660682	1689.4206954891672	2.166572860332645	0.2182456806531232	0.2167398253275109	0.2056754210284599
9.0	2	130	6.549485244309894	0.0676298726912192	1787.1145088084631	2.154105787484148	0.2367179487179487	0.2356628666666666	0.2121817952914516
9.0	3	134	6.539553089827981	0.0649059942642001	1728.948352898386	2.164295399600109	0.2287825577992391	0.2272593627450981	0.2043562397028573
9.0	4	139	6.533074073502222	0.0616897409741382	1687.5776587372477	2.1520085829491062	0.2169407331277835	0.2130764880952381	0.1995141244263969
