# Supplementary material for: Mapping the landscape of histomorphological cancer phenotypes using self-supervised learning on unannotated pathology slides
Source: Nat Commun. 2024 Jun 11;15:4596. doi: 10.1038/s41467-024-48666-7 (PMC11525555; doi:10.1038/s41467-024-48666-7)
Supplement: Supplementary file 4 — Source Data [file 41467_2024_48666_MOESM4_ESM.zip › Source_Data/supplementary_figure28.csv]

samples	os_event_ind	os_event_data
TCGA-05-4245	0	24.0
TCGA-05-4250	1	3.978082191780820
TCGA-05-4382	0	19.95616438356160
TCGA-05-4396	1	9.96164383561644
TCGA-05-4398	0	47.04657534246580
TCGA-05-4402	1	8.021917808219180
TCGA-05-4403	0	19.0027397260274
TCGA-05-4405	0	20.054794520547900
TCGA-05-4415	1	2.9917808219178100
TCGA-05-4418	1	9.008219178082190
TCGA-05-4420	0	29.98356164383560
TCGA-05-4422	0	12.0
TCGA-05-4424	0	30.016438356164400
TCGA-05-4427	0	26.005479452054800
TCGA-05-4430	0	25.01917808219180
TCGA-05-4433	0	24.0
TCGA-05-4434	1	15.024657534246600
TCGA-35-3615	0	0.4602739726027400
TCGA-35-4122	0	7.397260273972600
TCGA-35-4123	0	5.983561643835620
TCGA-35-5375	0	8.67945205479452
TCGA-38-4625	0	97.74246575342470
TCGA-38-4626	0	120.7890410958900
TCGA-38-4627	1	37.70958904109590
TCGA-38-4628	1	49.052054794520500
TCGA-38-4629	1	28.405479452054800
TCGA-38-4630	1	35.276712328767100
TCGA-38-4631	1	11.638356164383600
TCGA-38-4632	1	44.61369863013700
TCGA-38-6178	0	14.728767123287700
TCGA-38-7271	1	26.301369863013700
TCGA-38-A44F	0	4.372602739726030
TCGA-44-2655	0	43.52876712328770
TCGA-44-2656	0	46.98082191780820
TCGA-44-2657	0	44.41643835616440
TCGA-44-2659	0	44.942465753424700
TCGA-44-2661	0	38.1041095890411
TCGA-44-2662	0	42.08219178082190
TCGA-44-2664	0	41.12876712328770
TCGA-44-2665	0	42.772602739726000
TCGA-44-2666	1	3.189041095890410
TCGA-44-2668	1	25.01917808219180
TCGA-44-3396	0	37.150684931506800
TCGA-44-3398	0	38.23561643835620
TCGA-44-3917	0	38.89315068493150
TCGA-44-3918	0	34.06027397260270
TCGA-44-3919	1	33.73150684931510
TCGA-44-4112	1	26.564383561643800
TCGA-44-5643	0	33.30410958904110
TCGA-44-5644	0	28.372602739726000
TCGA-44-5645	0	28.010958904109600
TCGA-44-6144	0	23.76986301369860
TCGA-44-6145	0	19.56164383561640
TCGA-44-6146	0	23.934246575342500
TCGA-44-6147	0	27.78082191780820
TCGA-44-6148	0	23.145205479452100
TCGA-44-6774	0	21.63287671232880
TCGA-44-6775	0	23.17808219178080
TCGA-44-6776	0	86.0054794520548
TCGA-44-6777	1	32.44931506849320
TCGA-44-6778	0	61.28219178082190
TCGA-44-6779	1	16.43835616438360
TCGA-44-7659	0	22.71780821917810
TCGA-44-7660	0	19.46301369863010
TCGA-44-7661	1	18.31232876712330
TCGA-44-7662	0	7.167123287671230
TCGA-44-7667	0	36.06575342465750
TCGA-44-7669	1	18.871232876712300
TCGA-44-7670	0	28.997260273972600
TCGA-44-7671	0	29.22739726027400
TCGA-44-7672	0	23.638356164383600
TCGA-44-8119	0	9.36986301369863
TCGA-44-A479	0	15.978082191780800
TCGA-44-A47A	0	15.32054794520550
TCGA-44-A47B	0	9.435616438356160
TCGA-44-A47F	0	11.07945205479450
TCGA-44-A47G	0	11.53972602739730
TCGA-44-A4SS	0	13.643835616438400
TCGA-44-A4SU	1	13.446575342465800
TCGA-49-4487	1	28.10958904109590
TCGA-49-4488	1	28.56986301369860
TCGA-49-4488	1	28.56986301369860
TCGA-49-4488	1	28.56986301369860
TCGA-49-4488	1	28.56986301369860
TCGA-49-4488	1	28.56986301369860
TCGA-49-4488	1	28.56986301369860
TCGA-49-4488	1	28.56986301369860
TCGA-49-4488	1	28.56986301369860
TCGA-49-4488	1	28.56986301369860
TCGA-49-4490	1	12.657534246575300
TCGA-49-4490	1	12.657534246575300
TCGA-49-4490	1	12.657534246575300
TCGA-49-4490	1	12.657534246575300
TCGA-49-4490	1	12.657534246575300
TCGA-49-4490	1	12.657534246575300
TCGA-49-4494	1	35.53972602739730
TCGA-49-4494	1	35.53972602739730
TCGA-49-4494	1	35.53972602739730
TCGA-49-4494	1	35.53972602739730
TCGA-49-4494	1	35.53972602739730
TCGA-49-4494	1	35.53972602739730
TCGA-49-4494	1	35.53972602739730
TCGA-49-4501	1	46.71780821917810
TCGA-49-4501	1	46.71780821917810
TCGA-49-4501	1	46.71780821917810
TCGA-49-4505	1	14.07123287671230
TCGA-49-4505	1	14.07123287671230
TCGA-49-4505	1	14.07123287671230
TCGA-49-4505	1	14.07123287671230
TCGA-49-4506	1	32.843835616438400
TCGA-49-4506	1	32.843835616438400
TCGA-49-4506	1	32.843835616438400
TCGA-49-4506	1	32.843835616438400
TCGA-49-4507	1	8.810958904109590
TCGA-49-4507	1	8.810958904109590
TCGA-49-4510	1	29.457534246575300
TCGA-49-4510	1	29.457534246575300
TCGA-49-4512	1	29.753424657534200
TCGA-49-4512	1	29.753424657534200
TCGA-49-4512	1	29.753424657534200
TCGA-49-4512	1	29.753424657534200
TCGA-49-4512	1	29.753424657534200
TCGA-49-4512	1	29.753424657534200
TCGA-49-4512	1	29.753424657534200
TCGA-49-4512	1	29.753424657534200
TCGA-49-4514	0	55.89041095890410
TCGA-49-4514	0	55.89041095890410
TCGA-49-4514	0	55.89041095890410
TCGA-49-4514	0	55.89041095890410
TCGA-49-6742	1	16.043835616438400
TCGA-49-6742	1	16.043835616438400
TCGA-49-6742	1	16.043835616438400
TCGA-49-6742	1	16.043835616438400
TCGA-49-6742	1	16.043835616438400
TCGA-49-6743	0	53.293150684931500
TCGA-49-6743	0	53.293150684931500
TCGA-49-6743	0	53.293150684931500
TCGA-49-6743	0	53.293150684931500
TCGA-49-6744	0	55.33150684931510
TCGA-49-6744	0	55.33150684931510
TCGA-49-6744	0	55.33150684931510
TCGA-49-6744	0	55.33150684931510
TCGA-49-6745	0	17.161643835616400
TCGA-49-6745	0	17.161643835616400
TCGA-49-6745	0	17.161643835616400
TCGA-49-6745	0	17.161643835616400
TCGA-49-6745	0	17.161643835616400
TCGA-49-6745	0	17.161643835616400
TCGA-49-6745	0	17.161643835616400
TCGA-49-6761	0	11.638356164383600
TCGA-49-6767	0	22.257534246575300
TCGA-49-AAQV	1	22.257534246575300
TCGA-49-AAR0	0	156.65753424657500
TCGA-49-AAR2	0	73.11780821917810
TCGA-49-AAR3	0	62.23561643835620
TCGA-49-AAR4	1	28.898630136986300
TCGA-49-AAR9	1	8.54794520547945
TCGA-49-AARE	1	40.40547945205480
TCGA-49-AARN	1	37.31506849315070
TCGA-49-AARO	0	123.5835616438360
TCGA-49-AARQ	0	221.32602739726000
TCGA-49-AARR	0	164.1205479452060
TCGA-4B-A93V	1	9.863013698630140
TCGA-50-5044	1	20.51506849315070
TCGA-50-5045	1	71.47397260273970
TCGA-50-5045	1	71.47397260273970
TCGA-50-5055	1	60.16438356164380
TCGA-50-5055	1	60.16438356164380
TCGA-50-5066	0	47.40821917808220
TCGA-50-5066	0	47.40821917808220
TCGA-50-5068	1	49.28219178082190
TCGA-50-5068	1	49.28219178082190
TCGA-50-5931	1	14.268493150684900
TCGA-50-5939	1	15.123287671232900
TCGA-50-5942	0	60.72328767123290
TCGA-50-5946	0	53.16164383561640
TCGA-50-6590	1	42.345205479452100
TCGA-50-6591	1	3.912328767123290
TCGA-50-6593	1	11.046575342465800
TCGA-50-6594	1	12.164383561643800
TCGA-50-6597	1	41.68767123287670
TCGA-50-6673	1	0.7232876712328770
TCGA-50-7109	1	10.126027397260300
TCGA-50-8457	0	36.98630136986300
TCGA-50-8459	0	36.78904109589040
TCGA-53-7624	1	34.29041095890410
TCGA-53-7626	1	30.542465753424700
TCGA-53-7813	0	13.93972602739730
TCGA-53-A4EZ	0	35.21095890410960
TCGA-55-1592	1	23.046575342465800
TCGA-55-1594	0	38.72876712328770
TCGA-55-1595	0	48.62465753424660
TCGA-55-1596	0	67.89041095890410
TCGA-55-5899	0	30.575342465753400
TCGA-55-6543	0	14.3013698630137
TCGA-55-6642	0	80.5150684931507
TCGA-55-6712	1	5.6219178082191800
TCGA-55-6968	1	42.50958904109590
TCGA-55-6969	0	40.73424657534250
TCGA-55-6970	1	15.254794520547900
TCGA-55-6971	0	46.02739726027400
TCGA-55-6972	1	53.65479452054800
TCGA-55-6975	1	3.8794520547945200
TCGA-55-6978	1	5.786301369863010
TCGA-55-6979	1	7.791780821917810
TCGA-55-6980	0	69.33698630136990
TCGA-55-6981	1	45.33698630136990
TCGA-55-6982	1	32.71232876712330
TCGA-55-6983	0	92.81095890410960
TCGA-55-6984	1	24.98630136986300
TCGA-55-6985	0	40.536986301369900
TCGA-55-6986	0	107.2109589041100
TCGA-55-6987	0	70.25753424657540
TCGA-55-7227	1	31.2986301369863
TCGA-55-7281	0	28.66849315068490
TCGA-55-7283	0	20.02191780821920
TCGA-55-7284	1	7.9890410958904100
TCGA-55-7570	0	27.09041095890410
TCGA-55-7573	0	16.01095890410960
TCGA-55-7574	1	32.71232876712330
TCGA-55-7576	0	22.02739726027400
TCGA-55-7724	0	23.17808219178080
TCGA-55-7725	0	14.531506849315100
TCGA-55-7726	0	21.435616438356200
TCGA-55-7727	0	3.912328767123290
TCGA-55-7728	0	23.145205479452100
TCGA-55-7815	0	25.413698630137000
TCGA-55-7816	1	15.386301369863000
TCGA-55-7903	0	18.64109589041100
TCGA-55-7907	1	11.276712328767100
TCGA-55-7910	0	34.1917808219178
TCGA-55-7911	0	17.654794520547900
TCGA-55-7913	1	18.44383561643840
TCGA-55-7914	1	6.147945205479450
TCGA-55-7994	0	19.824657534246600
TCGA-55-7995	0	29.22739726027400
TCGA-55-8085	0	29.72054794520550
TCGA-55-8087	0	15.18904109589040
TCGA-55-8089	1	23.079452054794500
TCGA-55-8090	1	19.660273972602700
TCGA-55-8091	0	19.726027397260300
TCGA-55-8092	1	5.063013698630140
TCGA-55-8094	0	17.786301369863000
TCGA-55-8096	1	23.638356164383600
TCGA-55-8097	0	15.64931506849320
TCGA-55-8203	0	17.983561643835600
TCGA-55-8204	0	16.93150684931510
TCGA-55-8205	0	19.693150684931500
TCGA-55-8206	0	29.19452054794520
TCGA-55-8208	0	22.15890410958900
TCGA-55-8299	1	15.41917808219180
TCGA-55-8301	0	17.556164383561600
TCGA-55-8302	0	15.715068493150700
TCGA-55-8505	0	14.465753424657500
TCGA-55-8506	0	0.3616438356164380
TCGA-55-8507	0	13.742465753424700
TCGA-55-8508	0	20.284931506849300
TCGA-55-8510	0	17.72054794520550
TCGA-55-8511	0	18.14794520547950
TCGA-55-8512	1	19.95616438356160
TCGA-55-8513	0	26.005479452054800
TCGA-55-8514	0	17.0958904109589
TCGA-55-8614	0	17.621917808219200
TCGA-55-8615	0	14.663013698630100
TCGA-55-8616	0	1.5780821917808200
TCGA-55-8619	0	13.676712328767100
TCGA-55-8620	1	12.328767123287700
TCGA-55-8621	0	16.93150684931510
TCGA-55-A48X	0	22.652054794520500
TCGA-55-A48Y	0	20.71232876712330
TCGA-55-A48Z	0	21.402739726027400
TCGA-55-A490	1	3.254794520547950
TCGA-55-A491	0	20.58082191780820
TCGA-55-A492	0	19.594520547945200
TCGA-55-A493	0	0.9205479452054790
TCGA-55-A494	0	15.813698630137000
TCGA-55-A4DF	1	14.465753424657500
TCGA-55-A4DG	0	19.98904109589040
TCGA-55-A57B	0	17.95068493150690
TCGA-62-A46O	1	47.8027397260274
TCGA-62-A46P	1	19.528767123287700
TCGA-62-A46R	1	56.71232876712330
TCGA-62-A46S	1	54.34520547945210
TCGA-62-A46U	0	67.95616438356160
TCGA-62-A46V	0	72.2958904109589
TCGA-62-A470	1	39.25479452054800
TCGA-62-A471	0	40.96438356164380
TCGA-62-A472	0	29.917808219178100
TCGA-64-1676	0	56.81095890410960
TCGA-64-1677	1	20.646575342465800
TCGA-64-1679	0	81.79726027397260
TCGA-64-1681	1	38.367123287671200
TCGA-64-5774	0	87.97808219178080
TCGA-64-5779	0	28.405479452054800
TCGA-64-5781	0	51.25479452054800
TCGA-67-3770	0	20.054794520547900
TCGA-67-3771	0	20.054794520547900
TCGA-67-3772	0	18.83835616438360
TCGA-67-4679	0	14.728767123287700
TCGA-67-6215	0	5.720547945205480
TCGA-67-6216	0	4.635616438356160
TCGA-67-6217	0	13.873972602739700
TCGA-69-7760	0	6.641095890410960
TCGA-69-7761	0	6.115068493150690
TCGA-69-7763	0	22.68493150684930
TCGA-69-7764	0	13.610958904109600
TCGA-69-7765	0	5.424657534246580
TCGA-69-7973	0	7.561643835616440
TCGA-69-7974	0	6.049315068493150
TCGA-69-7978	0	4.405479452054790
TCGA-69-7979	0	13.413698630137000
TCGA-69-7980	0	13.512328767123300
TCGA-69-8253	0	14.005479452054800
TCGA-69-8254	0	13.446575342465800
TCGA-69-8255	0	4.241095890410960
TCGA-69-8453	0	26.728767123287700
TCGA-69-A59K	0	19.43013698630140
TCGA-71-6725	0	8.416438356164390
TCGA-71-8520	1	6.904109589041100
TCGA-73-4658	1	52.602739726027400
TCGA-73-4659	1	23.375342465753400
TCGA-73-4662	0	82.68493150684930
TCGA-73-4666	0	26.301369863013700
TCGA-73-4668	0	15.353424657534200
TCGA-73-4670	0	4.306849315068490
TCGA-73-4675	1	30.31232876712330
TCGA-73-4676	1	9.23835616438356
TCGA-73-4677	1	1.2493150684931500
TCGA-73-7498	0	39.09041095890410
TCGA-73-7499	1	50.33424657534250
TCGA-73-A9RS	1	11.17808219178080
TCGA-75-5125	1	66.64109589041100
TCGA-75-5146	0	77.85205479452050
TCGA-75-5147	0	43.824657534246600
TCGA-75-6206	0	85.15068493150690
TCGA-75-6212	1	49.84109589041100
TCGA-75-6214	1	36.65753424657540
TCGA-75-7025	0	108.65753424657500
TCGA-75-7027	0	100.56986301369900
TCGA-78-7145	1	27.15616438356160
TCGA-78-7146	1	5.6876712328767100
TCGA-78-7147	1	19.265753424657500
TCGA-78-7148	1	20.58082191780820
TCGA-78-7149	0	129.53424657534200
TCGA-78-7150	1	21.895890410958900
TCGA-78-7152	1	39.945205479452100
TCGA-78-7153	0	119.50684931506800
TCGA-78-7154	1	19.495890410958900
TCGA-78-7155	1	38.4986301369863
TCGA-78-7156	1	32.08767123287670
TCGA-78-7158	1	5.884931506849310
TCGA-78-7159	0	64.8986301369863
TCGA-78-7160	1	22.915068493150700
TCGA-78-7161	1	9.567123287671230
TCGA-78-7163	0	238.2904109589040
TCGA-78-7166	1	8.482191780821920
TCGA-78-7167	1	88.14246575342470
TCGA-78-7220	1	26.531506849315100
TCGA-78-7535	1	31.200000000000000
TCGA-78-7536	1	8.021917808219180
TCGA-78-7537	1	53.32602739726030
TCGA-78-7539	0	26.005479452054800
TCGA-78-7540	1	39.35342465753430
TCGA-78-7542	1	10.553424657534200
TCGA-78-7633	1	50.23561643835620
TCGA-78-8640	0	232.17534246575300
TCGA-78-8648	1	39.74794520547950
TCGA-78-8655	0	77.58904109589040
TCGA-78-8660	1	10.553424657534200
TCGA-78-8662	1	110.4986301369860
TCGA-80-5608	0	93.1068493150685
TCGA-80-5611	0	85.31506849315070
TCGA-83-5908	0	27.09041095890410
TCGA-86-6562	1	12.361643835616400
TCGA-86-6851	0	5.884931506849310
TCGA-86-7701	0	31.134246575342500
TCGA-86-7711	1	34.38904109589040
TCGA-86-7713	0	38.03835616438360
TCGA-86-7714	1	20.54794520547950
TCGA-86-7953	0	32.778082191780800
TCGA-86-7954	0	19.89041095890410
TCGA-86-7955	0	35.24383561643840
TCGA-86-8054	0	37.74246575342470
TCGA-86-8055	1	4.076712328767120
TCGA-86-8056	0	4.56986301369863
TCGA-86-8073	0	24.328767123287700
TCGA-86-8074	0	0.7890410958904110
TCGA-86-8075	1	22.816438356164400
TCGA-86-8076	0	32.64657534246580
TCGA-86-8278	0	31.035616438356200
TCGA-86-8279	0	31.200000000000000
TCGA-86-8280	0	23.046575342465800
TCGA-86-8358	0	21.46849315068490
TCGA-86-8359	1	14.597260273972600
TCGA-86-8585	0	11.605479452054800
TCGA-86-8668	0	13.906849315068500
TCGA-86-8669	0	30.83835616438360
TCGA-86-8671	0	27.58356164383560
TCGA-86-8672	1	0.6246575342465750
TCGA-86-8673	0	28.33972602739730
TCGA-86-8674	0	26.4986301369863
TCGA-86-A456	0	29.457534246575300
TCGA-86-A4D0	1	3.813698630136990
TCGA-86-A4JF	1	24.230136986301400
TCGA-86-A4P7	0	13.643835616438400
TCGA-86-A4P8	0	26.46575342465750
TCGA-91-A4BC	0	1.4465753424657500
TCGA-91-A4BD	0	19.824657534246600
TCGA-93-7347	0	22.454794520547900
TCGA-93-7348	0	17.457534246575300
TCGA-93-8067	0	6.115068493150690
TCGA-93-A4JN	0	23.605479452054800
TCGA-93-A4JO	1	1.084931506849320
TCGA-93-A4JP	0	19.0027397260274
TCGA-93-A4JQ	0	17.293150684931500
TCGA-95-7039	0	41.81917808219180
TCGA-95-7043	1	16.536986301369900
TCGA-95-7562	1	2.8602739726027400
TCGA-95-7567	0	18.673972602739700
TCGA-95-7944	0	12.394520547945200
TCGA-95-7947	0	15.68219178082190
TCGA-95-7948	0	15.64931506849320
TCGA-95-8039	0	27.287671232876700
TCGA-95-8494	0	2.7616438356164400
TCGA-95-A4VK	0	21.402739726027400
TCGA-95-A4VN	0	18.18082191780820
TCGA-95-A4VP	0	19.89041095890410
TCGA-97-7546	0	42.24657534246580
TCGA-97-7547	0	64.6027397260274
TCGA-97-7552	0	63.51780821917810
TCGA-97-7553	0	61.47945205479450
TCGA-97-7554	0	25.47945205479450
TCGA-97-7937	0	18.542465753424700
TCGA-97-7938	1	0.5917808219178080
TCGA-97-7941	0	15.912328767123300
TCGA-97-8171	0	18.673972602739700
TCGA-97-8172	0	17.91780821917810
TCGA-97-8175	0	18.115068493150700
TCGA-97-8177	0	16.405479452054800
TCGA-97-8179	0	14.3013698630137
TCGA-97-8552	0	20.58082191780820
TCGA-97-A4LX	0	20.186301369863000
TCGA-97-A4M0	0	21.435616438356200
TCGA-97-A4M1	0	19.75890410958900
TCGA-97-A4M2	0	20.51506849315070
TCGA-97-A4M3	0	17.753424657534200
TCGA-97-A4M5	0	20.843835616438400
TCGA-97-A4M6	0	18.673972602739700
TCGA-97-A4M7	0	20.67945205479450
TCGA-97-A4M7	0	20.67945205479450
TCGA-99-7458	0	24.55890410958900
TCGA-99-8025	0	34.849315068493200
TCGA-99-8028	0	36.75616438356170
TCGA-99-8032	0	1.4465753424657500
TCGA-99-8033	1	21.567123287671200
TCGA-99-AA5R	0	21.63287671232880
TCGA-J2-8192	0	24.295890410958900
TCGA-J2-8194	0	23.8027397260274
TCGA-J2-A4AD	1	18.08219178082190
TCGA-J2-A4AE	0	35.47397260273970
TCGA-J2-A4AG	0	32.48219178082190
TCGA-L4-A4E5	0	19.0027397260274
TCGA-L4-A4E6	0	14.3013698630137
TCGA-L9-A443	1	6.345205479452060
TCGA-L9-A444	0	10.093150684931500
TCGA-L9-A50W	1	14.531506849315100
TCGA-L9-A5IP	1	1.906849315068490
TCGA-L9-A743	0	21.83013698630140
TCGA-L9-A7SV	0	18.575342465753400
TCGA-L9-A8F4	0	15.64931506849320
TCGA-MN-A4N1	0	27.18904109589040
TCGA-MN-A4N1	0	27.18904109589040
TCGA-MN-A4N4	0	38.630136986301400
TCGA-MN-A4N4	0	38.630136986301400
TCGA-MN-A4N5	0	2.7616438356164400
TCGA-MP-A4SV	1	86.13698630136990
TCGA-MP-A4SW	1	58.45479452054790
TCGA-MP-A4SY	1	49.34794520547950
TCGA-MP-A4T2	1	37.347945205479500
TCGA-MP-A4T4	1	86.03835616438360
TCGA-MP-A4T6	1	58.84931506849320
TCGA-MP-A4T7	1	5.49041095890411
TCGA-MP-A4T8	1	5.293150684931510
TCGA-MP-A4T9	1	41.58904109589040
TCGA-MP-A4TA	1	31.232876712328800
TCGA-MP-A4TC	1	2.432876712328770
TCGA-MP-A4TD	1	10.093150684931500
TCGA-MP-A4TE	1	29.457534246575300
TCGA-MP-A4TF	1	11.046575342465800
TCGA-MP-A4TH	0	24.36164383561640
TCGA-MP-A4TI	1	14.104109589041100
TCGA-MP-A4TJ	1	11.145205479452100
TCGA-MP-A4TK	1	19.134246575342500
TCGA-MP-A5C7	0	73.90684931506850
TCGA-NJ-A4YF	0	71.04657534246580
TCGA-NJ-A4YG	0	74.33424657534250
TCGA-NJ-A4YI	1	0.1315068493150690
TCGA-NJ-A4YP	0	1.643835616438360
TCGA-NJ-A4YQ	0	47.07945205479450
TCGA-NJ-A55A	0	0.4931506849315070
TCGA-NJ-A55O	0	0.4273972602739730
TCGA-NJ-A55R	0	19.824657534246600
TCGA-NJ-A7XG	0	20.284931506849300
TCGA-O1-A52J	1	59.11232876712330
TCGA-S2-AA1A	0	16.865753424657500
