# Supplementary material for: Mapping the landscape of histomorphological cancer phenotypes using self-supervised learning on unannotated pathology slides
Source: Nat Commun. 2024 Jun 11;15:4596. doi: 10.1038/s41467-024-48666-7 (PMC11525555; doi:10.1038/s41467-024-48666-7)
Supplement: Supplementary file 4 — Source Data [file 41467_2024_48666_MOESM4_ESM.zip › Source_Data/figure8b.csv]

	Cancer Type	Immune Signature	HPC	Rho	P-Value	Sample Size
18859	BRCA	TIL Regional Fraction	10	0.6371008350188192	1.1158184747811255e-98	885
24265	LUAD	TIL Regional Fraction	10	0.5476377045959465	1.2601714593719398e-34	463
31473	UCEC	TIL Regional Fraction	10	0.5716731256594582	2.8041013028340483e-36	440
26067	LUSC	TIL Regional Fraction	10	0.5802923376102066	3.997386816126512e-33	389
22463	COAD	TIL Regional Fraction	10	0.524533746652136	5.3560532930341915e-24	366
27869	SKCM	TIL Regional Fraction	10	0.6750187478000029	4.439346723906306e-46	361
29671	STAD	TIL Regional Fraction	10	0.4897671325294067	2.276991950366264e-16	302
17057	BLCA	TIL Regional Fraction	10	0.6279085848969316	4.723234428780777e-30	291
20661	CESC	TIL Regional Fraction	10	0.6159827854420736	3.9359823155815336e-17	182
19071	BRCA	TIL Regional Fraction	14	0.3727305148281497	2.743095610712233e-28	885
24477	LUAD	TIL Regional Fraction	14	0.5602923511720342	2.3257905825159928e-36	463
31685	UCEC	TIL Regional Fraction	14	0.3987435603771432	2.9427814942920622e-15	440
26279	LUSC	TIL Regional Fraction	14	0.5286979031924978	1.3127671404526794e-26	389
22675	COAD	TIL Regional Fraction	14	0.30253626890850915	9.134815765325455e-07	366
28081	SKCM	TIL Regional Fraction	14	0.5291039826959081	1.8064932241171216e-24	361
29883	STAD	TIL Regional Fraction	14	0.46936609570397986	3.580481436862608e-15	302
17269	BLCA	TIL Regional Fraction	14	0.20023910513321228	0.005851749901892414	291
20873	CESC	TIL Regional Fraction	14	0.5260661808981708	2.2165108094655227e-11	182
19018	BRCA	TIL Regional Fraction	13	0.384922537475263	3.24582122798109e-30	885
24424	LUAD	TIL Regional Fraction	13	0.40080463070715	1.6537096072774693e-16	463
31632	UCEC	TIL Regional Fraction	13	0.24436687079056096	1.542789312513653e-05	440
26226	LUSC	TIL Regional Fraction	13	0.548125578083262	6.348016560705318e-29	389
22622	COAD	TIL Regional Fraction	13	0.21436768281004567	0.0010812784270066219	366
28028	SKCM	TIL Regional Fraction	13	0.3985279788596236	7.859637931471975e-13	361
29830	STAD	TIL Regional Fraction	13	0.4693769876426599	3.580481436862608e-15	302
17216	BLCA	TIL Regional Fraction	13	0.42885721381647834	3.868468324793411e-12	291
20820	CESC	TIL Regional Fraction	13	0.31980599782429325	0.002199940112831889	182
18753	BRCA	TIL Regional Fraction	8	0.45225959558379897	3.603102660561975e-43	885
24159	LUAD	TIL Regional Fraction	8	0.29390602566233914	6.84499704561361e-09	463
31367	UCEC	TIL Regional Fraction	8	0.3006306850758526	3.182273327022228e-08	440
25961	LUSC	TIL Regional Fraction	8	0.4894705007054731	3.631804828691355e-22	389
22357	COAD	TIL Regional Fraction	8	0.24208655830713885	0.00014655660177639504	366
27763	SKCM	TIL Regional Fraction	8	0.4836463068109354	8.918674531232122e-20	361
29565	STAD	TIL Regional Fraction	8	0.3051470291910492	4.5305051980651534e-06	302
16951	BLCA	TIL Regional Fraction	8	0.4674252126866944	2.052607330336056e-14	291
20555	CESC	TIL Regional Fraction	8	0.2989327491637065	0.005585372391938668	182
18812	BRCA	TGF-beta Response	9	0.3557866249008371	2.4524235076566596e-28	981
31426	UCEC	TGF-beta Response	9	0.23005596794578803	2.171970511042684e-05	483
26020	LUSC	TGF-beta Response	9	0.18266412389839845	0.0012830449749933767	475
24218	LUAD	TGF-beta Response	9	0.2398304330710531	1.3478886971106519e-05	421
27822	SKCM	TGF-beta Response	9	0.16881053335154927	0.00857866201241143	402
22416	COAD	TGF-beta Response	9	0.1403554737982791	0.05276549058223075	369
17010	BLCA	TGF-beta Response	9	0.40686583648661895	1.685387263968904e-13	367
29624	STAD	TGF-beta Response	9	0.32383370153264984	1.0211963607816577e-06	303
20614	CESC	TGF-beta Response	9	0.2704437866429208	0.0065162164923984875	215
18441	BRCA	TGF-beta Response	2	0.2978363349030185	8.58739777752217e-20	981
31055	UCEC	TGF-beta Response	2	0.15997036796904363	0.00805082772265243	483
25649	LUSC	TGF-beta Response	2	0.2543666284086944	1.523379252989962e-06	475
23847	LUAD	TGF-beta Response	2	0.26928013462298167	6.770749417781833e-07	421
27451	SKCM	TGF-beta Response	2	0.12074534244097056	0.08702975097248486	402
22045	COAD	TGF-beta Response	2	0.1730127809972012	0.012225763827845687	369
16639	BLCA	TGF-beta Response	2	0.43689710403588816	1.4142654696921563e-15	367
29253	STAD	TGF-beta Response	2	0.33793373059675935	2.3639003174089826e-07	303
20243	CESC	TGF-beta Response	2	0.16856973639171877	0.18544532025431118	215
19021	BRCA	Macrophage Regulation	13	0.1768642267236929	2.020407548482324e-07	981
31635	UCEC	Macrophage Regulation	13	0.06101461467849291	0.5174771141343669	483
26229	LUSC	Macrophage Regulation	13	0.27367428216046485	2.0182915645955684e-07	475
24427	LUAD	Macrophage Regulation	13	0.3266486886287665	6.128752368872185e-10	421
28031	SKCM	Macrophage Regulation	13	0.32588349927037097	3.158044374896251e-09	402
22625	COAD	Macrophage Regulation	13	0.31276785799585377	2.983407049681995e-07	369
17219	BLCA	Macrophage Regulation	13	0.2102120371454962	0.0008811511645537482	367
29833	STAD	Macrophage Regulation	13	0.2741489772888059	4.293784111404174e-05	303
20823	CESC	Macrophage Regulation	13	0.23111106012916727	0.030776811389747177	215
19283	BRCA	TIL Regional Fraction	18	0.2731121793501246	3.638265940381689e-15	885
24689	LUAD	TIL Regional Fraction	18	0.19468653558420354	0.0003299365109950189	463
31897	UCEC	TIL Regional Fraction	18	0.168712272649793	0.00740001440534011	440
26491	LUSC	TIL Regional Fraction	18	0.2390684289529173	7.713021737315106e-05	389
22887	COAD	TIL Regional Fraction	18	0.16475571989859575	0.01852965450589296	366
28293	SKCM	TIL Regional Fraction	18	0.21238528131902884	0.0010130788688970465	361
30095	STAD	TIL Regional Fraction	18	0.26245411498532534	0.00010467877513630549	302
17481	BLCA	TIL Regional Fraction	18	0.32978344184778113	5.817604541313878e-07	291
21085	CESC	TIL Regional Fraction	18	0.23325347779654454	0.04928619928952583	182
18862	BRCA	Macrophage Regulation	10	0.2453440184324664	1.4714789672695815e-13	981
31476	UCEC	Macrophage Regulation	10	0.24439051973247347	5.760134077544555e-06	483
26070	LUSC	Macrophage Regulation	10	0.2109687106182848	0.00014031373623585823	475
24268	LUAD	Macrophage Regulation	10	0.2635749973825885	1.2550656110251149e-06	421
27872	SKCM	Macrophage Regulation	10	0.3101764043075913	2.3590063127003695e-08	402
22466	COAD	Macrophage Regulation	10	0.05740830968826727	0.5109856664683187	369
17060	BLCA	Macrophage Regulation	10	0.187811369055821	0.003495226002262463	367
29674	STAD	Macrophage Regulation	10	0.17356282072961565	0.015874878363523075	303
20664	CESC	Macrophage Regulation	10	0.2607586094685482	0.009145628234474986	215
18756	BRCA	Macrophage Regulation	8	0.25452694892978467	1.4536797411697977e-14	981
31370	UCEC	Macrophage Regulation	8	0.04919023917392482	0.6273677323210032	483
25964	LUSC	Macrophage Regulation	8	0.31242157597615755	8.536805186893851e-10	475
24162	LUAD	Macrophage Regulation	8	0.30762177995120515	6.84499704561361e-09	421
27766	SKCM	Macrophage Regulation	8	0.2659321720819414	3.1591468141479573e-06	402
22360	COAD	Macrophage Regulation	8	0.23120288899716263	0.0002945240409130791	369
16954	BLCA	Macrophage Regulation	8	0.20328619036550263	0.0013316782389879162	367
29568	STAD	Macrophage Regulation	8	0.22659514992977164	0.0008834834826930907	303
20558	CESC	Macrophage Regulation	8	0.09194863796175103	0.6047571659570592	215
18335	BRCA	TGF-beta Response	0	0.03716081109714031	0.3488244750455391	981
30949	UCEC	TGF-beta Response	0	0.11306775334487142	0.10435388970136236	483
25543	LUSC	TGF-beta Response	0	0.24063149200419204	7.234679769389326e-06	475
23741	LUAD	TGF-beta Response	0	0.2166275574966732	0.00011642111721208223	421
27345	SKCM	TGF-beta Response	0	0.12583215969043193	0.071740742332062	402
21939	COAD	TGF-beta Response	0	0.26658815229051047	1.761358865769259e-05	369
16533	BLCA	TGF-beta Response	0	0.3864536539711374	3.868468324793411e-12	367
29147	STAD	TGF-beta Response	0	0.21408158764447574	0.001872553918406696	303
20137	CESC	TGF-beta Response	0	0.2738367708933164	0.005757009355561818	215
19866	BRCA	TIL Regional Fraction	29	0.22853277292622912	9.141260328751824e-11	885
25272	LUAD	TIL Regional Fraction	29	0.2868474012725376	1.7873412792084996e-08	463
32480	UCEC	TIL Regional Fraction	29	0.26442806569718386	2.05049478088947e-06	440
27074	LUSC	TIL Regional Fraction	29	0.2908279936125176	5.186647412997535e-07	389
23470	COAD	TIL Regional Fraction	29	0.128944819369852	0.07960404704114206	366
28876	SKCM	TIL Regional Fraction	29	0.2453464644454987	7.819606991917025e-05	361
30678	STAD	TIL Regional Fraction	29	0.15610130461463123	0.034088033534936196	302
18064	BLCA	TIL Regional Fraction	29	0.1167704736813912	0.14627322948866278	291
21668	CESC	TIL Regional Fraction	29	-0.023467973019644067	0.9286904770065649	182
19178	BRCA	Proliferation	16	0.31267119791860165	9.082186832822023e-22	981
31792	UCEC	Proliferation	16	0.1455020571570499	0.019732694803485176	483
26386	LUSC	Proliferation	16	0.18366131472974104	0.0011944257366402402	475
24584	LUAD	Proliferation	16	0.15485920598286584	0.008819834824611484	421
28188	SKCM	Proliferation	16	0.1063994273416676	0.14653587275775376	402
22782	COAD	Proliferation	16	0.1506320670656044	0.03510151949918794	369
17376	BLCA	Proliferation	16	-0.00840368214143274	0.9411761626057715	367
29990	STAD	Proliferation	16	0.3718486876126159	5.8523116441452795e-09	303
20980	CESC	Proliferation	16	0.23362862953363545	0.028209309048676297	215
18547	BRCA	TGF-beta Response	4	0.24605423471033352	1.254156671002307e-13	981
31161	UCEC	TGF-beta Response	4	0.1568575882930554	0.009542976838274899	483
25755	LUSC	TGF-beta Response	4	0.046361599977785245	0.55065226928512	475
23953	LUAD	TGF-beta Response	4	0.09752390163796214	0.12399051632501322	421
27557	SKCM	TGF-beta Response	4	0.10383186211203808	0.15873932315281875	402
22151	COAD	TGF-beta Response	4	0.17369693562259522	0.01174167294490758	369
16745	BLCA	TGF-beta Response	4	0.3026083844905473	2.6227311546685153e-07	367
29359	STAD	TGF-beta Response	4	0.21190204910056049	0.0020797130075843146	303
20349	CESC	TGF-beta Response	4	0.2495213899885685	0.015441823648094365	215
18332	BRCA	Macrophage Regulation	0	0.23391131140068666	2.3095326783327197e-12	981
30946	UCEC	Macrophage Regulation	0	-0.057789586521731315	0.5474866132616933	483
25540	LUSC	Macrophage Regulation	0	0.1709217597079404	0.0030922425779332293	475
23738	LUAD	Macrophage Regulation	0	0.13585692213696954	0.02506134398467043	421
27342	SKCM	Macrophage Regulation	0	0.1207216875704237	0.08702975097248486	402
21936	COAD	Macrophage Regulation	0	0.2853541505450307	3.0432807376445904e-06	369
16530	BLCA	Macrophage Regulation	0	0.3349862807348283	4.584209262472614e-09	367
29144	STAD	Macrophage Regulation	0	0.24862821764923093	0.00023618933339579265	303
20134	CESC	Macrophage Regulation	0	0.09773844385835767	0.563084716350731	215
18489	BRCA	Proliferation	3	0.45290103957654415	8.116522702931325e-48	981
31103	UCEC	Proliferation	3	0.07437672192435658	0.37883023942979965	483
25697	LUSC	Proliferation	3	0.050214445678065114	0.5121105375994273	475
23895	LUAD	Proliferation	3	0.3732706289295737	8.423206959333155e-13	421
27499	SKCM	Proliferation	3	0.04651348151635995	0.6125830154557625	402
22093	COAD	Proliferation	3	0.03320318785856825	0.7241011593275081	369
16687	BLCA	Proliferation	3	0.11849965026636966	0.08999155754392751	367
29301	STAD	Proliferation	3	0.34378990585710995	1.2855432131212087e-07	303
20291	CESC	Proliferation	3	0.005193920764182167	0.9897122375965762	215
19607	BRCA	TGF-beta Response	24	0.23398996270883485	2.2898225095229987e-12	981
32221	UCEC	TGF-beta Response	24	0.15976365515959076	0.008107206984293442	483
26815	LUSC	TGF-beta Response	24	0.18373468655768016	0.0011944257366402402	475
25013	LUAD	TGF-beta Response	24	0.1836285394509167	0.0014475057348635712	421
28617	SKCM	TGF-beta Response	24	0.12559636898945195	0.07223226505934835	402
23211	COAD	TGF-beta Response	24	0.13850124638189001	0.05578639585067244	369
17805	BLCA	TGF-beta Response	24	0.17288292217913867	0.008015201206803617	367
30419	STAD	TGF-beta Response	24	0.055782813998873776	0.5455261220503651	303
21409	CESC	TGF-beta Response	24	0.17529050163645254	0.15585403722603836	215
19074	BRCA	Macrophage Regulation	14	0.191729595002759	1.528441232457527e-08	981
31688	UCEC	Macrophage Regulation	14	0.07364667163409312	0.38758820508189684	483
26282	LUSC	Macrophage Regulation	14	0.08509685941675882	0.21207570627247554	475
24480	LUAD	Macrophage Regulation	14	0.2515670339952569	4.3660253299380425e-06	421
28084	SKCM	Macrophage Regulation	14	0.2322291593549708	8.046875454588884e-05	402
22678	COAD	Macrophage Regulation	14	0.16729672408357454	0.015921627220791757	369
17272	BLCA	Macrophage Regulation	14	-0.024013478320769402	0.8086561065601409	367
29886	STAD	Macrophage Regulation	14	0.25303733318608956	0.00018304444474779829	303
20876	CESC	Macrophage Regulation	14	0.14485623441047124	0.2880327819965447	215
19286	BRCA	Macrophage Regulation	18	0.06503858241268717	0.08256528212237507	981
31900	UCEC	Macrophage Regulation	18	0.11596554808359244	0.09446524232958531	483
26494	LUSC	Macrophage Regulation	18	0.19792953438836003	0.00043993168849065887	475
24692	LUAD	Macrophage Regulation	18	0.16753557478767225	0.004074053109457698	421
28296	SKCM	Macrophage Regulation	18	0.17930010898276671	0.004408979726937227	402
22890	COAD	Macrophage Regulation	18	0.06886876271817946	0.42124439077652887	369
17484	BLCA	Macrophage Regulation	18	0.25161623928874854	3.5595610303329535e-05	367
30098	STAD	Macrophage Regulation	18	0.10882547822575914	0.16839755330568906	303
21088	CESC	Macrophage Regulation	18	0.20602290746665539	0.06842605879329285	215
18918	BRCA	TGF-beta Response	11	0.24747774868072842	8.988774527317646e-14	981
31532	UCEC	TGF-beta Response	11	0.1276332320500981	0.0520012292180205	483
26126	LUSC	TGF-beta Response	11	0.14314702592604273	0.017674591716429707	475
24324	LUAD	TGF-beta Response	11	0.078616487865329	0.23411317362367678	421
27928	SKCM	TGF-beta Response	11	0.1262984766701609	0.07079442585565933	402
22522	COAD	TGF-beta Response	11	0.12589066088931147	0.08668205009305725	369
17116	BLCA	TGF-beta Response	11	0.24958494739309878	4.142645540925451e-05	367
29730	STAD	TGF-beta Response	11	0.18413703592465003	0.009481084446907068	303
20720	CESC	TGF-beta Response	11	0.06896391422392176	0.7309111425470982	215
19072	BRCA	Proliferation	14	0.1646920572809157	1.4791365678589597e-06	981
31686	UCEC	Proliferation	14	0.09688040735732747	0.18744388088752667	483
26280	LUSC	Proliferation	14	0.16052082136051685	0.006195543572152157	475
24478	LUAD	Proliferation	14	0.19010043932833226	0.0009486797918749226	421
28082	SKCM	Proliferation	14	0.032843438800189126	0.7414287508149788	402
22676	COAD	Proliferation	14	0.055025926294590535	0.5329912925430115	369
17270	BLCA	Proliferation	14	0.15288333765760256	0.021335804005968777	367
29884	STAD	Proliferation	14	0.15361875114922663	0.03617033327134273	303
20874	CESC	Proliferation	14	0.27861584396383815	0.005225403161883444	215
19395	BRCA	TGF-beta Response	20	0.05675724923364563	0.13500684045766265	981
32009	UCEC	TGF-beta Response	20	0.06510526964307174	0.4700729333322874	483
26603	LUSC	TGF-beta Response	20	0.14691353431772952	0.013961595777624408	475
24801	LUAD	TGF-beta Response	20	0.21454407598700873	0.00013827635195518486	421
28405	SKCM	TGF-beta Response	20	0.09108457165012733	0.23502047310852295	402
22999	COAD	TGF-beta Response	20	0.23394230936878116	0.00023813136047242623	369
17593	BLCA	TGF-beta Response	20	0.15375496750679707	0.02042411605686463	367
30207	STAD	TGF-beta Response	20	0.22308358870027445	0.0010860645583696544	303
21197	CESC	TGF-beta Response	20	0.0952685981722735	0.5799554197166232	215
19342	BRCA	TGF-beta Response	19	0.22042601329927963	4.673050242159804e-11	981
31956	UCEC	TGF-beta Response	19	-0.005921986521813935	0.9685720849618829	483
26550	LUSC	TGF-beta Response	19	-0.020863654954777443	0.8164581216888137	475
24748	LUAD	TGF-beta Response	19	0.08294700940996323	0.20357448700245934	421
28352	SKCM	TGF-beta Response	19	0.06499187847423116	0.4401087752897396	402
22946	COAD	TGF-beta Response	19	0.05870533917661341	0.49867323891300863	369
17540	BLCA	TGF-beta Response	19	0.3340435631205118	4.957249691842697e-09	367
30154	STAD	TGF-beta Response	19	0.25572705836171433	0.00016139127276795933	303
21144	CESC	TGF-beta Response	19	0.10285874016443962	0.5354140574373378	215
18966	BRCA	Proliferation	12	0.23206870752745845	3.4567568018387353e-12	981
31580	UCEC	Proliferation	12	0.10981417441123312	0.11857419189194601	483
26174	LUSC	Proliferation	12	0.08180763763313564	0.23181412476624308	475
24372	LUAD	Proliferation	12	0.1254353971768312	0.04148799361756929	421
27976	SKCM	Proliferation	12	0.009478269410699415	0.9403985325062288	402
22570	COAD	Proliferation	12	0.1446329038387684	0.044671043717496285	369
17164	BLCA	Proliferation	12	-0.02695798492731701	0.7855594024722278	367
29778	STAD	Proliferation	12	0.2573721192696254	0.00014399009968085004	303
20768	CESC	Proliferation	12	0.10185711495602717	0.5414169764146247	215
19284	BRCA	Proliferation	18	0.32692552406793746	8.839544128350738e-24	981
31898	UCEC	Proliferation	18	0.10221218099063166	0.1570417356079011	483
26492	LUSC	Proliferation	18	-0.09114345815973623	0.1761522241169292	475
24690	LUAD	Proliferation	18	0.3298234054420866	4.134456323999982e-10	421
28294	SKCM	Proliferation	18	0.07128970084550047	0.3896229930528891	402
22888	COAD	Proliferation	18	0.024032120529733827	0.810064945068149	369
17482	BLCA	Proliferation	18	0.1639752804317727	0.012436738577402516	367
30096	STAD	Proliferation	18	0.09063450885700877	0.27433701435063124	303
21086	CESC	Proliferation	18	-0.02433167437383119	0.9173322284233206	215
19125	BRCA	Proliferation	15	0.24764947479976632	8.707735975081717e-14	981
31739	UCEC	Proliferation	15	-0.008747753123263083	0.9585194252212371	483
26333	LUSC	Proliferation	15	0.12950551609699354	0.035946274713349866	475
24531	LUAD	Proliferation	15	0.12240658920527492	0.047438124597263244	421
28135	SKCM	Proliferation	15	0.050680225725506886	0.5752359948092007	402
22729	COAD	Proliferation	15	0.0784896095092567	0.3560894866323155	369
17323	BLCA	Proliferation	15	0.06908903869526457	0.3790374248110112	367
29937	STAD	Proliferation	15	0.31792748639677354	1.8277888223929185e-06	303
20927	CESC	Proliferation	15	-0.0593808288599211	0.7648080428789934	215
18759	BRCA	TGF-beta Response	8	-0.0407870334594616	0.297859653285884	981
31373	UCEC	TGF-beta Response	8	0.02051185329162831	0.8841287407462772	483
25967	LUSC	TGF-beta Response	8	0.15741414049122365	0.007592950912488938	475
24165	LUAD	TGF-beta Response	8	0.11709857629701734	0.05922628906572659	421
27769	SKCM	TGF-beta Response	8	-0.01902839269154148	0.8637990600068954	402
22363	COAD	TGF-beta Response	8	0.09984764453289206	0.2035702380023013	369
16957	BLCA	TGF-beta Response	8	0.1409395146286422	0.03740069556189562	367
29571	STAD	TGF-beta Response	8	0.08903172301635227	0.2847722323818222	303
20561	CESC	TGF-beta Response	8	0.3222429437097255	0.0004244682431476402	215
18595	BRCA	Proliferation	5	0.2583666309766035	5.251189358414873e-15	981
31209	UCEC	Proliferation	5	0.07169227781549938	0.4074444617580669	483
25803	LUSC	Proliferation	5	0.060049772604780435	0.4170522139518715	475
24001	LUAD	Proliferation	5	0.02380669119213637	0.764932973860128	421
27605	SKCM	Proliferation	5	0.04070432985356656	0.6718426065654897	402
22199	COAD	Proliferation	5	0.07373408203853721	0.38353262446011915	369
16793	BLCA	Proliferation	5	-0.08175762017258309	0.2768765275007787	367
29407	STAD	Proliferation	5	0.34818047355626264	8.31110893783104e-08	303
20397	CESC	Proliferation	5	0.062823318247038	0.751091182372883	215
18491	BRCA	Macrophage Regulation	3	0.12161891820349567	0.0005071380974376872	981
31105	UCEC	Macrophage Regulation	3	0.08597228035982189	0.2636561085948211	483
25699	LUSC	Macrophage Regulation	3	0.062030829261455395	0.4006906237137781	475
23897	LUAD	Macrophage Regulation	3	0.07569318990144412	0.25383610602748663	421
27501	SKCM	Macrophage Regulation	3	0.015697304985499816	0.8896416438618995	402
22095	COAD	Macrophage Regulation	3	0.10172656750069264	0.19664121612238009	369
16689	BLCA	Macrophage Regulation	3	0.13375242689279532	0.05072291492007064	367
29303	STAD	Macrophage Regulation	3	0.03637725222504823	0.7255337154596833	303
20293	CESC	Macrophage Regulation	3	0.19314587201631925	0.09342382943220391	215
18594	BRCA	TIL Regional Fraction	5	0.1208174053979752	0.0010925817031403617	885
24000	LUAD	TIL Regional Fraction	5	0.08684014690102314	0.15782962856861052	463
31208	UCEC	TIL Regional Fraction	5	0.11161984777344361	0.13604238349366418	440
25802	LUSC	TIL Regional Fraction	5	0.012129529792655538	0.9062917057643488	389
22198	COAD	TIL Regional Fraction	5	0.0886193124556754	0.27869826473089804	366
27604	SKCM	TIL Regional Fraction	5	0.12944552424970537	0.08094477887398466	361
29406	STAD	TIL Regional Fraction	5	0.11535761175510305	0.139135063308161	302
16792	BLCA	TIL Regional Fraction	5	0.0170991823675791	0.8803071312426848	291
20396	CESC	TIL Regional Fraction	5	0.11463864457252737	0.5197688878431317	182
19392	BRCA	Macrophage Regulation	20	0.16024998485899086	2.8949353487637746e-06	981
32006	UCEC	Macrophage Regulation	20	-0.0464827916938531	0.652947211732482	483
26600	LUSC	Macrophage Regulation	20	0.1148246539251511	0.07129892629608779	475
24798	LUAD	Macrophage Regulation	20	0.17726795151526975	0.002255652176726989	421
28402	SKCM	Macrophage Regulation	20	0.023179710733878964	0.8280043978045296	402
22996	COAD	Macrophage Regulation	20	0.12548269372235438	0.08778366862884664	369
17590	BLCA	Macrophage Regulation	20	0.1341443712170373	0.05007139596727917	367
30204	STAD	Macrophage Regulation	20	0.009149098074673272	0.9391268517330207	303
21194	CESC	Macrophage Regulation	20	0.0875281000290134	0.6293414379052632	215
18438	BRCA	Macrophage Regulation	2	0.15585665639054594	5.6884375493535805e-06	981
31052	UCEC	Macrophage Regulation	2	-0.05571345966952331	0.5639510124336695	483
25646	LUSC	Macrophage Regulation	2	0.07606269179900786	0.2791282696945401	475
23844	LUAD	Macrophage Regulation	2	0.04277691209508328	0.5631253061868536	421
27448	SKCM	Macrophage Regulation	2	0.12078633836378129	0.08702975097248486	402
22042	COAD	Macrophage Regulation	2	0.003490155054312	0.9798152917681073	369
16636	BLCA	Macrophage Regulation	2	0.26039486964422354	1.7998456630798985e-05	367
29250	STAD	Macrophage Regulation	2	0.14189060941646622	0.05707297243076131	303
20240	CESC	Macrophage Regulation	2	0.0352936666224951	0.8741810355714736	215
19707	BRCA	TIL Regional Fraction	26	-0.02081167506336694	0.6474478788790627	885
25113	LUAD	TIL Regional Fraction	26	-0.11333419982770865	0.05442544967588775	463
32321	UCEC	TIL Regional Fraction	26	0.1236562547984611	0.0856179447816889	440
26915	LUSC	TIL Regional Fraction	26	0.1081884417392985	0.13953469817266714	389
23311	COAD	TIL Regional Fraction	26	-0.026347360350399047	0.7928604677397671	366
28717	SKCM	TIL Regional Fraction	26	0.17760594420042541	0.008683192386955094	361
30519	STAD	TIL Regional Fraction	26	0.2376623198391653	0.0004837813084948021	302
17905	BLCA	TIL Regional Fraction	26	0.03159304403722443	0.7742897157083567	291
21509	CESC	TIL Regional Fraction	26	0.20491156339358496	0.10442932227510592	182
18488	BRCA	TIL Regional Fraction	3	0.30150113992109445	2.0026400404498877e-18	885
23894	LUAD	TIL Regional Fraction	3	0.06634425015491104	0.3005684272772748	463
31102	UCEC	TIL Regional Fraction	3	0.0048033212042323655	0.9780359961039096	440
25696	LUSC	TIL Regional Fraction	3	-0.04605258195403713	0.5899310062843487	389
22092	COAD	TIL Regional Fraction	3	0.03922053589075362	0.6739327714370594	366
27498	SKCM	TIL Regional Fraction	3	-0.07476240033057345	0.39316564956786243	361
29300	STAD	TIL Regional Fraction	3	0.18046744279717186	0.01166568583166749	302
16686	BLCA	TIL Regional Fraction	3	0.11325986491290438	0.16242508684161036	291
20290	CESC	TIL Regional Fraction	3	0.11460480466911044	0.5197688878431317	182
19760	BRCA	TIL Regional Fraction	27	-0.11906591390959956	0.001303964937040961	885
25166	LUAD	TIL Regional Fraction	27	-0.029657563437967563	0.6900695799456589	463
32374	UCEC	TIL Regional Fraction	27	0.11629201691030523	0.1138756647072512	440
26968	LUSC	TIL Regional Fraction	27	0.20799479085439407	0.0008270918305855844	389
23364	COAD	TIL Regional Fraction	27	0.2375673014732743	0.00020158154378959587	366
28770	SKCM	TIL Regional Fraction	27	0.2542219535462675	3.626279496503942e-05	361
30572	STAD	TIL Regional Fraction	27	0.13202445632343485	0.08413155524042368	302
17958	BLCA	TIL Regional Fraction	27	-0.1553657431981651	0.041593655193980714	291
21562	CESC	TIL Regional Fraction	27	0.026879831517092636	0.9167640427266329	182
19710	BRCA	Macrophage Regulation	26	-0.012040374792345598	0.7862956478904494	981
32324	UCEC	Macrophage Regulation	26	-0.015260323111984895	0.9248667818465826	483
26918	LUSC	Macrophage Regulation	26	-0.005513213250444795	0.9594805483707068	475
25116	LUAD	Macrophage Regulation	26	0.11615438961704319	0.06145137688769736	421
28720	SKCM	Macrophage Regulation	26	0.1265433067957225	0.07003970733158273	402
23314	COAD	Macrophage Regulation	26	0.03698709313767638	0.693280457803341	369
17908	BLCA	Macrophage Regulation	26	-0.03815127060241592	0.6724096729229511	367
30522	STAD	Macrophage Regulation	26	0.2518139449009383	0.00019579649297672816	303
21512	CESC	Macrophage Regulation	26	0.17880297121489236	0.1409232886654132	215
18860	BRCA	Proliferation	10	0.2623173104370282	1.863402742757096e-15	981
31474	UCEC	Proliferation	10	0.07452411528109626	0.3780382475096229	483
26068	LUSC	Proliferation	10	0.05135336729850154	0.5043564701105648	475
24266	LUAD	Proliferation	10	0.027406747818445893	0.7240141238472949	421
27870	SKCM	Proliferation	10	-0.014066167417778525	0.9086987495173756	402
22464	COAD	Proliferation	10	-0.025005748561193218	0.8020136594002383	369
17058	BLCA	Proliferation	10	0.16559513134358386	0.011440374607958553	367
29672	STAD	Proliferation	10	0.04052496574587396	0.6818691536515128	303
20662	CESC	Proliferation	10	0.04213215790412841	0.837873257330711	215
18388	BRCA	TGF-beta Response	1	0.1779453919973076	1.7084123261492399e-07	981
31002	UCEC	TGF-beta Response	1	0.03911579314618906	0.7223236398513102	483
25596	LUSC	TGF-beta Response	1	-0.08147115083610425	0.23515847053148636	475
23794	LUAD	TGF-beta Response	1	-0.060745909700014075	0.3810397858836848	421
27398	SKCM	TGF-beta Response	1	0.011303545754617715	0.926176865420288	402
21992	COAD	TGF-beta Response	1	0.031103897639291257	0.7488493426022449	369
16586	BLCA	TGF-beta Response	1	0.17613682537300013	0.006735135268016937	367
29200	STAD	TGF-beta Response	1	0.1391475211119278	0.06375119694698729	303
20190	CESC	TGF-beta Response	1	0.1778485219690017	0.14436213076908405	215
19289	BRCA	TGF-beta Response	18	-0.18615268879147331	4.1429538763804574e-08	981
31903	UCEC	TGF-beta Response	18	0.06655699847463113	0.4576999349498828	483
26497	LUSC	TGF-beta Response	18	0.21050216818051387	0.00014211910554630188	475
24695	LUAD	TGF-beta Response	18	0.1374144911164773	0.023306339407079466	421
28299	SKCM	TGF-beta Response	18	0.018985815522269342	0.8637990600068954	402
22893	COAD	TGF-beta Response	18	0.007484023454955994	0.9482448612977442	369
17487	BLCA	TGF-beta Response	18	0.2047178136907158	0.001214116784991908	367
30101	STAD	TGF-beta Response	18	0.019394334170387866	0.8612842814837977	303
21091	CESC	TGF-beta Response	18	0.11661360852329429	0.4456167975146854	215
19501	BRCA	TGF-beta Response	22	0.14089632837383262	4.7382938069829797e-05	981
32115	UCEC	TGF-beta Response	22	0.05504258379723299	0.5715558284659988	483
26709	LUSC	TGF-beta Response	22	-0.060801039188153334	0.4118942935858929	475
24907	LUAD	TGF-beta Response	22	-0.09944985554139611	0.11492837918187786	421
28511	SKCM	TGF-beta Response	22	0.1107361980471968	0.12725297295157292	402
23105	COAD	TGF-beta Response	22	-0.02517447793950707	0.8010439456712934	369
17699	BLCA	TGF-beta Response	22	0.11893066547340032	0.08897213275362989	367
30313	STAD	TGF-beta Response	22	0.17546719611156575	0.01439497266528323	303
21303	CESC	TGF-beta Response	22	0.14172712558089326	0.3130061279462617	215
19019	BRCA	Proliferation	13	0.21168736863789736	2.9874268782302367e-10	981
31633	UCEC	Proliferation	13	0.00814524017835365	0.9585194252212371	483
26227	LUSC	Proliferation	13	-0.10511177785368638	0.10806040662718618	475
24425	LUAD	Proliferation	13	0.10363611750176409	0.09978720669185753	421
28029	SKCM	Proliferation	13	-0.021439129630262174	0.8397602424312332	402
22623	COAD	Proliferation	13	0.08508240758760562	0.3041919313662896	369
17217	BLCA	Proliferation	13	0.14755597634861203	0.02751899653063488	367
29831	STAD	Proliferation	13	0.046505162249445814	0.6228871983646128	303
20821	CESC	Proliferation	13	0.0731224109258923	0.7043522301075028	215
18329	BRCA	TIL Regional Fraction	0	0.18841553131887545	1.406601157001071e-07	885
23735	LUAD	TIL Regional Fraction	0	-0.10822482506385354	0.06835816977131802	463
30943	UCEC	TIL Regional Fraction	0	-0.1023125589022107	0.1830292804342329	440
25537	LUSC	TIL Regional Fraction	0	0.09947873886976301	0.18184721995985892	389
21933	COAD	TIL Regional Fraction	0	-0.07532759655646531	0.37768026310150005	366
27339	SKCM	TIL Regional Fraction	0	0.02614948245869107	0.813513590733356	361
29141	STAD	TIL Regional Fraction	0	0.2038049462907612	0.0033510119465778062	302
16527	BLCA	TIL Regional Fraction	0	0.20265353130524133	0.005433964484014735	291
20131	CESC	TIL Regional Fraction	0	0.10334806032659488	0.5811283826571386	182
19549	BRCA	Proliferation	23	0.008732636032643175	0.8455103424313527	981
32163	UCEC	Proliferation	23	0.1303642056298176	0.044875588245410096	483
26757	LUSC	Proliferation	23	0.0914298821389995	0.17498912171301215	475
24955	LUAD	Proliferation	23	0.265385527909065	1.0402958389954894e-06	421
28559	SKCM	Proliferation	23	0.1271026461250167	0.06917292919795802	402
23153	COAD	Proliferation	23	-0.013483906327504366	0.9116511203800127	369
17747	BLCA	Proliferation	23	-0.025075097902662515	0.8008605481779164	367
30361	STAD	Proliferation	23	-0.06823044872503822	0.44273195189017234	303
21351	CESC	Proliferation	23	-0.048453853164125094	0.8180843421805651	215
19177	BRCA	TIL Regional Fraction	16	0.2898344902780805	4.7543964984638763e-17	885
24583	LUAD	TIL Regional Fraction	16	0.1735416143999274	0.001631137758726409	463
31791	UCEC	TIL Regional Fraction	16	0.02308332734626259	0.8725427971452562	440
26385	LUSC	TIL Regional Fraction	16	-0.04702338468476127	0.5850475442357229	389
22781	COAD	TIL Regional Fraction	16	0.06820213051728284	0.4250564997876126	366
28187	SKCM	TIL Regional Fraction	16	-0.1849407977635277	0.005775813080713059	361
29989	STAD	TIL Regional Fraction	16	0.03639062064662826	0.7256071032092772	302
17375	BLCA	TIL Regional Fraction	16	-0.014273261618025898	0.899862193699162	291
20979	CESC	TIL Regional Fraction	16	0.12199583769187972	0.4761271645076149	182
19708	BRCA	Proliferation	26	-0.09333188272835626	0.009369851731490382	981
32322	UCEC	Proliferation	26	0.10935761709884657	0.12140405197299127	483
26916	LUSC	Proliferation	26	0.1491063555051268	0.01257699027642746	475
25114	LUAD	Proliferation	26	0.1025271521023128	0.10333707356564244	421
28718	SKCM	Proliferation	26	0.017845838037641743	0.8747070330813586	402
23312	COAD	Proliferation	26	0.07183304136236866	0.3992363105949034	369
17906	BLCA	Proliferation	26	-0.055812451731452085	0.5000424541963269	367
30520	STAD	Proliferation	26	0.08030558834330148	0.3456052237509568	303
21510	CESC	Proliferation	26	0.07743850293369636	0.6777153465399786	215
19978	BRCA	TGF-beta Response	31	0.1550963479879517	6.349475638613057e-06	981
32592	UCEC	TGF-beta Response	31	0.06798764068266054	0.44197519964091075	483
27186	LUSC	TGF-beta Response	31	0.02234039542459614	0.801904118124966	475
25384	LUAD	TGF-beta Response	31	0.020823798617801953	0.79513891293804	421
28988	SKCM	TGF-beta Response	31	0.011926225310437178	0.921497891962643	402
23582	COAD	TGF-beta Response	31	-0.044435418979924216	0.6293312968021177	369
18176	BLCA	TGF-beta Response	31	0.16791716026393477	0.01018863143612515	367
30790	STAD	TGF-beta Response	31	0.06616112732075098	0.4608845559695836	303
21780	CESC	TGF-beta Response	31	-0.04559518799971127	0.823927003838344	215
19869	BRCA	Macrophage Regulation	29	-0.02760354349226104	0.5067501488067231	981
32483	UCEC	Macrophage Regulation	29	0.15103845480655587	0.014113944673433314	483
27077	LUSC	Macrophage Regulation	29	0.147747732717297	0.013542576065720352	475
25275	LUAD	Macrophage Regulation	29	0.1318028574337236	0.03017829428724637	421
28879	SKCM	Macrophage Regulation	29	0.17174039935718713	0.007177723582009629	402
23473	COAD	Macrophage Regulation	29	0.10848714568226762	0.16015149767460188	369
18067	BLCA	Macrophage Regulation	29	-0.19609609372676803	0.002081353563984563	367
30681	STAD	Macrophage Regulation	29	-0.06934661747806012	0.433508956069721	303
21671	CESC	Macrophage Regulation	29	-0.11326888878894259	0.47087009605089764	215
20081	BRCA	Macrophage Regulation	33	-0.044555716101046666	0.24967303703545138	981
32695	UCEC	Macrophage Regulation	33	0.014892691734220805	0.9268042257165064	483
27289	LUSC	Macrophage Regulation	33	0.010443613097110659	0.9073273080473075	475
25487	LUAD	Macrophage Regulation	33	-0.0346534239461621	0.6499320046545451	421
29091	SKCM	Macrophage Regulation	33	0.0684874485102613	0.4130515753934418	402
23685	COAD	Macrophage Regulation	33	0.04019135784777354	0.6635589834119504	369
18279	BLCA	Macrophage Regulation	33	-0.009372676661712305	0.9326532736662715	367
30893	STAD	Macrophage Regulation	33	0.2511448774713651	0.00020473964588101895	303
21883	CESC	Macrophage Regulation	33	0.004865489647628046	0.9923760102253252	215
19443	BRCA	Proliferation	21	-0.03868421171628599	0.32734413425108533	981
32057	UCEC	Proliferation	21	0.04513016316386146	0.661360058246297	483
26651	LUSC	Proliferation	21	0.1905029064251927	0.0007002746614148641	475
24849	LUAD	Proliferation	21	-0.06278025932228355	0.3606424445180833	421
28453	SKCM	Proliferation	21	-0.111253686654281	0.12420453292655086	402
23047	COAD	Proliferation	21	0.019659571729060982	0.8473868172100256	369
17641	BLCA	Proliferation	21	-0.09117436156541904	0.21737784395911372	367
30255	STAD	Proliferation	21	0.18671840329660228	0.00834293682375801	303
21245	CESC	Proliferation	21	0.07199282522906737	0.7164723900530073	215
18968	BRCA	Macrophage Regulation	12	0.05053070052540545	0.18636630547598518	981
31582	UCEC	Macrophage Regulation	12	0.018715493623134728	0.8957847233658026	483
26176	LUSC	Macrophage Regulation	12	0.08985392686207025	0.182271625745122	475
24374	LUAD	Macrophage Regulation	12	0.21257150861609986	0.00016365334411573188	421
27978	SKCM	Macrophage Regulation	12	-0.03215093189500725	0.7475664326803638	402
22572	COAD	Macrophage Regulation	12	0.09853042331833424	0.21234990831570555	369
17166	BLCA	Macrophage Regulation	12	-0.2795240346595816	2.7885594848758556e-06	367
29780	STAD	Macrophage Regulation	12	0.021674592520248885	0.8479190408047105	303
20770	CESC	Macrophage Regulation	12	0.0008850735604197438	0.9959640194130632	215
18435	BRCA	TIL Regional Fraction	2	-0.05879366588548299	0.14188598438586877	885
23841	LUAD	TIL Regional Fraction	2	-0.10758341771577974	0.07027258293218572	463
31049	UCEC	TIL Regional Fraction	2	-0.019139608628707228	0.8983620463419228	440
25643	LUSC	TIL Regional Fraction	2	0.06765406396737843	0.4091510716097079	389
22039	COAD	TIL Regional Fraction	2	-0.09555484439048836	0.23222493350343051	366
27445	SKCM	TIL Regional Fraction	2	0.09187722869255137	0.25774035075603025	361
29247	STAD	TIL Regional Fraction	2	0.06690373334268589	0.4558262799257751	302
16633	BLCA	TIL Regional Fraction	2	0.12061563484604261	0.13153937006767016	291
20237	CESC	TIL Regional Fraction	2	0.08330289400844604	0.6838801187381274	182
19660	BRCA	TGF-beta Response	25	0.1713903918361657	5.008278868382081e-07	981
32274	UCEC	TGF-beta Response	25	-0.03550183341801888	0.7549918305881882	483
26868	LUSC	TGF-beta Response	25	-0.0194006310340396	0.8261514625850871	475
25066	LUAD	TGF-beta Response	25	-0.16940280753757253	0.0035798877748890187	421
28670	SKCM	TGF-beta Response	25	0.07690775965677576	0.33894308327229133	402
23264	COAD	TGF-beta Response	25	-0.05294824189338421	0.5506719413239779	369
17858	BLCA	TGF-beta Response	25	0.09658437270720104	0.18587603512672335	367
30472	STAD	TGF-beta Response	25	0.03904706390491333	0.6961013808694875	303
21462	CESC	TGF-beta Response	25	0.03213916789778647	0.8885858616715946	215
18965	BRCA	TIL Regional Fraction	12	0.10496241783418626	0.005134720513110794	885
24371	LUAD	TIL Regional Fraction	12	0.11641924222044218	0.04820654884329631	463
31579	UCEC	TIL Regional Fraction	12	0.007097707585829942	0.9656323550714252	440
26173	LUSC	TIL Regional Fraction	12	0.03811369074449072	0.6719309186827686	389
22569	COAD	TIL Regional Fraction	12	-0.09831207078961554	0.21625560717454353	366
27975	SKCM	TIL Regional Fraction	12	0.04374741739489753	0.6664347439391194	361
29777	STAD	TIL Regional Fraction	12	0.024696163924548493	0.8228500366273619	302
17163	BLCA	TIL Regional Fraction	12	-0.13640728710634092	0.08095674301141204	291
20767	CESC	TIL Regional Fraction	12	0.03656401564199771	0.8814982897194836	182
18754	BRCA	Proliferation	8	0.06966351075345073	0.060558287457567694	981
31368	UCEC	Proliferation	8	0.1436705562520424	0.02201601019000013	483
25962	LUSC	Proliferation	8	-0.11729996915735995	0.0634527248274046	475
24160	LUAD	Proliferation	8	-0.045650036782575766	0.5326505654025272	421
27764	SKCM	Proliferation	8	0.033942410081240645	0.7340736954476511	402
22358	COAD	Proliferation	8	-0.02079274435147214	0.8385297542297168	369
16952	BLCA	Proliferation	8	0.08938724541895254	0.2279110142838751	367
29566	STAD	Proliferation	8	-0.10751994719930938	0.17531657865302014	303
20556	CESC	Proliferation	8	0.08943710589398422	0.6281087972107753	215
19602	BRCA	Proliferation	24	0.10605261897429681	0.0027475626279291456	981
32216	UCEC	Proliferation	24	-0.004492781679261482	0.9787723592413325	483
26810	LUSC	Proliferation	24	-0.06388620794078823	0.37893155058413414	475
25008	LUAD	Proliferation	24	0.07844424481655629	0.23411317362367678	421
28612	SKCM	Proliferation	24	-0.02776641129445896	0.7862733786285298	402
23206	COAD	Proliferation	24	-0.08427047369997008	0.3125570302060444	369
17800	BLCA	Proliferation	24	0.038643245892340146	0.6678646379906534	367
30414	STAD	Proliferation	24	0.07756612084738189	0.3642379458686101	303
21404	CESC	Proliferation	24	0.003914005383493315	0.9923760102253252	215
18809	BRCA	Macrophage Regulation	9	0.006753962709388164	0.8781102151671338	981
31423	UCEC	Macrophage Regulation	9	-0.025645696537657164	0.8430071820763518	483
26017	LUSC	Macrophage Regulation	9	-0.002926103991210939	0.983015625368388	475
24215	LUAD	Macrophage Regulation	9	0.012294150635007965	0.8863858950369021	421
27819	SKCM	Macrophage Regulation	9	-0.031133143691006285	0.7544507775835478	402
22413	COAD	Macrophage Regulation	9	-0.0015075520907970534	0.9904622214517923	369
17007	BLCA	Macrophage Regulation	9	0.19055740697695026	0.002947958865557312	367
29621	STAD	Macrophage Regulation	9	-0.01866141650763194	0.8664729978405415	303
20611	CESC	Macrophage Regulation	9	-0.01767249199222834	0.9488418351463905	215
19867	BRCA	Proliferation	29	0.14284207459421036	3.610434232610573e-05	981
32481	UCEC	Proliferation	29	-0.15858843597411154	0.008591204405132953	483
27075	LUSC	Proliferation	29	0.018365677987002248	0.8380583081221984	475
25273	LUAD	Proliferation	29	-0.19359049199071973	0.000727836295488668	421
28877	SKCM	Proliferation	29	0.04081109603567393	0.6710473337199577	402
23471	COAD	Proliferation	29	0.13013990185741492	0.07541890026246784	369
18065	BLCA	Proliferation	29	0.016714749352501154	0.8709568024083075	367
30679	STAD	Proliferation	29	0.15313841148200255	0.03679647794268157	303
21669	CESC	Proliferation	29	-0.0632646475599076	0.750800051794281	215
20084	BRCA	TGF-beta Response	33	0.19222855330797955	1.4080632520107519e-08	981
32698	UCEC	TGF-beta Response	33	-0.09316405744550516	0.2098691314634298	483
27292	LUSC	TGF-beta Response	33	-0.060336188139099065	0.41567949405860655	475
25490	LUAD	TGF-beta Response	33	-0.08113001411114502	0.21695495504710288	421
29094	SKCM	TGF-beta Response	33	0.07220247448163805	0.382259801023208	402
23688	COAD	TGF-beta Response	33	0.0462203830549398	0.6108861665005918	369
18282	BLCA	TGF-beta Response	33	0.017665658563994963	0.8633222685988319	367
30896	STAD	TGF-beta Response	33	0.1473982769674834	0.04592247967618326	303
21886	CESC	TGF-beta Response	33	-0.18821885835139412	0.10442932227510592	215
19389	BRCA	TIL Regional Fraction	20	0.0430491474006527	0.2965053170200169	885
24795	LUAD	TIL Regional Fraction	20	-0.18895485665059616	0.0005171345862451738	463
32003	UCEC	TIL Regional Fraction	20	-0.03630911880179697	0.7634546256002707	440
26597	LUSC	TIL Regional Fraction	20	0.03635332082013056	0.6867323160299352	389
22993	COAD	TIL Regional Fraction	20	0.0020881737260677827	0.9886537970350522	366
28399	SKCM	TIL Regional Fraction	20	0.0520586869908123	0.586161826832514	361
30201	STAD	TIL Regional Fraction	20	0.014623734710713376	0.8984435037872368	302
17587	BLCA	TIL Regional Fraction	20	0.07610945268786311	0.39005259006703635	291
21191	CESC	TIL Regional Fraction	20	0.03910001781571386	0.8739430633184591	182
19813	BRCA	TIL Regional Fraction	28	0.022236450918125983	0.6199171688631723	885
25219	LUAD	TIL Regional Fraction	28	0.19656275787023736	0.0002868689561459357	463
32427	UCEC	TIL Regional Fraction	28	0.08914353896456077	0.27372061222533467	440
27021	LUSC	TIL Regional Fraction	28	0.021344612748176995	0.8264121078113998	389
23417	COAD	TIL Regional Fraction	28	0.06611995342208755	0.44267481975313033	366
28823	SKCM	TIL Regional Fraction	28	-0.12441601240670737	0.09825524488000435	361
30625	STAD	TIL Regional Fraction	28	-0.018621947561414744	0.8664729978405415	302
18011	BLCA	TIL Regional Fraction	28	-0.20702170451280502	0.0042851730992375684	291
21615	CESC	TIL Regional Fraction	28	-0.009442328344601689	0.9787598747424522	182
20028	BRCA	Macrophage Regulation	32	-0.12999020987839938	0.0001911466560521557	981
32642	UCEC	Macrophage Regulation	32	0.05449576060424099	0.575890223039631	483
27236	LUSC	Macrophage Regulation	32	0.04616721946695393	0.55213683943483	475
25434	LUAD	Macrophage Regulation	32	-0.08839020597923337	0.17118469652024582	421
29038	SKCM	Macrophage Regulation	32	-0.0010993405619077572	0.9928919017378621	402
23632	COAD	Macrophage Regulation	32	0.14488788894939478	0.044394517151272066	369
18226	BLCA	Macrophage Regulation	32	-0.0717804334935791	0.35549555245546	367
30840	STAD	Macrophage Regulation	32	-0.006471534222087248	0.9518791304194103	303
21830	CESC	Macrophage Regulation	32	0.016902731562804616	0.9515071410624423	215
20031	BRCA	TGF-beta Response	32	0.08333690349447447	0.021612844191539908	981
32645	UCEC	TGF-beta Response	32	-0.07131756998176796	0.41017917759365125	483
27239	LUSC	TGF-beta Response	32	-0.0013373915283401811	0.9914261188687035	475
25437	LUAD	TGF-beta Response	32	-0.10817940987135283	0.08489159477772848	421
29041	SKCM	TGF-beta Response	32	0.09933493722730809	0.18309767053500003	402
23635	COAD	TGF-beta Response	32	0.05607512349773346	0.522099824514559	369
18229	BLCA	TGF-beta Response	32	0.043887212022074	0.6191965872572075	367
30843	STAD	TGF-beta Response	32	0.011673957857582164	0.92200036220587	303
21833	CESC	TGF-beta Response	32	-0.16452230464533935	0.1995185174816194	215
19024	BRCA	TGF-beta Response	13	-0.21566245549080143	1.2976923066872868e-10	981
31638	UCEC	TGF-beta Response	13	-0.09256276918060516	0.2148729952659521	483
26232	LUSC	TGF-beta Response	13	0.03834497686396113	0.6281321122666347	475
24430	LUAD	TGF-beta Response	13	0.11153903385721864	0.07439443798504458	421
28034	SKCM	TGF-beta Response	13	-0.051212853613320196	0.5709691258082784	402
22628	COAD	TGF-beta Response	13	0.11818845790902908	0.11375345549054028	369
17222	BLCA	TGF-beta Response	13	-0.009008045056248198	0.9358523696766176	367
29836	STAD	TGF-beta Response	13	-0.0901093058531064	0.2773189523099059	303
20826	CESC	TGF-beta Response	13	0.10626621402729243	0.518139352786476	215
19975	BRCA	Macrophage Regulation	31	-0.09589959346210802	0.007367514295789116	981
32589	UCEC	Macrophage Regulation	31	-0.03821736908097688	0.7266111294003521	483
27183	LUSC	Macrophage Regulation	31	0.025576158777630836	0.7621072797476275	475
25381	LUAD	Macrophage Regulation	31	0.021137167722453505	0.7915729521497483	421
28985	SKCM	Macrophage Regulation	31	-0.11546059072353523	0.10646008243046341	402
23579	COAD	Macrophage Regulation	31	-0.12359299914973298	0.09396890992205773	369
18173	BLCA	Macrophage Regulation	31	0.15317861506127203	0.021017890738732725	367
30787	STAD	Macrophage Regulation	31	-0.061479575109828856	0.4990522114314089	303
21777	CESC	Macrophage Regulation	31	0.09764003527012546	0.563084716350731	215
19763	BRCA	Macrophage Regulation	27	-0.09032273838274983	0.012358393340609737	981
32377	UCEC	Macrophage Regulation	27	0.09736933231187597	0.18497284525721572	483
26971	LUSC	Macrophage Regulation	27	0.02958609415056669	0.7194453948652995	475
25169	LUAD	Macrophage Regulation	27	-0.13093874724447654	0.03151220158325611	421
28773	SKCM	Macrophage Regulation	27	0.1721239632783501	0.007022124730779477	402
23367	COAD	Macrophage Regulation	27	-0.14055224365404642	0.052463717547988474	369
17961	BLCA	Macrophage Regulation	27	-0.010370320019081418	0.9224789768494999	367
30575	STAD	Macrophage Regulation	27	-0.024625218708695547	0.8228500366273619	303
21565	CESC	Macrophage Regulation	27	-0.055774123914527136	0.787890272779104	215
19339	BRCA	Macrophage Regulation	19	-0.022098612775928405	0.6029782476546743	981
31953	UCEC	Macrophage Regulation	19	-0.037115593177541664	0.7334390574438637	483
26547	LUSC	Macrophage Regulation	19	-0.08959851910529412	0.18357595641657976	475
24745	LUAD	Macrophage Regulation	19	-0.024520192082384044	0.7573767899257321	421
28349	SKCM	Macrophage Regulation	19	-0.08181437833644307	0.2974529684043906	402
22943	COAD	Macrophage Regulation	19	-0.10710068499039865	0.1655149911977578	369
17537	BLCA	Macrophage Regulation	19	0.14641444986687474	0.028831697197388546	367
30151	STAD	Macrophage Regulation	19	0.03890124547484375	0.6969593032751467	303
21141	CESC	Macrophage Regulation	19	0.004151272715856862	0.9923760102253252	215
18494	BRCA	TGF-beta Response	3	-0.16376421622436568	1.6949737594321673e-06	981
31108	UCEC	TGF-beta Response	3	-0.0547752203206068	0.5741164328704073	483
25702	LUSC	TGF-beta Response	3	0.05446511323109296	0.4711731748349721	475
23900	LUAD	TGF-beta Response	3	0.15913215235340045	0.006817733199908153	421
27504	SKCM	TGF-beta Response	3	-0.006014094428403453	0.960436316150463	402
22098	COAD	TGF-beta Response	3	-0.027845654525440626	0.7770004491568252	369
16692	BLCA	TGF-beta Response	3	0.08762536621887616	0.2379693069569073	367
29306	STAD	TGF-beta Response	3	-0.20670566685414726	0.0028264590527349994	303
20296	CESC	TGF-beta Response	3	-0.03520673960174735	0.8741810355714736	215
19448	BRCA	TGF-beta Response	21	0.05690588996128509	0.1340336804709305	981
32062	UCEC	TGF-beta Response	21	0.11358357688561586	0.10281012707527107	483
26656	LUSC	TGF-beta Response	21	-0.10808131203886782	0.09608026468984605	475
24854	LUAD	TGF-beta Response	21	-0.0995207791497143	0.11475401166263828	421
28458	SKCM	TGF-beta Response	21	0.012490534430291366	0.9178250116506552	402
23052	COAD	TGF-beta Response	21	0.06168330459700973	0.4770068820677714	369
17646	BLCA	TGF-beta Response	21	-0.17665877052663925	0.006522917309451525	367
30260	STAD	TGF-beta Response	21	-0.05376892469807849	0.5590583622085623	303
21250	CESC	TGF-beta Response	21	-0.007128889328945084	0.9811358825664804	215
19554	BRCA	TGF-beta Response	23	0.06377898560126583	0.08933835663160614	981
32168	UCEC	TGF-beta Response	23	-0.015053772487473664	0.9266230189165998	483
26762	LUSC	TGF-beta Response	23	-0.03871347615396176	0.6234571929554167	475
24960	LUAD	TGF-beta Response	23	-0.05289027575010499	0.4613483901147163	421
28564	SKCM	TGF-beta Response	23	-0.07191930398057865	0.38471691364020427	402
23158	COAD	TGF-beta Response	23	-0.15679859104033747	0.02609065614726295	369
17752	BLCA	TGF-beta Response	23	0.010105343704829071	0.9245600742431463	367
30366	STAD	TGF-beta Response	23	0.12287809089247946	0.1126283178704427	303
21356	CESC	TGF-beta Response	23	-0.07867738817492086	0.6723652822705923	215
18701	BRCA	Proliferation	7	0.03376614096874914	0.4033453422498157	981
31315	UCEC	Proliferation	7	-0.2177660699694112	7.313570837072298e-05	483
25909	LUSC	Proliferation	7	0.05581169426110363	0.45791652814610767	475
24107	LUAD	Proliferation	7	-0.2586196408298226	2.140846583162258e-06	421
27711	SKCM	Proliferation	7	-0.04725077773760831	0.6055863717988483	402
22305	COAD	Proliferation	7	0.012499052853268423	0.9190492851604629	369
16899	BLCA	Proliferation	7	-0.017967053725461472	0.8620936587596093	367
29513	STAD	Proliferation	7	0.29540932672103937	8.345149320556503e-06	303
20503	CESC	Proliferation	7	-0.07392356550616312	0.7043522301075028	215
18330	BRCA	Proliferation	0	0.0675699950400028	0.0697739228394719	981
30944	UCEC	Proliferation	0	0.014962342674698363	0.9266230189165998	483
25538	LUSC	Proliferation	0	-0.2628538499251543	5.815232348020231e-07	475
23736	LUAD	Proliferation	0	0.20711269709093943	0.00026389568754774193	421
27340	SKCM	Proliferation	0	0.030462165034380956	0.7586214873356995	402
21934	COAD	Proliferation	0	-0.071100521511397	0.4062550985701206	369
16528	BLCA	Proliferation	0	0.08383277724926522	0.2629766563469008	367
29142	STAD	Proliferation	0	-0.2553025821762195	0.00016291895000355362	303
20132	CESC	Proliferation	0	-0.035652888156226165	0.8741810355714736	215
19180	BRCA	Macrophage Regulation	16	0.03645926485019876	0.3602869556379267	981
31794	UCEC	Macrophage Regulation	16	0.0003427640757050176	0.9983552850111537	483
26388	LUSC	Macrophage Regulation	16	-0.025925119002967442	0.7595941007761388	475
24586	LUAD	Macrophage Regulation	16	0.01411323687185398	0.8683199602109718	421
28190	SKCM	Macrophage Regulation	16	-0.24844450191181736	1.89139515425699e-05	402
22784	COAD	Macrophage Regulation	16	0.2129025632206968	0.0010812784270066219	369
17378	BLCA	Macrophage Regulation	16	-0.2530668824039594	3.187849380954477e-05	367
29992	STAD	Macrophage Regulation	16	-0.017119671186358786	0.8787920295025838	303
20982	CESC	Macrophage Regulation	16	0.02765824689628193	0.9072637800425956	215
18544	BRCA	Macrophage Regulation	4	-0.011957042438542391	0.7877490595219772	981
31158	UCEC	Macrophage Regulation	4	-0.07120749282163083	0.41138230108387597	483
25752	LUSC	Macrophage Regulation	4	-0.01993294622617022	0.8232397323712765	475
23950	LUAD	Macrophage Regulation	4	0.05420719377763626	0.44634023941152584	421
27554	SKCM	Macrophage Regulation	4	-0.12480383102129834	0.07385448258131938	402
22148	COAD	Macrophage Regulation	4	-0.01824969189762403	0.8647646896760378	369
16742	BLCA	Macrophage Regulation	4	0.1263332813411327	0.06737885983273324	367
29356	STAD	Macrophage Regulation	4	-0.1302205377386815	0.0879829014024658	303
20346	CESC	Macrophage Regulation	4	-0.09040126856519182	0.6208512402629044	215
18385	BRCA	Macrophage Regulation	1	0.008156789671150511	0.8539507530624983	981
30999	UCEC	Macrophage Regulation	1	-0.0021815599530152037	0.9914057773716702	483
25593	LUSC	Macrophage Regulation	1	-0.12863615589043903	0.03752802579816439	475
23791	LUAD	Macrophage Regulation	1	-0.04790986814479558	0.5097061815315926	421
27395	SKCM	Macrophage Regulation	1	-0.12948168535382512	0.06265538651604681	402
21989	COAD	Macrophage Regulation	1	-0.04976832612039399	0.572473538607672	369
16583	BLCA	Macrophage Regulation	1	0.13933323339501694	0.0405726221025793	367
29197	STAD	Macrophage Regulation	1	0.004556215468183277	0.967049039006438	303
20187	CESC	Macrophage Regulation	1	-0.08653737307631981	0.633326341986776	215
19814	BRCA	Proliferation	28	-0.029419912456474868	0.4767733645074998	981
32428	UCEC	Proliferation	28	-0.10461200895361691	0.14445841663649087	483
27022	LUSC	Proliferation	28	0.031996794470025354	0.695142669606465	475
25220	LUAD	Proliferation	28	-0.1135006908015747	0.06835816977131802	421
28824	SKCM	Proliferation	28	-0.039264187052874364	0.6796144895071361	402
23418	COAD	Proliferation	28	-0.05618967033562719	0.5208069199675762	369
18012	BLCA	Proliferation	28	-0.07628799844630949	0.3173469565838112	367
30626	STAD	Proliferation	28	0.03995425233793733	0.6891681337782519	303
21616	CESC	Proliferation	28	0.03106571973053093	0.891494503896135	215
19231	BRCA	Proliferation	17	-0.051335133599063054	0.17942034505077745	981
31845	UCEC	Proliferation	17	-0.03436826491101823	0.768289233867761	483
26439	LUSC	Proliferation	17	-0.08268023422046898	0.2257643984101796	475
24637	LUAD	Proliferation	17	-0.1624621846296732	0.005600072830941139	421
28241	SKCM	Proliferation	17	0.04312504060878636	0.6484212912780377	402
22835	COAD	Proliferation	17	0.07717336663390462	0.3624329311908328	369
17429	BLCA	Proliferation	17	-0.01579903895319781	0.8749602238904368	367
30043	STAD	Proliferation	17	-0.013301116568645646	0.9072556432216042	303
21033	CESC	Proliferation	17	-0.0947994683521344	0.5811283826571386	215
19920	BRCA	Proliferation	30	-0.12553118220080417	0.0003220555622900683	981
32534	UCEC	Proliferation	30	-0.13181428362502517	0.04175377842128858	483
27128	LUSC	Proliferation	30	-0.010359355160863918	0.9073273080473075	475
25326	LUAD	Proliferation	30	-0.13842664016171646	0.022240515616517652	421
28930	SKCM	Proliferation	30	-0.0035119239399936204	0.9738276550171818	402
23524	COAD	Proliferation	30	0.03868968272540732	0.677269736892357	369
18118	BLCA	Proliferation	30	-0.09239292157318763	0.2112831813335218	367
30732	STAD	Proliferation	30	0.21788138284765776	0.00147565201320715	303
21722	CESC	Proliferation	30	-0.10821382676889175	0.5100438060395168	215
19496	BRCA	Proliferation	22	-0.2884421120607229	1.4064480323173968e-18	981
32110	UCEC	Proliferation	22	0.10627204793351543	0.13706101252961608	483
26704	LUSC	Proliferation	22	0.09373174334060418	0.16250141449996855	475
24902	LUAD	Proliferation	22	-0.02932506255771862	0.7073039045418525	421
28506	SKCM	Proliferation	22	-0.06959030832752855	0.40492640611516234	402
23100	COAD	Proliferation	22	-0.06008382420265274	0.49014336192928293	369
17694	BLCA	Proliferation	22	-0.029745051003457534	0.7622472649072317	367
30308	STAD	Proliferation	22	-0.05893014961815246	0.5216660784248868	303
21298	CESC	Proliferation	22	-0.024268282338466878	0.9173322284233206	215
18597	BRCA	Macrophage Regulation	5	-0.09732373016931746	0.006458721382918564	981
31211	UCEC	Macrophage Regulation	5	0.00480625842366551	0.9756080931537395	483
25805	LUSC	Macrophage Regulation	5	-0.05337932539152664	0.4822954030720281	475
24003	LUAD	Macrophage Regulation	5	0.057712364366625635	0.4122841375140134	421
27607	SKCM	Macrophage Regulation	5	0.0753622291593553	0.3559341606330929	402
22201	COAD	Macrophage Regulation	5	-0.024706466806148672	0.8049702156015293	369
16795	BLCA	Macrophage Regulation	5	-0.19680654591933183	0.0019965192478290632	367
29409	STAD	Macrophage Regulation	5	-0.17248308135100718	0.016610712644628444	303
20399	CESC	Macrophage Regulation	5	0.021821953507074793	0.9274260765290787	215
20026	BRCA	Proliferation	32	-0.08366882492617231	0.021134602274798235	981
32640	UCEC	Proliferation	32	-0.022406079933366914	0.8708814607943769	483
27234	LUSC	Proliferation	32	0.026547628651871786	0.7550566844793345	475
25432	LUAD	Proliferation	32	-0.13121623414054331	0.031122917685316696	421
29036	SKCM	Proliferation	32	0.0028654159168521255	0.9810449330289212	402
23630	COAD	Proliferation	32	0.06185278679679085	0.476060599729489	369
18224	BLCA	Proliferation	32	-0.14141280252719865	0.03648938154323217	367
30838	STAD	Proliferation	32	-0.1672349895202137	0.02091293168914074	303
21828	CESC	Proliferation	32	0.054024503738472285	0.7946626915550686	215
19816	BRCA	Macrophage Regulation	28	-0.008773838041403203	0.8454353378017726	981
32430	UCEC	Macrophage Regulation	28	0.00858832479635847	0.9585194252212371	483
27024	LUSC	Macrophage Regulation	28	-0.022118748426971094	0.8029241815238622	475
25222	LUAD	Macrophage Regulation	28	0.09203103205763834	0.15201388429584023	421
28826	SKCM	Macrophage Regulation	28	-0.1885780519792387	0.0024042079036614445	402
23420	COAD	Macrophage Regulation	28	-0.0880716612689041	0.2800682184981626	369
18014	BLCA	Macrophage Regulation	28	-0.15703663872237678	0.017695082509586922	367
30628	STAD	Macrophage Regulation	28	-0.015061134904009742	0.8948201400642581	303
21618	CESC	Macrophage Regulation	28	-0.053365226570683495	0.7946626915550686	215
18915	BRCA	Macrophage Regulation	11	-0.05433204007074885	0.15353637328067943	981
31529	UCEC	Macrophage Regulation	11	-0.038514711724869505	0.7245746100125413	483
26123	LUSC	Macrophage Regulation	11	-0.10131368436634591	0.12382997695332171	475
24321	LUAD	Macrophage Regulation	11	-0.13181347185257536	0.03017829428724637	421
27925	SKCM	Macrophage Regulation	11	-0.20354249404289207	0.00085947553434847	402
22519	COAD	Macrophage Regulation	11	-0.009421961728430444	0.9336011578929766	369
17113	BLCA	Macrophage Regulation	11	0.12426467955304601	0.07290520441876369	367
29727	STAD	Macrophage Regulation	11	-0.08992205860530283	0.2782923217322494	303
20717	CESC	Macrophage Regulation	11	0.052104630667439006	0.8041982481642921	215
18806	BRCA	TIL Regional Fraction	9	-0.21717758687819158	8.8280104488103e-10	885
24212	LUAD	TIL Regional Fraction	9	-0.11390040352441547	0.05309215352754135	463
31420	UCEC	TIL Regional Fraction	9	-0.055832886063930644	0.5873942225648741	440
26014	LUSC	TIL Regional Fraction	9	-0.022771256492319716	0.8200547758161834	389
22410	COAD	TIL Regional Fraction	9	-0.08167864055154318	0.3337422100327563	366
27816	SKCM	TIL Regional Fraction	9	-0.04716793437504783	0.6328010756582955	361
29618	STAD	TIL Regional Fraction	9	-0.06843775398639511	0.44198537496936235	302
17004	BLCA	TIL Regional Fraction	9	0.10647093484750351	0.1960059533800202	291
20608	CESC	TIL Regional Fraction	9	0.03233800887998877	0.896321993942911	182
19130	BRCA	TGF-beta Response	15	-0.06582363452267773	0.07838495018319967	981
31744	UCEC	TGF-beta Response	15	-0.033141569306994065	0.7796832062505727	483
26338	LUSC	TGF-beta Response	15	-0.09290033938941461	0.16653717721778025	475
24536	LUAD	TGF-beta Response	15	-0.050516264765549795	0.48354475424954524	421
28140	SKCM	TGF-beta Response	15	-0.023686944574593066	0.8261158551008838	402
22734	COAD	TGF-beta Response	15	-0.096315452961954	0.22583205015928998	369
17328	BLCA	TGF-beta Response	15	0.03850158771467524	0.6693782744389696	367
29942	STAD	TGF-beta Response	15	-0.12667055266562757	0.09961420624918689	303
20932	CESC	TGF-beta Response	15	-0.027030975772769163	0.9110052488248209	215
19236	BRCA	TGF-beta Response	17	-0.030003666000980436	0.46822876517892026	981
31850	UCEC	TGF-beta Response	17	-0.11878829871311498	0.08235911735266871	483
26444	LUSC	TGF-beta Response	17	-0.004287177397612932	0.970137095220212	475
24642	LUAD	TGF-beta Response	17	-0.042014920413378794	0.5712396400736334	421
28246	SKCM	TGF-beta Response	17	-0.041070620931214184	0.6691989032445429	402
22840	COAD	TGF-beta Response	17	-0.06382139229347586	0.46068261868049104	369
17434	BLCA	TGF-beta Response	17	-0.18854989495247743	0.0033475982730714637	367
30048	STAD	TGF-beta Response	17	-0.0050257721535644445	0.9637329016997802	303
21038	CESC	TGF-beta Response	17	-0.03497550953628444	0.8741810355714736	215
20025	BRCA	TIL Regional Fraction	32	-0.14663187032062344	5.8662155502971334e-05	885
25431	LUAD	TIL Regional Fraction	32	-0.02719276980972387	0.7123677561192541	463
32639	UCEC	TIL Regional Fraction	32	-0.022235980745580485	0.8788406565450027	440
27233	LUSC	TIL Regional Fraction	32	0.017410843430232168	0.8616404720379882	389
23629	COAD	TIL Regional Fraction	32	-0.15521397875846488	0.028548915637629173	366
29035	SKCM	TIL Regional Fraction	32	-0.11772521591854015	0.12320719008298196	361
30837	STAD	TIL Regional Fraction	32	-0.015399240744738486	0.8933433035938956	302
18223	BLCA	TIL Regional Fraction	32	-0.08667536730152083	0.30917805583187513	291
21827	CESC	TIL Regional Fraction	32	0.00980461436941828	0.9768959177161631	182
19551	BRCA	Macrophage Regulation	23	0.0027045517969001205	0.9530594130981641	981
32165	UCEC	Macrophage Regulation	23	-0.014553548593290985	0.9289055898583991	483
26759	LUSC	Macrophage Regulation	23	-0.09352324391141427	0.1632435777815857	475
24957	LUAD	Macrophage Regulation	23	-0.10283289189681091	0.10230624255446774	421
28561	SKCM	Macrophage Regulation	23	0.015521639544119614	0.8907545724327038	402
23155	COAD	Macrophage Regulation	23	-0.234433187163834	0.00023270930364842224	369
17749	BLCA	Macrophage Regulation	23	-0.08759949577679753	0.2379693069569073	367
30363	STAD	Macrophage Regulation	23	-0.009088705140991617	0.939453137776133	303
21353	CESC	Macrophage Regulation	23	-0.03246638184524703	0.885263089611179	215
19233	BRCA	Macrophage Regulation	17	-0.07441625589240614	0.04322128179641669	981
31847	UCEC	Macrophage Regulation	17	-0.023489962369435645	0.8635810640070458	483
26441	LUSC	Macrophage Regulation	17	-0.029593708235380708	0.7194453948652995	475
24639	LUAD	Macrophage Regulation	17	0.011473623892864179	0.8937389387974144	421
28243	SKCM	Macrophage Regulation	17	-0.06494310730184559	0.4401087752897396	402
22837	COAD	Macrophage Regulation	17	-0.02653263019116678	0.7905512445553016	369
17431	BLCA	Macrophage Regulation	17	-0.11534136117202241	0.10170092947176919	367
30045	STAD	Macrophage Regulation	17	-0.23194121869489143	0.0006593217927915515	303
21035	CESC	Macrophage Regulation	17	-0.03462352224864385	0.8754146357975439	215
19819	BRCA	TGF-beta Response	28	-0.04121945671534446	0.292740611965762	981
32433	UCEC	TGF-beta Response	28	0.01492432404858136	0.9267795878045372	483
27027	LUSC	TGF-beta Response	28	0.02162674297098963	0.8070343114393053	475
25225	LUAD	TGF-beta Response	28	0.043481800756848495	0.5561574991836101	421
28829	SKCM	TGF-beta Response	28	-0.08269825467778691	0.28952129234229906	402
23423	COAD	TGF-beta Response	28	-0.09774478560488313	0.21636662875291654	369
18017	BLCA	TGF-beta Response	28	-0.1980854687616827	0.0018303952013097198	367
30631	STAD	TGF-beta Response	28	-0.05634942931355616	0.5432086194399633	303
21621	CESC	TGF-beta Response	28	-0.21512606868442466	0.04928619928952583	215
18648	BRCA	Proliferation	6	-0.13006776845595258	0.00018957951631792022	981
31262	UCEC	Proliferation	6	-0.2633102444586523	6.436469621002907e-07	483
25856	LUSC	Proliferation	6	0.07644933696712129	0.2767971773027498	475
24054	LUAD	Proliferation	6	-0.2692942067674893	6.770749417781833e-07	421
27658	SKCM	Proliferation	6	0.026559750248409873	0.7962478701966621	402
22252	COAD	Proliferation	6	-0.05679070920258844	0.5170620061920815	369
16846	BLCA	Proliferation	6	-0.09367302256351809	0.2020673827341495	367
29460	STAD	Proliferation	6	0.07204361665357631	0.4126183971536331	303
20450	CESC	Proliferation	6	0.012406123187629821	0.9667437041533834	215
18913	BRCA	Proliferation	11	-0.08821111199914115	0.014649789819523844	981
31527	UCEC	Proliferation	11	0.05110412028064842	0.6061796525040127	483
26121	LUSC	Proliferation	11	-0.13492920832043154	0.027072035744281697	475
24319	LUAD	Proliferation	11	0.022711797937192645	0.7775913257317986	421
27923	SKCM	Proliferation	11	-0.04988917698004876	0.5799946382852718	402
22517	COAD	Proliferation	11	-0.10103543364753416	0.19947437726329673	369
17111	BLCA	Proliferation	11	-0.02498066223316914	0.8008605481779164	367
29725	STAD	Proliferation	11	-0.29647957612775955	8.345149320556503e-06	303
20715	CESC	Proliferation	11	-0.01910515199146166	0.9435111009500752	215
19655	BRCA	Proliferation	25	-0.24190589131252382	3.3983906636224063e-13	981
32269	UCEC	Proliferation	25	-0.015764859032871593	0.9181505772924405	483
26863	LUSC	Proliferation	25	0.027424032281931847	0.7433323131645035	475
25061	LUAD	Proliferation	25	-0.043962022739701304	0.5501100456868178	421
28665	SKCM	Proliferation	25	-0.10136506936546477	0.17228895154601573	402
23259	COAD	Proliferation	25	-0.03721735842761965	0.6919590540192053	369
17853	BLCA	Proliferation	25	-0.11742068025849486	0.09323315367830272	367
30467	STAD	Proliferation	25	-0.15440148696079203	0.035398989346972776	303
21457	CESC	Proliferation	25	0.02472591246043016	0.9167640427266329	215
19657	BRCA	Macrophage Regulation	25	-0.11501003081749568	0.0010724216985038037	981
32271	UCEC	Macrophage Regulation	25	-0.0263794150710018	0.8404263116521102	483
26865	LUSC	Macrophage Regulation	25	-0.05577932971363954	0.45791652814610767	475
25063	LUAD	Macrophage Regulation	25	-0.14062930959477934	0.019559457412586894	421
28667	SKCM	Macrophage Regulation	25	-0.24844958161700978	1.89139515425699e-05	402
23261	COAD	Macrophage Regulation	25	-0.15709710240463157	0.02609065614726295	369
17855	BLCA	Macrophage Regulation	25	0.03719805326631425	0.6816318550245971	367
30469	STAD	Macrophage Regulation	25	0.04737307993608702	0.6165538472959152	303
21459	CESC	Macrophage Regulation	25	-0.008170327757953885	0.9795811011048312	215
19604	BRCA	Macrophage Regulation	24	-0.028944671972424733	0.4833479332892548	981
32218	UCEC	Macrophage Regulation	24	-0.1680309692161459	0.0050128676270504765	483
26812	LUSC	Macrophage Regulation	24	-0.06464055683146032	0.3737429310041348	475
25010	LUAD	Macrophage Regulation	24	-0.17671905740101324	0.0022959239381867597	421
28614	SKCM	Macrophage Regulation	24	-0.1144098306149219	0.11164968653466698	402
23208	COAD	Macrophage Regulation	24	0.04585566478461494	0.6148552503629038	369
17802	BLCA	Macrophage Regulation	24	-0.051639666125098474	0.5425241182338054	367
30416	STAD	Macrophage Regulation	24	-0.08283192819107633	0.3267770265437694	303
21406	CESC	Macrophage Regulation	24	-0.04314763793729758	0.8344899755096786	215
20079	BRCA	Proliferation	33	-0.3383077947234408	1.6547926908781589e-25	981
32693	UCEC	Proliferation	33	0.06761190999026562	0.4425312920272039	483
27287	LUSC	Proliferation	33	0.03023721291328857	0.7133337172306617	475
25485	LUAD	Proliferation	33	0.018345090878110395	0.8204830277953093	421
29089	SKCM	Proliferation	33	-0.04433410297034997	0.6368538691859142	402
23683	COAD	Proliferation	33	-0.028138483033077717	0.7751594163581764	369
18277	BLCA	Proliferation	33	-0.1464170433320872	0.028831697197388546	367
30891	STAD	Proliferation	33	-0.23349252987699934	0.0006085778046675349	303
21881	CESC	Proliferation	33	-0.018559376753658492	0.9459201627351924	215
20078	BRCA	TIL Regional Fraction	33	-0.3069412529904642	4.449426660939485e-19	885
25484	LUAD	TIL Regional Fraction	33	-0.07746641074856045	0.21612457992207598	463
32692	UCEC	TIL Regional Fraction	33	-0.03117094425262339	0.8036322581444612	440
27286	LUSC	TIL Regional Fraction	33	0.047290243310237526	0.5834551952467414	389
23682	COAD	TIL Regional Fraction	33	-0.08443562219022659	0.31293558263389515	366
29088	SKCM	TIL Regional Fraction	33	-0.051055743458675765	0.5931083644869893	361
30890	STAD	TIL Regional Fraction	33	-0.11176632173349128	0.15436672445193408	302
18276	BLCA	TIL Regional Fraction	33	-0.13818377493924977	0.07660252259230659	291
21880	CESC	TIL Regional Fraction	33	0.021785930761567027	0.9382278011496133	182
19336	BRCA	TIL Regional Fraction	19	-0.21976411449797162	5.32414344471888e-10	885
24742	LUAD	TIL Regional Fraction	19	-0.16379089274109446	0.003127513795281949	463
31950	UCEC	TIL Regional Fraction	19	-0.04117343769149822	0.7220069694757503	440
26544	LUSC	TIL Regional Fraction	19	-0.014569380082724138	0.8816196749791431	389
22940	COAD	TIL Regional Fraction	19	-0.024424277543657613	0.8088048432612104	366
28346	SKCM	TIL Regional Fraction	19	-0.09635629492457516	0.23364988313045487	361
30148	STAD	TIL Regional Fraction	19	-0.09634769333790216	0.23367788564484052	302
17534	BLCA	TIL Regional Fraction	19	-0.015210203117619274	0.8918839385715016	291
21138	CESC	TIL Regional Fraction	19	-0.06108003037628977	0.7873705853716805	182
19183	BRCA	TGF-beta Response	16	-0.20410438054227978	1.4015564719417867e-09	981
31797	UCEC	TGF-beta Response	16	-0.04351091642785578	0.6776538288464963	483
26391	LUSC	TGF-beta Response	16	-0.11987821607937421	0.05662076065193878	475
24589	LUAD	TGF-beta Response	16	0.09179846871748269	0.15346131889135597	421
28193	SKCM	TGF-beta Response	16	0.0036621907071126385	0.9738276550171818	402
22787	COAD	TGF-beta Response	16	0.03494263920558391	0.70992231960083	369
17381	BLCA	TGF-beta Response	16	-0.2839524867257644	1.8375905090318075e-06	367
29995	STAD	TGF-beta Response	16	-0.23843396758517327	0.00044922103654900116	303
20985	CESC	TGF-beta Response	16	0.011293445442686888	0.9701578185202243	215
19337	BRCA	Proliferation	19	-0.3011605539975964	3.370826387684862e-20	981
31951	UCEC	Proliferation	19	0.1388242009135499	0.02923195763184373	483
26545	LUSC	Proliferation	19	-0.010425586507124367	0.9073273080473075	475
24743	LUAD	Proliferation	19	-0.10645890927772945	0.08995815679981996	421
28347	SKCM	Proliferation	19	-0.06025039163378141	0.4824113935642544	402
22941	COAD	Proliferation	19	-0.14565083654331396	0.04319081782238837	369
17535	BLCA	Proliferation	19	-0.02408279507733048	0.8083041115519478	367
30149	STAD	Proliferation	19	-0.23912870223633123	0.0004288281696716213	303
21139	CESC	Proliferation	19	-0.051714618716530984	0.8063856860333745	215
18807	BRCA	Proliferation	9	-0.2768311731497238	3.606460486949515e-17	981
31421	UCEC	Proliferation	9	0.09267884470552598	0.21415075815759615	483
26015	LUSC	Proliferation	9	-0.13450433115494503	0.027277422427885636	475
24213	LUAD	Proliferation	9	-0.031071053835964292	0.6900695799456589	421
27817	SKCM	Proliferation	9	-0.03854979568730302	0.6835463819537901	402
22411	COAD	Proliferation	9	-0.05183945300090342	0.5596393356035221	369
17005	BLCA	Proliferation	9	-0.025294314893800084	0.8008605481779164	367
29619	STAD	Proliferation	9	-0.33182131666345765	4.443825888083258e-07	303
20609	CESC	Proliferation	9	-0.024188589494008896	0.9178030745933594	215
19919	BRCA	TIL Regional Fraction	30	-0.2372383803616066	1.462395036020203e-11	885
25325	LUAD	TIL Regional Fraction	30	-0.003274381489262018	0.9709528358511297	463
32533	UCEC	TIL Regional Fraction	30	-0.027658717245440317	0.8404263116521102	440
27127	LUSC	TIL Regional Fraction	30	-0.07835164953899101	0.3193225004011204	389
23523	COAD	TIL Regional Fraction	30	0.010789897023162291	0.9280297844438725	366
28929	SKCM	TIL Regional Fraction	30	0.019457155537870554	0.8686817391478201	361
30731	STAD	TIL Regional Fraction	30	-0.175661048096405	0.014422560224695404	302
18117	BLCA	TIL Regional Fraction	30	-0.19228825073411607	0.00850656178195174	291
21721	CESC	TIL Regional Fraction	30	-0.1409979387517654	0.3764967441685929	182
18436	BRCA	Proliferation	2	-0.24802842347687007	7.989992018540519e-14	981
31050	UCEC	Proliferation	2	0.03241061701825195	0.7796832062505727	483
25644	LUSC	Proliferation	2	-0.16195686027140482	0.0055682728794809525	475
23842	LUAD	Proliferation	2	0.019276184370985935	0.8135070864651075	421
27446	SKCM	Proliferation	2	0.023227832613716647	0.8276971647516105	402
22040	COAD	Proliferation	2	-0.1566037637835191	0.02609065614726295	369
16634	BLCA	Proliferation	2	0.03350718357450842	0.7252904244927655	367
29248	STAD	Proliferation	2	-0.40398032699550945	9.124530462815704e-11	303
20238	CESC	Proliferation	2	0.029688603228950144	0.896321993942911	215
18706	BRCA	TGF-beta Response	7	0.07213057601097479	0.05083565034324963	981
31320	UCEC	TGF-beta Response	7	0.003613427237676996	0.9806910166278798	483
25914	LUSC	TGF-beta Response	7	-0.09849126078068368	0.1370010940127598	475
24112	LUAD	TGF-beta Response	7	-0.1616465631340141	0.005919868020167234	421
27716	SKCM	TGF-beta Response	7	-0.0071736526935048135	0.9529409260255667	402
22310	COAD	TGF-beta Response	7	-0.14537025913327137	0.04372412503122525	369
16904	BLCA	TGF-beta Response	7	-0.1452784568291037	0.030302945529666427	367
29518	STAD	TGF-beta Response	7	-0.20459126642406306	0.003152437644098528	303
20508	CESC	TGF-beta Response	7	-0.1554342989654096	0.24518202527974942	215
18865	BRCA	TGF-beta Response	10	-0.13686938998113699	8.126182886203671e-05	981
31479	UCEC	TGF-beta Response	10	-0.09155673489183828	0.21985661441153428	483
26073	LUSC	TGF-beta Response	10	-0.027851089000220892	0.7393545655624859	475
24271	LUAD	TGF-beta Response	10	-0.03031043432226624	0.6982050067703196	421
27875	SKCM	TGF-beta Response	10	-0.21834976248682075	0.00025091313087280176	402
22469	COAD	TGF-beta Response	10	-0.1202792554620747	0.1065263941035812	369
17063	BLCA	TGF-beta Response	10	-0.05530652230554111	0.5038885798904268	367
29677	STAD	TGF-beta Response	10	-0.11677408883480496	0.13445570535671814	303
20667	CESC	TGF-beta Response	10	-0.04503733792010886	0.823927003838344	215
19973	BRCA	Proliferation	31	-0.271134975724543	1.721346778683325e-16	981
32587	UCEC	Proliferation	31	-0.0057931233597465345	0.9685720849618829	483
27181	LUSC	Proliferation	31	-0.1704377197762444	0.003140150908694614	475
25379	LUAD	Proliferation	31	-0.07643007867012339	0.2491557439497053	421
28983	SKCM	Proliferation	31	-0.026279996990967648	0.7991084850722392	402
23577	COAD	Proliferation	31	-0.003188981105371232	0.9829045909801681	369
18171	BLCA	Proliferation	31	-0.06833998661757357	0.3845991848960291	367
30785	STAD	Proliferation	31	-0.23319250631296312	0.0006121666810817597	303
21775	CESC	Proliferation	31	0.003450941658498811	0.9926510959189558	215
19390	BRCA	Proliferation	20	-0.034448631184228015	0.39303434608155624	981
32004	UCEC	Proliferation	20	-0.005667934854798935	0.9685720849618829	483
26598	LUSC	Proliferation	20	-0.26566893407787445	4.6830702754142807e-07	475
24796	LUAD	Proliferation	20	-0.07312256182506278	0.2733839830273235	421
28400	SKCM	Proliferation	20	0.023287126635267625	0.8276971647516105	402
22994	COAD	Proliferation	20	-0.06039992789445612	0.48786904471955445	369
17588	BLCA	Proliferation	20	-0.021551724922734328	0.8260153942890087	367
30202	STAD	Proliferation	20	-0.35278025970050175	5.244884413258636e-08	303
21192	CESC	Proliferation	20	-0.06626278896580422	0.7412019853833091	215
19972	BRCA	TIL Regional Fraction	31	-0.2982107160027125	5.037990197249097e-18	885
25378	LUAD	TIL Regional Fraction	31	-0.1689719648767512	0.0022614287199858633	463
32586	UCEC	TIL Regional Fraction	31	-0.14904791487934996	0.02348847767032029	440
27180	LUSC	TIL Regional Fraction	31	-0.0933144880993081	0.21319235472036102	389
23576	COAD	TIL Regional Fraction	31	0.02383073346750285	0.8118032387076156	366
28982	SKCM	TIL Regional Fraction	31	-0.12468026711151241	0.0977359871098324	361
30784	STAD	TIL Regional Fraction	31	-0.11617581418875425	0.13563300565777528	302
18170	BLCA	TIL Regional Fraction	31	0.03174108468996684	0.7739049788755727	291
21774	CESC	TIL Regional Fraction	31	-0.008683916391551569	0.9795811011048312	182
19127	BRCA	Macrophage Regulation	15	-0.14314651496415892	3.4595742029029506e-05	981
31741	UCEC	Macrophage Regulation	15	-0.09462381176762387	0.1976089431125944	483
26335	LUSC	Macrophage Regulation	15	-0.08276011918170358	0.22528554837664458	475
24533	LUAD	Macrophage Regulation	15	-0.1951714204520931	0.0006564503071343294	421
28137	SKCM	Macrophage Regulation	15	-0.15098223026765495	0.021322082276425295	402
22731	COAD	Macrophage Regulation	15	-0.05907468974807256	0.49758411926957646	369
17325	BLCA	Macrophage Regulation	15	-0.02664213929499808	0.788871322974754	367
29939	STAD	Macrophage Regulation	15	-0.13474785087431712	0.07597537318607571	303
20929	CESC	Macrophage Regulation	15	-0.06845494592206897	0.7310916189878626	215
19761	BRCA	Proliferation	27	-0.18247481469092952	8.049623306522639e-08	981
32375	UCEC	Proliferation	27	-0.33806860228898905	1.3653726426182003e-11	483
26969	LUSC	Proliferation	27	0.06118309563297168	0.4091510716097079	475
25167	LUAD	Proliferation	27	-0.26397421243333663	1.2158427760750006e-06	421
28771	SKCM	Proliferation	27	-0.07563266467009798	0.3537549966475171	402
23365	COAD	Proliferation	27	0.06138896105483227	0.47883810354025824	369
17959	BLCA	Proliferation	27	-0.11479432475614511	0.1040548715371194	367
30573	STAD	Proliferation	27	-0.049936991816218225	0.5900524561101007	303
21563	CESC	Proliferation	27	-0.07315199387572899	0.7043522301075028	215
18383	BRCA	Proliferation	1	-0.3716185121646587	5.313809468772033e-31	981
30997	UCEC	Proliferation	1	-0.018375712961449096	0.8983513360799903	483
25591	LUSC	Proliferation	1	-0.049888607609395785	0.51533282335901	475
23789	LUAD	Proliferation	1	-0.18390949986754226	0.0014209280643172916	421
27393	SKCM	Proliferation	1	-0.010421339899884818	0.9330779865939399	402
21987	COAD	Proliferation	1	-0.06983992817151165	0.41517936400351296	369
16581	BLCA	Proliferation	1	-0.017740796543024906	0.8631568193393964	367
29195	STAD	Proliferation	1	-0.20721534024150717	0.0027440278667624396	303
20185	CESC	Proliferation	1	-0.09212251325875026	0.6047571659570592	215
19922	BRCA	Macrophage Regulation	30	-0.1233813224923994	0.00041072252875892117	981
32536	UCEC	Macrophage Regulation	30	-0.07779817985193775	0.34349274736450824	483
27130	LUSC	Macrophage Regulation	30	-0.07216433636014803	0.30889103231278386	475
25328	LUAD	Macrophage Regulation	30	-0.15469920425632214	0.008892289602389207	421
28932	SKCM	Macrophage Regulation	30	0.0506184310176037	0.5752359948092007	402
23526	COAD	Macrophage Regulation	30	-0.23645018295071316	0.00020158154378959587	369
18120	BLCA	Macrophage Regulation	30	-0.1265408455388576	0.06711352042654205	367
30734	STAD	Macrophage Regulation	30	-0.2956044297354099	8.345149320556503e-06	303
21724	CESC	Macrophage Regulation	30	-0.07673334200697723	0.6838624938244505	215
18647	BRCA	TIL Regional Fraction	6	-0.18484525586290268	2.4826030618766224e-07	885
24053	LUAD	TIL Regional Fraction	6	-0.004821497120921304	0.9539639829539185	463
31261	UCEC	TIL Regional Fraction	6	-0.05273299214073701	0.615877697981518	440
25855	LUSC	TIL Regional Fraction	6	-0.13187729232884404	0.05773205349362539	389
22251	COAD	TIL Regional Fraction	6	-0.07140751328896233	0.4062550985701206	366
27657	SKCM	TIL Regional Fraction	6	-0.09375124347653081	0.24775280171084083	361
29459	STAD	TIL Regional Fraction	6	-0.16978157959687193	0.01874247869328956	302
16845	BLCA	TIL Regional Fraction	6	-0.2548588013576886	0.00025603626689281716	291
20449	CESC	TIL Regional Fraction	6	-0.17233567989840065	0.23285039904331822	182
19766	BRCA	TGF-beta Response	27	-0.06282676467853776	0.0953034511843639	981
32380	UCEC	TGF-beta Response	27	-0.11021243282233621	0.1164094999694045	483
26974	LUSC	TGF-beta Response	27	-0.04173369230382108	0.5895094638609077	475
25172	LUAD	TGF-beta Response	27	-0.2283886538148334	4.105249688450612e-05	421
28776	SKCM	TGF-beta Response	27	-0.12545847807031246	0.07234793311143764	402
23370	COAD	TGF-beta Response	27	-0.1950818728520956	0.00343159835411775	369
17964	BLCA	TGF-beta Response	27	-0.00827016026811511	0.9411802859870105	367
30578	STAD	TGF-beta Response	27	-0.08305152651278042	0.3254579411312447	303
21568	CESC	TGF-beta Response	27	-0.3129055959487614	0.0006603393034151589	215
18971	BRCA	TGF-beta Response	12	-0.1631199284526376	1.8774634214812043e-06	981
31585	UCEC	TGF-beta Response	12	-0.09963237921332281	0.17083818790055655	483
26179	LUSC	TGF-beta Response	12	-0.09064449893180365	0.1779071087136262	475
24377	LUAD	TGF-beta Response	12	0.11075871334120997	0.077042082285845	421
27981	SKCM	TGF-beta Response	12	-0.18228339049849682	0.0036502497078710065	402
22575	COAD	TGF-beta Response	12	-0.028161280406906214	0.7751594163581764	369
17169	BLCA	TGF-beta Response	12	-0.3618460034811481	1.3981637065339793e-10	367
29783	STAD	TGF-beta Response	12	-0.21220315111018995	0.002066977759407751	303
20773	CESC	TGF-beta Response	12	-0.1592028056719878	0.23285039904331822	215
19925	BRCA	TGF-beta Response	30	-0.04880737901178352	0.20335523220630877	981
32539	UCEC	TGF-beta Response	30	-0.02263068621304485	0.8702091688987739	483
27133	LUSC	TGF-beta Response	30	-0.11247105563205675	0.07900788057418598	475
25331	LUAD	TGF-beta Response	30	-0.19363407543256606	0.000727836295488668	421
28935	SKCM	TGF-beta Response	30	-0.06526396598111994	0.436994042499393	402
23529	COAD	TGF-beta Response	30	-0.20880771756034086	0.0014303157470211558	369
18123	BLCA	TGF-beta Response	30	-0.20421626081284674	0.001254635877474359	367
30737	STAD	TGF-beta Response	30	-0.14797826500752181	0.044809510207160806	303
21727	CESC	TGF-beta Response	30	-0.19438962205660648	0.09342382943220391	215
18541	BRCA	TIL Regional Fraction	4	-0.29510423409403663	1.1645865671609203e-17	885
23947	LUAD	TIL Regional Fraction	4	-0.12481738631039636	0.031552601609556245	463
31155	UCEC	TIL Regional Fraction	4	-0.10804676395304445	0.15083977908905954	440
25749	LUSC	TIL Regional Fraction	4	-0.07216721618341608	0.36915634656623725	389
22145	COAD	TIL Regional Fraction	4	-0.14710531001663757	0.04166481922872998	366
27551	SKCM	TIL Regional Fraction	4	-0.09296000979476897	0.2512582143434131	361
29353	STAD	TIL Regional Fraction	4	-0.17082110622450336	0.01801884557168501	302
16739	BLCA	TIL Regional Fraction	4	-0.09305328976522896	0.2698484574673176	291
20343	CESC	TIL Regional Fraction	4	-0.1092859680849899	0.548648357576241	182
19498	BRCA	Macrophage Regulation	22	-0.13134716337083963	0.00016174019121959873	981
32112	UCEC	Macrophage Regulation	22	-0.08056212456431071	0.31814787075004136	483
26706	LUSC	Macrophage Regulation	22	-0.14446438258492242	0.016269674346827852	475
24904	LUAD	Macrophage Regulation	22	-0.14211774060194143	0.01823311724751747	421
28508	SKCM	Macrophage Regulation	22	-0.20047656870532254	0.0010442893000934183	402
23102	COAD	Macrophage Regulation	22	-0.21346861177189916	0.0010812784270066219	369
17696	BLCA	Macrophage Regulation	22	-0.07868892256580966	0.2968378529270115	367
30310	STAD	Macrophage Regulation	22	-0.09132835120388998	0.2692827512394905	303
21300	CESC	Macrophage Regulation	22	-0.13453601105316215	0.361694290288676	215
19548	BRCA	TIL Regional Fraction	23	-0.11985441487657188	0.0012025684353016593	885
24954	LUAD	TIL Regional Fraction	23	-0.21350667251046587	6.354761996427071e-05	463
32162	UCEC	TIL Regional Fraction	23	-0.1482553675850129	0.024382439186941107	440
26756	LUSC	TIL Regional Fraction	23	-0.19043838817390216	0.0027579262227903126	389
23152	COAD	TIL Regional Fraction	23	-0.07074812865343207	0.4108370104301363	366
28558	SKCM	TIL Regional Fraction	23	-0.036628609908021	0.7269948579244835	361
30360	STAD	TIL Regional Fraction	23	-0.12603214733917564	0.103095238967988	302
17746	BLCA	TIL Regional Fraction	23	-0.2397489152613356	0.000693087454252671	291
21350	CESC	TIL Regional Fraction	23	-0.09152599053876112	0.6452309705049928	182
19713	BRCA	TGF-beta Response	26	-0.17713397556067723	1.9398609760355678e-07	981
32327	UCEC	TGF-beta Response	26	-0.1579180431102254	0.0088268610762259	483
26921	LUSC	TGF-beta Response	26	-0.16345905166411154	0.005020557360138842	475
25119	LUAD	TGF-beta Response	26	-0.07560842625538963	0.25408018631527907	421
28723	SKCM	TGF-beta Response	26	-0.08279375314422377	0.2892593091953781	402
23317	COAD	TGF-beta Response	26	-0.12298733269022273	0.09634763817083584	369
17911	BLCA	TGF-beta Response	26	-0.20736140520260107	0.0010305462344110542	367
30525	STAD	TGF-beta Response	26	-0.10159388866451761	0.20284779233669487	303
21515	CESC	TGF-beta Response	26	-0.14790030422151515	0.2768995330873246	215
19077	BRCA	TGF-beta Response	14	-0.192177703536223	1.4140131631771157e-08	981
31691	UCEC	TGF-beta Response	14	-0.1194611537002985	0.08003614137218852	483
26285	LUSC	TGF-beta Response	14	-0.13623634856953742	0.024998448211934015	475
24483	LUAD	TGF-beta Response	14	-0.039582690956689405	0.5970914463997836	421
28087	SKCM	TGF-beta Response	14	-0.18537646945494798	0.0030147441820396184	402
22681	COAD	TGF-beta Response	14	0.025810148225939668	0.7953153595399681	369
17275	BLCA	TGF-beta Response	14	-0.2508371302314572	3.7826281166249605e-05	367
29889	STAD	TGF-beta Response	14	-0.17665478039882923	0.013871404573943315	303
20879	CESC	TGF-beta Response	14	-0.22211851416273104	0.04302100919142458	215
18650	BRCA	Macrophage Regulation	6	-0.11486285820332387	0.001083551163374277	981
31264	UCEC	Macrophage Regulation	6	0.044057883624328366	0.6744686729528925	483
25858	LUSC	Macrophage Regulation	6	-0.10852164733300512	0.09407356585859515	475
24056	LUAD	Macrophage Regulation	6	-0.16319709190655865	0.005398437091946794	421
27660	SKCM	Macrophage Regulation	6	-0.062671370781536	0.46201821234089463	402
22254	COAD	Macrophage Regulation	6	-0.29340111585604695	1.699412159915645e-06	369
16848	BLCA	Macrophage Regulation	6	-0.2975884317553823	4.485983703293443e-07	367
29462	STAD	Macrophage Regulation	6	-0.15268929733684417	0.037272448510065614	303
20452	CESC	Macrophage Regulation	6	-0.1724613527437812	0.17157632901252814	215
19230	BRCA	TIL Regional Fraction	17	-0.12265452297388091	0.0008992269261997173	885
24636	LUAD	TIL Regional Fraction	17	-0.15840585185968833	0.004511574898055173	463
31844	UCEC	TIL Regional Fraction	17	-0.07104173622234149	0.44197519964091075	440
26438	LUSC	TIL Regional Fraction	17	-0.14887551401884405	0.02714581365836877	389
22834	COAD	TIL Regional Fraction	17	-0.07806450783875916	0.3595488881960171	366
28240	SKCM	TIL Regional Fraction	17	-0.1555490937287971	0.025638269275525555	361
30042	STAD	TIL Regional Fraction	17	-0.2456705088343426	0.0002887527557593924	302
17428	BLCA	TIL Regional Fraction	17	-0.14280371465164185	0.06660946741203295	291
21032	CESC	TIL Regional Fraction	17	-0.20641644380436155	0.10314573374843142	182
18542	BRCA	Proliferation	4	-0.3842420485134465	2.6528804126763665e-33	981
31156	UCEC	Proliferation	4	-0.0006598621664443397	0.9971492436050113	483
25750	LUSC	Proliferation	4	-0.18785757158934638	0.0008579863546915707	475
23948	LUAD	Proliferation	4	-0.27002274179171	6.406248843783759e-07	421
27552	SKCM	Proliferation	4	-0.04340737989832115	0.6473021293249093	402
22146	COAD	Proliferation	4	-0.17411067773077132	0.011577027657272998	369
16740	BLCA	Proliferation	4	-0.012821402181550088	0.899862193699162	367
29354	STAD	Proliferation	4	-0.2842935723025124	2.029523104220406e-05	303
20344	CESC	Proliferation	4	-0.05769399698556041	0.77456574578034	215
19872	BRCA	TGF-beta Response	29	-0.313274518813303	7.951563548411313e-22	981
32486	UCEC	TGF-beta Response	29	-0.10723304201488987	0.13447849960073605	483
27080	LUSC	TGF-beta Response	29	-0.044685885567422305	0.5650259707998435	475
25278	LUAD	TGF-beta Response	29	-0.12853971225520242	0.0358432300655129	421
28882	SKCM	TGF-beta Response	29	-0.06610027024957814	0.43383026793603235	402
23476	COAD	TGF-beta Response	29	-0.03503996614216902	0.7098273982077653	369
18070	BLCA	TGF-beta Response	29	-0.3619275725842285	1.3981637065339793e-10	367
30684	STAD	TGF-beta Response	29	-0.27961031446935736	2.7297252182846904e-05	303
21674	CESC	TGF-beta Response	29	-0.11460075985944748	0.46378594395431844	215
18700	BRCA	TIL Regional Fraction	7	-0.11352511314814022	0.0022978312494799035	885
24106	LUAD	TIL Regional Fraction	7	-0.09477256033974638	0.11496726478805414	463
31314	UCEC	TIL Regional Fraction	7	-0.11674013154650967	0.11199100393666418	440
25908	LUSC	TIL Regional Fraction	7	-0.3223560456729863	1.512415553472551e-08	389
22304	COAD	TIL Regional Fraction	7	0.03870776276104466	0.6788810994971841	366
27710	SKCM	TIL Regional Fraction	7	-0.23365064303678645	0.00019015748772794442	361
29512	STAD	TIL Regional Fraction	7	-0.15884999425994833	0.03037122904945035	302
16898	BLCA	TIL Regional Fraction	7	-0.20017579827513163	0.005851749901892414	291
20502	CESC	TIL Regional Fraction	7	-0.2897263048517464	0.007420211988463576	182
18653	BRCA	TGF-beta Response	6	-0.08346858794276801	0.021408422335116393	981
31267	UCEC	TGF-beta Response	6	-0.08787046295469413	0.24860820826115498	483
25861	LUSC	TGF-beta Response	6	-0.16743343575676647	0.0039236072103086056	475
24059	LUAD	TGF-beta Response	6	-0.20339065507481283	0.00034508070415590334	421
27663	SKCM	TGF-beta Response	6	0.004704731025429179	0.9684255587173535	402
22257	COAD	TGF-beta Response	6	-0.24823217263100378	8.168718379608879e-05	369
16851	BLCA	TGF-beta Response	6	-0.3859585343707434	3.868468324793411e-12	367
29465	STAD	TGF-beta Response	6	-0.07264042844486908	0.4065784750482505	303
20455	CESC	TGF-beta Response	6	-0.24967051225010722	0.015441823648094365	215
18703	BRCA	Macrophage Regulation	7	-0.13589215774007465	9.128016747781313e-05	981
31317	UCEC	Macrophage Regulation	7	-0.059878812637979006	0.527907074987748	483
25911	LUSC	Macrophage Regulation	7	-0.20502602939277872	0.00023035264876375704	475
24109	LUAD	Macrophage Regulation	7	-0.2523615875761196	4.0955703734604245e-06	421
27713	SKCM	Macrophage Regulation	7	-0.1599933502041125	0.013810306110082594	402
22307	COAD	Macrophage Regulation	7	-0.15667961174323847	0.02609065614726295	369
16901	BLCA	Macrophage Regulation	7	-0.17887057158446265	0.005805398532337936	367
29515	STAD	Macrophage Regulation	7	-0.26131159647857427	0.00010799920890712734	303
20505	CESC	Macrophage Regulation	7	-0.17301195785094545	0.16899534149949752	215
18382	BRCA	TIL Regional Fraction	1	-0.2389970390962899	1.0185181435562968e-11	885
23788	LUAD	TIL Regional Fraction	1	-0.1720820348512098	0.0018158432403884304	463
30996	UCEC	TIL Regional Fraction	1	-0.18518981831705553	0.00311469028882884	440
25590	LUSC	TIL Regional Fraction	1	-0.21817313355428167	0.00044014744529534546	389
21986	COAD	TIL Regional Fraction	1	-0.05394018421894801	0.5439981804665982	366
27392	SKCM	TIL Regional Fraction	1	-0.0923965555062416	0.25450669282635996	361
29194	STAD	TIL Regional Fraction	1	-0.2544646601246779	0.00017430388846500944	302
16580	BLCA	TIL Regional Fraction	1	-0.11666285202265414	0.14654540583958084	291
20184	CESC	TIL Regional Fraction	1	-0.2883906239580544	0.007614960351427776	182
19445	BRCA	Macrophage Regulation	21	-0.24711327387126333	9.76027563471329e-14	981
32059	UCEC	Macrophage Regulation	21	-0.10507553349814754	0.14321861518406873	483
26653	LUSC	Macrophage Regulation	21	-0.18134980871991654	0.0014198339808686945	475
24851	LUAD	Macrophage Regulation	21	-0.18771897264648724	0.0011011740000074373	421
28455	SKCM	Macrophage Regulation	21	-0.12699724772336904	0.06917292919795802	402
23049	COAD	Macrophage Regulation	21	-0.023448979201895422	0.8149025793675065	369
17643	BLCA	Macrophage Regulation	21	-0.31335906239246497	7.676915392240882e-08	367
30257	STAD	Macrophage Regulation	21	-0.1702921119926562	0.018216885805378853	303
21247	CESC	Macrophage Regulation	21	-0.2753285141299463	0.005585372391938668	215
19601	BRCA	TIL Regional Fraction	24	-0.051469848139208	0.20258826157528426	885
25007	LUAD	TIL Regional Fraction	24	-0.1835214532924267	0.0007978229733905664	463
32215	UCEC	TIL Regional Fraction	24	-0.24587519000145097	1.4034451191754112e-05	440
26809	LUSC	TIL Regional Fraction	24	-0.30637694259930087	1.1233202667026148e-07	389
23205	COAD	TIL Regional Fraction	24	-0.1810070790839351	0.008530064032094307	366
28611	SKCM	TIL Regional Fraction	24	-0.32540110089122193	2.5733808232337967e-08	361
30413	STAD	TIL Regional Fraction	24	-0.12138738900842186	0.11761427382541041	302
17799	BLCA	TIL Regional Fraction	24	-0.11782915913883193	0.14217689631678948	291
21403	CESC	TIL Regional Fraction	24	-0.12278808954834676	0.471758592426802	182
19442	BRCA	TIL Regional Fraction	21	-0.16431983784711154	5.436854844897966e-06	885
24848	LUAD	TIL Regional Fraction	21	0.027163389605090144	0.7123677561192541	463
32056	UCEC	TIL Regional Fraction	21	-0.16174430840880563	0.011329078505363466	440
26650	LUSC	TIL Regional Fraction	21	-0.2443089696912615	4.820451951780049e-05	389
23046	COAD	TIL Regional Fraction	21	-0.29542059328707765	1.699412159915645e-06	366
28452	SKCM	TIL Regional Fraction	21	-0.20249409508067925	0.0019064389047610546	361
30254	STAD	TIL Regional Fraction	21	-0.21601568090627904	0.0017071425100148128	302
17640	BLCA	TIL Regional Fraction	21	-0.156073319081174	0.040740267375657974	291
21244	CESC	TIL Regional Fraction	21	-0.2837147455388557	0.009145628234474986	182
19654	BRCA	TIL Regional Fraction	25	-0.2892501346455511	5.503670954371523e-17	885
25060	LUAD	TIL Regional Fraction	25	-0.21009191893239826	8.562296442958288e-05	463
32268	UCEC	TIL Regional Fraction	25	-0.23174556217185568	5.240784253302623e-05	440
26862	LUSC	TIL Regional Fraction	25	-0.03504124892283097	0.6984694484711049	389
23258	COAD	TIL Regional Fraction	25	-0.07846126451811869	0.3583111738301937	366
28664	SKCM	TIL Regional Fraction	25	-0.4010580391076557	6.649950758491399e-13	361
30466	STAD	TIL Regional Fraction	25	-0.17644003955080775	0.01418673624926994	302
17852	BLCA	TIL Regional Fraction	25	-0.21794311148337714	0.002266306818158794	291
21456	CESC	TIL Regional Fraction	25	-0.09555492962793027	0.6293414379052632	182
18912	BRCA	TIL Regional Fraction	11	-0.2417964027694655	5.518052649342662e-12	885
24318	LUAD	TIL Regional Fraction	11	-0.3368075324557558	1.6021700693223212e-11	463
31526	UCEC	TIL Regional Fraction	11	-0.25309179376865676	7.527723079232402e-06	440
26120	LUSC	TIL Regional Fraction	11	-0.29164834434507414	4.950802820723134e-07	389
22516	COAD	TIL Regional Fraction	11	-0.07816632818336962	0.3595488881960171	366
27922	SKCM	TIL Regional Fraction	11	-0.27497513046938366	5.322953069321752e-06	361
29724	STAD	TIL Regional Fraction	11	-0.22045828485512964	0.0013111104930958234	302
17110	BLCA	TIL Regional Fraction	11	-0.06520216801640134	0.47884870112182687	291
20714	CESC	TIL Regional Fraction	11	-0.08460871616382892	0.6757401560825352	182
18600	BRCA	TGF-beta Response	5	-0.3312452514235249	2.1142674909055844e-24	981
31214	UCEC	TGF-beta Response	5	-0.07573969053143896	0.364880070381759	483
25808	LUSC	TGF-beta Response	5	-0.13791228692355884	0.023003118599948566	475
24006	LUAD	TGF-beta Response	5	-0.11498743297186366	0.06424902691019475	421
27610	SKCM	TGF-beta Response	5	-0.1636728266871878	0.011194526986458652	402
22204	COAD	TGF-beta Response	5	-0.11234513970774535	0.14034988624126107	369
16798	BLCA	TGF-beta Response	5	-0.36007151134136894	1.5864705821788773e-10	367
29412	STAD	TGF-beta Response	5	-0.28522362378211286	1.9295220304119173e-05	303
20402	CESC	TGF-beta Response	5	-0.31872860895500077	0.0004801881889133885	215
19124	BRCA	TIL Regional Fraction	15	-0.10741197141342079	0.004087438311408264	885
24530	LUAD	TIL Regional Fraction	15	-0.23385917451297467	8.252922050191614e-06	463
31738	UCEC	TIL Regional Fraction	15	-0.2697434575403986	1.1773201348865933e-06	440
26332	LUSC	TIL Regional Fraction	15	-0.37723494098836363	4.8910438591681794e-12	389
22728	COAD	TIL Regional Fraction	15	-0.06538273496543676	0.4482556073170066	366
28134	SKCM	TIL Regional Fraction	15	-0.3204598439978981	4.207303186694081e-08	361
29936	STAD	TIL Regional Fraction	15	-0.24322940753735228	0.00033635291332432984	302
17322	BLCA	TIL Regional Fraction	15	-0.2012792855090602	0.005724926427452465	291
20926	CESC	TIL Regional Fraction	15	-0.20451145630024353	0.10442932227510592	182
19495	BRCA	TIL Regional Fraction	22	-0.3101655616584869	1.8642833637854602e-19	885
24901	LUAD	TIL Regional Fraction	22	-0.18353934740882913	0.0007978229733905664	463
32109	UCEC	TIL Regional Fraction	22	-0.22275481325269803	0.0001245293260962497	440
26703	LUSC	TIL Regional Fraction	22	-0.21240295285490823	0.0006402976555196986	389
23099	COAD	TIL Regional Fraction	22	-0.20403120450897688	0.0021232428267450804	366
28505	SKCM	TIL Regional Fraction	22	-0.31582467363523664	6.989330744066811e-08	361
30307	STAD	TIL Regional Fraction	22	-0.3023286311381793	5.615278556782857e-06	302
17693	BLCA	TIL Regional Fraction	22	-0.24376208308781636	0.0005410776402020936	291
21297	CESC	TIL Regional Fraction	22	-0.18620207796912805	0.1782490687053415	182
