# Supplementary material for: Mapping the landscape of histomorphological cancer phenotypes using self-supervised learning on unannotated pathology slides
Source: Nat Commun. 2024 Jun 11;15:4596. doi: 10.1038/s41467-024-48666-7 (PMC11525555; doi:10.1038/s41467-024-48666-7)
Supplement: Supplementary file 4 — Source Data [file 41467_2024_48666_MOESM4_ESM.zip › Source_Data/figure9f.csv]

	UMAP Dim. 0	UMAP Dim. 1	Macrophage Regulation
0	4.116807	3.111814	0.024694789258070345
1	5.8470654	12.006763	0.1066380515914133
2	1.9262934	9.525841	0.17820558951778603
3	4.22083	10.438296	0.17820558951778603
4	4.7762537	2.4764662	-0.012208947431763081
5	7.0470524	1.9717921	-0.0715999500681396
6	1.3520308	4.2090793	0.2025532754034939
7	7.2638288	7.7145762	0.020563735380836282
8	1.7620552	10.468535	0.17820558951778603
9	8.681603	0.94142395	-0.03859932475807788
10	2.3417344	7.0444164	-0.11484563662646316
11	7.431671	8.810037	0.020563735380836282
12	7.7664347	11.249686	0.1066380515914133
13	4.2617984	6.4776664	-0.06763007772026129
14	1.615193	5.872851	-0.015507635335543401
15	5.549098	1.3252493	-0.0715999500681396
16	2.8818877	4.0608454	-0.04027488184996957
17	3.719415	10.994003	0.17820558951778603
18	2.221554	3.7427216	-0.16601231950836182
19	-0.18879232	3.8362374	0.2025532754034939
20	-0.6672067	6.968766	-0.04027488184996957
21	3.6216054	10.488975	0.17820558951778603
22	3.647956	5.3830233	-0.015507635335543401
23	3.573303	3.9659562	-0.1666369985381365
24	2.825998	5.9753995	0.07533218785993706
25	10.098785	4.473127	-0.03859932475807788
26	3.1680818	3.0669043	0.024694789258070345
27	4.2708936	6.973544	-0.06763007772026129
28	-1.0242475	6.5998154	0.1503344554754202
29	3.5344672	6.526621	0.2289629597017671
30	0.8268271	7.750574	0.07533218785993706
31	1.8865756	6.630541	-0.04027488184996957
32	2.6796496	8.151693	-0.11484563662646316
33	3.5744154	6.852464	-0.06364290412671116
34	9.503387	9.987646	0.1066380515914133
35	5.159293	-0.5939364	-0.1416514470040726
36	6.0226626	11.491394	0.1066380515914133
37	5.915254	1.8424712	0.024694789258070345
38	2.1799452	5.7545114	0.21463767960354665
39	4.4953923	-0.38432238	-0.1416514470040726
40	4.2128882	8.100576	-0.06763007772026129
41	3.1801894	0.95500785	-0.16601231950836182
42	-1.8583524	3.9752355	0.1503344554754202
43	3.4571598	2.4855285	0.02724131180848318
44	3.7836144	-0.5393897	-0.028201260391538717
45	9.063622	-0.7537601	-0.03859932475807788
46	4.587903	6.4156623	-0.04990930584510669
47	6.1382885	9.156431	0.1066380515914133
48	7.114059	4.3476825	-0.028606653956276495
49	5.1136026	-0.6084135	-0.11027322249020366
50	2.0238771	1.3775412	-0.04027488184996957
51	1.3190618	7.062946	0.07533218785993706
52	3.4152822	3.1393685	0.024694789258070345
53	0.7270455	8.680249	0.2289629597017671
54	9.567557	1.1782804	0.05379463589895121
55	4.0318136	11.437079	0.17820558951778603
56	7.5803823	8.084673	0.020563735380836282
57	6.7063494	10.067336	-0.06364290412671116
58	3.5472732	5.341188	-0.1666369985381365
59	2.930604	4.917706	-0.015507635335543401
60	-0.87367594	8.067845	0.06610712766129168
61	1.2890408	9.9765415	0.2289629597017671
62	5.901788	0.9266852	-0.16601231950836182
63	1.7225307	4.372124	0.2025532754034939
64	5.4394093	4.685508	0.09291484691668975
65	7.4583077	2.2224517	-0.03859932475807788
66	2.8251204	11.095325	0.17820558951778603
67	4.6102233	8.216205	0.020563735380836282
68	4.5695434	0.13996932	-0.0715999500681396
69	7.2383084	5.968519	-0.13584825454948637
70	2.728563	7.691506	0.07533218785993706
71	2.892935	6.9903445	0.21463767960354665
72	7.073593	8.02443	-0.04990930584510669
73	5.4033995	0.49611747	-0.1416514470040726
74	9.552432	1.4316831	-0.03859932475807788
75	4.196993	4.718999	-0.015507635335543401
76	1.4195617	3.6704059	0.07533218785993706
77	1.4250414	4.201971	0.2025532754034939
78	6.3613887	7.433544	0.21463767960354665
79	3.316224	-1.3729868	-0.028201260391538717
80	3.9204962	3.9464433	-0.015507635335543401
81	4.9030037	7.5255013	0.21463767960354665
82	1.1914208	4.3796306	0.2025532754034939
83	2.0719688	9.243266	-0.11484563662646316
84	2.8988466	6.474715	0.1400954393076367
85	0.8562514	1.3776101	0.2025532754034939
86	2.4611664	-2.2052877	-0.028201260391538717
87	6.378578	3.6070917	-0.028606653956276495
88	6.6806827	10.268485	0.1066380515914133
89	2.2193854	3.7736676	0.024694789258070345
90	2.4864829	1.9826659	-0.04027488184996957
91	8.09997	8.334532	0.020563735380836282
92	5.8068733	5.7371955	-0.1666369985381365
93	7.0304	8.952347	0.020563735380836282
94	5.757122	3.121667	-0.07086900213963745
95	7.968882	-0.4020584	-0.1416514470040726
96	1.1043463	4.350745	0.1503344554754202
97	4.67813	5.232889	0.09291484691668975
98	6.641305	11.245798	0.1066380515914133
99	9.730358	4.2540994	-0.028606653956276495
100	1.1921513	10.348149	0.17820558951778603
101	6.3600326	12.107582	0.1066380515914133
102	2.850592	6.4907503	0.07533218785993706
103	4.8922997	0.0970678	-0.11027322249020366
104	9.344792	3.5801568	-0.018543025871843602
105	5.085176	3.5703592	0.024694789258070345
106	6.1805415	1.2470068	-0.0715999500681396
107	7.9004602	7.6573415	-0.13584825454948637
108	9.739795	4.833197	-0.028606653956276495
109	5.48589	10.779256	0.1066380515914133
110	1.0264379	8.20428	0.07533218785993706
111	10.112011	7.1398244	-0.027982342578753483
112	6.04942	5.2808776	0.020563735380836282
113	5.9362745	6.7398195	-0.13584825454948637
114	4.014394	-1.9361743	-0.028201260391538717
115	1.4055256	4.292421	0.21463767960354665
116	2.3766968	3.6826003	-0.012208947431763081
117	5.7190013	4.073042	0.09291484691668975
118	4.521077	6.4167256	-0.012208947431763081
119	5.1780014	6.082475	0.09291484691668975
120	1.1366212	7.6107635	0.07533218785993706
121	9.512475	0.46825737	-0.03859932475807788
122	2.051046	10.531492	0.17820558951778603
123	8.889288	4.9270983	-0.028606653956276495
124	1.3320267	4.6747117	0.21463767960354665
125	-0.507565	4.4625506	0.2025532754034939
126	7.762893	2.5634782	0.024694789258070345
127	8.154304	6.709356	-0.04990930584510669
128	4.097054	7.2646055	-0.11484563662646316
129	8.033688	4.187532	-0.018543025871843602
130	8.975192	9.276083	-0.027982342578753483
131	3.8052425	10.136036	0.17820558951778603
132	9.758159	0.51821923	-0.03859932475807788
133	0.16748215	5.402547	0.2025532754034939
134	4.4589825	8.142847	0.1400954393076367
135	0.6648122	5.066413	0.1400954393076367
136	-0.4551009	3.3521292	0.2025532754034939
137	5.6197004	4.0398693	-0.1666369985381365
138	3.5279193	2.2072554	0.02724131180848318
139	7.035255	6.3213387	-0.06364290412671116
140	4.131944	6.7155304	-0.015507635335543401
141	6.8209925	7.8578176	0.020563735380836282
142	7.0759993	7.9532404	0.020563735380836282
143	3.167609	10.845489	0.17820558951778603
144	6.218232	5.4801254	-0.04990930584510669
145	5.539963	1.9276628	-0.16601231950836182
146	4.157685	8.930275	0.1400954393076367
147	9.765852	3.1877017	-0.03859932475807788
148	6.509432	9.92732	0.1066380515914133
149	1.9325889	6.3958025	-0.015507635335543401
150	3.038645	2.6826212	-0.04027488184996957
151	5.6570063	11.566834	0.17820558951778603
152	9.419474	3.3453856	-0.03859932475807788
153	4.788223	0.7946903	-0.16601231950836182
154	9.129965	11.669696	0.1066380515914133
155	4.054179	9.3933525	0.17820558951778603
156	3.9137244	9.17425	-0.012208947431763081
157	3.5778196	3.3583417	-0.16601231950836182
158	6.827306	8.601677	0.020563735380836282
159	1.4880738	4.0239673	-0.04027488184996957
160	3.3368652	6.369117	-0.11484563662646316
161	5.0392365	6.4409804	-0.06763007772026129
162	6.6855536	6.463577	-0.04990930584510669
163	3.211972	9.110404	0.17820558951778603
164	8.229227	7.5062003	-0.027982342578753483
165	4.910367	4.291437	-0.023002718137425875
166	3.4730222	4.9570923	-0.015507635335543401
167	4.150736	6.3360443	-0.06763007772026129
168	0.66317016	8.355757	0.2289629597017671
169	2.7399042	1.9166825	-0.04027488184996957
170	0.6200442	3.8670456	0.2025532754034939
171	1.0083843	6.7379093	0.1400954393076367
172	8.481032	4.597343	-0.028606653956276495
173	4.6159863	10.144479	0.17820558951778603
174	-0.15400355	7.519655	0.06610712766129168
175	6.7304068	1.0962265	-0.1416514470040726
176	3.04124	6.7702947	-0.11484563662646316
177	5.3852897	4.1242194	-0.11484563662646316
178	3.2427566	8.915436	0.07533218785993706
179	4.6674495	9.997053	-0.012208947431763081
180	0.45563608	4.276905	0.2025532754034939
181	3.2021992	-0.23128857	-0.0715999500681396
182	2.1092005	6.9191484	-0.012208947431763081
183	2.9573016	3.8646932	-0.015507635335543401
184	9.613864	7.72184	-0.027982342578753483
185	6.080849	9.787623	0.1066380515914133
186	5.22586	5.35084	-0.06763007772026129
187	3.2621832	8.695444	0.07533218785993706
188	6.567388	6.9982347	-0.13584825454948637
189	7.983907	10.221513	0.1066380515914133
190	5.56011	4.959175	-0.1666369985381365
191	9.877731	9.754655	-0.027982342578753483
192	4.5961127	0.514248	-0.0715999500681396
193	6.259379	5.117489	-0.1666369985381365
194	6.5778465	2.9030144	-0.028606653956276495
195	7.256233	2.9775383	-0.03859932475807788
196	0.8339044	8.986427	0.06610712766129168
197	1.1053	9.363312	0.2289629597017671
198	3.5301516	6.5503836	-0.06763007772026129
199	2.7198434	8.790773	0.07533218785993706
200	1.4566904	6.8111463	0.07533218785993706
201	9.181212	-0.22869988	-0.03859932475807788
202	4.072524	7.1061916	-0.11484563662646316
203	4.4458513	6.6093307	-0.06763007772026129
204	-1.3167943	9.388241	0.06610712766129168
205	10.094746	8.545796	-0.027982342578753483
206	7.5455213	0.94470644	-0.1416514470040726
207	6.140393	6.3185196	0.21463767960354665
208	7.6078973	6.407365	-0.028606653956276495
209	9.866028	3.4879918	-0.03859932475807788
210	6.619452	1.3164668	-0.11027322249020366
211	0.60759485	9.985135	0.17820558951778603
212	4.5775247	5.3916197	-0.11484563662646316
213	3.714922	9.305937	0.07533218785993706
214	8.200056	0.7310198	-0.1416514470040726
215	-2.11666	4.483028	0.1503344554754202
216	4.174814	6.572428	-0.11484563662646316
217	8.164821	12.061747	0.1066380515914133
218	-0.5038893	5.1019597	0.2025532754034939
219	7.558406	-1.3466902	-0.1416514470040726
220	8.410625	3.4247985	-0.018543025871843602
221	5.2478685	2.0497258	-0.0715999500681396
222	2.3152304	7.5443425	0.1400954393076367
223	2.3453677	5.6248937	0.1400954393076367
224	-1.0533715	6.106895	0.1503344554754202
225	8.956084	8.187863	-0.027982342578753483
226	6.2710247	2.860336	0.09291484691668975
227	5.2006173	8.7327385	-0.04990930584510669
228	5.3779626	10.122246	0.1066380515914133
229	3.6997268	7.8963027	0.07533218785993706
230	7.159342	2.5564191	-0.03859932475807788
231	4.4507427	6.18119	-0.11484563662646316
232	0.5005881	3.639728	0.2025532754034939
233	4.747758	9.063728	0.020563735380836282
234	6.2895727	-0.86014014	-0.0715999500681396
235	10.484422	5.622397	-0.07086900213963745
236	2.6095686	4.5720434	-0.015507635335543401
237	4.6890326	0.17149633	-0.11027322249020366
238	2.4402103	3.5996144	-0.16601231950836182
239	4.9264503	4.969055	-0.07086900213963745
240	4.277603	3.4192047	0.024694789258070345
241	5.3874598	4.7945256	-0.1666369985381365
242	5.046738	1.9821655	-0.16601231950836182
243	10.512759	8.303575	-0.027982342578753483
244	3.1164718	4.279515	-0.023002718137425875
245	1.0115992	4.5768943	0.2025532754034939
246	5.6382647	2.9557369	-0.023002718137425875
247	1.3956844	9.500434	0.17820558951778603
248	-1.3700223	7.2254777	0.06610712766129168
249	9.955393	7.0693054	-0.04990930584510669
250	6.443759	6.5065064	0.09291484691668975
251	2.32573	5.0460405	-0.04027488184996957
252	5.943506	1.5396512	-0.023002718137425875
253	0.9746704	9.011021	0.2289629597017671
254	2.6700554	4.907729	-0.015507635335543401
255	2.3735032	7.465431	0.1400954393076367
256	8.630028	6.724371	-0.13584825454948637
257	6.7938137	8.6702795	0.020563735380836282
258	0.38952217	1.9226913	0.2025532754034939
259	1.6525271	9.484831	0.17820558951778603
260	6.2443805	1.9451808	0.024694789258070345
261	1.6433139	2.2647107	-0.16601231950836182
262	6.2776747	6.7657356	-0.04990930584510669
263	6.468809	2.8287516	-0.028606653956276495
264	7.084881	5.655459	0.020563735380836282
265	4.9356995	7.432265	-0.012208947431763081
266	5.6230097	6.4167852	-0.1666369985381365
267	2.7646031	6.743865	0.2289629597017671
268	2.6311798	9.130608	0.1400954393076367
269	-0.0957063	6.06061	0.2025532754034939
270	-1.7562292	5.8871818	0.1503344554754202
271	9.441401	6.8774724	-0.06364290412671116
272	2.1948035	9.569684	0.17820558951778603
273	2.1523762	2.322612	0.2025532754034939
274	3.281999	3.6315317	-0.16601231950836182
275	6.4244328	6.536545	-0.028606653956276495
276	4.2277007	8.470602	0.07533218785993706
277	4.2460604	8.820791	0.17820558951778603
278	8.960746	6.663489	-0.13584825454948637
279	-0.034695	3.9472306	0.2025532754034939
280	5.813064	4.89831	-0.07086900213963745
281	4.6803703	7.576831	-0.06763007772026129
282	9.65679	3.0148933	0.05379463589895121
283	4.105966	0.47823787	-0.11027322249020366
284	5.0845213	9.150838	-0.06763007772026129
285	-2.0078416	6.728158	0.1503344554754202
286	6.2743144	0.44123548	-0.1416514470040726
287	6.965864	9.704558	0.1066380515914133
288	3.8462312	9.861334	0.17820558951778603
289	4.0273786	3.6853945	-0.04027488184996957
290	0.25177833	5.874312	0.1400954393076367
291	5.502208	4.6967955	0.09291484691668975
292	1.4867082	9.240566	0.17820558951778603
293	5.671705	11.12691	0.1066380515914133
294	5.9519615	10.030996	0.1066380515914133
295	3.478907	7.267517	0.07533218785993706
296	7.2652345	3.6467545	-0.028606653956276495
297	5.957211	6.5597835	-0.13584825454948637
298	3.6523552	6.982734	-0.11484563662646316
299	9.809385	0.9890264	-0.03859932475807788
300	5.1439514	8.095899	-0.06763007772026129
301	6.5660586	4.564521	-0.028606653956276495
302	1.4087951	6.136418	0.21463767960354665
303	4.092869	3.282875	0.024694789258070345
304	4.5598445	7.9383535	-0.06763007772026129
305	6.249346	8.726811	0.020563735380836282
306	1.1994604	3.0804102	0.21463767960354665
307	6.353529	3.7943037	-0.13584825454948637
308	10.044917	1.5261232	-0.03859932475807788
309	4.633112	-1.1025162	-0.028201260391538717
310	6.7649026	1.0193835	-0.1416514470040726
311	8.79663	3.2216666	-0.018543025871843602
312	5.6516385	8.006362	0.21463767960354665
313	6.1243777	7.152562	-0.1666369985381365
314	2.3134282	7.63269	-0.04027488184996957
315	-0.057942737	1.8963338	-0.023002718137425875
316	2.9585438	6.6935754	0.07533218785993706
317	1.2312874	9.85252	0.2289629597017671
318	2.8147705	3.779746	-0.012208947431763081
319	7.0426784	6.487096	0.020563735380836282
320	7.137324	3.9824307	-0.13584825454948637
321	6.51716	3.6620293	-0.03859932475807788
322	2.5252206	2.1860366	0.02724131180848318
323	0.43878707	2.456196	0.2025532754034939
324	8.337707	6.4615383	-0.028606653956276495
325	1.5178975	8.267453	-0.11484563662646316
326	10.169873	-0.09468471	-0.03859932475807788
327	8.031495	9.949714	0.1066380515914133
328	-1.119864	7.602488	0.2289629597017671
329	8.7647	0.6506472	-0.03859932475807788
330	6.292699	6.481044	-0.07086900213963745
331	2.4636576	-2.3609967	-0.028201260391538717
332	3.6733441	5.5934706	-0.1666369985381365
333	7.751654	1.7485303	-0.03859932475807788
334	7.6112466	7.7096853	-0.13584825454948637
335	-1.175211	7.3892117	-0.04027488184996957
336	1.962453	6.2505565	-0.015507635335543401
337	2.3235347	3.6100101	-0.04027488184996957
338	3.332439	4.8087053	0.1400954393076367
339	5.2754483	6.0703464	-0.1666369985381365
340	5.399832	8.181471	-0.04990930584510669
341	6.728634	7.8557653	0.020563735380836282
342	-1.4054039	4.0440335	0.2025532754034939
343	7.4008937	3.419839	-0.13584825454948637
344	2.5123715	4.197738	0.21463767960354665
345	4.839113	1.5736282	-0.04027488184996957
346	1.0581712	8.953784	0.2289629597017671
347	5.1678896	2.9707882	0.024694789258070345
348	7.1413317	0.4657173	-0.1416514470040726
349	3.2197087	9.594918	0.17820558951778603
350	3.9348466	0.3292108	-0.012208947431763081
351	8.759358	3.2231202	-0.03859932475807788
352	1.7471341	11.247202	0.17820558951778603
353	8.461562	1.9142565	-0.03859932475807788
354	6.985113	7.9488645	0.020563735380836282
355	6.693745	8.539075	0.020563735380836282
356	8.096832	2.5610492	-0.03859932475807788
357	2.9964879	6.600991	-0.11484563662646316
358	0.27115738	8.440069	0.07533218785993706
359	9.632726	7.9599905	-0.027982342578753483
360	7.914382	7.063031	-0.06364290412671116
361	0.51831925	2.651169	0.2025532754034939
362	1.2643689	4.7503753	0.21463767960354665
363	5.2579284	7.111044	0.020563735380836282
364	4.485578	4.728998	-0.11484563662646316
365	3.7147148	7.681729	0.09291484691668975
366	2.8619082	7.0848536	-0.11484563662646316
367	2.2738285	5.7740617	0.1400954393076367
368	0.36335373	7.223532	0.07533218785993706
369	4.588383	8.181571	-0.06763007772026129
370	9.705311	0.563818	-0.03859932475807788
371	3.4281259	3.7569988	0.02724131180848318
372	7.867197	3.3235247	-0.028606653956276495
373	9.1942215	6.37329	-0.028606653956276495
374	3.7796593	-0.9761517	-0.028201260391538717
375	4.8625774	5.0337625	0.09291484691668975
376	-1.1484493	7.3274755	0.1503344554754202
377	7.1759605	8.964454	-0.06364290412671116
378	7.1558256	7.822144	-0.06364290412671116
379	3.898792	7.2155194	0.21463767960354665
380	7.695612	3.0497088	-0.028606653956276495
381	2.7901623	5.3085623	-0.012208947431763081
382	6.9632607	3.175825	-0.012208947431763081
383	4.906323	6.626744	-0.1666369985381365
384	5.7323503	10.674634	0.1066380515914133
385	5.2360377	2.6824522	-0.16601231950836182
386	8.629917	1.8495075	-0.03859932475807788
387	5.3998775	0.07263309	-0.11027322249020366
388	7.100963	-1.8108064	-0.0715999500681396
389	-1.2916108	4.1686025	0.2025532754034939
390	2.3785324	4.581004	-0.012208947431763081
391	-1.3900596	7.6541705	0.2289629597017671
392	8.133353	8.483458	-0.06364290412671116
393	0.35792834	3.6414483	0.1503344554754202
394	4.8859344	4.220906	0.21463767960354665
395	3.4967635	-0.26167524	-0.0715999500681396
396	4.0035586	8.544058	0.07533218785993706
397	2.1375751	7.8509684	0.07533218785993706
398	1.5361785	6.419043	0.1400954393076367
399	4.066745	11.758372	0.17820558951778603
400	-0.95331	4.252884	0.2025532754034939
401	1.1380565	6.968652	0.1400954393076367
402	3.1853564	2.5971568	-0.04027488184996957
403	7.740399	5.3086014	-0.028606653956276495
404	8.526768	11.117055	-0.027982342578753483
405	2.7592542	9.680113	0.17820558951778603
406	0.50549793	5.764201	0.1400954393076367
407	1.9442481	3.4637203	0.024694789258070345
408	6.4489107	0.7875534	-0.1416514470040726
409	9.033052	0.1185524	-0.1416514470040726
410	8.75196	8.0076275	-0.027982342578753483
411	5.6896257	8.802755	0.1066380515914133
412	7.3718133	0.98972756	-0.1416514470040726
413	2.8386796	7.916019	0.07533218785993706
414	0.6231603	6.9246097	0.1400954393076367
415	-0.3062185	6.5050306	0.1503344554754202
416	5.7407346	11.504826	0.1066380515914133
417	5.3733506	8.441879	0.020563735380836282
418	7.1841273	0.24365152	-0.0715999500681396
419	1.5773436	11.199855	0.17820558951778603
420	7.6054125	8.385057	0.020563735380836282
421	6.5100923	2.7322078	-0.1416514470040726
422	3.664098	7.8334327	0.07533218785993706
423	5.1309013	5.695773	-0.1666369985381365
424	8.102748	6.665017	-0.04990930584510669
425	5.7913737	6.3319564	-0.1666369985381365
426	7.0773935	7.1478167	-0.06364290412671116
427	6.4557667	0.60197324	-0.1416514470040726
428	6.5460377	7.7375484	0.020563735380836282
429	0.037353516	4.791942	0.1503344554754202
430	8.4911175	11.4029665	0.1066380515914133
431	3.6103816	7.5098433	0.07533218785993706
432	0.6467591	6.6262865	-0.015507635335543401
433	7.9970484	1.8657898	-0.1416514470040726
434	7.251348	6.3459415	-0.1666369985381365
435	3.4252837	8.714243	0.07533218785993706
436	10.289552	2.7524412	-0.03859932475807788
437	6.902823	4.4522495	0.21463767960354665
438	8.815899	5.3442593	-0.04990930584510669
439	4.4722033	5.0685725	-0.012208947431763081
440	5.298047	6.770293	0.21463767960354665
441	1.1581922	7.0098095	-0.015507635335543401
442	0.31296423	5.7024765	0.1503344554754202
443	8.520474	7.7233834	-0.04990930584510669
444	2.631845	8.200767	0.07533218785993706
445	9.109587	4.227358	-0.028606653956276495
446	8.1334915	4.130201	-0.028606653956276495
447	8.878879	9.292453	-0.06364290412671116
448	4.9722023	5.9427814	0.21463767960354665
449	2.053218	7.6906977	0.2289629597017671
450	9.318403	6.330654	-0.04990930584510669
451	5.0815563	6.699237	0.21463767960354665
452	6.170642	1.8551248	-0.1416514470040726
453	2.9917932	6.102879	-0.11484563662646316
454	4.066502	10.946076	0.17820558951778603
455	9.908789	7.806275	-0.027982342578753483
456	6.8033285	8.855267	0.020563735380836282
457	5.7328224	1.664386	-0.16601231950836182
458	6.6715426	0.09873373	-0.1416514470040726
459	3.515329	9.262941	0.07533218785993706
460	-1.9880404	5.78947	0.1503344554754202
461	2.483464	7.099401	0.2289629597017671
462	6.701436	4.4829593	-0.13584825454948637
463	2.2791753	9.342802	0.07533218785993706
464	4.333745	10.313238	0.17820558951778603
465	2.5153363	3.666399	-0.012208947431763081
466	2.0693154	4.894437	-0.04027488184996957
467	3.702553	0.2989616	-0.11027322249020366
468	3.2223318	11.185543	0.17820558951778603
469	3.4416087	6.9047403	-0.015507635335543401
470	-0.9054829	7.8206553	0.2289629597017671
471	3.5137336	1.0584489	-0.11027322249020366
472	2.7103837	9.420244	0.17820558951778603
473	4.891485	3.3179698	0.024694789258070345
474	9.08193	2.8244603	-0.028606653956276495
475	4.6126666	2.3591719	0.02724131180848318
476	7.332604	9.191776	0.020563735380836282
477	7.4047995	6.6414323	-0.028606653956276495
478	4.2482147	3.4414082	0.024694789258070345
479	8.920318	-0.9987639	-0.03859932475807788
480	9.889969	0.8198767	-0.03859932475807788
481	6.5772176	1.1544454	-0.1416514470040726
482	2.975319	5.6219378	-0.11484563662646316
483	4.7959347	7.9364605	-0.06763007772026129
484	3.3894749	3.2573295	0.21463767960354665
485	6.1630435	-0.49559042	-0.0715999500681396
486	2.852628	2.8579295	-0.16601231950836182
487	7.69109	6.7652426	0.020563735380836282
488	6.0211787	12.061333	0.17820558951778603
489	7.50538	1.326141	-0.03859932475807788
490	4.195578	8.831076	0.17820558951778603
491	9.877135	7.734891	-0.027982342578753483
492	7.9071712	6.585938	-0.028606653956276495
493	8.984004	1.3703471	-0.03859932475807788
494	0.69594824	9.744227	0.17820558951778603
495	4.802476	8.529411	0.020563735380836282
496	-0.049056973	8.418241	0.2289629597017671
497	1.88933	7.8054523	0.07533218785993706
498	0.8991452	5.9006653	-0.015507635335543401
499	6.5497937	1.4346485	-0.0715999500681396
500	9.061903	2.4409206	-0.03859932475807788
501	5.1996365	5.9183702	-0.1666369985381365
502	7.08399	9.063174	-0.06364290412671116
503	1.9074882	9.988369	0.17820558951778603
504	6.7828026	-1.2527273	-0.11027322249020366
505	0.94197667	3.8465912	-0.04027488184996957
506	5.6060424	5.4758472	-0.04990930584510669
507	3.4269745	7.398793	0.07533218785993706
508	6.627073	9.368855	-0.06364290412671116
509	8.897355	1.1602525	-0.03859932475807788
510	9.439849	7.4203486	-0.027982342578753483
511	2.7184093	1.656609	-0.04027488184996957
512	4.738609	6.000683	-0.1666369985381365
513	2.3790796	7.154653	0.1400954393076367
514	3.295795	4.7288632	-0.023002718137425875
515	3.8583314	1.5628477	-0.16601231950836182
516	6.8157473	2.1071165	0.024694789258070345
517	8.626281	5.217849	-0.028606653956276495
518	3.0492382	2.2818868	0.02724131180848318
519	8.4706955	2.5907896	-0.028606653956276495
520	6.050887	0.96632427	-0.16601231950836182
521	7.726653	4.2471375	-0.03859932475807788
522	4.2213736	1.5146459	0.2025532754034939
523	6.700369	8.594521	0.020563735380836282
524	6.5961804	11.057438	0.1066380515914133
525	7.9945	3.6982524	-0.018543025871843602
526	6.358644	2.0981255	0.024694789258070345
527	7.0330343	7.678125	-0.13584825454948637
528	8.62225	5.104433	-0.04990930584510669
529	5.1751623	3.058326	0.024694789258070345
530	8.934338	5.1754427	-0.13584825454948637
531	1.1468776	4.0691767	0.1503344554754202
532	-0.61330205	9.237411	0.06610712766129168
533	2.5601351	10.616446	0.17820558951778603
534	6.1420507	9.380135	0.020563735380836282
535	6.232399	9.307857	0.020563735380836282
536	7.253211	3.0507138	-0.028606653956276495
537	7.840507	7.009097	-0.018543025871843602
538	4.5654664	0.034472723	-0.1416514470040726
539	-1.29034	6.5496206	0.1503344554754202
540	-2.4932053	5.8591294	0.06610712766129168
541	9.496337	6.265161	-0.04990930584510669
542	3.5765367	5.25147	-0.04027488184996957
543	5.532865	5.7334485	0.09291484691668975
544	8.662692	5.7714815	-0.13584825454948637
545	6.3072886	2.6226263	-0.023002718137425875
546	3.9042244	6.853712	-0.06763007772026129
547	5.743075	5.3726177	-0.06364290412671116
548	7.600362	3.5604565	-0.028606653956276495
549	2.5621448	7.233979	0.07533218785993706
550	9.926834	7.0649605	-0.027982342578753483
551	1.7250136	4.451263	0.024694789258070345
552	1.1174271	4.0873575	-0.04027488184996957
553	7.205063	6.8531275	-0.04990930584510669
554	4.5849767	3.5753198	-0.04027488184996957
555	6.951341	7.357281	0.09291484691668975
556	3.8271368	9.903687	0.17820558951778603
557	4.7713203	9.970115	0.1066380515914133
558	8.701536	5.4511294	-0.13584825454948637
559	5.3217106	-0.7257533	-0.11027322249020366
560	6.070843	5.035706	0.21463767960354665
561	1.0439788	6.6485467	-0.04027488184996957
562	3.5619376	2.9500518	-0.04027488184996957
563	8.100323	7.9878745	-0.028606653956276495
564	7.8789515	1.8798187	-0.03859932475807788
565	4.0338993	8.677653	0.17820558951778603
566	5.1214876	3.737005	-0.04027488184996957
567	7.428747	9.018852	0.020563735380836282
568	6.521482	6.6023827	0.020563735380836282
569	1.7178998	9.215458	0.2289629597017671
570	7.643787	0.18718272	-0.1416514470040726
571	3.0873296	6.0887237	0.21463767960354665
572	4.8832693	2.7575324	0.02724131180848318
573	8.481178	8.783466	0.1066380515914133
574	6.346979	1.080337	-0.16601231950836182
575	7.0519214	10.026643	0.1066380515914133
576	7.7697163	7.3504896	0.020563735380836282
577	2.8995218	3.3065138	0.024694789258070345
578	7.5590463	0.7337452	-0.1416514470040726
579	6.070728	1.2843593	0.024694789258070345
580	1.3659703	7.92664	0.1400954393076367
581	8.734368	4.5270004	-0.018543025871843602
582	2.5448346	1.5001487	0.02724131180848318
583	7.521473	7.147113	-0.028606653956276495
584	5.895982	5.1889358	-0.1666369985381365
585	9.833867	6.3403873	-0.04990930584510669
586	3.8136737	4.739513	-0.1666369985381365
587	2.8061364	6.6561203	-0.11484563662646316
588	10.746948	7.3783164	-0.027982342578753483
589	7.8031144	2.5577219	-0.03859932475807788
590	5.073052	10.676807	0.1066380515914133
591	6.6887465	9.425929	0.1066380515914133
592	1.1419886	6.283689	0.2289629597017671
593	4.660866	0.40895325	-0.11027322249020366
594	5.6940017	4.834422	-0.1666369985381365
595	5.9745812	0.5203724	-0.11027322249020366
596	5.744695	3.8295555	-0.16601231950836182
597	6.3910203	8.236537	0.020563735380836282
598	6.60875	0.8350002	-0.0715999500681396
599	8.585953	6.5705557	-0.028606653956276495
600	3.207771	1.0469242	-0.028201260391538717
601	7.168827	4.18452	0.09291484691668975
602	9.187761	1.6360133	-0.03859932475807788
603	7.2981787	10.976559	0.1066380515914133
604	3.4325588	5.096941	-0.015507635335543401
605	6.823215	10.336445	0.1066380515914133
606	0.87959725	3.82598	0.2025532754034939
607	10.0474	0.48555642	-0.03859932475807788
608	9.638407	9.769691	0.1066380515914133
609	5.2639194	4.671785	-0.018543025871843602
610	0.4773118	8.467023	0.06610712766129168
611	7.2586355	11.598631	0.1066380515914133
612	6.7882037	8.246309	0.020563735380836282
613	4.939125	-0.48891687	-0.11027322249020366
614	3.7665737	-1.5450374	-0.028201260391538717
615	3.334461	0.85073197	0.02724131180848318
616	2.128895	3.5354102	-0.04027488184996957
617	0.5921369	5.8516912	-0.015507635335543401
618	4.282085	2.7441797	-0.04027488184996957
619	3.6906114	4.4441667	0.024694789258070345
620	5.375782	4.5942883	-0.1666369985381365
621	0.582311	8.110307	0.2289629597017671
622	8.806245	1.9192169	-0.03859932475807788
623	3.711568	5.9103065	0.1400954393076367
624	9.764213	4.9931006	-0.04990930584510669
625	4.010761	2.2494538	-0.023002718137425875
626	1.0940642	9.042116	0.07533218785993706
627	4.6940303	1.03789	-0.012208947431763081
628	7.312639	11.828951	0.1066380515914133
629	9.623262	8.211192	-0.027982342578753483
630	3.1532001	7.6692677	-0.11484563662646316
631	8.835172	1.7003276	-0.03859932475807788
632	3.1589203	8.6313925	0.07533218785993706
633	6.4923434	6.7576394	0.020563735380836282
634	5.3486834	12.011941	0.17820558951778603
635	0.3039891	5.8570585	0.1400954393076367
636	7.389288	2.8759735	-0.028606653956276495
637	5.0443153	0.06081465	-0.16601231950836182
638	-0.20805937	4.9684434	0.2025532754034939
639	3.5640423	6.5818706	0.07533218785993706
640	4.101165	2.5877883	-0.023002718137425875
641	4.119156	11.037041	0.17820558951778603
642	2.4570556	6.4721704	0.07533218785993706
643	-0.02605275	5.4535713	0.1400954393076367
644	8.985499	10.045628	-0.027982342578753483
645	4.284706	8.039946	-0.11484563662646316
646	1.3166322	10.042926	0.2289629597017671
647	9.085985	7.7888265	-0.06364290412671116
648	3.886079	5.223655	0.21463767960354665
649	6.9604917	1.2165118	-0.11027322249020366
650	0.7640016	5.824977	0.2025532754034939
651	-0.07316833	6.632067	0.2025532754034939
652	8.773907	7.918014	-0.027982342578753483
653	5.994916	3.5485654	-0.1666369985381365
654	4.2019076	7.0459805	0.1400954393076367
655	5.607614	4.7861533	-0.1666369985381365
656	2.3179755	10.113722	0.17820558951778603
657	6.3210936	9.014825	0.020563735380836282
658	7.3756113	1.052953	-0.1416514470040726
659	9.827543	3.930524	-0.03859932475807788
660	4.65142	6.597889	-0.023002718137425875
661	1.4450798	2.3255694	0.2025532754034939
662	4.621998	3.5150583	-0.16601231950836182
663	9.558081	0.6365752	-0.03859932475807788
664	-0.64407593	8.651216	0.06610712766129168
665	0.46639124	5.1656475	0.21463767960354665
666	5.814357	8.128839	-0.06763007772026129
667	4.932272	10.701208	0.17820558951778603
668	5.5469236	2.0166807	-0.0715999500681396
669	8.948357	3.1177886	-0.018543025871843602
670	2.3544333	8.425787	0.07533218785993706
671	4.4944687	7.196887	-0.11484563662646316
672	9.0293665	6.7871847	-0.13584825454948637
673	2.829863	5.2840858	-0.015507635335543401
674	2.7236998	1.116959	-0.04027488184996957
675	2.8685522	5.08687	0.09291484691668975
676	2.2047656	6.681035	0.07533218785993706
677	8.783323	4.9501796	-0.06364290412671116
678	1.3756918	9.144139	0.07533218785993706
679	8.4474125	8.909012	0.1066380515914133
680	6.965762	1.3018501	-0.1416514470040726
681	6.9815555	1.3892725	-0.1416514470040726
682	4.752845	0.6569146	-0.16601231950836182
683	4.016545	11.709437	0.17820558951778603
684	5.6522007	3.8720288	0.024694789258070345
685	6.453454	-1.88279	-0.0715999500681396
686	5.7080903	10.463081	-0.06364290412671116
687	2.6402423	4.6539164	-0.04027488184996957
688	0.6134588	7.107262	0.07533218785993706
689	4.2054214	6.6049356	0.1400954393076367
690	9.9053545	-0.04856298	-0.03859932475807788
691	4.0280476	1.9001424	-0.012208947431763081
692	4.296567	2.3331397	-0.16601231950836182
693	5.601442	4.9173126	0.21463767960354665
694	3.6405423	3.8576663	-0.015507635335543401
695	0.99070424	7.487536	0.21463767960354665
696	9.3228655	6.599494	-0.028606653956276495
697	8.44181	6.884608	-0.04990930584510669
698	8.791497	2.5854936	-0.018543025871843602
699	1.349644	5.8954954	0.2289629597017671
700	4.878563	6.144709	-0.1666369985381365
701	8.2728	3.8211594	-0.03859932475807788
702	5.302729	4.578632	0.024694789258070345
703	0.0041937316	1.9349594	-0.023002718137425875
704	2.8940854	9.086203	0.17820558951778603
705	8.482473	10.51081	0.1066380515914133
706	2.856862	9.773298	0.1400954393076367
707	7.9304767	4.1897454	-0.028606653956276495
708	-0.939749	4.399811	0.2025532754034939
709	6.7914767	1.3256234	-0.1416514470040726
710	5.1411667	9.574113	0.1066380515914133
711	5.597987	4.5186486	-0.1666369985381365
712	6.183227	2.2290366	-0.023002718137425875
713	0.93843496	6.740413	0.1400954393076367
714	2.668372	9.384687	0.17820558951778603
715	-2.2253482	7.5544267	0.06610712766129168
716	7.857404	6.238764	-0.13584825454948637
717	4.009407	0.5091431	-0.16601231950836182
718	4.616426	3.9323058	0.024694789258070345
719	9.239689	5.646672	-0.04990930584510669
720	9.916544	5.955555	-0.027982342578753483
721	-1.3554273	9.175032	0.06610712766129168
722	5.0903096	0.08486812	-0.0715999500681396
723	2.384353	1.0400369	-0.04027488184996957
724	0.57121664	8.728697	0.2289629597017671
725	8.674041	6.2203155	-0.13584825454948637
726	2.2240956	8.78935	0.07533218785993706
727	8.401494	5.315506	-0.04990930584510669
728	2.7484152	3.5785818	0.024694789258070345
729	7.4468393	2.27818	-0.018543025871843602
730	9.719739	4.600196	-0.07086900213963745
731	5.1999297	8.784344	0.21463767960354665
732	6.878793	0.522111	-0.1416514470040726
733	4.763001	8.259075	0.020563735380836282
734	5.1632423	4.273824	-0.04990930584510669
735	4.769521	6.9276695	-0.06763007772026129
736	5.699922	1.500826	-0.11027322249020366
737	3.5903652	6.6612763	0.1400954393076367
738	7.3579063	5.3880067	0.09291484691668975
739	5.3456645	2.8980508	0.02724131180848318
740	7.201596	7.174475	-0.06763007772026129
741	4.9637446	2.2111335	0.02724131180848318
742	5.85137	5.9466934	-0.06763007772026129
743	7.7849903	2.0097375	-0.07086900213963745
744	4.325143	10.29852	0.17820558951778603
745	5.508212	0.9813187	-0.0715999500681396
746	2.7529855	10.683118	0.17820558951778603
747	10.423089	-0.05855561	-0.03859932475807788
748	7.119583	9.0421	0.09291484691668975
749	4.498269	8.657558	0.17820558951778603
750	8.694955	0.3399142	-0.03859932475807788
751	1.6642779	8.84433	0.2289629597017671
752	7.7177024	3.707204	-0.028606653956276495
753	1.3216168	6.859885	0.07533218785993706
754	8.627074	11.284428	0.1066380515914133
755	3.5236185	2.2410023	-0.16601231950836182
756	3.4686358	5.5005693	0.21463767960354665
757	3.353032	8.682797	0.07533218785993706
758	-2.1498132	3.3408153	0.1503344554754202
759	9.037266	6.0705605	-0.028606653956276495
760	3.135034	3.017755	-0.04027488184996957
761	5.047156	8.295932	-0.012208947431763081
762	-2.1462631	7.8925447	0.06610712766129168
763	7.090699	2.8641977	-0.03859932475807788
764	2.2405176	10.109175	0.17820558951778603
765	5.287547	2.5875823	0.02724131180848318
766	0.19484952	2.7042499	0.2025532754034939
767	5.1596317	5.8268523	-0.04990930584510669
768	9.484739	5.1899776	-0.028606653956276495
769	8.760871	5.3615637	-0.04990930584510669
770	2.218676	7.837038	0.07533218785993706
771	-0.053987246	7.6611214	0.2289629597017671
772	7.9572506	4.8901253	0.09291484691668975
773	7.266608	6.7185373	-0.04990930584510669
774	-0.086213455	4.7768793	0.1503344554754202
775	-1.0246283	6.7883043	0.1503344554754202
776	5.160283	5.9759727	-0.04990930584510669
777	3.1975977	10.373291	0.17820558951778603
778	-1.5573155	3.842035	0.1503344554754202
779	0.06940078	3.5215154	0.2025532754034939
780	7.3600326	10.71792	0.1066380515914133
781	0.528303	1.6188757	-0.023002718137425875
782	6.1049924	1.6012453	0.024694789258070345
783	3.1077225	3.64388	0.024694789258070345
784	5.124494	1.0597196	-0.1416514470040726
785	1.7907894	8.094534	0.07533218785993706
786	4.076549	11.520119	0.17820558951778603
787	0.7775608	7.1411653	-0.04027488184996957
788	7.540819	-0.5359867	-0.0715999500681396
789	6.605032	6.5288305	-0.04990930584510669
790	8.9424	5.3053756	-0.028606653956276495
791	6.3609715	3.2261722	-0.03859932475807788
792	3.8715608	5.626412	-0.015507635335543401
793	8.496189	-0.15231898	-0.1416514470040726
794	-2.37312	4.3877373	0.1503344554754202
795	1.2189872	6.602355	-0.015507635335543401
796	6.4780116	5.9808717	-0.06364290412671116
797	5.9465237	0.54739827	-0.11027322249020366
798	7.2169514	-0.36382896	-0.0715999500681396
799	2.4306095	2.7463608	-0.16601231950836182
800	7.491672	8.929545	0.020563735380836282
801	1.8040655	-1.9861935	-0.028201260391538717
802	6.076296	4.91852	-0.04990930584510669
803	2.5978076	1.565238	-0.04027488184996957
804	0.5911451	3.057179	-0.023002718137425875
805	9.764102	1.2088042	-0.03859932475807788
806	-0.35030276	5.5123096	0.1503344554754202
807	2.9562428	7.319898	0.21463767960354665
808	8.296125	8.375775	-0.06364290412671116
809	2.1855962	7.595807	0.07533218785993706
810	7.981544	1.709614	-0.03859932475807788
811	5.3951044	1.7733431	-0.1416514470040726
812	2.7311268	7.647227	-0.11484563662646316
813	4.6311693	5.8013124	0.21463767960354665
814	5.9991918	3.301632	-0.16601231950836182
815	10.069766	4.275483	-0.07086900213963745
816	7.407761	9.859788	0.1066380515914133
817	7.1383524	1.889976	-0.03859932475807788
818	1.9643445	6.818064	0.1503344554754202
819	7.521123	0.1572601	-0.1416514470040726
820	1.5119219	8.195803	0.2289629597017671
821	1.5840394	3.2503445	0.2025532754034939
822	0.9850648	6.7579355	0.1503344554754202
823	5.8665447	8.895346	-0.04990930584510669
824	7.502337	7.572929	-0.06364290412671116
825	4.589658	1.8045859	-0.16601231950836182
826	0.913082	6.7569494	-0.015507635335543401
827	8.951673	1.3360626	-0.03859932475807788
828	3.9254146	8.4366255	0.07533218785993706
829	5.900989	4.678371	-0.1666369985381365
830	4.107508	1.8245041	-0.04027488184996957
831	8.313056	1.2680255	-0.03859932475807788
832	1.6339151	3.401703	-0.04027488184996957
833	6.990575	8.247891	0.020563735380836282
834	7.1763344	4.169773	-0.028606653956276495
835	6.2016754	7.6260934	0.020563735380836282
836	1.28058	5.806809	-0.04027488184996957
837	7.861607	4.6665344	-0.028606653956276495
838	8.161981	8.194746	-0.04990930584510669
839	6.28352	3.2611735	-0.1666369985381365
840	1.818952	6.414493	0.1400954393076367
841	-0.92002255	6.741574	0.2025532754034939
842	9.215742	9.743742	0.1066380515914133
843	5.4432907	2.8538516	-0.16601231950836182
844	6.205556	1.8377144	-0.1416514470040726
845	3.3857005	7.8682203	0.21463767960354665
846	3.1199117	7.195714	-0.06763007772026129
847	8.301264	4.0959907	-0.028606653956276495
848	3.6156454	4.195989	-0.023002718137425875
849	8.094749	7.449204	0.020563735380836282
850	6.6988707	1.4700055	-0.1416514470040726
851	6.3361516	10.678079	0.1066380515914133
852	4.745078	5.9575977	0.21463767960354665
853	1.1563658	6.540066	0.2289629597017671
854	-1.1523646	6.796695	0.1503344554754202
855	6.5575867	5.7417307	-0.13584825454948637
856	5.150033	3.7012084	-0.1666369985381365
857	3.9822176	0.71506506	-0.11027322249020366
858	7.2056155	7.376302	-0.06364290412671116
859	8.549209	5.2833443	-0.028606653956276495
860	7.6817985	10.471472	0.1066380515914133
861	6.665122	6.246558	0.020563735380836282
862	7.6963444	9.09319	0.020563735380836282
863	1.2764649	2.2771995	0.2025532754034939
864	4.5754128	3.5779552	-0.16601231950836182
865	3.7152028	7.2317333	-0.012208947431763081
866	3.3030713	6.446668	-0.06763007772026129
867	8.103593	0.8981356	-0.0715999500681396
868	1.704059	7.09566	0.21463767960354665
869	5.5720544	2.5170197	-0.16601231950836182
870	6.5638533	8.882357	-0.06364290412671116
871	10.118994	6.2022676	-0.027982342578753483
872	-0.7349866	6.242136	0.1503344554754202
873	6.255174	9.410455	0.1066380515914133
874	2.824256	7.8865085	0.2289629597017671
875	0.97873193	9.9929	0.17820558951778603
876	9.076373	9.054113	-0.027982342578753483
877	10.425433	4.0331807	-0.07086900213963745
878	6.121417	8.079553	0.21463767960354665
879	9.47503	7.463965	-0.027982342578753483
880	3.7780154	8.88219	0.07533218785993706
881	9.976964	3.0682988	-0.03859932475807788
882	2.8759837	4.1766148	-0.16601231950836182
883	10.181321	2.0524971	-0.03859932475807788
884	5.2169538	5.981244	-0.1666369985381365
885	9.515234	0.6987765	-0.03859932475807788
886	0.9455553	3.6829073	0.2025532754034939
887	4.4527683	8.315854	0.07533218785993706
888	-0.0441122	6.2620687	-0.04027488184996957
889	3.3825865	6.1811404	0.1400954393076367
890	4.580451	10.054499	0.17820558951778603
891	6.981272	3.5889733	-0.13584825454948637
892	1.9203359	3.792373	0.2025532754034939
893	6.278875	0.39347383	-0.1416514470040726
894	4.846249	5.7793283	-0.06763007772026129
895	3.5441692	7.459284	0.1400954393076367
896	4.466448	6.412803	-0.06763007772026129
897	4.2815614	3.1043515	0.024694789258070345
898	7.4298744	5.332163	-0.06364290412671116
899	5.996359	9.147299	0.21463767960354665
900	4.5414624	9.734002	-0.012208947431763081
901	7.121427	3.6150148	-0.028606653956276495
902	4.149254	2.9352946	0.024694789258070345
903	3.9039047	2.5387988	-0.16601231950836182
904	5.9205403	9.975762	-0.06364290412671116
905	6.3497443	1.298887	0.024694789258070345
906	2.065263	3.9804163	0.2025532754034939
907	5.4491863	5.817524	-0.1666369985381365
908	4.103184	4.5467777	0.09291484691668975
909	0.91578263	6.2993927	0.1503344554754202
910	8.34156	1.3849907	-0.03859932475807788
911	7.055782	10.491982	0.1066380515914133
912	9.360767	1.2935101	-0.03859932475807788
913	3.852438	8.888095	0.21463767960354665
914	1.9598485	2.4642825	0.02724131180848318
915	-0.43768373	5.1974444	0.1400954393076367
916	5.227178	0.03727711	-0.0715999500681396
917	0.77054095	6.5406437	-0.04027488184996957
918	3.2329023	4.434004	-0.16601231950836182
919	0.8697706	6.63033	0.1400954393076367
920	8.569492	3.9475205	-0.028606653956276495
921	7.3786283	4.7125416	-0.13584825454948637
922	-0.54567933	5.43503	0.1503344554754202
923	3.9887872	5.3820887	0.21463767960354665
924	1.9766706	8.746114	0.07533218785993706
925	0.87981516	6.5742455	-0.015507635335543401
926	5.054435	9.863284	0.1066380515914133
927	5.7760205	1.0752594	-0.0715999500681396
928	8.658671	5.496501	-0.13584825454948637
929	2.3358312	6.349779	-0.015507635335543401
930	4.167084	8.943623	0.17820558951778603
931	1.1000116	4.721446	-0.04027488184996957
932	3.0652838	1.3272768	-0.04027488184996957
933	5.2993517	-0.42118955	-0.11027322249020366
934	3.894071	3.712655	-0.012208947431763081
935	0.6791136	7.1959405	0.07533218785993706
936	7.4089355	1.3280026	-0.1416514470040726
937	3.5874343	7.1594973	-0.11484563662646316
938	5.836498	5.808262	0.21463767960354665
939	4.4126124	8.528799	0.07533218785993706
940	6.704881	8.029345	0.020563735380836282
941	6.5978	2.9645183	-0.028606653956276495
942	4.8884006	4.223286	-0.1666369985381365
943	7.090867	6.4591937	-0.13584825454948637
944	5.7168355	5.098595	-0.04990930584510669
945	3.1706629	7.5274177	-0.11484563662646316
946	1.5177983	-0.17594112	-0.028201260391538717
947	5.109361	7.172022	-0.06763007772026129
948	0.07375706	9.221818	0.2289629597017671
949	-0.31367627	4.7442813	0.2025532754034939
950	6.562284	2.242835	-0.1416514470040726
951	3.3999596	5.702422	-0.11484563662646316
952	3.214267	8.262174	0.07533218785993706
953	2.29574	5.9468017	0.1400954393076367
954	4.699542	2.864053	0.024694789258070345
955	4.4048166	2.9681857	0.02724131180848318
956	4.731143	2.807738	-0.04027488184996957
957	5.7902184	6.4036665	-0.06763007772026129
958	5.628832	9.447645	0.1066380515914133
959	5.8645453	1.7695285	-0.1416514470040726
960	4.801064	2.3862755	-0.0715999500681396
961	0.8884161	8.444714	0.07533218785993706
962	3.7732909	8.3835	0.09291484691668975
963	7.274513	1.9662596	-0.03859932475807788
964	2.3165343	4.5071993	0.21463767960354665
965	5.432798	3.3529603	-0.0715999500681396
966	6.2073	4.111429	0.09291484691668975
967	1.3243374	8.650299	0.2289629597017671
968	2.35255	5.140535	0.1400954393076367
969	1.2327241	7.5499477	0.07533218785993706
970	4.659161	1.8010335	0.2025532754034939
971	-1.2523868	7.352952	0.2289629597017671
972	7.0301023	7.8269234	0.020563735380836282
973	10.2493305	5.1869807	0.05379463589895121
974	8.37098	2.5799575	-0.028606653956276495
975	6.7461376	5.3534217	-0.028606653956276495
976	5.6975107	2.4994771	0.21463767960354665
977	2.560251	7.746463	0.09291484691668975
978	8.68016	0.6793816	-0.03859932475807788
979	3.7376406	4.9042625	0.21463767960354665
980	6.8109026	5.565661	-0.06364290412671116
981	5.9868565	4.114579	0.024694789258070345
982	5.172483	7.1839247	-0.06763007772026129
983	10.408534	4.1977043	-0.07086900213963745
984	5.0601683	6.31645	-0.1666369985381365
985	5.073175	0.36673057	-0.0715999500681396
986	0.9590539	4.6663632	-0.015507635335543401
987	-0.07563019	9.886473	0.06610712766129168
988	6.1776943	6.0263066	-0.13584825454948637
989	2.4733887	10.284666	0.17820558951778603
990	2.7763414	5.026706	0.024694789258070345
991	4.9216433	5.290761	-0.04990930584510669
992	4.4402533	6.6483545	-0.06763007772026129
993	9.955377	2.1566296	-0.03859932475807788
994	2.4952724	3.448058	-0.04027488184996957
995	3.4198432	9.316693	0.07533218785993706
996	1.3369755	5.8920355	0.1503344554754202
997	7.260134	12.220614	0.1066380515914133
998	6.99286	6.1412725	0.09291484691668975
999	2.4816763	0.37418616	-0.0715999500681396
1000	3.6529918	9.088369	0.1400954393076367
1001	-0.03349872	9.698201	0.06610712766129168
1002	3.519035	8.659827	0.07533218785993706
1003	3.1592023	11.546592	0.17820558951778603
1004	5.1155314	8.021841	0.09291484691668975
1005	3.8885553	3.3818767	0.024694789258070345
1006	6.8323874	8.288151	0.020563735380836282
1007	0.7267459	6.731127	0.1503344554754202
1008	6.0291357	8.032973	0.020563735380836282
1009	9.504479	5.5089545	-0.018543025871843602
1010	9.274139	9.797677	0.1066380515914133
1011	5.234105	5.159844	0.09291484691668975
1012	7.024324	0.984704	-0.11027322249020366
1013	8.784301	3.2595031	-0.03859932475807788
1014	6.5862093	4.568775	-0.04990930584510669
1015	6.454885	3.2077467	0.21463767960354665
1016	3.167587	5.1636324	-0.012208947431763081
1017	8.277016	9.141055	-0.027982342578753483
1018	6.3871026	-0.87574863	-0.1416514470040726
1019	3.4875042	4.0621033	0.024694789258070345
1020	3.4615145	4.78397	-0.015507635335543401
1021	8.303357	8.315931	-0.04990930584510669
1022	0.76082176	5.527636	0.1400954393076367
1023	2.410152	4.1983414	0.2025532754034939
1024	5.9057426	6.583987	-0.04990930584510669
1025	2.6789625	8.932058	0.1400954393076367
1026	5.8435454	-0.33354184	-0.11027322249020366
1027	6.9171476	6.6480565	-0.06763007772026129
1028	6.1531496	6.490425	0.09291484691668975
1029	3.7001524	4.6680593	-0.16601231950836182
1030	3.930099	6.7485347	-0.11484563662646316
1031	6.54325	3.8114674	0.024694789258070345
1032	0.36715397	2.351199	0.2025532754034939
1033	10.035482	7.618513	-0.027982342578753483
1034	5.3490148	7.26692	-0.06763007772026129
1035	3.5931945	3.6232643	0.024694789258070345
1036	7.197345	1.9392189	-0.03859932475807788
1037	1.4404793	6.034224	0.2025532754034939
1038	6.994373	1.9745375	-0.028606653956276495
1039	2.2752473	4.6843343	-0.04027488184996957
1040	3.2106621	8.509024	0.07533218785993706
1041	8.177484	5.177079	-0.13584825454948637
1042	5.0307016	4.2739534	-0.1666369985381365
1043	7.184898	8.5080805	0.020563735380836282
1044	3.0357237	0.88348055	-0.0715999500681396
1045	3.4866118	6.4957695	-0.11484563662646316
1046	6.064166	8.19061	0.020563735380836282
1047	4.419784	6.3296022	0.09291484691668975
1048	4.7648845	3.2276452	-0.04027488184996957
1049	5.906176	8.638864	0.020563735380836282
1050	4.439275	-0.015878689	0.02724131180848318
1051	6.238002	5.9944158	-0.04990930584510669
1052	2.5170784	4.268927	0.21463767960354665
1053	8.575214	4.0685105	-0.03859932475807788
1054	4.157168	4.0419593	0.024694789258070345
1055	3.0877836	8.973498	0.07533218785993706
1056	-0.15163969	6.0102286	0.1503344554754202
1057	10.029334	0.124942556	-0.03859932475807788
1058	6.0571036	6.924331	0.21463767960354665
1059	9.827366	-0.097442105	-0.03859932475807788
1060	4.456371	9.003045	0.17820558951778603
1061	3.3684142	6.711677	0.07533218785993706
1062	8.058107	3.9476883	-0.03859932475807788
1063	-0.055394173	6.8197837	0.07533218785993706
1064	9.136251	10.547287	-0.027982342578753483
1065	4.830584	8.953879	0.17820558951778603
1066	6.3823676	3.7900343	-0.028606653956276495
1067	2.807795	5.4947767	-0.015507635335543401
1068	4.7583447	5.63963	-0.04027488184996957
1069	5.644698	2.6402726	0.09291484691668975
1070	-2.2633948	4.2119613	0.1503344554754202
1071	5.6246023	3.6566777	-0.04027488184996957
1072	0.9456821	4.748999	0.2025532754034939
1073	0.66074914	5.5494523	0.1503344554754202
1074	-1.8977832	4.379351	0.1503344554754202
1075	8.939116	0.9652196	-0.03859932475807788
1076	3.4852195	4.5259824	-0.04027488184996957
1077	4.6907454	1.0489339	-0.16601231950836182
1078	0.51755893	6.9136744	0.2025532754034939
1079	5.4800797	0.09576199	-0.0715999500681396
1080	2.8887556	4.175272	-0.04027488184996957
1081	1.1610686	7.054089	0.2289629597017671
1082	0.9526199	3.7909868	0.2025532754034939
1083	0.75079393	3.4504545	-0.04027488184996957
1084	5.4868445	4.295546	0.09291484691668975
1085	8.207816	2.568347	-0.018543025871843602
1086	9.93376	8.189555	-0.027982342578753483
1087	2.0820305	5.073743	0.21463767960354665
1088	7.6840544	5.385767	0.09291484691668975
1089	7.994201	2.9450648	-0.07086900213963745
1090	9.028221	4.9250393	-0.04990930584510669
1091	9.069734	1.9817361	-0.03859932475807788
1092	5.400845	9.689831	0.17820558951778603
1093	7.215943	7.875518	0.020563735380836282
1094	8.328751	7.482243	-0.028606653956276495
1095	7.1977816	6.9291935	0.09291484691668975
1096	-0.59712064	6.2233996	0.1503344554754202
1097	5.856167	4.591115	-0.028606653956276495
1098	3.4728706	5.8266644	-0.015507635335543401
1099	2.538102	3.1957192	0.024694789258070345
1100	4.1373844	9.1012745	-0.06364290412671116
1101	-0.5841191	8.356481	0.2289629597017671
1102	5.103818	-0.22283795	-0.1416514470040726
1103	7.543804	1.7843038	-0.03859932475807788
1104	5.7124143	8.637278	0.020563735380836282
1105	4.8447742	4.3583937	-0.04990930584510669
1106	7.8294816	-0.63626635	-0.1416514470040726
1107	3.0088308	-1.5724573	-0.028201260391538717
1108	2.2492313	3.0209675	0.024694789258070345
1109	9.890866	2.3782964	-0.03859932475807788
1110	8.510145	7.9930143	-0.06364290412671116
1111	2.7879283	4.2138176	-0.1666369985381365
1112	0.33347887	4.218874	0.2025532754034939
1113	0.4505895	6.6426663	0.2289629597017671
1114	4.4740386	7.542548	-0.015507635335543401
1115	-0.95699346	3.2024033	0.2025532754034939
1116	-0.31309626	8.193131	0.06610712766129168
1117	3.8940358	5.3092785	-0.11484563662646316
1118	7.2230196	8.068596	-0.06364290412671116
1119	2.8125787	3.4568686	-0.04027488184996957
1120	1.7250342	7.556513	0.07533218785993706
1121	11.042098	7.95227	-0.027982342578753483
1122	8.63206	0.74204636	-0.03859932475807788
1123	5.3666997	7.7257466	0.020563735380836282
1124	2.9686348	6.662031	0.07533218785993706
1125	0.32583183	2.5722299	0.2025532754034939
1126	5.2494793	6.487336	-0.1666369985381365
1127	0.22480609	5.361614	0.1503344554754202
1128	2.2923837	10.063915	0.21463767960354665
1129	1.2240119	2.5761511	0.2025532754034939
1130	1.325303	6.3649945	0.2289629597017671
1131	8.951922	2.5454304	-0.03859932475807788
1132	5.607182	6.0850177	0.21463767960354665
1133	5.7689257	4.014204	-0.023002718137425875
1134	5.4336314	5.171533	-0.04990930584510669
1135	3.1253452	11.529827	0.17820558951778603
1136	5.341127	7.9474435	0.21463767960354665
1137	-1.5663536	8.196154	0.06610712766129168
1138	8.194291	5.695736	-0.028606653956276495
1139	1.0145576	4.947869	0.1503344554754202
1140	4.047173	-1.0599303	-0.028201260391538717
1141	2.6805186	8.389419	0.07533218785993706
1142	3.342662	7.208358	0.1400954393076367
1143	4.6852264	3.550703	0.09291484691668975
1144	-0.47948843	0.82800025	-0.023002718137425875
1145	7.189867	7.598948	-0.06364290412671116
1146	9.061321	5.468646	-0.028606653956276495
1147	7.5682206	5.7923183	0.09291484691668975
1148	9.586584	3.8766513	-0.03859932475807788
1149	8.784666	7.3446307	-0.06364290412671116
1150	5.088073	8.871343	-0.06763007772026129
1151	7.7013054	8.142125	-0.06364290412671116
1152	4.652616	7.6085124	-0.06763007772026129
1153	1.4454364	3.9400604	-0.04027488184996957
1154	5.407378	-0.28707427	-0.1416514470040726
1155	2.0213544	4.740541	-0.015507635335543401
1156	9.559036	3.6980314	-0.07086900213963745
1157	1.6661569	1.6689227	-0.04027488184996957
1158	2.074455	6.685002	0.1400954393076367
1159	1.3738122	6.6342273	-0.015507635335543401
1160	2.208338	7.971088	-0.11484563662646316
1161	4.609934	1.3298366	0.02724131180848318
1162	1.0153555	6.0337987	0.2289629597017671
1163	7.5530457	9.96393	0.1066380515914133
1164	2.5580792	9.533064	0.17820558951778603
1165	1.120182	10.188307	0.17820558951778603
1166	1.4792858	5.288678	0.1503344554754202
1167	10.406656	0.66357255	-0.03859932475807788
1168	7.0299277	7.486531	-0.06364290412671116
1169	5.6027985	5.10911	-0.04990930584510669
1170	3.7336948	4.365902	-0.015507635335543401
1171	11.03663	7.9780855	-0.027982342578753483
1172	0.2825624	1.9680027	-0.023002718137425875
1173	8.310986	4.8708034	-0.018543025871843602
1174	6.4539027	8.918684	0.020563735380836282
1175	-0.7107235	4.775878	0.1503344554754202
1176	0.35418916	8.629023	0.2289629597017671
1177	5.554639	4.1678467	-0.012208947431763081
1178	5.3057475	3.3933516	0.21463767960354665
1179	2.806072	3.7080827	0.024694789258070345
1180	6.6428056	1.5088804	-0.1416514470040726
1181	8.749598	3.2701716	-0.028606653956276495
1182	6.403477	6.4256864	-0.06763007772026129
1183	4.4534698	6.1396966	-0.1666369985381365
1184	5.114886	0.58777964	-0.11027322249020366
1185	7.9014597	2.4194262	-0.028606653956276495
1186	7.9323926	0.29079846	-0.03859932475807788
1187	7.7343216	4.0372853	-0.028606653956276495
1188	3.4120703	1.7137672	-0.012208947431763081
1189	2.5206726	5.2650585	-0.015507635335543401
1190	1.0997833	5.2840204	-0.015507635335543401
1191	1.5020924	6.9515977	-0.015507635335543401
1192	5.316265	8.609017	-0.06763007772026129
1193	2.9511771	4.22256	-0.023002718137425875
1194	6.897678	9.220927	0.020563735380836282
1195	3.7619681	5.29074	-0.11484563662646316
1196	9.1505165	11.486584	0.1066380515914133
1197	6.413011	1.5238559	-0.0715999500681396
1198	6.3111095	2.0442889	-0.1416514470040726
1199	4.809211	5.445764	-0.11484563662646316
1200	3.916139	11.416224	0.17820558951778603
1201	3.5973222	8.070051	-0.015507635335543401
1202	4.680385	0.885583	-0.16601231950836182
1203	2.4315155	-1.3921818	-0.028201260391538717
1204	6.742507	4.066756	-0.028606653956276495
1205	3.4848244	2.6465259	0.02724131180848318
1206	3.539625	4.0594387	-0.015507635335543401
1207	0.8168028	3.0113695	0.2025532754034939
1208	7.441674	-0.9889236	-0.1416514470040726
1209	1.2118124	3.1553392	-0.04027488184996957
1210	5.7812643	4.8911843	-0.04990930584510669
1211	7.607078	2.876375	-0.028606653956276495
1212	3.8005664	10.375292	0.17820558951778603
1213	9.49036	5.2615266	-0.018543025871843602
1214	0.96291614	9.615528	0.07533218785993706
1215	5.2491407	4.9781833	-0.11484563662646316
1216	7.5359206	9.3449745	0.1066380515914133
1217	7.4877505	6.6717954	-0.028606653956276495
1218	2.0728247	3.2129612	-0.04027488184996957
1219	2.096401	9.587725	0.17820558951778603
1220	5.9677887	4.546951	-0.028606653956276495
1221	4.7644434	6.550209	0.21463767960354665
1222	1.0864415	1.6982247	0.2025532754034939
1223	3.5959375	9.492258	0.1400954393076367
1224	7.420106	3.0293486	-0.03859932475807788
1225	3.8502514	3.1415713	0.024694789258070345
1226	5.0760093	4.503851	-0.015507635335543401
1227	4.612642	7.258733	0.21463767960354665
1228	7.223378	10.990839	0.1066380515914133
1229	7.107553	5.0218196	-0.04990930584510669
1230	0.38321432	9.256515	0.17820558951778603
1231	6.2616634	11.404467	-0.06364290412671116
1232	5.5793395	1.2566282	0.02724131180848318
1233	-0.58617926	9.993362	0.06610712766129168
1234	6.965102	6.2936435	-0.028606653956276495
1235	-1.6570182	2.6068227	0.2025532754034939
1236	2.2170794	8.130012	0.21463767960354665
1237	2.3783152	2.5705183	-0.04027488184996957
1238	1.6001679	8.592888	0.07533218785993706
1239	5.2306557	6.3609986	-0.06364290412671116
1240	7.4851933	2.9098468	-0.028606653956276495
1241	5.9167666	8.857026	0.020563735380836282
1242	4.8790526	1.9370406	-0.16601231950836182
1243	8.747758	1.638231	-0.03859932475807788
1244	9.328891	7.5359206	-0.027982342578753483
1245	7.2521963	4.1819487	-0.028606653956276495
1246	1.6326127	9.525112	0.2289629597017671
1247	8.461989	0.21030077	-0.1416514470040726
1248	7.516162	3.6686516	-0.018543025871843602
1249	8.826867	3.6778643	-0.028606653956276495
1250	8.060176	6.699178	-0.13584825454948637
1251	7.919714	4.6825986	-0.13584825454948637
1252	2.1967278	0.5831713	-0.028201260391538717
1253	3.3105001	5.595479	-0.015507635335543401
1254	3.0657828	4.71402	-0.04027488184996957
1255	0.9914654	7.9706216	0.07533218785993706
1256	4.1820364	4.265258	-0.015507635335543401
1257	5.4282656	6.5048223	-0.13584825454948637
1258	0.23114246	5.764794	0.1503344554754202
1259	6.0329313	5.995315	-0.13584825454948637
1260	9.302808	4.261893	-0.028606653956276495
1261	2.8372467	4.745039	0.024694789258070345
1262	8.756535	9.056061	-0.027982342578753483
1263	-0.32235947	7.147478	0.07533218785993706
1264	5.4487386	-0.054607943	-0.0715999500681396
1265	5.344585	0.63914686	-0.1416514470040726
1266	0.749148	5.701045	0.1503344554754202
1267	7.150042	8.424622	0.020563735380836282
1268	-0.9522462	4.8680162	0.2025532754034939
1269	4.2882414	6.845278	-0.06763007772026129
1270	4.8612733	4.986389	-0.015507635335543401
1271	5.4493284	2.2431827	0.024694789258070345
1272	4.1911316	0.07575378	-0.1416514470040726
1273	1.5036691	7.7974	0.07533218785993706
1274	3.4074292	4.399689	-0.015507635335543401
1275	5.2460256	8.611356	-0.06364290412671116
1276	8.2895155	10.681317	0.1066380515914133
1277	2.919179	4.184554	-0.015507635335543401
1278	0.095578864	10.009648	0.2289629597017671
1279	1.4340664	8.657948	0.07533218785993706
1280	6.294207	2.4647274	0.21463767960354665
1281	5.843896	4.9311996	0.21463767960354665
1282	-0.04275146	8.331931	0.2289629597017671
1283	5.5819674	4.3857903	-0.06364290412671116
1284	3.08347	3.1244085	-0.023002718137425875
1285	8.539477	4.1327233	-0.03859932475807788
1286	-1.207444	4.4356933	0.2025532754034939
1287	6.714508	2.9522297	-0.03859932475807788
1288	4.9478827	3.3141625	-0.1666369985381365
1289	6.0813637	5.761546	-0.04990930584510669
1290	9.711767	4.414427	-0.028606653956276495
1291	-0.52487737	6.615958	0.1503344554754202
1292	8.182826	9.982321	-0.027982342578753483
1293	0.79121804	5.920459	0.1400954393076367
1294	7.294123	-0.009335762	-0.1416514470040726
1295	5.0004864	7.2782845	0.020563735380836282
1296	-1.4434234	5.8260875	0.1503344554754202
1297	-2.0447876	4.5989866	0.1503344554754202
1298	3.2875507	11.270995	0.17820558951778603
1299	8.129545	2.5099716	-0.03859932475807788
1300	1.7598717	7.843134	0.2289629597017671
1301	3.9604735	0.7356644	-0.16601231950836182
1302	2.4605148	3.6097286	-0.04027488184996957
1303	3.6081111	6.397065	-0.11484563662646316
1304	4.2537303	1.9584434	-0.04027488184996957
1305	6.0790353	7.0829997	0.020563735380836282
1306	8.964761	4.583055	-0.028606653956276495
1307	8.755895	5.195587	-0.028606653956276495
1308	3.5326207	3.0151992	-0.04027488184996957
1309	8.8016405	8.560369	-0.027982342578753483
1310	9.369533	4.9420385	-0.04990930584510669
1311	10.292558	5.108995	-0.07086900213963745
1312	9.416758	4.300174	0.05379463589895121
1313	6.7570286	6.232911	0.21463767960354665
1314	2.8811002	7.8870707	0.1400954393076367
1315	0.20967577	5.3400817	0.1503344554754202
1316	1.1896482	3.589166	0.2025532754034939
1317	5.3881745	9.533248	0.17820558951778603
1318	4.8080463	4.101622	-0.1666369985381365
1319	9.482299	5.172425	-0.07086900213963745
1320	6.713663	2.6617396	0.21463767960354665
1321	-0.9969322	5.5525107	0.2025532754034939
1322	6.22029	0.30021694	-0.1416514470040726
1323	2.8525229	4.4257364	-0.04027488184996957
1324	2.087802	6.4239297	0.1400954393076367
1325	10.912858	5.6014256	-0.07086900213963745
1326	5.7091856	7.276694	-0.04990930584510669
1327	9.164751	0.26067856	-0.03859932475807788
1328	8.284656	4.7139745	-0.028606653956276495
1329	5.3651	7.1878657	0.21463767960354665
1330	8.616678	2.6288824	-0.03859932475807788
1331	8.216441	6.341195	-0.06364290412671116
1332	9.358601	6.3809633	-0.028606653956276495
1333	7.284	2.5322838	-0.03859932475807788
1334	10.864261	7.8257117	-0.027982342578753483
1335	7.4955025	2.0014641	-0.1416514470040726
1336	4.0861874	2.7394488	-0.16601231950836182
1337	1.1561106	10.361868	0.17820558951778603
1338	8.847961	8.23509	-0.06364290412671116
1339	-1.1543257	2.637547	0.2025532754034939
1340	9.260501	6.7243233	-0.027982342578753483
1341	3.1757753	5.067916	-0.015507635335543401
1342	6.113495	5.7598896	-0.04990930584510669
1343	6.1708765	0.8660864	-0.0715999500681396
1344	5.8033566	6.012796	0.020563735380836282
1345	8.231381	3.133797	-0.018543025871843602
1346	7.20307	9.5784	0.1066380515914133
1347	-1.4853172	7.875412	0.06610712766129168
1348	2.4507937	9.75006	0.17820558951778603
1349	8.691013	3.5783942	-0.028606653956276495
1350	8.472965	4.152493	-0.028606653956276495
1351	6.9673796	8.807425	0.1066380515914133
1352	9.362325	4.630588	-0.07086900213963745
1353	-0.9764929	2.7536314	0.1503344554754202
1354	6.490621	3.1396492	-0.028606653956276495
1355	4.5918226	7.1655045	-0.06763007772026129
1356	1.7436199	3.172082	-0.04027488184996957
1357	5.2729745	2.2778592	-0.04027488184996957
1358	6.139484	10.173176	0.1066380515914133
1359	0.59101784	9.010399	0.06610712766129168
1360	-0.7613126	6.771565	0.2025532754034939
1361	1.661118	4.126515	-0.04027488184996957
1362	6.422385	6.150402	-0.13584825454948637
1363	4.402996	2.0636494	-0.16601231950836182
1364	1.7708688	3.8613281	-0.04027488184996957
1365	3.5277383	4.561349	-0.1666369985381365
1366	-1.3971249	6.4878187	0.1503344554754202
1367	2.6520932	8.70593	0.07533218785993706
1368	7.590486	6.254453	0.09291484691668975
1369	2.3453696	9.868054	0.17820558951778603
1370	4.3462615	2.9210153	0.09291484691668975
1371	7.436643	6.7367663	-0.04990930584510669
1372	3.013645	8.235788	-0.11484563662646316
1373	1.2025063	8.153967	0.2289629597017671
1374	0.8946387	5.049926	0.2025532754034939
1375	7.3579755	4.128258	0.024694789258070345
1376	4.124479	-0.8314785	-0.028201260391538717
1377	7.1874356	5.774359	-0.13584825454948637
1378	3.9851542	3.0773373	0.024694789258070345
1379	-0.70515347	4.654652	0.2025532754034939
1380	8.767584	7.0259824	-0.04990930584510669
1381	2.8198645	8.820375	0.1400954393076367
1382	2.6983893	1.9658703	0.02724131180848318
1383	7.561005	9.253966	0.1066380515914133
1384	3.536372	4.2690635	0.21463767960354665
1385	5.0231256	6.1919413	-0.04990930584510669
1386	5.007701	4.019387	-0.012208947431763081
1387	1.8812733	9.793592	0.17820558951778603
1388	2.6622968	4.5484586	0.02724131180848318
1389	8.190677	6.8643694	-0.06364290412671116
1390	6.0755982	2.3008435	-0.16601231950836182
1391	9.420942	8.565534	-0.06364290412671116
1392	3.7936332	6.9437895	-0.04027488184996957
1393	2.9692678	10.327142	0.17820558951778603
1394	-0.47086906	7.950863	0.06610712766129168
1395	5.8149514	4.926755	-0.04990930584510669
1396	10.427195	0.6864172	-0.03859932475807788
1397	1.0170872	7.614326	0.2289629597017671
1398	6.446926	8.490617	0.020563735380836282
1399	4.735177	4.7038097	0.09291484691668975
1400	1.2853415	5.4898925	0.1400954393076367
1401	8.860872	9.554919	-0.027982342578753483
1402	1.4760376	10.527388	0.17820558951778603
1403	1.417416	9.474769	0.17820558951778603
1404	-0.099385455	9.156981	0.06610712766129168
1405	1.538071	1.970832	-0.023002718137425875
1406	6.9719853	8.765002	-0.06763007772026129
1407	5.6992664	3.897575	0.21463767960354665
1408	9.6641655	3.7637715	-0.03859932475807788
1409	3.0801485	4.7097154	-0.015507635335543401
1410	2.1124997	0.03214046	-0.028201260391538717
1411	-1.5887622	3.0215333	0.2025532754034939
1412	9.9759	1.9678259	-0.03859932475807788
1413	6.266498	9.455205	0.1066380515914133
1414	2.4974897	1.686869	-0.04027488184996957
1415	7.9331875	4.816968	-0.028606653956276495
1416	5.5382423	4.34289	-0.015507635335543401
1417	0.5205355	7.1949363	0.06610712766129168
1418	0.6037942	4.6006823	0.2025532754034939
1419	5.771278	-1.0687652	-0.0715999500681396
1420	5.5965066	-0.9673796	-0.11027322249020366
1421	4.301603	7.487077	-0.012208947431763081
1422	2.9524782	3.7872517	-0.012208947431763081
1423	6.2575064	3.2315943	0.024694789258070345
1424	6.641889	8.713626	0.020563735380836282
1425	8.926083	3.6576655	-0.07086900213963745
1426	4.393303	8.963857	-0.012208947431763081
1427	2.8430932	4.949992	0.024694789258070345
1428	7.204649	6.420377	-0.13584825454948637
1429	3.401643	10.854027	0.17820558951778603
1430	5.896381	1.827885	0.024694789258070345
1431	4.8079185	2.0944242	-0.16601231950836182
1432	8.216923	8.224544	-0.04990930584510669
1433	-1.5352572	6.8719673	0.06610712766129168
1434	5.2335277	7.564395	0.21463767960354665
1435	7.2667685	10.182733	0.1066380515914133
1436	3.6250994	8.972966	0.07533218785993706
1437	10.116749	4.9219985	-0.07086900213963745
1438	2.6207688	0.18208471	-0.028201260391538717
1439	6.8473344	1.0520658	-0.03859932475807788
1440	7.9454927	12.269113	0.1066380515914133
1441	2.5189123	2.9309654	-0.04027488184996957
1442	5.8029804	6.5334682	-0.1666369985381365
1443	9.009255	1.5696851	-0.018543025871843602
1444	5.539244	3.2853189	0.21463767960354665
1445	4.8173804	11.268345	0.17820558951778603
1446	7.5693307	1.8656911	0.024694789258070345
1447	1.7727253	8.58016	0.2289629597017671
1448	3.4870775	4.5926876	-0.023002718137425875
1449	8.4398775	7.132502	-0.04990930584510669
1450	2.2948763	7.8905854	0.1400954393076367
1451	-2.5079246	3.1011677	0.1503344554754202
1452	8.081371	5.489341	-0.13584825454948637
1453	1.8625078	5.7071877	0.21463767960354665
1454	6.869984	11.220882	0.1066380515914133
1455	5.9064207	9.099064	0.1066380515914133
1456	7.131342	7.734814	0.020563735380836282
1457	4.018361	-0.3965604	-0.028201260391538717
1458	4.025696	2.055796	0.024694789258070345
1459	-0.70362806	3.324416	0.2025532754034939
1460	-1.1994365	5.88717	0.1503344554754202
1461	6.684607	5.8313284	-0.07086900213963745
1462	8.551153	9.306374	0.1066380515914133
1463	2.4866776	8.749296	0.1400954393076367
1464	4.0404243	6.2704844	-0.015507635335543401
1465	1.7709838	10.662107	0.17820558951778603
1466	2.6491218	4.4630795	0.09291484691668975
1467	10.308683	3.0457704	0.05379463589895121
1468	4.223561	8.019979	0.21463767960354665
1469	2.249032	9.891278	0.17820558951778603
1470	4.0529127	5.827424	-0.1666369985381365
1471	6.440057	2.7290723	0.024694789258070345
1472	7.818062	5.9306793	-0.028606653956276495
1473	4.277815	-0.46045586	-0.1416514470040726
1474	3.8936503	4.1960564	-0.012208947431763081
1475	5.2511334	5.207311	-0.1666369985381365
1476	-0.7174799	7.0889173	0.2289629597017671
1477	0.15241703	8.51875	0.2289629597017671
1478	2.0059156	5.7751675	0.07533218785993706
1479	2.8056016	7.904725	0.07533218785993706
1480	2.4344404	7.5818586	0.07533218785993706
1481	9.889101	2.506133	-0.03859932475807788
1482	6.666945	7.2581687	0.020563735380836282
1483	-0.8140638	3.9045968	0.2025532754034939
1484	2.8548715	1.7688767	0.02724131180848318
1485	8.342923	11.839257	0.1066380515914133
1486	-0.48095623	6.0666547	0.1503344554754202
1487	3.5184746	7.8979053	-0.015507635335543401
1488	5.8636603	5.44436	-0.1666369985381365
1489	0.46104148	5.5892744	0.2025532754034939
1490	-1.3140117	4.4601045	0.2025532754034939
1491	7.7474256	4.5313516	-0.028606653956276495
1492	3.2015717	0.97646755	-0.028201260391538717
1493	4.178558	8.6647835	0.1400954393076367
1494	7.1148777	6.517903	0.020563735380836282
1495	2.640797	5.229982	-0.015507635335543401
1496	5.1141768	0.29559878	-0.1416514470040726
1497	6.8709855	7.098663	0.020563735380836282
1498	9.344363	4.2842474	-0.07086900213963745
1499	2.3339696	0.28904974	-0.028201260391538717
1500	3.254339	5.757467	-0.11484563662646316
1501	5.1530876	2.176836	-0.16601231950836182
1502	3.86868	4.369079	-0.16601231950836182
1503	4.439777	1.1954372	0.02724131180848318
1504	7.625215	0.71436703	-0.1416514470040726
1505	4.4843473	6.1174912	-0.06763007772026129
1506	9.414178	4.7409124	-0.028606653956276495
1507	7.4556556	5.112677	-0.028606653956276495
1508	-0.077225514	6.7685013	0.2289629597017671
1509	3.1926305	10.144669	0.17820558951778603
1510	6.445055	1.0644892	0.02724131180848318
1511	3.561856	5.5531383	-0.015507635335543401
1512	7.4235954	6.376851	-0.13584825454948637
1513	-1.5597752	5.473924	0.1503344554754202
1514	3.0932863	7.0401897	-0.06763007772026129
1515	4.8709803	9.871521	0.17820558951778603
1516	9.278917	7.930085	-0.027982342578753483
1517	8.78513	2.4950945	-0.03859932475807788
1518	1.5441592	8.762656	0.07533218785993706
1519	5.827646	0.836845	-0.1416514470040726
1520	3.0903108	5.6720014	-0.015507635335543401
1521	3.0320938	-0.48762393	-0.0715999500681396
1522	4.5830503	1.7150803	-0.0715999500681396
1523	7.5922074	8.587074	0.020563735380836282
1524	4.9520016	10.079596	0.17820558951778603
1525	8.463462	2.577737	-0.03859932475807788
1526	7.9121304	1.2035124	-0.03859932475807788
1527	7.66163	9.331042	-0.027982342578753483
1528	1.5592055	5.1106205	0.1400954393076367
1529	1.2832308	3.1560423	0.1503344554754202
1530	4.991251	9.550471	-0.06364290412671116
1531	0.5808981	9.308357	0.06610712766129168
1532	1.0615649	7.045517	-0.04027488184996957
1533	-0.6689094	8.271955	0.06610712766129168
1534	9.857517	-0.23318024	-0.03859932475807788
1535	9.7121525	1.2926551	-0.03859932475807788
1536	6.723719	4.8409986	0.09291484691668975
1537	4.8479934	8.144172	-0.06763007772026129
1538	8.88503	5.0886073	-0.018543025871843602
1539	7.7444143	9.335389	0.1066380515914133
1540	0.5957687	6.1381087	-0.04027488184996957
1541	0.008621745	5.064774	0.1503344554754202
1542	4.8242807	6.2284427	-0.015507635335543401
1543	8.168828	3.4003818	-0.03859932475807788
1544	6.3698573	5.20526	-0.13584825454948637
1545	2.6676967	6.595608	-0.023002718137425875
1546	1.6826715	5.8189793	0.1400954393076367
1547	4.503246	8.951298	0.21463767960354665
1548	7.22583	0.24628437	-0.1416514470040726
1549	2.8722231	11.0941105	0.17820558951778603
1550	-0.38072088	5.299743	0.2025532754034939
1551	0.7653151	1.4901313	-0.023002718137425875
1552	7.071059	7.5110693	0.020563735380836282
1553	2.094672	7.591352	0.07533218785993706
1554	-0.3975416	3.6302357	0.2025532754034939
1555	6.298683	6.0785036	-0.1666369985381365
1556	4.898076	1.2495357	-0.16601231950836182
1557	5.263309	3.9158654	-0.0715999500681396
1558	2.54893	1.7600645	0.02724131180848318
1559	-0.58428574	8.361452	0.06610712766129168
1560	3.2459786	8.04713	-0.11484563662646316
1561	7.957745	5.639938	-0.018543025871843602
1562	1.6938401	3.360937	-0.04027488184996957
1563	7.458747	-1.1741161	-0.1416514470040726
1564	0.39151597	3.707134	0.024694789258070345
1565	7.485733	3.4598336	-0.03859932475807788
1566	4.8338795	6.6585197	-0.06763007772026129
1567	9.859565	5.8889832	-0.027982342578753483
1568	5.19488	2.2590303	-0.023002718137425875
1569	5.733218	4.863768	-0.015507635335543401
1570	8.249133	11.717117	0.1066380515914133
1571	6.7735033	4.164806	-0.07086900213963745
1572	0.97949886	7.460048	0.07533218785993706
1573	10.470934	9.635031	-0.027982342578753483
1574	6.1251626	6.4667473	0.09291484691668975
1575	4.9547024	1.3537571	-0.0715999500681396
1576	9.360301	8.398794	-0.06364290412671116
1577	9.472938	5.0614805	-0.04990930584510669
1578	1.6831461	10.652918	0.17820558951778603
1579	4.3485613	9.420179	0.17820558951778603
1580	7.732769	5.3124285	-0.028606653956276495
1581	9.067073	9.042011	-0.027982342578753483
1582	4.982354	0.08401502	-0.0715999500681396
1583	7.3122377	8.369423	-0.06364290412671116
1584	2.7722263	4.7694974	-0.04027488184996957
1585	3.8894033	2.0885923	-0.16601231950836182
1586	2.706333	2.9666476	0.024694789258070345
1587	4.048474	9.23921	0.1400954393076367
1588	6.646788	6.1630077	-0.13584825454948637
1589	5.3089247	7.4219394	-0.04990930584510669
1590	5.951605	3.3123105	0.21463767960354665
1591	4.194121	3.04461	-0.16601231950836182
1592	9.917208	3.7530513	-0.03859932475807788
1593	5.298395	8.090008	-0.06763007772026129
1594	3.8221743	2.2595599	-0.04027488184996957
1595	4.092777	9.852474	0.17820558951778603
1596	1.0182952	4.0073433	-0.04027488184996957
1597	7.5468864	5.3155575	-0.04990930584510669
1598	6.876041	3.3714075	-0.018543025871843602
1599	2.8627355	11.399419	0.17820558951778603
1600	2.194378	11.47607	0.17820558951778603
1601	-1.4814074	7.0807037	0.1503344554754202
1602	6.285899	6.4028172	-0.1666369985381365
1603	-0.32069018	5.3510365	0.1503344554754202
1604	9.195841	5.666589	-0.07086900213963745
1605	4.8041153	0.33433184	-0.11027322249020366
1606	7.1398263	4.049012	-0.028606653956276495
1607	6.6113772	4.2789154	-0.018543025871843602
1608	2.6585858	-1.094231	-0.028201260391538717
1609	0.48256385	7.6251383	0.2289629597017671
1610	1.468206	3.3333387	-0.04027488184996957
1611	3.324067	5.7929735	-0.1666369985381365
1612	5.083673	0.6135147	0.02724131180848318
1613	1.2735146	3.9778008	-0.04027488184996957
1614	8.091912	1.3015417	-0.03859932475807788
1615	3.2412238	3.7953732	0.02724131180848318
1616	8.142786	11.555008	0.1066380515914133
1617	3.1381931	8.324251	-0.11484563662646316
1618	3.7659771	2.957381	-0.16601231950836182
1619	0.11943	5.167183	-0.04027488184996957
1620	2.661752	8.303086	0.07533218785993706
1621	0.66905874	7.6403203	0.07533218785993706
1622	5.364086	8.116582	0.020563735380836282
1623	2.633265	5.82853	0.1400954393076367
1624	4.0640564	4.791518	-0.16601231950836182
1625	4.153878	5.4204764	-0.012208947431763081
1626	5.5201683	6.0864296	0.21463767960354665
1627	7.7783303	1.0999124	-0.0715999500681396
1628	5.388042	3.3977144	-0.023002718137425875
1629	5.4672246	2.994661	-0.16601231950836182
1630	2.8106134	9.761605	0.17820558951778603
1631	1.8417189	8.586129	-0.11484563662646316
1632	1.777192	2.2153134	-0.04027488184996957
1633	6.605886	3.3041387	-0.1666369985381365
1634	8.594962	3.1833942	-0.03859932475807788
1635	7.8903413	5.6387477	-0.13584825454948637
1636	2.1153545	6.7400923	-0.015507635335543401
1637	8.633282	4.6100836	-0.028606653956276495
1638	1.549717	5.7027802	-0.015507635335543401
1639	9.922125	8.01506	-0.027982342578753483
1640	9.181659	8.567403	-0.06364290412671116
1641	3.358931	1.8613646	-0.0715999500681396
1642	4.440525	0.9299148	0.02724131180848318
1643	2.6825142	7.0135336	0.07533218785993706
1644	2.30786	0.10863347	-0.028201260391538717
1645	5.608899	8.093715	0.09291484691668975
1646	3.8474782	2.28058	-0.04027488184996957
1647	2.504415	8.181206	0.21463767960354665
1648	8.873506	0.8325264	-0.03859932475807788
1649	7.752782	4.4790215	0.09291484691668975
1650	-0.28652847	7.1069007	0.1503344554754202
1651	3.7417963	2.3710237	-0.012208947431763081
1652	7.1695795	3.6363277	-0.028606653956276495
1653	0.91895556	4.816117	0.21463767960354665
1654	3.7494342	0.5255245	-0.16601231950836182
1655	2.4249024	3.489377	-0.16601231950836182
1656	1.934333	7.5267158	0.07533218785993706
1657	7.4082	5.736752	-0.07086900213963745
1658	4.8238487	2.3408008	-0.16601231950836182
1659	2.0781434	2.8622506	-0.16601231950836182
1660	3.8087292	7.6565275	-0.012208947431763081
1661	3.0057971	7.422088	0.09291484691668975
1662	2.8321729	4.8173466	0.1400954393076367
1663	5.7892437	6.3514895	-0.13584825454948637
1664	8.123435	3.853355	-0.03859932475807788
1665	9.915252	1.5608039	-0.03859932475807788
1666	9.211285	1.2176851	-0.03859932475807788
1667	6.8877816	-1.0821395	-0.0715999500681396
1668	2.6849957	11.22112	0.17820558951778603
1669	1.4589553	10.89382	0.17820558951778603
1670	2.6376057	4.561123	-0.1666369985381365
1671	0.98114187	8.271674	0.06610712766129168
1672	8.729101	6.7003627	-0.13584825454948637
1673	1.3142893	6.839692	0.21463767960354665
1674	4.9142776	3.1862469	-0.16601231950836182
1675	5.931131	7.0142236	0.21463767960354665
1676	3.4293876	4.3222704	-0.015507635335543401
1677	6.1171365	7.977694	-0.06364290412671116
1678	4.793348	8.213323	-0.06364290412671116
1679	3.7062283	10.229754	0.17820558951778603
1680	8.753276	11.376266	0.1066380515914133
1681	4.480865	3.568633	-0.015507635335543401
1682	9.079699	9.382884	-0.027982342578753483
1683	9.461707	7.6435723	-0.027982342578753483
1684	0.87229127	4.3452306	0.2025532754034939
1685	9.698477	4.841588	-0.07086900213963745
1686	4.0734196	9.919083	0.17820558951778603
1687	2.990283	7.045541	0.07533218785993706
1688	7.815524	4.1815825	-0.04990930584510669
1689	6.037238	7.110204	-0.04990930584510669
1690	2.9033604	4.7915225	0.02724131180848318
1691	7.5849857	8.234023	0.020563735380836282
1692	4.6704855	7.6623187	0.07533218785993706
1693	4.8463535	-0.06392452	-0.0715999500681396
1694	1.3224523	6.203805	-0.015507635335543401
1695	8.522312	0.4518442	-0.1416514470040726
1696	2.0500124	7.5018735	0.07533218785993706
1697	9.61779	9.136093	-0.027982342578753483
1698	5.866369	7.9881496	-0.06364290412671116
1699	0.15533844	6.751477	0.2289629597017671
1700	5.681832	-0.6084695	-0.1416514470040726
1701	7.1564207	2.8583128	0.21463767960354665
1702	4.6143675	0.8681042	0.02724131180848318
1703	3.2898817	11.5072155	0.17820558951778603
1704	6.201617	6.686306	-0.028606653956276495
1705	6.588542	8.28879	-0.06763007772026129
1706	6.167841	7.0081854	0.020563735380836282
1707	3.811896	9.280016	0.17820558951778603
1708	5.1169515	8.852313	-0.012208947431763081
1709	0.26370418	5.7297873	-0.023002718137425875
1710	3.473437	7.521065	-0.06763007772026129
1711	5.978237	2.0502012	-0.0715999500681396
1712	2.3759077	3.081582	0.02724131180848318
1713	0.09406629	4.9826403	0.1503344554754202
1714	7.068803	1.525814	-0.1416514470040726
1715	3.788727	4.4881263	-0.1666369985381365
1716	3.795154	5.424351	-0.012208947431763081
1717	1.7083865	5.1732917	0.21463767960354665
1718	8.847123	5.8626466	-0.13584825454948637
1719	2.7077649	8.585911	0.1400954393076367
1720	9.643686	4.2735767	-0.03859932475807788
1721	9.628176	3.842778	-0.07086900213963745
1722	6.9811115	12.203959	0.1066380515914133
1723	4.4819794	3.272609	0.024694789258070345
1724	2.8660884	6.5941463	0.07533218785993706
1725	1.8242633	10.413018	0.17820558951778603
1726	-1.8138127	6.107679	0.1503344554754202
1727	2.6434033	7.485397	-0.11484563662646316
1728	5.3339143	6.293393	-0.04990930584510669
1729	1.5677768	4.055143	-0.04027488184996957
1730	2.9272957	7.0147047	0.07533218785993706
1731	9.902693	7.7662897	-0.027982342578753483
1732	4.464551	9.411639	0.17820558951778603
1733	1.9006687	4.345153	0.024694789258070345
1734	10.34991	3.9923272	-0.07086900213963745
1735	1.8770052	2.6079154	0.02724131180848318
1736	6.7416525	6.7969923	-0.04990930584510669
1737	4.091637	11.434674	0.17820558951778603
1738	7.0383916	-1.0994143	-0.1416514470040726
1739	0.96816146	9.5211315	0.2289629597017671
1740	9.641562	8.22754	-0.027982342578753483
1741	3.2031178	2.910761	-0.11484563662646316
1742	10.021786	6.789362	0.05379463589895121
1743	1.6548969	10.355469	0.17820558951778603
1744	2.110373	6.1804695	0.2289629597017671
1745	5.2152114	11.106309	0.17820558951778603
1746	9.847266	6.682884	0.05379463589895121
1747	1.0246782	7.598251	0.1503344554754202
1748	2.6070814	10.314263	0.17820558951778603
1749	1.2284983	4.2452517	0.2025532754034939
1750	10.056388	8.1673	-0.027982342578753483
1751	6.5294447	3.0509558	0.024694789258070345
1752	6.0501375	7.1334553	-0.06763007772026129
1753	3.9556804	-2.2941253	-0.028201260391538717
1754	5.5015235	2.5619547	-0.04027488184996957
1755	5.8374896	3.9599698	0.09291484691668975
1756	2.0912888	8.8258505	0.07533218785993706
1757	0.39972806	5.0937686	0.1503344554754202
1758	10.903818	3.2071352	0.05379463589895121
1759	4.1195526	1.8156892	-0.04027488184996957
1760	4.908468	0.2191511	-0.0715999500681396
1761	8.829769	4.008492	-0.13584825454948637
1762	7.559912	8.877082	-0.018543025871843602
1763	2.4049	4.411288	-0.015507635335543401
1764	4.1683245	1.8450358	-0.012208947431763081
1765	8.371487	7.7170463	-0.06364290412671116
1766	10.081141	2.6359272	-0.07086900213963745
1767	6.8978243	5.664665	0.09291484691668975
1768	2.1615489	7.226346	0.07533218785993706
1769	1.8200101	5.815447	0.1503344554754202
1770	10.45037	9.707251	-0.027982342578753483
1771	4.7545795	9.52188	0.17820558951778603
1772	6.6325884	2.3873348	0.024694789258070345
1773	6.7909603	5.2411156	-0.04990930584510669
1774	2.5582368	6.2008166	-0.04027488184996957
1775	6.8449664	10.747314	-0.06364290412671116
1776	-0.75518984	0.565908	-0.023002718137425875
1777	2.267935	2.9122028	0.02724131180848318
1778	6.0635657	1.7269688	0.024694789258070345
1779	8.720102	6.3465233	-0.028606653956276495
1780	7.48038	1.6214777	-0.03859932475807788
1781	7.9650593	2.7463455	-0.03859932475807788
1782	5.2280407	0.23512681	-0.11027322249020366
1783	5.783139	2.3570964	-0.1416514470040726
1784	3.8041816	8.670001	0.07533218785993706
1785	4.821299	3.8057148	-0.04990930584510669
1786	-1.3164781	2.8640265	0.2025532754034939
1787	-1.7199675	3.5939643	0.1503344554754202
1788	6.4578595	9.2371025	0.020563735380836282
1789	9.015611	3.408432	-0.03859932475807788
1790	-1.6012201	8.055118	0.06610712766129168
1791	1.5365003	4.5950027	0.1400954393076367
1792	8.808819	8.246662	-0.027982342578753483
1793	9.628805	2.9025316	-0.03859932475807788
1794	5.7398467	6.4376626	-0.04990930584510669
1795	3.2395504	5.0854383	-0.11484563662646316
1796	3.6602204	2.2281697	0.02724131180848318
1797	6.5029535	-0.5527859	-0.1416514470040726
1798	2.011863	8.664397	0.2289629597017671
1799	6.9315615	6.859604	0.020563735380836282
1800	7.3177185	8.226765	0.020563735380836282
1801	8.134798	7.156439	0.020563735380836282
1802	7.032477	3.7569864	0.024694789258070345
1803	7.7278666	3.8890994	-0.03859932475807788
1804	4.031738	7.4809976	0.1400954393076367
1805	5.74757	7.837755	-0.06763007772026129
1806	6.6539083	6.472574	0.020563735380836282
1807	3.2697325	0.69834006	0.02724131180848318
1808	0.6552511	7.181696	-0.023002718137425875
1809	7.0117927	4.377691	0.09291484691668975
1810	9.251286	5.743647	-0.04990930584510669
1811	3.4526153	0.17080203	-0.1416514470040726
1812	9.558085	9.716961	-0.027982342578753483
1813	8.319986	5.0906706	-0.13584825454948637
1814	4.1967525	6.875332	-0.06364290412671116
1815	5.311705	10.015365	0.1066380515914133
1816	1.4963864	3.7124703	-0.04027488184996957
1817	4.9306555	2.5570848	0.02724131180848318
1818	3.6006224	2.286262	0.024694789258070345
1819	4.263698	5.284126	-0.1666369985381365
1820	9.845959	-0.58002234	-0.03859932475807788
1821	5.3632803	8.3448	-0.012208947431763081
1822	4.1165133	8.156805	0.07533218785993706
1823	4.7609515	4.0633082	-0.11484563662646316
1824	4.068825	8.0249	0.21463767960354665
1825	7.3756213	10.953264	0.1066380515914133
1826	7.176678	5.898107	0.05379463589895121
1827	3.567002	8.866165	0.17820558951778603
1828	3.5296955	7.3994517	-0.11484563662646316
1829	0.10601436	2.3078446	-0.023002718137425875
1830	10.861389	0.4015215	0.05379463589895121
1831	3.9013772	8.619631	-0.06763007772026129
1832	5.5700164	5.8060536	-0.1666369985381365
1833	-1.2759508	5.0736527	0.2025532754034939
1834	2.503595	8.89533	0.1400954393076367
1835	8.260972	3.525476	-0.028606653956276495
1836	7.6891913	5.083984	0.09291484691668975
1837	7.076192	3.6569037	0.21463767960354665
1838	8.45194	7.666879	-0.04990930584510669
1839	9.293964	10.004991	0.1066380515914133
1840	5.3568916	6.935563	-0.06763007772026129
1841	0.9901147	6.562224	-0.015507635335543401
1842	5.630172	8.382925	0.21463767960354665
1843	9.138744	5.673283	-0.13584825454948637
1844	4.136643	6.5514617	-0.06763007772026129
1845	9.980549	9.056307	-0.027982342578753483
1846	4.1391225	3.3131292	0.024694789258070345
1847	2.3803754	8.648513	0.07533218785993706
1848	4.3357773	2.986799	-0.16601231950836182
1849	0.7813438	4.1033883	-0.04027488184996957
1850	4.080596	1.0871798	0.02724131180848318
1851	10.29699	2.720191	0.05379463589895121
1852	1.8351064	10.998708	0.17820558951778603
1853	5.107487	6.374019	-0.13584825454948637
1854	1.2736828	4.863157	0.2025532754034939
1855	6.9718256	11.597787	0.1066380515914133
1856	2.960605	4.012688	-0.1666369985381365
1857	4.0190196	9.521586	0.17820558951778603
1858	4.0635843	0.2479745	-0.11027322249020366
1859	6.822419	3.905847	0.024694789258070345
1860	8.033003	3.9562678	-0.03859932475807788
1861	1.9207923	9.581738	0.17820558951778603
1862	6.9916344	3.6790457	-0.03859932475807788
1863	5.7052307	1.1409788	-0.1416514470040726
1864	6.2467146	8.943409	0.020563735380836282
1865	2.8955517	8.530525	-0.11484563662646316
1866	0.6706385	6.7014923	0.21463767960354665
1867	9.112906	4.034466	-0.13584825454948637
1868	7.818401	10.1209345	0.1066380515914133
1869	5.97498	6.684651	0.020563735380836282
1870	9.333339	9.898409	-0.027982342578753483
1871	3.5079067	9.173608	0.07533218785993706
1872	5.435128	2.5235138	-0.16601231950836182
1873	4.1955204	1.3144153	-0.16601231950836182
1874	3.3308764	0.80444914	-0.0715999500681396
1875	4.1649933	3.317923	-0.16601231950836182
1876	2.2469485	5.975973	-0.015507635335543401
1877	-0.5632737	5.3034053	0.1503344554754202
1878	0.2550193	8.558503	0.2289629597017671
1879	2.3294268	1.8125604	-0.04027488184996957
1880	4.716869	6.6719937	-0.04990930584510669
1881	1.5027975	7.782818	0.2289629597017671
1882	1.7899914	8.356385	0.07533218785993706
1883	0.9536393	3.278884	0.2025532754034939
1884	5.0804973	4.0102534	0.024694789258070345
1885	5.7710156	0.6226877	-0.1416514470040726
1886	3.4222052	4.794019	0.09291484691668975
1887	6.977715	6.8528786	0.09291484691668975
1888	3.445172	11.1296215	0.17820558951778603
1889	3.4445958	2.973117	0.02724131180848318
1890	8.013776	-0.37827387	-0.1416514470040726
1891	3.3141646	6.1722264	0.1400954393076367
1892	1.8975878	7.895848	0.07533218785993706
1893	7.942436	5.5878887	-0.018543025871843602
1894	7.956743	8.928871	-0.06364290412671116
1895	3.7075267	4.3383417	-0.1666369985381365
1896	7.490326	9.700518	0.1066380515914133
1897	9.515114	2.0812438	-0.03859932475807788
1898	4.2584014	11.6465225	0.17820558951778603
1899	1.7115084	7.460406	0.07533218785993706
1900	9.2790575	8.071327	-0.06364290412671116
1901	7.7142797	1.0820411	-0.1416514470040726
1902	8.4231415	4.5274653	-0.028606653956276495
1903	8.314761	0.47042224	-0.1416514470040726
1904	0.42379814	4.9853106	0.1503344554754202
1905	7.9614944	5.7440124	-0.07086900213963745
1906	3.902456	6.332535	-0.11484563662646316
1907	5.3314548	-0.7956845	-0.11027322249020366
1908	1.8362465	-2.9206975	-0.028201260391538717
1909	1.8445549	5.951757	0.1503344554754202
1910	3.4913607	8.977914	-0.06364290412671116
1911	1.1191435	8.804531	0.2289629597017671
1912	5.749281	1.359796	-0.0715999500681396
1913	8.6839485	2.187168	-0.03859932475807788
1914	9.722205	9.210248	-0.027982342578753483
1915	2.5664475	3.0695355	0.02724131180848318
1916	4.902741	9.826789	0.21463767960354665
1917	5.558115	7.0963316	0.020563735380836282
1918	7.2854247	3.4503827	-0.03859932475807788
1919	10.675478	4.0475655	-0.07086900213963745
1920	5.234872	-0.46123374	-0.0715999500681396
1921	6.41188	7.80809	0.020563735380836282
1922	2.0645185	7.555985	0.07533218785993706
1923	0.5310052	4.7264695	0.2025532754034939
1924	6.2388506	4.6849136	-0.028606653956276495
1925	9.221849	8.591035	-0.06364290412671116
1926	5.3250875	1.203618	-0.012208947431763081
1927	0.05452271	9.0336	0.2289629597017671
1928	7.8015943	5.671832	-0.04990930584510669
1929	7.128175	9.098052	0.020563735380836282
1930	-0.9476613	3.6676636	0.1503344554754202
1931	4.408286	7.428967	0.07533218785993706
1932	10.08104	3.2781425	-0.07086900213963745
1933	2.7573287	4.638602	-0.012208947431763081
1934	5.0550904	6.221113	-0.04990930584510669
1935	5.098802	8.23797	0.020563735380836282
1936	7.5511756	-0.0038360062	-0.0715999500681396
1937	7.375398	7.8046765	-0.04990930584510669
1938	9.221384	8.230147	-0.06364290412671116
1939	2.5331955	5.483863	0.21463767960354665
1940	9.753933	2.3145947	-0.03859932475807788
1941	5.6143823	5.225881	-0.04990930584510669
1942	4.2810516	3.6398306	0.024694789258070345
1943	1.709205	7.563155	0.07533218785993706
1944	3.4233987	9.988574	0.17820558951778603
1945	-0.303368	5.7134275	0.1503344554754202
1946	1.5488633	7.483422	0.2025532754034939
1947	7.1766734	0.6193624	-0.1416514470040726
1948	6.070862	6.363004	-0.04990930584510669
1949	-0.78042585	5.5920897	0.1503344554754202
1950	0.32150733	4.593778	0.2025532754034939
1951	8.524094	0.3588668	-0.03859932475807788
1952	5.2422047	10.225132	0.1066380515914133
1953	7.2965693	7.8421507	0.020563735380836282
1954	4.2699976	6.3256373	-0.06763007772026129
1955	10.22634	8.389685	-0.027982342578753483
1956	-0.99059075	5.8030357	0.1503344554754202
1957	0.33887967	6.431276	-0.015507635335543401
1958	8.671337	8.553342	-0.06364290412671116
1959	7.872529	7.498705	0.020563735380836282
1960	6.88436	3.2461817	-0.028606653956276495
1961	8.960507	6.5642004	-0.027982342578753483
1962	3.3723154	10.909645	0.17820558951778603
1963	5.564039	1.4636444	-0.1416514470040726
1964	10.925971	6.5579057	-0.027982342578753483
1965	6.871026	4.1084566	-0.028606653956276495
1966	1.3158348	6.3552513	-0.015507635335543401
1967	0.74084944	1.5973898	-0.023002718137425875
1968	4.287833	4.5018544	-0.04027488184996957
1969	5.566484	6.50847	0.21463767960354665
1970	0.24814647	8.498588	0.2289629597017671
1971	9.618961	6.9647956	-0.04990930584510669
1972	6.637405	7.1916084	-0.06763007772026129
1973	8.11063	4.333009	-0.07086900213963745
1974	4.095996	9.298535	0.21463767960354665
1975	8.890282	0.57042384	-0.03859932475807788
1976	2.3352318	8.865579	0.1400954393076367
1977	7.54632	9.234237	0.020563735380836282
1978	1.9784927	4.054022	-0.04027488184996957
1979	11.257061	0.22979197	0.05379463589895121
1980	2.8731692	5.3773947	-0.16601231950836182
1981	4.315101	9.958557	0.17820558951778603
1982	3.6247814	2.3227682	-0.04027488184996957
1983	4.1609864	3.7850807	-0.16601231950836182
1984	4.430747	5.6743603	-0.06763007772026129
1985	6.2303553	7.4544296	-0.06364290412671116
1986	5.7599773	1.3789845	-0.16601231950836182
1987	6.9520564	0.05047295	-0.1416514470040726
1988	4.417123	2.2278094	-0.012208947431763081
1989	6.225949	6.3297105	0.020563735380836282
1990	0.987894	5.512565	-0.023002718137425875
1991	10.031141	5.493365	-0.027982342578753483
1992	4.464716	4.575114	-0.023002718137425875
1993	8.836294	9.48793	0.1066380515914133
1994	8.688364	10.684361	0.1066380515914133
1995	3.5951865	-0.5142217	-0.028201260391538717
1996	8.625783	7.903451	-0.027982342578753483
1997	10.137467	8.407951	-0.027982342578753483
1998	3.6388497	10.484811	0.17820558951778603
[truncated: 198,001 more rows]
