# Supplementary material for: Mapping the landscape of histomorphological cancer phenotypes using self-supervised learning on unannotated pathology slides
Source: Nat Commun. 2024 Jun 11;15:4596. doi: 10.1038/s41467-024-48666-7 (PMC11525555; doi:10.1038/s41467-024-48666-7)
Supplement: Supplementary file 4 — Source Data [file 41467_2024_48666_MOESM4_ESM.zip › Source_Data/supplementary_figure31a.csv]

	Clustering	Set	Mean	Lower 95% CI	Upper 95% CI
0	Common clusters across folds	Train	0.949444468265996	0.9412880661062791	0.9566240992099115
1	Common clusters across folds	Validation	0.9392205813524116	0.931693465078339	0.9467222756298387
2	Common clusters across folds	Test	0.9299868730511737	0.9125460865020569	0.94795866496401
3	Common clusters across folds	NYU Cohort	0.9899683877766069	0.9881959957850369	0.9915700737618545
4	Clusterig on each fold train set	Train	0.9491990372110071	0.9387110655297363	0.9575886957481302
5	Clusterig on each fold train set	Validation	0.9320057991080976	0.9261308636206771	0.9378807345955181
6	Clusterig on each fold train set	Test	0.9331387908111008	0.9106178397822603	0.953338446755643
7	Clusterig on each fold train set	NYU Cohort	0.9897576396206531	0.9864699683877765	0.9931296101159115
