# Supplementary material for: Mapping the landscape of histomorphological cancer phenotypes using self-supervised learning on unannotated pathology slides
Source: Nat Commun. 2024 Jun 11;15:4596. doi: 10.1038/s41467-024-48666-7 (PMC11525555; doi:10.1038/s41467-024-48666-7)
Supplement: Supplementary file 4 — Source Data [file 41467_2024_48666_MOESM4_ESM.zip › Source_Data/supplementary_figure31c.csv]

	Clustering	Set	Mean	Lower 95% CI	Upper 95% CI
0	Common clusters across folds	NYU Train	0.8140000000000001	0.792	0.8400500000000001
1	Common clusters across folds	NYU Test	0.746	0.702	0.7979999999999999
2	Clusterig on each fold train set	NYU Train	0.792	0.78	0.8039999999999999
3	Clusterig on each fold train set	NYU Test	0.74	0.686	0.7979999999999999
