# Supplementary material for: Mapping the landscape of histomorphological cancer phenotypes using self-supervised learning on unannotated pathology slides
Source: Nat Commun. 2024 Jun 11;15:4596. doi: 10.1038/s41467-024-48666-7 (PMC11525555; doi:10.1038/s41467-024-48666-7)
Supplement: Supplementary file 4 — Source Data [file 41467_2024_48666_MOESM4_ESM.zip › Source_Data/figure9d.csv]

	UMAP Dim. 0	UMAP Dim. 1	Proliferation
0	4.116807	3.111814	0.11886616720975338
1	5.8470654	12.006763	-0.09064842004078341
2	1.9262934	9.525841	0.0007342740817601175
3	4.22083	10.438296	0.0007342740817601175
4	4.7762537	2.4764662	-0.059268453222209284
5	7.0470524	1.9717921	-0.044402395695932774
6	1.3520308	4.2090793	0.0656305581681291
7	7.2638288	7.7145762	-0.08857998155602578
8	1.7620552	10.468535	0.0007342740817601175
9	8.681603	0.94142395	-0.1232611970166638
10	2.3417344	7.0444164	0.10364169053451674
11	7.431671	8.810037	-0.08857998155602578
12	7.7664347	11.249686	-0.09064842004078341
13	4.2617984	6.4776664	0.0361718979807919
14	1.615193	5.872851	0.18008756223550768
15	5.549098	1.3252493	-0.044402395695932774
16	2.8818877	4.0608454	0.10905804256696505
17	3.719415	10.994003	0.0007342740817601175
18	2.221554	3.7427216	-0.018868611955145262
19	-0.18879232	3.8362374	0.0656305581681291
20	-0.6672067	6.968766	0.10905804256696505
21	3.6216054	10.488975	0.0007342740817601175
22	3.647956	5.3830233	0.18008756223550768
23	3.573303	3.9659562	0.03151741561895236
24	2.825998	5.9753995	0.16639920353209006
25	10.098785	4.473127	-0.1232611970166638
26	3.1680818	3.0669043	0.11886616720975338
27	4.2708936	6.973544	0.0361718979807919
28	-1.0242475	6.5998154	0.11664204623344072
29	3.5344672	6.526621	0.062449156957030384
30	0.8268271	7.750574	0.16639920353209006
31	1.8865756	6.630541	0.10905804256696505
32	2.6796496	8.151693	0.10364169053451674
33	3.5744154	6.852464	0.048796954834911456
34	9.503387	9.987646	-0.09064842004078341
35	5.159293	-0.5939364	-0.09684530486654926
36	6.0226626	11.491394	-0.09064842004078341
37	5.915254	1.8424712	0.11886616720975338
38	2.1799452	5.7545114	0.03310662824007658
39	4.4953923	-0.38432238	-0.09684530486654926
40	4.2128882	8.100576	0.0361718979807919
41	3.1801894	0.95500785	-0.018868611955145262
42	-1.8583524	3.9752355	0.11664204623344072
43	3.4571598	2.4855285	0.018048940594676502
44	3.7836144	-0.5393897	-0.11193487599309129
45	9.063622	-0.7537601	-0.1232611970166638
46	4.587903	6.4156623	-0.0930150234217059
47	6.1382885	9.156431	-0.09064842004078341
48	7.114059	4.3476825	-0.16928243779946844
49	5.1136026	-0.6084135	-0.02994616497280699
50	2.0238771	1.3775412	0.10905804256696505
51	1.3190618	7.062946	0.16639920353209006
52	3.4152822	3.1393685	0.11886616720975338
53	0.7270455	8.680249	0.062449156957030384
54	9.567557	1.1782804	-0.0899457515737064
55	4.0318136	11.437079	0.0007342740817601175
56	7.5803823	8.084673	-0.08857998155602578
57	6.7063494	10.067336	0.048796954834911456
58	3.5472732	5.341188	0.03151741561895236
59	2.930604	4.917706	0.18008756223550768
60	-0.87367594	8.067845	0.03201117379296024
61	1.2890408	9.9765415	0.062449156957030384
62	5.901788	0.9266852	-0.018868611955145262
63	1.7225307	4.372124	0.0656305581681291
64	5.4394093	4.685508	-0.08408802752123204
65	7.4583077	2.2224517	-0.1232611970166638
66	2.8251204	11.095325	0.0007342740817601175
67	4.6102233	8.216205	-0.08857998155602578
68	4.5695434	0.13996932	-0.044402395695932774
69	7.2383084	5.968519	-0.04211025026751339
70	2.728563	7.691506	0.16639920353209006
71	2.892935	6.9903445	0.03310662824007658
72	7.073593	8.02443	-0.0930150234217059
73	5.4033995	0.49611747	-0.09684530486654926
74	9.552432	1.4316831	-0.1232611970166638
75	4.196993	4.718999	0.18008756223550768
76	1.4195617	3.6704059	0.16639920353209006
77	1.4250414	4.201971	0.0656305581681291
78	6.3613887	7.433544	0.03310662824007658
79	3.316224	-1.3729868	-0.11193487599309129
80	3.9204962	3.9464433	0.18008756223550768
81	4.9030037	7.5255013	0.03310662824007658
82	1.1914208	4.3796306	0.0656305581681291
83	2.0719688	9.243266	0.10364169053451674
84	2.8988466	6.474715	0.13483906184116284
85	0.8562514	1.3776101	0.0656305581681291
86	2.4611664	-2.2052877	-0.11193487599309129
87	6.378578	3.6070917	-0.16928243779946844
88	6.6806827	10.268485	-0.09064842004078341
89	2.2193854	3.7736676	0.11886616720975338
90	2.4864829	1.9826659	0.10905804256696505
91	8.09997	8.334532	-0.08857998155602578
92	5.8068733	5.7371955	0.03151741561895236
93	7.0304	8.952347	-0.08857998155602578
94	5.757122	3.121667	-0.09307717408941654
95	7.968882	-0.4020584	-0.09684530486654926
96	1.1043463	4.350745	0.11664204623344072
97	4.67813	5.232889	-0.08408802752123204
98	6.641305	11.245798	-0.09064842004078341
99	9.730358	4.2540994	-0.16928243779946844
100	1.1921513	10.348149	0.0007342740817601175
101	6.3600326	12.107582	-0.09064842004078341
102	2.850592	6.4907503	0.16639920353209006
103	4.8922997	0.0970678	-0.02994616497280699
104	9.344792	3.5801568	-0.101600462793025
105	5.085176	3.5703592	0.11886616720975338
106	6.1805415	1.2470068	-0.044402395695932774
107	7.9004602	7.6573415	-0.04211025026751339
108	9.739795	4.833197	-0.16928243779946844
109	5.48589	10.779256	-0.09064842004078341
110	1.0264379	8.20428	0.16639920353209006
111	10.112011	7.1398244	-0.10129400236490146
112	6.04942	5.2808776	-0.08857998155602578
113	5.9362745	6.7398195	-0.04211025026751339
114	4.014394	-1.9361743	-0.11193487599309129
115	1.4055256	4.292421	0.03310662824007658
116	2.3766968	3.6826003	-0.059268453222209284
117	5.7190013	4.073042	-0.08408802752123204
118	4.521077	6.4167256	-0.059268453222209284
119	5.1780014	6.082475	-0.08408802752123204
120	1.1366212	7.6107635	0.16639920353209006
121	9.512475	0.46825737	-0.1232611970166638
122	2.051046	10.531492	0.0007342740817601175
123	8.889288	4.9270983	-0.16928243779946844
124	1.3320267	4.6747117	0.03310662824007658
125	-0.507565	4.4625506	0.0656305581681291
126	7.762893	2.5634782	0.11886616720975338
127	8.154304	6.709356	-0.0930150234217059
128	4.097054	7.2646055	0.10364169053451674
129	8.033688	4.187532	-0.101600462793025
130	8.975192	9.276083	-0.10129400236490146
131	3.8052425	10.136036	0.0007342740817601175
132	9.758159	0.51821923	-0.1232611970166638
133	0.16748215	5.402547	0.0656305581681291
134	4.4589825	8.142847	0.13483906184116284
135	0.6648122	5.066413	0.13483906184116284
136	-0.4551009	3.3521292	0.0656305581681291
137	5.6197004	4.0398693	0.03151741561895236
138	3.5279193	2.2072554	0.018048940594676502
139	7.035255	6.3213387	0.048796954834911456
140	4.131944	6.7155304	0.18008756223550768
141	6.8209925	7.8578176	-0.08857998155602578
142	7.0759993	7.9532404	-0.08857998155602578
143	3.167609	10.845489	0.0007342740817601175
144	6.218232	5.4801254	-0.0930150234217059
145	5.539963	1.9276628	-0.018868611955145262
146	4.157685	8.930275	0.13483906184116284
147	9.765852	3.1877017	-0.1232611970166638
148	6.509432	9.92732	-0.09064842004078341
149	1.9325889	6.3958025	0.18008756223550768
150	3.038645	2.6826212	0.10905804256696505
151	5.6570063	11.566834	0.0007342740817601175
152	9.419474	3.3453856	-0.1232611970166638
153	4.788223	0.7946903	-0.018868611955145262
154	9.129965	11.669696	-0.09064842004078341
155	4.054179	9.3933525	0.0007342740817601175
156	3.9137244	9.17425	-0.059268453222209284
157	3.5778196	3.3583417	-0.018868611955145262
158	6.827306	8.601677	-0.08857998155602578
159	1.4880738	4.0239673	0.10905804256696505
160	3.3368652	6.369117	0.10364169053451674
161	5.0392365	6.4409804	0.0361718979807919
162	6.6855536	6.463577	-0.0930150234217059
163	3.211972	9.110404	0.0007342740817601175
164	8.229227	7.5062003	-0.10129400236490146
165	4.910367	4.291437	-0.02900822662902372
166	3.4730222	4.9570923	0.18008756223550768
167	4.150736	6.3360443	0.0361718979807919
168	0.66317016	8.355757	0.062449156957030384
169	2.7399042	1.9166825	0.10905804256696505
170	0.6200442	3.8670456	0.0656305581681291
171	1.0083843	6.7379093	0.13483906184116284
172	8.481032	4.597343	-0.16928243779946844
173	4.6159863	10.144479	0.0007342740817601175
174	-0.15400355	7.519655	0.03201117379296024
175	6.7304068	1.0962265	-0.09684530486654926
176	3.04124	6.7702947	0.10364169053451674
177	5.3852897	4.1242194	0.10364169053451674
178	3.2427566	8.915436	0.16639920353209006
179	4.6674495	9.997053	-0.059268453222209284
180	0.45563608	4.276905	0.0656305581681291
181	3.2021992	-0.23128857	-0.044402395695932774
182	2.1092005	6.9191484	-0.059268453222209284
183	2.9573016	3.8646932	0.18008756223550768
184	9.613864	7.72184	-0.10129400236490146
185	6.080849	9.787623	-0.09064842004078341
186	5.22586	5.35084	0.0361718979807919
187	3.2621832	8.695444	0.16639920353209006
188	6.567388	6.9982347	-0.04211025026751339
189	7.983907	10.221513	-0.09064842004078341
190	5.56011	4.959175	0.03151741561895236
191	9.877731	9.754655	-0.10129400236490146
192	4.5961127	0.514248	-0.044402395695932774
193	6.259379	5.117489	0.03151741561895236
194	6.5778465	2.9030144	-0.16928243779946844
195	7.256233	2.9775383	-0.1232611970166638
196	0.8339044	8.986427	0.03201117379296024
197	1.1053	9.363312	0.062449156957030384
198	3.5301516	6.5503836	0.0361718979807919
199	2.7198434	8.790773	0.16639920353209006
200	1.4566904	6.8111463	0.16639920353209006
201	9.181212	-0.22869988	-0.1232611970166638
202	4.072524	7.1061916	0.10364169053451674
203	4.4458513	6.6093307	0.0361718979807919
204	-1.3167943	9.388241	0.03201117379296024
205	10.094746	8.545796	-0.10129400236490146
206	7.5455213	0.94470644	-0.09684530486654926
207	6.140393	6.3185196	0.03310662824007658
208	7.6078973	6.407365	-0.16928243779946844
209	9.866028	3.4879918	-0.1232611970166638
210	6.619452	1.3164668	-0.02994616497280699
211	0.60759485	9.985135	0.0007342740817601175
212	4.5775247	5.3916197	0.10364169053451674
213	3.714922	9.305937	0.16639920353209006
214	8.200056	0.7310198	-0.09684530486654926
215	-2.11666	4.483028	0.11664204623344072
216	4.174814	6.572428	0.10364169053451674
217	8.164821	12.061747	-0.09064842004078341
218	-0.5038893	5.1019597	0.0656305581681291
219	7.558406	-1.3466902	-0.09684530486654926
220	8.410625	3.4247985	-0.101600462793025
221	5.2478685	2.0497258	-0.044402395695932774
222	2.3152304	7.5443425	0.13483906184116284
223	2.3453677	5.6248937	0.13483906184116284
224	-1.0533715	6.106895	0.11664204623344072
225	8.956084	8.187863	-0.10129400236490146
226	6.2710247	2.860336	-0.08408802752123204
227	5.2006173	8.7327385	-0.0930150234217059
228	5.3779626	10.122246	-0.09064842004078341
229	3.6997268	7.8963027	0.16639920353209006
230	7.159342	2.5564191	-0.1232611970166638
231	4.4507427	6.18119	0.10364169053451674
232	0.5005881	3.639728	0.0656305581681291
233	4.747758	9.063728	-0.08857998155602578
234	6.2895727	-0.86014014	-0.044402395695932774
235	10.484422	5.622397	-0.09307717408941654
236	2.6095686	4.5720434	0.18008756223550768
237	4.6890326	0.17149633	-0.02994616497280699
238	2.4402103	3.5996144	-0.018868611955145262
239	4.9264503	4.969055	-0.09307717408941654
240	4.277603	3.4192047	0.11886616720975338
241	5.3874598	4.7945256	0.03151741561895236
242	5.046738	1.9821655	-0.018868611955145262
243	10.512759	8.303575	-0.10129400236490146
244	3.1164718	4.279515	-0.02900822662902372
245	1.0115992	4.5768943	0.0656305581681291
246	5.6382647	2.9557369	-0.02900822662902372
247	1.3956844	9.500434	0.0007342740817601175
248	-1.3700223	7.2254777	0.03201117379296024
249	9.955393	7.0693054	-0.0930150234217059
250	6.443759	6.5065064	-0.08408802752123204
251	2.32573	5.0460405	0.10905804256696505
252	5.943506	1.5396512	-0.02900822662902372
253	0.9746704	9.011021	0.062449156957030384
254	2.6700554	4.907729	0.18008756223550768
255	2.3735032	7.465431	0.13483906184116284
256	8.630028	6.724371	-0.04211025026751339
257	6.7938137	8.6702795	-0.08857998155602578
258	0.38952217	1.9226913	0.0656305581681291
259	1.6525271	9.484831	0.0007342740817601175
260	6.2443805	1.9451808	0.11886616720975338
261	1.6433139	2.2647107	-0.018868611955145262
262	6.2776747	6.7657356	-0.0930150234217059
263	6.468809	2.8287516	-0.16928243779946844
264	7.084881	5.655459	-0.08857998155602578
265	4.9356995	7.432265	-0.059268453222209284
266	5.6230097	6.4167852	0.03151741561895236
267	2.7646031	6.743865	0.062449156957030384
268	2.6311798	9.130608	0.13483906184116284
269	-0.0957063	6.06061	0.0656305581681291
270	-1.7562292	5.8871818	0.11664204623344072
271	9.441401	6.8774724	0.048796954834911456
272	2.1948035	9.569684	0.0007342740817601175
273	2.1523762	2.322612	0.0656305581681291
274	3.281999	3.6315317	-0.018868611955145262
275	6.4244328	6.536545	-0.16928243779946844
276	4.2277007	8.470602	0.16639920353209006
277	4.2460604	8.820791	0.0007342740817601175
278	8.960746	6.663489	-0.04211025026751339
279	-0.034695	3.9472306	0.0656305581681291
280	5.813064	4.89831	-0.09307717408941654
281	4.6803703	7.576831	0.0361718979807919
282	9.65679	3.0148933	-0.0899457515737064
283	4.105966	0.47823787	-0.02994616497280699
284	5.0845213	9.150838	0.0361718979807919
285	-2.0078416	6.728158	0.11664204623344072
286	6.2743144	0.44123548	-0.09684530486654926
287	6.965864	9.704558	-0.09064842004078341
288	3.8462312	9.861334	0.0007342740817601175
289	4.0273786	3.6853945	0.10905804256696505
290	0.25177833	5.874312	0.13483906184116284
291	5.502208	4.6967955	-0.08408802752123204
292	1.4867082	9.240566	0.0007342740817601175
293	5.671705	11.12691	-0.09064842004078341
294	5.9519615	10.030996	-0.09064842004078341
295	3.478907	7.267517	0.16639920353209006
296	7.2652345	3.6467545	-0.16928243779946844
297	5.957211	6.5597835	-0.04211025026751339
298	3.6523552	6.982734	0.10364169053451674
299	9.809385	0.9890264	-0.1232611970166638
300	5.1439514	8.095899	0.0361718979807919
301	6.5660586	4.564521	-0.16928243779946844
302	1.4087951	6.136418	0.03310662824007658
303	4.092869	3.282875	0.11886616720975338
304	4.5598445	7.9383535	0.0361718979807919
305	6.249346	8.726811	-0.08857998155602578
306	1.1994604	3.0804102	0.03310662824007658
307	6.353529	3.7943037	-0.04211025026751339
308	10.044917	1.5261232	-0.1232611970166638
309	4.633112	-1.1025162	-0.11193487599309129
310	6.7649026	1.0193835	-0.09684530486654926
311	8.79663	3.2216666	-0.101600462793025
312	5.6516385	8.006362	0.03310662824007658
313	6.1243777	7.152562	0.03151741561895236
314	2.3134282	7.63269	0.10905804256696505
315	-0.057942737	1.8963338	-0.02900822662902372
316	2.9585438	6.6935754	0.16639920353209006
317	1.2312874	9.85252	0.062449156957030384
318	2.8147705	3.779746	-0.059268453222209284
319	7.0426784	6.487096	-0.08857998155602578
320	7.137324	3.9824307	-0.04211025026751339
321	6.51716	3.6620293	-0.1232611970166638
322	2.5252206	2.1860366	0.018048940594676502
323	0.43878707	2.456196	0.0656305581681291
324	8.337707	6.4615383	-0.16928243779946844
325	1.5178975	8.267453	0.10364169053451674
326	10.169873	-0.09468471	-0.1232611970166638
327	8.031495	9.949714	-0.09064842004078341
328	-1.119864	7.602488	0.062449156957030384
329	8.7647	0.6506472	-0.1232611970166638
330	6.292699	6.481044	-0.09307717408941654
331	2.4636576	-2.3609967	-0.11193487599309129
332	3.6733441	5.5934706	0.03151741561895236
333	7.751654	1.7485303	-0.1232611970166638
334	7.6112466	7.7096853	-0.04211025026751339
335	-1.175211	7.3892117	0.10905804256696505
336	1.962453	6.2505565	0.18008756223550768
337	2.3235347	3.6100101	0.10905804256696505
338	3.332439	4.8087053	0.13483906184116284
339	5.2754483	6.0703464	0.03151741561895236
340	5.399832	8.181471	-0.0930150234217059
341	6.728634	7.8557653	-0.08857998155602578
342	-1.4054039	4.0440335	0.0656305581681291
343	7.4008937	3.419839	-0.04211025026751339
344	2.5123715	4.197738	0.03310662824007658
345	4.839113	1.5736282	0.10905804256696505
346	1.0581712	8.953784	0.062449156957030384
347	5.1678896	2.9707882	0.11886616720975338
348	7.1413317	0.4657173	-0.09684530486654926
349	3.2197087	9.594918	0.0007342740817601175
350	3.9348466	0.3292108	-0.059268453222209284
351	8.759358	3.2231202	-0.1232611970166638
352	1.7471341	11.247202	0.0007342740817601175
353	8.461562	1.9142565	-0.1232611970166638
354	6.985113	7.9488645	-0.08857998155602578
355	6.693745	8.539075	-0.08857998155602578
356	8.096832	2.5610492	-0.1232611970166638
357	2.9964879	6.600991	0.10364169053451674
358	0.27115738	8.440069	0.16639920353209006
359	9.632726	7.9599905	-0.10129400236490146
360	7.914382	7.063031	0.048796954834911456
361	0.51831925	2.651169	0.0656305581681291
362	1.2643689	4.7503753	0.03310662824007658
363	5.2579284	7.111044	-0.08857998155602578
364	4.485578	4.728998	0.10364169053451674
365	3.7147148	7.681729	-0.08408802752123204
366	2.8619082	7.0848536	0.10364169053451674
367	2.2738285	5.7740617	0.13483906184116284
368	0.36335373	7.223532	0.16639920353209006
369	4.588383	8.181571	0.0361718979807919
370	9.705311	0.563818	-0.1232611970166638
371	3.4281259	3.7569988	0.018048940594676502
372	7.867197	3.3235247	-0.16928243779946844
373	9.1942215	6.37329	-0.16928243779946844
374	3.7796593	-0.9761517	-0.11193487599309129
375	4.8625774	5.0337625	-0.08408802752123204
376	-1.1484493	7.3274755	0.11664204623344072
377	7.1759605	8.964454	0.048796954834911456
378	7.1558256	7.822144	0.048796954834911456
379	3.898792	7.2155194	0.03310662824007658
380	7.695612	3.0497088	-0.16928243779946844
381	2.7901623	5.3085623	-0.059268453222209284
382	6.9632607	3.175825	-0.059268453222209284
383	4.906323	6.626744	0.03151741561895236
384	5.7323503	10.674634	-0.09064842004078341
385	5.2360377	2.6824522	-0.018868611955145262
386	8.629917	1.8495075	-0.1232611970166638
387	5.3998775	0.07263309	-0.02994616497280699
388	7.100963	-1.8108064	-0.044402395695932774
389	-1.2916108	4.1686025	0.0656305581681291
390	2.3785324	4.581004	-0.059268453222209284
391	-1.3900596	7.6541705	0.062449156957030384
392	8.133353	8.483458	0.048796954834911456
393	0.35792834	3.6414483	0.11664204623344072
394	4.8859344	4.220906	0.03310662824007658
395	3.4967635	-0.26167524	-0.044402395695932774
396	4.0035586	8.544058	0.16639920353209006
397	2.1375751	7.8509684	0.16639920353209006
398	1.5361785	6.419043	0.13483906184116284
399	4.066745	11.758372	0.0007342740817601175
400	-0.95331	4.252884	0.0656305581681291
401	1.1380565	6.968652	0.13483906184116284
402	3.1853564	2.5971568	0.10905804256696505
403	7.740399	5.3086014	-0.16928243779946844
404	8.526768	11.117055	-0.10129400236490146
405	2.7592542	9.680113	0.0007342740817601175
406	0.50549793	5.764201	0.13483906184116284
407	1.9442481	3.4637203	0.11886616720975338
408	6.4489107	0.7875534	-0.09684530486654926
409	9.033052	0.1185524	-0.09684530486654926
410	8.75196	8.0076275	-0.10129400236490146
411	5.6896257	8.802755	-0.09064842004078341
412	7.3718133	0.98972756	-0.09684530486654926
413	2.8386796	7.916019	0.16639920353209006
414	0.6231603	6.9246097	0.13483906184116284
415	-0.3062185	6.5050306	0.11664204623344072
416	5.7407346	11.504826	-0.09064842004078341
417	5.3733506	8.441879	-0.08857998155602578
418	7.1841273	0.24365152	-0.044402395695932774
419	1.5773436	11.199855	0.0007342740817601175
420	7.6054125	8.385057	-0.08857998155602578
421	6.5100923	2.7322078	-0.09684530486654926
422	3.664098	7.8334327	0.16639920353209006
423	5.1309013	5.695773	0.03151741561895236
424	8.102748	6.665017	-0.0930150234217059
425	5.7913737	6.3319564	0.03151741561895236
426	7.0773935	7.1478167	0.048796954834911456
427	6.4557667	0.60197324	-0.09684530486654926
428	6.5460377	7.7375484	-0.08857998155602578
429	0.037353516	4.791942	0.11664204623344072
430	8.4911175	11.4029665	-0.09064842004078341
431	3.6103816	7.5098433	0.16639920353209006
432	0.6467591	6.6262865	0.18008756223550768
433	7.9970484	1.8657898	-0.09684530486654926
434	7.251348	6.3459415	0.03151741561895236
435	3.4252837	8.714243	0.16639920353209006
436	10.289552	2.7524412	-0.1232611970166638
437	6.902823	4.4522495	0.03310662824007658
438	8.815899	5.3442593	-0.0930150234217059
439	4.4722033	5.0685725	-0.059268453222209284
440	5.298047	6.770293	0.03310662824007658
441	1.1581922	7.0098095	0.18008756223550768
442	0.31296423	5.7024765	0.11664204623344072
443	8.520474	7.7233834	-0.0930150234217059
444	2.631845	8.200767	0.16639920353209006
445	9.109587	4.227358	-0.16928243779946844
446	8.1334915	4.130201	-0.16928243779946844
447	8.878879	9.292453	0.048796954834911456
448	4.9722023	5.9427814	0.03310662824007658
449	2.053218	7.6906977	0.062449156957030384
450	9.318403	6.330654	-0.0930150234217059
451	5.0815563	6.699237	0.03310662824007658
452	6.170642	1.8551248	-0.09684530486654926
453	2.9917932	6.102879	0.10364169053451674
454	4.066502	10.946076	0.0007342740817601175
455	9.908789	7.806275	-0.10129400236490146
456	6.8033285	8.855267	-0.08857998155602578
457	5.7328224	1.664386	-0.018868611955145262
458	6.6715426	0.09873373	-0.09684530486654926
459	3.515329	9.262941	0.16639920353209006
460	-1.9880404	5.78947	0.11664204623344072
461	2.483464	7.099401	0.062449156957030384
462	6.701436	4.4829593	-0.04211025026751339
463	2.2791753	9.342802	0.16639920353209006
464	4.333745	10.313238	0.0007342740817601175
465	2.5153363	3.666399	-0.059268453222209284
466	2.0693154	4.894437	0.10905804256696505
467	3.702553	0.2989616	-0.02994616497280699
468	3.2223318	11.185543	0.0007342740817601175
469	3.4416087	6.9047403	0.18008756223550768
470	-0.9054829	7.8206553	0.062449156957030384
471	3.5137336	1.0584489	-0.02994616497280699
472	2.7103837	9.420244	0.0007342740817601175
473	4.891485	3.3179698	0.11886616720975338
474	9.08193	2.8244603	-0.16928243779946844
475	4.6126666	2.3591719	0.018048940594676502
476	7.332604	9.191776	-0.08857998155602578
477	7.4047995	6.6414323	-0.16928243779946844
478	4.2482147	3.4414082	0.11886616720975338
479	8.920318	-0.9987639	-0.1232611970166638
480	9.889969	0.8198767	-0.1232611970166638
481	6.5772176	1.1544454	-0.09684530486654926
482	2.975319	5.6219378	0.10364169053451674
483	4.7959347	7.9364605	0.0361718979807919
484	3.3894749	3.2573295	0.03310662824007658
485	6.1630435	-0.49559042	-0.044402395695932774
486	2.852628	2.8579295	-0.018868611955145262
487	7.69109	6.7652426	-0.08857998155602578
488	6.0211787	12.061333	0.0007342740817601175
489	7.50538	1.326141	-0.1232611970166638
490	4.195578	8.831076	0.0007342740817601175
491	9.877135	7.734891	-0.10129400236490146
492	7.9071712	6.585938	-0.16928243779946844
493	8.984004	1.3703471	-0.1232611970166638
494	0.69594824	9.744227	0.0007342740817601175
495	4.802476	8.529411	-0.08857998155602578
496	-0.049056973	8.418241	0.062449156957030384
497	1.88933	7.8054523	0.16639920353209006
498	0.8991452	5.9006653	0.18008756223550768
499	6.5497937	1.4346485	-0.044402395695932774
500	9.061903	2.4409206	-0.1232611970166638
501	5.1996365	5.9183702	0.03151741561895236
502	7.08399	9.063174	0.048796954834911456
503	1.9074882	9.988369	0.0007342740817601175
504	6.7828026	-1.2527273	-0.02994616497280699
505	0.94197667	3.8465912	0.10905804256696505
506	5.6060424	5.4758472	-0.0930150234217059
507	3.4269745	7.398793	0.16639920353209006
508	6.627073	9.368855	0.048796954834911456
509	8.897355	1.1602525	-0.1232611970166638
510	9.439849	7.4203486	-0.10129400236490146
511	2.7184093	1.656609	0.10905804256696505
512	4.738609	6.000683	0.03151741561895236
513	2.3790796	7.154653	0.13483906184116284
514	3.295795	4.7288632	-0.02900822662902372
515	3.8583314	1.5628477	-0.018868611955145262
516	6.8157473	2.1071165	0.11886616720975338
517	8.626281	5.217849	-0.16928243779946844
518	3.0492382	2.2818868	0.018048940594676502
519	8.4706955	2.5907896	-0.16928243779946844
520	6.050887	0.96632427	-0.018868611955145262
521	7.726653	4.2471375	-0.1232611970166638
522	4.2213736	1.5146459	0.0656305581681291
523	6.700369	8.594521	-0.08857998155602578
524	6.5961804	11.057438	-0.09064842004078341
525	7.9945	3.6982524	-0.101600462793025
526	6.358644	2.0981255	0.11886616720975338
527	7.0330343	7.678125	-0.04211025026751339
528	8.62225	5.104433	-0.0930150234217059
529	5.1751623	3.058326	0.11886616720975338
530	8.934338	5.1754427	-0.04211025026751339
531	1.1468776	4.0691767	0.11664204623344072
532	-0.61330205	9.237411	0.03201117379296024
533	2.5601351	10.616446	0.0007342740817601175
534	6.1420507	9.380135	-0.08857998155602578
535	6.232399	9.307857	-0.08857998155602578
536	7.253211	3.0507138	-0.16928243779946844
537	7.840507	7.009097	-0.101600462793025
538	4.5654664	0.034472723	-0.09684530486654926
539	-1.29034	6.5496206	0.11664204623344072
540	-2.4932053	5.8591294	0.03201117379296024
541	9.496337	6.265161	-0.0930150234217059
542	3.5765367	5.25147	0.10905804256696505
543	5.532865	5.7334485	-0.08408802752123204
544	8.662692	5.7714815	-0.04211025026751339
545	6.3072886	2.6226263	-0.02900822662902372
546	3.9042244	6.853712	0.0361718979807919
547	5.743075	5.3726177	0.048796954834911456
548	7.600362	3.5604565	-0.16928243779946844
549	2.5621448	7.233979	0.16639920353209006
550	9.926834	7.0649605	-0.10129400236490146
551	1.7250136	4.451263	0.11886616720975338
552	1.1174271	4.0873575	0.10905804256696505
553	7.205063	6.8531275	-0.0930150234217059
554	4.5849767	3.5753198	0.10905804256696505
555	6.951341	7.357281	-0.08408802752123204
556	3.8271368	9.903687	0.0007342740817601175
557	4.7713203	9.970115	-0.09064842004078341
558	8.701536	5.4511294	-0.04211025026751339
559	5.3217106	-0.7257533	-0.02994616497280699
560	6.070843	5.035706	0.03310662824007658
561	1.0439788	6.6485467	0.10905804256696505
562	3.5619376	2.9500518	0.10905804256696505
563	8.100323	7.9878745	-0.16928243779946844
564	7.8789515	1.8798187	-0.1232611970166638
565	4.0338993	8.677653	0.0007342740817601175
566	5.1214876	3.737005	0.10905804256696505
567	7.428747	9.018852	-0.08857998155602578
568	6.521482	6.6023827	-0.08857998155602578
569	1.7178998	9.215458	0.062449156957030384
570	7.643787	0.18718272	-0.09684530486654926
571	3.0873296	6.0887237	0.03310662824007658
572	4.8832693	2.7575324	0.018048940594676502
573	8.481178	8.783466	-0.09064842004078341
574	6.346979	1.080337	-0.018868611955145262
575	7.0519214	10.026643	-0.09064842004078341
576	7.7697163	7.3504896	-0.08857998155602578
577	2.8995218	3.3065138	0.11886616720975338
578	7.5590463	0.7337452	-0.09684530486654926
579	6.070728	1.2843593	0.11886616720975338
580	1.3659703	7.92664	0.13483906184116284
581	8.734368	4.5270004	-0.101600462793025
582	2.5448346	1.5001487	0.018048940594676502
583	7.521473	7.147113	-0.16928243779946844
584	5.895982	5.1889358	0.03151741561895236
585	9.833867	6.3403873	-0.0930150234217059
586	3.8136737	4.739513	0.03151741561895236
587	2.8061364	6.6561203	0.10364169053451674
588	10.746948	7.3783164	-0.10129400236490146
589	7.8031144	2.5577219	-0.1232611970166638
590	5.073052	10.676807	-0.09064842004078341
591	6.6887465	9.425929	-0.09064842004078341
592	1.1419886	6.283689	0.062449156957030384
593	4.660866	0.40895325	-0.02994616497280699
594	5.6940017	4.834422	0.03151741561895236
595	5.9745812	0.5203724	-0.02994616497280699
596	5.744695	3.8295555	-0.018868611955145262
597	6.3910203	8.236537	-0.08857998155602578
598	6.60875	0.8350002	-0.044402395695932774
599	8.585953	6.5705557	-0.16928243779946844
600	3.207771	1.0469242	-0.11193487599309129
601	7.168827	4.18452	-0.08408802752123204
602	9.187761	1.6360133	-0.1232611970166638
603	7.2981787	10.976559	-0.09064842004078341
604	3.4325588	5.096941	0.18008756223550768
605	6.823215	10.336445	-0.09064842004078341
606	0.87959725	3.82598	0.0656305581681291
607	10.0474	0.48555642	-0.1232611970166638
608	9.638407	9.769691	-0.09064842004078341
609	5.2639194	4.671785	-0.101600462793025
610	0.4773118	8.467023	0.03201117379296024
611	7.2586355	11.598631	-0.09064842004078341
612	6.7882037	8.246309	-0.08857998155602578
613	4.939125	-0.48891687	-0.02994616497280699
614	3.7665737	-1.5450374	-0.11193487599309129
615	3.334461	0.85073197	0.018048940594676502
616	2.128895	3.5354102	0.10905804256696505
617	0.5921369	5.8516912	0.18008756223550768
618	4.282085	2.7441797	0.10905804256696505
619	3.6906114	4.4441667	0.11886616720975338
620	5.375782	4.5942883	0.03151741561895236
621	0.582311	8.110307	0.062449156957030384
622	8.806245	1.9192169	-0.1232611970166638
623	3.711568	5.9103065	0.13483906184116284
624	9.764213	4.9931006	-0.0930150234217059
625	4.010761	2.2494538	-0.02900822662902372
626	1.0940642	9.042116	0.16639920353209006
627	4.6940303	1.03789	-0.059268453222209284
628	7.312639	11.828951	-0.09064842004078341
629	9.623262	8.211192	-0.10129400236490146
630	3.1532001	7.6692677	0.10364169053451674
631	8.835172	1.7003276	-0.1232611970166638
632	3.1589203	8.6313925	0.16639920353209006
633	6.4923434	6.7576394	-0.08857998155602578
634	5.3486834	12.011941	0.0007342740817601175
635	0.3039891	5.8570585	0.13483906184116284
636	7.389288	2.8759735	-0.16928243779946844
637	5.0443153	0.06081465	-0.018868611955145262
638	-0.20805937	4.9684434	0.0656305581681291
639	3.5640423	6.5818706	0.16639920353209006
640	4.101165	2.5877883	-0.02900822662902372
641	4.119156	11.037041	0.0007342740817601175
642	2.4570556	6.4721704	0.16639920353209006
643	-0.02605275	5.4535713	0.13483906184116284
644	8.985499	10.045628	-0.10129400236490146
645	4.284706	8.039946	0.10364169053451674
646	1.3166322	10.042926	0.062449156957030384
647	9.085985	7.7888265	0.048796954834911456
648	3.886079	5.223655	0.03310662824007658
649	6.9604917	1.2165118	-0.02994616497280699
650	0.7640016	5.824977	0.0656305581681291
651	-0.07316833	6.632067	0.0656305581681291
652	8.773907	7.918014	-0.10129400236490146
653	5.994916	3.5485654	0.03151741561895236
654	4.2019076	7.0459805	0.13483906184116284
655	5.607614	4.7861533	0.03151741561895236
656	2.3179755	10.113722	0.0007342740817601175
657	6.3210936	9.014825	-0.08857998155602578
658	7.3756113	1.052953	-0.09684530486654926
659	9.827543	3.930524	-0.1232611970166638
660	4.65142	6.597889	-0.02900822662902372
661	1.4450798	2.3255694	0.0656305581681291
662	4.621998	3.5150583	-0.018868611955145262
663	9.558081	0.6365752	-0.1232611970166638
664	-0.64407593	8.651216	0.03201117379296024
665	0.46639124	5.1656475	0.03310662824007658
666	5.814357	8.128839	0.0361718979807919
667	4.932272	10.701208	0.0007342740817601175
668	5.5469236	2.0166807	-0.044402395695932774
669	8.948357	3.1177886	-0.101600462793025
670	2.3544333	8.425787	0.16639920353209006
671	4.4944687	7.196887	0.10364169053451674
672	9.0293665	6.7871847	-0.04211025026751339
673	2.829863	5.2840858	0.18008756223550768
674	2.7236998	1.116959	0.10905804256696505
675	2.8685522	5.08687	-0.08408802752123204
676	2.2047656	6.681035	0.16639920353209006
677	8.783323	4.9501796	0.048796954834911456
678	1.3756918	9.144139	0.16639920353209006
679	8.4474125	8.909012	-0.09064842004078341
680	6.965762	1.3018501	-0.09684530486654926
681	6.9815555	1.3892725	-0.09684530486654926
682	4.752845	0.6569146	-0.018868611955145262
683	4.016545	11.709437	0.0007342740817601175
684	5.6522007	3.8720288	0.11886616720975338
685	6.453454	-1.88279	-0.044402395695932774
686	5.7080903	10.463081	0.048796954834911456
687	2.6402423	4.6539164	0.10905804256696505
688	0.6134588	7.107262	0.16639920353209006
689	4.2054214	6.6049356	0.13483906184116284
690	9.9053545	-0.04856298	-0.1232611970166638
691	4.0280476	1.9001424	-0.059268453222209284
692	4.296567	2.3331397	-0.018868611955145262
693	5.601442	4.9173126	0.03310662824007658
694	3.6405423	3.8576663	0.18008756223550768
695	0.99070424	7.487536	0.03310662824007658
696	9.3228655	6.599494	-0.16928243779946844
697	8.44181	6.884608	-0.0930150234217059
698	8.791497	2.5854936	-0.101600462793025
699	1.349644	5.8954954	0.062449156957030384
700	4.878563	6.144709	0.03151741561895236
701	8.2728	3.8211594	-0.1232611970166638
702	5.302729	4.578632	0.11886616720975338
703	0.0041937316	1.9349594	-0.02900822662902372
704	2.8940854	9.086203	0.0007342740817601175
705	8.482473	10.51081	-0.09064842004078341
706	2.856862	9.773298	0.13483906184116284
707	7.9304767	4.1897454	-0.16928243779946844
708	-0.939749	4.399811	0.0656305581681291
709	6.7914767	1.3256234	-0.09684530486654926
710	5.1411667	9.574113	-0.09064842004078341
711	5.597987	4.5186486	0.03151741561895236
712	6.183227	2.2290366	-0.02900822662902372
713	0.93843496	6.740413	0.13483906184116284
714	2.668372	9.384687	0.0007342740817601175
715	-2.2253482	7.5544267	0.03201117379296024
716	7.857404	6.238764	-0.04211025026751339
717	4.009407	0.5091431	-0.018868611955145262
718	4.616426	3.9323058	0.11886616720975338
719	9.239689	5.646672	-0.0930150234217059
720	9.916544	5.955555	-0.10129400236490146
721	-1.3554273	9.175032	0.03201117379296024
722	5.0903096	0.08486812	-0.044402395695932774
723	2.384353	1.0400369	0.10905804256696505
724	0.57121664	8.728697	0.062449156957030384
725	8.674041	6.2203155	-0.04211025026751339
726	2.2240956	8.78935	0.16639920353209006
727	8.401494	5.315506	-0.0930150234217059
728	2.7484152	3.5785818	0.11886616720975338
729	7.4468393	2.27818	-0.101600462793025
730	9.719739	4.600196	-0.09307717408941654
731	5.1999297	8.784344	0.03310662824007658
732	6.878793	0.522111	-0.09684530486654926
733	4.763001	8.259075	-0.08857998155602578
734	5.1632423	4.273824	-0.0930150234217059
735	4.769521	6.9276695	0.0361718979807919
736	5.699922	1.500826	-0.02994616497280699
737	3.5903652	6.6612763	0.13483906184116284
738	7.3579063	5.3880067	-0.08408802752123204
739	5.3456645	2.8980508	0.018048940594676502
740	7.201596	7.174475	0.0361718979807919
741	4.9637446	2.2111335	0.018048940594676502
742	5.85137	5.9466934	0.0361718979807919
743	7.7849903	2.0097375	-0.09307717408941654
744	4.325143	10.29852	0.0007342740817601175
745	5.508212	0.9813187	-0.044402395695932774
746	2.7529855	10.683118	0.0007342740817601175
747	10.423089	-0.05855561	-0.1232611970166638
748	7.119583	9.0421	-0.08408802752123204
749	4.498269	8.657558	0.0007342740817601175
750	8.694955	0.3399142	-0.1232611970166638
751	1.6642779	8.84433	0.062449156957030384
752	7.7177024	3.707204	-0.16928243779946844
753	1.3216168	6.859885	0.16639920353209006
754	8.627074	11.284428	-0.09064842004078341
755	3.5236185	2.2410023	-0.018868611955145262
756	3.4686358	5.5005693	0.03310662824007658
757	3.353032	8.682797	0.16639920353209006
758	-2.1498132	3.3408153	0.11664204623344072
759	9.037266	6.0705605	-0.16928243779946844
760	3.135034	3.017755	0.10905804256696505
761	5.047156	8.295932	-0.059268453222209284
762	-2.1462631	7.8925447	0.03201117379296024
763	7.090699	2.8641977	-0.1232611970166638
764	2.2405176	10.109175	0.0007342740817601175
765	5.287547	2.5875823	0.018048940594676502
766	0.19484952	2.7042499	0.0656305581681291
767	5.1596317	5.8268523	-0.0930150234217059
768	9.484739	5.1899776	-0.16928243779946844
769	8.760871	5.3615637	-0.0930150234217059
770	2.218676	7.837038	0.16639920353209006
771	-0.053987246	7.6611214	0.062449156957030384
772	7.9572506	4.8901253	-0.08408802752123204
773	7.266608	6.7185373	-0.0930150234217059
774	-0.086213455	4.7768793	0.11664204623344072
775	-1.0246283	6.7883043	0.11664204623344072
776	5.160283	5.9759727	-0.0930150234217059
777	3.1975977	10.373291	0.0007342740817601175
778	-1.5573155	3.842035	0.11664204623344072
779	0.06940078	3.5215154	0.0656305581681291
780	7.3600326	10.71792	-0.09064842004078341
781	0.528303	1.6188757	-0.02900822662902372
782	6.1049924	1.6012453	0.11886616720975338
783	3.1077225	3.64388	0.11886616720975338
784	5.124494	1.0597196	-0.09684530486654926
785	1.7907894	8.094534	0.16639920353209006
786	4.076549	11.520119	0.0007342740817601175
787	0.7775608	7.1411653	0.10905804256696505
788	7.540819	-0.5359867	-0.044402395695932774
789	6.605032	6.5288305	-0.0930150234217059
790	8.9424	5.3053756	-0.16928243779946844
791	6.3609715	3.2261722	-0.1232611970166638
792	3.8715608	5.626412	0.18008756223550768
793	8.496189	-0.15231898	-0.09684530486654926
794	-2.37312	4.3877373	0.11664204623344072
795	1.2189872	6.602355	0.18008756223550768
796	6.4780116	5.9808717	0.048796954834911456
797	5.9465237	0.54739827	-0.02994616497280699
798	7.2169514	-0.36382896	-0.044402395695932774
799	2.4306095	2.7463608	-0.018868611955145262
800	7.491672	8.929545	-0.08857998155602578
801	1.8040655	-1.9861935	-0.11193487599309129
802	6.076296	4.91852	-0.0930150234217059
803	2.5978076	1.565238	0.10905804256696505
804	0.5911451	3.057179	-0.02900822662902372
805	9.764102	1.2088042	-0.1232611970166638
806	-0.35030276	5.5123096	0.11664204623344072
807	2.9562428	7.319898	0.03310662824007658
808	8.296125	8.375775	0.048796954834911456
809	2.1855962	7.595807	0.16639920353209006
810	7.981544	1.709614	-0.1232611970166638
811	5.3951044	1.7733431	-0.09684530486654926
812	2.7311268	7.647227	0.10364169053451674
813	4.6311693	5.8013124	0.03310662824007658
814	5.9991918	3.301632	-0.018868611955145262
815	10.069766	4.275483	-0.09307717408941654
816	7.407761	9.859788	-0.09064842004078341
817	7.1383524	1.889976	-0.1232611970166638
818	1.9643445	6.818064	0.11664204623344072
819	7.521123	0.1572601	-0.09684530486654926
820	1.5119219	8.195803	0.062449156957030384
821	1.5840394	3.2503445	0.0656305581681291
822	0.9850648	6.7579355	0.11664204623344072
823	5.8665447	8.895346	-0.0930150234217059
824	7.502337	7.572929	0.048796954834911456
825	4.589658	1.8045859	-0.018868611955145262
826	0.913082	6.7569494	0.18008756223550768
827	8.951673	1.3360626	-0.1232611970166638
828	3.9254146	8.4366255	0.16639920353209006
829	5.900989	4.678371	0.03151741561895236
830	4.107508	1.8245041	0.10905804256696505
831	8.313056	1.2680255	-0.1232611970166638
832	1.6339151	3.401703	0.10905804256696505
833	6.990575	8.247891	-0.08857998155602578
834	7.1763344	4.169773	-0.16928243779946844
835	6.2016754	7.6260934	-0.08857998155602578
836	1.28058	5.806809	0.10905804256696505
837	7.861607	4.6665344	-0.16928243779946844
838	8.161981	8.194746	-0.0930150234217059
839	6.28352	3.2611735	0.03151741561895236
840	1.818952	6.414493	0.13483906184116284
841	-0.92002255	6.741574	0.0656305581681291
842	9.215742	9.743742	-0.09064842004078341
843	5.4432907	2.8538516	-0.018868611955145262
844	6.205556	1.8377144	-0.09684530486654926
845	3.3857005	7.8682203	0.03310662824007658
846	3.1199117	7.195714	0.0361718979807919
847	8.301264	4.0959907	-0.16928243779946844
848	3.6156454	4.195989	-0.02900822662902372
849	8.094749	7.449204	-0.08857998155602578
850	6.6988707	1.4700055	-0.09684530486654926
851	6.3361516	10.678079	-0.09064842004078341
852	4.745078	5.9575977	0.03310662824007658
853	1.1563658	6.540066	0.062449156957030384
854	-1.1523646	6.796695	0.11664204623344072
855	6.5575867	5.7417307	-0.04211025026751339
856	5.150033	3.7012084	0.03151741561895236
857	3.9822176	0.71506506	-0.02994616497280699
858	7.2056155	7.376302	0.048796954834911456
859	8.549209	5.2833443	-0.16928243779946844
860	7.6817985	10.471472	-0.09064842004078341
861	6.665122	6.246558	-0.08857998155602578
862	7.6963444	9.09319	-0.08857998155602578
863	1.2764649	2.2771995	0.0656305581681291
864	4.5754128	3.5779552	-0.018868611955145262
865	3.7152028	7.2317333	-0.059268453222209284
866	3.3030713	6.446668	0.0361718979807919
867	8.103593	0.8981356	-0.044402395695932774
868	1.704059	7.09566	0.03310662824007658
869	5.5720544	2.5170197	-0.018868611955145262
870	6.5638533	8.882357	0.048796954834911456
871	10.118994	6.2022676	-0.10129400236490146
872	-0.7349866	6.242136	0.11664204623344072
873	6.255174	9.410455	-0.09064842004078341
874	2.824256	7.8865085	0.062449156957030384
875	0.97873193	9.9929	0.0007342740817601175
876	9.076373	9.054113	-0.10129400236490146
877	10.425433	4.0331807	-0.09307717408941654
878	6.121417	8.079553	0.03310662824007658
879	9.47503	7.463965	-0.10129400236490146
880	3.7780154	8.88219	0.16639920353209006
881	9.976964	3.0682988	-0.1232611970166638
882	2.8759837	4.1766148	-0.018868611955145262
883	10.181321	2.0524971	-0.1232611970166638
884	5.2169538	5.981244	0.03151741561895236
885	9.515234	0.6987765	-0.1232611970166638
886	0.9455553	3.6829073	0.0656305581681291
887	4.4527683	8.315854	0.16639920353209006
888	-0.0441122	6.2620687	0.10905804256696505
889	3.3825865	6.1811404	0.13483906184116284
890	4.580451	10.054499	0.0007342740817601175
891	6.981272	3.5889733	-0.04211025026751339
892	1.9203359	3.792373	0.0656305581681291
893	6.278875	0.39347383	-0.09684530486654926
894	4.846249	5.7793283	0.0361718979807919
895	3.5441692	7.459284	0.13483906184116284
896	4.466448	6.412803	0.0361718979807919
897	4.2815614	3.1043515	0.11886616720975338
898	7.4298744	5.332163	0.048796954834911456
899	5.996359	9.147299	0.03310662824007658
900	4.5414624	9.734002	-0.059268453222209284
901	7.121427	3.6150148	-0.16928243779946844
902	4.149254	2.9352946	0.11886616720975338
903	3.9039047	2.5387988	-0.018868611955145262
904	5.9205403	9.975762	0.048796954834911456
905	6.3497443	1.298887	0.11886616720975338
906	2.065263	3.9804163	0.0656305581681291
907	5.4491863	5.817524	0.03151741561895236
908	4.103184	4.5467777	-0.08408802752123204
909	0.91578263	6.2993927	0.11664204623344072
910	8.34156	1.3849907	-0.1232611970166638
911	7.055782	10.491982	-0.09064842004078341
912	9.360767	1.2935101	-0.1232611970166638
913	3.852438	8.888095	0.03310662824007658
914	1.9598485	2.4642825	0.018048940594676502
915	-0.43768373	5.1974444	0.13483906184116284
916	5.227178	0.03727711	-0.044402395695932774
917	0.77054095	6.5406437	0.10905804256696505
918	3.2329023	4.434004	-0.018868611955145262
919	0.8697706	6.63033	0.13483906184116284
920	8.569492	3.9475205	-0.16928243779946844
921	7.3786283	4.7125416	-0.04211025026751339
922	-0.54567933	5.43503	0.11664204623344072
923	3.9887872	5.3820887	0.03310662824007658
924	1.9766706	8.746114	0.16639920353209006
925	0.87981516	6.5742455	0.18008756223550768
926	5.054435	9.863284	-0.09064842004078341
927	5.7760205	1.0752594	-0.044402395695932774
928	8.658671	5.496501	-0.04211025026751339
929	2.3358312	6.349779	0.18008756223550768
930	4.167084	8.943623	0.0007342740817601175
931	1.1000116	4.721446	0.10905804256696505
932	3.0652838	1.3272768	0.10905804256696505
933	5.2993517	-0.42118955	-0.02994616497280699
934	3.894071	3.712655	-0.059268453222209284
935	0.6791136	7.1959405	0.16639920353209006
936	7.4089355	1.3280026	-0.09684530486654926
937	3.5874343	7.1594973	0.10364169053451674
938	5.836498	5.808262	0.03310662824007658
939	4.4126124	8.528799	0.16639920353209006
940	6.704881	8.029345	-0.08857998155602578
941	6.5978	2.9645183	-0.16928243779946844
942	4.8884006	4.223286	0.03151741561895236
943	7.090867	6.4591937	-0.04211025026751339
944	5.7168355	5.098595	-0.0930150234217059
945	3.1706629	7.5274177	0.10364169053451674
946	1.5177983	-0.17594112	-0.11193487599309129
947	5.109361	7.172022	0.0361718979807919
948	0.07375706	9.221818	0.062449156957030384
949	-0.31367627	4.7442813	0.0656305581681291
950	6.562284	2.242835	-0.09684530486654926
951	3.3999596	5.702422	0.10364169053451674
952	3.214267	8.262174	0.16639920353209006
953	2.29574	5.9468017	0.13483906184116284
954	4.699542	2.864053	0.11886616720975338
955	4.4048166	2.9681857	0.018048940594676502
956	4.731143	2.807738	0.10905804256696505
957	5.7902184	6.4036665	0.0361718979807919
958	5.628832	9.447645	-0.09064842004078341
959	5.8645453	1.7695285	-0.09684530486654926
960	4.801064	2.3862755	-0.044402395695932774
961	0.8884161	8.444714	0.16639920353209006
962	3.7732909	8.3835	-0.08408802752123204
963	7.274513	1.9662596	-0.1232611970166638
964	2.3165343	4.5071993	0.03310662824007658
965	5.432798	3.3529603	-0.044402395695932774
966	6.2073	4.111429	-0.08408802752123204
967	1.3243374	8.650299	0.062449156957030384
968	2.35255	5.140535	0.13483906184116284
969	1.2327241	7.5499477	0.16639920353209006
970	4.659161	1.8010335	0.0656305581681291
971	-1.2523868	7.352952	0.062449156957030384
972	7.0301023	7.8269234	-0.08857998155602578
973	10.2493305	5.1869807	-0.0899457515737064
974	8.37098	2.5799575	-0.16928243779946844
975	6.7461376	5.3534217	-0.16928243779946844
976	5.6975107	2.4994771	0.03310662824007658
977	2.560251	7.746463	-0.08408802752123204
978	8.68016	0.6793816	-0.1232611970166638
979	3.7376406	4.9042625	0.03310662824007658
980	6.8109026	5.565661	0.048796954834911456
981	5.9868565	4.114579	0.11886616720975338
982	5.172483	7.1839247	0.0361718979807919
983	10.408534	4.1977043	-0.09307717408941654
984	5.0601683	6.31645	0.03151741561895236
985	5.073175	0.36673057	-0.044402395695932774
986	0.9590539	4.6663632	0.18008756223550768
987	-0.07563019	9.886473	0.03201117379296024
988	6.1776943	6.0263066	-0.04211025026751339
989	2.4733887	10.284666	0.0007342740817601175
990	2.7763414	5.026706	0.11886616720975338
991	4.9216433	5.290761	-0.0930150234217059
992	4.4402533	6.6483545	0.0361718979807919
993	9.955377	2.1566296	-0.1232611970166638
994	2.4952724	3.448058	0.10905804256696505
995	3.4198432	9.316693	0.16639920353209006
996	1.3369755	5.8920355	0.11664204623344072
997	7.260134	12.220614	-0.09064842004078341
998	6.99286	6.1412725	-0.08408802752123204
999	2.4816763	0.37418616	-0.044402395695932774
1000	3.6529918	9.088369	0.13483906184116284
1001	-0.03349872	9.698201	0.03201117379296024
1002	3.519035	8.659827	0.16639920353209006
1003	3.1592023	11.546592	0.0007342740817601175
1004	5.1155314	8.021841	-0.08408802752123204
1005	3.8885553	3.3818767	0.11886616720975338
1006	6.8323874	8.288151	-0.08857998155602578
1007	0.7267459	6.731127	0.11664204623344072
1008	6.0291357	8.032973	-0.08857998155602578
1009	9.504479	5.5089545	-0.101600462793025
1010	9.274139	9.797677	-0.09064842004078341
1011	5.234105	5.159844	-0.08408802752123204
1012	7.024324	0.984704	-0.02994616497280699
1013	8.784301	3.2595031	-0.1232611970166638
1014	6.5862093	4.568775	-0.0930150234217059
1015	6.454885	3.2077467	0.03310662824007658
1016	3.167587	5.1636324	-0.059268453222209284
1017	8.277016	9.141055	-0.10129400236490146
1018	6.3871026	-0.87574863	-0.09684530486654926
1019	3.4875042	4.0621033	0.11886616720975338
1020	3.4615145	4.78397	0.18008756223550768
1021	8.303357	8.315931	-0.0930150234217059
1022	0.76082176	5.527636	0.13483906184116284
1023	2.410152	4.1983414	0.0656305581681291
1024	5.9057426	6.583987	-0.0930150234217059
1025	2.6789625	8.932058	0.13483906184116284
1026	5.8435454	-0.33354184	-0.02994616497280699
1027	6.9171476	6.6480565	0.0361718979807919
1028	6.1531496	6.490425	-0.08408802752123204
1029	3.7001524	4.6680593	-0.018868611955145262
1030	3.930099	6.7485347	0.10364169053451674
1031	6.54325	3.8114674	0.11886616720975338
1032	0.36715397	2.351199	0.0656305581681291
1033	10.035482	7.618513	-0.10129400236490146
1034	5.3490148	7.26692	0.0361718979807919
1035	3.5931945	3.6232643	0.11886616720975338
1036	7.197345	1.9392189	-0.1232611970166638
1037	1.4404793	6.034224	0.0656305581681291
1038	6.994373	1.9745375	-0.16928243779946844
1039	2.2752473	4.6843343	0.10905804256696505
1040	3.2106621	8.509024	0.16639920353209006
1041	8.177484	5.177079	-0.04211025026751339
1042	5.0307016	4.2739534	0.03151741561895236
1043	7.184898	8.5080805	-0.08857998155602578
1044	3.0357237	0.88348055	-0.044402395695932774
1045	3.4866118	6.4957695	0.10364169053451674
1046	6.064166	8.19061	-0.08857998155602578
1047	4.419784	6.3296022	-0.08408802752123204
1048	4.7648845	3.2276452	0.10905804256696505
1049	5.906176	8.638864	-0.08857998155602578
1050	4.439275	-0.015878689	0.018048940594676502
1051	6.238002	5.9944158	-0.0930150234217059
1052	2.5170784	4.268927	0.03310662824007658
1053	8.575214	4.0685105	-0.1232611970166638
1054	4.157168	4.0419593	0.11886616720975338
1055	3.0877836	8.973498	0.16639920353209006
1056	-0.15163969	6.0102286	0.11664204623344072
1057	10.029334	0.124942556	-0.1232611970166638
1058	6.0571036	6.924331	0.03310662824007658
1059	9.827366	-0.097442105	-0.1232611970166638
1060	4.456371	9.003045	0.0007342740817601175
1061	3.3684142	6.711677	0.16639920353209006
1062	8.058107	3.9476883	-0.1232611970166638
1063	-0.055394173	6.8197837	0.16639920353209006
1064	9.136251	10.547287	-0.10129400236490146
1065	4.830584	8.953879	0.0007342740817601175
1066	6.3823676	3.7900343	-0.16928243779946844
1067	2.807795	5.4947767	0.18008756223550768
1068	4.7583447	5.63963	0.10905804256696505
1069	5.644698	2.6402726	-0.08408802752123204
1070	-2.2633948	4.2119613	0.11664204623344072
1071	5.6246023	3.6566777	0.10905804256696505
1072	0.9456821	4.748999	0.0656305581681291
1073	0.66074914	5.5494523	0.11664204623344072
1074	-1.8977832	4.379351	0.11664204623344072
1075	8.939116	0.9652196	-0.1232611970166638
1076	3.4852195	4.5259824	0.10905804256696505
1077	4.6907454	1.0489339	-0.018868611955145262
1078	0.51755893	6.9136744	0.0656305581681291
1079	5.4800797	0.09576199	-0.044402395695932774
1080	2.8887556	4.175272	0.10905804256696505
1081	1.1610686	7.054089	0.062449156957030384
1082	0.9526199	3.7909868	0.0656305581681291
1083	0.75079393	3.4504545	0.10905804256696505
1084	5.4868445	4.295546	-0.08408802752123204
1085	8.207816	2.568347	-0.101600462793025
1086	9.93376	8.189555	-0.10129400236490146
1087	2.0820305	5.073743	0.03310662824007658
1088	7.6840544	5.385767	-0.08408802752123204
1089	7.994201	2.9450648	-0.09307717408941654
1090	9.028221	4.9250393	-0.0930150234217059
1091	9.069734	1.9817361	-0.1232611970166638
1092	5.400845	9.689831	0.0007342740817601175
1093	7.215943	7.875518	-0.08857998155602578
1094	8.328751	7.482243	-0.16928243779946844
1095	7.1977816	6.9291935	-0.08408802752123204
1096	-0.59712064	6.2233996	0.11664204623344072
1097	5.856167	4.591115	-0.16928243779946844
1098	3.4728706	5.8266644	0.18008756223550768
1099	2.538102	3.1957192	0.11886616720975338
1100	4.1373844	9.1012745	0.048796954834911456
1101	-0.5841191	8.356481	0.062449156957030384
1102	5.103818	-0.22283795	-0.09684530486654926
1103	7.543804	1.7843038	-0.1232611970166638
1104	5.7124143	8.637278	-0.08857998155602578
1105	4.8447742	4.3583937	-0.0930150234217059
1106	7.8294816	-0.63626635	-0.09684530486654926
1107	3.0088308	-1.5724573	-0.11193487599309129
1108	2.2492313	3.0209675	0.11886616720975338
1109	9.890866	2.3782964	-0.1232611970166638
1110	8.510145	7.9930143	0.048796954834911456
1111	2.7879283	4.2138176	0.03151741561895236
1112	0.33347887	4.218874	0.0656305581681291
1113	0.4505895	6.6426663	0.062449156957030384
1114	4.4740386	7.542548	0.18008756223550768
1115	-0.95699346	3.2024033	0.0656305581681291
1116	-0.31309626	8.193131	0.03201117379296024
1117	3.8940358	5.3092785	0.10364169053451674
1118	7.2230196	8.068596	0.048796954834911456
1119	2.8125787	3.4568686	0.10905804256696505
1120	1.7250342	7.556513	0.16639920353209006
1121	11.042098	7.95227	-0.10129400236490146
1122	8.63206	0.74204636	-0.1232611970166638
1123	5.3666997	7.7257466	-0.08857998155602578
1124	2.9686348	6.662031	0.16639920353209006
1125	0.32583183	2.5722299	0.0656305581681291
1126	5.2494793	6.487336	0.03151741561895236
1127	0.22480609	5.361614	0.11664204623344072
1128	2.2923837	10.063915	0.03310662824007658
1129	1.2240119	2.5761511	0.0656305581681291
1130	1.325303	6.3649945	0.062449156957030384
1131	8.951922	2.5454304	-0.1232611970166638
1132	5.607182	6.0850177	0.03310662824007658
1133	5.7689257	4.014204	-0.02900822662902372
1134	5.4336314	5.171533	-0.0930150234217059
1135	3.1253452	11.529827	0.0007342740817601175
1136	5.341127	7.9474435	0.03310662824007658
1137	-1.5663536	8.196154	0.03201117379296024
1138	8.194291	5.695736	-0.16928243779946844
1139	1.0145576	4.947869	0.11664204623344072
1140	4.047173	-1.0599303	-0.11193487599309129
1141	2.6805186	8.389419	0.16639920353209006
1142	3.342662	7.208358	0.13483906184116284
1143	4.6852264	3.550703	-0.08408802752123204
1144	-0.47948843	0.82800025	-0.02900822662902372
1145	7.189867	7.598948	0.048796954834911456
1146	9.061321	5.468646	-0.16928243779946844
1147	7.5682206	5.7923183	-0.08408802752123204
1148	9.586584	3.8766513	-0.1232611970166638
1149	8.784666	7.3446307	0.048796954834911456
1150	5.088073	8.871343	0.0361718979807919
1151	7.7013054	8.142125	0.048796954834911456
1152	4.652616	7.6085124	0.0361718979807919
1153	1.4454364	3.9400604	0.10905804256696505
1154	5.407378	-0.28707427	-0.09684530486654926
1155	2.0213544	4.740541	0.18008756223550768
1156	9.559036	3.6980314	-0.09307717408941654
1157	1.6661569	1.6689227	0.10905804256696505
1158	2.074455	6.685002	0.13483906184116284
1159	1.3738122	6.6342273	0.18008756223550768
1160	2.208338	7.971088	0.10364169053451674
1161	4.609934	1.3298366	0.018048940594676502
1162	1.0153555	6.0337987	0.062449156957030384
1163	7.5530457	9.96393	-0.09064842004078341
1164	2.5580792	9.533064	0.0007342740817601175
1165	1.120182	10.188307	0.0007342740817601175
1166	1.4792858	5.288678	0.11664204623344072
1167	10.406656	0.66357255	-0.1232611970166638
1168	7.0299277	7.486531	0.048796954834911456
1169	5.6027985	5.10911	-0.0930150234217059
1170	3.7336948	4.365902	0.18008756223550768
1171	11.03663	7.9780855	-0.10129400236490146
1172	0.2825624	1.9680027	-0.02900822662902372
1173	8.310986	4.8708034	-0.101600462793025
1174	6.4539027	8.918684	-0.08857998155602578
1175	-0.7107235	4.775878	0.11664204623344072
1176	0.35418916	8.629023	0.062449156957030384
1177	5.554639	4.1678467	-0.059268453222209284
1178	5.3057475	3.3933516	0.03310662824007658
1179	2.806072	3.7080827	0.11886616720975338
1180	6.6428056	1.5088804	-0.09684530486654926
1181	8.749598	3.2701716	-0.16928243779946844
1182	6.403477	6.4256864	0.0361718979807919
1183	4.4534698	6.1396966	0.03151741561895236
1184	5.114886	0.58777964	-0.02994616497280699
1185	7.9014597	2.4194262	-0.16928243779946844
1186	7.9323926	0.29079846	-0.1232611970166638
1187	7.7343216	4.0372853	-0.16928243779946844
1188	3.4120703	1.7137672	-0.059268453222209284
1189	2.5206726	5.2650585	0.18008756223550768
1190	1.0997833	5.2840204	0.18008756223550768
1191	1.5020924	6.9515977	0.18008756223550768
1192	5.316265	8.609017	0.0361718979807919
1193	2.9511771	4.22256	-0.02900822662902372
1194	6.897678	9.220927	-0.08857998155602578
1195	3.7619681	5.29074	0.10364169053451674
1196	9.1505165	11.486584	-0.09064842004078341
1197	6.413011	1.5238559	-0.044402395695932774
1198	6.3111095	2.0442889	-0.09684530486654926
1199	4.809211	5.445764	0.10364169053451674
1200	3.916139	11.416224	0.0007342740817601175
1201	3.5973222	8.070051	0.18008756223550768
1202	4.680385	0.885583	-0.018868611955145262
1203	2.4315155	-1.3921818	-0.11193487599309129
1204	6.742507	4.066756	-0.16928243779946844
1205	3.4848244	2.6465259	0.018048940594676502
1206	3.539625	4.0594387	0.18008756223550768
1207	0.8168028	3.0113695	0.0656305581681291
1208	7.441674	-0.9889236	-0.09684530486654926
1209	1.2118124	3.1553392	0.10905804256696505
1210	5.7812643	4.8911843	-0.0930150234217059
1211	7.607078	2.876375	-0.16928243779946844
1212	3.8005664	10.375292	0.0007342740817601175
1213	9.49036	5.2615266	-0.101600462793025
1214	0.96291614	9.615528	0.16639920353209006
1215	5.2491407	4.9781833	0.10364169053451674
1216	7.5359206	9.3449745	-0.09064842004078341
1217	7.4877505	6.6717954	-0.16928243779946844
1218	2.0728247	3.2129612	0.10905804256696505
1219	2.096401	9.587725	0.0007342740817601175
1220	5.9677887	4.546951	-0.16928243779946844
1221	4.7644434	6.550209	0.03310662824007658
1222	1.0864415	1.6982247	0.0656305581681291
1223	3.5959375	9.492258	0.13483906184116284
1224	7.420106	3.0293486	-0.1232611970166638
1225	3.8502514	3.1415713	0.11886616720975338
1226	5.0760093	4.503851	0.18008756223550768
1227	4.612642	7.258733	0.03310662824007658
1228	7.223378	10.990839	-0.09064842004078341
1229	7.107553	5.0218196	-0.0930150234217059
1230	0.38321432	9.256515	0.0007342740817601175
1231	6.2616634	11.404467	0.048796954834911456
1232	5.5793395	1.2566282	0.018048940594676502
1233	-0.58617926	9.993362	0.03201117379296024
1234	6.965102	6.2936435	-0.16928243779946844
1235	-1.6570182	2.6068227	0.0656305581681291
1236	2.2170794	8.130012	0.03310662824007658
1237	2.3783152	2.5705183	0.10905804256696505
1238	1.6001679	8.592888	0.16639920353209006
1239	5.2306557	6.3609986	0.048796954834911456
1240	7.4851933	2.9098468	-0.16928243779946844
1241	5.9167666	8.857026	-0.08857998155602578
1242	4.8790526	1.9370406	-0.018868611955145262
1243	8.747758	1.638231	-0.1232611970166638
1244	9.328891	7.5359206	-0.10129400236490146
1245	7.2521963	4.1819487	-0.16928243779946844
1246	1.6326127	9.525112	0.062449156957030384
1247	8.461989	0.21030077	-0.09684530486654926
1248	7.516162	3.6686516	-0.101600462793025
1249	8.826867	3.6778643	-0.16928243779946844
1250	8.060176	6.699178	-0.04211025026751339
1251	7.919714	4.6825986	-0.04211025026751339
1252	2.1967278	0.5831713	-0.11193487599309129
1253	3.3105001	5.595479	0.18008756223550768
1254	3.0657828	4.71402	0.10905804256696505
1255	0.9914654	7.9706216	0.16639920353209006
1256	4.1820364	4.265258	0.18008756223550768
1257	5.4282656	6.5048223	-0.04211025026751339
1258	0.23114246	5.764794	0.11664204623344072
1259	6.0329313	5.995315	-0.04211025026751339
1260	9.302808	4.261893	-0.16928243779946844
1261	2.8372467	4.745039	0.11886616720975338
1262	8.756535	9.056061	-0.10129400236490146
1263	-0.32235947	7.147478	0.16639920353209006
1264	5.4487386	-0.054607943	-0.044402395695932774
1265	5.344585	0.63914686	-0.09684530486654926
1266	0.749148	5.701045	0.11664204623344072
1267	7.150042	8.424622	-0.08857998155602578
1268	-0.9522462	4.8680162	0.0656305581681291
1269	4.2882414	6.845278	0.0361718979807919
1270	4.8612733	4.986389	0.18008756223550768
1271	5.4493284	2.2431827	0.11886616720975338
1272	4.1911316	0.07575378	-0.09684530486654926
1273	1.5036691	7.7974	0.16639920353209006
1274	3.4074292	4.399689	0.18008756223550768
1275	5.2460256	8.611356	0.048796954834911456
1276	8.2895155	10.681317	-0.09064842004078341
1277	2.919179	4.184554	0.18008756223550768
1278	0.095578864	10.009648	0.062449156957030384
1279	1.4340664	8.657948	0.16639920353209006
1280	6.294207	2.4647274	0.03310662824007658
1281	5.843896	4.9311996	0.03310662824007658
1282	-0.04275146	8.331931	0.062449156957030384
1283	5.5819674	4.3857903	0.048796954834911456
1284	3.08347	3.1244085	-0.02900822662902372
1285	8.539477	4.1327233	-0.1232611970166638
1286	-1.207444	4.4356933	0.0656305581681291
1287	6.714508	2.9522297	-0.1232611970166638
1288	4.9478827	3.3141625	0.03151741561895236
1289	6.0813637	5.761546	-0.0930150234217059
1290	9.711767	4.414427	-0.16928243779946844
1291	-0.52487737	6.615958	0.11664204623344072
1292	8.182826	9.982321	-0.10129400236490146
1293	0.79121804	5.920459	0.13483906184116284
1294	7.294123	-0.009335762	-0.09684530486654926
1295	5.0004864	7.2782845	-0.08857998155602578
1296	-1.4434234	5.8260875	0.11664204623344072
1297	-2.0447876	4.5989866	0.11664204623344072
1298	3.2875507	11.270995	0.0007342740817601175
1299	8.129545	2.5099716	-0.1232611970166638
1300	1.7598717	7.843134	0.062449156957030384
1301	3.9604735	0.7356644	-0.018868611955145262
1302	2.4605148	3.6097286	0.10905804256696505
1303	3.6081111	6.397065	0.10364169053451674
1304	4.2537303	1.9584434	0.10905804256696505
1305	6.0790353	7.0829997	-0.08857998155602578
1306	8.964761	4.583055	-0.16928243779946844
1307	8.755895	5.195587	-0.16928243779946844
1308	3.5326207	3.0151992	0.10905804256696505
1309	8.8016405	8.560369	-0.10129400236490146
1310	9.369533	4.9420385	-0.0930150234217059
1311	10.292558	5.108995	-0.09307717408941654
1312	9.416758	4.300174	-0.0899457515737064
1313	6.7570286	6.232911	0.03310662824007658
1314	2.8811002	7.8870707	0.13483906184116284
1315	0.20967577	5.3400817	0.11664204623344072
1316	1.1896482	3.589166	0.0656305581681291
1317	5.3881745	9.533248	0.0007342740817601175
1318	4.8080463	4.101622	0.03151741561895236
1319	9.482299	5.172425	-0.09307717408941654
1320	6.713663	2.6617396	0.03310662824007658
1321	-0.9969322	5.5525107	0.0656305581681291
1322	6.22029	0.30021694	-0.09684530486654926
1323	2.8525229	4.4257364	0.10905804256696505
1324	2.087802	6.4239297	0.13483906184116284
1325	10.912858	5.6014256	-0.09307717408941654
1326	5.7091856	7.276694	-0.0930150234217059
1327	9.164751	0.26067856	-0.1232611970166638
1328	8.284656	4.7139745	-0.16928243779946844
1329	5.3651	7.1878657	0.03310662824007658
1330	8.616678	2.6288824	-0.1232611970166638
1331	8.216441	6.341195	0.048796954834911456
1332	9.358601	6.3809633	-0.16928243779946844
1333	7.284	2.5322838	-0.1232611970166638
1334	10.864261	7.8257117	-0.10129400236490146
1335	7.4955025	2.0014641	-0.09684530486654926
1336	4.0861874	2.7394488	-0.018868611955145262
1337	1.1561106	10.361868	0.0007342740817601175
1338	8.847961	8.23509	0.048796954834911456
1339	-1.1543257	2.637547	0.0656305581681291
1340	9.260501	6.7243233	-0.10129400236490146
1341	3.1757753	5.067916	0.18008756223550768
1342	6.113495	5.7598896	-0.0930150234217059
1343	6.1708765	0.8660864	-0.044402395695932774
1344	5.8033566	6.012796	-0.08857998155602578
1345	8.231381	3.133797	-0.101600462793025
1346	7.20307	9.5784	-0.09064842004078341
1347	-1.4853172	7.875412	0.03201117379296024
1348	2.4507937	9.75006	0.0007342740817601175
1349	8.691013	3.5783942	-0.16928243779946844
1350	8.472965	4.152493	-0.16928243779946844
1351	6.9673796	8.807425	-0.09064842004078341
1352	9.362325	4.630588	-0.09307717408941654
1353	-0.9764929	2.7536314	0.11664204623344072
1354	6.490621	3.1396492	-0.16928243779946844
1355	4.5918226	7.1655045	0.0361718979807919
1356	1.7436199	3.172082	0.10905804256696505
1357	5.2729745	2.2778592	0.10905804256696505
1358	6.139484	10.173176	-0.09064842004078341
1359	0.59101784	9.010399	0.03201117379296024
1360	-0.7613126	6.771565	0.0656305581681291
1361	1.661118	4.126515	0.10905804256696505
1362	6.422385	6.150402	-0.04211025026751339
1363	4.402996	2.0636494	-0.018868611955145262
1364	1.7708688	3.8613281	0.10905804256696505
1365	3.5277383	4.561349	0.03151741561895236
1366	-1.3971249	6.4878187	0.11664204623344072
1367	2.6520932	8.70593	0.16639920353209006
1368	7.590486	6.254453	-0.08408802752123204
1369	2.3453696	9.868054	0.0007342740817601175
1370	4.3462615	2.9210153	-0.08408802752123204
1371	7.436643	6.7367663	-0.0930150234217059
1372	3.013645	8.235788	0.10364169053451674
1373	1.2025063	8.153967	0.062449156957030384
1374	0.8946387	5.049926	0.0656305581681291
1375	7.3579755	4.128258	0.11886616720975338
1376	4.124479	-0.8314785	-0.11193487599309129
1377	7.1874356	5.774359	-0.04211025026751339
1378	3.9851542	3.0773373	0.11886616720975338
1379	-0.70515347	4.654652	0.0656305581681291
1380	8.767584	7.0259824	-0.0930150234217059
1381	2.8198645	8.820375	0.13483906184116284
1382	2.6983893	1.9658703	0.018048940594676502
1383	7.561005	9.253966	-0.09064842004078341
1384	3.536372	4.2690635	0.03310662824007658
1385	5.0231256	6.1919413	-0.0930150234217059
1386	5.007701	4.019387	-0.059268453222209284
1387	1.8812733	9.793592	0.0007342740817601175
1388	2.6622968	4.5484586	0.018048940594676502
1389	8.190677	6.8643694	0.048796954834911456
1390	6.0755982	2.3008435	-0.018868611955145262
1391	9.420942	8.565534	0.048796954834911456
1392	3.7936332	6.9437895	0.10905804256696505
1393	2.9692678	10.327142	0.0007342740817601175
1394	-0.47086906	7.950863	0.03201117379296024
1395	5.8149514	4.926755	-0.0930150234217059
1396	10.427195	0.6864172	-0.1232611970166638
1397	1.0170872	7.614326	0.062449156957030384
1398	6.446926	8.490617	-0.08857998155602578
1399	4.735177	4.7038097	-0.08408802752123204
1400	1.2853415	5.4898925	0.13483906184116284
1401	8.860872	9.554919	-0.10129400236490146
1402	1.4760376	10.527388	0.0007342740817601175
1403	1.417416	9.474769	0.0007342740817601175
1404	-0.099385455	9.156981	0.03201117379296024
1405	1.538071	1.970832	-0.02900822662902372
1406	6.9719853	8.765002	0.0361718979807919
1407	5.6992664	3.897575	0.03310662824007658
1408	9.6641655	3.7637715	-0.1232611970166638
1409	3.0801485	4.7097154	0.18008756223550768
1410	2.1124997	0.03214046	-0.11193487599309129
1411	-1.5887622	3.0215333	0.0656305581681291
1412	9.9759	1.9678259	-0.1232611970166638
1413	6.266498	9.455205	-0.09064842004078341
1414	2.4974897	1.686869	0.10905804256696505
1415	7.9331875	4.816968	-0.16928243779946844
1416	5.5382423	4.34289	0.18008756223550768
1417	0.5205355	7.1949363	0.03201117379296024
1418	0.6037942	4.6006823	0.0656305581681291
1419	5.771278	-1.0687652	-0.044402395695932774
1420	5.5965066	-0.9673796	-0.02994616497280699
1421	4.301603	7.487077	-0.059268453222209284
1422	2.9524782	3.7872517	-0.059268453222209284
1423	6.2575064	3.2315943	0.11886616720975338
1424	6.641889	8.713626	-0.08857998155602578
1425	8.926083	3.6576655	-0.09307717408941654
1426	4.393303	8.963857	-0.059268453222209284
1427	2.8430932	4.949992	0.11886616720975338
1428	7.204649	6.420377	-0.04211025026751339
1429	3.401643	10.854027	0.0007342740817601175
1430	5.896381	1.827885	0.11886616720975338
1431	4.8079185	2.0944242	-0.018868611955145262
1432	8.216923	8.224544	-0.0930150234217059
1433	-1.5352572	6.8719673	0.03201117379296024
1434	5.2335277	7.564395	0.03310662824007658
1435	7.2667685	10.182733	-0.09064842004078341
1436	3.6250994	8.972966	0.16639920353209006
1437	10.116749	4.9219985	-0.09307717408941654
1438	2.6207688	0.18208471	-0.11193487599309129
1439	6.8473344	1.0520658	-0.1232611970166638
1440	7.9454927	12.269113	-0.09064842004078341
1441	2.5189123	2.9309654	0.10905804256696505
1442	5.8029804	6.5334682	0.03151741561895236
1443	9.009255	1.5696851	-0.101600462793025
1444	5.539244	3.2853189	0.03310662824007658
1445	4.8173804	11.268345	0.0007342740817601175
1446	7.5693307	1.8656911	0.11886616720975338
1447	1.7727253	8.58016	0.062449156957030384
1448	3.4870775	4.5926876	-0.02900822662902372
1449	8.4398775	7.132502	-0.0930150234217059
1450	2.2948763	7.8905854	0.13483906184116284
1451	-2.5079246	3.1011677	0.11664204623344072
1452	8.081371	5.489341	-0.04211025026751339
1453	1.8625078	5.7071877	0.03310662824007658
1454	6.869984	11.220882	-0.09064842004078341
1455	5.9064207	9.099064	-0.09064842004078341
1456	7.131342	7.734814	-0.08857998155602578
1457	4.018361	-0.3965604	-0.11193487599309129
1458	4.025696	2.055796	0.11886616720975338
1459	-0.70362806	3.324416	0.0656305581681291
1460	-1.1994365	5.88717	0.11664204623344072
1461	6.684607	5.8313284	-0.09307717408941654
1462	8.551153	9.306374	-0.09064842004078341
1463	2.4866776	8.749296	0.13483906184116284
1464	4.0404243	6.2704844	0.18008756223550768
1465	1.7709838	10.662107	0.0007342740817601175
1466	2.6491218	4.4630795	-0.08408802752123204
1467	10.308683	3.0457704	-0.0899457515737064
1468	4.223561	8.019979	0.03310662824007658
1469	2.249032	9.891278	0.0007342740817601175
1470	4.0529127	5.827424	0.03151741561895236
1471	6.440057	2.7290723	0.11886616720975338
1472	7.818062	5.9306793	-0.16928243779946844
1473	4.277815	-0.46045586	-0.09684530486654926
1474	3.8936503	4.1960564	-0.059268453222209284
1475	5.2511334	5.207311	0.03151741561895236
1476	-0.7174799	7.0889173	0.062449156957030384
1477	0.15241703	8.51875	0.062449156957030384
1478	2.0059156	5.7751675	0.16639920353209006
1479	2.8056016	7.904725	0.16639920353209006
1480	2.4344404	7.5818586	0.16639920353209006
1481	9.889101	2.506133	-0.1232611970166638
1482	6.666945	7.2581687	-0.08857998155602578
1483	-0.8140638	3.9045968	0.0656305581681291
1484	2.8548715	1.7688767	0.018048940594676502
1485	8.342923	11.839257	-0.09064842004078341
1486	-0.48095623	6.0666547	0.11664204623344072
1487	3.5184746	7.8979053	0.18008756223550768
1488	5.8636603	5.44436	0.03151741561895236
1489	0.46104148	5.5892744	0.0656305581681291
1490	-1.3140117	4.4601045	0.0656305581681291
1491	7.7474256	4.5313516	-0.16928243779946844
1492	3.2015717	0.97646755	-0.11193487599309129
1493	4.178558	8.6647835	0.13483906184116284
1494	7.1148777	6.517903	-0.08857998155602578
1495	2.640797	5.229982	0.18008756223550768
1496	5.1141768	0.29559878	-0.09684530486654926
1497	6.8709855	7.098663	-0.08857998155602578
1498	9.344363	4.2842474	-0.09307717408941654
1499	2.3339696	0.28904974	-0.11193487599309129
1500	3.254339	5.757467	0.10364169053451674
1501	5.1530876	2.176836	-0.018868611955145262
1502	3.86868	4.369079	-0.018868611955145262
1503	4.439777	1.1954372	0.018048940594676502
1504	7.625215	0.71436703	-0.09684530486654926
1505	4.4843473	6.1174912	0.0361718979807919
1506	9.414178	4.7409124	-0.16928243779946844
1507	7.4556556	5.112677	-0.16928243779946844
1508	-0.077225514	6.7685013	0.062449156957030384
1509	3.1926305	10.144669	0.0007342740817601175
1510	6.445055	1.0644892	0.018048940594676502
1511	3.561856	5.5531383	0.18008756223550768
1512	7.4235954	6.376851	-0.04211025026751339
1513	-1.5597752	5.473924	0.11664204623344072
1514	3.0932863	7.0401897	0.0361718979807919
1515	4.8709803	9.871521	0.0007342740817601175
1516	9.278917	7.930085	-0.10129400236490146
1517	8.78513	2.4950945	-0.1232611970166638
1518	1.5441592	8.762656	0.16639920353209006
1519	5.827646	0.836845	-0.09684530486654926
1520	3.0903108	5.6720014	0.18008756223550768
1521	3.0320938	-0.48762393	-0.044402395695932774
1522	4.5830503	1.7150803	-0.044402395695932774
1523	7.5922074	8.587074	-0.08857998155602578
1524	4.9520016	10.079596	0.0007342740817601175
1525	8.463462	2.577737	-0.1232611970166638
1526	7.9121304	1.2035124	-0.1232611970166638
1527	7.66163	9.331042	-0.10129400236490146
1528	1.5592055	5.1106205	0.13483906184116284
1529	1.2832308	3.1560423	0.11664204623344072
1530	4.991251	9.550471	0.048796954834911456
1531	0.5808981	9.308357	0.03201117379296024
1532	1.0615649	7.045517	0.10905804256696505
1533	-0.6689094	8.271955	0.03201117379296024
1534	9.857517	-0.23318024	-0.1232611970166638
1535	9.7121525	1.2926551	-0.1232611970166638
1536	6.723719	4.8409986	-0.08408802752123204
1537	4.8479934	8.144172	0.0361718979807919
1538	8.88503	5.0886073	-0.101600462793025
1539	7.7444143	9.335389	-0.09064842004078341
1540	0.5957687	6.1381087	0.10905804256696505
1541	0.008621745	5.064774	0.11664204623344072
1542	4.8242807	6.2284427	0.18008756223550768
1543	8.168828	3.4003818	-0.1232611970166638
1544	6.3698573	5.20526	-0.04211025026751339
1545	2.6676967	6.595608	-0.02900822662902372
1546	1.6826715	5.8189793	0.13483906184116284
1547	4.503246	8.951298	0.03310662824007658
1548	7.22583	0.24628437	-0.09684530486654926
1549	2.8722231	11.0941105	0.0007342740817601175
1550	-0.38072088	5.299743	0.0656305581681291
1551	0.7653151	1.4901313	-0.02900822662902372
1552	7.071059	7.5110693	-0.08857998155602578
1553	2.094672	7.591352	0.16639920353209006
1554	-0.3975416	3.6302357	0.0656305581681291
1555	6.298683	6.0785036	0.03151741561895236
1556	4.898076	1.2495357	-0.018868611955145262
1557	5.263309	3.9158654	-0.044402395695932774
1558	2.54893	1.7600645	0.018048940594676502
1559	-0.58428574	8.361452	0.03201117379296024
1560	3.2459786	8.04713	0.10364169053451674
1561	7.957745	5.639938	-0.101600462793025
1562	1.6938401	3.360937	0.10905804256696505
1563	7.458747	-1.1741161	-0.09684530486654926
1564	0.39151597	3.707134	0.11886616720975338
1565	7.485733	3.4598336	-0.1232611970166638
1566	4.8338795	6.6585197	0.0361718979807919
1567	9.859565	5.8889832	-0.10129400236490146
1568	5.19488	2.2590303	-0.02900822662902372
1569	5.733218	4.863768	0.18008756223550768
1570	8.249133	11.717117	-0.09064842004078341
1571	6.7735033	4.164806	-0.09307717408941654
1572	0.97949886	7.460048	0.16639920353209006
1573	10.470934	9.635031	-0.10129400236490146
1574	6.1251626	6.4667473	-0.08408802752123204
1575	4.9547024	1.3537571	-0.044402395695932774
1576	9.360301	8.398794	0.048796954834911456
1577	9.472938	5.0614805	-0.0930150234217059
1578	1.6831461	10.652918	0.0007342740817601175
1579	4.3485613	9.420179	0.0007342740817601175
1580	7.732769	5.3124285	-0.16928243779946844
1581	9.067073	9.042011	-0.10129400236490146
1582	4.982354	0.08401502	-0.044402395695932774
1583	7.3122377	8.369423	0.048796954834911456
1584	2.7722263	4.7694974	0.10905804256696505
1585	3.8894033	2.0885923	-0.018868611955145262
1586	2.706333	2.9666476	0.11886616720975338
1587	4.048474	9.23921	0.13483906184116284
1588	6.646788	6.1630077	-0.04211025026751339
1589	5.3089247	7.4219394	-0.0930150234217059
1590	5.951605	3.3123105	0.03310662824007658
1591	4.194121	3.04461	-0.018868611955145262
1592	9.917208	3.7530513	-0.1232611970166638
1593	5.298395	8.090008	0.0361718979807919
1594	3.8221743	2.2595599	0.10905804256696505
1595	4.092777	9.852474	0.0007342740817601175
1596	1.0182952	4.0073433	0.10905804256696505
1597	7.5468864	5.3155575	-0.0930150234217059
1598	6.876041	3.3714075	-0.101600462793025
1599	2.8627355	11.399419	0.0007342740817601175
1600	2.194378	11.47607	0.0007342740817601175
1601	-1.4814074	7.0807037	0.11664204623344072
1602	6.285899	6.4028172	0.03151741561895236
1603	-0.32069018	5.3510365	0.11664204623344072
1604	9.195841	5.666589	-0.09307717408941654
1605	4.8041153	0.33433184	-0.02994616497280699
1606	7.1398263	4.049012	-0.16928243779946844
1607	6.6113772	4.2789154	-0.101600462793025
1608	2.6585858	-1.094231	-0.11193487599309129
1609	0.48256385	7.6251383	0.062449156957030384
1610	1.468206	3.3333387	0.10905804256696505
1611	3.324067	5.7929735	0.03151741561895236
1612	5.083673	0.6135147	0.018048940594676502
1613	1.2735146	3.9778008	0.10905804256696505
1614	8.091912	1.3015417	-0.1232611970166638
1615	3.2412238	3.7953732	0.018048940594676502
1616	8.142786	11.555008	-0.09064842004078341
1617	3.1381931	8.324251	0.10364169053451674
1618	3.7659771	2.957381	-0.018868611955145262
1619	0.11943	5.167183	0.10905804256696505
1620	2.661752	8.303086	0.16639920353209006
1621	0.66905874	7.6403203	0.16639920353209006
1622	5.364086	8.116582	-0.08857998155602578
1623	2.633265	5.82853	0.13483906184116284
1624	4.0640564	4.791518	-0.018868611955145262
1625	4.153878	5.4204764	-0.059268453222209284
1626	5.5201683	6.0864296	0.03310662824007658
1627	7.7783303	1.0999124	-0.044402395695932774
1628	5.388042	3.3977144	-0.02900822662902372
1629	5.4672246	2.994661	-0.018868611955145262
1630	2.8106134	9.761605	0.0007342740817601175
1631	1.8417189	8.586129	0.10364169053451674
1632	1.777192	2.2153134	0.10905804256696505
1633	6.605886	3.3041387	0.03151741561895236
1634	8.594962	3.1833942	-0.1232611970166638
1635	7.8903413	5.6387477	-0.04211025026751339
1636	2.1153545	6.7400923	0.18008756223550768
1637	8.633282	4.6100836	-0.16928243779946844
1638	1.549717	5.7027802	0.18008756223550768
1639	9.922125	8.01506	-0.10129400236490146
1640	9.181659	8.567403	0.048796954834911456
1641	3.358931	1.8613646	-0.044402395695932774
1642	4.440525	0.9299148	0.018048940594676502
1643	2.6825142	7.0135336	0.16639920353209006
1644	2.30786	0.10863347	-0.11193487599309129
1645	5.608899	8.093715	-0.08408802752123204
1646	3.8474782	2.28058	0.10905804256696505
1647	2.504415	8.181206	0.03310662824007658
1648	8.873506	0.8325264	-0.1232611970166638
1649	7.752782	4.4790215	-0.08408802752123204
1650	-0.28652847	7.1069007	0.11664204623344072
1651	3.7417963	2.3710237	-0.059268453222209284
1652	7.1695795	3.6363277	-0.16928243779946844
1653	0.91895556	4.816117	0.03310662824007658
1654	3.7494342	0.5255245	-0.018868611955145262
1655	2.4249024	3.489377	-0.018868611955145262
1656	1.934333	7.5267158	0.16639920353209006
1657	7.4082	5.736752	-0.09307717408941654
1658	4.8238487	2.3408008	-0.018868611955145262
1659	2.0781434	2.8622506	-0.018868611955145262
1660	3.8087292	7.6565275	-0.059268453222209284
1661	3.0057971	7.422088	-0.08408802752123204
1662	2.8321729	4.8173466	0.13483906184116284
1663	5.7892437	6.3514895	-0.04211025026751339
1664	8.123435	3.853355	-0.1232611970166638
1665	9.915252	1.5608039	-0.1232611970166638
1666	9.211285	1.2176851	-0.1232611970166638
1667	6.8877816	-1.0821395	-0.044402395695932774
1668	2.6849957	11.22112	0.0007342740817601175
1669	1.4589553	10.89382	0.0007342740817601175
1670	2.6376057	4.561123	0.03151741561895236
1671	0.98114187	8.271674	0.03201117379296024
1672	8.729101	6.7003627	-0.04211025026751339
1673	1.3142893	6.839692	0.03310662824007658
1674	4.9142776	3.1862469	-0.018868611955145262
1675	5.931131	7.0142236	0.03310662824007658
1676	3.4293876	4.3222704	0.18008756223550768
1677	6.1171365	7.977694	0.048796954834911456
1678	4.793348	8.213323	0.048796954834911456
1679	3.7062283	10.229754	0.0007342740817601175
1680	8.753276	11.376266	-0.09064842004078341
1681	4.480865	3.568633	0.18008756223550768
1682	9.079699	9.382884	-0.10129400236490146
1683	9.461707	7.6435723	-0.10129400236490146
1684	0.87229127	4.3452306	0.0656305581681291
1685	9.698477	4.841588	-0.09307717408941654
1686	4.0734196	9.919083	0.0007342740817601175
1687	2.990283	7.045541	0.16639920353209006
1688	7.815524	4.1815825	-0.0930150234217059
1689	6.037238	7.110204	-0.0930150234217059
1690	2.9033604	4.7915225	0.018048940594676502
1691	7.5849857	8.234023	-0.08857998155602578
1692	4.6704855	7.6623187	0.16639920353209006
1693	4.8463535	-0.06392452	-0.044402395695932774
1694	1.3224523	6.203805	0.18008756223550768
1695	8.522312	0.4518442	-0.09684530486654926
1696	2.0500124	7.5018735	0.16639920353209006
1697	9.61779	9.136093	-0.10129400236490146
1698	5.866369	7.9881496	0.048796954834911456
1699	0.15533844	6.751477	0.062449156957030384
1700	5.681832	-0.6084695	-0.09684530486654926
1701	7.1564207	2.8583128	0.03310662824007658
1702	4.6143675	0.8681042	0.018048940594676502
1703	3.2898817	11.5072155	0.0007342740817601175
1704	6.201617	6.686306	-0.16928243779946844
1705	6.588542	8.28879	0.0361718979807919
1706	6.167841	7.0081854	-0.08857998155602578
1707	3.811896	9.280016	0.0007342740817601175
1708	5.1169515	8.852313	-0.059268453222209284
1709	0.26370418	5.7297873	-0.02900822662902372
1710	3.473437	7.521065	0.0361718979807919
1711	5.978237	2.0502012	-0.044402395695932774
1712	2.3759077	3.081582	0.018048940594676502
1713	0.09406629	4.9826403	0.11664204623344072
1714	7.068803	1.525814	-0.09684530486654926
1715	3.788727	4.4881263	0.03151741561895236
1716	3.795154	5.424351	-0.059268453222209284
1717	1.7083865	5.1732917	0.03310662824007658
1718	8.847123	5.8626466	-0.04211025026751339
1719	2.7077649	8.585911	0.13483906184116284
1720	9.643686	4.2735767	-0.1232611970166638
1721	9.628176	3.842778	-0.09307717408941654
1722	6.9811115	12.203959	-0.09064842004078341
1723	4.4819794	3.272609	0.11886616720975338
1724	2.8660884	6.5941463	0.16639920353209006
1725	1.8242633	10.413018	0.0007342740817601175
1726	-1.8138127	6.107679	0.11664204623344072
1727	2.6434033	7.485397	0.10364169053451674
1728	5.3339143	6.293393	-0.0930150234217059
1729	1.5677768	4.055143	0.10905804256696505
1730	2.9272957	7.0147047	0.16639920353209006
1731	9.902693	7.7662897	-0.10129400236490146
1732	4.464551	9.411639	0.0007342740817601175
1733	1.9006687	4.345153	0.11886616720975338
1734	10.34991	3.9923272	-0.09307717408941654
1735	1.8770052	2.6079154	0.018048940594676502
1736	6.7416525	6.7969923	-0.0930150234217059
1737	4.091637	11.434674	0.0007342740817601175
1738	7.0383916	-1.0994143	-0.09684530486654926
1739	0.96816146	9.5211315	0.062449156957030384
1740	9.641562	8.22754	-0.10129400236490146
1741	3.2031178	2.910761	0.10364169053451674
1742	10.021786	6.789362	-0.0899457515737064
1743	1.6548969	10.355469	0.0007342740817601175
1744	2.110373	6.1804695	0.062449156957030384
1745	5.2152114	11.106309	0.0007342740817601175
1746	9.847266	6.682884	-0.0899457515737064
1747	1.0246782	7.598251	0.11664204623344072
1748	2.6070814	10.314263	0.0007342740817601175
1749	1.2284983	4.2452517	0.0656305581681291
1750	10.056388	8.1673	-0.10129400236490146
1751	6.5294447	3.0509558	0.11886616720975338
1752	6.0501375	7.1334553	0.0361718979807919
1753	3.9556804	-2.2941253	-0.11193487599309129
1754	5.5015235	2.5619547	0.10905804256696505
1755	5.8374896	3.9599698	-0.08408802752123204
1756	2.0912888	8.8258505	0.16639920353209006
1757	0.39972806	5.0937686	0.11664204623344072
1758	10.903818	3.2071352	-0.0899457515737064
1759	4.1195526	1.8156892	0.10905804256696505
1760	4.908468	0.2191511	-0.044402395695932774
1761	8.829769	4.008492	-0.04211025026751339
1762	7.559912	8.877082	-0.101600462793025
1763	2.4049	4.411288	0.18008756223550768
1764	4.1683245	1.8450358	-0.059268453222209284
1765	8.371487	7.7170463	0.048796954834911456
1766	10.081141	2.6359272	-0.09307717408941654
1767	6.8978243	5.664665	-0.08408802752123204
1768	2.1615489	7.226346	0.16639920353209006
1769	1.8200101	5.815447	0.11664204623344072
1770	10.45037	9.707251	-0.10129400236490146
1771	4.7545795	9.52188	0.0007342740817601175
1772	6.6325884	2.3873348	0.11886616720975338
1773	6.7909603	5.2411156	-0.0930150234217059
1774	2.5582368	6.2008166	0.10905804256696505
1775	6.8449664	10.747314	0.048796954834911456
1776	-0.75518984	0.565908	-0.02900822662902372
1777	2.267935	2.9122028	0.018048940594676502
1778	6.0635657	1.7269688	0.11886616720975338
1779	8.720102	6.3465233	-0.16928243779946844
1780	7.48038	1.6214777	-0.1232611970166638
1781	7.9650593	2.7463455	-0.1232611970166638
1782	5.2280407	0.23512681	-0.02994616497280699
1783	5.783139	2.3570964	-0.09684530486654926
1784	3.8041816	8.670001	0.16639920353209006
1785	4.821299	3.8057148	-0.0930150234217059
1786	-1.3164781	2.8640265	0.0656305581681291
1787	-1.7199675	3.5939643	0.11664204623344072
1788	6.4578595	9.2371025	-0.08857998155602578
1789	9.015611	3.408432	-0.1232611970166638
1790	-1.6012201	8.055118	0.03201117379296024
1791	1.5365003	4.5950027	0.13483906184116284
1792	8.808819	8.246662	-0.10129400236490146
1793	9.628805	2.9025316	-0.1232611970166638
1794	5.7398467	6.4376626	-0.0930150234217059
1795	3.2395504	5.0854383	0.10364169053451674
1796	3.6602204	2.2281697	0.018048940594676502
1797	6.5029535	-0.5527859	-0.09684530486654926
1798	2.011863	8.664397	0.062449156957030384
1799	6.9315615	6.859604	-0.08857998155602578
1800	7.3177185	8.226765	-0.08857998155602578
1801	8.134798	7.156439	-0.08857998155602578
1802	7.032477	3.7569864	0.11886616720975338
1803	7.7278666	3.8890994	-0.1232611970166638
1804	4.031738	7.4809976	0.13483906184116284
1805	5.74757	7.837755	0.0361718979807919
1806	6.6539083	6.472574	-0.08857998155602578
1807	3.2697325	0.69834006	0.018048940594676502
1808	0.6552511	7.181696	-0.02900822662902372
1809	7.0117927	4.377691	-0.08408802752123204
1810	9.251286	5.743647	-0.0930150234217059
1811	3.4526153	0.17080203	-0.09684530486654926
1812	9.558085	9.716961	-0.10129400236490146
1813	8.319986	5.0906706	-0.04211025026751339
1814	4.1967525	6.875332	0.048796954834911456
1815	5.311705	10.015365	-0.09064842004078341
1816	1.4963864	3.7124703	0.10905804256696505
1817	4.9306555	2.5570848	0.018048940594676502
1818	3.6006224	2.286262	0.11886616720975338
1819	4.263698	5.284126	0.03151741561895236
1820	9.845959	-0.58002234	-0.1232611970166638
1821	5.3632803	8.3448	-0.059268453222209284
1822	4.1165133	8.156805	0.16639920353209006
1823	4.7609515	4.0633082	0.10364169053451674
1824	4.068825	8.0249	0.03310662824007658
1825	7.3756213	10.953264	-0.09064842004078341
1826	7.176678	5.898107	-0.0899457515737064
1827	3.567002	8.866165	0.0007342740817601175
1828	3.5296955	7.3994517	0.10364169053451674
1829	0.10601436	2.3078446	-0.02900822662902372
1830	10.861389	0.4015215	-0.0899457515737064
1831	3.9013772	8.619631	0.0361718979807919
1832	5.5700164	5.8060536	0.03151741561895236
1833	-1.2759508	5.0736527	0.0656305581681291
1834	2.503595	8.89533	0.13483906184116284
1835	8.260972	3.525476	-0.16928243779946844
1836	7.6891913	5.083984	-0.08408802752123204
1837	7.076192	3.6569037	0.03310662824007658
1838	8.45194	7.666879	-0.0930150234217059
1839	9.293964	10.004991	-0.09064842004078341
1840	5.3568916	6.935563	0.0361718979807919
1841	0.9901147	6.562224	0.18008756223550768
1842	5.630172	8.382925	0.03310662824007658
1843	9.138744	5.673283	-0.04211025026751339
1844	4.136643	6.5514617	0.0361718979807919
1845	9.980549	9.056307	-0.10129400236490146
1846	4.1391225	3.3131292	0.11886616720975338
1847	2.3803754	8.648513	0.16639920353209006
1848	4.3357773	2.986799	-0.018868611955145262
1849	0.7813438	4.1033883	0.10905804256696505
1850	4.080596	1.0871798	0.018048940594676502
1851	10.29699	2.720191	-0.0899457515737064
1852	1.8351064	10.998708	0.0007342740817601175
1853	5.107487	6.374019	-0.04211025026751339
1854	1.2736828	4.863157	0.0656305581681291
1855	6.9718256	11.597787	-0.09064842004078341
1856	2.960605	4.012688	0.03151741561895236
1857	4.0190196	9.521586	0.0007342740817601175
1858	4.0635843	0.2479745	-0.02994616497280699
1859	6.822419	3.905847	0.11886616720975338
1860	8.033003	3.9562678	-0.1232611970166638
1861	1.9207923	9.581738	0.0007342740817601175
1862	6.9916344	3.6790457	-0.1232611970166638
1863	5.7052307	1.1409788	-0.09684530486654926
1864	6.2467146	8.943409	-0.08857998155602578
1865	2.8955517	8.530525	0.10364169053451674
1866	0.6706385	6.7014923	0.03310662824007658
1867	9.112906	4.034466	-0.04211025026751339
1868	7.818401	10.1209345	-0.09064842004078341
1869	5.97498	6.684651	-0.08857998155602578
1870	9.333339	9.898409	-0.10129400236490146
1871	3.5079067	9.173608	0.16639920353209006
1872	5.435128	2.5235138	-0.018868611955145262
1873	4.1955204	1.3144153	-0.018868611955145262
1874	3.3308764	0.80444914	-0.044402395695932774
1875	4.1649933	3.317923	-0.018868611955145262
1876	2.2469485	5.975973	0.18008756223550768
1877	-0.5632737	5.3034053	0.11664204623344072
1878	0.2550193	8.558503	0.062449156957030384
1879	2.3294268	1.8125604	0.10905804256696505
1880	4.716869	6.6719937	-0.0930150234217059
1881	1.5027975	7.782818	0.062449156957030384
1882	1.7899914	8.356385	0.16639920353209006
1883	0.9536393	3.278884	0.0656305581681291
1884	5.0804973	4.0102534	0.11886616720975338
1885	5.7710156	0.6226877	-0.09684530486654926
1886	3.4222052	4.794019	-0.08408802752123204
1887	6.977715	6.8528786	-0.08408802752123204
1888	3.445172	11.1296215	0.0007342740817601175
1889	3.4445958	2.973117	0.018048940594676502
1890	8.013776	-0.37827387	-0.09684530486654926
1891	3.3141646	6.1722264	0.13483906184116284
1892	1.8975878	7.895848	0.16639920353209006
1893	7.942436	5.5878887	-0.101600462793025
1894	7.956743	8.928871	0.048796954834911456
1895	3.7075267	4.3383417	0.03151741561895236
1896	7.490326	9.700518	-0.09064842004078341
1897	9.515114	2.0812438	-0.1232611970166638
1898	4.2584014	11.6465225	0.0007342740817601175
1899	1.7115084	7.460406	0.16639920353209006
1900	9.2790575	8.071327	0.048796954834911456
1901	7.7142797	1.0820411	-0.09684530486654926
1902	8.4231415	4.5274653	-0.16928243779946844
1903	8.314761	0.47042224	-0.09684530486654926
1904	0.42379814	4.9853106	0.11664204623344072
1905	7.9614944	5.7440124	-0.09307717408941654
1906	3.902456	6.332535	0.10364169053451674
1907	5.3314548	-0.7956845	-0.02994616497280699
1908	1.8362465	-2.9206975	-0.11193487599309129
1909	1.8445549	5.951757	0.11664204623344072
1910	3.4913607	8.977914	0.048796954834911456
1911	1.1191435	8.804531	0.062449156957030384
1912	5.749281	1.359796	-0.044402395695932774
1913	8.6839485	2.187168	-0.1232611970166638
1914	9.722205	9.210248	-0.10129400236490146
1915	2.5664475	3.0695355	0.018048940594676502
1916	4.902741	9.826789	0.03310662824007658
1917	5.558115	7.0963316	-0.08857998155602578
1918	7.2854247	3.4503827	-0.1232611970166638
1919	10.675478	4.0475655	-0.09307717408941654
1920	5.234872	-0.46123374	-0.044402395695932774
1921	6.41188	7.80809	-0.08857998155602578
1922	2.0645185	7.555985	0.16639920353209006
1923	0.5310052	4.7264695	0.0656305581681291
1924	6.2388506	4.6849136	-0.16928243779946844
1925	9.221849	8.591035	0.048796954834911456
1926	5.3250875	1.203618	-0.059268453222209284
1927	0.05452271	9.0336	0.062449156957030384
1928	7.8015943	5.671832	-0.0930150234217059
1929	7.128175	9.098052	-0.08857998155602578
1930	-0.9476613	3.6676636	0.11664204623344072
1931	4.408286	7.428967	0.16639920353209006
1932	10.08104	3.2781425	-0.09307717408941654
1933	2.7573287	4.638602	-0.059268453222209284
1934	5.0550904	6.221113	-0.0930150234217059
1935	5.098802	8.23797	-0.08857998155602578
1936	7.5511756	-0.0038360062	-0.044402395695932774
1937	7.375398	7.8046765	-0.0930150234217059
1938	9.221384	8.230147	0.048796954834911456
1939	2.5331955	5.483863	0.03310662824007658
1940	9.753933	2.3145947	-0.1232611970166638
1941	5.6143823	5.225881	-0.0930150234217059
1942	4.2810516	3.6398306	0.11886616720975338
1943	1.709205	7.563155	0.16639920353209006
1944	3.4233987	9.988574	0.0007342740817601175
1945	-0.303368	5.7134275	0.11664204623344072
1946	1.5488633	7.483422	0.0656305581681291
1947	7.1766734	0.6193624	-0.09684530486654926
1948	6.070862	6.363004	-0.0930150234217059
1949	-0.78042585	5.5920897	0.11664204623344072
1950	0.32150733	4.593778	0.0656305581681291
1951	8.524094	0.3588668	-0.1232611970166638
1952	5.2422047	10.225132	-0.09064842004078341
1953	7.2965693	7.8421507	-0.08857998155602578
1954	4.2699976	6.3256373	0.0361718979807919
1955	10.22634	8.389685	-0.10129400236490146
1956	-0.99059075	5.8030357	0.11664204623344072
1957	0.33887967	6.431276	0.18008756223550768
1958	8.671337	8.553342	0.048796954834911456
1959	7.872529	7.498705	-0.08857998155602578
1960	6.88436	3.2461817	-0.16928243779946844
1961	8.960507	6.5642004	-0.10129400236490146
1962	3.3723154	10.909645	0.0007342740817601175
1963	5.564039	1.4636444	-0.09684530486654926
1964	10.925971	6.5579057	-0.10129400236490146
1965	6.871026	4.1084566	-0.16928243779946844
1966	1.3158348	6.3552513	0.18008756223550768
1967	0.74084944	1.5973898	-0.02900822662902372
1968	4.287833	4.5018544	0.10905804256696505
1969	5.566484	6.50847	0.03310662824007658
1970	0.24814647	8.498588	0.062449156957030384
1971	9.618961	6.9647956	-0.0930150234217059
1972	6.637405	7.1916084	0.0361718979807919
1973	8.11063	4.333009	-0.09307717408941654
1974	4.095996	9.298535	0.03310662824007658
1975	8.890282	0.57042384	-0.1232611970166638
1976	2.3352318	8.865579	0.13483906184116284
1977	7.54632	9.234237	-0.08857998155602578
1978	1.9784927	4.054022	0.10905804256696505
1979	11.257061	0.22979197	-0.0899457515737064
1980	2.8731692	5.3773947	-0.018868611955145262
1981	4.315101	9.958557	0.0007342740817601175
1982	3.6247814	2.3227682	0.10905804256696505
1983	4.1609864	3.7850807	-0.018868611955145262
1984	4.430747	5.6743603	0.0361718979807919
1985	6.2303553	7.4544296	0.048796954834911456
1986	5.7599773	1.3789845	-0.018868611955145262
1987	6.9520564	0.05047295	-0.09684530486654926
1988	4.417123	2.2278094	-0.059268453222209284
1989	6.225949	6.3297105	-0.08857998155602578
1990	0.987894	5.512565	-0.02900822662902372
1991	10.031141	5.493365	-0.10129400236490146
1992	4.464716	4.575114	-0.02900822662902372
1993	8.836294	9.48793	-0.09064842004078341
1994	8.688364	10.684361	-0.09064842004078341
1995	3.5951865	-0.5142217	-0.11193487599309129
1996	8.625783	7.903451	-0.10129400236490146
1997	10.137467	8.407951	-0.10129400236490146
1998	3.6388497	10.484811	0.0007342740817601175
[truncated: 198,001 more rows]
