# Supplementary material for: Mapping the landscape of histomorphological cancer phenotypes using self-supervised learning on unannotated pathology slides
Source: Nat Commun. 2024 Jun 11;15:4596. doi: 10.1038/s41467-024-48666-7 (PMC11525555; doi:10.1038/s41467-024-48666-7)
Supplement: Supplementary file 4 — Source Data [file 41467_2024_48666_MOESM4_ESM.zip › Source_Data/supplementary_figure1a.csv]

resolution	fold	num_clusters	disruption	silhoutte	variance_ratio_criterion	davies_bouldin_index	insitution_precense	insitution_precense_size_weighted	patient_precense
0.4	0	13	7.865071871011567	0.0830330797836139	2951.5153598137986	3.369246720320405	0.6972704714640201	0.7518695161290322	0.5993863686171379
0.4	1	12	8.006655605298063	0.0755570833239472	2579.159829718615	3.671103751825061	0.7708333333333334	0.80104046875	0.6776504297994269
0.4	2	14	7.8576445432865	0.0788297242110481	3045.324713406041	3.300054396999005	0.6476190476190476	0.6735961666666667	0.5466639377814163
0.4	3	14	7.834805405717642	0.0857636718961074	3048.787355712051	3.1794650139655687	0.6233766233766234	0.701989696969697	0.5365079365079365
0.4	4	11	7.900472226910565	0.0733034228561562	2978.746460488884	3.5736835157867657	0.6590909090909091	0.8770676562499996	0.5829323879463156
0.7	0	19	7.639164183073025	0.0976099558245635	2737.809627691872	3.0145178649076563	0.6893039049235994	0.6572591935483871	0.5665017243964613
0.7	1	20	7.594050229372394	0.1021858668659724	2866.114609655648	2.973823042353976	0.640625	0.5739628125000001	0.5478510028653295
0.7	2	20	7.633218502634531	0.1030878306736866	2812.2333381959133	3.023148298479623	0.6233333333333334	0.6047159999999999	0.532378223495702
0.7	3	19	7.6996237456201	0.0979595008351322	2705.5118229345026	3.1555187669842124	0.7256778309409889	0.7388962121212121	0.5961988304093567
0.7	4	20	7.59596179891012	0.0941550733702052	2576.50337221412	3.058595928986628	0.6828125	0.6370357812500002	0.5584958217270194
1.0	0	28	7.284108413797121	0.1217005977844414	2765.460595508361	2.6603508175637764	0.6255760368663594	0.6164299999999999	0.4963369963369963
1.0	1	31	7.204296112895465	0.1293276403563315	2709.4058780584696	2.567476072817842	0.5423387096774194	0.56836375	0.4532766429429707
1.0	2	29	7.277895478692532	0.1198764596496337	2811.7134303671087	2.679499562443966	0.6057471264367815	0.5871776666666667	0.4889833020452524
1.0	3	27	7.297167044848468	0.1284317036089248	2972.627619213182	2.6257936055503457	0.6004489337822672	0.5930581818181818	0.4806584362139918
1.0	4	29	7.1839250576506535	0.1307562652520887	2787.7066241119383	2.6469346007992454	0.6174568965517241	0.6081217187499999	0.492363845932187
1.5	0	37	6.967804499667258	0.1418804193970865	2776.837042800934	2.487412924056192	0.5858761987794244	0.5942809677419354	0.4636174636174636
1.5	1	38	6.996757631207348	0.1423755357057701	2680.1753980103344	2.473871577236888	0.5567434210526315	0.5683039062499999	0.4560398129995475
1.5	2	38	6.910001508604438	0.1485544259929953	2967.9326210884738	2.45933705764254	0.549122807017544	0.5628093333333333	0.4468405971949931
1.5	3	40	6.889822034036492	0.1424807226558424	2832.510025888939	2.404673884640077	0.5386363636363637	0.5626660606060605	0.432013888888889
1.5	4	37	6.992639937386582	0.1316577316741694	2570.3794242400654	2.4873974599091837	0.5853040540540541	0.60731953125	0.464428216517353
2.0	0	46	6.731022261657956	0.1571180549327306	2680.477675223712	2.314242201284964	0.5301542776998598	0.5516145161290323	0.4316858664684752
2.0	1	47	6.738717873640692	0.1539418665559016	2631.459433423376	2.302947689644148	0.511968085106383	0.5332198437500001	0.414863134792416
2.0	2	51	6.569566373424872	0.1693785182684316	2826.04485877199	2.2310492452793693	0.4830065359477125	0.501929	0.3954154727793697
2.0	3	45	6.720260017611705	0.1619516386267673	2848.4508044321874	2.2620497754664464	0.5063973063973063	0.518039696969697	0.4130864197530864
2.0	4	49	6.626273960241983	0.1588119473218868	2614.395536706729	2.266790328386296	0.4987244897959184	0.5305615625000001	0.4098686828491842
2.5	0	55	6.530332610343968	0.1663791041721383	2581.409386928396	2.2108246766602555	0.481524926686217	0.498876129032258	0.3963221963221963
2.5	1	57	6.492265120049279	0.1603808299922806	2593.039126337225	2.175157497818983	0.4396929824561403	0.46855375	0.3737495601467853
2.5	2	58	6.44492055723671	0.166486755128835	2703.6856851298758	2.166658798287896	0.45	0.4598444999999999	0.3799525738563383
2.5	3	59	6.415381115491431	0.1650012681664568	2684.9012786752564	2.167011851823585	0.4396507447354905	0.4812824242424243	0.3628060263653485
2.5	4	56	6.491649749380231	0.1573842260931301	2530.879553470227	2.1777993721630087	0.4709821428571428	0.49052	0.3850477516912057
3.0	0	64	6.315529668943906	0.1686660776534853	2577.763217087744	2.0900154289145663	0.4475806451612903	0.4751188709677418	0.3652065527065527
3.0	1	64	6.36408734599507	0.1688634491129664	2534.779761973735	2.084076867196646	0.421875	0.4467603124999999	0.3611210601719197
3.0	2	63	6.344909522009113	0.1765399570529675	2684.602341911825	2.0853865367381728	0.4232804232804232	0.4457185000000003	0.3665347705462319
3.0	3	67	6.234081654268432	0.1797559996915791	2682.24154804951	2.0879023683586184	0.399366802351877	0.4296472727272726	0.3439469320066335
3.0	4	63	6.33784703570941	0.1674519486822629	2504.0166906398545	2.110879722127504	0.4260912698412698	0.4572343749999999	0.3637529292125391
3.5	0	75	6.189483891587235	0.1648796076048868	2407.0828972356226	2.063667949356829	0.3909677419354838	0.411365	0.340360873694207
3.5	1	76	6.176876099446152	0.1678981721608031	2413.7545222091594	2.017929096364457	0.3663651315789473	0.399628125	0.3212185190770622
3.5	2	71	6.187577102594716	0.1766621481623525	2629.450428617418	2.024123202799374	0.3920187793427231	0.4185708333333332	0.3376246014770571
3.5	3	76	6.090067603746075	0.1779074766136399	2594.9386152629054	1.939047053702592	0.3644338118022329	0.4008819696969697	0.3210891812865497
3.5	4	72	6.163075426205972	0.1709024867091361	2488.0743044106384	2.040966160654748	0.3914930555555556	0.4222934375	0.3442045806251934
4.0	0	77	6.115601734549292	0.1790653737633712	2465.7815264828064	2.0135190470211333	0.375366568914956	0.4031459677419354	0.3317793317793318
4.0	1	78	6.116795365559406	0.1765526336006182	2449.05198475459	2.0043685645080527	0.360176282051282	0.3801875	0.3226801851443685
4.0	2	78	6.087098337176485	0.1758070153924472	2547.693723310716	1.980763257748048	0.3623931623931624	0.3919055000000001	0.3206230254940856
4.0	3	83	6.040790147847476	0.1789884643502122	2453.6289477796104	1.9594033974943843	0.3329682365826944	0.3741236363636364	0.3064591700133869
4.0	4	76	6.078646037621955	0.1741900105040905	2488.722787068249	2.043274854727238	0.3700657894736842	0.3958696875	0.3346283536138396
4.5	0	88	5.921628037218374	0.1786858448517534	2441.1084407344297	1.9163223585038325	0.342008797653959	0.3712103225806452	0.306980056980057
4.5	1	91	5.966325596340036	0.1735038171502324	2306.156485839553	1.943669017020424	0.3210851648351648	0.34491328125	0.2990963191536258
4.5	2	89	5.933772468826122	0.1773335179087876	2454.110572920213	1.926101297225872	0.3157303370786517	0.3458453333333333	0.2963523389459451
4.5	3	90	5.892303754979367	0.1774130296587344	2486.131632957911	1.904162231657551	0.3164983164983165	0.3520940909090909	0.2909259259259259
4.5	4	82	6.024891714298777	0.1690148776273319	2386.688160369942	1.986814780167856	0.3471798780487805	0.3696734375	0.3225762619743189
5.0	0	93	5.923533710792654	0.1730505432050811	2311.666986592736	1.9088281519856505	0.3191120360735345	0.3526385483870968	0.2982262659682014
5.0	1	98	5.864714906628174	0.1752132314145291	2294.132788044982	1.8897453489178255	0.2920918367346938	0.3135595312500001	0.2858897140518098
5.0	2	93	5.891785522319774	0.1749454911722487	2411.306639142	1.9285380019850296	0.3150537634408602	0.3353498333333333	0.2952521798071295
5.0	3	95	5.8129823200609625	0.1798737796445634	2472.7101117370257	1.832514084623983	0.3052631578947368	0.3407177272727273	0.2778654970760233
5.0	4	93	5.877976357296351	0.1741270569761479	2313.194295448235	1.8945112529423536	0.3077956989247312	0.3382156249999999	0.29843951238506
