# Supplementary material for: Mapping the landscape of histomorphological cancer phenotypes using self-supervised learning on unannotated pathology slides
Source: Nat Commun. 2024 Jun 11;15:4596. doi: 10.1038/s41467-024-48666-7 (PMC11525555; doi:10.1038/s41467-024-48666-7)
Supplement: Supplementary file 4 — Source Data [file 41467_2024_48666_MOESM4_ESM.zip › Source_Data/figure9e.csv]

	UMAP Dim. 0	UMAP Dim. 1	TGF-beta Response
0	4.116807	3.111814	-0.11930411516110193
1	5.8470654	12.006763	0.2499151426520448
2	1.9262934	9.525841	0.20459686676989403
3	4.22083	10.438296	0.20459686676989403
4	4.7762537	2.4764662	-0.015230664497329394
5	7.0470524	1.9717921	-0.06490181196857839
6	1.3520308	4.2090793	-0.08542052576130557
7	7.2638288	7.7145762	0.24661974745038212
8	1.7620552	10.468535	0.20459686676989403
9	8.681603	0.94142395	0.067261657407515
10	2.3417344	7.0444164	-0.06902767025084981
11	7.431671	8.810037	0.24661974745038212
12	7.7664347	11.249686	0.2499151426520448
13	4.2617984	6.4776664	0.14199764082367314
14	1.615193	5.872851	-0.07392154180081585
15	5.549098	1.3252493	-0.06490181196857839
16	2.8818877	4.0608454	-0.1995611662938383
17	3.719415	10.994003	0.20459686676989403
18	2.221554	3.7427216	-0.0930315600124966
19	-0.18879232	3.8362374	-0.08542052576130557
20	-0.6672067	6.968766	-0.1995611662938383
21	3.6216054	10.488975	0.20459686676989403
22	3.647956	5.3830233	-0.07392154180081585
23	3.573303	3.9659562	-0.021297539343688728
24	2.825998	5.9753995	-0.02876562849737984
25	10.098785	4.473127	0.067261657407515
26	3.1680818	3.0669043	-0.11930411516110193
27	4.2708936	6.973544	0.14199764082367314
28	-1.0242475	6.5998154	-0.124407175927651
29	3.5344672	6.526621	-0.006004108476944029
30	0.8268271	7.750574	-0.02876562849737984
31	1.8865756	6.630541	-0.1995611662938383
32	2.6796496	8.151693	-0.06902767025084981
33	3.5744154	6.852464	-0.02308678820213146
34	9.503387	9.987646	0.2499151426520448
35	5.159293	-0.5939364	-0.1541999321587334
36	6.0226626	11.491394	0.2499151426520448
37	5.915254	1.8424712	-0.11930411516110193
38	2.1799452	5.7545114	0.10515824019844704
39	4.4953923	-0.38432238	-0.1541999321587334
40	4.2128882	8.100576	0.14199764082367314
41	3.1801894	0.95500785	-0.0930315600124966
42	-1.8583524	3.9752355	-0.124407175927651
43	3.4571598	2.4855285	-0.16134407854354238
44	3.7836144	-0.5393897	-0.13502337987345864
45	9.063622	-0.7537601	0.067261657407515
46	4.587903	6.4156623	0.14483493282501286
47	6.1382885	9.156431	0.2499151426520448
48	7.114059	4.3476825	0.1737150249648355
49	5.1136026	-0.6084135	-0.12269824389207365
50	2.0238771	1.3775412	-0.1995611662938383
51	1.3190618	7.062946	-0.02876562849737984
52	3.4152822	3.1393685	-0.11930411516110193
53	0.7270455	8.680249	-0.006004108476944029
54	9.567557	1.1782804	0.020900968530325366
55	4.0318136	11.437079	0.20459686676989403
56	7.5803823	8.084673	0.24661974745038212
57	6.7063494	10.067336	-0.02308678820213146
58	3.5472732	5.341188	-0.021297539343688728
59	2.930604	4.917706	-0.07392154180081585
60	-0.87367594	8.067845	-0.12454363443499175
61	1.2890408	9.9765415	-0.006004108476944029
62	5.901788	0.9266852	-0.0930315600124966
63	1.7225307	4.372124	-0.08542052576130557
64	5.4394093	4.685508	0.14158961593719266
65	7.4583077	2.2224517	0.067261657407515
66	2.8251204	11.095325	0.20459686676989403
67	4.6102233	8.216205	0.24661974745038212
68	4.5695434	0.13996932	-0.06490181196857839
69	7.2383084	5.968519	0.062418211437764125
70	2.728563	7.691506	-0.02876562849737984
71	2.892935	6.9903445	0.10515824019844704
72	7.073593	8.02443	0.14483493282501286
73	5.4033995	0.49611747	-0.1541999321587334
74	9.552432	1.4316831	0.067261657407515
75	4.196993	4.718999	-0.07392154180081585
76	1.4195617	3.6704059	-0.02876562849737984
77	1.4250414	4.201971	-0.08542052576130557
78	6.3613887	7.433544	0.10515824019844704
79	3.316224	-1.3729868	-0.13502337987345864
80	3.9204962	3.9464433	-0.07392154180081585
81	4.9030037	7.5255013	0.10515824019844704
82	1.1914208	4.3796306	-0.08542052576130557
83	2.0719688	9.243266	-0.06902767025084981
84	2.8988466	6.474715	0.056481070248450324
85	0.8562514	1.3776101	-0.08542052576130557
86	2.4611664	-2.2052877	-0.13502337987345864
87	6.378578	3.6070917	0.1737150249648355
88	6.6806827	10.268485	0.2499151426520448
89	2.2193854	3.7736676	-0.11930411516110193
90	2.4864829	1.9826659	-0.1995611662938383
91	8.09997	8.334532	0.24661974745038212
92	5.8068733	5.7371955	-0.021297539343688728
93	7.0304	8.952347	0.24661974745038212
94	5.757122	3.121667	0.016367803249082095
95	7.968882	-0.4020584	-0.1541999321587334
96	1.1043463	4.350745	-0.124407175927651
97	4.67813	5.232889	0.14158961593719266
98	6.641305	11.245798	0.2499151426520448
99	9.730358	4.2540994	0.1737150249648355
100	1.1921513	10.348149	0.20459686676989403
101	6.3600326	12.107582	0.2499151426520448
102	2.850592	6.4907503	-0.02876562849737984
103	4.8922997	0.0970678	-0.12269824389207365
104	9.344792	3.5801568	0.03759026936165559
105	5.085176	3.5703592	-0.11930411516110193
106	6.1805415	1.2470068	-0.06490181196857839
107	7.9004602	7.6573415	0.062418211437764125
108	9.739795	4.833197	0.1737150249648355
109	5.48589	10.779256	0.2499151426520448
110	1.0264379	8.20428	-0.02876562849737984
111	10.112011	7.1398244	0.1088828499853223
112	6.04942	5.2808776	0.24661974745038212
113	5.9362745	6.7398195	0.062418211437764125
114	4.014394	-1.9361743	-0.13502337987345864
115	1.4055256	4.292421	0.10515824019844704
116	2.3766968	3.6826003	-0.015230664497329394
117	5.7190013	4.073042	0.14158961593719266
118	4.521077	6.4167256	-0.015230664497329394
119	5.1780014	6.082475	0.14158961593719266
120	1.1366212	7.6107635	-0.02876562849737984
121	9.512475	0.46825737	0.067261657407515
122	2.051046	10.531492	0.20459686676989403
123	8.889288	4.9270983	0.1737150249648355
124	1.3320267	4.6747117	0.10515824019844704
125	-0.507565	4.4625506	-0.08542052576130557
126	7.762893	2.5634782	-0.11930411516110193
127	8.154304	6.709356	0.14483493282501286
128	4.097054	7.2646055	-0.06902767025084981
129	8.033688	4.187532	0.03759026936165559
130	8.975192	9.276083	0.1088828499853223
131	3.8052425	10.136036	0.20459686676989403
132	9.758159	0.51821923	0.067261657407515
133	0.16748215	5.402547	-0.08542052576130557
134	4.4589825	8.142847	0.056481070248450324
135	0.6648122	5.066413	0.056481070248450324
136	-0.4551009	3.3521292	-0.08542052576130557
137	5.6197004	4.0398693	-0.021297539343688728
138	3.5279193	2.2072554	-0.16134407854354238
139	7.035255	6.3213387	-0.02308678820213146
140	4.131944	6.7155304	-0.07392154180081585
141	6.8209925	7.8578176	0.24661974745038212
142	7.0759993	7.9532404	0.24661974745038212
143	3.167609	10.845489	0.20459686676989403
144	6.218232	5.4801254	0.14483493282501286
145	5.539963	1.9276628	-0.0930315600124966
146	4.157685	8.930275	0.056481070248450324
147	9.765852	3.1877017	0.067261657407515
148	6.509432	9.92732	0.2499151426520448
149	1.9325889	6.3958025	-0.07392154180081585
150	3.038645	2.6826212	-0.1995611662938383
151	5.6570063	11.566834	0.20459686676989403
152	9.419474	3.3453856	0.067261657407515
153	4.788223	0.7946903	-0.0930315600124966
154	9.129965	11.669696	0.2499151426520448
155	4.054179	9.3933525	0.20459686676989403
156	3.9137244	9.17425	-0.015230664497329394
157	3.5778196	3.3583417	-0.0930315600124966
158	6.827306	8.601677	0.24661974745038212
159	1.4880738	4.0239673	-0.1995611662938383
160	3.3368652	6.369117	-0.06902767025084981
161	5.0392365	6.4409804	0.14199764082367314
162	6.6855536	6.463577	0.14483493282501286
163	3.211972	9.110404	0.20459686676989403
164	8.229227	7.5062003	0.1088828499853223
165	4.910367	4.291437	-0.047920287527879094
166	3.4730222	4.9570923	-0.07392154180081585
167	4.150736	6.3360443	0.14199764082367314
168	0.66317016	8.355757	-0.006004108476944029
169	2.7399042	1.9166825	-0.1995611662938383
170	0.6200442	3.8670456	-0.08542052576130557
171	1.0083843	6.7379093	0.056481070248450324
172	8.481032	4.597343	0.1737150249648355
173	4.6159863	10.144479	0.20459686676989403
174	-0.15400355	7.519655	-0.12454363443499175
175	6.7304068	1.0962265	-0.1541999321587334
176	3.04124	6.7702947	-0.06902767025084981
177	5.3852897	4.1242194	-0.06902767025084981
178	3.2427566	8.915436	-0.02876562849737984
179	4.6674495	9.997053	-0.015230664497329394
180	0.45563608	4.276905	-0.08542052576130557
181	3.2021992	-0.23128857	-0.06490181196857839
182	2.1092005	6.9191484	-0.015230664497329394
183	2.9573016	3.8646932	-0.07392154180081585
184	9.613864	7.72184	0.1088828499853223
185	6.080849	9.787623	0.2499151426520448
186	5.22586	5.35084	0.14199764082367314
187	3.2621832	8.695444	-0.02876562849737984
188	6.567388	6.9982347	0.062418211437764125
189	7.983907	10.221513	0.2499151426520448
190	5.56011	4.959175	-0.021297539343688728
191	9.877731	9.754655	0.1088828499853223
192	4.5961127	0.514248	-0.06490181196857839
193	6.259379	5.117489	-0.021297539343688728
194	6.5778465	2.9030144	0.1737150249648355
195	7.256233	2.9775383	0.067261657407515
196	0.8339044	8.986427	-0.12454363443499175
197	1.1053	9.363312	-0.006004108476944029
198	3.5301516	6.5503836	0.14199764082367314
199	2.7198434	8.790773	-0.02876562849737984
200	1.4566904	6.8111463	-0.02876562849737984
201	9.181212	-0.22869988	0.067261657407515
202	4.072524	7.1061916	-0.06902767025084981
203	4.4458513	6.6093307	0.14199764082367314
204	-1.3167943	9.388241	-0.12454363443499175
205	10.094746	8.545796	0.1088828499853223
206	7.5455213	0.94470644	-0.1541999321587334
207	6.140393	6.3185196	0.10515824019844704
208	7.6078973	6.407365	0.1737150249648355
209	9.866028	3.4879918	0.067261657407515
210	6.619452	1.3164668	-0.12269824389207365
211	0.60759485	9.985135	0.20459686676989403
212	4.5775247	5.3916197	-0.06902767025084981
213	3.714922	9.305937	-0.02876562849737984
214	8.200056	0.7310198	-0.1541999321587334
215	-2.11666	4.483028	-0.124407175927651
216	4.174814	6.572428	-0.06902767025084981
217	8.164821	12.061747	0.2499151426520448
218	-0.5038893	5.1019597	-0.08542052576130557
219	7.558406	-1.3466902	-0.1541999321587334
220	8.410625	3.4247985	0.03759026936165559
221	5.2478685	2.0497258	-0.06490181196857839
222	2.3152304	7.5443425	0.056481070248450324
223	2.3453677	5.6248937	0.056481070248450324
224	-1.0533715	6.106895	-0.124407175927651
225	8.956084	8.187863	0.1088828499853223
226	6.2710247	2.860336	0.14158961593719266
227	5.2006173	8.7327385	0.14483493282501286
228	5.3779626	10.122246	0.2499151426520448
229	3.6997268	7.8963027	-0.02876562849737984
230	7.159342	2.5564191	0.067261657407515
231	4.4507427	6.18119	-0.06902767025084981
232	0.5005881	3.639728	-0.08542052576130557
233	4.747758	9.063728	0.24661974745038212
234	6.2895727	-0.86014014	-0.06490181196857839
235	10.484422	5.622397	0.016367803249082095
236	2.6095686	4.5720434	-0.07392154180081585
237	4.6890326	0.17149633	-0.12269824389207365
238	2.4402103	3.5996144	-0.0930315600124966
239	4.9264503	4.969055	0.016367803249082095
240	4.277603	3.4192047	-0.11930411516110193
241	5.3874598	4.7945256	-0.021297539343688728
242	5.046738	1.9821655	-0.0930315600124966
243	10.512759	8.303575	0.1088828499853223
244	3.1164718	4.279515	-0.047920287527879094
245	1.0115992	4.5768943	-0.08542052576130557
246	5.6382647	2.9557369	-0.047920287527879094
247	1.3956844	9.500434	0.20459686676989403
248	-1.3700223	7.2254777	-0.12454363443499175
249	9.955393	7.0693054	0.14483493282501286
250	6.443759	6.5065064	0.14158961593719266
251	2.32573	5.0460405	-0.1995611662938383
252	5.943506	1.5396512	-0.047920287527879094
253	0.9746704	9.011021	-0.006004108476944029
254	2.6700554	4.907729	-0.07392154180081585
255	2.3735032	7.465431	0.056481070248450324
256	8.630028	6.724371	0.062418211437764125
257	6.7938137	8.6702795	0.24661974745038212
258	0.38952217	1.9226913	-0.08542052576130557
259	1.6525271	9.484831	0.20459686676989403
260	6.2443805	1.9451808	-0.11930411516110193
261	1.6433139	2.2647107	-0.0930315600124966
262	6.2776747	6.7657356	0.14483493282501286
263	6.468809	2.8287516	0.1737150249648355
264	7.084881	5.655459	0.24661974745038212
265	4.9356995	7.432265	-0.015230664497329394
266	5.6230097	6.4167852	-0.021297539343688728
267	2.7646031	6.743865	-0.006004108476944029
268	2.6311798	9.130608	0.056481070248450324
269	-0.0957063	6.06061	-0.08542052576130557
270	-1.7562292	5.8871818	-0.124407175927651
271	9.441401	6.8774724	-0.02308678820213146
272	2.1948035	9.569684	0.20459686676989403
273	2.1523762	2.322612	-0.08542052576130557
274	3.281999	3.6315317	-0.0930315600124966
275	6.4244328	6.536545	0.1737150249648355
276	4.2277007	8.470602	-0.02876562849737984
277	4.2460604	8.820791	0.20459686676989403
278	8.960746	6.663489	0.062418211437764125
279	-0.034695	3.9472306	-0.08542052576130557
280	5.813064	4.89831	0.016367803249082095
281	4.6803703	7.576831	0.14199764082367314
282	9.65679	3.0148933	0.020900968530325366
283	4.105966	0.47823787	-0.12269824389207365
284	5.0845213	9.150838	0.14199764082367314
285	-2.0078416	6.728158	-0.124407175927651
286	6.2743144	0.44123548	-0.1541999321587334
287	6.965864	9.704558	0.2499151426520448
288	3.8462312	9.861334	0.20459686676989403
289	4.0273786	3.6853945	-0.1995611662938383
290	0.25177833	5.874312	0.056481070248450324
291	5.502208	4.6967955	0.14158961593719266
292	1.4867082	9.240566	0.20459686676989403
293	5.671705	11.12691	0.2499151426520448
294	5.9519615	10.030996	0.2499151426520448
295	3.478907	7.267517	-0.02876562849737984
296	7.2652345	3.6467545	0.1737150249648355
297	5.957211	6.5597835	0.062418211437764125
298	3.6523552	6.982734	-0.06902767025084981
299	9.809385	0.9890264	0.067261657407515
300	5.1439514	8.095899	0.14199764082367314
301	6.5660586	4.564521	0.1737150249648355
302	1.4087951	6.136418	0.10515824019844704
303	4.092869	3.282875	-0.11930411516110193
304	4.5598445	7.9383535	0.14199764082367314
305	6.249346	8.726811	0.24661974745038212
306	1.1994604	3.0804102	0.10515824019844704
307	6.353529	3.7943037	0.062418211437764125
308	10.044917	1.5261232	0.067261657407515
309	4.633112	-1.1025162	-0.13502337987345864
310	6.7649026	1.0193835	-0.1541999321587334
311	8.79663	3.2216666	0.03759026936165559
312	5.6516385	8.006362	0.10515824019844704
313	6.1243777	7.152562	-0.021297539343688728
314	2.3134282	7.63269	-0.1995611662938383
315	-0.057942737	1.8963338	-0.047920287527879094
316	2.9585438	6.6935754	-0.02876562849737984
317	1.2312874	9.85252	-0.006004108476944029
318	2.8147705	3.779746	-0.015230664497329394
319	7.0426784	6.487096	0.24661974745038212
320	7.137324	3.9824307	0.062418211437764125
321	6.51716	3.6620293	0.067261657407515
322	2.5252206	2.1860366	-0.16134407854354238
323	0.43878707	2.456196	-0.08542052576130557
324	8.337707	6.4615383	0.1737150249648355
325	1.5178975	8.267453	-0.06902767025084981
326	10.169873	-0.09468471	0.067261657407515
327	8.031495	9.949714	0.2499151426520448
328	-1.119864	7.602488	-0.006004108476944029
329	8.7647	0.6506472	0.067261657407515
330	6.292699	6.481044	0.016367803249082095
331	2.4636576	-2.3609967	-0.13502337987345864
332	3.6733441	5.5934706	-0.021297539343688728
333	7.751654	1.7485303	0.067261657407515
334	7.6112466	7.7096853	0.062418211437764125
335	-1.175211	7.3892117	-0.1995611662938383
336	1.962453	6.2505565	-0.07392154180081585
337	2.3235347	3.6100101	-0.1995611662938383
338	3.332439	4.8087053	0.056481070248450324
339	5.2754483	6.0703464	-0.021297539343688728
340	5.399832	8.181471	0.14483493282501286
341	6.728634	7.8557653	0.24661974745038212
342	-1.4054039	4.0440335	-0.08542052576130557
343	7.4008937	3.419839	0.062418211437764125
344	2.5123715	4.197738	0.10515824019844704
345	4.839113	1.5736282	-0.1995611662938383
346	1.0581712	8.953784	-0.006004108476944029
347	5.1678896	2.9707882	-0.11930411516110193
348	7.1413317	0.4657173	-0.1541999321587334
349	3.2197087	9.594918	0.20459686676989403
350	3.9348466	0.3292108	-0.015230664497329394
351	8.759358	3.2231202	0.067261657407515
352	1.7471341	11.247202	0.20459686676989403
353	8.461562	1.9142565	0.067261657407515
354	6.985113	7.9488645	0.24661974745038212
355	6.693745	8.539075	0.24661974745038212
356	8.096832	2.5610492	0.067261657407515
357	2.9964879	6.600991	-0.06902767025084981
358	0.27115738	8.440069	-0.02876562849737984
359	9.632726	7.9599905	0.1088828499853223
360	7.914382	7.063031	-0.02308678820213146
361	0.51831925	2.651169	-0.08542052576130557
362	1.2643689	4.7503753	0.10515824019844704
363	5.2579284	7.111044	0.24661974745038212
364	4.485578	4.728998	-0.06902767025084981
365	3.7147148	7.681729	0.14158961593719266
366	2.8619082	7.0848536	-0.06902767025084981
367	2.2738285	5.7740617	0.056481070248450324
368	0.36335373	7.223532	-0.02876562849737984
369	4.588383	8.181571	0.14199764082367314
370	9.705311	0.563818	0.067261657407515
371	3.4281259	3.7569988	-0.16134407854354238
372	7.867197	3.3235247	0.1737150249648355
373	9.1942215	6.37329	0.1737150249648355
374	3.7796593	-0.9761517	-0.13502337987345864
375	4.8625774	5.0337625	0.14158961593719266
376	-1.1484493	7.3274755	-0.124407175927651
377	7.1759605	8.964454	-0.02308678820213146
378	7.1558256	7.822144	-0.02308678820213146
379	3.898792	7.2155194	0.10515824019844704
380	7.695612	3.0497088	0.1737150249648355
381	2.7901623	5.3085623	-0.015230664497329394
382	6.9632607	3.175825	-0.015230664497329394
383	4.906323	6.626744	-0.021297539343688728
384	5.7323503	10.674634	0.2499151426520448
385	5.2360377	2.6824522	-0.0930315600124966
386	8.629917	1.8495075	0.067261657407515
387	5.3998775	0.07263309	-0.12269824389207365
388	7.100963	-1.8108064	-0.06490181196857839
389	-1.2916108	4.1686025	-0.08542052576130557
390	2.3785324	4.581004	-0.015230664497329394
391	-1.3900596	7.6541705	-0.006004108476944029
392	8.133353	8.483458	-0.02308678820213146
393	0.35792834	3.6414483	-0.124407175927651
394	4.8859344	4.220906	0.10515824019844704
395	3.4967635	-0.26167524	-0.06490181196857839
396	4.0035586	8.544058	-0.02876562849737984
397	2.1375751	7.8509684	-0.02876562849737984
398	1.5361785	6.419043	0.056481070248450324
399	4.066745	11.758372	0.20459686676989403
400	-0.95331	4.252884	-0.08542052576130557
401	1.1380565	6.968652	0.056481070248450324
402	3.1853564	2.5971568	-0.1995611662938383
403	7.740399	5.3086014	0.1737150249648355
404	8.526768	11.117055	0.1088828499853223
405	2.7592542	9.680113	0.20459686676989403
406	0.50549793	5.764201	0.056481070248450324
407	1.9442481	3.4637203	-0.11930411516110193
408	6.4489107	0.7875534	-0.1541999321587334
409	9.033052	0.1185524	-0.1541999321587334
410	8.75196	8.0076275	0.1088828499853223
411	5.6896257	8.802755	0.2499151426520448
412	7.3718133	0.98972756	-0.1541999321587334
413	2.8386796	7.916019	-0.02876562849737984
414	0.6231603	6.9246097	0.056481070248450324
415	-0.3062185	6.5050306	-0.124407175927651
416	5.7407346	11.504826	0.2499151426520448
417	5.3733506	8.441879	0.24661974745038212
418	7.1841273	0.24365152	-0.06490181196857839
419	1.5773436	11.199855	0.20459686676989403
420	7.6054125	8.385057	0.24661974745038212
421	6.5100923	2.7322078	-0.1541999321587334
422	3.664098	7.8334327	-0.02876562849737984
423	5.1309013	5.695773	-0.021297539343688728
424	8.102748	6.665017	0.14483493282501286
425	5.7913737	6.3319564	-0.021297539343688728
426	7.0773935	7.1478167	-0.02308678820213146
427	6.4557667	0.60197324	-0.1541999321587334
428	6.5460377	7.7375484	0.24661974745038212
429	0.037353516	4.791942	-0.124407175927651
430	8.4911175	11.4029665	0.2499151426520448
431	3.6103816	7.5098433	-0.02876562849737984
432	0.6467591	6.6262865	-0.07392154180081585
433	7.9970484	1.8657898	-0.1541999321587334
434	7.251348	6.3459415	-0.021297539343688728
435	3.4252837	8.714243	-0.02876562849737984
436	10.289552	2.7524412	0.067261657407515
437	6.902823	4.4522495	0.10515824019844704
438	8.815899	5.3442593	0.14483493282501286
439	4.4722033	5.0685725	-0.015230664497329394
440	5.298047	6.770293	0.10515824019844704
441	1.1581922	7.0098095	-0.07392154180081585
442	0.31296423	5.7024765	-0.124407175927651
443	8.520474	7.7233834	0.14483493282501286
444	2.631845	8.200767	-0.02876562849737984
445	9.109587	4.227358	0.1737150249648355
446	8.1334915	4.130201	0.1737150249648355
447	8.878879	9.292453	-0.02308678820213146
448	4.9722023	5.9427814	0.10515824019844704
449	2.053218	7.6906977	-0.006004108476944029
450	9.318403	6.330654	0.14483493282501286
451	5.0815563	6.699237	0.10515824019844704
452	6.170642	1.8551248	-0.1541999321587334
453	2.9917932	6.102879	-0.06902767025084981
454	4.066502	10.946076	0.20459686676989403
455	9.908789	7.806275	0.1088828499853223
456	6.8033285	8.855267	0.24661974745038212
457	5.7328224	1.664386	-0.0930315600124966
458	6.6715426	0.09873373	-0.1541999321587334
459	3.515329	9.262941	-0.02876562849737984
460	-1.9880404	5.78947	-0.124407175927651
461	2.483464	7.099401	-0.006004108476944029
462	6.701436	4.4829593	0.062418211437764125
463	2.2791753	9.342802	-0.02876562849737984
464	4.333745	10.313238	0.20459686676989403
465	2.5153363	3.666399	-0.015230664497329394
466	2.0693154	4.894437	-0.1995611662938383
467	3.702553	0.2989616	-0.12269824389207365
468	3.2223318	11.185543	0.20459686676989403
469	3.4416087	6.9047403	-0.07392154180081585
470	-0.9054829	7.8206553	-0.006004108476944029
471	3.5137336	1.0584489	-0.12269824389207365
472	2.7103837	9.420244	0.20459686676989403
473	4.891485	3.3179698	-0.11930411516110193
474	9.08193	2.8244603	0.1737150249648355
475	4.6126666	2.3591719	-0.16134407854354238
476	7.332604	9.191776	0.24661974745038212
477	7.4047995	6.6414323	0.1737150249648355
478	4.2482147	3.4414082	-0.11930411516110193
479	8.920318	-0.9987639	0.067261657407515
480	9.889969	0.8198767	0.067261657407515
481	6.5772176	1.1544454	-0.1541999321587334
482	2.975319	5.6219378	-0.06902767025084981
483	4.7959347	7.9364605	0.14199764082367314
484	3.3894749	3.2573295	0.10515824019844704
485	6.1630435	-0.49559042	-0.06490181196857839
486	2.852628	2.8579295	-0.0930315600124966
487	7.69109	6.7652426	0.24661974745038212
488	6.0211787	12.061333	0.20459686676989403
489	7.50538	1.326141	0.067261657407515
490	4.195578	8.831076	0.20459686676989403
491	9.877135	7.734891	0.1088828499853223
492	7.9071712	6.585938	0.1737150249648355
493	8.984004	1.3703471	0.067261657407515
494	0.69594824	9.744227	0.20459686676989403
495	4.802476	8.529411	0.24661974745038212
496	-0.049056973	8.418241	-0.006004108476944029
497	1.88933	7.8054523	-0.02876562849737984
498	0.8991452	5.9006653	-0.07392154180081585
499	6.5497937	1.4346485	-0.06490181196857839
500	9.061903	2.4409206	0.067261657407515
501	5.1996365	5.9183702	-0.021297539343688728
502	7.08399	9.063174	-0.02308678820213146
503	1.9074882	9.988369	0.20459686676989403
504	6.7828026	-1.2527273	-0.12269824389207365
505	0.94197667	3.8465912	-0.1995611662938383
506	5.6060424	5.4758472	0.14483493282501286
507	3.4269745	7.398793	-0.02876562849737984
508	6.627073	9.368855	-0.02308678820213146
509	8.897355	1.1602525	0.067261657407515
510	9.439849	7.4203486	0.1088828499853223
511	2.7184093	1.656609	-0.1995611662938383
512	4.738609	6.000683	-0.021297539343688728
513	2.3790796	7.154653	0.056481070248450324
514	3.295795	4.7288632	-0.047920287527879094
515	3.8583314	1.5628477	-0.0930315600124966
516	6.8157473	2.1071165	-0.11930411516110193
517	8.626281	5.217849	0.1737150249648355
518	3.0492382	2.2818868	-0.16134407854354238
519	8.4706955	2.5907896	0.1737150249648355
520	6.050887	0.96632427	-0.0930315600124966
521	7.726653	4.2471375	0.067261657407515
522	4.2213736	1.5146459	-0.08542052576130557
523	6.700369	8.594521	0.24661974745038212
524	6.5961804	11.057438	0.2499151426520448
525	7.9945	3.6982524	0.03759026936165559
526	6.358644	2.0981255	-0.11930411516110193
527	7.0330343	7.678125	0.062418211437764125
528	8.62225	5.104433	0.14483493282501286
529	5.1751623	3.058326	-0.11930411516110193
530	8.934338	5.1754427	0.062418211437764125
531	1.1468776	4.0691767	-0.124407175927651
532	-0.61330205	9.237411	-0.12454363443499175
533	2.5601351	10.616446	0.20459686676989403
534	6.1420507	9.380135	0.24661974745038212
535	6.232399	9.307857	0.24661974745038212
536	7.253211	3.0507138	0.1737150249648355
537	7.840507	7.009097	0.03759026936165559
538	4.5654664	0.034472723	-0.1541999321587334
539	-1.29034	6.5496206	-0.124407175927651
540	-2.4932053	5.8591294	-0.12454363443499175
541	9.496337	6.265161	0.14483493282501286
542	3.5765367	5.25147	-0.1995611662938383
543	5.532865	5.7334485	0.14158961593719266
544	8.662692	5.7714815	0.062418211437764125
545	6.3072886	2.6226263	-0.047920287527879094
546	3.9042244	6.853712	0.14199764082367314
547	5.743075	5.3726177	-0.02308678820213146
548	7.600362	3.5604565	0.1737150249648355
549	2.5621448	7.233979	-0.02876562849737984
550	9.926834	7.0649605	0.1088828499853223
551	1.7250136	4.451263	-0.11930411516110193
552	1.1174271	4.0873575	-0.1995611662938383
553	7.205063	6.8531275	0.14483493282501286
554	4.5849767	3.5753198	-0.1995611662938383
555	6.951341	7.357281	0.14158961593719266
556	3.8271368	9.903687	0.20459686676989403
557	4.7713203	9.970115	0.2499151426520448
558	8.701536	5.4511294	0.062418211437764125
559	5.3217106	-0.7257533	-0.12269824389207365
560	6.070843	5.035706	0.10515824019844704
561	1.0439788	6.6485467	-0.1995611662938383
562	3.5619376	2.9500518	-0.1995611662938383
563	8.100323	7.9878745	0.1737150249648355
564	7.8789515	1.8798187	0.067261657407515
565	4.0338993	8.677653	0.20459686676989403
566	5.1214876	3.737005	-0.1995611662938383
567	7.428747	9.018852	0.24661974745038212
568	6.521482	6.6023827	0.24661974745038212
569	1.7178998	9.215458	-0.006004108476944029
570	7.643787	0.18718272	-0.1541999321587334
571	3.0873296	6.0887237	0.10515824019844704
572	4.8832693	2.7575324	-0.16134407854354238
573	8.481178	8.783466	0.2499151426520448
574	6.346979	1.080337	-0.0930315600124966
575	7.0519214	10.026643	0.2499151426520448
576	7.7697163	7.3504896	0.24661974745038212
577	2.8995218	3.3065138	-0.11930411516110193
578	7.5590463	0.7337452	-0.1541999321587334
579	6.070728	1.2843593	-0.11930411516110193
580	1.3659703	7.92664	0.056481070248450324
581	8.734368	4.5270004	0.03759026936165559
582	2.5448346	1.5001487	-0.16134407854354238
583	7.521473	7.147113	0.1737150249648355
584	5.895982	5.1889358	-0.021297539343688728
585	9.833867	6.3403873	0.14483493282501286
586	3.8136737	4.739513	-0.021297539343688728
587	2.8061364	6.6561203	-0.06902767025084981
588	10.746948	7.3783164	0.1088828499853223
589	7.8031144	2.5577219	0.067261657407515
590	5.073052	10.676807	0.2499151426520448
591	6.6887465	9.425929	0.2499151426520448
592	1.1419886	6.283689	-0.006004108476944029
593	4.660866	0.40895325	-0.12269824389207365
594	5.6940017	4.834422	-0.021297539343688728
595	5.9745812	0.5203724	-0.12269824389207365
596	5.744695	3.8295555	-0.0930315600124966
597	6.3910203	8.236537	0.24661974745038212
598	6.60875	0.8350002	-0.06490181196857839
599	8.585953	6.5705557	0.1737150249648355
600	3.207771	1.0469242	-0.13502337987345864
601	7.168827	4.18452	0.14158961593719266
602	9.187761	1.6360133	0.067261657407515
603	7.2981787	10.976559	0.2499151426520448
604	3.4325588	5.096941	-0.07392154180081585
605	6.823215	10.336445	0.2499151426520448
606	0.87959725	3.82598	-0.08542052576130557
607	10.0474	0.48555642	0.067261657407515
608	9.638407	9.769691	0.2499151426520448
609	5.2639194	4.671785	0.03759026936165559
610	0.4773118	8.467023	-0.12454363443499175
611	7.2586355	11.598631	0.2499151426520448
612	6.7882037	8.246309	0.24661974745038212
613	4.939125	-0.48891687	-0.12269824389207365
614	3.7665737	-1.5450374	-0.13502337987345864
615	3.334461	0.85073197	-0.16134407854354238
616	2.128895	3.5354102	-0.1995611662938383
617	0.5921369	5.8516912	-0.07392154180081585
618	4.282085	2.7441797	-0.1995611662938383
619	3.6906114	4.4441667	-0.11930411516110193
620	5.375782	4.5942883	-0.021297539343688728
621	0.582311	8.110307	-0.006004108476944029
622	8.806245	1.9192169	0.067261657407515
623	3.711568	5.9103065	0.056481070248450324
624	9.764213	4.9931006	0.14483493282501286
625	4.010761	2.2494538	-0.047920287527879094
626	1.0940642	9.042116	-0.02876562849737984
627	4.6940303	1.03789	-0.015230664497329394
628	7.312639	11.828951	0.2499151426520448
629	9.623262	8.211192	0.1088828499853223
630	3.1532001	7.6692677	-0.06902767025084981
631	8.835172	1.7003276	0.067261657407515
632	3.1589203	8.6313925	-0.02876562849737984
633	6.4923434	6.7576394	0.24661974745038212
634	5.3486834	12.011941	0.20459686676989403
635	0.3039891	5.8570585	0.056481070248450324
636	7.389288	2.8759735	0.1737150249648355
637	5.0443153	0.06081465	-0.0930315600124966
638	-0.20805937	4.9684434	-0.08542052576130557
639	3.5640423	6.5818706	-0.02876562849737984
640	4.101165	2.5877883	-0.047920287527879094
641	4.119156	11.037041	0.20459686676989403
642	2.4570556	6.4721704	-0.02876562849737984
643	-0.02605275	5.4535713	0.056481070248450324
644	8.985499	10.045628	0.1088828499853223
645	4.284706	8.039946	-0.06902767025084981
646	1.3166322	10.042926	-0.006004108476944029
647	9.085985	7.7888265	-0.02308678820213146
648	3.886079	5.223655	0.10515824019844704
649	6.9604917	1.2165118	-0.12269824389207365
650	0.7640016	5.824977	-0.08542052576130557
651	-0.07316833	6.632067	-0.08542052576130557
652	8.773907	7.918014	0.1088828499853223
653	5.994916	3.5485654	-0.021297539343688728
654	4.2019076	7.0459805	0.056481070248450324
655	5.607614	4.7861533	-0.021297539343688728
656	2.3179755	10.113722	0.20459686676989403
657	6.3210936	9.014825	0.24661974745038212
658	7.3756113	1.052953	-0.1541999321587334
659	9.827543	3.930524	0.067261657407515
660	4.65142	6.597889	-0.047920287527879094
661	1.4450798	2.3255694	-0.08542052576130557
662	4.621998	3.5150583	-0.0930315600124966
663	9.558081	0.6365752	0.067261657407515
664	-0.64407593	8.651216	-0.12454363443499175
665	0.46639124	5.1656475	0.10515824019844704
666	5.814357	8.128839	0.14199764082367314
667	4.932272	10.701208	0.20459686676989403
668	5.5469236	2.0166807	-0.06490181196857839
669	8.948357	3.1177886	0.03759026936165559
670	2.3544333	8.425787	-0.02876562849737984
671	4.4944687	7.196887	-0.06902767025084981
672	9.0293665	6.7871847	0.062418211437764125
673	2.829863	5.2840858	-0.07392154180081585
674	2.7236998	1.116959	-0.1995611662938383
675	2.8685522	5.08687	0.14158961593719266
676	2.2047656	6.681035	-0.02876562849737984
677	8.783323	4.9501796	-0.02308678820213146
678	1.3756918	9.144139	-0.02876562849737984
679	8.4474125	8.909012	0.2499151426520448
680	6.965762	1.3018501	-0.1541999321587334
681	6.9815555	1.3892725	-0.1541999321587334
682	4.752845	0.6569146	-0.0930315600124966
683	4.016545	11.709437	0.20459686676989403
684	5.6522007	3.8720288	-0.11930411516110193
685	6.453454	-1.88279	-0.06490181196857839
686	5.7080903	10.463081	-0.02308678820213146
687	2.6402423	4.6539164	-0.1995611662938383
688	0.6134588	7.107262	-0.02876562849737984
689	4.2054214	6.6049356	0.056481070248450324
690	9.9053545	-0.04856298	0.067261657407515
691	4.0280476	1.9001424	-0.015230664497329394
692	4.296567	2.3331397	-0.0930315600124966
693	5.601442	4.9173126	0.10515824019844704
694	3.6405423	3.8576663	-0.07392154180081585
695	0.99070424	7.487536	0.10515824019844704
696	9.3228655	6.599494	0.1737150249648355
697	8.44181	6.884608	0.14483493282501286
698	8.791497	2.5854936	0.03759026936165559
699	1.349644	5.8954954	-0.006004108476944029
700	4.878563	6.144709	-0.021297539343688728
701	8.2728	3.8211594	0.067261657407515
702	5.302729	4.578632	-0.11930411516110193
703	0.0041937316	1.9349594	-0.047920287527879094
704	2.8940854	9.086203	0.20459686676989403
705	8.482473	10.51081	0.2499151426520448
706	2.856862	9.773298	0.056481070248450324
707	7.9304767	4.1897454	0.1737150249648355
708	-0.939749	4.399811	-0.08542052576130557
709	6.7914767	1.3256234	-0.1541999321587334
710	5.1411667	9.574113	0.2499151426520448
711	5.597987	4.5186486	-0.021297539343688728
712	6.183227	2.2290366	-0.047920287527879094
713	0.93843496	6.740413	0.056481070248450324
714	2.668372	9.384687	0.20459686676989403
715	-2.2253482	7.5544267	-0.12454363443499175
716	7.857404	6.238764	0.062418211437764125
717	4.009407	0.5091431	-0.0930315600124966
718	4.616426	3.9323058	-0.11930411516110193
719	9.239689	5.646672	0.14483493282501286
720	9.916544	5.955555	0.1088828499853223
721	-1.3554273	9.175032	-0.12454363443499175
722	5.0903096	0.08486812	-0.06490181196857839
723	2.384353	1.0400369	-0.1995611662938383
724	0.57121664	8.728697	-0.006004108476944029
725	8.674041	6.2203155	0.062418211437764125
726	2.2240956	8.78935	-0.02876562849737984
727	8.401494	5.315506	0.14483493282501286
728	2.7484152	3.5785818	-0.11930411516110193
729	7.4468393	2.27818	0.03759026936165559
730	9.719739	4.600196	0.016367803249082095
731	5.1999297	8.784344	0.10515824019844704
732	6.878793	0.522111	-0.1541999321587334
733	4.763001	8.259075	0.24661974745038212
734	5.1632423	4.273824	0.14483493282501286
735	4.769521	6.9276695	0.14199764082367314
736	5.699922	1.500826	-0.12269824389207365
737	3.5903652	6.6612763	0.056481070248450324
738	7.3579063	5.3880067	0.14158961593719266
739	5.3456645	2.8980508	-0.16134407854354238
740	7.201596	7.174475	0.14199764082367314
741	4.9637446	2.2111335	-0.16134407854354238
742	5.85137	5.9466934	0.14199764082367314
743	7.7849903	2.0097375	0.016367803249082095
744	4.325143	10.29852	0.20459686676989403
745	5.508212	0.9813187	-0.06490181196857839
746	2.7529855	10.683118	0.20459686676989403
747	10.423089	-0.05855561	0.067261657407515
748	7.119583	9.0421	0.14158961593719266
749	4.498269	8.657558	0.20459686676989403
750	8.694955	0.3399142	0.067261657407515
751	1.6642779	8.84433	-0.006004108476944029
752	7.7177024	3.707204	0.1737150249648355
753	1.3216168	6.859885	-0.02876562849737984
754	8.627074	11.284428	0.2499151426520448
755	3.5236185	2.2410023	-0.0930315600124966
756	3.4686358	5.5005693	0.10515824019844704
757	3.353032	8.682797	-0.02876562849737984
758	-2.1498132	3.3408153	-0.124407175927651
759	9.037266	6.0705605	0.1737150249648355
760	3.135034	3.017755	-0.1995611662938383
761	5.047156	8.295932	-0.015230664497329394
762	-2.1462631	7.8925447	-0.12454363443499175
763	7.090699	2.8641977	0.067261657407515
764	2.2405176	10.109175	0.20459686676989403
765	5.287547	2.5875823	-0.16134407854354238
766	0.19484952	2.7042499	-0.08542052576130557
767	5.1596317	5.8268523	0.14483493282501286
768	9.484739	5.1899776	0.1737150249648355
769	8.760871	5.3615637	0.14483493282501286
770	2.218676	7.837038	-0.02876562849737984
771	-0.053987246	7.6611214	-0.006004108476944029
772	7.9572506	4.8901253	0.14158961593719266
773	7.266608	6.7185373	0.14483493282501286
774	-0.086213455	4.7768793	-0.124407175927651
775	-1.0246283	6.7883043	-0.124407175927651
776	5.160283	5.9759727	0.14483493282501286
777	3.1975977	10.373291	0.20459686676989403
778	-1.5573155	3.842035	-0.124407175927651
779	0.06940078	3.5215154	-0.08542052576130557
780	7.3600326	10.71792	0.2499151426520448
781	0.528303	1.6188757	-0.047920287527879094
782	6.1049924	1.6012453	-0.11930411516110193
783	3.1077225	3.64388	-0.11930411516110193
784	5.124494	1.0597196	-0.1541999321587334
785	1.7907894	8.094534	-0.02876562849737984
786	4.076549	11.520119	0.20459686676989403
787	0.7775608	7.1411653	-0.1995611662938383
788	7.540819	-0.5359867	-0.06490181196857839
789	6.605032	6.5288305	0.14483493282501286
790	8.9424	5.3053756	0.1737150249648355
791	6.3609715	3.2261722	0.067261657407515
792	3.8715608	5.626412	-0.07392154180081585
793	8.496189	-0.15231898	-0.1541999321587334
794	-2.37312	4.3877373	-0.124407175927651
795	1.2189872	6.602355	-0.07392154180081585
796	6.4780116	5.9808717	-0.02308678820213146
797	5.9465237	0.54739827	-0.12269824389207365
798	7.2169514	-0.36382896	-0.06490181196857839
799	2.4306095	2.7463608	-0.0930315600124966
800	7.491672	8.929545	0.24661974745038212
801	1.8040655	-1.9861935	-0.13502337987345864
802	6.076296	4.91852	0.14483493282501286
803	2.5978076	1.565238	-0.1995611662938383
804	0.5911451	3.057179	-0.047920287527879094
805	9.764102	1.2088042	0.067261657407515
806	-0.35030276	5.5123096	-0.124407175927651
807	2.9562428	7.319898	0.10515824019844704
808	8.296125	8.375775	-0.02308678820213146
809	2.1855962	7.595807	-0.02876562849737984
810	7.981544	1.709614	0.067261657407515
811	5.3951044	1.7733431	-0.1541999321587334
812	2.7311268	7.647227	-0.06902767025084981
813	4.6311693	5.8013124	0.10515824019844704
814	5.9991918	3.301632	-0.0930315600124966
815	10.069766	4.275483	0.016367803249082095
816	7.407761	9.859788	0.2499151426520448
817	7.1383524	1.889976	0.067261657407515
818	1.9643445	6.818064	-0.124407175927651
819	7.521123	0.1572601	-0.1541999321587334
820	1.5119219	8.195803	-0.006004108476944029
821	1.5840394	3.2503445	-0.08542052576130557
822	0.9850648	6.7579355	-0.124407175927651
823	5.8665447	8.895346	0.14483493282501286
824	7.502337	7.572929	-0.02308678820213146
825	4.589658	1.8045859	-0.0930315600124966
826	0.913082	6.7569494	-0.07392154180081585
827	8.951673	1.3360626	0.067261657407515
828	3.9254146	8.4366255	-0.02876562849737984
829	5.900989	4.678371	-0.021297539343688728
830	4.107508	1.8245041	-0.1995611662938383
831	8.313056	1.2680255	0.067261657407515
832	1.6339151	3.401703	-0.1995611662938383
833	6.990575	8.247891	0.24661974745038212
834	7.1763344	4.169773	0.1737150249648355
835	6.2016754	7.6260934	0.24661974745038212
836	1.28058	5.806809	-0.1995611662938383
837	7.861607	4.6665344	0.1737150249648355
838	8.161981	8.194746	0.14483493282501286
839	6.28352	3.2611735	-0.021297539343688728
840	1.818952	6.414493	0.056481070248450324
841	-0.92002255	6.741574	-0.08542052576130557
842	9.215742	9.743742	0.2499151426520448
843	5.4432907	2.8538516	-0.0930315600124966
844	6.205556	1.8377144	-0.1541999321587334
845	3.3857005	7.8682203	0.10515824019844704
846	3.1199117	7.195714	0.14199764082367314
847	8.301264	4.0959907	0.1737150249648355
848	3.6156454	4.195989	-0.047920287527879094
849	8.094749	7.449204	0.24661974745038212
850	6.6988707	1.4700055	-0.1541999321587334
851	6.3361516	10.678079	0.2499151426520448
852	4.745078	5.9575977	0.10515824019844704
853	1.1563658	6.540066	-0.006004108476944029
854	-1.1523646	6.796695	-0.124407175927651
855	6.5575867	5.7417307	0.062418211437764125
856	5.150033	3.7012084	-0.021297539343688728
857	3.9822176	0.71506506	-0.12269824389207365
858	7.2056155	7.376302	-0.02308678820213146
859	8.549209	5.2833443	0.1737150249648355
860	7.6817985	10.471472	0.2499151426520448
861	6.665122	6.246558	0.24661974745038212
862	7.6963444	9.09319	0.24661974745038212
863	1.2764649	2.2771995	-0.08542052576130557
864	4.5754128	3.5779552	-0.0930315600124966
865	3.7152028	7.2317333	-0.015230664497329394
866	3.3030713	6.446668	0.14199764082367314
867	8.103593	0.8981356	-0.06490181196857839
868	1.704059	7.09566	0.10515824019844704
869	5.5720544	2.5170197	-0.0930315600124966
870	6.5638533	8.882357	-0.02308678820213146
871	10.118994	6.2022676	0.1088828499853223
872	-0.7349866	6.242136	-0.124407175927651
873	6.255174	9.410455	0.2499151426520448
874	2.824256	7.8865085	-0.006004108476944029
875	0.97873193	9.9929	0.20459686676989403
876	9.076373	9.054113	0.1088828499853223
877	10.425433	4.0331807	0.016367803249082095
878	6.121417	8.079553	0.10515824019844704
879	9.47503	7.463965	0.1088828499853223
880	3.7780154	8.88219	-0.02876562849737984
881	9.976964	3.0682988	0.067261657407515
882	2.8759837	4.1766148	-0.0930315600124966
883	10.181321	2.0524971	0.067261657407515
884	5.2169538	5.981244	-0.021297539343688728
885	9.515234	0.6987765	0.067261657407515
886	0.9455553	3.6829073	-0.08542052576130557
887	4.4527683	8.315854	-0.02876562849737984
888	-0.0441122	6.2620687	-0.1995611662938383
889	3.3825865	6.1811404	0.056481070248450324
890	4.580451	10.054499	0.20459686676989403
891	6.981272	3.5889733	0.062418211437764125
892	1.9203359	3.792373	-0.08542052576130557
893	6.278875	0.39347383	-0.1541999321587334
894	4.846249	5.7793283	0.14199764082367314
895	3.5441692	7.459284	0.056481070248450324
896	4.466448	6.412803	0.14199764082367314
897	4.2815614	3.1043515	-0.11930411516110193
898	7.4298744	5.332163	-0.02308678820213146
899	5.996359	9.147299	0.10515824019844704
900	4.5414624	9.734002	-0.015230664497329394
901	7.121427	3.6150148	0.1737150249648355
902	4.149254	2.9352946	-0.11930411516110193
903	3.9039047	2.5387988	-0.0930315600124966
904	5.9205403	9.975762	-0.02308678820213146
905	6.3497443	1.298887	-0.11930411516110193
906	2.065263	3.9804163	-0.08542052576130557
907	5.4491863	5.817524	-0.021297539343688728
908	4.103184	4.5467777	0.14158961593719266
909	0.91578263	6.2993927	-0.124407175927651
910	8.34156	1.3849907	0.067261657407515
911	7.055782	10.491982	0.2499151426520448
912	9.360767	1.2935101	0.067261657407515
913	3.852438	8.888095	0.10515824019844704
914	1.9598485	2.4642825	-0.16134407854354238
915	-0.43768373	5.1974444	0.056481070248450324
916	5.227178	0.03727711	-0.06490181196857839
917	0.77054095	6.5406437	-0.1995611662938383
918	3.2329023	4.434004	-0.0930315600124966
919	0.8697706	6.63033	0.056481070248450324
920	8.569492	3.9475205	0.1737150249648355
921	7.3786283	4.7125416	0.062418211437764125
922	-0.54567933	5.43503	-0.124407175927651
923	3.9887872	5.3820887	0.10515824019844704
924	1.9766706	8.746114	-0.02876562849737984
925	0.87981516	6.5742455	-0.07392154180081585
926	5.054435	9.863284	0.2499151426520448
927	5.7760205	1.0752594	-0.06490181196857839
928	8.658671	5.496501	0.062418211437764125
929	2.3358312	6.349779	-0.07392154180081585
930	4.167084	8.943623	0.20459686676989403
931	1.1000116	4.721446	-0.1995611662938383
932	3.0652838	1.3272768	-0.1995611662938383
933	5.2993517	-0.42118955	-0.12269824389207365
934	3.894071	3.712655	-0.015230664497329394
935	0.6791136	7.1959405	-0.02876562849737984
936	7.4089355	1.3280026	-0.1541999321587334
937	3.5874343	7.1594973	-0.06902767025084981
938	5.836498	5.808262	0.10515824019844704
939	4.4126124	8.528799	-0.02876562849737984
940	6.704881	8.029345	0.24661974745038212
941	6.5978	2.9645183	0.1737150249648355
942	4.8884006	4.223286	-0.021297539343688728
943	7.090867	6.4591937	0.062418211437764125
944	5.7168355	5.098595	0.14483493282501286
945	3.1706629	7.5274177	-0.06902767025084981
946	1.5177983	-0.17594112	-0.13502337987345864
947	5.109361	7.172022	0.14199764082367314
948	0.07375706	9.221818	-0.006004108476944029
949	-0.31367627	4.7442813	-0.08542052576130557
950	6.562284	2.242835	-0.1541999321587334
951	3.3999596	5.702422	-0.06902767025084981
952	3.214267	8.262174	-0.02876562849737984
953	2.29574	5.9468017	0.056481070248450324
954	4.699542	2.864053	-0.11930411516110193
955	4.4048166	2.9681857	-0.16134407854354238
956	4.731143	2.807738	-0.1995611662938383
957	5.7902184	6.4036665	0.14199764082367314
958	5.628832	9.447645	0.2499151426520448
959	5.8645453	1.7695285	-0.1541999321587334
960	4.801064	2.3862755	-0.06490181196857839
961	0.8884161	8.444714	-0.02876562849737984
962	3.7732909	8.3835	0.14158961593719266
963	7.274513	1.9662596	0.067261657407515
964	2.3165343	4.5071993	0.10515824019844704
965	5.432798	3.3529603	-0.06490181196857839
966	6.2073	4.111429	0.14158961593719266
967	1.3243374	8.650299	-0.006004108476944029
968	2.35255	5.140535	0.056481070248450324
969	1.2327241	7.5499477	-0.02876562849737984
970	4.659161	1.8010335	-0.08542052576130557
971	-1.2523868	7.352952	-0.006004108476944029
972	7.0301023	7.8269234	0.24661974745038212
973	10.2493305	5.1869807	0.020900968530325366
974	8.37098	2.5799575	0.1737150249648355
975	6.7461376	5.3534217	0.1737150249648355
976	5.6975107	2.4994771	0.10515824019844704
977	2.560251	7.746463	0.14158961593719266
978	8.68016	0.6793816	0.067261657407515
979	3.7376406	4.9042625	0.10515824019844704
980	6.8109026	5.565661	-0.02308678820213146
981	5.9868565	4.114579	-0.11930411516110193
982	5.172483	7.1839247	0.14199764082367314
983	10.408534	4.1977043	0.016367803249082095
984	5.0601683	6.31645	-0.021297539343688728
985	5.073175	0.36673057	-0.06490181196857839
986	0.9590539	4.6663632	-0.07392154180081585
987	-0.07563019	9.886473	-0.12454363443499175
988	6.1776943	6.0263066	0.062418211437764125
989	2.4733887	10.284666	0.20459686676989403
990	2.7763414	5.026706	-0.11930411516110193
991	4.9216433	5.290761	0.14483493282501286
992	4.4402533	6.6483545	0.14199764082367314
993	9.955377	2.1566296	0.067261657407515
994	2.4952724	3.448058	-0.1995611662938383
995	3.4198432	9.316693	-0.02876562849737984
996	1.3369755	5.8920355	-0.124407175927651
997	7.260134	12.220614	0.2499151426520448
998	6.99286	6.1412725	0.14158961593719266
999	2.4816763	0.37418616	-0.06490181196857839
1000	3.6529918	9.088369	0.056481070248450324
1001	-0.03349872	9.698201	-0.12454363443499175
1002	3.519035	8.659827	-0.02876562849737984
1003	3.1592023	11.546592	0.20459686676989403
1004	5.1155314	8.021841	0.14158961593719266
1005	3.8885553	3.3818767	-0.11930411516110193
1006	6.8323874	8.288151	0.24661974745038212
1007	0.7267459	6.731127	-0.124407175927651
1008	6.0291357	8.032973	0.24661974745038212
1009	9.504479	5.5089545	0.03759026936165559
1010	9.274139	9.797677	0.2499151426520448
1011	5.234105	5.159844	0.14158961593719266
1012	7.024324	0.984704	-0.12269824389207365
1013	8.784301	3.2595031	0.067261657407515
1014	6.5862093	4.568775	0.14483493282501286
1015	6.454885	3.2077467	0.10515824019844704
1016	3.167587	5.1636324	-0.015230664497329394
1017	8.277016	9.141055	0.1088828499853223
1018	6.3871026	-0.87574863	-0.1541999321587334
1019	3.4875042	4.0621033	-0.11930411516110193
1020	3.4615145	4.78397	-0.07392154180081585
1021	8.303357	8.315931	0.14483493282501286
1022	0.76082176	5.527636	0.056481070248450324
1023	2.410152	4.1983414	-0.08542052576130557
1024	5.9057426	6.583987	0.14483493282501286
1025	2.6789625	8.932058	0.056481070248450324
1026	5.8435454	-0.33354184	-0.12269824389207365
1027	6.9171476	6.6480565	0.14199764082367314
1028	6.1531496	6.490425	0.14158961593719266
1029	3.7001524	4.6680593	-0.0930315600124966
1030	3.930099	6.7485347	-0.06902767025084981
1031	6.54325	3.8114674	-0.11930411516110193
1032	0.36715397	2.351199	-0.08542052576130557
1033	10.035482	7.618513	0.1088828499853223
1034	5.3490148	7.26692	0.14199764082367314
1035	3.5931945	3.6232643	-0.11930411516110193
1036	7.197345	1.9392189	0.067261657407515
1037	1.4404793	6.034224	-0.08542052576130557
1038	6.994373	1.9745375	0.1737150249648355
1039	2.2752473	4.6843343	-0.1995611662938383
1040	3.2106621	8.509024	-0.02876562849737984
1041	8.177484	5.177079	0.062418211437764125
1042	5.0307016	4.2739534	-0.021297539343688728
1043	7.184898	8.5080805	0.24661974745038212
1044	3.0357237	0.88348055	-0.06490181196857839
1045	3.4866118	6.4957695	-0.06902767025084981
1046	6.064166	8.19061	0.24661974745038212
1047	4.419784	6.3296022	0.14158961593719266
1048	4.7648845	3.2276452	-0.1995611662938383
1049	5.906176	8.638864	0.24661974745038212
1050	4.439275	-0.015878689	-0.16134407854354238
1051	6.238002	5.9944158	0.14483493282501286
1052	2.5170784	4.268927	0.10515824019844704
1053	8.575214	4.0685105	0.067261657407515
1054	4.157168	4.0419593	-0.11930411516110193
1055	3.0877836	8.973498	-0.02876562849737984
1056	-0.15163969	6.0102286	-0.124407175927651
1057	10.029334	0.124942556	0.067261657407515
1058	6.0571036	6.924331	0.10515824019844704
1059	9.827366	-0.097442105	0.067261657407515
1060	4.456371	9.003045	0.20459686676989403
1061	3.3684142	6.711677	-0.02876562849737984
1062	8.058107	3.9476883	0.067261657407515
1063	-0.055394173	6.8197837	-0.02876562849737984
1064	9.136251	10.547287	0.1088828499853223
1065	4.830584	8.953879	0.20459686676989403
1066	6.3823676	3.7900343	0.1737150249648355
1067	2.807795	5.4947767	-0.07392154180081585
1068	4.7583447	5.63963	-0.1995611662938383
1069	5.644698	2.6402726	0.14158961593719266
1070	-2.2633948	4.2119613	-0.124407175927651
1071	5.6246023	3.6566777	-0.1995611662938383
1072	0.9456821	4.748999	-0.08542052576130557
1073	0.66074914	5.5494523	-0.124407175927651
1074	-1.8977832	4.379351	-0.124407175927651
1075	8.939116	0.9652196	0.067261657407515
1076	3.4852195	4.5259824	-0.1995611662938383
1077	4.6907454	1.0489339	-0.0930315600124966
1078	0.51755893	6.9136744	-0.08542052576130557
1079	5.4800797	0.09576199	-0.06490181196857839
1080	2.8887556	4.175272	-0.1995611662938383
1081	1.1610686	7.054089	-0.006004108476944029
1082	0.9526199	3.7909868	-0.08542052576130557
1083	0.75079393	3.4504545	-0.1995611662938383
1084	5.4868445	4.295546	0.14158961593719266
1085	8.207816	2.568347	0.03759026936165559
1086	9.93376	8.189555	0.1088828499853223
1087	2.0820305	5.073743	0.10515824019844704
1088	7.6840544	5.385767	0.14158961593719266
1089	7.994201	2.9450648	0.016367803249082095
1090	9.028221	4.9250393	0.14483493282501286
1091	9.069734	1.9817361	0.067261657407515
1092	5.400845	9.689831	0.20459686676989403
1093	7.215943	7.875518	0.24661974745038212
1094	8.328751	7.482243	0.1737150249648355
1095	7.1977816	6.9291935	0.14158961593719266
1096	-0.59712064	6.2233996	-0.124407175927651
1097	5.856167	4.591115	0.1737150249648355
1098	3.4728706	5.8266644	-0.07392154180081585
1099	2.538102	3.1957192	-0.11930411516110193
1100	4.1373844	9.1012745	-0.02308678820213146
1101	-0.5841191	8.356481	-0.006004108476944029
1102	5.103818	-0.22283795	-0.1541999321587334
1103	7.543804	1.7843038	0.067261657407515
1104	5.7124143	8.637278	0.24661974745038212
1105	4.8447742	4.3583937	0.14483493282501286
1106	7.8294816	-0.63626635	-0.1541999321587334
1107	3.0088308	-1.5724573	-0.13502337987345864
1108	2.2492313	3.0209675	-0.11930411516110193
1109	9.890866	2.3782964	0.067261657407515
1110	8.510145	7.9930143	-0.02308678820213146
1111	2.7879283	4.2138176	-0.021297539343688728
1112	0.33347887	4.218874	-0.08542052576130557
1113	0.4505895	6.6426663	-0.006004108476944029
1114	4.4740386	7.542548	-0.07392154180081585
1115	-0.95699346	3.2024033	-0.08542052576130557
1116	-0.31309626	8.193131	-0.12454363443499175
1117	3.8940358	5.3092785	-0.06902767025084981
1118	7.2230196	8.068596	-0.02308678820213146
1119	2.8125787	3.4568686	-0.1995611662938383
1120	1.7250342	7.556513	-0.02876562849737984
1121	11.042098	7.95227	0.1088828499853223
1122	8.63206	0.74204636	0.067261657407515
1123	5.3666997	7.7257466	0.24661974745038212
1124	2.9686348	6.662031	-0.02876562849737984
1125	0.32583183	2.5722299	-0.08542052576130557
1126	5.2494793	6.487336	-0.021297539343688728
1127	0.22480609	5.361614	-0.124407175927651
1128	2.2923837	10.063915	0.10515824019844704
1129	1.2240119	2.5761511	-0.08542052576130557
1130	1.325303	6.3649945	-0.006004108476944029
1131	8.951922	2.5454304	0.067261657407515
1132	5.607182	6.0850177	0.10515824019844704
1133	5.7689257	4.014204	-0.047920287527879094
1134	5.4336314	5.171533	0.14483493282501286
1135	3.1253452	11.529827	0.20459686676989403
1136	5.341127	7.9474435	0.10515824019844704
1137	-1.5663536	8.196154	-0.12454363443499175
1138	8.194291	5.695736	0.1737150249648355
1139	1.0145576	4.947869	-0.124407175927651
1140	4.047173	-1.0599303	-0.13502337987345864
1141	2.6805186	8.389419	-0.02876562849737984
1142	3.342662	7.208358	0.056481070248450324
1143	4.6852264	3.550703	0.14158961593719266
1144	-0.47948843	0.82800025	-0.047920287527879094
1145	7.189867	7.598948	-0.02308678820213146
1146	9.061321	5.468646	0.1737150249648355
1147	7.5682206	5.7923183	0.14158961593719266
1148	9.586584	3.8766513	0.067261657407515
1149	8.784666	7.3446307	-0.02308678820213146
1150	5.088073	8.871343	0.14199764082367314
1151	7.7013054	8.142125	-0.02308678820213146
1152	4.652616	7.6085124	0.14199764082367314
1153	1.4454364	3.9400604	-0.1995611662938383
1154	5.407378	-0.28707427	-0.1541999321587334
1155	2.0213544	4.740541	-0.07392154180081585
1156	9.559036	3.6980314	0.016367803249082095
1157	1.6661569	1.6689227	-0.1995611662938383
1158	2.074455	6.685002	0.056481070248450324
1159	1.3738122	6.6342273	-0.07392154180081585
1160	2.208338	7.971088	-0.06902767025084981
1161	4.609934	1.3298366	-0.16134407854354238
1162	1.0153555	6.0337987	-0.006004108476944029
1163	7.5530457	9.96393	0.2499151426520448
1164	2.5580792	9.533064	0.20459686676989403
1165	1.120182	10.188307	0.20459686676989403
1166	1.4792858	5.288678	-0.124407175927651
1167	10.406656	0.66357255	0.067261657407515
1168	7.0299277	7.486531	-0.02308678820213146
1169	5.6027985	5.10911	0.14483493282501286
1170	3.7336948	4.365902	-0.07392154180081585
1171	11.03663	7.9780855	0.1088828499853223
1172	0.2825624	1.9680027	-0.047920287527879094
1173	8.310986	4.8708034	0.03759026936165559
1174	6.4539027	8.918684	0.24661974745038212
1175	-0.7107235	4.775878	-0.124407175927651
1176	0.35418916	8.629023	-0.006004108476944029
1177	5.554639	4.1678467	-0.015230664497329394
1178	5.3057475	3.3933516	0.10515824019844704
1179	2.806072	3.7080827	-0.11930411516110193
1180	6.6428056	1.5088804	-0.1541999321587334
1181	8.749598	3.2701716	0.1737150249648355
1182	6.403477	6.4256864	0.14199764082367314
1183	4.4534698	6.1396966	-0.021297539343688728
1184	5.114886	0.58777964	-0.12269824389207365
1185	7.9014597	2.4194262	0.1737150249648355
1186	7.9323926	0.29079846	0.067261657407515
1187	7.7343216	4.0372853	0.1737150249648355
1188	3.4120703	1.7137672	-0.015230664497329394
1189	2.5206726	5.2650585	-0.07392154180081585
1190	1.0997833	5.2840204	-0.07392154180081585
1191	1.5020924	6.9515977	-0.07392154180081585
1192	5.316265	8.609017	0.14199764082367314
1193	2.9511771	4.22256	-0.047920287527879094
1194	6.897678	9.220927	0.24661974745038212
1195	3.7619681	5.29074	-0.06902767025084981
1196	9.1505165	11.486584	0.2499151426520448
1197	6.413011	1.5238559	-0.06490181196857839
1198	6.3111095	2.0442889	-0.1541999321587334
1199	4.809211	5.445764	-0.06902767025084981
1200	3.916139	11.416224	0.20459686676989403
1201	3.5973222	8.070051	-0.07392154180081585
1202	4.680385	0.885583	-0.0930315600124966
1203	2.4315155	-1.3921818	-0.13502337987345864
1204	6.742507	4.066756	0.1737150249648355
1205	3.4848244	2.6465259	-0.16134407854354238
1206	3.539625	4.0594387	-0.07392154180081585
1207	0.8168028	3.0113695	-0.08542052576130557
1208	7.441674	-0.9889236	-0.1541999321587334
1209	1.2118124	3.1553392	-0.1995611662938383
1210	5.7812643	4.8911843	0.14483493282501286
1211	7.607078	2.876375	0.1737150249648355
1212	3.8005664	10.375292	0.20459686676989403
1213	9.49036	5.2615266	0.03759026936165559
1214	0.96291614	9.615528	-0.02876562849737984
1215	5.2491407	4.9781833	-0.06902767025084981
1216	7.5359206	9.3449745	0.2499151426520448
1217	7.4877505	6.6717954	0.1737150249648355
1218	2.0728247	3.2129612	-0.1995611662938383
1219	2.096401	9.587725	0.20459686676989403
1220	5.9677887	4.546951	0.1737150249648355
1221	4.7644434	6.550209	0.10515824019844704
1222	1.0864415	1.6982247	-0.08542052576130557
1223	3.5959375	9.492258	0.056481070248450324
1224	7.420106	3.0293486	0.067261657407515
1225	3.8502514	3.1415713	-0.11930411516110193
1226	5.0760093	4.503851	-0.07392154180081585
1227	4.612642	7.258733	0.10515824019844704
1228	7.223378	10.990839	0.2499151426520448
1229	7.107553	5.0218196	0.14483493282501286
1230	0.38321432	9.256515	0.20459686676989403
1231	6.2616634	11.404467	-0.02308678820213146
1232	5.5793395	1.2566282	-0.16134407854354238
1233	-0.58617926	9.993362	-0.12454363443499175
1234	6.965102	6.2936435	0.1737150249648355
1235	-1.6570182	2.6068227	-0.08542052576130557
1236	2.2170794	8.130012	0.10515824019844704
1237	2.3783152	2.5705183	-0.1995611662938383
1238	1.6001679	8.592888	-0.02876562849737984
1239	5.2306557	6.3609986	-0.02308678820213146
1240	7.4851933	2.9098468	0.1737150249648355
1241	5.9167666	8.857026	0.24661974745038212
1242	4.8790526	1.9370406	-0.0930315600124966
1243	8.747758	1.638231	0.067261657407515
1244	9.328891	7.5359206	0.1088828499853223
1245	7.2521963	4.1819487	0.1737150249648355
1246	1.6326127	9.525112	-0.006004108476944029
1247	8.461989	0.21030077	-0.1541999321587334
1248	7.516162	3.6686516	0.03759026936165559
1249	8.826867	3.6778643	0.1737150249648355
1250	8.060176	6.699178	0.062418211437764125
1251	7.919714	4.6825986	0.062418211437764125
1252	2.1967278	0.5831713	-0.13502337987345864
1253	3.3105001	5.595479	-0.07392154180081585
1254	3.0657828	4.71402	-0.1995611662938383
1255	0.9914654	7.9706216	-0.02876562849737984
1256	4.1820364	4.265258	-0.07392154180081585
1257	5.4282656	6.5048223	0.062418211437764125
1258	0.23114246	5.764794	-0.124407175927651
1259	6.0329313	5.995315	0.062418211437764125
1260	9.302808	4.261893	0.1737150249648355
1261	2.8372467	4.745039	-0.11930411516110193
1262	8.756535	9.056061	0.1088828499853223
1263	-0.32235947	7.147478	-0.02876562849737984
1264	5.4487386	-0.054607943	-0.06490181196857839
1265	5.344585	0.63914686	-0.1541999321587334
1266	0.749148	5.701045	-0.124407175927651
1267	7.150042	8.424622	0.24661974745038212
1268	-0.9522462	4.8680162	-0.08542052576130557
1269	4.2882414	6.845278	0.14199764082367314
1270	4.8612733	4.986389	-0.07392154180081585
1271	5.4493284	2.2431827	-0.11930411516110193
1272	4.1911316	0.07575378	-0.1541999321587334
1273	1.5036691	7.7974	-0.02876562849737984
1274	3.4074292	4.399689	-0.07392154180081585
1275	5.2460256	8.611356	-0.02308678820213146
1276	8.2895155	10.681317	0.2499151426520448
1277	2.919179	4.184554	-0.07392154180081585
1278	0.095578864	10.009648	-0.006004108476944029
1279	1.4340664	8.657948	-0.02876562849737984
1280	6.294207	2.4647274	0.10515824019844704
1281	5.843896	4.9311996	0.10515824019844704
1282	-0.04275146	8.331931	-0.006004108476944029
1283	5.5819674	4.3857903	-0.02308678820213146
1284	3.08347	3.1244085	-0.047920287527879094
1285	8.539477	4.1327233	0.067261657407515
1286	-1.207444	4.4356933	-0.08542052576130557
1287	6.714508	2.9522297	0.067261657407515
1288	4.9478827	3.3141625	-0.021297539343688728
1289	6.0813637	5.761546	0.14483493282501286
1290	9.711767	4.414427	0.1737150249648355
1291	-0.52487737	6.615958	-0.124407175927651
1292	8.182826	9.982321	0.1088828499853223
1293	0.79121804	5.920459	0.056481070248450324
1294	7.294123	-0.009335762	-0.1541999321587334
1295	5.0004864	7.2782845	0.24661974745038212
1296	-1.4434234	5.8260875	-0.124407175927651
1297	-2.0447876	4.5989866	-0.124407175927651
1298	3.2875507	11.270995	0.20459686676989403
1299	8.129545	2.5099716	0.067261657407515
1300	1.7598717	7.843134	-0.006004108476944029
1301	3.9604735	0.7356644	-0.0930315600124966
1302	2.4605148	3.6097286	-0.1995611662938383
1303	3.6081111	6.397065	-0.06902767025084981
1304	4.2537303	1.9584434	-0.1995611662938383
1305	6.0790353	7.0829997	0.24661974745038212
1306	8.964761	4.583055	0.1737150249648355
1307	8.755895	5.195587	0.1737150249648355
1308	3.5326207	3.0151992	-0.1995611662938383
1309	8.8016405	8.560369	0.1088828499853223
1310	9.369533	4.9420385	0.14483493282501286
1311	10.292558	5.108995	0.016367803249082095
1312	9.416758	4.300174	0.020900968530325366
1313	6.7570286	6.232911	0.10515824019844704
1314	2.8811002	7.8870707	0.056481070248450324
1315	0.20967577	5.3400817	-0.124407175927651
1316	1.1896482	3.589166	-0.08542052576130557
1317	5.3881745	9.533248	0.20459686676989403
1318	4.8080463	4.101622	-0.021297539343688728
1319	9.482299	5.172425	0.016367803249082095
1320	6.713663	2.6617396	0.10515824019844704
1321	-0.9969322	5.5525107	-0.08542052576130557
1322	6.22029	0.30021694	-0.1541999321587334
1323	2.8525229	4.4257364	-0.1995611662938383
1324	2.087802	6.4239297	0.056481070248450324
1325	10.912858	5.6014256	0.016367803249082095
1326	5.7091856	7.276694	0.14483493282501286
1327	9.164751	0.26067856	0.067261657407515
1328	8.284656	4.7139745	0.1737150249648355
1329	5.3651	7.1878657	0.10515824019844704
1330	8.616678	2.6288824	0.067261657407515
1331	8.216441	6.341195	-0.02308678820213146
1332	9.358601	6.3809633	0.1737150249648355
1333	7.284	2.5322838	0.067261657407515
1334	10.864261	7.8257117	0.1088828499853223
1335	7.4955025	2.0014641	-0.1541999321587334
1336	4.0861874	2.7394488	-0.0930315600124966
1337	1.1561106	10.361868	0.20459686676989403
1338	8.847961	8.23509	-0.02308678820213146
1339	-1.1543257	2.637547	-0.08542052576130557
1340	9.260501	6.7243233	0.1088828499853223
1341	3.1757753	5.067916	-0.07392154180081585
1342	6.113495	5.7598896	0.14483493282501286
1343	6.1708765	0.8660864	-0.06490181196857839
1344	5.8033566	6.012796	0.24661974745038212
1345	8.231381	3.133797	0.03759026936165559
1346	7.20307	9.5784	0.2499151426520448
1347	-1.4853172	7.875412	-0.12454363443499175
1348	2.4507937	9.75006	0.20459686676989403
1349	8.691013	3.5783942	0.1737150249648355
1350	8.472965	4.152493	0.1737150249648355
1351	6.9673796	8.807425	0.2499151426520448
1352	9.362325	4.630588	0.016367803249082095
1353	-0.9764929	2.7536314	-0.124407175927651
1354	6.490621	3.1396492	0.1737150249648355
1355	4.5918226	7.1655045	0.14199764082367314
1356	1.7436199	3.172082	-0.1995611662938383
1357	5.2729745	2.2778592	-0.1995611662938383
1358	6.139484	10.173176	0.2499151426520448
1359	0.59101784	9.010399	-0.12454363443499175
1360	-0.7613126	6.771565	-0.08542052576130557
1361	1.661118	4.126515	-0.1995611662938383
1362	6.422385	6.150402	0.062418211437764125
1363	4.402996	2.0636494	-0.0930315600124966
1364	1.7708688	3.8613281	-0.1995611662938383
1365	3.5277383	4.561349	-0.021297539343688728
1366	-1.3971249	6.4878187	-0.124407175927651
1367	2.6520932	8.70593	-0.02876562849737984
1368	7.590486	6.254453	0.14158961593719266
1369	2.3453696	9.868054	0.20459686676989403
1370	4.3462615	2.9210153	0.14158961593719266
1371	7.436643	6.7367663	0.14483493282501286
1372	3.013645	8.235788	-0.06902767025084981
1373	1.2025063	8.153967	-0.006004108476944029
1374	0.8946387	5.049926	-0.08542052576130557
1375	7.3579755	4.128258	-0.11930411516110193
1376	4.124479	-0.8314785	-0.13502337987345864
1377	7.1874356	5.774359	0.062418211437764125
1378	3.9851542	3.0773373	-0.11930411516110193
1379	-0.70515347	4.654652	-0.08542052576130557
1380	8.767584	7.0259824	0.14483493282501286
1381	2.8198645	8.820375	0.056481070248450324
1382	2.6983893	1.9658703	-0.16134407854354238
1383	7.561005	9.253966	0.2499151426520448
1384	3.536372	4.2690635	0.10515824019844704
1385	5.0231256	6.1919413	0.14483493282501286
1386	5.007701	4.019387	-0.015230664497329394
1387	1.8812733	9.793592	0.20459686676989403
1388	2.6622968	4.5484586	-0.16134407854354238
1389	8.190677	6.8643694	-0.02308678820213146
1390	6.0755982	2.3008435	-0.0930315600124966
1391	9.420942	8.565534	-0.02308678820213146
1392	3.7936332	6.9437895	-0.1995611662938383
1393	2.9692678	10.327142	0.20459686676989403
1394	-0.47086906	7.950863	-0.12454363443499175
1395	5.8149514	4.926755	0.14483493282501286
1396	10.427195	0.6864172	0.067261657407515
1397	1.0170872	7.614326	-0.006004108476944029
1398	6.446926	8.490617	0.24661974745038212
1399	4.735177	4.7038097	0.14158961593719266
1400	1.2853415	5.4898925	0.056481070248450324
1401	8.860872	9.554919	0.1088828499853223
1402	1.4760376	10.527388	0.20459686676989403
1403	1.417416	9.474769	0.20459686676989403
1404	-0.099385455	9.156981	-0.12454363443499175
1405	1.538071	1.970832	-0.047920287527879094
1406	6.9719853	8.765002	0.14199764082367314
1407	5.6992664	3.897575	0.10515824019844704
1408	9.6641655	3.7637715	0.067261657407515
1409	3.0801485	4.7097154	-0.07392154180081585
1410	2.1124997	0.03214046	-0.13502337987345864
1411	-1.5887622	3.0215333	-0.08542052576130557
1412	9.9759	1.9678259	0.067261657407515
1413	6.266498	9.455205	0.2499151426520448
1414	2.4974897	1.686869	-0.1995611662938383
1415	7.9331875	4.816968	0.1737150249648355
1416	5.5382423	4.34289	-0.07392154180081585
1417	0.5205355	7.1949363	-0.12454363443499175
1418	0.6037942	4.6006823	-0.08542052576130557
1419	5.771278	-1.0687652	-0.06490181196857839
1420	5.5965066	-0.9673796	-0.12269824389207365
1421	4.301603	7.487077	-0.015230664497329394
1422	2.9524782	3.7872517	-0.015230664497329394
1423	6.2575064	3.2315943	-0.11930411516110193
1424	6.641889	8.713626	0.24661974745038212
1425	8.926083	3.6576655	0.016367803249082095
1426	4.393303	8.963857	-0.015230664497329394
1427	2.8430932	4.949992	-0.11930411516110193
1428	7.204649	6.420377	0.062418211437764125
1429	3.401643	10.854027	0.20459686676989403
1430	5.896381	1.827885	-0.11930411516110193
1431	4.8079185	2.0944242	-0.0930315600124966
1432	8.216923	8.224544	0.14483493282501286
1433	-1.5352572	6.8719673	-0.12454363443499175
1434	5.2335277	7.564395	0.10515824019844704
1435	7.2667685	10.182733	0.2499151426520448
1436	3.6250994	8.972966	-0.02876562849737984
1437	10.116749	4.9219985	0.016367803249082095
1438	2.6207688	0.18208471	-0.13502337987345864
1439	6.8473344	1.0520658	0.067261657407515
1440	7.9454927	12.269113	0.2499151426520448
1441	2.5189123	2.9309654	-0.1995611662938383
1442	5.8029804	6.5334682	-0.021297539343688728
1443	9.009255	1.5696851	0.03759026936165559
1444	5.539244	3.2853189	0.10515824019844704
1445	4.8173804	11.268345	0.20459686676989403
1446	7.5693307	1.8656911	-0.11930411516110193
1447	1.7727253	8.58016	-0.006004108476944029
1448	3.4870775	4.5926876	-0.047920287527879094
1449	8.4398775	7.132502	0.14483493282501286
1450	2.2948763	7.8905854	0.056481070248450324
1451	-2.5079246	3.1011677	-0.124407175927651
1452	8.081371	5.489341	0.062418211437764125
1453	1.8625078	5.7071877	0.10515824019844704
1454	6.869984	11.220882	0.2499151426520448
1455	5.9064207	9.099064	0.2499151426520448
1456	7.131342	7.734814	0.24661974745038212
1457	4.018361	-0.3965604	-0.13502337987345864
1458	4.025696	2.055796	-0.11930411516110193
1459	-0.70362806	3.324416	-0.08542052576130557
1460	-1.1994365	5.88717	-0.124407175927651
1461	6.684607	5.8313284	0.016367803249082095
1462	8.551153	9.306374	0.2499151426520448
1463	2.4866776	8.749296	0.056481070248450324
1464	4.0404243	6.2704844	-0.07392154180081585
1465	1.7709838	10.662107	0.20459686676989403
1466	2.6491218	4.4630795	0.14158961593719266
1467	10.308683	3.0457704	0.020900968530325366
1468	4.223561	8.019979	0.10515824019844704
1469	2.249032	9.891278	0.20459686676989403
1470	4.0529127	5.827424	-0.021297539343688728
1471	6.440057	2.7290723	-0.11930411516110193
1472	7.818062	5.9306793	0.1737150249648355
1473	4.277815	-0.46045586	-0.1541999321587334
1474	3.8936503	4.1960564	-0.015230664497329394
1475	5.2511334	5.207311	-0.021297539343688728
1476	-0.7174799	7.0889173	-0.006004108476944029
1477	0.15241703	8.51875	-0.006004108476944029
1478	2.0059156	5.7751675	-0.02876562849737984
1479	2.8056016	7.904725	-0.02876562849737984
1480	2.4344404	7.5818586	-0.02876562849737984
1481	9.889101	2.506133	0.067261657407515
1482	6.666945	7.2581687	0.24661974745038212
1483	-0.8140638	3.9045968	-0.08542052576130557
1484	2.8548715	1.7688767	-0.16134407854354238
1485	8.342923	11.839257	0.2499151426520448
1486	-0.48095623	6.0666547	-0.124407175927651
1487	3.5184746	7.8979053	-0.07392154180081585
1488	5.8636603	5.44436	-0.021297539343688728
1489	0.46104148	5.5892744	-0.08542052576130557
1490	-1.3140117	4.4601045	-0.08542052576130557
1491	7.7474256	4.5313516	0.1737150249648355
1492	3.2015717	0.97646755	-0.13502337987345864
1493	4.178558	8.6647835	0.056481070248450324
1494	7.1148777	6.517903	0.24661974745038212
1495	2.640797	5.229982	-0.07392154180081585
1496	5.1141768	0.29559878	-0.1541999321587334
1497	6.8709855	7.098663	0.24661974745038212
1498	9.344363	4.2842474	0.016367803249082095
1499	2.3339696	0.28904974	-0.13502337987345864
1500	3.254339	5.757467	-0.06902767025084981
1501	5.1530876	2.176836	-0.0930315600124966
1502	3.86868	4.369079	-0.0930315600124966
1503	4.439777	1.1954372	-0.16134407854354238
1504	7.625215	0.71436703	-0.1541999321587334
1505	4.4843473	6.1174912	0.14199764082367314
1506	9.414178	4.7409124	0.1737150249648355
1507	7.4556556	5.112677	0.1737150249648355
1508	-0.077225514	6.7685013	-0.006004108476944029
1509	3.1926305	10.144669	0.20459686676989403
1510	6.445055	1.0644892	-0.16134407854354238
1511	3.561856	5.5531383	-0.07392154180081585
1512	7.4235954	6.376851	0.062418211437764125
1513	-1.5597752	5.473924	-0.124407175927651
1514	3.0932863	7.0401897	0.14199764082367314
1515	4.8709803	9.871521	0.20459686676989403
1516	9.278917	7.930085	0.1088828499853223
1517	8.78513	2.4950945	0.067261657407515
1518	1.5441592	8.762656	-0.02876562849737984
1519	5.827646	0.836845	-0.1541999321587334
1520	3.0903108	5.6720014	-0.07392154180081585
1521	3.0320938	-0.48762393	-0.06490181196857839
1522	4.5830503	1.7150803	-0.06490181196857839
1523	7.5922074	8.587074	0.24661974745038212
1524	4.9520016	10.079596	0.20459686676989403
1525	8.463462	2.577737	0.067261657407515
1526	7.9121304	1.2035124	0.067261657407515
1527	7.66163	9.331042	0.1088828499853223
1528	1.5592055	5.1106205	0.056481070248450324
1529	1.2832308	3.1560423	-0.124407175927651
1530	4.991251	9.550471	-0.02308678820213146
1531	0.5808981	9.308357	-0.12454363443499175
1532	1.0615649	7.045517	-0.1995611662938383
1533	-0.6689094	8.271955	-0.12454363443499175
1534	9.857517	-0.23318024	0.067261657407515
1535	9.7121525	1.2926551	0.067261657407515
1536	6.723719	4.8409986	0.14158961593719266
1537	4.8479934	8.144172	0.14199764082367314
1538	8.88503	5.0886073	0.03759026936165559
1539	7.7444143	9.335389	0.2499151426520448
1540	0.5957687	6.1381087	-0.1995611662938383
1541	0.008621745	5.064774	-0.124407175927651
1542	4.8242807	6.2284427	-0.07392154180081585
1543	8.168828	3.4003818	0.067261657407515
1544	6.3698573	5.20526	0.062418211437764125
1545	2.6676967	6.595608	-0.047920287527879094
1546	1.6826715	5.8189793	0.056481070248450324
1547	4.503246	8.951298	0.10515824019844704
1548	7.22583	0.24628437	-0.1541999321587334
1549	2.8722231	11.0941105	0.20459686676989403
1550	-0.38072088	5.299743	-0.08542052576130557
1551	0.7653151	1.4901313	-0.047920287527879094
1552	7.071059	7.5110693	0.24661974745038212
1553	2.094672	7.591352	-0.02876562849737984
1554	-0.3975416	3.6302357	-0.08542052576130557
1555	6.298683	6.0785036	-0.021297539343688728
1556	4.898076	1.2495357	-0.0930315600124966
1557	5.263309	3.9158654	-0.06490181196857839
1558	2.54893	1.7600645	-0.16134407854354238
1559	-0.58428574	8.361452	-0.12454363443499175
1560	3.2459786	8.04713	-0.06902767025084981
1561	7.957745	5.639938	0.03759026936165559
1562	1.6938401	3.360937	-0.1995611662938383
1563	7.458747	-1.1741161	-0.1541999321587334
1564	0.39151597	3.707134	-0.11930411516110193
1565	7.485733	3.4598336	0.067261657407515
1566	4.8338795	6.6585197	0.14199764082367314
1567	9.859565	5.8889832	0.1088828499853223
1568	5.19488	2.2590303	-0.047920287527879094
1569	5.733218	4.863768	-0.07392154180081585
1570	8.249133	11.717117	0.2499151426520448
1571	6.7735033	4.164806	0.016367803249082095
1572	0.97949886	7.460048	-0.02876562849737984
1573	10.470934	9.635031	0.1088828499853223
1574	6.1251626	6.4667473	0.14158961593719266
1575	4.9547024	1.3537571	-0.06490181196857839
1576	9.360301	8.398794	-0.02308678820213146
1577	9.472938	5.0614805	0.14483493282501286
1578	1.6831461	10.652918	0.20459686676989403
1579	4.3485613	9.420179	0.20459686676989403
1580	7.732769	5.3124285	0.1737150249648355
1581	9.067073	9.042011	0.1088828499853223
1582	4.982354	0.08401502	-0.06490181196857839
1583	7.3122377	8.369423	-0.02308678820213146
1584	2.7722263	4.7694974	-0.1995611662938383
1585	3.8894033	2.0885923	-0.0930315600124966
1586	2.706333	2.9666476	-0.11930411516110193
1587	4.048474	9.23921	0.056481070248450324
1588	6.646788	6.1630077	0.062418211437764125
1589	5.3089247	7.4219394	0.14483493282501286
1590	5.951605	3.3123105	0.10515824019844704
1591	4.194121	3.04461	-0.0930315600124966
1592	9.917208	3.7530513	0.067261657407515
1593	5.298395	8.090008	0.14199764082367314
1594	3.8221743	2.2595599	-0.1995611662938383
1595	4.092777	9.852474	0.20459686676989403
1596	1.0182952	4.0073433	-0.1995611662938383
1597	7.5468864	5.3155575	0.14483493282501286
1598	6.876041	3.3714075	0.03759026936165559
1599	2.8627355	11.399419	0.20459686676989403
1600	2.194378	11.47607	0.20459686676989403
1601	-1.4814074	7.0807037	-0.124407175927651
1602	6.285899	6.4028172	-0.021297539343688728
1603	-0.32069018	5.3510365	-0.124407175927651
1604	9.195841	5.666589	0.016367803249082095
1605	4.8041153	0.33433184	-0.12269824389207365
1606	7.1398263	4.049012	0.1737150249648355
1607	6.6113772	4.2789154	0.03759026936165559
1608	2.6585858	-1.094231	-0.13502337987345864
1609	0.48256385	7.6251383	-0.006004108476944029
1610	1.468206	3.3333387	-0.1995611662938383
1611	3.324067	5.7929735	-0.021297539343688728
1612	5.083673	0.6135147	-0.16134407854354238
1613	1.2735146	3.9778008	-0.1995611662938383
1614	8.091912	1.3015417	0.067261657407515
1615	3.2412238	3.7953732	-0.16134407854354238
1616	8.142786	11.555008	0.2499151426520448
1617	3.1381931	8.324251	-0.06902767025084981
1618	3.7659771	2.957381	-0.0930315600124966
1619	0.11943	5.167183	-0.1995611662938383
1620	2.661752	8.303086	-0.02876562849737984
1621	0.66905874	7.6403203	-0.02876562849737984
1622	5.364086	8.116582	0.24661974745038212
1623	2.633265	5.82853	0.056481070248450324
1624	4.0640564	4.791518	-0.0930315600124966
1625	4.153878	5.4204764	-0.015230664497329394
1626	5.5201683	6.0864296	0.10515824019844704
1627	7.7783303	1.0999124	-0.06490181196857839
1628	5.388042	3.3977144	-0.047920287527879094
1629	5.4672246	2.994661	-0.0930315600124966
1630	2.8106134	9.761605	0.20459686676989403
1631	1.8417189	8.586129	-0.06902767025084981
1632	1.777192	2.2153134	-0.1995611662938383
1633	6.605886	3.3041387	-0.021297539343688728
1634	8.594962	3.1833942	0.067261657407515
1635	7.8903413	5.6387477	0.062418211437764125
1636	2.1153545	6.7400923	-0.07392154180081585
1637	8.633282	4.6100836	0.1737150249648355
1638	1.549717	5.7027802	-0.07392154180081585
1639	9.922125	8.01506	0.1088828499853223
1640	9.181659	8.567403	-0.02308678820213146
1641	3.358931	1.8613646	-0.06490181196857839
1642	4.440525	0.9299148	-0.16134407854354238
1643	2.6825142	7.0135336	-0.02876562849737984
1644	2.30786	0.10863347	-0.13502337987345864
1645	5.608899	8.093715	0.14158961593719266
1646	3.8474782	2.28058	-0.1995611662938383
1647	2.504415	8.181206	0.10515824019844704
1648	8.873506	0.8325264	0.067261657407515
1649	7.752782	4.4790215	0.14158961593719266
1650	-0.28652847	7.1069007	-0.124407175927651
1651	3.7417963	2.3710237	-0.015230664497329394
1652	7.1695795	3.6363277	0.1737150249648355
1653	0.91895556	4.816117	0.10515824019844704
1654	3.7494342	0.5255245	-0.0930315600124966
1655	2.4249024	3.489377	-0.0930315600124966
1656	1.934333	7.5267158	-0.02876562849737984
1657	7.4082	5.736752	0.016367803249082095
1658	4.8238487	2.3408008	-0.0930315600124966
1659	2.0781434	2.8622506	-0.0930315600124966
1660	3.8087292	7.6565275	-0.015230664497329394
1661	3.0057971	7.422088	0.14158961593719266
1662	2.8321729	4.8173466	0.056481070248450324
1663	5.7892437	6.3514895	0.062418211437764125
1664	8.123435	3.853355	0.067261657407515
1665	9.915252	1.5608039	0.067261657407515
1666	9.211285	1.2176851	0.067261657407515
1667	6.8877816	-1.0821395	-0.06490181196857839
1668	2.6849957	11.22112	0.20459686676989403
1669	1.4589553	10.89382	0.20459686676989403
1670	2.6376057	4.561123	-0.021297539343688728
1671	0.98114187	8.271674	-0.12454363443499175
1672	8.729101	6.7003627	0.062418211437764125
1673	1.3142893	6.839692	0.10515824019844704
1674	4.9142776	3.1862469	-0.0930315600124966
1675	5.931131	7.0142236	0.10515824019844704
1676	3.4293876	4.3222704	-0.07392154180081585
1677	6.1171365	7.977694	-0.02308678820213146
1678	4.793348	8.213323	-0.02308678820213146
1679	3.7062283	10.229754	0.20459686676989403
1680	8.753276	11.376266	0.2499151426520448
1681	4.480865	3.568633	-0.07392154180081585
1682	9.079699	9.382884	0.1088828499853223
1683	9.461707	7.6435723	0.1088828499853223
1684	0.87229127	4.3452306	-0.08542052576130557
1685	9.698477	4.841588	0.016367803249082095
1686	4.0734196	9.919083	0.20459686676989403
1687	2.990283	7.045541	-0.02876562849737984
1688	7.815524	4.1815825	0.14483493282501286
1689	6.037238	7.110204	0.14483493282501286
1690	2.9033604	4.7915225	-0.16134407854354238
1691	7.5849857	8.234023	0.24661974745038212
1692	4.6704855	7.6623187	-0.02876562849737984
1693	4.8463535	-0.06392452	-0.06490181196857839
1694	1.3224523	6.203805	-0.07392154180081585
1695	8.522312	0.4518442	-0.1541999321587334
1696	2.0500124	7.5018735	-0.02876562849737984
1697	9.61779	9.136093	0.1088828499853223
1698	5.866369	7.9881496	-0.02308678820213146
1699	0.15533844	6.751477	-0.006004108476944029
1700	5.681832	-0.6084695	-0.1541999321587334
1701	7.1564207	2.8583128	0.10515824019844704
1702	4.6143675	0.8681042	-0.16134407854354238
1703	3.2898817	11.5072155	0.20459686676989403
1704	6.201617	6.686306	0.1737150249648355
1705	6.588542	8.28879	0.14199764082367314
1706	6.167841	7.0081854	0.24661974745038212
1707	3.811896	9.280016	0.20459686676989403
1708	5.1169515	8.852313	-0.015230664497329394
1709	0.26370418	5.7297873	-0.047920287527879094
1710	3.473437	7.521065	0.14199764082367314
1711	5.978237	2.0502012	-0.06490181196857839
1712	2.3759077	3.081582	-0.16134407854354238
1713	0.09406629	4.9826403	-0.124407175927651
1714	7.068803	1.525814	-0.1541999321587334
1715	3.788727	4.4881263	-0.021297539343688728
1716	3.795154	5.424351	-0.015230664497329394
1717	1.7083865	5.1732917	0.10515824019844704
1718	8.847123	5.8626466	0.062418211437764125
1719	2.7077649	8.585911	0.056481070248450324
1720	9.643686	4.2735767	0.067261657407515
1721	9.628176	3.842778	0.016367803249082095
1722	6.9811115	12.203959	0.2499151426520448
1723	4.4819794	3.272609	-0.11930411516110193
1724	2.8660884	6.5941463	-0.02876562849737984
1725	1.8242633	10.413018	0.20459686676989403
1726	-1.8138127	6.107679	-0.124407175927651
1727	2.6434033	7.485397	-0.06902767025084981
1728	5.3339143	6.293393	0.14483493282501286
1729	1.5677768	4.055143	-0.1995611662938383
1730	2.9272957	7.0147047	-0.02876562849737984
1731	9.902693	7.7662897	0.1088828499853223
1732	4.464551	9.411639	0.20459686676989403
1733	1.9006687	4.345153	-0.11930411516110193
1734	10.34991	3.9923272	0.016367803249082095
1735	1.8770052	2.6079154	-0.16134407854354238
1736	6.7416525	6.7969923	0.14483493282501286
1737	4.091637	11.434674	0.20459686676989403
1738	7.0383916	-1.0994143	-0.1541999321587334
1739	0.96816146	9.5211315	-0.006004108476944029
1740	9.641562	8.22754	0.1088828499853223
1741	3.2031178	2.910761	-0.06902767025084981
1742	10.021786	6.789362	0.020900968530325366
1743	1.6548969	10.355469	0.20459686676989403
1744	2.110373	6.1804695	-0.006004108476944029
1745	5.2152114	11.106309	0.20459686676989403
1746	9.847266	6.682884	0.020900968530325366
1747	1.0246782	7.598251	-0.124407175927651
1748	2.6070814	10.314263	0.20459686676989403
1749	1.2284983	4.2452517	-0.08542052576130557
1750	10.056388	8.1673	0.1088828499853223
1751	6.5294447	3.0509558	-0.11930411516110193
1752	6.0501375	7.1334553	0.14199764082367314
1753	3.9556804	-2.2941253	-0.13502337987345864
1754	5.5015235	2.5619547	-0.1995611662938383
1755	5.8374896	3.9599698	0.14158961593719266
1756	2.0912888	8.8258505	-0.02876562849737984
1757	0.39972806	5.0937686	-0.124407175927651
1758	10.903818	3.2071352	0.020900968530325366
1759	4.1195526	1.8156892	-0.1995611662938383
1760	4.908468	0.2191511	-0.06490181196857839
1761	8.829769	4.008492	0.062418211437764125
1762	7.559912	8.877082	0.03759026936165559
1763	2.4049	4.411288	-0.07392154180081585
1764	4.1683245	1.8450358	-0.015230664497329394
1765	8.371487	7.7170463	-0.02308678820213146
1766	10.081141	2.6359272	0.016367803249082095
1767	6.8978243	5.664665	0.14158961593719266
1768	2.1615489	7.226346	-0.02876562849737984
1769	1.8200101	5.815447	-0.124407175927651
1770	10.45037	9.707251	0.1088828499853223
1771	4.7545795	9.52188	0.20459686676989403
1772	6.6325884	2.3873348	-0.11930411516110193
1773	6.7909603	5.2411156	0.14483493282501286
1774	2.5582368	6.2008166	-0.1995611662938383
1775	6.8449664	10.747314	-0.02308678820213146
1776	-0.75518984	0.565908	-0.047920287527879094
1777	2.267935	2.9122028	-0.16134407854354238
1778	6.0635657	1.7269688	-0.11930411516110193
1779	8.720102	6.3465233	0.1737150249648355
1780	7.48038	1.6214777	0.067261657407515
1781	7.9650593	2.7463455	0.067261657407515
1782	5.2280407	0.23512681	-0.12269824389207365
1783	5.783139	2.3570964	-0.1541999321587334
1784	3.8041816	8.670001	-0.02876562849737984
1785	4.821299	3.8057148	0.14483493282501286
1786	-1.3164781	2.8640265	-0.08542052576130557
1787	-1.7199675	3.5939643	-0.124407175927651
1788	6.4578595	9.2371025	0.24661974745038212
1789	9.015611	3.408432	0.067261657407515
1790	-1.6012201	8.055118	-0.12454363443499175
1791	1.5365003	4.5950027	0.056481070248450324
1792	8.808819	8.246662	0.1088828499853223
1793	9.628805	2.9025316	0.067261657407515
1794	5.7398467	6.4376626	0.14483493282501286
1795	3.2395504	5.0854383	-0.06902767025084981
1796	3.6602204	2.2281697	-0.16134407854354238
1797	6.5029535	-0.5527859	-0.1541999321587334
1798	2.011863	8.664397	-0.006004108476944029
1799	6.9315615	6.859604	0.24661974745038212
1800	7.3177185	8.226765	0.24661974745038212
1801	8.134798	7.156439	0.24661974745038212
1802	7.032477	3.7569864	-0.11930411516110193
1803	7.7278666	3.8890994	0.067261657407515
1804	4.031738	7.4809976	0.056481070248450324
1805	5.74757	7.837755	0.14199764082367314
1806	6.6539083	6.472574	0.24661974745038212
1807	3.2697325	0.69834006	-0.16134407854354238
1808	0.6552511	7.181696	-0.047920287527879094
1809	7.0117927	4.377691	0.14158961593719266
1810	9.251286	5.743647	0.14483493282501286
1811	3.4526153	0.17080203	-0.1541999321587334
1812	9.558085	9.716961	0.1088828499853223
1813	8.319986	5.0906706	0.062418211437764125
1814	4.1967525	6.875332	-0.02308678820213146
1815	5.311705	10.015365	0.2499151426520448
1816	1.4963864	3.7124703	-0.1995611662938383
1817	4.9306555	2.5570848	-0.16134407854354238
1818	3.6006224	2.286262	-0.11930411516110193
1819	4.263698	5.284126	-0.021297539343688728
1820	9.845959	-0.58002234	0.067261657407515
1821	5.3632803	8.3448	-0.015230664497329394
1822	4.1165133	8.156805	-0.02876562849737984
1823	4.7609515	4.0633082	-0.06902767025084981
1824	4.068825	8.0249	0.10515824019844704
1825	7.3756213	10.953264	0.2499151426520448
1826	7.176678	5.898107	0.020900968530325366
1827	3.567002	8.866165	0.20459686676989403
1828	3.5296955	7.3994517	-0.06902767025084981
1829	0.10601436	2.3078446	-0.047920287527879094
1830	10.861389	0.4015215	0.020900968530325366
1831	3.9013772	8.619631	0.14199764082367314
1832	5.5700164	5.8060536	-0.021297539343688728
1833	-1.2759508	5.0736527	-0.08542052576130557
1834	2.503595	8.89533	0.056481070248450324
1835	8.260972	3.525476	0.1737150249648355
1836	7.6891913	5.083984	0.14158961593719266
1837	7.076192	3.6569037	0.10515824019844704
1838	8.45194	7.666879	0.14483493282501286
1839	9.293964	10.004991	0.2499151426520448
1840	5.3568916	6.935563	0.14199764082367314
1841	0.9901147	6.562224	-0.07392154180081585
1842	5.630172	8.382925	0.10515824019844704
1843	9.138744	5.673283	0.062418211437764125
1844	4.136643	6.5514617	0.14199764082367314
1845	9.980549	9.056307	0.1088828499853223
1846	4.1391225	3.3131292	-0.11930411516110193
1847	2.3803754	8.648513	-0.02876562849737984
1848	4.3357773	2.986799	-0.0930315600124966
1849	0.7813438	4.1033883	-0.1995611662938383
1850	4.080596	1.0871798	-0.16134407854354238
1851	10.29699	2.720191	0.020900968530325366
1852	1.8351064	10.998708	0.20459686676989403
1853	5.107487	6.374019	0.062418211437764125
1854	1.2736828	4.863157	-0.08542052576130557
1855	6.9718256	11.597787	0.2499151426520448
1856	2.960605	4.012688	-0.021297539343688728
1857	4.0190196	9.521586	0.20459686676989403
1858	4.0635843	0.2479745	-0.12269824389207365
1859	6.822419	3.905847	-0.11930411516110193
1860	8.033003	3.9562678	0.067261657407515
1861	1.9207923	9.581738	0.20459686676989403
1862	6.9916344	3.6790457	0.067261657407515
1863	5.7052307	1.1409788	-0.1541999321587334
1864	6.2467146	8.943409	0.24661974745038212
1865	2.8955517	8.530525	-0.06902767025084981
1866	0.6706385	6.7014923	0.10515824019844704
1867	9.112906	4.034466	0.062418211437764125
1868	7.818401	10.1209345	0.2499151426520448
1869	5.97498	6.684651	0.24661974745038212
1870	9.333339	9.898409	0.1088828499853223
1871	3.5079067	9.173608	-0.02876562849737984
1872	5.435128	2.5235138	-0.0930315600124966
1873	4.1955204	1.3144153	-0.0930315600124966
1874	3.3308764	0.80444914	-0.06490181196857839
1875	4.1649933	3.317923	-0.0930315600124966
1876	2.2469485	5.975973	-0.07392154180081585
1877	-0.5632737	5.3034053	-0.124407175927651
1878	0.2550193	8.558503	-0.006004108476944029
1879	2.3294268	1.8125604	-0.1995611662938383
1880	4.716869	6.6719937	0.14483493282501286
1881	1.5027975	7.782818	-0.006004108476944029
1882	1.7899914	8.356385	-0.02876562849737984
1883	0.9536393	3.278884	-0.08542052576130557
1884	5.0804973	4.0102534	-0.11930411516110193
1885	5.7710156	0.6226877	-0.1541999321587334
1886	3.4222052	4.794019	0.14158961593719266
1887	6.977715	6.8528786	0.14158961593719266
1888	3.445172	11.1296215	0.20459686676989403
1889	3.4445958	2.973117	-0.16134407854354238
1890	8.013776	-0.37827387	-0.1541999321587334
1891	3.3141646	6.1722264	0.056481070248450324
1892	1.8975878	7.895848	-0.02876562849737984
1893	7.942436	5.5878887	0.03759026936165559
1894	7.956743	8.928871	-0.02308678820213146
1895	3.7075267	4.3383417	-0.021297539343688728
1896	7.490326	9.700518	0.2499151426520448
1897	9.515114	2.0812438	0.067261657407515
1898	4.2584014	11.6465225	0.20459686676989403
1899	1.7115084	7.460406	-0.02876562849737984
1900	9.2790575	8.071327	-0.02308678820213146
1901	7.7142797	1.0820411	-0.1541999321587334
1902	8.4231415	4.5274653	0.1737150249648355
1903	8.314761	0.47042224	-0.1541999321587334
1904	0.42379814	4.9853106	-0.124407175927651
1905	7.9614944	5.7440124	0.016367803249082095
1906	3.902456	6.332535	-0.06902767025084981
1907	5.3314548	-0.7956845	-0.12269824389207365
1908	1.8362465	-2.9206975	-0.13502337987345864
1909	1.8445549	5.951757	-0.124407175927651
1910	3.4913607	8.977914	-0.02308678820213146
1911	1.1191435	8.804531	-0.006004108476944029
1912	5.749281	1.359796	-0.06490181196857839
1913	8.6839485	2.187168	0.067261657407515
1914	9.722205	9.210248	0.1088828499853223
1915	2.5664475	3.0695355	-0.16134407854354238
1916	4.902741	9.826789	0.10515824019844704
1917	5.558115	7.0963316	0.24661974745038212
1918	7.2854247	3.4503827	0.067261657407515
1919	10.675478	4.0475655	0.016367803249082095
1920	5.234872	-0.46123374	-0.06490181196857839
1921	6.41188	7.80809	0.24661974745038212
1922	2.0645185	7.555985	-0.02876562849737984
1923	0.5310052	4.7264695	-0.08542052576130557
1924	6.2388506	4.6849136	0.1737150249648355
1925	9.221849	8.591035	-0.02308678820213146
1926	5.3250875	1.203618	-0.015230664497329394
1927	0.05452271	9.0336	-0.006004108476944029
1928	7.8015943	5.671832	0.14483493282501286
1929	7.128175	9.098052	0.24661974745038212
1930	-0.9476613	3.6676636	-0.124407175927651
1931	4.408286	7.428967	-0.02876562849737984
1932	10.08104	3.2781425	0.016367803249082095
1933	2.7573287	4.638602	-0.015230664497329394
1934	5.0550904	6.221113	0.14483493282501286
1935	5.098802	8.23797	0.24661974745038212
1936	7.5511756	-0.0038360062	-0.06490181196857839
1937	7.375398	7.8046765	0.14483493282501286
1938	9.221384	8.230147	-0.02308678820213146
1939	2.5331955	5.483863	0.10515824019844704
1940	9.753933	2.3145947	0.067261657407515
1941	5.6143823	5.225881	0.14483493282501286
1942	4.2810516	3.6398306	-0.11930411516110193
1943	1.709205	7.563155	-0.02876562849737984
1944	3.4233987	9.988574	0.20459686676989403
1945	-0.303368	5.7134275	-0.124407175927651
1946	1.5488633	7.483422	-0.08542052576130557
1947	7.1766734	0.6193624	-0.1541999321587334
1948	6.070862	6.363004	0.14483493282501286
1949	-0.78042585	5.5920897	-0.124407175927651
1950	0.32150733	4.593778	-0.08542052576130557
1951	8.524094	0.3588668	0.067261657407515
1952	5.2422047	10.225132	0.2499151426520448
1953	7.2965693	7.8421507	0.24661974745038212
1954	4.2699976	6.3256373	0.14199764082367314
1955	10.22634	8.389685	0.1088828499853223
1956	-0.99059075	5.8030357	-0.124407175927651
1957	0.33887967	6.431276	-0.07392154180081585
1958	8.671337	8.553342	-0.02308678820213146
1959	7.872529	7.498705	0.24661974745038212
1960	6.88436	3.2461817	0.1737150249648355
1961	8.960507	6.5642004	0.1088828499853223
1962	3.3723154	10.909645	0.20459686676989403
1963	5.564039	1.4636444	-0.1541999321587334
1964	10.925971	6.5579057	0.1088828499853223
1965	6.871026	4.1084566	0.1737150249648355
1966	1.3158348	6.3552513	-0.07392154180081585
1967	0.74084944	1.5973898	-0.047920287527879094
1968	4.287833	4.5018544	-0.1995611662938383
1969	5.566484	6.50847	0.10515824019844704
1970	0.24814647	8.498588	-0.006004108476944029
1971	9.618961	6.9647956	0.14483493282501286
1972	6.637405	7.1916084	0.14199764082367314
1973	8.11063	4.333009	0.016367803249082095
1974	4.095996	9.298535	0.10515824019844704
1975	8.890282	0.57042384	0.067261657407515
1976	2.3352318	8.865579	0.056481070248450324
1977	7.54632	9.234237	0.24661974745038212
1978	1.9784927	4.054022	-0.1995611662938383
1979	11.257061	0.22979197	0.020900968530325366
1980	2.8731692	5.3773947	-0.0930315600124966
1981	4.315101	9.958557	0.20459686676989403
1982	3.6247814	2.3227682	-0.1995611662938383
1983	4.1609864	3.7850807	-0.0930315600124966
1984	4.430747	5.6743603	0.14199764082367314
1985	6.2303553	7.4544296	-0.02308678820213146
1986	5.7599773	1.3789845	-0.0930315600124966
1987	6.9520564	0.05047295	-0.1541999321587334
1988	4.417123	2.2278094	-0.015230664497329394
1989	6.225949	6.3297105	0.24661974745038212
1990	0.987894	5.512565	-0.047920287527879094
1991	10.031141	5.493365	0.1088828499853223
1992	4.464716	4.575114	-0.047920287527879094
1993	8.836294	9.48793	0.2499151426520448
1994	8.688364	10.684361	0.2499151426520448
1995	3.5951865	-0.5142217	-0.13502337987345864
1996	8.625783	7.903451	0.1088828499853223
1997	10.137467	8.407951	0.1088828499853223
1998	3.6388497	10.484811	0.20459686676989403
[truncated: 198,001 more rows]
