# Supplementary material for: Mapping the landscape of histomorphological cancer phenotypes using self-supervised learning on unannotated pathology slides
Source: Nat Commun. 2024 Jun 11;15:4596. doi: 10.1038/s41467-024-48666-7 (PMC11525555; doi:10.1038/s41467-024-48666-7)
Supplement: Supplementary file 4 — Source Data [file 41467_2024_48666_MOESM4_ESM.zip › Source_Data/supplementary_figure17.csv]

	Resolution	Set	Mean	Lower 95% CI	Upper 95% CI
0	0.4	TCGA Train	0.8921463883213926	0.8779330056971059	0.9043882236586571
1	0.4	TCGA Validation	0.8977384636331494	0.8829653106887517	0.9125236747642466
2	0.4	TCGA Test	0.8839441600980621	0.8457597320987669	0.905645991392034
3	0.4	NYU Cohort	0.9678398314014751	0.9659430979978925	0.9695258166491042
4	0.7	TCGA Train	0.9224187973457381	0.9124146430109507	0.9325457624496337
5	0.7	TCGA Validation	0.9349477107264474	0.9229937061718282	0.9481893987554252
6	0.7	TCGA Test	0.9156069327086029	0.8928474141506524	0.9373581902319522
7	0.7	NYU Cohort	0.9811591148577449	0.9791780821917808	0.983140147523709
8	1.0	TCGA Train	0.9486761906494687	0.9424178983302932	0.954934482968644
9	1.0	TCGA Validation	0.933147123126955	0.923384090475351	0.9429719819635786
10	1.0	TCGA Test	0.9333269874829122	0.9177163192517497	0.9492482439329331
11	1.0	NYU Cohort	0.9912750263435196	0.9895468914646998	0.993508956796628
12	1.5	TCGA Train	0.9482455359271589	0.9402352403861547	0.9552280908990858
13	1.5	TCGA Validation	0.9363400723752318	0.9250461602813198	0.9483453653687601
14	1.5	TCGA Test	0.9307780811827078	0.9129808774484824	0.9516537269212881
15	1.5	NYU Cohort	0.9839409905163329	0.982845100105374	0.9851211801896735
16	2.0	TCGA Train	0.9540954167121161	0.9464551508924952	0.9611115662679227
17	2.0	TCGA Validation	0.9372165396738465	0.928157202147446	0.9469515040943612
18	2.0	TCGA Test	0.9268371154188364	0.9064437042624682	0.9458010508504765
19	2.0	NYU Cohort	0.9876080084299261	0.9852476290832455	0.9900526870389882
20	2.5	TCGA Train	0.9608606169702885	0.9546922896946335	0.9670289442459431
21	2.5	TCGA Validation	0.9348427592590742	0.924370799606897	0.9450635205257054
22	2.5	TCGA Test	0.9289926496700455	0.9102275906405517	0.9428943176481556
23	2.5	NYU Cohort	0.9881138040042149	0.9860052687038989	0.9905584826132771
24	3.0	TCGA Train	0.9652424050717265	0.9593683340945901	0.9711164760488631
25	3.0	TCGA Validation	0.9362132393573965	0.9277070583171014	0.9447194203976916
26	3.0	TCGA Test	0.9272519373215443	0.912115461171244	0.9435130623169654
27	3.0	NYU Cohort	0.9836459430979978	0.9777028451001053	0.9881981032665965
28	3.5	TCGA Train	0.9665100745373966	0.9619269715678097	0.9714404794735781
29	3.5	TCGA Validation	0.9406619727701097	0.9312423373852357	0.950066011158448
30	3.5	TCGA Test	0.9309808527708718	0.9170408661943409	0.9455573877752912
31	3.5	NYU Cohort	0.9890832455216015	0.9863856691253952	0.9917808219178081
32	4.0	TCGA Train	0.9708189450679766	0.9647607444979514	0.9765242405876989
33	4.0	TCGA Validation	0.9426152950144401	0.9339832786375111	0.9512473113913689
34	4.0	TCGA Test	0.9267107713824754	0.9048271844512138	0.9485943583137368
35	4.0	NYU Cohort	0.9851211801896733	0.9814963119072708	0.988240252897787
