# Supplementary material for: Mapping the landscape of histomorphological cancer phenotypes using self-supervised learning on unannotated pathology slides
Source: Nat Commun. 2024 Jun 11;15:4596. doi: 10.1038/s41467-024-48666-7 (PMC11525555; doi:10.1038/s41467-024-48666-7)
Supplement: Supplementary file 4 — Source Data [file 41467_2024_48666_MOESM4_ESM.zip › Source_Data/supplementary_figure31b.csv]

	Clustering	Set	Mean	Lower 95% CI	Upper 95% CI
0	Common clusters across folds	Train	0.688	0.6659999999999999	0.71
1	Common clusters across folds	Test	0.6180000000000001	0.5840000000000001	0.648
2	Common clusters across folds	NYU Cohort	0.626	0.5820000000000001	0.65
3	Clusterig on each fold train set	Train	0.682	0.672	0.6920000000000001
4	Clusterig on each fold train set	Test	0.596	0.5660000000000001	0.6319999999999999
5	Clusterig on each fold train set	NYU Cohort	0.65	0.634	0.666
