# Supplementary material for: Mapping the landscape of histomorphological cancer phenotypes using self-supervised learning on unannotated pathology slides
Source: Nat Commun. 2024 Jun 11;15:4596. doi: 10.1038/s41467-024-48666-7 (PMC11525555; doi:10.1038/s41467-024-48666-7)
Supplement: Supplementary file 4 — Source Data [file 41467_2024_48666_MOESM4_ESM.zip › Source_Data/figure9a.csv]

	UMAP Dim. 0	UMAP Dim. 1	Leiden
0	4.116807	3.111814	12
1	5.8470654	12.006763	2
2	1.9262934	9.525841	0
3	4.22083	10.438296	0
4	4.7762537	2.4764662	32
5	7.0470524	1.9717921	17
6	1.3520308	4.2090793	10
7	7.2638288	7.7145762	9
8	1.7620552	10.468535	0
9	8.681603	0.94142395	1
10	2.3417344	7.0444164	15
11	7.431671	8.810037	9
12	7.7664347	11.249686	2
13	4.2617984	6.4776664	24
14	1.615193	5.872851	16
15	5.549098	1.3252493	17
16	2.8818877	4.0608454	5
17	3.719415	10.994003	0
18	2.221554	3.7427216	7
19	-0.18879232	3.8362374	10
20	-0.6672067	6.968766	5
21	3.6216054	10.488975	0
22	3.647956	5.3830233	16
23	3.573303	3.9659562	21
24	2.825998	5.9753995	3
25	10.098785	4.473127	1
26	3.1680818	3.0669043	12
27	4.2708936	6.973544	24
28	-1.0242475	6.5998154	14
29	3.5344672	6.526621	13
30	0.8268271	7.750574	3
31	1.8865756	6.630541	5
32	2.6796496	8.151693	15
33	3.5744154	6.852464	23
34	9.503387	9.987646	2
35	5.159293	-0.5939364	6
36	6.0226626	11.491394	2
37	5.915254	1.8424712	12
38	2.1799452	5.7545114	8
39	4.4953923	-0.38432238	6
40	4.2128882	8.100576	24
41	3.1801894	0.95500785	7
42	-1.8583524	3.9752355	14
43	3.4571598	2.4855285	29
44	3.7836144	-0.5393897	27
45	9.063622	-0.7537601	1
46	4.587903	6.4156623	11
47	6.1382885	9.156431	2
48	7.114059	4.3476825	4
49	5.1136026	-0.6084135	30
50	2.0238771	1.3775412	5
51	1.3190618	7.062946	3
52	3.4152822	3.1393685	12
53	0.7270455	8.680249	13
54	9.567557	1.1782804	33
55	4.0318136	11.437079	0
56	7.5803823	8.084673	9
57	6.7063494	10.067336	23
58	3.5472732	5.341188	21
59	2.930604	4.917706	16
60	-0.87367594	8.067845	26
61	1.2890408	9.9765415	13
62	5.901788	0.9266852	7
63	1.7225307	4.372124	10
64	5.4394093	4.685508	20
65	7.4583077	2.2224517	1
66	2.8251204	11.095325	0
67	4.6102233	8.216205	9
68	4.5695434	0.13996932	17
69	7.2383084	5.968519	22
70	2.728563	7.691506	3
71	2.892935	6.9903445	8
72	7.073593	8.02443	11
73	5.4033995	0.49611747	6
74	9.552432	1.4316831	1
75	4.196993	4.718999	16
76	1.4195617	3.6704059	3
77	1.4250414	4.201971	10
78	6.3613887	7.433544	8
79	3.316224	-1.3729868	27
80	3.9204962	3.9464433	16
81	4.9030037	7.5255013	8
82	1.1914208	4.3796306	10
83	2.0719688	9.243266	15
84	2.8988466	6.474715	18
85	0.8562514	1.3776101	10
86	2.4611664	-2.2052877	27
87	6.378578	3.6070917	4
88	6.6806827	10.268485	2
89	2.2193854	3.7736676	12
90	2.4864829	1.9826659	5
91	8.09997	8.334532	9
92	5.8068733	5.7371955	21
93	7.0304	8.952347	9
94	5.757122	3.121667	25
95	7.968882	-0.4020584	6
96	1.1043463	4.350745	14
97	4.67813	5.232889	20
98	6.641305	11.245798	2
99	9.730358	4.2540994	4
100	1.1921513	10.348149	0
101	6.3600326	12.107582	2
102	2.850592	6.4907503	3
103	4.8922997	0.0970678	30
104	9.344792	3.5801568	31
105	5.085176	3.5703592	12
106	6.1805415	1.2470068	17
107	7.9004602	7.6573415	22
108	9.739795	4.833197	4
109	5.48589	10.779256	2
110	1.0264379	8.20428	3
111	10.112011	7.1398244	19
112	6.04942	5.2808776	9
113	5.9362745	6.7398195	22
114	4.014394	-1.9361743	27
115	1.4055256	4.292421	8
116	2.3766968	3.6826003	32
117	5.7190013	4.073042	20
118	4.521077	6.4167256	32
119	5.1780014	6.082475	20
120	1.1366212	7.6107635	3
121	9.512475	0.46825737	1
122	2.051046	10.531492	0
123	8.889288	4.9270983	4
124	1.3320267	4.6747117	8
125	-0.507565	4.4625506	10
126	7.762893	2.5634782	12
127	8.154304	6.709356	11
128	4.097054	7.2646055	15
129	8.033688	4.187532	31
130	8.975192	9.276083	19
131	3.8052425	10.136036	0
132	9.758159	0.51821923	1
133	0.16748215	5.402547	10
134	4.4589825	8.142847	18
135	0.6648122	5.066413	18
136	-0.4551009	3.3521292	10
137	5.6197004	4.0398693	21
138	3.5279193	2.2072554	29
139	7.035255	6.3213387	23
140	4.131944	6.7155304	16
141	6.8209925	7.8578176	9
142	7.0759993	7.9532404	9
143	3.167609	10.845489	0
144	6.218232	5.4801254	11
145	5.539963	1.9276628	7
146	4.157685	8.930275	18
147	9.765852	3.1877017	1
148	6.509432	9.92732	2
149	1.9325889	6.3958025	16
150	3.038645	2.6826212	5
151	5.6570063	11.566834	0
152	9.419474	3.3453856	1
153	4.788223	0.7946903	7
154	9.129965	11.669696	2
155	4.054179	9.3933525	0
156	3.9137244	9.17425	32
157	3.5778196	3.3583417	7
158	6.827306	8.601677	9
159	1.4880738	4.0239673	5
160	3.3368652	6.369117	15
161	5.0392365	6.4409804	24
162	6.6855536	6.463577	11
163	3.211972	9.110404	0
164	8.229227	7.5062003	19
165	4.910367	4.291437	28
166	3.4730222	4.9570923	16
167	4.150736	6.3360443	24
168	0.66317016	8.355757	13
169	2.7399042	1.9166825	5
170	0.6200442	3.8670456	10
171	1.0083843	6.7379093	18
172	8.481032	4.597343	4
173	4.6159863	10.144479	0
174	-0.15400355	7.519655	26
175	6.7304068	1.0962265	6
176	3.04124	6.7702947	15
177	5.3852897	4.1242194	15
178	3.2427566	8.915436	3
179	4.6674495	9.997053	32
180	0.45563608	4.276905	10
181	3.2021992	-0.23128857	17
182	2.1092005	6.9191484	32
183	2.9573016	3.8646932	16
184	9.613864	7.72184	19
185	6.080849	9.787623	2
186	5.22586	5.35084	24
187	3.2621832	8.695444	3
188	6.567388	6.9982347	22
189	7.983907	10.221513	2
190	5.56011	4.959175	21
191	9.877731	9.754655	19
192	4.5961127	0.514248	17
193	6.259379	5.117489	21
194	6.5778465	2.9030144	4
195	7.256233	2.9775383	1
196	0.8339044	8.986427	26
197	1.1053	9.363312	13
198	3.5301516	6.5503836	24
199	2.7198434	8.790773	3
200	1.4566904	6.8111463	3
201	9.181212	-0.22869988	1
202	4.072524	7.1061916	15
203	4.4458513	6.6093307	24
204	-1.3167943	9.388241	26
205	10.094746	8.545796	19
206	7.5455213	0.94470644	6
207	6.140393	6.3185196	8
208	7.6078973	6.407365	4
209	9.866028	3.4879918	1
210	6.619452	1.3164668	30
211	0.60759485	9.985135	0
212	4.5775247	5.3916197	15
213	3.714922	9.305937	3
214	8.200056	0.7310198	6
215	-2.11666	4.483028	14
216	4.174814	6.572428	15
217	8.164821	12.061747	2
218	-0.5038893	5.1019597	10
219	7.558406	-1.3466902	6
220	8.410625	3.4247985	31
221	5.2478685	2.0497258	17
222	2.3152304	7.5443425	18
223	2.3453677	5.6248937	18
224	-1.0533715	6.106895	14
225	8.956084	8.187863	19
226	6.2710247	2.860336	20
227	5.2006173	8.7327385	11
228	5.3779626	10.122246	2
229	3.6997268	7.8963027	3
230	7.159342	2.5564191	1
231	4.4507427	6.18119	15
232	0.5005881	3.639728	10
233	4.747758	9.063728	9
234	6.2895727	-0.86014014	17
235	10.484422	5.622397	25
236	2.6095686	4.5720434	16
237	4.6890326	0.17149633	30
238	2.4402103	3.5996144	7
239	4.9264503	4.969055	25
240	4.277603	3.4192047	12
241	5.3874598	4.7945256	21
242	5.046738	1.9821655	7
243	10.512759	8.303575	19
244	3.1164718	4.279515	28
245	1.0115992	4.5768943	10
246	5.6382647	2.9557369	28
247	1.3956844	9.500434	0
248	-1.3700223	7.2254777	26
249	9.955393	7.0693054	11
250	6.443759	6.5065064	20
251	2.32573	5.0460405	5
252	5.943506	1.5396512	28
253	0.9746704	9.011021	13
254	2.6700554	4.907729	16
255	2.3735032	7.465431	18
256	8.630028	6.724371	22
257	6.7938137	8.6702795	9
258	0.38952217	1.9226913	10
259	1.6525271	9.484831	0
260	6.2443805	1.9451808	12
261	1.6433139	2.2647107	7
262	6.2776747	6.7657356	11
263	6.468809	2.8287516	4
264	7.084881	5.655459	9
265	4.9356995	7.432265	32
266	5.6230097	6.4167852	21
267	2.7646031	6.743865	13
268	2.6311798	9.130608	18
269	-0.0957063	6.06061	10
270	-1.7562292	5.8871818	14
271	9.441401	6.8774724	23
272	2.1948035	9.569684	0
273	2.1523762	2.322612	10
274	3.281999	3.6315317	7
275	6.4244328	6.536545	4
276	4.2277007	8.470602	3
277	4.2460604	8.820791	0
278	8.960746	6.663489	22
279	-0.034695	3.9472306	10
280	5.813064	4.89831	25
281	4.6803703	7.576831	24
282	9.65679	3.0148933	33
283	4.105966	0.47823787	30
284	5.0845213	9.150838	24
285	-2.0078416	6.728158	14
286	6.2743144	0.44123548	6
287	6.965864	9.704558	2
288	3.8462312	9.861334	0
289	4.0273786	3.6853945	5
290	0.25177833	5.874312	18
291	5.502208	4.6967955	20
292	1.4867082	9.240566	0
293	5.671705	11.12691	2
294	5.9519615	10.030996	2
295	3.478907	7.267517	3
296	7.2652345	3.6467545	4
297	5.957211	6.5597835	22
298	3.6523552	6.982734	15
299	9.809385	0.9890264	1
300	5.1439514	8.095899	24
301	6.5660586	4.564521	4
302	1.4087951	6.136418	8
303	4.092869	3.282875	12
304	4.5598445	7.9383535	24
305	6.249346	8.726811	9
306	1.1994604	3.0804102	8
307	6.353529	3.7943037	22
308	10.044917	1.5261232	1
309	4.633112	-1.1025162	27
310	6.7649026	1.0193835	6
311	8.79663	3.2216666	31
312	5.6516385	8.006362	8
313	6.1243777	7.152562	21
314	2.3134282	7.63269	5
315	-0.057942737	1.8963338	28
316	2.9585438	6.6935754	3
317	1.2312874	9.85252	13
318	2.8147705	3.779746	32
319	7.0426784	6.487096	9
320	7.137324	3.9824307	22
321	6.51716	3.6620293	1
322	2.5252206	2.1860366	29
323	0.43878707	2.456196	10
324	8.337707	6.4615383	4
325	1.5178975	8.267453	15
326	10.169873	-0.09468471	1
327	8.031495	9.949714	2
328	-1.119864	7.602488	13
329	8.7647	0.6506472	1
330	6.292699	6.481044	25
331	2.4636576	-2.3609967	27
332	3.6733441	5.5934706	21
333	7.751654	1.7485303	1
334	7.6112466	7.7096853	22
335	-1.175211	7.3892117	5
336	1.962453	6.2505565	16
337	2.3235347	3.6100101	5
338	3.332439	4.8087053	18
339	5.2754483	6.0703464	21
340	5.399832	8.181471	11
341	6.728634	7.8557653	9
342	-1.4054039	4.0440335	10
343	7.4008937	3.419839	22
344	2.5123715	4.197738	8
345	4.839113	1.5736282	5
346	1.0581712	8.953784	13
347	5.1678896	2.9707882	12
348	7.1413317	0.4657173	6
349	3.2197087	9.594918	0
350	3.9348466	0.3292108	32
351	8.759358	3.2231202	1
352	1.7471341	11.247202	0
353	8.461562	1.9142565	1
354	6.985113	7.9488645	9
355	6.693745	8.539075	9
356	8.096832	2.5610492	1
357	2.9964879	6.600991	15
358	0.27115738	8.440069	3
359	9.632726	7.9599905	19
360	7.914382	7.063031	23
361	0.51831925	2.651169	10
362	1.2643689	4.7503753	8
363	5.2579284	7.111044	9
364	4.485578	4.728998	15
365	3.7147148	7.681729	20
366	2.8619082	7.0848536	15
367	2.2738285	5.7740617	18
368	0.36335373	7.223532	3
369	4.588383	8.181571	24
370	9.705311	0.563818	1
371	3.4281259	3.7569988	29
372	7.867197	3.3235247	4
373	9.1942215	6.37329	4
374	3.7796593	-0.9761517	27
375	4.8625774	5.0337625	20
376	-1.1484493	7.3274755	14
377	7.1759605	8.964454	23
378	7.1558256	7.822144	23
379	3.898792	7.2155194	8
380	7.695612	3.0497088	4
381	2.7901623	5.3085623	32
382	6.9632607	3.175825	32
383	4.906323	6.626744	21
384	5.7323503	10.674634	2
385	5.2360377	2.6824522	7
386	8.629917	1.8495075	1
387	5.3998775	0.07263309	30
388	7.100963	-1.8108064	17
389	-1.2916108	4.1686025	10
390	2.3785324	4.581004	32
391	-1.3900596	7.6541705	13
392	8.133353	8.483458	23
393	0.35792834	3.6414483	14
394	4.8859344	4.220906	8
395	3.4967635	-0.26167524	17
396	4.0035586	8.544058	3
397	2.1375751	7.8509684	3
398	1.5361785	6.419043	18
399	4.066745	11.758372	0
400	-0.95331	4.252884	10
401	1.1380565	6.968652	18
402	3.1853564	2.5971568	5
403	7.740399	5.3086014	4
404	8.526768	11.117055	19
405	2.7592542	9.680113	0
406	0.50549793	5.764201	18
407	1.9442481	3.4637203	12
408	6.4489107	0.7875534	6
409	9.033052	0.1185524	6
410	8.75196	8.0076275	19
411	5.6896257	8.802755	2
412	7.3718133	0.98972756	6
413	2.8386796	7.916019	3
414	0.6231603	6.9246097	18
415	-0.3062185	6.5050306	14
416	5.7407346	11.504826	2
417	5.3733506	8.441879	9
418	7.1841273	0.24365152	17
419	1.5773436	11.199855	0
420	7.6054125	8.385057	9
421	6.5100923	2.7322078	6
422	3.664098	7.8334327	3
423	5.1309013	5.695773	21
424	8.102748	6.665017	11
425	5.7913737	6.3319564	21
426	7.0773935	7.1478167	23
427	6.4557667	0.60197324	6
428	6.5460377	7.7375484	9
429	0.037353516	4.791942	14
430	8.4911175	11.4029665	2
431	3.6103816	7.5098433	3
432	0.6467591	6.6262865	16
433	7.9970484	1.8657898	6
434	7.251348	6.3459415	21
435	3.4252837	8.714243	3
436	10.289552	2.7524412	1
437	6.902823	4.4522495	8
438	8.815899	5.3442593	11
439	4.4722033	5.0685725	32
440	5.298047	6.770293	8
441	1.1581922	7.0098095	16
442	0.31296423	5.7024765	14
443	8.520474	7.7233834	11
444	2.631845	8.200767	3
445	9.109587	4.227358	4
446	8.1334915	4.130201	4
447	8.878879	9.292453	23
448	4.9722023	5.9427814	8
449	2.053218	7.6906977	13
450	9.318403	6.330654	11
451	5.0815563	6.699237	8
452	6.170642	1.8551248	6
453	2.9917932	6.102879	15
454	4.066502	10.946076	0
455	9.908789	7.806275	19
456	6.8033285	8.855267	9
457	5.7328224	1.664386	7
458	6.6715426	0.09873373	6
459	3.515329	9.262941	3
460	-1.9880404	5.78947	14
461	2.483464	7.099401	13
462	6.701436	4.4829593	22
463	2.2791753	9.342802	3
464	4.333745	10.313238	0
465	2.5153363	3.666399	32
466	2.0693154	4.894437	5
467	3.702553	0.2989616	30
468	3.2223318	11.185543	0
469	3.4416087	6.9047403	16
470	-0.9054829	7.8206553	13
471	3.5137336	1.0584489	30
472	2.7103837	9.420244	0
473	4.891485	3.3179698	12
474	9.08193	2.8244603	4
475	4.6126666	2.3591719	29
476	7.332604	9.191776	9
477	7.4047995	6.6414323	4
478	4.2482147	3.4414082	12
479	8.920318	-0.9987639	1
480	9.889969	0.8198767	1
481	6.5772176	1.1544454	6
482	2.975319	5.6219378	15
483	4.7959347	7.9364605	24
484	3.3894749	3.2573295	8
485	6.1630435	-0.49559042	17
486	2.852628	2.8579295	7
487	7.69109	6.7652426	9
488	6.0211787	12.061333	0
489	7.50538	1.326141	1
490	4.195578	8.831076	0
491	9.877135	7.734891	19
492	7.9071712	6.585938	4
493	8.984004	1.3703471	1
494	0.69594824	9.744227	0
495	4.802476	8.529411	9
496	-0.049056973	8.418241	13
497	1.88933	7.8054523	3
498	0.8991452	5.9006653	16
499	6.5497937	1.4346485	17
500	9.061903	2.4409206	1
501	5.1996365	5.9183702	21
502	7.08399	9.063174	23
503	1.9074882	9.988369	0
504	6.7828026	-1.2527273	30
505	0.94197667	3.8465912	5
506	5.6060424	5.4758472	11
507	3.4269745	7.398793	3
508	6.627073	9.368855	23
509	8.897355	1.1602525	1
510	9.439849	7.4203486	19
511	2.7184093	1.656609	5
512	4.738609	6.000683	21
513	2.3790796	7.154653	18
514	3.295795	4.7288632	28
515	3.8583314	1.5628477	7
516	6.8157473	2.1071165	12
517	8.626281	5.217849	4
518	3.0492382	2.2818868	29
519	8.4706955	2.5907896	4
520	6.050887	0.96632427	7
521	7.726653	4.2471375	1
522	4.2213736	1.5146459	10
523	6.700369	8.594521	9
524	6.5961804	11.057438	2
525	7.9945	3.6982524	31
526	6.358644	2.0981255	12
527	7.0330343	7.678125	22
528	8.62225	5.104433	11
529	5.1751623	3.058326	12
530	8.934338	5.1754427	22
531	1.1468776	4.0691767	14
532	-0.61330205	9.237411	26
533	2.5601351	10.616446	0
534	6.1420507	9.380135	9
535	6.232399	9.307857	9
536	7.253211	3.0507138	4
537	7.840507	7.009097	31
538	4.5654664	0.034472723	6
539	-1.29034	6.5496206	14
540	-2.4932053	5.8591294	26
541	9.496337	6.265161	11
542	3.5765367	5.25147	5
543	5.532865	5.7334485	20
544	8.662692	5.7714815	22
545	6.3072886	2.6226263	28
546	3.9042244	6.853712	24
547	5.743075	5.3726177	23
548	7.600362	3.5604565	4
549	2.5621448	7.233979	3
550	9.926834	7.0649605	19
551	1.7250136	4.451263	12
552	1.1174271	4.0873575	5
553	7.205063	6.8531275	11
554	4.5849767	3.5753198	5
555	6.951341	7.357281	20
556	3.8271368	9.903687	0
557	4.7713203	9.970115	2
558	8.701536	5.4511294	22
559	5.3217106	-0.7257533	30
560	6.070843	5.035706	8
561	1.0439788	6.6485467	5
562	3.5619376	2.9500518	5
563	8.100323	7.9878745	4
564	7.8789515	1.8798187	1
565	4.0338993	8.677653	0
566	5.1214876	3.737005	5
567	7.428747	9.018852	9
568	6.521482	6.6023827	9
569	1.7178998	9.215458	13
570	7.643787	0.18718272	6
571	3.0873296	6.0887237	8
572	4.8832693	2.7575324	29
573	8.481178	8.783466	2
574	6.346979	1.080337	7
575	7.0519214	10.026643	2
576	7.7697163	7.3504896	9
577	2.8995218	3.3065138	12
578	7.5590463	0.7337452	6
579	6.070728	1.2843593	12
580	1.3659703	7.92664	18
581	8.734368	4.5270004	31
582	2.5448346	1.5001487	29
583	7.521473	7.147113	4
584	5.895982	5.1889358	21
585	9.833867	6.3403873	11
586	3.8136737	4.739513	21
587	2.8061364	6.6561203	15
588	10.746948	7.3783164	19
589	7.8031144	2.5577219	1
590	5.073052	10.676807	2
591	6.6887465	9.425929	2
592	1.1419886	6.283689	13
593	4.660866	0.40895325	30
594	5.6940017	4.834422	21
595	5.9745812	0.5203724	30
596	5.744695	3.8295555	7
597	6.3910203	8.236537	9
598	6.60875	0.8350002	17
599	8.585953	6.5705557	4
600	3.207771	1.0469242	27
601	7.168827	4.18452	20
602	9.187761	1.6360133	1
603	7.2981787	10.976559	2
604	3.4325588	5.096941	16
605	6.823215	10.336445	2
606	0.87959725	3.82598	10
607	10.0474	0.48555642	1
608	9.638407	9.769691	2
609	5.2639194	4.671785	31
610	0.4773118	8.467023	26
611	7.2586355	11.598631	2
612	6.7882037	8.246309	9
613	4.939125	-0.48891687	30
614	3.7665737	-1.5450374	27
615	3.334461	0.85073197	29
616	2.128895	3.5354102	5
617	0.5921369	5.8516912	16
618	4.282085	2.7441797	5
619	3.6906114	4.4441667	12
620	5.375782	4.5942883	21
621	0.582311	8.110307	13
622	8.806245	1.9192169	1
623	3.711568	5.9103065	18
624	9.764213	4.9931006	11
625	4.010761	2.2494538	28
626	1.0940642	9.042116	3
627	4.6940303	1.03789	32
628	7.312639	11.828951	2
629	9.623262	8.211192	19
630	3.1532001	7.6692677	15
631	8.835172	1.7003276	1
632	3.1589203	8.6313925	3
633	6.4923434	6.7576394	9
634	5.3486834	12.011941	0
635	0.3039891	5.8570585	18
636	7.389288	2.8759735	4
637	5.0443153	0.06081465	7
638	-0.20805937	4.9684434	10
639	3.5640423	6.5818706	3
640	4.101165	2.5877883	28
641	4.119156	11.037041	0
642	2.4570556	6.4721704	3
643	-0.02605275	5.4535713	18
644	8.985499	10.045628	19
645	4.284706	8.039946	15
646	1.3166322	10.042926	13
647	9.085985	7.7888265	23
648	3.886079	5.223655	8
649	6.9604917	1.2165118	30
650	0.7640016	5.824977	10
651	-0.07316833	6.632067	10
652	8.773907	7.918014	19
653	5.994916	3.5485654	21
654	4.2019076	7.0459805	18
655	5.607614	4.7861533	21
656	2.3179755	10.113722	0
657	6.3210936	9.014825	9
658	7.3756113	1.052953	6
659	9.827543	3.930524	1
660	4.65142	6.597889	28
661	1.4450798	2.3255694	10
662	4.621998	3.5150583	7
663	9.558081	0.6365752	1
664	-0.64407593	8.651216	26
665	0.46639124	5.1656475	8
666	5.814357	8.128839	24
667	4.932272	10.701208	0
668	5.5469236	2.0166807	17
669	8.948357	3.1177886	31
670	2.3544333	8.425787	3
671	4.4944687	7.196887	15
672	9.0293665	6.7871847	22
673	2.829863	5.2840858	16
674	2.7236998	1.116959	5
675	2.8685522	5.08687	20
676	2.2047656	6.681035	3
677	8.783323	4.9501796	23
678	1.3756918	9.144139	3
679	8.4474125	8.909012	2
680	6.965762	1.3018501	6
681	6.9815555	1.3892725	6
682	4.752845	0.6569146	7
683	4.016545	11.709437	0
684	5.6522007	3.8720288	12
685	6.453454	-1.88279	17
686	5.7080903	10.463081	23
687	2.6402423	4.6539164	5
688	0.6134588	7.107262	3
689	4.2054214	6.6049356	18
690	9.9053545	-0.04856298	1
691	4.0280476	1.9001424	32
692	4.296567	2.3331397	7
693	5.601442	4.9173126	8
694	3.6405423	3.8576663	16
695	0.99070424	7.487536	8
696	9.3228655	6.599494	4
697	8.44181	6.884608	11
698	8.791497	2.5854936	31
699	1.349644	5.8954954	13
700	4.878563	6.144709	21
701	8.2728	3.8211594	1
702	5.302729	4.578632	12
703	0.0041937316	1.9349594	28
704	2.8940854	9.086203	0
705	8.482473	10.51081	2
706	2.856862	9.773298	18
707	7.9304767	4.1897454	4
708	-0.939749	4.399811	10
709	6.7914767	1.3256234	6
710	5.1411667	9.574113	2
711	5.597987	4.5186486	21
712	6.183227	2.2290366	28
713	0.93843496	6.740413	18
714	2.668372	9.384687	0
715	-2.2253482	7.5544267	26
716	7.857404	6.238764	22
717	4.009407	0.5091431	7
718	4.616426	3.9323058	12
719	9.239689	5.646672	11
720	9.916544	5.955555	19
721	-1.3554273	9.175032	26
722	5.0903096	0.08486812	17
723	2.384353	1.0400369	5
724	0.57121664	8.728697	13
725	8.674041	6.2203155	22
726	2.2240956	8.78935	3
727	8.401494	5.315506	11
728	2.7484152	3.5785818	12
729	7.4468393	2.27818	31
730	9.719739	4.600196	25
731	5.1999297	8.784344	8
732	6.878793	0.522111	6
733	4.763001	8.259075	9
734	5.1632423	4.273824	11
735	4.769521	6.9276695	24
736	5.699922	1.500826	30
737	3.5903652	6.6612763	18
738	7.3579063	5.3880067	20
739	5.3456645	2.8980508	29
740	7.201596	7.174475	24
741	4.9637446	2.2111335	29
742	5.85137	5.9466934	24
743	7.7849903	2.0097375	25
744	4.325143	10.29852	0
745	5.508212	0.9813187	17
746	2.7529855	10.683118	0
747	10.423089	-0.05855561	1
748	7.119583	9.0421	20
749	4.498269	8.657558	0
750	8.694955	0.3399142	1
751	1.6642779	8.84433	13
752	7.7177024	3.707204	4
753	1.3216168	6.859885	3
754	8.627074	11.284428	2
755	3.5236185	2.2410023	7
756	3.4686358	5.5005693	8
757	3.353032	8.682797	3
758	-2.1498132	3.3408153	14
759	9.037266	6.0705605	4
760	3.135034	3.017755	5
761	5.047156	8.295932	32
762	-2.1462631	7.8925447	26
763	7.090699	2.8641977	1
764	2.2405176	10.109175	0
765	5.287547	2.5875823	29
766	0.19484952	2.7042499	10
767	5.1596317	5.8268523	11
768	9.484739	5.1899776	4
769	8.760871	5.3615637	11
770	2.218676	7.837038	3
771	-0.053987246	7.6611214	13
772	7.9572506	4.8901253	20
773	7.266608	6.7185373	11
774	-0.086213455	4.7768793	14
775	-1.0246283	6.7883043	14
776	5.160283	5.9759727	11
777	3.1975977	10.373291	0
778	-1.5573155	3.842035	14
779	0.06940078	3.5215154	10
780	7.3600326	10.71792	2
781	0.528303	1.6188757	28
782	6.1049924	1.6012453	12
783	3.1077225	3.64388	12
784	5.124494	1.0597196	6
785	1.7907894	8.094534	3
786	4.076549	11.520119	0
787	0.7775608	7.1411653	5
788	7.540819	-0.5359867	17
789	6.605032	6.5288305	11
790	8.9424	5.3053756	4
791	6.3609715	3.2261722	1
792	3.8715608	5.626412	16
793	8.496189	-0.15231898	6
794	-2.37312	4.3877373	14
795	1.2189872	6.602355	16
796	6.4780116	5.9808717	23
797	5.9465237	0.54739827	30
798	7.2169514	-0.36382896	17
799	2.4306095	2.7463608	7
800	7.491672	8.929545	9
801	1.8040655	-1.9861935	27
802	6.076296	4.91852	11
803	2.5978076	1.565238	5
804	0.5911451	3.057179	28
805	9.764102	1.2088042	1
806	-0.35030276	5.5123096	14
807	2.9562428	7.319898	8
808	8.296125	8.375775	23
809	2.1855962	7.595807	3
810	7.981544	1.709614	1
811	5.3951044	1.7733431	6
812	2.7311268	7.647227	15
813	4.6311693	5.8013124	8
814	5.9991918	3.301632	7
815	10.069766	4.275483	25
816	7.407761	9.859788	2
817	7.1383524	1.889976	1
818	1.9643445	6.818064	14
819	7.521123	0.1572601	6
820	1.5119219	8.195803	13
821	1.5840394	3.2503445	10
822	0.9850648	6.7579355	14
823	5.8665447	8.895346	11
824	7.502337	7.572929	23
825	4.589658	1.8045859	7
826	0.913082	6.7569494	16
827	8.951673	1.3360626	1
828	3.9254146	8.4366255	3
829	5.900989	4.678371	21
830	4.107508	1.8245041	5
831	8.313056	1.2680255	1
832	1.6339151	3.401703	5
833	6.990575	8.247891	9
834	7.1763344	4.169773	4
835	6.2016754	7.6260934	9
836	1.28058	5.806809	5
837	7.861607	4.6665344	4
838	8.161981	8.194746	11
839	6.28352	3.2611735	21
840	1.818952	6.414493	18
841	-0.92002255	6.741574	10
842	9.215742	9.743742	2
843	5.4432907	2.8538516	7
844	6.205556	1.8377144	6
845	3.3857005	7.8682203	8
846	3.1199117	7.195714	24
847	8.301264	4.0959907	4
848	3.6156454	4.195989	28
849	8.094749	7.449204	9
850	6.6988707	1.4700055	6
851	6.3361516	10.678079	2
852	4.745078	5.9575977	8
853	1.1563658	6.540066	13
854	-1.1523646	6.796695	14
855	6.5575867	5.7417307	22
856	5.150033	3.7012084	21
857	3.9822176	0.71506506	30
858	7.2056155	7.376302	23
859	8.549209	5.2833443	4
860	7.6817985	10.471472	2
861	6.665122	6.246558	9
862	7.6963444	9.09319	9
863	1.2764649	2.2771995	10
864	4.5754128	3.5779552	7
865	3.7152028	7.2317333	32
866	3.3030713	6.446668	24
867	8.103593	0.8981356	17
868	1.704059	7.09566	8
869	5.5720544	2.5170197	7
870	6.5638533	8.882357	23
871	10.118994	6.2022676	19
872	-0.7349866	6.242136	14
873	6.255174	9.410455	2
874	2.824256	7.8865085	13
875	0.97873193	9.9929	0
876	9.076373	9.054113	19
877	10.425433	4.0331807	25
878	6.121417	8.079553	8
879	9.47503	7.463965	19
880	3.7780154	8.88219	3
881	9.976964	3.0682988	1
882	2.8759837	4.1766148	7
883	10.181321	2.0524971	1
884	5.2169538	5.981244	21
885	9.515234	0.6987765	1
886	0.9455553	3.6829073	10
887	4.4527683	8.315854	3
888	-0.0441122	6.2620687	5
889	3.3825865	6.1811404	18
890	4.580451	10.054499	0
891	6.981272	3.5889733	22
892	1.9203359	3.792373	10
893	6.278875	0.39347383	6
894	4.846249	5.7793283	24
895	3.5441692	7.459284	18
896	4.466448	6.412803	24
897	4.2815614	3.1043515	12
898	7.4298744	5.332163	23
899	5.996359	9.147299	8
900	4.5414624	9.734002	32
901	7.121427	3.6150148	4
902	4.149254	2.9352946	12
903	3.9039047	2.5387988	7
904	5.9205403	9.975762	23
905	6.3497443	1.298887	12
906	2.065263	3.9804163	10
907	5.4491863	5.817524	21
908	4.103184	4.5467777	20
909	0.91578263	6.2993927	14
910	8.34156	1.3849907	1
911	7.055782	10.491982	2
912	9.360767	1.2935101	1
913	3.852438	8.888095	8
914	1.9598485	2.4642825	29
915	-0.43768373	5.1974444	18
916	5.227178	0.03727711	17
917	0.77054095	6.5406437	5
918	3.2329023	4.434004	7
919	0.8697706	6.63033	18
920	8.569492	3.9475205	4
921	7.3786283	4.7125416	22
922	-0.54567933	5.43503	14
923	3.9887872	5.3820887	8
924	1.9766706	8.746114	3
925	0.87981516	6.5742455	16
926	5.054435	9.863284	2
927	5.7760205	1.0752594	17
928	8.658671	5.496501	22
929	2.3358312	6.349779	16
930	4.167084	8.943623	0
931	1.1000116	4.721446	5
932	3.0652838	1.3272768	5
933	5.2993517	-0.42118955	30
934	3.894071	3.712655	32
935	0.6791136	7.1959405	3
936	7.4089355	1.3280026	6
937	3.5874343	7.1594973	15
938	5.836498	5.808262	8
939	4.4126124	8.528799	3
940	6.704881	8.029345	9
941	6.5978	2.9645183	4
942	4.8884006	4.223286	21
943	7.090867	6.4591937	22
944	5.7168355	5.098595	11
945	3.1706629	7.5274177	15
946	1.5177983	-0.17594112	27
947	5.109361	7.172022	24
948	0.07375706	9.221818	13
949	-0.31367627	4.7442813	10
950	6.562284	2.242835	6
951	3.3999596	5.702422	15
952	3.214267	8.262174	3
953	2.29574	5.9468017	18
954	4.699542	2.864053	12
955	4.4048166	2.9681857	29
956	4.731143	2.807738	5
957	5.7902184	6.4036665	24
958	5.628832	9.447645	2
959	5.8645453	1.7695285	6
960	4.801064	2.3862755	17
961	0.8884161	8.444714	3
962	3.7732909	8.3835	20
963	7.274513	1.9662596	1
964	2.3165343	4.5071993	8
965	5.432798	3.3529603	17
966	6.2073	4.111429	20
967	1.3243374	8.650299	13
968	2.35255	5.140535	18
969	1.2327241	7.5499477	3
970	4.659161	1.8010335	10
971	-1.2523868	7.352952	13
972	7.0301023	7.8269234	9
973	10.2493305	5.1869807	33
974	8.37098	2.5799575	4
975	6.7461376	5.3534217	4
976	5.6975107	2.4994771	8
977	2.560251	7.746463	20
978	8.68016	0.6793816	1
979	3.7376406	4.9042625	8
980	6.8109026	5.565661	23
981	5.9868565	4.114579	12
982	5.172483	7.1839247	24
983	10.408534	4.1977043	25
984	5.0601683	6.31645	21
985	5.073175	0.36673057	17
986	0.9590539	4.6663632	16
987	-0.07563019	9.886473	26
988	6.1776943	6.0263066	22
989	2.4733887	10.284666	0
990	2.7763414	5.026706	12
991	4.9216433	5.290761	11
992	4.4402533	6.6483545	24
993	9.955377	2.1566296	1
994	2.4952724	3.448058	5
995	3.4198432	9.316693	3
996	1.3369755	5.8920355	14
997	7.260134	12.220614	2
998	6.99286	6.1412725	20
999	2.4816763	0.37418616	17
1000	3.6529918	9.088369	18
1001	-0.03349872	9.698201	26
1002	3.519035	8.659827	3
1003	3.1592023	11.546592	0
1004	5.1155314	8.021841	20
1005	3.8885553	3.3818767	12
1006	6.8323874	8.288151	9
1007	0.7267459	6.731127	14
1008	6.0291357	8.032973	9
1009	9.504479	5.5089545	31
1010	9.274139	9.797677	2
1011	5.234105	5.159844	20
1012	7.024324	0.984704	30
1013	8.784301	3.2595031	1
1014	6.5862093	4.568775	11
1015	6.454885	3.2077467	8
1016	3.167587	5.1636324	32
1017	8.277016	9.141055	19
1018	6.3871026	-0.87574863	6
1019	3.4875042	4.0621033	12
1020	3.4615145	4.78397	16
1021	8.303357	8.315931	11
1022	0.76082176	5.527636	18
1023	2.410152	4.1983414	10
1024	5.9057426	6.583987	11
1025	2.6789625	8.932058	18
1026	5.8435454	-0.33354184	30
1027	6.9171476	6.6480565	24
1028	6.1531496	6.490425	20
1029	3.7001524	4.6680593	7
1030	3.930099	6.7485347	15
1031	6.54325	3.8114674	12
1032	0.36715397	2.351199	10
1033	10.035482	7.618513	19
1034	5.3490148	7.26692	24
1035	3.5931945	3.6232643	12
1036	7.197345	1.9392189	1
1037	1.4404793	6.034224	10
1038	6.994373	1.9745375	4
1039	2.2752473	4.6843343	5
1040	3.2106621	8.509024	3
1041	8.177484	5.177079	22
1042	5.0307016	4.2739534	21
1043	7.184898	8.5080805	9
1044	3.0357237	0.88348055	17
1045	3.4866118	6.4957695	15
1046	6.064166	8.19061	9
1047	4.419784	6.3296022	20
1048	4.7648845	3.2276452	5
1049	5.906176	8.638864	9
1050	4.439275	-0.015878689	29
1051	6.238002	5.9944158	11
1052	2.5170784	4.268927	8
1053	8.575214	4.0685105	1
1054	4.157168	4.0419593	12
1055	3.0877836	8.973498	3
1056	-0.15163969	6.0102286	14
1057	10.029334	0.124942556	1
1058	6.0571036	6.924331	8
1059	9.827366	-0.097442105	1
1060	4.456371	9.003045	0
1061	3.3684142	6.711677	3
1062	8.058107	3.9476883	1
1063	-0.055394173	6.8197837	3
1064	9.136251	10.547287	19
1065	4.830584	8.953879	0
1066	6.3823676	3.7900343	4
1067	2.807795	5.4947767	16
1068	4.7583447	5.63963	5
1069	5.644698	2.6402726	20
1070	-2.2633948	4.2119613	14
1071	5.6246023	3.6566777	5
1072	0.9456821	4.748999	10
1073	0.66074914	5.5494523	14
1074	-1.8977832	4.379351	14
1075	8.939116	0.9652196	1
1076	3.4852195	4.5259824	5
1077	4.6907454	1.0489339	7
1078	0.51755893	6.9136744	10
1079	5.4800797	0.09576199	17
1080	2.8887556	4.175272	5
1081	1.1610686	7.054089	13
1082	0.9526199	3.7909868	10
1083	0.75079393	3.4504545	5
1084	5.4868445	4.295546	20
1085	8.207816	2.568347	31
1086	9.93376	8.189555	19
1087	2.0820305	5.073743	8
1088	7.6840544	5.385767	20
1089	7.994201	2.9450648	25
1090	9.028221	4.9250393	11
1091	9.069734	1.9817361	1
1092	5.400845	9.689831	0
1093	7.215943	7.875518	9
1094	8.328751	7.482243	4
1095	7.1977816	6.9291935	20
1096	-0.59712064	6.2233996	14
1097	5.856167	4.591115	4
1098	3.4728706	5.8266644	16
1099	2.538102	3.1957192	12
1100	4.1373844	9.1012745	23
1101	-0.5841191	8.356481	13
1102	5.103818	-0.22283795	6
1103	7.543804	1.7843038	1
1104	5.7124143	8.637278	9
1105	4.8447742	4.3583937	11
1106	7.8294816	-0.63626635	6
1107	3.0088308	-1.5724573	27
1108	2.2492313	3.0209675	12
1109	9.890866	2.3782964	1
1110	8.510145	7.9930143	23
1111	2.7879283	4.2138176	21
1112	0.33347887	4.218874	10
1113	0.4505895	6.6426663	13
1114	4.4740386	7.542548	16
1115	-0.95699346	3.2024033	10
1116	-0.31309626	8.193131	26
1117	3.8940358	5.3092785	15
1118	7.2230196	8.068596	23
1119	2.8125787	3.4568686	5
1120	1.7250342	7.556513	3
1121	11.042098	7.95227	19
1122	8.63206	0.74204636	1
1123	5.3666997	7.7257466	9
1124	2.9686348	6.662031	3
1125	0.32583183	2.5722299	10
1126	5.2494793	6.487336	21
1127	0.22480609	5.361614	14
1128	2.2923837	10.063915	8
1129	1.2240119	2.5761511	10
1130	1.325303	6.3649945	13
1131	8.951922	2.5454304	1
1132	5.607182	6.0850177	8
1133	5.7689257	4.014204	28
1134	5.4336314	5.171533	11
1135	3.1253452	11.529827	0
1136	5.341127	7.9474435	8
1137	-1.5663536	8.196154	26
1138	8.194291	5.695736	4
1139	1.0145576	4.947869	14
1140	4.047173	-1.0599303	27
1141	2.6805186	8.389419	3
1142	3.342662	7.208358	18
1143	4.6852264	3.550703	20
1144	-0.47948843	0.82800025	28
1145	7.189867	7.598948	23
1146	9.061321	5.468646	4
1147	7.5682206	5.7923183	20
1148	9.586584	3.8766513	1
1149	8.784666	7.3446307	23
1150	5.088073	8.871343	24
1151	7.7013054	8.142125	23
1152	4.652616	7.6085124	24
1153	1.4454364	3.9400604	5
1154	5.407378	-0.28707427	6
1155	2.0213544	4.740541	16
1156	9.559036	3.6980314	25
1157	1.6661569	1.6689227	5
1158	2.074455	6.685002	18
1159	1.3738122	6.6342273	16
1160	2.208338	7.971088	15
1161	4.609934	1.3298366	29
1162	1.0153555	6.0337987	13
1163	7.5530457	9.96393	2
1164	2.5580792	9.533064	0
1165	1.120182	10.188307	0
1166	1.4792858	5.288678	14
1167	10.406656	0.66357255	1
1168	7.0299277	7.486531	23
1169	5.6027985	5.10911	11
1170	3.7336948	4.365902	16
1171	11.03663	7.9780855	19
1172	0.2825624	1.9680027	28
1173	8.310986	4.8708034	31
1174	6.4539027	8.918684	9
1175	-0.7107235	4.775878	14
1176	0.35418916	8.629023	13
1177	5.554639	4.1678467	32
1178	5.3057475	3.3933516	8
1179	2.806072	3.7080827	12
1180	6.6428056	1.5088804	6
1181	8.749598	3.2701716	4
1182	6.403477	6.4256864	24
1183	4.4534698	6.1396966	21
1184	5.114886	0.58777964	30
1185	7.9014597	2.4194262	4
1186	7.9323926	0.29079846	1
1187	7.7343216	4.0372853	4
1188	3.4120703	1.7137672	32
1189	2.5206726	5.2650585	16
1190	1.0997833	5.2840204	16
1191	1.5020924	6.9515977	16
1192	5.316265	8.609017	24
1193	2.9511771	4.22256	28
1194	6.897678	9.220927	9
1195	3.7619681	5.29074	15
1196	9.1505165	11.486584	2
1197	6.413011	1.5238559	17
1198	6.3111095	2.0442889	6
1199	4.809211	5.445764	15
1200	3.916139	11.416224	0
1201	3.5973222	8.070051	16
1202	4.680385	0.885583	7
1203	2.4315155	-1.3921818	27
1204	6.742507	4.066756	4
1205	3.4848244	2.6465259	29
1206	3.539625	4.0594387	16
1207	0.8168028	3.0113695	10
1208	7.441674	-0.9889236	6
1209	1.2118124	3.1553392	5
1210	5.7812643	4.8911843	11
1211	7.607078	2.876375	4
1212	3.8005664	10.375292	0
1213	9.49036	5.2615266	31
1214	0.96291614	9.615528	3
1215	5.2491407	4.9781833	15
1216	7.5359206	9.3449745	2
1217	7.4877505	6.6717954	4
1218	2.0728247	3.2129612	5
1219	2.096401	9.587725	0
1220	5.9677887	4.546951	4
1221	4.7644434	6.550209	8
1222	1.0864415	1.6982247	10
1223	3.5959375	9.492258	18
1224	7.420106	3.0293486	1
1225	3.8502514	3.1415713	12
1226	5.0760093	4.503851	16
1227	4.612642	7.258733	8
1228	7.223378	10.990839	2
1229	7.107553	5.0218196	11
1230	0.38321432	9.256515	0
1231	6.2616634	11.404467	23
1232	5.5793395	1.2566282	29
1233	-0.58617926	9.993362	26
1234	6.965102	6.2936435	4
1235	-1.6570182	2.6068227	10
1236	2.2170794	8.130012	8
1237	2.3783152	2.5705183	5
1238	1.6001679	8.592888	3
1239	5.2306557	6.3609986	23
1240	7.4851933	2.9098468	4
1241	5.9167666	8.857026	9
1242	4.8790526	1.9370406	7
1243	8.747758	1.638231	1
1244	9.328891	7.5359206	19
1245	7.2521963	4.1819487	4
1246	1.6326127	9.525112	13
1247	8.461989	0.21030077	6
1248	7.516162	3.6686516	31
1249	8.826867	3.6778643	4
1250	8.060176	6.699178	22
1251	7.919714	4.6825986	22
1252	2.1967278	0.5831713	27
1253	3.3105001	5.595479	16
1254	3.0657828	4.71402	5
1255	0.9914654	7.9706216	3
1256	4.1820364	4.265258	16
1257	5.4282656	6.5048223	22
1258	0.23114246	5.764794	14
1259	6.0329313	5.995315	22
1260	9.302808	4.261893	4
1261	2.8372467	4.745039	12
1262	8.756535	9.056061	19
1263	-0.32235947	7.147478	3
1264	5.4487386	-0.054607943	17
1265	5.344585	0.63914686	6
1266	0.749148	5.701045	14
1267	7.150042	8.424622	9
1268	-0.9522462	4.8680162	10
1269	4.2882414	6.845278	24
1270	4.8612733	4.986389	16
1271	5.4493284	2.2431827	12
1272	4.1911316	0.07575378	6
1273	1.5036691	7.7974	3
1274	3.4074292	4.399689	16
1275	5.2460256	8.611356	23
1276	8.2895155	10.681317	2
1277	2.919179	4.184554	16
1278	0.095578864	10.009648	13
1279	1.4340664	8.657948	3
1280	6.294207	2.4647274	8
1281	5.843896	4.9311996	8
1282	-0.04275146	8.331931	13
1283	5.5819674	4.3857903	23
1284	3.08347	3.1244085	28
1285	8.539477	4.1327233	1
1286	-1.207444	4.4356933	10
1287	6.714508	2.9522297	1
1288	4.9478827	3.3141625	21
1289	6.0813637	5.761546	11
1290	9.711767	4.414427	4
1291	-0.52487737	6.615958	14
1292	8.182826	9.982321	19
1293	0.79121804	5.920459	18
1294	7.294123	-0.009335762	6
1295	5.0004864	7.2782845	9
1296	-1.4434234	5.8260875	14
1297	-2.0447876	4.5989866	14
1298	3.2875507	11.270995	0
1299	8.129545	2.5099716	1
1300	1.7598717	7.843134	13
1301	3.9604735	0.7356644	7
1302	2.4605148	3.6097286	5
1303	3.6081111	6.397065	15
1304	4.2537303	1.9584434	5
1305	6.0790353	7.0829997	9
1306	8.964761	4.583055	4
1307	8.755895	5.195587	4
1308	3.5326207	3.0151992	5
1309	8.8016405	8.560369	19
1310	9.369533	4.9420385	11
1311	10.292558	5.108995	25
1312	9.416758	4.300174	33
1313	6.7570286	6.232911	8
1314	2.8811002	7.8870707	18
1315	0.20967577	5.3400817	14
1316	1.1896482	3.589166	10
1317	5.3881745	9.533248	0
1318	4.8080463	4.101622	21
1319	9.482299	5.172425	25
1320	6.713663	2.6617396	8
1321	-0.9969322	5.5525107	10
1322	6.22029	0.30021694	6
1323	2.8525229	4.4257364	5
1324	2.087802	6.4239297	18
1325	10.912858	5.6014256	25
1326	5.7091856	7.276694	11
1327	9.164751	0.26067856	1
1328	8.284656	4.7139745	4
1329	5.3651	7.1878657	8
1330	8.616678	2.6288824	1
1331	8.216441	6.341195	23
1332	9.358601	6.3809633	4
1333	7.284	2.5322838	1
1334	10.864261	7.8257117	19
1335	7.4955025	2.0014641	6
1336	4.0861874	2.7394488	7
1337	1.1561106	10.361868	0
1338	8.847961	8.23509	23
1339	-1.1543257	2.637547	10
1340	9.260501	6.7243233	19
1341	3.1757753	5.067916	16
1342	6.113495	5.7598896	11
1343	6.1708765	0.8660864	17
1344	5.8033566	6.012796	9
1345	8.231381	3.133797	31
1346	7.20307	9.5784	2
1347	-1.4853172	7.875412	26
1348	2.4507937	9.75006	0
1349	8.691013	3.5783942	4
1350	8.472965	4.152493	4
1351	6.9673796	8.807425	2
1352	9.362325	4.630588	25
1353	-0.9764929	2.7536314	14
1354	6.490621	3.1396492	4
1355	4.5918226	7.1655045	24
1356	1.7436199	3.172082	5
1357	5.2729745	2.2778592	5
1358	6.139484	10.173176	2
1359	0.59101784	9.010399	26
1360	-0.7613126	6.771565	10
1361	1.661118	4.126515	5
1362	6.422385	6.150402	22
1363	4.402996	2.0636494	7
1364	1.7708688	3.8613281	5
1365	3.5277383	4.561349	21
1366	-1.3971249	6.4878187	14
1367	2.6520932	8.70593	3
1368	7.590486	6.254453	20
1369	2.3453696	9.868054	0
1370	4.3462615	2.9210153	20
1371	7.436643	6.7367663	11
1372	3.013645	8.235788	15
1373	1.2025063	8.153967	13
1374	0.8946387	5.049926	10
1375	7.3579755	4.128258	12
1376	4.124479	-0.8314785	27
1377	7.1874356	5.774359	22
1378	3.9851542	3.0773373	12
1379	-0.70515347	4.654652	10
1380	8.767584	7.0259824	11
1381	2.8198645	8.820375	18
1382	2.6983893	1.9658703	29
1383	7.561005	9.253966	2
1384	3.536372	4.2690635	8
1385	5.0231256	6.1919413	11
1386	5.007701	4.019387	32
1387	1.8812733	9.793592	0
1388	2.6622968	4.5484586	29
1389	8.190677	6.8643694	23
1390	6.0755982	2.3008435	7
1391	9.420942	8.565534	23
1392	3.7936332	6.9437895	5
1393	2.9692678	10.327142	0
1394	-0.47086906	7.950863	26
1395	5.8149514	4.926755	11
1396	10.427195	0.6864172	1
1397	1.0170872	7.614326	13
1398	6.446926	8.490617	9
1399	4.735177	4.7038097	20
1400	1.2853415	5.4898925	18
1401	8.860872	9.554919	19
1402	1.4760376	10.527388	0
1403	1.417416	9.474769	0
1404	-0.099385455	9.156981	26
1405	1.538071	1.970832	28
1406	6.9719853	8.765002	24
1407	5.6992664	3.897575	8
1408	9.6641655	3.7637715	1
1409	3.0801485	4.7097154	16
1410	2.1124997	0.03214046	27
1411	-1.5887622	3.0215333	10
1412	9.9759	1.9678259	1
1413	6.266498	9.455205	2
1414	2.4974897	1.686869	5
1415	7.9331875	4.816968	4
1416	5.5382423	4.34289	16
1417	0.5205355	7.1949363	26
1418	0.6037942	4.6006823	10
1419	5.771278	-1.0687652	17
1420	5.5965066	-0.9673796	30
1421	4.301603	7.487077	32
1422	2.9524782	3.7872517	32
1423	6.2575064	3.2315943	12
1424	6.641889	8.713626	9
1425	8.926083	3.6576655	25
1426	4.393303	8.963857	32
1427	2.8430932	4.949992	12
1428	7.204649	6.420377	22
1429	3.401643	10.854027	0
1430	5.896381	1.827885	12
1431	4.8079185	2.0944242	7
1432	8.216923	8.224544	11
1433	-1.5352572	6.8719673	26
1434	5.2335277	7.564395	8
1435	7.2667685	10.182733	2
1436	3.6250994	8.972966	3
1437	10.116749	4.9219985	25
1438	2.6207688	0.18208471	27
1439	6.8473344	1.0520658	1
1440	7.9454927	12.269113	2
1441	2.5189123	2.9309654	5
1442	5.8029804	6.5334682	21
1443	9.009255	1.5696851	31
1444	5.539244	3.2853189	8
1445	4.8173804	11.268345	0
1446	7.5693307	1.8656911	12
1447	1.7727253	8.58016	13
1448	3.4870775	4.5926876	28
1449	8.4398775	7.132502	11
1450	2.2948763	7.8905854	18
1451	-2.5079246	3.1011677	14
1452	8.081371	5.489341	22
1453	1.8625078	5.7071877	8
1454	6.869984	11.220882	2
1455	5.9064207	9.099064	2
1456	7.131342	7.734814	9
1457	4.018361	-0.3965604	27
1458	4.025696	2.055796	12
1459	-0.70362806	3.324416	10
1460	-1.1994365	5.88717	14
1461	6.684607	5.8313284	25
1462	8.551153	9.306374	2
1463	2.4866776	8.749296	18
1464	4.0404243	6.2704844	16
1465	1.7709838	10.662107	0
1466	2.6491218	4.4630795	20
1467	10.308683	3.0457704	33
1468	4.223561	8.019979	8
1469	2.249032	9.891278	0
1470	4.0529127	5.827424	21
1471	6.440057	2.7290723	12
1472	7.818062	5.9306793	4
1473	4.277815	-0.46045586	6
1474	3.8936503	4.1960564	32
1475	5.2511334	5.207311	21
1476	-0.7174799	7.0889173	13
1477	0.15241703	8.51875	13
1478	2.0059156	5.7751675	3
1479	2.8056016	7.904725	3
1480	2.4344404	7.5818586	3
1481	9.889101	2.506133	1
1482	6.666945	7.2581687	9
1483	-0.8140638	3.9045968	10
1484	2.8548715	1.7688767	29
1485	8.342923	11.839257	2
1486	-0.48095623	6.0666547	14
1487	3.5184746	7.8979053	16
1488	5.8636603	5.44436	21
1489	0.46104148	5.5892744	10
1490	-1.3140117	4.4601045	10
1491	7.7474256	4.5313516	4
1492	3.2015717	0.97646755	27
1493	4.178558	8.6647835	18
1494	7.1148777	6.517903	9
1495	2.640797	5.229982	16
1496	5.1141768	0.29559878	6
1497	6.8709855	7.098663	9
1498	9.344363	4.2842474	25
1499	2.3339696	0.28904974	27
1500	3.254339	5.757467	15
1501	5.1530876	2.176836	7
1502	3.86868	4.369079	7
1503	4.439777	1.1954372	29
1504	7.625215	0.71436703	6
1505	4.4843473	6.1174912	24
1506	9.414178	4.7409124	4
1507	7.4556556	5.112677	4
1508	-0.077225514	6.7685013	13
1509	3.1926305	10.144669	0
1510	6.445055	1.0644892	29
1511	3.561856	5.5531383	16
1512	7.4235954	6.376851	22
1513	-1.5597752	5.473924	14
1514	3.0932863	7.0401897	24
1515	4.8709803	9.871521	0
1516	9.278917	7.930085	19
1517	8.78513	2.4950945	1
1518	1.5441592	8.762656	3
1519	5.827646	0.836845	6
1520	3.0903108	5.6720014	16
1521	3.0320938	-0.48762393	17
1522	4.5830503	1.7150803	17
1523	7.5922074	8.587074	9
1524	4.9520016	10.079596	0
1525	8.463462	2.577737	1
1526	7.9121304	1.2035124	1
1527	7.66163	9.331042	19
1528	1.5592055	5.1106205	18
1529	1.2832308	3.1560423	14
1530	4.991251	9.550471	23
1531	0.5808981	9.308357	26
1532	1.0615649	7.045517	5
1533	-0.6689094	8.271955	26
1534	9.857517	-0.23318024	1
1535	9.7121525	1.2926551	1
1536	6.723719	4.8409986	20
1537	4.8479934	8.144172	24
1538	8.88503	5.0886073	31
1539	7.7444143	9.335389	2
1540	0.5957687	6.1381087	5
1541	0.008621745	5.064774	14
1542	4.8242807	6.2284427	16
1543	8.168828	3.4003818	1
1544	6.3698573	5.20526	22
1545	2.6676967	6.595608	28
1546	1.6826715	5.8189793	18
1547	4.503246	8.951298	8
1548	7.22583	0.24628437	6
1549	2.8722231	11.0941105	0
1550	-0.38072088	5.299743	10
1551	0.7653151	1.4901313	28
1552	7.071059	7.5110693	9
1553	2.094672	7.591352	3
1554	-0.3975416	3.6302357	10
1555	6.298683	6.0785036	21
1556	4.898076	1.2495357	7
1557	5.263309	3.9158654	17
1558	2.54893	1.7600645	29
1559	-0.58428574	8.361452	26
1560	3.2459786	8.04713	15
1561	7.957745	5.639938	31
1562	1.6938401	3.360937	5
1563	7.458747	-1.1741161	6
1564	0.39151597	3.707134	12
1565	7.485733	3.4598336	1
1566	4.8338795	6.6585197	24
1567	9.859565	5.8889832	19
1568	5.19488	2.2590303	28
1569	5.733218	4.863768	16
1570	8.249133	11.717117	2
1571	6.7735033	4.164806	25
1572	0.97949886	7.460048	3
1573	10.470934	9.635031	19
1574	6.1251626	6.4667473	20
1575	4.9547024	1.3537571	17
1576	9.360301	8.398794	23
1577	9.472938	5.0614805	11
1578	1.6831461	10.652918	0
1579	4.3485613	9.420179	0
1580	7.732769	5.3124285	4
1581	9.067073	9.042011	19
1582	4.982354	0.08401502	17
1583	7.3122377	8.369423	23
1584	2.7722263	4.7694974	5
1585	3.8894033	2.0885923	7
1586	2.706333	2.9666476	12
1587	4.048474	9.23921	18
1588	6.646788	6.1630077	22
1589	5.3089247	7.4219394	11
1590	5.951605	3.3123105	8
1591	4.194121	3.04461	7
1592	9.917208	3.7530513	1
1593	5.298395	8.090008	24
1594	3.8221743	2.2595599	5
1595	4.092777	9.852474	0
1596	1.0182952	4.0073433	5
1597	7.5468864	5.3155575	11
1598	6.876041	3.3714075	31
1599	2.8627355	11.399419	0
1600	2.194378	11.47607	0
1601	-1.4814074	7.0807037	14
1602	6.285899	6.4028172	21
1603	-0.32069018	5.3510365	14
1604	9.195841	5.666589	25
1605	4.8041153	0.33433184	30
1606	7.1398263	4.049012	4
1607	6.6113772	4.2789154	31
1608	2.6585858	-1.094231	27
1609	0.48256385	7.6251383	13
1610	1.468206	3.3333387	5
1611	3.324067	5.7929735	21
1612	5.083673	0.6135147	29
1613	1.2735146	3.9778008	5
1614	8.091912	1.3015417	1
1615	3.2412238	3.7953732	29
1616	8.142786	11.555008	2
1617	3.1381931	8.324251	15
1618	3.7659771	2.957381	7
1619	0.11943	5.167183	5
1620	2.661752	8.303086	3
1621	0.66905874	7.6403203	3
1622	5.364086	8.116582	9
1623	2.633265	5.82853	18
1624	4.0640564	4.791518	7
1625	4.153878	5.4204764	32
1626	5.5201683	6.0864296	8
1627	7.7783303	1.0999124	17
1628	5.388042	3.3977144	28
1629	5.4672246	2.994661	7
1630	2.8106134	9.761605	0
1631	1.8417189	8.586129	15
1632	1.777192	2.2153134	5
1633	6.605886	3.3041387	21
1634	8.594962	3.1833942	1
1635	7.8903413	5.6387477	22
1636	2.1153545	6.7400923	16
1637	8.633282	4.6100836	4
1638	1.549717	5.7027802	16
1639	9.922125	8.01506	19
1640	9.181659	8.567403	23
1641	3.358931	1.8613646	17
1642	4.440525	0.9299148	29
1643	2.6825142	7.0135336	3
1644	2.30786	0.10863347	27
1645	5.608899	8.093715	20
1646	3.8474782	2.28058	5
1647	2.504415	8.181206	8
1648	8.873506	0.8325264	1
1649	7.752782	4.4790215	20
1650	-0.28652847	7.1069007	14
1651	3.7417963	2.3710237	32
1652	7.1695795	3.6363277	4
1653	0.91895556	4.816117	8
1654	3.7494342	0.5255245	7
1655	2.4249024	3.489377	7
1656	1.934333	7.5267158	3
1657	7.4082	5.736752	25
1658	4.8238487	2.3408008	7
1659	2.0781434	2.8622506	7
1660	3.8087292	7.6565275	32
1661	3.0057971	7.422088	20
1662	2.8321729	4.8173466	18
1663	5.7892437	6.3514895	22
1664	8.123435	3.853355	1
1665	9.915252	1.5608039	1
1666	9.211285	1.2176851	1
1667	6.8877816	-1.0821395	17
1668	2.6849957	11.22112	0
1669	1.4589553	10.89382	0
1670	2.6376057	4.561123	21
1671	0.98114187	8.271674	26
1672	8.729101	6.7003627	22
1673	1.3142893	6.839692	8
1674	4.9142776	3.1862469	7
1675	5.931131	7.0142236	8
1676	3.4293876	4.3222704	16
1677	6.1171365	7.977694	23
1678	4.793348	8.213323	23
1679	3.7062283	10.229754	0
1680	8.753276	11.376266	2
1681	4.480865	3.568633	16
1682	9.079699	9.382884	19
1683	9.461707	7.6435723	19
1684	0.87229127	4.3452306	10
1685	9.698477	4.841588	25
1686	4.0734196	9.919083	0
1687	2.990283	7.045541	3
1688	7.815524	4.1815825	11
1689	6.037238	7.110204	11
1690	2.9033604	4.7915225	29
1691	7.5849857	8.234023	9
1692	4.6704855	7.6623187	3
1693	4.8463535	-0.06392452	17
1694	1.3224523	6.203805	16
1695	8.522312	0.4518442	6
1696	2.0500124	7.5018735	3
1697	9.61779	9.136093	19
1698	5.866369	7.9881496	23
1699	0.15533844	6.751477	13
1700	5.681832	-0.6084695	6
1701	7.1564207	2.8583128	8
1702	4.6143675	0.8681042	29
1703	3.2898817	11.5072155	0
1704	6.201617	6.686306	4
1705	6.588542	8.28879	24
1706	6.167841	7.0081854	9
1707	3.811896	9.280016	0
1708	5.1169515	8.852313	32
1709	0.26370418	5.7297873	28
1710	3.473437	7.521065	24
1711	5.978237	2.0502012	17
1712	2.3759077	3.081582	29
1713	0.09406629	4.9826403	14
1714	7.068803	1.525814	6
1715	3.788727	4.4881263	21
1716	3.795154	5.424351	32
1717	1.7083865	5.1732917	8
1718	8.847123	5.8626466	22
1719	2.7077649	8.585911	18
1720	9.643686	4.2735767	1
1721	9.628176	3.842778	25
1722	6.9811115	12.203959	2
1723	4.4819794	3.272609	12
1724	2.8660884	6.5941463	3
1725	1.8242633	10.413018	0
1726	-1.8138127	6.107679	14
1727	2.6434033	7.485397	15
1728	5.3339143	6.293393	11
1729	1.5677768	4.055143	5
1730	2.9272957	7.0147047	3
1731	9.902693	7.7662897	19
1732	4.464551	9.411639	0
1733	1.9006687	4.345153	12
1734	10.34991	3.9923272	25
1735	1.8770052	2.6079154	29
1736	6.7416525	6.7969923	11
1737	4.091637	11.434674	0
1738	7.0383916	-1.0994143	6
1739	0.96816146	9.5211315	13
1740	9.641562	8.22754	19
1741	3.2031178	2.910761	15
1742	10.021786	6.789362	33
1743	1.6548969	10.355469	0
1744	2.110373	6.1804695	13
1745	5.2152114	11.106309	0
1746	9.847266	6.682884	33
1747	1.0246782	7.598251	14
1748	2.6070814	10.314263	0
1749	1.2284983	4.2452517	10
1750	10.056388	8.1673	19
1751	6.5294447	3.0509558	12
1752	6.0501375	7.1334553	24
1753	3.9556804	-2.2941253	27
1754	5.5015235	2.5619547	5
1755	5.8374896	3.9599698	20
1756	2.0912888	8.8258505	3
1757	0.39972806	5.0937686	14
1758	10.903818	3.2071352	33
1759	4.1195526	1.8156892	5
1760	4.908468	0.2191511	17
1761	8.829769	4.008492	22
1762	7.559912	8.877082	31
1763	2.4049	4.411288	16
1764	4.1683245	1.8450358	32
1765	8.371487	7.7170463	23
1766	10.081141	2.6359272	25
1767	6.8978243	5.664665	20
1768	2.1615489	7.226346	3
1769	1.8200101	5.815447	14
1770	10.45037	9.707251	19
1771	4.7545795	9.52188	0
1772	6.6325884	2.3873348	12
1773	6.7909603	5.2411156	11
1774	2.5582368	6.2008166	5
1775	6.8449664	10.747314	23
1776	-0.75518984	0.565908	28
1777	2.267935	2.9122028	29
1778	6.0635657	1.7269688	12
1779	8.720102	6.3465233	4
1780	7.48038	1.6214777	1
1781	7.9650593	2.7463455	1
1782	5.2280407	0.23512681	30
1783	5.783139	2.3570964	6
1784	3.8041816	8.670001	3
1785	4.821299	3.8057148	11
1786	-1.3164781	2.8640265	10
1787	-1.7199675	3.5939643	14
1788	6.4578595	9.2371025	9
1789	9.015611	3.408432	1
1790	-1.6012201	8.055118	26
1791	1.5365003	4.5950027	18
1792	8.808819	8.246662	19
1793	9.628805	2.9025316	1
1794	5.7398467	6.4376626	11
1795	3.2395504	5.0854383	15
1796	3.6602204	2.2281697	29
1797	6.5029535	-0.5527859	6
1798	2.011863	8.664397	13
1799	6.9315615	6.859604	9
1800	7.3177185	8.226765	9
1801	8.134798	7.156439	9
1802	7.032477	3.7569864	12
1803	7.7278666	3.8890994	1
1804	4.031738	7.4809976	18
1805	5.74757	7.837755	24
1806	6.6539083	6.472574	9
1807	3.2697325	0.69834006	29
1808	0.6552511	7.181696	28
1809	7.0117927	4.377691	20
1810	9.251286	5.743647	11
1811	3.4526153	0.17080203	6
1812	9.558085	9.716961	19
1813	8.319986	5.0906706	22
1814	4.1967525	6.875332	23
1815	5.311705	10.015365	2
1816	1.4963864	3.7124703	5
1817	4.9306555	2.5570848	29
1818	3.6006224	2.286262	12
1819	4.263698	5.284126	21
1820	9.845959	-0.58002234	1
1821	5.3632803	8.3448	32
1822	4.1165133	8.156805	3
1823	4.7609515	4.0633082	15
1824	4.068825	8.0249	8
1825	7.3756213	10.953264	2
1826	7.176678	5.898107	33
1827	3.567002	8.866165	0
1828	3.5296955	7.3994517	15
1829	0.10601436	2.3078446	28
1830	10.861389	0.4015215	33
1831	3.9013772	8.619631	24
1832	5.5700164	5.8060536	21
1833	-1.2759508	5.0736527	10
1834	2.503595	8.89533	18
1835	8.260972	3.525476	4
1836	7.6891913	5.083984	20
1837	7.076192	3.6569037	8
1838	8.45194	7.666879	11
1839	9.293964	10.004991	2
1840	5.3568916	6.935563	24
1841	0.9901147	6.562224	16
1842	5.630172	8.382925	8
1843	9.138744	5.673283	22
1844	4.136643	6.5514617	24
1845	9.980549	9.056307	19
1846	4.1391225	3.3131292	12
1847	2.3803754	8.648513	3
1848	4.3357773	2.986799	7
1849	0.7813438	4.1033883	5
1850	4.080596	1.0871798	29
1851	10.29699	2.720191	33
1852	1.8351064	10.998708	0
1853	5.107487	6.374019	22
1854	1.2736828	4.863157	10
1855	6.9718256	11.597787	2
1856	2.960605	4.012688	21
1857	4.0190196	9.521586	0
1858	4.0635843	0.2479745	30
1859	6.822419	3.905847	12
1860	8.033003	3.9562678	1
1861	1.9207923	9.581738	0
1862	6.9916344	3.6790457	1
1863	5.7052307	1.1409788	6
1864	6.2467146	8.943409	9
1865	2.8955517	8.530525	15
1866	0.6706385	6.7014923	8
1867	9.112906	4.034466	22
1868	7.818401	10.1209345	2
1869	5.97498	6.684651	9
1870	9.333339	9.898409	19
1871	3.5079067	9.173608	3
1872	5.435128	2.5235138	7
1873	4.1955204	1.3144153	7
1874	3.3308764	0.80444914	17
1875	4.1649933	3.317923	7
1876	2.2469485	5.975973	16
1877	-0.5632737	5.3034053	14
1878	0.2550193	8.558503	13
1879	2.3294268	1.8125604	5
1880	4.716869	6.6719937	11
1881	1.5027975	7.782818	13
1882	1.7899914	8.356385	3
1883	0.9536393	3.278884	10
1884	5.0804973	4.0102534	12
1885	5.7710156	0.6226877	6
1886	3.4222052	4.794019	20
1887	6.977715	6.8528786	20
1888	3.445172	11.1296215	0
1889	3.4445958	2.973117	29
1890	8.013776	-0.37827387	6
1891	3.3141646	6.1722264	18
1892	1.8975878	7.895848	3
1893	7.942436	5.5878887	31
1894	7.956743	8.928871	23
1895	3.7075267	4.3383417	21
1896	7.490326	9.700518	2
1897	9.515114	2.0812438	1
1898	4.2584014	11.6465225	0
1899	1.7115084	7.460406	3
1900	9.2790575	8.071327	23
1901	7.7142797	1.0820411	6
1902	8.4231415	4.5274653	4
1903	8.314761	0.47042224	6
1904	0.42379814	4.9853106	14
1905	7.9614944	5.7440124	25
1906	3.902456	6.332535	15
1907	5.3314548	-0.7956845	30
1908	1.8362465	-2.9206975	27
1909	1.8445549	5.951757	14
1910	3.4913607	8.977914	23
1911	1.1191435	8.804531	13
1912	5.749281	1.359796	17
1913	8.6839485	2.187168	1
1914	9.722205	9.210248	19
1915	2.5664475	3.0695355	29
1916	4.902741	9.826789	8
1917	5.558115	7.0963316	9
1918	7.2854247	3.4503827	1
1919	10.675478	4.0475655	25
1920	5.234872	-0.46123374	17
1921	6.41188	7.80809	9
1922	2.0645185	7.555985	3
1923	0.5310052	4.7264695	10
1924	6.2388506	4.6849136	4
1925	9.221849	8.591035	23
1926	5.3250875	1.203618	32
1927	0.05452271	9.0336	13
1928	7.8015943	5.671832	11
1929	7.128175	9.098052	9
1930	-0.9476613	3.6676636	14
1931	4.408286	7.428967	3
1932	10.08104	3.2781425	25
1933	2.7573287	4.638602	32
1934	5.0550904	6.221113	11
1935	5.098802	8.23797	9
1936	7.5511756	-0.0038360062	17
1937	7.375398	7.8046765	11
1938	9.221384	8.230147	23
1939	2.5331955	5.483863	8
1940	9.753933	2.3145947	1
1941	5.6143823	5.225881	11
1942	4.2810516	3.6398306	12
1943	1.709205	7.563155	3
1944	3.4233987	9.988574	0
1945	-0.303368	5.7134275	14
1946	1.5488633	7.483422	10
1947	7.1766734	0.6193624	6
1948	6.070862	6.363004	11
1949	-0.78042585	5.5920897	14
1950	0.32150733	4.593778	10
1951	8.524094	0.3588668	1
1952	5.2422047	10.225132	2
1953	7.2965693	7.8421507	9
1954	4.2699976	6.3256373	24
1955	10.22634	8.389685	19
1956	-0.99059075	5.8030357	14
1957	0.33887967	6.431276	16
1958	8.671337	8.553342	23
1959	7.872529	7.498705	9
1960	6.88436	3.2461817	4
1961	8.960507	6.5642004	19
1962	3.3723154	10.909645	0
1963	5.564039	1.4636444	6
1964	10.925971	6.5579057	19
1965	6.871026	4.1084566	4
1966	1.3158348	6.3552513	16
1967	0.74084944	1.5973898	28
1968	4.287833	4.5018544	5
1969	5.566484	6.50847	8
1970	0.24814647	8.498588	13
1971	9.618961	6.9647956	11
1972	6.637405	7.1916084	24
1973	8.11063	4.333009	25
1974	4.095996	9.298535	8
1975	8.890282	0.57042384	1
1976	2.3352318	8.865579	18
1977	7.54632	9.234237	9
1978	1.9784927	4.054022	5
1979	11.257061	0.22979197	33
1980	2.8731692	5.3773947	7
1981	4.315101	9.958557	0
1982	3.6247814	2.3227682	5
1983	4.1609864	3.7850807	7
1984	4.430747	5.6743603	24
1985	6.2303553	7.4544296	23
1986	5.7599773	1.3789845	7
1987	6.9520564	0.05047295	6
1988	4.417123	2.2278094	32
1989	6.225949	6.3297105	9
1990	0.987894	5.512565	28
1991	10.031141	5.493365	19
1992	4.464716	4.575114	28
1993	8.836294	9.48793	2
1994	8.688364	10.684361	2
1995	3.5951865	-0.5142217	27
1996	8.625783	7.903451	19
1997	10.137467	8.407951	19
1998	3.6388497	10.484811	0
[truncated: 198,001 more rows]
