# Supplementary material for: Mapping the landscape of histomorphological cancer phenotypes using self-supervised learning on unannotated pathology slides
Source: Nat Commun. 2024 Jun 11;15:4596. doi: 10.1038/s41467-024-48666-7 (PMC11525555; doi:10.1038/s41467-024-48666-7)
Supplement: Supplementary file 4 — Source Data [file 41467_2024_48666_MOESM4_ESM.zip › Source_Data/figure7b-1.csv]

	0	1	2	3	4	5	6	7	8	9	10	11	12	13	14	15	16	17	18	19	20	21	22	23	24	25	26	27	28	29	30	31	32	33	34	35	36	37	38	39	40	41	42	43	44	45
cell neoplastic	0.41475881052176533	0.23211662214731082	-0.432755464114777	-0.48079438757470355	-0.38990549142482095	0.579359983199812	0.3724487259007845	-0.06349839774247446	0.5288041953175976	0.14376947054784975	-0.5003548668633366	0.3942461887732158	-0.3911509224385995	-0.10038173632208036	-0.4798318228943741	0.5003539835624571	-0.09923037180385685	0.18534432334615053	0.3626175051528753	0.42360263988980235	-0.45845570119898965	0.5341053925001572	-0.39337154485621617	-0.23881763507168274	-0.12837106042702717	0.5372280300632415	-0.08344230106496542	-0.10339669213726044	0.4441892582553937	-0.3277942604408142	-0.14057486933860341	-0.20709649221363124	-0.2661226447453018	0.3351343243519793	-0.14658264510651953	0.33811531710504533	0.17416763871453061	0.3452691164968936	-0.10813396042233325	0.41464236680599975	-0.05069440051119056	-0.1617716766634717	-0.4382241902761409	0.241824751898694	0.23166593051546036	0.5982600801876088
cell inflammatory	0.38957120023112374	0.5309805388036641	-0.1351381889855403	-0.09878199733038617	-0.17004298359512737	0.07242490223229409	-0.09282098792984317	-0.03664532066805054	-0.19548959308309	0.2321159105380297	-0.0685745246997318	-0.37893173407882885	-0.16303482691952342	-0.02210289656040676	-0.23284768390251892	-0.4412511683997093	0.26112222883916814	0.04733098790428858	-0.32974475527183705	-0.21027849523953618	-0.18424109954304912	-0.12103236085505814	-0.11082441708233937	0.22280061137881213	-0.3341038859760461	0.12936077453263356	-0.025651738659000944	-0.17402208655377066	-0.36655027224302045	-0.10945598230856995	-0.06818630545307758	0.27075431253471893	-0.09910314471942527	-0.06627601309326653	0.20313239794680243	0.08778964402358924	0.5662387893447367	-0.0207442116481541	-0.2511006884030562	-0.20600253557231996	0.12074395046185471	0.10245326613858158	-0.2874112564712373	0.7739172289425009	0.04658973886561135	0.5569004211110271
cell connective	-0.19492562802211094	-0.09592118912188252	0.24028891067095923	0.13032721453309032	0.3073915575520128	-0.34069473801085415	0.23665524638919871	0.013532733144792058	-0.3667870053108567	-0.030285850349668797	-0.10911794490613569	-0.22390489875484393	0.19731732392147905	-0.0924404691258972	-0.447426749652421	-0.3308133150859529	0.1828524087441885	-0.16600898989477197	-0.07300048260251979	-0.37864010815822596	0.19998572015766514	-0.22455871734105948	0.19440324915606466	0.3118500970025993	-0.10024009713824189	-0.17572952797781483	0.13622708895445107	0.273882868743581	-0.3650691262945612	-0.09655370141428499	-0.16835973242337277	0.2162877032983872	0.15510195622899967	-0.14396115075199584	0.5989125026673618	-0.2149277335762862	-0.22254939889869463	-0.07732838056553237	0.09742892147007431	0.11879032920055432	0.24528964641547563	0.511496806767516	0.06762967713157997	-0.42806490070963166	-0.05225319208991297	-0.17310100780862564
cell dead	0.34510114909605555	0.5103050467986081	-0.05775160473580576	-0.3614713684205018	0.16367053749400023	0.06089064020417771	-0.05995524392285945	-0.019838309752886807	-0.24858592193123857	0.3990523376860107	-0.13834242065912483	-0.19098738037510704	-0.18370535538967964	0.35713423509088416	-0.31441007751126493	-0.4172648429028923	0.3969113118559934	0.1630195558358401	-0.20467143166043741	-0.14787635014202835	-0.2793222551102252	-0.12304517309964669	-0.22270826133769334	-0.05660569321503395	-0.32478615561990204	0.20810061520543077	-0.10308461725966833	-0.06366115642507869	-0.280081608327998	-0.18047738812370873	-0.08997523054800727	0.2746531145847835	-0.03907306578290903	0.2553853112755932	0.21406555839983776	0.2156318693667766	0.6460805292688656	-0.018517323744855596	-0.22520280322685948	0.5107188825025659	-0.051199975645637164	0.2378575797775201	-0.4905054570860321	0.6183218440318421	0.1456335658920404	0.6570307049617135
