# Supplementary material for: Mapping the landscape of histomorphological cancer phenotypes using self-supervised learning on unannotated pathology slides
Source: Nat Commun. 2024 Jun 11;15:4596. doi: 10.1038/s41467-024-48666-7 (PMC11525555; doi:10.1038/s41467-024-48666-7)
Supplement: Supplementary file 4 — Source Data [file 41467_2024_48666_MOESM4_ESM.zip › Source_Data/supplementary_figure16d-2.csv]

	0
0	-0.4253544293225098
1	-0.4253544293225098
2	-0.4253544293225098
3	-0.4253544293225098
4	-0.4253544293225098
5	-0.4253544293225098
6	-0.4253544293225098
7	-0.4253544293225098
8	-0.4253544293225098
9	-0.4253544293225098
10	-0.4253544293225098
11	-0.4253544293225098
12	-0.4253544293225098
13	-0.4253544293225098
14	-0.4253544293225098
15	-0.4253544293225098
16	-0.4253544293225098
17	-0.4253544293225098
18	-0.4253544293225098
19	-0.4253544293225098
20	-0.4253544293225098
21	-0.4253544293225098
22	-0.4253544293225098
23	-0.4253544293225098
24	-0.4253544293225098
25	-0.4253544293225098
26	-0.4253544293225098
27	-0.4253544293225098
28	-0.4253544293225098
29	-0.4253544293225098
30	-0.4253544293225098
31	-0.4253544293225098
32	-0.4253544293225098
33	-0.4253544293225098
34	-0.4253544293225098
35	-0.4253544293225098
36	-0.4253544293225098
37	-0.4253544293225098
38	-0.4253544293225098
39	-0.4253544293225098
40	-0.4253544293225098
41	-0.4253544293225098
42	-0.4253544293225098
43	-0.4253544293225098
44	-0.4253544293225098
45	-0.4253544293225098
46	-0.4253544293225098
47	-0.4253544293225098
48	-0.4253544293225098
49	-0.4253544293225098
50	-0.4253544293225098
51	-0.4253544293225098
52	-0.4253544293225098
53	-0.4253544293225098
54	-0.4253544293225098
55	-0.4253544293225098
56	-0.4253544293225098
57	-0.4253544293225098
58	-0.4253544293225098
59	-0.4253544293225098
60	-0.4253544293225098
61	-0.4253544293225098
62	-0.4253544293225098
63	-0.4253544293225098
64	-0.4253544293225098
65	-0.4253544293225098
66	-0.4253544293225098
67	-0.4253544293225098
68	-0.4253544293225098
69	-0.4253544293225098
70	-0.4253544293225098
71	-0.4253544293225098
72	-0.4253544293225098
73	-0.4253544293225098
74	-0.4253544293225098
75	-0.4253544293225098
76	-0.4253544293225098
77	-0.4253544293225098
78	-0.4253544293225098
79	-0.4253544293225098
80	-0.4253544293225098
81	-0.4253544293225098
82	-0.4253544293225098
83	-0.4253544293225098
84	-0.4253544293225098
85	-0.4253544293225098
86	-0.4253544293225098
87	-0.4253544293225098
88	-0.4253544293225098
89	-0.4253544293225098
90	-0.4253544293225098
91	-0.4253544293225098
92	-0.4253544293225098
93	-0.4253544293225098
94	-0.4253544293225098
95	-0.4253544293225098
96	-0.4253544293225098
97	-0.4253544293225098
98	-0.4253544293225098
99	-0.4253544293225098
100	-0.4253544293225098
101	-0.4253544293225098
102	-0.4253544293225098
103	-0.4253544293225098
104	-0.4253544293225098
105	-0.4253544293225098
106	-0.4253544293225098
107	-0.4253544293225098
108	-0.4253544293225098
109	-0.4253544293225098
110	-0.4253544293225098
111	-0.4253544293225098
112	-0.4253544293225098
113	-0.4253544293225098
114	-0.4253544293225098
115	-0.4253544293225098
116	-0.4253544293225098
117	-0.4253544293225098
118	-0.4253544293225098
119	-0.4253544293225098
120	-0.4253544293225098
121	-0.4253544293225098
122	-0.4253544293225098
123	-0.4253544293225098
124	-0.4253544293225098
125	-0.4253544293225098
126	-0.4253544293225098
127	-0.4253544293225098
128	-0.4253544293225098
129	-0.4253544293225098
130	-0.4253544293225098
131	-0.4253544293225098
132	-0.4253544293225098
133	-0.4253544293225098
134	-0.4253544293225098
135	-0.4253544293225098
136	-0.4253544293225098
137	-0.4253544293225098
138	-0.4253544293225098
139	-0.4253544293225098
140	-0.4253544293225098
141	-0.4253544293225098
142	-0.4253544293225098
143	-0.4253544293225098
144	0.1320475381650197
145	0.1320475381650197
146	0.1320475381650197
147	0.1320475381650197
148	0.1320475381650197
149	0.1320475381650197
150	0.1320475381650197
151	0.1320475381650197
152	0.1320475381650197
153	0.1320475381650197
154	0.1320475381650197
155	0.1320475381650197
156	0.1320475381650197
157	0.1320475381650197
158	0.1320475381650197
159	0.1320475381650197
160	0.1320475381650197
161	0.1320475381650197
162	0.1320475381650197
163	0.1320475381650197
164	0.1320475381650197
165	0.1320475381650197
166	0.1320475381650197
167	0.1320475381650197
168	0.1320475381650197
169	0.1320475381650197
170	0.1320475381650197
171	0.1320475381650197
172	0.1320475381650197
173	0.1320475381650197
174	0.1320475381650197
175	0.1320475381650197
176	0.1320475381650197
177	0.1320475381650197
178	0.1320475381650197
179	0.1320475381650197
180	0.1320475381650197
181	0.1320475381650197
182	0.1320475381650197
183	0.1320475381650197
184	0.1320475381650197
185	0.1320475381650197
186	0.1320475381650197
187	0.1320475381650197
188	0.1320475381650197
189	0.1320475381650197
190	0.1320475381650197
191	0.1320475381650197
192	0.1320475381650197
193	0.1320475381650197
194	0.1320475381650197
195	0.1320475381650197
196	0.1320475381650197
197	0.1320475381650197
198	0.1320475381650197
199	0.1320475381650197
200	0.1320475381650197
201	0.1320475381650197
202	0.1320475381650197
203	0.1320475381650197
204	0.1320475381650197
205	0.1320475381650197
206	0.1320475381650197
207	0.1320475381650197
208	0.1320475381650197
209	0.1320475381650197
210	0.1320475381650197
211	0.1320475381650197
212	0.1320475381650197
213	0.1320475381650197
214	0.1320475381650197
215	0.1320475381650197
216	0.1320475381650197
217	0.1320475381650197
218	0.1320475381650197
219	0.1320475381650197
220	0.1320475381650197
221	0.1320475381650197
222	0.1320475381650197
223	0.1320475381650197
224	0.1320475381650197
225	0.1320475381650197
226	0.1320475381650197
227	0.1320475381650197
228	0.1320475381650197
229	0.1320475381650197
230	0.1320475381650197
231	0.1320475381650197
232	0.1320475381650197
233	0.1320475381650197
234	0.1320475381650197
235	0.1320475381650197
236	0.1320475381650197
237	0.1320475381650197
238	0.1320475381650197
239	0.1320475381650197
240	0.1320475381650197
241	0.1320475381650197
242	0.1320475381650197
243	0.1320475381650197
244	0.1320475381650197
245	0.1320475381650197
246	0.1320475381650197
247	0.1320475381650197
248	0.1320475381650197
249	0.1320475381650197
250	0.1320475381650197
251	0.1320475381650197
252	0.1320475381650197
253	0.1320475381650197
254	0.1320475381650197
255	0.1320475381650197
256	0.1320475381650197
257	0.1320475381650197
258	0.1320475381650197
259	0.1320475381650197
260	0.1320475381650197
261	0.1320475381650197
262	0.1320475381650197
263	0.1320475381650197
264	0.1320475381650197
265	0.1320475381650197
266	0.1320475381650197
267	0.1320475381650197
268	0.1320475381650197
269	0.1320475381650197
270	0.1320475381650197
271	0.1320475381650197
272	0.1320475381650197
273	0.1320475381650197
274	0.1320475381650197
275	0.1320475381650197
276	0.1320475381650197
277	0.1320475381650197
278	0.1320475381650197
279	0.1320475381650197
280	0.1320475381650197
281	0.1320475381650197
282	0.1320475381650197
283	0.1320475381650197
284	0.1320475381650197
285	0.1320475381650197
286	0.1320475381650197
287	0.1320475381650197
288	0.1320475381650197
289	0.1320475381650197
290	0.1320475381650197
291	0.1320475381650197
292	0.1320475381650197
293	0.1320475381650197
294	0.1320475381650197
295	0.1320475381650197
296	0.1320475381650197
297	0.1320475381650197
298	0.1320475381650197
299	0.1320475381650197
300	0.1320475381650197
301	0.1320475381650197
302	0.1320475381650197
303	0.1320475381650197
304	0.1320475381650197
305	0.1320475381650197
306	0.1320475381650197
307	0.1320475381650197
308	0.1320475381650197
309	0.1320475381650197
310	0.1320475381650197
311	0.1320475381650197
312	0.1320475381650197
313	0.1320475381650197
314	0.1320475381650197
315	0.1320475381650197
316	0.1320475381650197
317	0.1320475381650197
318	0.1320475381650197
319	0.1320475381650197
320	0.1320475381650197
321	0.1320475381650197
322	0.1320475381650197
323	0.1320475381650197
324	0.1320475381650197
325	0.1320475381650197
326	0.1320475381650197
327	0.1320475381650197
328	0.1320475381650197
329	0.1320475381650197
330	0.1320475381650197
331	0.1320475381650197
332	0.1320475381650197
333	0.1320475381650197
334	0.1320475381650197
335	0.1320475381650197
336	0.1320475381650197
337	0.1320475381650197
338	0.1320475381650197
339	0.1320475381650197
340	0.1320475381650197
341	0.1320475381650197
342	0.1320475381650197
343	0.1320475381650197
344	0.1320475381650197
345	0.1320475381650197
346	0.1320475381650197
347	0.1320475381650197
348	0.1320475381650197
349	0.1320475381650197
350	0.1320475381650197
351	0.1320475381650197
352	0.1320475381650197
353	0.1320475381650197
354	0.1320475381650197
355	0.1320475381650197
356	0.1320475381650197
357	0.1320475381650197
358	0.1320475381650197
359	0.1320475381650197
360	0.1320475381650197
361	0.1320475381650197
362	0.1320475381650197
363	0.1320475381650197
364	0.1320475381650197
365	0.1320475381650197
366	0.1320475381650197
367	0.1320475381650197
368	0.1320475381650197
369	0.1320475381650197
370	0.1320475381650197
371	0.1320475381650197
372	0.1320475381650197
373	0.1320475381650197
374	0.1320475381650197
375	0.1320475381650197
376	0.1320475381650197
377	0.1320475381650197
378	0.1320475381650197
379	0.1320475381650197
380	0.1320475381650197
381	0.1320475381650197
382	0.1320475381650197
383	0.1320475381650197
384	0.1320475381650197
385	0.1320475381650197
386	0.1320475381650197
387	0.1320475381650197
388	0.1320475381650197
389	0.1320475381650197
390	0.1320475381650197
391	0.1320475381650197
392	0.1320475381650197
393	0.1320475381650197
394	0.1320475381650197
395	0.1320475381650197
396	0.1320475381650197
397	0.1320475381650197
398	0.1320475381650197
399	0.1320475381650197
400	0.1320475381650197
401	0.1320475381650197
402	0.1320475381650197
403	0.1320475381650197
404	0.1320475381650197
405	0.1320475381650197
406	0.1320475381650197
407	0.1320475381650197
408	0.1320475381650197
409	0.1320475381650197
410	0.1320475381650197
411	0.1320475381650197
412	0.1320475381650197
413	0.1320475381650197
414	0.1320475381650197
415	0.1320475381650197
416	0.1320475381650197
417	0.1320475381650197
418	0.1320475381650197
419	0.1320475381650197
420	0.1320475381650197
421	0.1320475381650197
422	0.1320475381650197
423	0.1320475381650197
424	0.1320475381650197
425	0.1320475381650197
426	0.1320475381650197
427	0.1320475381650197
428	0.1320475381650197
429	0.1320475381650197
430	0.1320475381650197
431	0.172400934804363
432	0.172400934804363
433	0.172400934804363
434	0.172400934804363
435	0.172400934804363
436	0.172400934804363
437	0.172400934804363
438	0.172400934804363
439	0.172400934804363
440	0.172400934804363
441	0.172400934804363
442	0.172400934804363
443	0.172400934804363
444	0.172400934804363
445	0.172400934804363
446	0.172400934804363
447	0.172400934804363
448	0.172400934804363
449	0.172400934804363
450	0.172400934804363
451	0.172400934804363
452	0.172400934804363
453	0.172400934804363
454	0.172400934804363
455	0.172400934804363
456	0.172400934804363
457	0.172400934804363
458	0.172400934804363
459	0.172400934804363
460	0.172400934804363
461	0.172400934804363
462	0.172400934804363
463	0.172400934804363
464	0.172400934804363
465	0.172400934804363
466	0.172400934804363
467	0.172400934804363
468	0.172400934804363
469	0.172400934804363
470	0.172400934804363
471	0.172400934804363
472	0.172400934804363
473	0.172400934804363
474	0.172400934804363
475	0.172400934804363
476	0.172400934804363
477	0.172400934804363
478	0.172400934804363
479	0.172400934804363
480	0.172400934804363
481	0.172400934804363
482	0.172400934804363
483	0.172400934804363
484	0.172400934804363
485	0.172400934804363
486	0.172400934804363
487	0.172400934804363
488	0.172400934804363
489	0.172400934804363
490	0.172400934804363
491	0.172400934804363
492	0.172400934804363
493	0.172400934804363
494	0.172400934804363
495	0.172400934804363
496	0.172400934804363
497	0.172400934804363
498	0.172400934804363
499	0.172400934804363
500	0.172400934804363
501	0.172400934804363
502	0.172400934804363
503	0.172400934804363
504	0.172400934804363
505	0.172400934804363
506	0.172400934804363
507	0.172400934804363
508	0.172400934804363
509	0.172400934804363
510	0.172400934804363
511	0.172400934804363
512	0.172400934804363
513	0.172400934804363
514	0.172400934804363
515	0.172400934804363
516	0.172400934804363
517	0.172400934804363
518	0.172400934804363
519	0.172400934804363
520	0.172400934804363
521	0.172400934804363
522	0.172400934804363
523	0.172400934804363
524	0.172400934804363
525	0.172400934804363
526	0.172400934804363
527	0.172400934804363
528	0.172400934804363
529	0.172400934804363
530	0.172400934804363
531	0.172400934804363
532	0.172400934804363
533	0.172400934804363
534	0.172400934804363
535	0.172400934804363
536	0.172400934804363
537	0.172400934804363
538	0.172400934804363
539	0.172400934804363
540	0.172400934804363
541	0.172400934804363
542	0.172400934804363
543	0.172400934804363
544	0.172400934804363
545	0.172400934804363
546	0.172400934804363
547	0.172400934804363
548	0.172400934804363
549	0.172400934804363
550	0.172400934804363
551	0.172400934804363
552	0.172400934804363
553	0.172400934804363
554	0.172400934804363
555	0.172400934804363
556	0.172400934804363
557	0.172400934804363
558	0.172400934804363
559	0.172400934804363
560	0.172400934804363
561	0.172400934804363
562	0.172400934804363
563	0.172400934804363
564	0.172400934804363
565	0.172400934804363
566	0.172400934804363
567	0.172400934804363
568	0.172400934804363
569	0.172400934804363
570	0.172400934804363
571	0.172400934804363
572	0.172400934804363
573	0.172400934804363
574	0.172400934804363
575	0.172400934804363
576	0.172400934804363
577	0.172400934804363
578	0.172400934804363
579	0.172400934804363
580	0.172400934804363
581	0.172400934804363
582	0.172400934804363
583	0.172400934804363
584	0.172400934804363
585	0.172400934804363
586	0.172400934804363
587	0.172400934804363
588	0.172400934804363
589	0.172400934804363
590	0.172400934804363
591	0.172400934804363
592	0.172400934804363
593	0.172400934804363
594	0.172400934804363
595	0.172400934804363
596	0.172400934804363
597	0.172400934804363
598	0.172400934804363
599	0.172400934804363
600	0.172400934804363
601	0.172400934804363
602	0.172400934804363
603	0.172400934804363
604	0.172400934804363
605	0.172400934804363
606	0.172400934804363
607	0.172400934804363
608	0.172400934804363
609	0.172400934804363
610	0.172400934804363
611	0.172400934804363
612	0.172400934804363
613	0.172400934804363
614	0.172400934804363
615	0.172400934804363
616	0.172400934804363
617	0.172400934804363
618	0.172400934804363
619	0.172400934804363
620	0.172400934804363
621	0.172400934804363
622	0.172400934804363
623	0.172400934804363
624	0.172400934804363
625	0.172400934804363
626	0.172400934804363
627	0.172400934804363
628	0.172400934804363
629	0.172400934804363
630	0.172400934804363
631	0.172400934804363
632	0.172400934804363
633	0.172400934804363
634	0.172400934804363
635	0.172400934804363
636	0.172400934804363
637	0.172400934804363
638	0.172400934804363
639	0.172400934804363
640	0.172400934804363
641	0.172400934804363
642	0.172400934804363
643	0.172400934804363
644	0.172400934804363
645	0.172400934804363
646	0.172400934804363
647	0.172400934804363
648	0.172400934804363
649	0.172400934804363
650	0.172400934804363
651	0.172400934804363
652	0.172400934804363
653	0.172400934804363
654	0.172400934804363
655	0.172400934804363
656	0.172400934804363
657	0.07792145606668277
658	0.07792145606668277
659	0.07792145606668277
660	0.07792145606668277
661	0.07792145606668277
662	0.07792145606668277
663	0.07792145606668277
664	0.07792145606668277
665	0.07792145606668277
666	0.07792145606668277
667	0.07792145606668277
668	0.07792145606668277
669	0.07792145606668277
670	0.07792145606668277
671	0.07792145606668277
672	0.07792145606668277
673	0.07792145606668277
674	0.07792145606668277
675	0.07792145606668277
676	0.07792145606668277
677	0.07792145606668277
678	0.07792145606668277
679	0.07792145606668277
680	0.07792145606668277
681	0.07792145606668277
682	0.07792145606668277
683	0.07792145606668277
684	0.07792145606668277
685	0.07792145606668277
686	0.07792145606668277
687	0.07792145606668277
688	0.07792145606668277
689	0.07792145606668277
690	0.07792145606668277
691	0.07792145606668277
692	0.07792145606668277
693	0.07792145606668277
694	0.07792145606668277
695	0.07792145606668277
696	0.07792145606668277
697	0.07792145606668277
698	0.07792145606668277
699	0.07792145606668277
700	0.07792145606668277
701	0.07792145606668277
702	0.07792145606668277
703	0.07792145606668277
704	0.07792145606668277
705	0.07792145606668277
706	0.07792145606668277
707	0.07792145606668277
708	0.07792145606668277
709	0.07792145606668277
710	0.07792145606668277
711	0.07792145606668277
712	0.07792145606668277
713	0.07792145606668277
714	0.07792145606668277
715	0.07792145606668277
716	0.07792145606668277
717	0.07792145606668277
718	0.07792145606668277
719	0.07792145606668277
720	0.07792145606668277
721	0.07792145606668277
722	0.07792145606668277
723	0.07792145606668277
724	0.07792145606668277
725	0.07792145606668277
726	0.07792145606668277
727	0.07792145606668277
728	0.07792145606668277
729	0.07792145606668277
730	0.07792145606668277
731	0.07792145606668277
732	0.07792145606668277
733	0.07792145606668277
734	0.07792145606668277
735	0.07792145606668277
736	0.07792145606668277
737	0.07792145606668277
738	0.07792145606668277
739	0.07792145606668277
740	0.07792145606668277
741	0.07792145606668277
742	0.07792145606668277
743	0.07792145606668277
744	0.07792145606668277
745	0.07792145606668277
746	0.07792145606668277
747	0.07792145606668277
748	0.07792145606668277
749	0.07792145606668277
750	0.07792145606668277
751	0.07792145606668277
752	0.07792145606668277
753	0.07792145606668277
754	0.07792145606668277
755	0.07792145606668277
756	0.07792145606668277
757	0.07792145606668277
758	0.07792145606668277
759	0.07792145606668277
760	0.07792145606668277
761	0.07792145606668277
762	0.07792145606668277
763	0.07792145606668277
764	0.07792145606668277
765	0.07792145606668277
766	0.07792145606668277
767	0.07792145606668277
768	0.07792145606668277
769	0.07792145606668277
770	0.07792145606668277
771	0.07792145606668277
772	0.07792145606668277
773	0.07792145606668277
774	0.07792145606668277
775	0.07792145606668277
776	0.07792145606668277
777	0.07792145606668277
778	0.07792145606668277
779	0.07792145606668277
780	0.07792145606668277
781	0.07792145606668277
782	0.07792145606668277
783	0.07792145606668277
784	0.07792145606668277
785	0.07792145606668277
786	0.07792145606668277
787	0.07792145606668277
788	0.07792145606668277
789	0.07792145606668277
790	0.07792145606668277
791	0.07792145606668277
792	0.07792145606668277
793	0.07792145606668277
794	0.07792145606668277
795	0.07792145606668277
796	0.331857937700605
797	0.331857937700605
798	0.331857937700605
799	0.331857937700605
800	0.331857937700605
801	0.331857937700605
802	0.331857937700605
803	0.331857937700605
804	0.331857937700605
805	0.331857937700605
806	0.331857937700605
807	0.331857937700605
808	0.331857937700605
809	0.331857937700605
810	0.331857937700605
811	0.331857937700605
812	0.331857937700605
813	0.331857937700605
814	0.331857937700605
815	0.331857937700605
816	0.331857937700605
817	0.331857937700605
818	0.331857937700605
819	0.331857937700605
820	0.331857937700605
821	0.331857937700605
822	0.331857937700605
823	0.331857937700605
824	0.331857937700605
825	0.331857937700605
826	0.331857937700605
827	0.331857937700605
828	0.331857937700605
829	0.331857937700605
830	0.331857937700605
831	0.331857937700605
832	0.331857937700605
833	0.331857937700605
834	0.331857937700605
835	0.331857937700605
836	0.331857937700605
837	0.331857937700605
838	0.331857937700605
839	0.331857937700605
840	0.331857937700605
841	0.331857937700605
842	0.331857937700605
843	0.331857937700605
844	0.331857937700605
845	0.331857937700605
846	0.331857937700605
847	0.331857937700605
848	0.331857937700605
849	0.331857937700605
850	0.331857937700605
851	0.331857937700605
852	0.331857937700605
853	0.331857937700605
854	0.331857937700605
855	0.331857937700605
856	0.331857937700605
857	0.331857937700605
858	0.331857937700605
859	0.331857937700605
860	0.331857937700605
861	0.331857937700605
862	0.331857937700605
863	0.331857937700605
864	0.331857937700605
865	0.331857937700605
866	0.331857937700605
867	0.331857937700605
868	0.331857937700605
869	0.331857937700605
870	0.331857937700605
871	0.331857937700605
872	0.331857937700605
873	0.331857937700605
874	0.331857937700605
875	0.331857937700605
876	0.331857937700605
877	0.331857937700605
878	0.331857937700605
879	0.331857937700605
880	0.331857937700605
881	0.331857937700605
882	0.331857937700605
883	0.331857937700605
884	0.331857937700605
885	0.331857937700605
886	0.331857937700605
887	0.331857937700605
888	0.331857937700605
889	0.331857937700605
890	0.331857937700605
891	0.331857937700605
892	0.331857937700605
893	0.331857937700605
894	0.331857937700605
895	0.331857937700605
896	0.331857937700605
897	0.331857937700605
898	0.331857937700605
899	0.331857937700605
900	0.331857937700605
901	0.331857937700605
902	0.331857937700605
903	0.331857937700605
904	0.331857937700605
905	0.331857937700605
906	0.331857937700605
907	0.331857937700605
908	0.331857937700605
909	0.331857937700605
910	0.331857937700605
911	0.331857937700605
912	0.331857937700605
913	0.331857937700605
914	0.331857937700605
915	0.331857937700605
916	0.331857937700605
917	0.331857937700605
918	0.331857937700605
919	0.331857937700605
920	0.331857937700605
921	0.331857937700605
922	0.331857937700605
923	0.331857937700605
924	0.331857937700605
925	0.331857937700605
926	0.331857937700605
927	0.331857937700605
928	0.331857937700605
929	0.331857937700605
930	0.331857937700605
931	0.331857937700605
932	0.331857937700605
933	0.331857937700605
934	0.331857937700605
935	0.331857937700605
936	0.331857937700605
937	0.331857937700605
938	0.331857937700605
939	0.331857937700605
940	0.331857937700605
941	0.331857937700605
942	0.331857937700605
943	0.331857937700605
944	0.331857937700605
945	0.331857937700605
946	0.331857937700605
947	0.331857937700605
948	0.331857937700605
949	0.331857937700605
950	0.331857937700605
951	0.331857937700605
952	0.331857937700605
953	0.331857937700605
954	0.331857937700605
955	0.331857937700605
956	0.331857937700605
957	0.331857937700605
958	0.331857937700605
959	0.331857937700605
960	0.331857937700605
961	0.331857937700605
962	0.331857937700605
963	0.331857937700605
964	0.331857937700605
965	0.331857937700605
966	0.331857937700605
967	0.331857937700605
968	0.331857937700605
969	0.331857937700605
970	0.331857937700605
