# Supplementary material for: Mapping the landscape of histomorphological cancer phenotypes using self-supervised learning on unannotated pathology slides
Source: Nat Commun. 2024 Jun 11;15:4596. doi: 10.1038/s41467-024-48666-7 (PMC11525555; doi:10.1038/s41467-024-48666-7)
Supplement: Supplementary file 4 — Source Data [file 41467_2024_48666_MOESM4_ESM.zip › Source_Data/supplementary_figure16d-3.csv]

	0	1	2	3	4	5	6	7	8	9	10	11	12	13	14	15	16	17	18	19	20	21	22	23	24	25	26	27	28	29	30	31	32	33	34	35	36	37	38	39	40	41	42	43	44	45	46	47
0	-0.4414159041383643	0.9448784569815265	0.0	0.0	4.961261477733915	-1.9516229173043946	2.959781477523791	0.0	0.0	0.0	0.0	-0.03595079603019968	0.0	0.0	0.0	-1.9516229173043946	-1.1345630846983097	0.0	1.638025637541472	0.0	0.0	0.0	1.1680220082957362	0.0	0.0	-1.9516229173043946	-1.1345630846983097	0.0	2.043490745649636	0.0	0.0	-0.4414159041383643	0.0	0.2517312764215811	0.0	-1.9516229173043946	0.4748748277357908	-1.1345630846983097	0.0	0.0	0.0	0.0	0.0	0.0	0.0	-1.9516229173043946	-1.9516229173043946	0.0
1	0.6430462689573675	-0.0501009116025779	0.0	0.0	-1.751135993132082	-1.751135993132082	-0.0501009116025779	0.0	0.0	0.0	0.0	5.334394151186511	0.0	0.0	0.0	-1.751135993132082	-0.0501009116025779	0.0	-1.751135993132082	0.0	0.0	0.0	1.2026620568927902	0.0	0.0	-1.751135993132082	-1.751135993132082	0.0	2.3922461237666264	0.0	0.0	-1.751135993132082	0.0	2.2011908870039174	0.0	-1.751135993132082	-0.0501009116025779	-1.751135993132082	0.0	0.0	0.0	0.0	0.0	0.0	0.0	-1.751135993132082	-1.751135993132082	0.0
2	-1.6520456657283678	-0.07771419037777605	0.0	0.0	2.6631258335474244	-1.6520456657283678	3.160964261786604	0.0	0.0	0.0	0.0	-1.6520456657283678	0.0	0.0	0.0	-1.6520456657283678	-1.6520456657283678	0.0	5.098435542196053	0.0	0.0	0.0	1.5317237220563236	0.0	0.0	-1.6520456657283678	3.9476375003573727	0.0	3.7934868205301147	0.0	0.0	0.8385765414963782	0.0	-1.6520456657283678	0.0	-0.7708613709377214	-0.07771419037777605	1.6270339018606483	0.0	0.0	0.0	0.0	0.0	0.0	0.0	-1.6520456657283678	-1.6520456657283678	0.0
3	-1.7389994842516048	-0.8781600569136634	0.0	0.0	3.7169597932209264	-1.7389994842516048	2.9504813395754317	0.0	0.0	0.0	0.0	-0.8781600569136634	0.0	0.0	0.0	-1.7389994842516048	-1.7389994842516048	0.0	4.835572748595705	0.0	0.0	0.0	-1.7389994842516048	0.0	0.0	-1.7389994842516048	3.326532562477303	0.0	3.232713807259648	0.0	0.0	1.5197352158847073	0.0	-1.7389994842516048	0.0	-0.8781600569136634	-1.7389994842516048	2.618347504552817	0.0	0.0	0.0	0.0	0.0	0.0	0.0	-1.7389994842516048	-1.7389994842516048	0.0
4	-2.450183006790075	1.4662399994956026	0.0	0.0	1.0244072472165628	-2.450183006790075	2.51606212399428	0.0	0.0	0.0	0.0	-0.7673522220114917	0.0	0.0	0.0	-2.450183006790075	0.33126006665661833	0.0	-1.8659645106796017	0.0	0.0	0.0	1.3921320273418805	0.0	0.0	-1.1728173301196563	-1.8659645106796017	0.0	1.1785579270438218	0.0	0.0	1.269529705249548	0.0	1.4298723553247275	0.0	-1.8659645106796017	-0.4796701495597109	-2.450183006790075	0.0	0.0	0.0	0.0	0.0	0.0	0.0	-2.450183006790075	-2.450183006790075	0.0
5	-0.8727744308067953	0.6313029659694784	0.0	0.0	2.0449963012774837	-2.5244878263891346	-0.8727744308067953	0.0	0.0	0.0	0.0	0.04351630106735982	0.0	0.0	0.0	-1.5659216113667407	2.6681848932305186	0.0	-0.46730932269863157	0.0	0.0	0.0	3.2462627440056764	0.0	0.0	-0.8727744308067953	1.525120841991575	0.0	0.22583785786131383	0.0	0.0	-0.8727744308067953	0.0	0.5135199303130946	0.0	-1.5659216113667407	2.803526241100281	-2.5244878263891346	0.0	0.0	0.0	0.0	0.0	0.0	0.0	-2.5244878263891346	0.6313029659694784	0.0
6	-1.6102949767735453	-1.6102949767735453	0.0	0.0	4.35668722569146	-1.6102949767735453	4.783429732246909	0.0	0.0	0.0	0.0	1.3281651293144776	0.0	0.0	0.0	-1.6102949767735453	-1.6102949767735453	0.0	0.9227000212063139	0.0	0.0	0.0	-1.6102949767735453	0.0	0.0	-1.6102949767735453	0.2295528406463685	0.0	4.660369639489682	0.0	0.0	0.9227000212063139	0.0	0.2295528406463685	0.0	-1.6102949767735453	-1.6102949767735453	2.868610170261627	0.0	0.0	0.0	0.0	0.0	0.0	0.0	-1.6102949767735453	-1.6102949767735453	0.0
7	0.01986393358134464	1.965774082636658	0.0	0.0	0.01986393358134464	-2.4871186679058557	1.4862010023747723	0.0	0.0	0.0	0.0	-2.4871186679058557	0.0	0.0	0.0	-1.0787483550867645	2.5588378046396207	0.0	-2.4871186679058557	0.0	0.0	0.0	-0.3856011745268191	0.0	0.0	0.5306895573473351	-1.0787483550867645	0.0	1.6293018460154451	0.0	0.0	-0.3856011745268191	0.0	2.099305475261181	0.0	-2.4871186679058557	2.3224490265753905	-2.4871186679058557	0.0	0.0	0.0	0.0	0.0	0.0	0.0	-2.4871186679058557	-2.4871186679058557	0.0
8	-1.9401114879807349	0.4388049232067157	0.0	0.0	2.700568021680506	-0.4774858086674394	4.471274081710728	0.0	0.0	0.0	0.0	-0.07202070055927479	0.0	0.0	0.0	-1.9401114879807349	-1.9401114879807349	0.0	1.468424340387874	0.0	0.0	0.0	0.7752771598279287	0.0	0.0	-1.9401114879807349	-0.4774858086674394	0.0	3.8598049321650505	0.0	0.0	0.9088085524524514	0.0	2.2305643924347707	0.0	-1.9401114879807349	-1.9401114879807349	-1.9401114879807349	0.0	0.0	0.0	0.0	0.0	0.0	0.0	-1.9401114879807349	-1.9401114879807349	0.0
9	-1.7148689730434912	1.027505970599794	0.0	0.0	5.14382943954067	-0.7642534986282614	3.5795519232254227	0.0	0.0	0.0	0.0	-0.7642534986282614	0.0	0.0	0.0	-1.7148689730434912	-1.7148689730434912	0.0	3.33009106359384	0.0	0.0	0.0	1.6336417741701093	0.0	0.0	-1.7148689730434912	1.6336417741701093	0.0	3.261098192106888	0.0	0.0	1.5383315943657845	0.0	-0.07110631806831602	0.0	-0.07110631806831602	-1.7148689730434912	-1.7148689730434912	0.0	0.0	0.0	0.0	0.0	0.0	0.0	-1.7148689730434912	-1.7148689730434912	0.0
10	-1.4558128343416543	0.2867177780141672	0.0	0.0	3.7679578673498586	-1.4558128343416543	2.158519954915758	0.0	0.0	0.0	0.0	-0.4064294025457782	0.0	0.0	0.0	-1.4558128343416543	-1.4558128343416543	0.0	5.777719488391705	0.0	0.0	0.0	0.9798649585741117	0.0	0.0	-1.4558128343416543	3.3312402157375898	0.0	2.812446422322422	0.0	0.0	0.2867177780141672	0.0	-0.4064294025457782	0.0	-1.4558128343416543	-1.4558128343416543	-0.4064294025457782	0.0	0.0	0.0	0.0	0.0	0.0	0.0	-1.4558128343416543	-1.4558128343416543	0.0
11	-0.8933339120576953	0.022956819816459806	0.0	0.0	1.6323947322505603	-2.319285953783746	2.4208520926148305	0.0	0.0	0.0	0.0	-1.5864810926176407	0.0	0.0	0.0	-1.5864810926176407	1.0525762369976182	0.0	0.2052783766104147	0.0	0.0	0.0	3.424154201478615	0.0	0.0	-1.5864810926176407	-2.319285953783746	0.0	2.9243784138992095	0.0	0.0	-2.319285953783746	0.0	2.6182115267733255	0.0	2.50786346960446	2.402502953946634	-2.319285953783746	0.0	0.0	0.0	0.0	0.0	0.0	0.0	-2.319285953783746	-2.319285953783746	0.0
12	-0.037842943474594826	0.6553042370853506	0.0	0.0	2.5011309275836813	-1.8252413067936377	2.4188928293467087	0.0	0.0	0.0	0.0	-0.44330805158275943	0.0	0.0	0.0	-1.8252413067936377	-1.8252413067936377	0.0	5.212683759237093	0.0	0.0	0.0	2.2308405978437693	0.0	0.0	-1.8252413067936377	3.8051871904665995	0.0	3.083052473033402	0.0	0.0	0.9429863095371314	0.0	-0.44330805158275943	0.0	-1.8252413067936377	-1.8252413067936377	1.348451417645296	0.0	0.0	0.0	0.0	0.0	0.0	0.0	-1.8252413067936377	-1.8252413067936377	0.0
13	-1.3479234715889081	-1.3479234715889081	0.0	0.0	4.863395802113357	-1.3479234715889081	3.634730385197049	0.0	0.0	0.0	0.0	-1.3479234715889081	0.0	0.0	0.0	-1.3479234715889081	-1.3479234715889081	0.0	4.945312924581243	0.0	0.0	0.0	0.4566765548491034	0.0	0.0	-1.3479234715889081	2.5361180965289396	0.0	2.854571827647474	0.0	0.0	-1.3479234715889081	0.0	-1.3479234715889081	0.0	-1.3479234715889081	-1.3479234715889081	0.4566765548491034	0.0	0.0	0.0	0.0	0.0	0.0	0.0	-1.3479234715889081	-1.3479234715889081	0.0
14	-0.11111422336502486	2.9011473521401765	0.0	0.0	-2.2027161961937987	-1.2097265120331349	0.5820329571949205	0.0	0.0	0.0	0.0	2.009149312835066	0.0	0.0	0.0	-0.5165793314731895	3.753118118226773	0.0	-1.2097265120331349	0.0	0.0	0.0	1.9257677038960153	0.0	0.0	3.9607574830050174	-2.2027161961937987	0.0	1.4983236890690756	0.0	0.0	0.7361836370221786	0.0	0.8697150296467013	0.0	-2.2027161961937987	3.610555053571902	-2.2027161961937987	0.0	0.0	0.0	0.0	0.0	0.0	0.0	-2.2027161961937987	-2.2027161961937987	0.0
15	-2.1216424661805036	0.8658736132630436	0.0	0.0	1.6460321708126187	0.07741625289877341	3.615472817278126	0.0	0.0	0.0	0.0	-0.8388744789753817	0.0	0.0	0.0	-2.1216424661805036	-2.1216424661805036	0.0	4.254875721831381	0.0	0.0	0.0	0.07741625289877341	0.0	0.0	-2.1216424661805036	-0.8388744789753817	0.0	2.4192220590461004	0.0	0.0	0.5474198821445091	0.0	-1.532021659535327	0.0	-2.1216424661805036	-2.1216424661805036	1.9943388650808345	0.0	0.0	0.0	0.0	0.0	0.0	0.0	-2.1216424661805036	1.4637106140186642	0.0
16	-1.590875931397413	1.4210017774693116	0.0	0.0	5.128457617156183	-1.590875931397413	3.1702016322785704	0.0	0.0	0.0	0.0	-1.590875931397413	0.0	0.0	0.0	-1.590875931397413	-1.590875931397413	0.0	4.068948054501816	0.0	0.0	0.0	0.03470741634942076	0.0	0.0	-1.590875931397413	0.9509981482235759	0.0	3.1027603514830377	0.0	0.0	0.44017252445758537	0.0	-0.6584397642105246	0.0	-1.590875931397413	-1.590875931397413	-1.590875931397413	0.0	0.0	0.0	0.0	0.0	0.0	0.0	-1.590875931397413	-1.590875931397413	0.0
17	-1.5458014093361374	-0.5472725792250097	0.0	0.0	3.116289066904637	-1.5458014093361374	5.502460876006948	0.0	0.0	0.0	0.0	-1.5458014093361374	0.0	0.0	0.0	-1.5458014093361374	-1.5458014093361374	0.0	-1.5458014093361374	0.0	0.0	0.0	-1.5458014093361374	0.0	0.0	-1.5458014093361374	-1.5458014093361374	0.0	-1.5458014093361374	0.0	0.0	0.5513397094431003	0.0	1.0621653332090908	0.0	-1.5458014093361374	-1.5458014093361374	-0.5472725792250097	0.0	0.0	0.0	0.0	0.0	0.0	0.0	-1.5458014093361374	-1.5458014093361374	0.0
18	-1.7213674421221175	2.101001597722379	0.0	0.0	3.6414466386695277	-1.7213674421221175	3.7749780312940504	0.0	0.0	0.0	0.0	0.30924212849432386	0.0	0.0	0.0	-1.7213674421221175	-1.7213674421221175	0.0	4.691268763168205	0.0	0.0	0.0	0.30924212849432386	0.0	0.0	-1.7213674421221175	2.8741914859558606	0.0	3.805749689960804	0.0	0.0	1.4078544171624339	0.0	-1.7213674421221175	0.0	-1.7213674421221175	-1.7213674421221175	0.30924212849432386	0.0	0.0	0.0	0.0	0.0	0.0	0.0	-1.7213674421221175	-1.7213674421221175	0.0
19	-2.500073363142766	1.5063536753326203	0.0	0.0	2.63028377198502	-2.500073363142766	1.2439894108651295	0.0	0.0	0.0	0.0	-2.500073363142766	0.0	0.0	0.0	-2.500073363142766	-2.500073363142766	0.0	1.9859267555945066	0.0	0.0	0.0	3.2721376581574146	0.0	0.0	-1.0585956821289164	0.733163787099139	0.0	1.8858432970375238	0.0	0.0	0.3276986789909744	0.0	3.4300406876032232	0.0	-0.365448501568971	2.1602801427392846	-1.0585956821289164	0.0	0.0	0.0	0.0	0.0	0.0	0.0	-2.500073363142766	-1.0585956821289164	0.0
20	-1.5103798331571952	0.5328196057492072	0.0	0.0	5.060028250267587	-1.5103798331571952	3.4231913636453717	0.0	0.0	0.0	0.0	-0.16032757481073823	0.0	0.0	0.0	-1.5103798331571952	-1.5103798331571952	0.0	4.889528432438799	0.0	0.0	0.0	-1.5103798331571952	0.0	0.0	-1.5103798331571952	2.036897002525481	0.0	1.2259667863091526	0.0	0.0	0.5328196057492072	0.0	-1.5103798331571952	0.0	-1.5103798331571952	-1.5103798331571952	2.3245790749772617	0.0	0.0	0.0	0.0	0.0	0.0	0.0	-1.5103798331571952	-1.5103798331571952	0.0
21	0.3870957234043182	-1.079241345389109	0.0	0.0	1.0802429039642636	-2.2510239596349777	1.1543508761179853	0.0	0.0	0.0	0.0	2.407113844613353	0.0	0.0	0.0	-2.2510239596349777	-2.2510239596349777	0.0	-0.23194348500190554	0.0	0.0	0.0	-2.177853634057219	0.0	0.0	-2.2510239596349777	1.5833464816363434	0.0	1.6288088557131006	0.0	0.0	1.3485068905589426	0.0	-1.4847064534972736	0.0	-2.177853634057219	-2.177853634057219	4.014508855417653	0.0	0.0	0.0	0.0	0.0	0.0	0.0	-2.2510239596349777	-2.2510239596349777	0.0
22	-2.2056558347836885	-1.1969425003656413	0.0	0.0	3.3726005079792993	-1.8900896809255867	1.54389752355956	0.0	0.0	0.0	0.0	3.956349094132138	0.0	0.0	0.0	-2.2056558347836885	-2.2056558347836885	0.0	1.4057471850787424	0.0	0.0	0.0	-2.2056558347836885	0.0	0.0	-2.2056558347836885	1.4057471850787424	0.0	1.2879641494223595	0.0	0.0	-0.7914773922574767	0.0	0.7489676486896721	0.0	-2.2056558347836885	0.8179605201766238	2.4919369537482954	0.0	0.0	0.0	0.0	0.0	0.0	0.0	-2.2056558347836885	-2.2056558347836885	0.0
23	-0.7080982058005043	-0.7080982058005043	0.0	0.0	-1.4012453863604497	-2.094392566920395	1.6191794997839124	0.0	0.0	0.0	0.0	-0.014951025240559801	0.0	0.0	0.0	-2.2067461180691925	0.10283201041582402	0.0	-2.2067461180691925	0.0	0.0	0.0	-2.2067461180691925	0.0	0.0	-0.7080982058005043	0.9013397066335953	0.0	0.6136576341818145	0.0	0.0	-0.995780278252286	0.0	-2.2067461180691925	0.0	1.2378119432548091	1.9486587009141547	-0.4849546544862946	0.0	0.0	0.0	0.0	0.0	0.0	0.0	-2.2067461180691925	1.8176304385077509	0.0
24	-1.8492023319360325	-1.8492023319360325	0.0	0.0	3.2677678457347135	-1.8492023319360325	0.9723512422192799	0.0	0.0	0.0	0.0	3.548229670213007	0.0	0.0	0.0	-1.8492023319360325	-1.8492023319360325	0.0	1.3778163503274445	0.0	0.0	0.0	-1.666706087395978	0.0	0.0	-1.8492023319360325	0.9723512422192799	0.0	1.3290261861580124	0.0	0.0	1.7005897425904957	0.0	0.5305184899402411	0.0	-1.8492023319360325	0.7311891854023918	2.987254262761545	0.0	0.0	0.0	0.0	0.0	0.0	0.0	-1.8492023319360325	-1.8492023319360325	0.0
25	-1.9251906738007438	-0.6251783482334403	0.0	0.0	3.088393718470867	-1.9251906738007438	1.9397710092280964	0.0	0.0	0.0	0.0	2.37055392532055	0.0	0.0	0.0	-1.9251906738007438	-1.9251906738007438	0.0	3.8856811582834094	0.0	0.0	0.0	-1.3183255287933857	0.0	0.0	-1.9251906738007438	1.389724672308824	0.0	1.5148878152628305	0.0	0.0	1.1665811209946142	0.0	-1.9251906738007438	0.0	-1.9251906738007438	-1.9251906738007438	3.1243257276969305	0.0	0.0	0.0	0.0	0.0	0.0	0.0	-1.9251906738007438	0.06796883232650508	0.0
26	-1.764533724448114	-0.3782393633282233	0.0	0.0	-0.3782393633282233	-2.131289840769303	2.2244503221161605	0.0	0.0	0.0	0.0	-0.15509581201401357	0.0	0.0	0.0	-2.131289840769303	-2.131289840769303	0.0	-2.131289840769303	0.0	0.0	0.0	-2.131289840769303	0.0	0.0	-1.0713865438881687	-0.6659214357800041	0.0	-0.3782393633282233	0.0	0.0	-0.6659214357800041	0.0	-1.764533724448114	0.0	0.5380513685459318	1.1799052547183262	-0.15509581201401357	0.0	0.0	0.0	0.0	0.0	0.0	0.0	-2.131289840769303	3.055747841156923	0.0
27	-1.2678752768913402	-1.2678752768913402	0.0	0.0	5.133639886691413	-1.2678752768913402	-1.1046847383480944	0.0	0.0	0.0	0.0	-1.2678752768913402	0.0	0.0	0.0	-1.2678752768913402	-1.2678752768913402	0.0	-0.006072449679984437	0.0	0.0	0.0	-1.2678752768913402	0.0	0.0	-1.2678752768913402	-1.2678752768913402	0.0	-1.1046847383480944	0.0	0.0	0.687074730879961	0.0	-1.2678752768913402	0.0	-1.2678752768913402	-1.2678752768913402	3.568144096113812	0.0	0.0	0.0	0.0	0.0	0.0	0.0	-1.2678752768913402	-1.2678752768913402	0.0
28	-2.108902939931845	-0.49946502749774435	0.0	0.0	2.921534981460591	-2.059615139524226	0.9356194977915786	0.0	0.0	0.0	0.0	4.15449532265978	0.0	0.0	0.0	-2.059615139524226	-2.059615139524226	0.0	0.2889923328665258	0.0	0.0	0.0	-1.4157557593718995	0.0	0.0	-2.108902939931845	2.563925894530062	0.0	0.530154389683414	0.0	0.0	1.0265912759973048	0.0	-0.029461398252008664	0.0	-2.059615139524226	-2.059615139524226	3.0501523592826847	0.0	0.0	0.0	0.0	0.0	0.0	0.0	-2.059615139524226	-2.059615139524226	0.0
29	-1.587945710390394	3.0376556800145167	0.0	0.0	3.5100150229527114	-1.587945710390394	3.7020927546920306	0.0	0.0	0.0	0.0	-0.23948905297765943	0.0	0.0	0.0	-1.587945710390394	-1.587945710390394	0.0	2.245417596810341	0.0	0.0	0.0	-1.587945710390394	0.0	0.0	-1.587945710390394	-0.9326362335376048	0.0	2.202857982391545	0.0	0.0	-0.9326362335376048	0.0	1.7064210960776531	0.0	-1.587945710390394	-1.587945710390394	-1.587945710390394	0.0	0.0	0.0	0.0	0.0	0.0	0.0	-1.587945710390394	-1.587945710390394	0.0
30	-1.7438110248989362	-1.2664505574274916	0.0	0.0	3.308260421075891	-1.2664505574274916	3.9430355954139293	0.0	0.0	0.0	0.0	0.34298735500660804	0.0	0.0	0.0	-1.7438110248989362	-1.7438110248989362	0.0	2.9962293196138234	0.0	0.0	0.0	-0.16783826875938246	0.0	0.0	-1.7438110248989362	-0.5733033768675462	0.0	1.8245918959308245	0.0	0.0	-0.16783826875938246	0.0	-1.2664505574274916	0.0	-1.7438110248989362	-1.7438110248989362	4.234807653117235	0.0	0.0	0.0	0.0	0.0	0.0	0.0	-1.7438110248989362	-1.7438110248989362	0.0
31	-2.040929793921273	2.0702039198525526	0.0	0.0	2.7145609362430663	-0.058027785996714876	2.1611756980582797	0.0	0.0	0.0	0.0	-0.2811713373109246	0.0	0.0	0.0	-2.040929793921273	-2.040929793921273	0.0	-0.058027785996714876	0.0	0.0	0.0	-2.040929793921273	0.0	0.0	-1.6674656984308154	-0.97431851787087	0.0	1.73373168323134	0.0	0.0	0.9715916311844435	0.0	2.5221890435956102	0.0	-2.040929793921273	0.12429377079724002	-0.2811713373109246	0.0	0.0	0.0	0.0	0.0	0.0	0.0	-2.040929793921273	-2.040929793921273	0.0
32	-2.010497411888988	-0.2152353121097299	0.0	0.0	4.131811603668124	0.34438047582569276	3.4289082481628146	0.0	0.0	0.0	0.0	-1.6015296732296207	0.0	0.0	0.0	-2.010497411888988	-2.010497411888988	0.0	3.454716132118687	0.0	0.0	0.0	-2.010497411888988	0.0	0.0	-2.010497411888988	1.2316836708265955	0.0	2.4760077706760986	0.0	0.0	0.79636559956875	0.0	0.007908239204479806	0.0	-2.010497411888988	-2.010497411888988	2.909329833287229	0.0	0.0	0.0	0.0	0.0	0.0	0.0	-2.010497411888988	-2.010497411888988	0.0
33	-0.37212199624975106	0.12035448884804367	0.0	0.0	1.1618083636762044	-1.1605793566140212	0.9435547976561862	0.0	0.0	0.0	0.0	3.3280570131181193	0.0	0.0	0.0	-2.7783196982111384	-2.7783196982111384	0.0	-1.383722907928231	0.0	0.0	0.0	-1.383722907928231	0.0	0.0	-2.0768700884881763	0.918862185065815	0.0	1.845103247793138	0.0	0.0	0.9676523492352471	0.0	-0.28511061926012093	0.0	-2.7783196982111384	0.36547694688102883	2.7906643619674067	0.0	0.0	0.0	0.0	0.0	0.0	0.0	-2.7783196982111384	-2.7783196982111384	0.0
34	0.5715564389734	1.9578508000932904	0.0	0.0	1.6701687276415096	-2.280637832463011	2.1809943514075	0.0	0.0	0.0	0.0	-2.280637832463011	0.0	0.0	0.0	-2.280637832463011	-0.52705584969471	0.0	-2.280637832463011	0.0	0.0	0.0	0.8592385114251808	0.0	0.0	0.5715564389734	-0.52705584969471	0.0	-2.280637832463011	0.0	0.0	2.2455328725450716	0.0	0.5715564389734	0.0	-0.52705584969471	-2.280637832463011	-2.280637832463011	0.0	0.0	0.0	0.0	0.0	0.0	0.0	-2.280637832463011	-2.280637832463011	0.0
35	0.18461932359490785	0.18461932359490785	0.0	0.0	3.167772814942039	-0.5085278569650376	-0.5085278569650376	0.0	0.0	0.0	0.0	3.0030175818659837	0.0	0.0	0.0	-2.3214801723447325	-2.3214801723447325	0.0	-2.3214801723447325	0.0	0.0	0.0	-2.3214801723447325	0.0	0.0	-2.3214801723447325	3.0468202045243764	0.0	1.5063751635772276	0.0	0.0	-0.5085278569650376	0.0	-1.201675037524983	0.0	-2.3214801723447325	-2.3214801723447325	2.017200787343218	0.0	0.0	0.0	0.0	0.0	0.0	0.0	-2.3214801723447325	-2.3214801723447325	0.0
36	-1.7409902655745153	0.830342262048374	0.0	0.0	5.0075228298496235	-1.7409902655745153	2.4577986799851526	0.0	0.0	0.0	0.0	1.7282838552543325	0.0	0.0	0.0	-1.7409902655745153	-1.7409902655745153	0.0	4.779836198906013	0.0	0.0	0.0	1.799742819236477	0.0	0.0	-1.7409902655745153	2.364272621974329	0.0	2.6665534938472626	0.0	0.0	0.7350320822440493	0.0	0.9173536390380033	0.0	-1.7409902655745153	0.7350320822440493	-0.18125864963010585	0.0	0.0	0.0	0.0	0.0	0.0	0.0	-1.7409902655745153	-1.7409902655745153	0.0
37	1.3913516703598017	0.44037538049775726	0.0	0.0	2.4746964868971233	1.0728979392412672	0.9029989024458693	0.0	0.0	0.0	0.0	2.8801615950052875	0.0	0.0	0.0	-2.39283796355846	-2.5297319597624046	0.0	-0.44692781450314634	0.0	0.0	0.0	-1.6996907829985144	0.0	0.0	-2.39283796355846	2.707028464265739	0.0	1.5191850418696866	0.0	0.0	0.4975337943377056	0.0	-0.19561338622223978	0.0	-2.39283796355846	-2.5297319597624046	2.1397615295947965	0.0	0.0	0.0	0.0	0.0	0.0	0.0	-0.6010784943304044	-2.5297319597624046	0.0
38	-1.8044030859640987	1.0859686719320658	0.0	0.0	1.819937847012266	-1.398937977855935	2.4297034186331605	0.0	0.0	0.0	0.0	-0.8881123540899445	0.0	0.0	0.0	-2.4432766682021647	-2.4432766682021647	0.0	1.884476368149837	0.0	0.0	0.0	0.14150706309121386	0.0	0.0	-2.4432766682021647	0.8697455634624296	0.0	1.0288102580921166	0.0	0.0	1.3736507443838466	0.0	-0.8881123540899445	0.0	-2.4432766682021647	-2.4432766682021647	3.4267055308904872	0.0	0.0	0.0	0.0	0.0	0.0	0.0	-2.4432766682021647	-2.4432766682021647	0.0
39	0.3709747050704779	-2.0022919735748532	0.0	0.0	2.909948576128754	-2.0022919735748532	0.3709747050704779	0.0	0.0	0.0	0.0	-2.0022919735748532	0.0	0.0	0.0	-2.0022919735748532	-2.0022919735748532	0.0	4.633654582111793	0.0	0.0	0.0	1.6702576892007395	0.0	0.0	-2.0022919735748532	4.017294544765619	0.0	2.216801395568809	0.0	0.0	1.0641218856304233	0.0	1.351803958082204	0.0	-0.0344904030376858	-2.0022919735748532	1.351803958082204	0.0	0.0	0.0	0.0	0.0	0.0	0.0	-2.0022919735748532	-2.0022919735748532	0.0
40	-0.43713359048811107	-1.8282663160060437	0.0	0.0	4.460706209462801	-1.8282663160060437	1.5087765585672024	0.0	0.0	0.0	0.0	-1.8282663160060437	0.0	0.0	0.0	-1.8282663160060437	-1.8282663160060437	0.0	3.588218100247038	0.0	0.0	0.0	-1.8282663160060437	0.0	0.0	-1.8282663160060437	3.43406742041978	0.0	2.930162239498363	0.0	0.0	1.8654515025059348	0.0	-0.43713359048811107	0.0	-1.8282663160060437	-1.8282663160060437	2.6983606254410386	0.0	0.0	0.0	0.0	0.0	0.0	0.0	-1.8282663160060437	-1.8282663160060437	0.0
41	-2.205563982903283	-1.5124168023433375	0.0	0.0	2.476567244220937	1.532105635380086	1.93757074348825	0.0	0.0	0.0	0.0	-0.12612244122344674	0.0	0.0	0.0	-2.205563982903283	-2.542210526654099	0.0	-0.8192696217833921	0.0	0.0	0.0	-0.4138045136752275	0.0	0.0	-2.542210526654099	0.9299302330258667	0.0	2.0848954582451085	0.0	0.0	-0.12612244122344674	0.0	0.8854784704550331	0.0	1.9215704021418092	-2.542210526654099	1.532105635380086	0.0	0.0	0.0	0.0	0.0	0.0	0.0	-2.542210526654099	-2.542210526654099	0.0
42	-0.7148215980922688	1.9242357315229897	0.0	0.0	1.9932286030099409	2.7271977780901415	1.5624456869174868	0.0	0.0	0.0	0.0	-0.021674417532323353	0.0	0.0	0.0	-0.021674417532323353	-2.9912193178298407	0.0	-0.49167804677805904	0.0	0.0	0.0	-2.9912193178298407	0.0	0.0	-0.7148215980922688	0.09610861812405957	0.0	0.6069342418900501	0.0	0.0	-0.1552058101568461	0.0	0.38379069057584037	0.0	-0.7148215980922688	-2.9912193178298407	1.0343782567169901	0.0	0.0	0.0	0.0	0.0	0.0	0.0	-2.1011159592121595	1.364619943587567	0.0
43	-2.0998913856098724	1.752265759232332	0.0	0.0	3.919814568422435	-1.8853204004940531	2.192217043411666	0.0	0.0	0.0	0.0	-1.1921732199341086	0.0	0.0	0.0	-2.0998913856098724	-2.0998913856098724	0.0	3.2145460273301447	0.0	0.0	0.0	-2.0998913856098724	0.0	0.0	-2.0998913856098724	-0.09356093126599863	0.0	1.4468841096811502	0.0	0.0	0.7537369291212048	0.0	-0.2758824880599535	0.0	-1.1921732199341086	-2.0998913856098724	0.311904176842166	0.0	0.0	0.0	0.0	0.0	0.0	0.0	-2.0998913856098724	-2.0998913856098724	0.0
44	-2.102796940517507	1.586519481049308	0.0	0.0	2.8812466486437076	0.6702287491751528	1.6818296608536327	0.0	0.0	0.0	0.0	-0.022918431384792548	0.0	0.0	0.0	-2.102796940517507	-2.102796940517507	0.0	1.4240005515515328	0.0	0.0	0.0	-2.102796940517507	0.0	0.0	-2.102796940517507	-1.4092127925046833	0.0	0.38254667672337206	0.0	0.0	1.1557365649568538	0.0	-2.102796940517507	0.0	-2.102796940517507	-2.102796940517507	3.033438463985633	0.0	0.0	0.0	0.0	0.0	0.0	0.0	-2.102796940517507	2.14613526898473	0.0
45	-0.7000837707153043	-1.7986960593834134	0.0	0.0	3.5949314869689477	-2.132287833139273	0.5991992134149564	0.0	0.0	0.0	0.0	-1.105548878823468	0.0	0.0	0.0	-2.132287833139273	-2.132287833139273	0.0	3.612949992471626	0.0	0.0	0.0	1.784822879072696	0.0	0.0	-2.132287833139273	4.084626329104865	0.0	2.295648502838687	0.0	0.0	1.197036214170577	0.0	0.5038890336106325	0.0	-1.7986960593834134	-2.132287833139273	1.4201797654847867	0.0	0.0	0.0	0.0	0.0	0.0	0.0	-2.132287833139273	-2.132287833139273	0.0
46	-0.8967969382477987	0.35596603024756934	0.0	0.0	1.8112532628544113	-1.5899441188077441	0.9750052386537931	0.0	0.0	0.0	0.0	-1.5899441188077441	0.0	0.0	0.0	-2.3391472196660574	-2.3391472196660574	0.0	3.414002187137715	0.0	0.0	0.0	0.2018153504203113	0.0	0.0	-2.3391472196660574	4.069538096951877	0.0	1.501098334550572	0.0	0.0	1.3544948603586962	0.0	0.4894974228720921	0.0	-2.3391472196660574	-1.5899441188077441	0.8949625309802558	0.0	0.0	0.0	0.0	0.0	0.0	0.0	-2.3391472196660574	-0.4913318301396341	0.0
47	-1.5441439403036084	3.0202042511642277	0.0	0.0	3.0509759098309814	1.840246323042166	2.45405676136559	0.0	0.0	0.0	0.0	1.3736267917806706	0.0	0.0	0.0	-2.2372911208635538	-2.5929102624497613	0.0	1.1966960836215925	0.0	0.0	0.0	-2.5929102624497613	0.0	0.0	-2.5929102624497613	-0.15784957918371756	0.0	1.4515883332503825	0.0	0.0	0.32765823659798343	0.0	-0.04006654352733374	0.0	-2.2372911208635538	-2.5929102624497613	1.9674014985274124	0.0	0.0	0.0	0.0	0.0	0.0	0.0	-1.5441439403036084	-1.1386788321954437	0.0
48	0.899039381133119	-1.8735493411066626	0.0	0.0	2.9467322244983745	-2.5161012466774366	0.7655079885085962	0.0	0.0	0.0	0.0	-1.1804021605467172	0.0	0.0	0.0	-2.5161012466774366	-2.5161012466774366	0.0	3.137085952989593	0.0	0.0	0.0	0.6914000163548737	0.0	0.0	-2.5161012466774366	3.1437304957082617	0.0	2.3605571634905966	0.0	0.0	0.6914000163548737	0.0	0.4290357518873833	0.0	-2.5161012466774366	-2.5161012466774366	1.4937464888798115	0.0	0.0	0.0	0.0	0.0	0.0	0.0	-2.5161012466774366	-1.1804021605467172	0.0
49	0.6023320645275945	2.4677033510988955	0.0	0.0	-0.3784971884841317	2.554176949102722	1.3945701477317707	0.0	0.0	0.0	0.0	3.195719357309665	0.0	0.0	0.0	-2.656779922917475	-2.656779922917475	0.0	-0.09081511603235093	0.0	0.0	0.0	-2.575721765820351	0.0	0.0	-2.656779922917475	2.8753166877453493	0.0	2.1778684252860137	0.0	0.0	0.3146499920758137	0.0	-0.49628022414051554	0.0	-1.4771094771522417	-2.656779922917475	2.2364625895520662	0.0	0.0	0.0	0.0	0.0	0.0	0.0	-1.8825745852604054	-2.656779922917475	0.0
50	-1.8089449675891132	2.6572430328172585	0.0	0.0	2.408781673518759	1.4532702284913226	0.6911301764444255	0.0	0.0	0.0	0.0	-1.8089449675891132	0.0	0.0	0.0	-1.8089449675891132	-1.8089449675891132	0.0	3.114667879856134	0.0	0.0	0.0	-1.8089449675891132	0.0	0.0	-1.8089449675891132	0.5369794966171675	0.0	2.2417275888555928	0.0	0.0	2.271580552005274	0.0	-0.5616327920509425	0.0	-0.5616327920509425	-1.8089449675891132	1.2301266771771129	0.0	0.0	0.0	0.0	0.0	0.0	0.0	-1.8089449675891132	0.13151438850900288	0.0
51	-0.30838669575359745	1.5634154811479934	0.0	0.0	3.8812680462728277	-1.9252856917350316	3.0057993089189274	0.0	0.0	0.0	0.0	2.399663505348612	0.0	0.0	0.0	-1.9252856917350316	-1.9252856917350316	0.0	3.752056314792821	0.0	0.0	0.0	-0.30838669575359745	0.0	0.0	-1.9252856917350316	4.350324257162523	0.0	3.4643742423410404	0.0	0.0	2.1339603396156064	0.0	0.6079040361205568	0.0	-1.9252856917350316	-1.0015338763135428	1.1956907010226763	0.0	0.0	0.0	0.0	0.0	0.0	0.0	-1.9252856917350316	-1.9252856917350316	0.0
52	-1.9869397494735068	0.566344773854337	0.0	0.0	3.533089510535076	-1.3795653752009764	2.0544218292841703	0.0	0.0	0.0	0.0	1.510806382695189	0.0	0.0	0.0	-1.9869397494735068	-1.9869397494735068	0.0	2.8971007438150793	0.0	0.0	0.0	-1.9869397494735068	0.0	0.0	-1.9869397494735068	4.503757013287303	0.0	1.8785311628205061	0.0	0.0	1.6161668983530149	0.0	-0.28095308653286644	0.0	-1.3795653752009764	0.006728985918914354	1.7984884551469698	0.0	0.0	0.0	0.0	0.0	0.0	0.0	-1.9869397494735068	-1.9869397494735068	0.0
53	-2.5747352830976418	1.2200045617157724	0.0	0.0	1.4518061757730965	-0.8168773655452677	2.989785124225052	0.0	0.0	0.0	0.0	-1.9154896542133777	0.0	0.0	0.0	-2.5747352830976418	-1.2223424736534323	0.0	0.482405618584993	0.0	0.0	0.0	1.1290327835100458	0.0	0.0	-2.5747352830976418	1.3803472117909519	0.0	1.8221799640699907	0.0	0.0	1.3033861706548233	0.0	0.7925605468888328	0.0	-2.5747352830976418	-1.9154896542133777	2.8966947011590403	0.0	0.0	0.0	0.0	0.0	0.0	0.0	-2.5747352830976418	-2.5747352830976418	0.0
54	-1.7179228456772853	2.0775663434949094	0.0	0.0	2.0662667882409758	0.4221433178189855	1.4175713702518644	0.0	0.0	0.0	0.0	-0.8016321138031302	0.0	0.0	0.0	-2.482803137341339	-1.7179228456772853	0.0	0.9211344839379736	0.0	0.0	0.0	-2.482803137341339	0.0	0.0	-0.6193105570091761	0.2279873033780282	0.0	-0.8016321138031302	0.0	0.0	1.6832745359848702	0.0	-1.7179228456772853	0.0	-2.482803137341339	0.2279873033780282	3.3849877245281412	0.0	0.0	0.0	0.0	0.0	0.0	0.0	-2.482803137341339	1.1998478864069941	0.0
55	-0.04548083945042869	2.188111382056666	0.0	0.0	3.95577329970566	2.605410947811833	1.298253907250666	0.0	0.0	0.0	0.0	0.8018170209367748	0.0	0.0	0.0	-1.1440931281185378	-2.6271783120864125	0.0	-1.8372403086784832	0.0	0.0	0.0	-2.6271783120864125	0.0	0.0	-2.6271783120864125	0.4653447843155618	0.0	1.6592672527879966	0.0	0.0	0.2422012330013521	0.0	-0.04548083945042869	0.0	0.10866984037683025	-2.6271783120864125	0.2422012330013521	0.0	0.0	0.0	0.0	0.0	0.0	0.0	-1.1440931281185378	-2.6271783120864125	0.0
56	-2.6689846882972734	3.6368996951989163	0.0	0.0	3.064830446192207	1.7518082861786421	1.5867285358191934	0.0	0.0	0.0	0.0	1.6120463438034833	0.0	0.0	0.0	1.0142093430478631	-2.6689846882972734	0.0	1.9836099002359666	0.0	0.0	0.0	-2.076833110310453	0.0	0.0	0.1203914670257662	1.0586611056186968	0.0	0.22575198268359298	0.0	0.0	-1.3836859297505075	0.0	-0.13092296125513947	0.0	-2.6689846882972734	0.22575198268359298	-2.6689846882972734	0.0	0.0	0.0	0.0	0.0	0.0	0.0	-2.6689846882972734	0.6957556119293287	0.0
57	-1.0970350820455188	2.270260747940955	0.0	0.0	4.319065320158901	-1.9424399677138346	2.774165928862372	0.0	0.0	0.0	0.0	2.270260747940955	0.0	0.0	0.0	-1.9424399677138346	-1.9424399677138346	0.0	4.02692889735774	0.0	0.0	0.0	1.7361782620106974	0.0	0.0	-1.9424399677138346	3.698755463551222	0.0	3.424753495003521	0.0	0.0	1.3008601907528519	0.0	-1.9424399677138346	0.0	-1.9424399677138346	0.0015772066225911985	0.6947243871825357	0.0	0.0	0.0	0.0	0.0	0.0	0.0	-1.9424399677138346	-1.9424399677138346	0.0
58	-0.15140147283192817	1.4067431452146213	0.0	0.0	1.9280400688479076	-0.8445486533918736	2.5894385510932727	0.0	0.0	0.0	0.0	0.4082143151034945	0.0	0.0	0.0	-2.0092727525702374	-2.0092727525702374	0.0	4.107751063691419	0.0	0.0	0.0	0.25406363527623554	0.0	0.0	-2.0092727525702374	4.5001750859703185	0.0	1.9588117275146613	0.0	0.0	1.5068266037716036	0.0	0.07174207848228153	0.0	-2.0092727525702374	-0.8445486533918736	1.7945086762233848	0.0	0.0	0.0	0.0	0.0	0.0	0.0	-2.0092727525702374	-2.0092727525702374	0.0
59	-0.2629640582696844	-2.350733502561974	0.0	0.0	3.0692404519055194	-1.6492584193895752	1.784728785095571	0.0	0.0	0.0	0.0	-0.2629640582696844	0.0	0.0	0.0	-2.350733502561974	-2.350733502561974	0.0	3.7844635841646648	0.0	0.0	0.0	-0.9561112388296298	0.0	0.0	-2.350733502561974	2.221942591518316	0.0	2.0143032267400716	0.0	0.0	0.2966517296657383	0.0	-0.03982050695547468	0.0	-0.9561112388296298	-2.350733502561974	1.486235796539575	0.0	0.0	0.0	0.0	0.0	0.0	0.0	-2.350733502561974	-2.350733502561974	0.0
60	-1.795913338123448	-1.795913338123448	0.0	0.0	3.8893389277151775	-1.795913338123448	0.9600517535693394	0.0	0.0	0.0	0.0	-0.2927112149260287	0.0	0.0	0.0	-1.795913338123448	-1.795913338123448	0.0	4.407769150866388	0.0	0.0	0.0	0.11275389318213591	0.0	0.0	-1.795913338123448	4.144040319437099	0.0	0.11275389318213591	0.0	0.0	1.7221918056162364	0.0	-1.795913338123448	0.0	-1.795913338123448	-1.795913338123448	3.344874944800357	0.0	0.0	0.0	0.0	0.0	0.0	0.0	-1.795913338123448	-1.795913338123448	0.0
61	-1.6739736189782493	0.5665166998898981	0.0	0.0	4.652493012441481	0.5665166998898981	1.8192796683852652	0.0	0.0	0.0	0.0	-1.6739736189782493	0.0	0.0	0.0	-1.6739736189782493	-1.6739736189782493	0.0	4.778644297768382	0.0	0.0	0.0	-1.6739736189782493	0.0	0.0	-1.6739736189782493	3.2406653493164264	0.0	1.952811061009788	0.0	0.0	2.070594096666172	0.0	-1.6739736189782493	0.0	-1.6739736189782493	-1.6739736189782493	3.3073567238150985	0.0	0.0	0.0	0.0	0.0	0.0	0.0	-1.6739736189782493	-1.6739736189782493	0.0
62	-1.9583140971259922	1.3660540647198962	0.0	0.0	4.207635658446629	-0.5798560843354172	2.4646663533880058	0.0	0.0	0.0	0.0	0.6729068841599508	0.0	0.0	0.0	-1.9583140971259922	-1.9583140971259922	0.0	4.672417343711213	0.0	0.0	0.0	1.98509327312612	0.0	0.0	-1.9583140971259922	3.744276571919562	0.0	3.070802156958322	0.0	0.0	1.4350469362068479	0.0	-0.5798560843354172	0.0	-1.9583140971259922	0.33643464753873786	-0.17439097622725264	0.0	0.0	0.0	0.0	0.0	0.0	0.0	-1.9583140971259922	-1.9583140971259922	0.0
63	-2.243771224276461	2.0723253284410155	0.0	0.0	1.651111863364712	0.5524995746966024	0.9091745186353348	0.0	0.0	0.0	0.0	-2.243771224276461	0.0	0.0	0.0	-2.243771224276461	-2.243771224276461	0.0	0.803814002977508	0.0	0.0	0.0	-2.243771224276461	0.0	0.0	-2.243771224276461	-2.243771224276461	0.0	0.39834889486934344	0.0	0.0	1.8646859636627706	0.0	-1.393410574358711	0.0	-2.243771224276461	-2.243771224276461	3.221709942482548	0.0	0.0	0.0	0.0	0.0	0.0	0.0	-2.243771224276461	2.2701510717709352	0.0
64	-2.109421942533121	0.08780263480309802	0.0	0.0	2.2343834793205626	-2.1810104716624235	2.285027212139317	0.0	0.0	0.0	0.0	-1.4162747619731757	0.0	0.0	0.0	-2.1810104716624235	-2.1810104716624235	0.0	-2.1810104716624235	0.0	0.0	0.0	-2.1810104716624235	0.0	0.0	-2.1810104716624235	-0.7231275814132303	0.0	-0.16351179347780853	0.0	0.0	-0.3176624733050666	0.0	1.9159297482020277	0.0	-2.1810104716624235	-2.1810104716624235	0.4555274149284152	0.0	0.0	0.0	0.0	0.0	0.0	0.0	-2.1810104716624235	0.2884733302652496	0.0
65	-2.1754486180305834	2.593892757675485	0.0	0.0	2.5367343438355365	2.0706446139109373	3.76396401032574	0.0	0.0	0.0	0.0	-2.1754486180305834	0.0	0.0	0.0	1.7404029270403605	-2.1754486180305834	0.0	0.2143466235453113	0.0	0.0	0.0	-2.1754486180305834	0.0	0.0	-2.1754486180305834	-0.0087969277688984	0.0	0.5508188601665243	0.0	0.0	1.8630052491326925	0.0	1.0898153608992107	0.0	-2.1754486180305834	-2.1754486180305834	2.68244615501693	0.0	0.0	0.0	0.0	0.0	0.0	0.0	4.3284938130635915	-2.1754486180305834	0.0
66	3.3655759572264854	2.790211812322924	0.0	0.0	-1.0164506774473958	-1.803330335670049	-1.0164506774473958	0.0	0.0	0.0	0.0	-1.803330335670049	0.0	0.0	0.0	-1.803330335670049	4.563279148538826	0.0	-1.803330335670049	0.0	0.0	0.0	-1.803330335670049	0.0	0.0	3.0439923330990233	-1.803330335670049	0.0	-1.803330335670049	0.0	0.0	1.3814445953509749	0.0	-1.803330335670049	0.0	-1.803330335670049	-1.803330335670049	0.369843683672495	0.0	0.0	0.0	0.0	0.0	0.0	0.0	-1.803330335670049	-1.803330335670049	0.0
67	1.776105932243059	2.5298777346194394	0.0	0.0	0.507594606779552	-2.620183149351387	2.1390114259324275	0.0	0.0	0.0	0.0	-2.620183149351387	0.0	0.0	0.0	1.354892467166756	1.6062068954476616	0.0	-1.689629970556667	0.0	0.0	0.0	-0.591017681888558	0.0	0.0	2.558865271492692	-1.689629970556667	0.0	-1.689629970556667	0.0	0.0	-0.08019205812256747	0.0	1.4458642453724821	0.0	-0.08019205812256747	-0.9964827899967217	-1.689629970556667	0.0	0.0	0.0	0.0	0.0	0.0	0.0	-2.620183149351387	-2.620183149351387	0.0
68	-1.627802698154813	0.3181074509005004	0.0	0.0	3.2848521875812384	4.082624319220056	3.134371236642943	0.0	0.0	0.0	0.0	-0.9346555175948685	0.0	0.0	0.0	-0.24150833703492314	-2.1322496398118282	0.0	-2.1322496398118282	0.0	0.0	0.0	-2.1322496398118282	0.0	0.0	-2.1322496398118282	-1.627802698154813	0.0	-0.24150833703492314	0.0	0.0	1.5502511321931323	0.0	-0.5291904094867039	0.0	-2.1322496398118282	-2.1322496398118282	-0.018364785720713428	0.0	0.0	0.0	0.0	0.0	0.0	0.0	-2.1322496398118282	1.3679295753991774	0.0
69	-1.6479241196048955	2.600571122444463	0.0	0.0	3.172357446000141	1.0601260814973141	3.3288096228156787	0.0	0.0	0.0	0.0	-0.5493118309367864	0.0	0.0	0.0	1.9896620401214897	-2.155405987983859	0.0	-0.5493118309367864	0.0	0.0	0.0	-2.155405987983859	0.0	0.0	-2.155405987983859	-2.155405987983859	0.0	0.7499711531934743	0.0	0.0	1.8178117831948306	0.0	0.9911332100103625	0.0	-2.155405987983859	-2.155405987983859	-0.9547769390449501	0.0	0.0	0.0	0.0	0.0	0.0	0.0	4.4568691128100895	-2.155405987983859	0.0
70	0.4459794909211183	1.3109769284077233	0.0	0.0	4.043291751509564	3.9500342580229817	3.1372225737069472	0.0	0.0	0.0	0.0	-0.5348497620906079	0.0	0.0	0.0	0.4459794909211183	-2.0785495240377525	0.0	-2.0785495240377525	0.0	0.0	0.0	-2.0785495240377525	0.0	0.0	-2.0785495240377525	-1.6334620507587179	0.0	-2.0785495240377525	0.0	0.0	1.5445917795892283	0.0	-2.0785495240377525	0.0	-2.0785495240377525	-2.0785495240377525	0.7644332220396528	0.0	0.0	0.0	0.0	0.0	0.0	0.0	-2.0785495240377525	1.5020321651704318	0.0
71	4.478286795842339	2.1359613741987795	0.0	0.0	-2.184836826294095	1.2330936626567652	-1.4749565384454453	0.0	0.0	0.0	0.0	-0.7818093578854999	0.0	0.0	0.0	-1.4749565384454453	2.979390757808063	0.0	-2.184836826294095	0.0	0.0	0.0	-1.4749565384454453	0.0	0.0	2.7445511667306617	-2.184836826294095	0.0	-2.184836826294095	0.0	0.0	0.4709536106098682	0.0	0.8276285545486006	0.0	0.4709536106098682	-0.08866217732555448	-2.184836826294095	0.0	0.0	0.0	0.0	0.0	0.0	0.0	-2.184836826294095	-1.4749565384454453	0.0
72	3.7492466210362294	3.1915374113713884	0.0	0.0	1.3589559476230781	-2.4236324049282096	2.702690694324173	0.0	0.0	0.0	0.0	-0.4328035216049768	0.0	0.0	0.0	0.953490839514914	1.4389986552966145	0.0	-2.4236324049282096	0.0	0.0	0.0	-2.4236324049282096	0.0	0.0	1.7644210557312427	-2.4236324049282096	0.0	-2.4236324049282096	0.0	0.0	1.646638020074859	0.0	-0.4328035216049768	0.0	-0.02733841349681221	-2.4236324049282096	-2.4236324049282096	0.0	0.0	0.0	0.0	0.0	0.0	0.0	-2.4236324049282096	-2.4236324049282096	0.0
73	1.0059810885897011	2.022915346243543	0.0	0.0	4.050503526313124	4.530610011041584	3.0927486703616096	0.0	0.0	0.0	0.0	-2.119727288423306	0.0	0.0	0.0	1.933967860227047	-2.119727288423306	0.0	-1.827232255466515	0.0	0.0	0.0	-2.119727288423306	0.0	0.0	-2.119727288423306	-1.827232255466515	0.0	-0.7286199667984059	0.0	0.0	1.3082619604626338	0.0	0.47535283752753	0.0	-2.119727288423306	-2.119727288423306	-0.2177943430324154	0.0	0.0	0.0	0.0	0.0	0.0	0.0	0.6576743943214849	-2.119727288423306	0.0
74	-1.4726172932791783	3.4342178287513487	0.0	0.0	-1.4726172932791783	-1.4726172932791783	2.982232705008292	0.0	0.0	0.0	0.0	-1.4726172932791783	0.0	0.0	0.0	3.6012719134145152	1.7294697365129235	0.0	-1.4726172932791783	0.0	0.0	0.0	-1.4726172932791783	0.0	0.0	2.134934844621088	-1.4726172932791783	0.0	-1.4726172932791783	0.0	0.0	-1.4726172932791783	0.0	-1.4726172932791783	0.0	-1.4726172932791783	-1.4726172932791783	-1.4726172932791783	0.0	0.0	0.0	0.0	0.0	0.0	0.0	-1.4726172932791783	-1.4726172932791783	0.0
75	0.87979818461642	2.959239726296256	0.0	0.0	-0.10103106839530618	0.7462667919918982	3.482487870060804	0.0	0.0	0.0	0.0	-0.5064961765034699	0.0	0.0	0.0	2.5380262612199527	-1.58669572793751	0.0	0.5921161121646392	0.0	0.0	0.0	-1.58669572793751	0.0	0.0	-1.58669572793751	-1.58669572793751	0.0	1.1029417359306297	0.0	0.0	2.0192324678047857	0.0	2.959239726296256	0.0	-1.1996433570634153	-1.58669572793751	-0.10103106839530618	0.0	0.0	0.0	0.0	0.0	0.0	0.0	5.782291320092973	-1.58669572793751	0.0
76	0.6157474499623401	1.4701627781184081	0.0	0.0	3.092285850079824	2.3562136248028445	2.4321995317807668	0.0	0.0	0.0	0.0	-2.3799848235916503	0.0	0.0	0.0	-0.300543281911815	-2.4910309001588953	0.0	-2.3799848235916503	0.0	0.0	0.0	-2.4910309001588953	0.0	0.0	-1.6868376430317058	-2.4910309001588953	0.0	-1.6868376430317058	0.0	0.0	-0.300543281911815	0.0	0.798069006756295	0.0	-2.4910309001588953	-2.4910309001588953	1.3812152921019116	0.0	0.0	0.0	0.0	0.0	0.0	0.0	-1.6868376430317058	-2.4910309001588953	0.0
77	3.178067920314551	2.8526455198799234	0.0	0.0	-1.8379938005313008	-1.8379938005313008	1.992444254656812	0.0	0.0	0.0	0.0	-1.8379938005313008	0.0	0.0	0.0	-1.8379938005313008	3.814056687034548	0.0	-1.8379938005313008	0.0	0.0	0.0	-1.8379938005313008	0.0	0.0	2.484920739754606	-1.8379938005313008	0.0	-1.8379938005313008	0.0	0.0	0.6931612705265513	0.0	0.6931612705265513	0.0	-1.8379938005313008	-1.8379938005313008	0.2876961624183867	0.0	0.0	0.0	0.0	0.0	0.0	0.0	-1.8379938005313008	-1.8379938005313008	0.0
78	-1.8780967243189597	-1.8780967243189597	0.0	0.0	3.1086648845567555	-1.8780967243189597	0.729118750426581	0.0	0.0	0.0	0.0	1.065590987047794	0.0	0.0	0.0	-1.8780967243189597	-1.8780967243189597	0.0	-1.8780967243189597	0.0	0.0	0.0	-1.8780967243189597	0.0	0.0	-1.8780967243189597	-0.18717198144757408	0.0	-1.8780967243189597	0.0	0.0	0.9114403072205359	0.0	-1.8780967243189597	0.0	-1.8780967243189597	-1.8780967243189597	-0.8803191620075195	0.0	0.0	0.0	0.0	0.0	0.0	0.0	-1.8780967243189597	3.1086648845567555	0.0
79	-1.333957058575197	1.5564146993209675	0.0	0.0	3.9492466701627915	3.747447306409266	2.914538183474162	0.0	0.0	0.0	0.0	-2.1968251512589925	0.0	0.0	0.0	0.6119530904801165	-2.1968251512589925	0.0	-2.1968251512589925	0.0	0.0	0.0	-2.1968251512589925	0.0	0.0	-2.1968251512589925	-0.6408098780152516	0.0	-2.1968251512589925	0.0	0.0	1.4992562854810192	0.0	-2.1968251512589925	0.0	-2.1968251512589925	-2.1968251512589925	1.2309922988863402	0.0	0.0	0.0	0.0	0.0	0.0	0.0	-2.1968251512589925	-2.1968251512589925	0.0
80	-2.1968491110265376	0.3087859545723717	0.0	0.0	1.498370021446208	0.3087859545723717	3.640990464747576	0.0	0.0	0.0	0.0	-2.1968491110265376	0.0	0.0	0.0	-2.1968491110265376	-2.1968491110265376	0.0	-0.9439770139229964	0.0	0.0	0.0	-2.1968491110265376	0.0	0.0	-2.1968491110265376	-0.9439770139229964	0.0	-0.9439770139229964	0.0	0.0	1.695080315692262	0.0	1.1960891495732744	0.0	-1.6371241944829418	-2.1968491110265376	2.997604793746694	0.0	0.0	0.0	0.0	0.0	0.0	0.0	-2.1968491110265376	-2.1968491110265376	0.0
81	-0.09259066304076935	0.5135451405295459	0.0	0.0	-0.7857378436007147	-0.09259066304076935	2.88633449219684	0.0	0.0	0.0	0.0	-1.1912029517088794	0.0	0.0	0.0	-0.7857378436007147	-2.2533852423479495	0.0	-2.2533852423479495	0.0	0.0	0.0	-2.2533852423479495	0.0	0.0	-2.2533852423479495	-2.2533852423479495	0.0	-1.8843501322688248	0.0	0.0	1.4478543779063795	0.0	1.2066923210894913	0.0	-2.2533852423479495	-2.2533852423479495	-0.7857378436007147	0.0	0.0	0.0	0.0	0.0	0.0	0.0	-2.2533852423479495	-1.8843501322688248	0.0
82	1.6847266911632768	0.873796474946948	0.0	0.0	3.18261211769163	3.512853804562207	2.0524514712885944	0.0	0.0	0.0	0.0	-2.5228884354161147	0.0	0.0	0.0	0.8092579538093769	-2.5228884354161147	0.0	-2.5228884354161147	0.0	0.0	0.0	-2.5228884354161147	0.0	0.0	-1.8987922472928336	-0.5124978861729428	0.0	0.047117901762479875	0.0	0.0	0.8092579538093769	0.0	-1.2056450667328882	0.0	-1.2056450667328882	-2.5228884354161147	0.6661571101687036	0.0	0.0	0.0	0.0	0.0	0.0	0.0	-2.5228884354161147	-2.5228884354161147	0.0
83	1.1681030125785838	1.8976178373094044	0.0	0.0	2.061920888600681	4.831664658708231	2.4774363325623465	0.0	0.0	0.0	0.0	-2.131664847786756	0.0	0.0	0.0	2.4774363325623465	-2.131664847786756	0.0	-0.7414394923058545	0.0	0.0	0.0	-2.131664847786756	0.0	0.0	-2.131664847786756	-1.0291215647576353	0.0	-0.5182959409916448	0.0	0.0	1.3986266711904163	0.0	-1.434586672865799	0.0	-2.1277338534257444	-2.131664847786756	0.4372155040357919	0.0	0.0	0.0	0.0	0.0	0.0	0.0	-2.1277338534257444	-2.131664847786756	0.0
84	2.5153502418053715	2.549251793481053	0.0	0.0	-1.9861488219519154	-1.9861488219519154	1.7130037692804336	0.0	0.0	0.0	0.0	-1.9861488219519154	0.0	0.0	0.0	-1.545092768741048	2.3261082421668426	0.0	-1.9861488219519154	0.0	0.0	0.0	0.4008173803142654	0.0	0.0	2.346727529369579	-1.9861488219519154	0.0	-0.8519455881811027	0.0	0.0	0.8528025040573226	0.0	2.4438912778232265	0.0	3.517502264285919	-0.8519455881811027	-0.15879840762115727	0.0	0.0	0.0	0.0	0.0	0.0	0.0	-1.9861488219519154	-1.9861488219519154	0.0
85	-2.0907599737515135	0.4133695587532804	0.0	0.0	3.723912572147305	3.8665266793461472	3.0234393514952873	0.0	0.0	0.0	0.0	-1.1960683536808192	0.0	0.0	0.0	1.981985476667126	-2.0907599737515135	0.0	-2.0907599737515135	0.0	0.0	0.0	-2.0907599737515135	0.0	0.0	-2.0907599737515135	-1.1960683536808192	0.0	-0.5029211731208738	0.0	0.0	1.0011562236554	0.0	0.5956911155472353	0.0	-2.0907599737515135	-2.0907599737515135	-2.0907599737515135	0.0	0.0	0.0	0.0	0.0	0.0	0.0	-1.1960683536808192	1.8484540840426034	0.0
86	0.7430984338412454	1.6593891657154005	0.0	0.0	-1.5696345512231495	-1.5696345512231495	2.352536346275346	0.0	0.0	0.0	0.0	-1.5696345512231495	0.0	0.0	0.0	-1.5696345512231495	1.6593891657154005	0.0	-1.5696345512231495	0.0	0.0	0.0	-1.5696345512231495	0.0	0.0	1.6593891657154005	-1.5696345512231495	0.0	-1.5696345512231495	0.0	0.0	0.04995125328130001	0.0	-1.5696345512231495	0.0	0.04995125328130001	-1.5696345512231495	-1.5696345512231495	0.0	0.0	0.0	0.0	0.0	0.0	0.0	-1.5696345512231495	-1.5696345512231495	0.0
87	4.102438608028	1.6746903720799482	0.0	0.0	-2.066489561348165	-0.11706909714810632	-2.066489561348165	0.0	0.0	0.0	0.0	-2.066489561348165	0.0	0.0	0.0	3.9082825935870424	-0.11706909714810632	0.0	-2.066489561348165	0.0	0.0	0.0	-2.066489561348165	0.0	0.0	1.6746903720799482	-2.066489561348165	0.0	-2.066489561348165	0.0	0.0	1.4923688152859942	0.0	-0.11706909714810632	0.0	-2.066489561348165	-2.066489561348165	0.9815431915200028	0.0	0.0	0.0	0.0	0.0	0.0	0.0	-2.066489561348165	-2.066489561348165	0.0
88	4.207730678224224	2.6695202750784914	0.0	0.0	0.12007510415292	-2.1067799563155365	-2.1067799563155365	0.0	0.0	0.0	0.0	-2.1067799563155365	0.0	0.0	0.0	2.976545310373403	2.1995166458327557	0.0	-1.4893628082811805	0.0	0.0	0.0	0.45654734077413295	0.0	0.0	1.6461314076479692	-2.1067799563155365	0.0	-2.1067799563155365	0.0	0.0	0.45654734077413295	0.0	-1.4893628082811805	0.0	-2.1067799563155365	-2.1067799563155365	-0.3907505196130705	0.0	0.0	0.0	0.0	0.0	0.0	0.0	-2.1067799563155365	-2.1067799563155365	0.0
89	3.353292714384083	2.46530575867278	0.0	0.0	-0.37960362514662727	-2.4541789771752907	0.6500157920345311	0.0	0.0	0.0	0.0	-0.37960362514662727	0.0	0.0	0.0	3.390855815959732	0.5759078198808094	0.0	-1.9890415375807278	0.0	0.0	0.0	0.20818303975549135	0.0	0.0	1.2298342872874732	-0.043131388525414316	0.0	-1.9890415375807278	0.0	0.0	1.0066907359732635	0.0	0.9013302203154367	0.0	-1.9890415375807278	-1.2958943570207824	-1.9890415375807278	0.0	0.0	0.0	0.0	0.0	0.0	0.0	-2.4541789771752907	-2.4541789771752907	0.0
90	3.2710837525885257	2.8622572967776567	0.0	0.0	-0.3465681922370427	-2.1691334215426306	-0.3465681922370427	0.0	0.0	0.0	0.0	-0.3465681922370427	0.0	0.0	0.0	2.872307632631158	1.5629743126473956	0.0	-1.7328625533569335	0.0	0.0	0.0	0.3465789883229027	0.0	0.0	1.9560169007570027	-1.7328625533569335	0.0	-2.1691334215426306	0.0	0.0	-0.3465681922370427	0.0	-2.1691334215426306	0.0	-2.1691334215426306	-1.7328625533569335	-1.7328625533569335	0.0	0.0	0.0	0.0	0.0	0.0	0.0	-2.1691334215426306	-2.1691334215426306	0.0
91	-1.0359662587955185	2.7706962309748007	0.0	0.0	4.3531054710209816	2.055076194562797	2.4605413026709613	0.0	0.0	0.0	0.0	-1.9628204691792437	0.0	0.0	0.0	-1.9628204691792437	-1.9628204691792437	0.0	2.6529131953184173	0.0	0.0	0.0	-1.9628204691792437	0.0	0.0	-1.9628204691792437	1.8544054991006456	0.0	2.1829095660726816	0.0	0.0	0.755793210432536	0.0	0.755793210432536	0.0	-1.9628204691792437	-1.9628204691792437	1.6030910708197394	0.0	0.0	0.0	0.0	0.0	0.0	0.0	-1.9628204691792437	-1.9628204691792437	0.0
92	0.3796102419653442	2.6568775269751	0.0	0.0	4.4094162830498735	1.765904603085235	1.1905404581816734	0.0	0.0	0.0	0.0	-2.107044660016186	0.0	0.0	0.0	0.09192816951356342	-2.107044660016186	0.0	2.730985499128822	0.0	0.0	0.0	-1.0066841191545466	0.0	0.0	-2.107044660016186	1.765904603085235	0.0	0.9392260299007669	0.0	0.0	0.3796102419653442	0.0	1.2959009738394993	0.0	-2.107044660016186	0.6027537932795539	1.391211153643824	0.0	0.0	0.0	0.0	0.0	0.0	0.0	-2.107044660016186	-2.107044660016186	0.0
93	0.6968140106648617	0.2913489025566971	0.0	0.0	-1.920311982576278	-1.920311982576278	0.2913489025566971	0.0	0.0	0.0	0.0	-1.920311982576278	0.0	0.0	0.0	-1.0949454585631928	0.9844960831166425	0.0	-1.920311982576278	0.0	0.0	0.0	-1.920311982576278	0.0	0.0	-1.0949454585631928	-1.920311982576278	0.0	-1.920311982576278	0.0	0.0	0.6968140106648617	0.0	0.9844960831166425	0.0	-1.920311982576278	-1.920311982576278	-1.0949454585631928	0.0	0.0	0.0	0.0	0.0	0.0	0.0	-1.920311982576278	-1.920311982576278	0.0
94	-2.1121876329444804	2.5962959140509296	0.0	0.0	3.785879980924766	1.5666764968697713	2.6980786083608717	0.0	0.0	0.0	0.0	-2.1121876329444804	0.0	0.0	0.0	-2.1121876329444804	-2.1121876329444804	0.0	2.8476103423318357	0.0	0.0	0.0	-2.1121876329444804	0.0	0.0	-2.1121876329444804	2.9016775636021115	0.0	2.8194394653651393	0.0	0.0	1.0558508731037808	0.0	-2.1121876329444804	0.0	-2.1121876329444804	-2.1121876329444804	1.5666764968697713	0.0	0.0	0.0	0.0	0.0	0.0	0.0	-2.1121876329444804	-2.1121876329444804	0.0
95	1.3716890287491141	1.8571968445308147	0.0	0.0	3.335298754903828	1.8949371725136621	1.0840069562973333	0.0	0.0	0.0	0.0	-2.333465251262674	0.0	0.0	0.0	-0.30228740482255745	-2.333465251262674	0.0	1.9663961364958067	0.0	0.0	0.0	-0.707752512930722	0.0	0.0	-2.333465251262674	2.2626619526389793	0.0	1.8571968445308147	0.0	0.0	-1.4008996934906675	0.0	1.6901427598676486	0.0	-1.4008996934906675	-2.333465251262674	2.095607867975813	0.0	0.0	0.0	0.0	0.0	0.0	0.0	-2.333465251262674	-2.333465251262674	0.0
96	-2.1127359324523143	1.3486350572627117	0.0	0.0	4.369059943407074	1.4664180929190946	1.5717786085769214	0.0	0.0	0.0	0.0	-2.1127359324523143	0.0	0.0	0.0	0.3678058042509855	-2.1127359324523143	0.0	2.6013980257580798	0.0	0.0	0.0	-2.1127359324523143	0.0	0.0	-2.1127359324523143	3.294545206318025	0.0	2.670390897245031	0.0	0.0	0.6554878767027663	0.0	2.1024068596390917	0.0	-0.7308064844171245	-0.7308064844171245	1.060952984810931	0.0	0.0	0.0	0.0	0.0	0.0	0.0	-2.1127359324523143	-2.1127359324523143	0.0
97	-1.3534192309916104	2.172941293624551	0.0	0.0	4.114640910143521	2.112316671808116	1.7376232223667056	0.0	0.0	0.0	0.0	-2.2660034285884905	0.0	0.0	0.0	-2.2660034285884905	-2.2660034285884905	0.0	2.080567973493536	0.0	0.0	0.0	-0.660272050431665	0.0	0.0	-2.2660034285884905	2.0138765989948637	0.0	2.6539139542408603	0.0	0.0	0.7260223106882258	0.0	-2.2660034285884905	0.0	0.25601868144249007	-2.2660034285884905	1.4797941130646057	0.0	0.0	0.0	0.0	0.0	0.0	0.0	-2.2660034285884905	-2.2660034285884905	0.0
98	-1.6377414782041662	0.337214055962777	0.0	0.0	3.913764325102793	-1.6377414782041662	1.9466519683968766	0.0	0.0	0.0	0.0	1.0303612365227215	0.0	0.0	0.0	-1.6377414782041662	-1.6377414782041662	0.0	5.331889330480303	0.0	0.0	0.0	0.20368266333825336	0.0	0.0	-1.6377414782041662	4.468372591307594	0.0	0.8968298438981988	0.0	0.0	-0.3559331245971684	0.0	-0.3559331245971684	0.0	-1.6377414782041662	-1.6377414782041662	0.6556677870813115	0.0	0.0	0.0	0.0	0.0	0.0	0.0	-1.6377414782041662	-1.6377414782041662	0.0
99	-1.2627446506347617	1.7576802355096004	0.0	0.0	-0.3464539187606075	-2.2651749198618063	2.2029912521649644	0.0	0.0	0.0	0.0	4.478654687592746	0.0	0.0	0.0	-2.2651749198618063	-2.2651749198618063	0.0	2.3207742878213478	0.0	0.0	0.0	2.9999352264065533	0.0	0.0	-1.955891831194707	-2.2651749198618063	0.0	1.509844071605019	0.0	0.0	-0.009981682139393655	0.0	0.7521583699075025	0.0	-2.2651749198618063	-0.5695974700748172	-1.2627446506347617	0.0	0.0	0.0	0.0	0.0	0.0	0.0	-2.2651749198618063	0.6831654984205509	0.0
100	4.889668879270618	3.891140049159491	0.0	0.0	0.5589355389842874	1.6575478276523974	2.8615206319783333	0.0	0.0	0.0	0.0	-1.7930978294237399	0.0	0.0	0.0	4.3875769354733825	-1.7930978294237399	0.0	-1.7930978294237399	0.0	0.0	0.0	-1.7930978294237399	0.0	0.0	0.5589355389842874	-1.7930978294237399	0.0	1.9452299001041782	0.0	0.0	2.756160116320507	0.0	1.2520827195442328	0.0	1.6575478276523974	-1.7930978294237399	2.168373451418388	0.0	0.0	0.0	0.0	0.0	0.0	0.0	1.2520827195442328	-1.7930978294237399	0.0
101	-1.0984860216982355	-1.0984860216982355	0.0	0.0	3.7613263826634364	-1.791633202258181	1.1528057769082594	0.0	0.0	0.0	0.0	0.9809555199816007	0.0	0.0	0.0	-2.19056660850313	-2.19056660850313	0.0	3.667952311885978	0.0	0.0	0.0	-0.1821952898240804	0.0	0.0	-2.19056660850313	3.780520829919584	0.0	1.3864206280897653	0.0	0.0	-0.1821952898240804	0.0	-0.1821952898240804	0.0	-2.19056660850313	-2.19056660850313	1.2040990712958104	0.0	0.0	0.0	0.0	0.0	0.0	0.0	-2.19056660850313	-2.19056660850313	0.0
102	-1.2589749471075677	-1.2589749471075677	0.0	0.0	5.640493942924302	-1.2589749471075677	1.2037424085611743	0.0	0.0	0.0	0.0	-1.2589749471075677	0.0	0.0	0.0	-1.2589749471075677	-1.2589749471075677	0.0	4.199474682115165	0.0	0.0	0.0	0.10513011989306431	0.0	0.0	-1.2589749471075677	2.967331000822533	0.0	-1.2589749471075677	0.0	0.0	0.5105952280012289	0.0	1.0214208517672194	0.0	-1.2589749471075677	-1.2589749471075677	-1.2589749471075677	0.0	0.0	0.0	0.0	0.0	0.0	0.0	-1.2589749471075677	-1.2589749471075677	0.0
103	-1.4688164868794544	1.0102723741430077	0.0	0.0	4.515400678653395	-1.4688164868794544	3.5641718954179598	0.0	0.0	0.0	0.0	3.1752360892610056	0.0	0.0	0.0	-1.4688164868794544	-1.4688164868794544	0.0	5.462957159622902	0.0	0.0	0.0	3.782861096382789	0.0	0.0	-1.4688164868794544	0.8561216943157497	0.0	0.6738001375217948	0.0	0.0	-0.9356377749123057	0.0	2.2832380499558953	0.0	-1.4688164868794544	-1.4688164868794544	-1.4688164868794544	0.0	0.0	0.0	0.0	0.0	0.0	0.0	-1.4688164868794544	-1.4688164868794544	0.0
104	-0.2942744389302252	0.9584885295651429	0.0	0.0	4.787129926054238	-0.9874216194901706	2.3447828906850336	0.0	0.0	0.0	0.0	2.538938905125991	0.0	0.0	0.0	-1.5681466622660842	-1.5681466622660842	0.0	5.391004564161416	0.0	0.0	0.0	-0.9874216194901706	0.0	0.0	-1.5681466622660842	0.8043378497378848	0.0	-1.5681466622660842	0.0	0.0	-0.2942744389302252	0.0	-0.9874216194901706	0.0	-1.5681466622660842	-1.5681466622660842	0.3988727416297202	0.0	0.0	0.0	0.0	0.0	0.0	0.0	-1.5681466622660842	-1.5681466622660842	0.0
105	0.5787324031758754	0.17326729506771166	0.0	0.0	-2.5760745774733227	-1.9061742466121245	-0.11441477738406913	0.0	0.0	0.0	0.0	-1.2130270660521791	0.0	0.0	0.0	-2.5760745774733227	2.3279322579851347	0.0	0.2910503307240946	0.0	0.0	0.0	3.162729955608107	0.0	0.0	-0.8075619579440145	0.17326729506771166	0.0	1.3519222914093576	0.0	0.0	0.7328830830031343	0.0	-1.2130270660521791	0.0	1.2293199693170251	2.411313866924186	-0.8075619579440145	0.0	0.0	0.0	0.0	0.0	0.0	0.0	-2.5760745774733227	1.9650267642957666	0.0
106	-2.332693017557613	2.7641900032429754	0.0	0.0	1.424415657757978	-0.28033243448044765	1.7345705860618175	0.0	0.0	0.0	0.0	-0.28033243448044765	0.0	0.0	0.0	-1.6666267956003384	-2.332693017557613	0.0	0.9724305340149204	0.0	0.0	0.0	-2.332693017557613	0.0	0.0	-0.973479615040393	-2.332693017557613	0.0	-1.6666267956003384	0.0	0.0	0.12513267362771696	0.0	1.1059619266394431	0.0	-1.6666267956003384	2.2251935025102885	-1.6666267956003384	0.0	0.0	0.0	0.0	0.0	0.0	0.0	-2.332693017557613	1.041423405501872	0.0
107	-1.8213605823255836	0.4720721260136145	0.0	0.0	4.432885295611193	-1.8213605823255836	3.9761268931154774	0.0	0.0	0.0	0.0	0.4720721260136145	0.0	0.0	0.0	-1.8213605823255836	-1.8213605823255836	0.0	0.6952156773278242	0.0	0.0	0.0	-1.8213605823255836	0.0	0.0	-1.8213605823255836	-0.9142222351062763	0.0	-0.9142222351062763	0.0	0.0	0.6952156773278242	0.0	-1.8213605823255836	0.0	-1.8213605823255836	-1.8213605823255836	0.1843900535618337	0.0	0.0	0.0	0.0	0.0	0.0	0.0	-1.8213605823255836	-0.9142222351062763	0.0
108	0.4202142597069667	2.818109532505337	0.0	0.0	-2.103112374493451	-1.1892236527271338	2.14298085744807	0.0	0.0	0.0	0.0	2.394295285728976	0.0	0.0	0.0	-1.1892236527271338	3.9167218211734465	0.0	-2.103112374493451	0.0	0.0	0.0	-2.103112374493451	0.0	0.0	2.548445965556234	-2.103112374493451	0.0	0.19707070839275698	0.0	0.0	1.2086716200712369	0.0	-1.1892236527271338	0.0	2.548445965556234	-0.0906113640590247	-2.103112374493451	0.0	0.0	0.0	0.0	0.0	0.0	0.0	-2.103112374493451	3.0448828518701254	0.0
109	4.288261450894249	2.646033715637158	0.0	0.0	-0.2443380422590069	0.1611270658491577	-0.9374852228189523	0.0	0.0	0.0	0.0	-2.3124898417942426	0.0	0.0	0.0	-0.9374852228189523	2.800184395464416	0.0	-2.3124898417942426	0.0	0.0	0.0	-0.2443380422590069	0.0	0.0	2.7260764233106944	-2.3124898417942426	0.0	-2.3124898417942426	0.0	0.0	-0.2443380422590069	0.0	0.4488091383009385	0.0	0.6719526896151482	-0.2443380422590069	-0.9374852228189523	0.0	0.0	0.0	0.0	0.0	0.0	0.0	-2.3124898417942426	1.141956318860884	0.0
110	4.8602530313701715	1.5246529321938294	0.0	0.0	-1.8994599489314128	0.42604064352571935	1.5246529321938294	0.0	0.0	0.0	0.0	-1.8994599489314128	0.0	0.0	0.0	1.8813278761325614	-0.8267223249696487	0.0	-1.8994599489314128	0.0	0.0	0.0	-1.519869505529594	0.0	0.0	-0.8267223249696487	-0.4212572168614841	0.0	-1.8994599489314128	0.0	0.0	1.4245694736368462	0.0	1.2527192167101875	0.0	-0.1335751444097033	-1.8994599489314128	-0.4212572168614841	0.0	0.0	0.0	0.0	0.0	0.0	0.0	-1.8994599489314128	-1.8994599489314128	0.0
111	-0.24940628875449455	1.3928214465025972	0.0	0.0	-2.041165757982549	3.027738444237682	2.900476664626755	0.0	0.0	0.0	0.0	-1.3480185774226037	0.0	0.0	0.0	0.5978915716327089	-2.1924857336877333	0.0	-2.1924857336877333	0.0	0.0	0.0	-2.1924857336877333	0.0	0.0	-0.94255346931444	-2.1924857336877333	0.0	-1.3480185774226037	0.0	0.0	1.0498766953757661	0.0	-0.6548713968626583	0.0	-2.1924857336877333	-2.1924857336877333	0.3567295148158207	0.0	0.0	0.0	0.0	0.0	0.0	0.0	-2.041165757982549	-2.1924857336877333	0.0
112	-1.064174999815605	3.038468365221191	0.0	0.0	-1.7573221803755503	3.4466845067012457	0.8817351492397085	0.0	0.0	0.0	0.0	-2.449597141080809	0.0	0.0	0.0	1.0152665418642313	-2.449597141080809	0.0	-2.449597141080809	0.0	0.0	0.0	-2.449597141080809	0.0	0.0	-2.449597141080809	-1.7573221803755503	0.0	-1.7573221803755503	0.0	0.0	1.133049577520615	0.0	-2.449597141080809	0.0	-2.449597141080809	-2.449597141080809	0.32211936130428587	0.0	0.0	0.0	0.0	0.0	0.0	0.0	-1.064174999815605	0.03443728885250508	0.0
113	-0.217983046621689	1.8188988806393511	0.0	0.0	2.9223304557434098	3.324585288221326	2.1386692676426327	0.0	0.0	0.0	0.0	-2.415207623957908	0.0	0.0	0.0	-0.6234481547298536	-2.463888814117534	0.0	-2.463888814117534	0.0	0.0	0.0	-2.463888814117534	0.0	0.0	-2.415207623957908	-2.463888814117534	0.0	-0.3357660822780719	0.0	0.0	1.1683113144982018	0.0	-0.3357660822780719	0.0	-2.463888814117534	-2.463888814117534	0.8428889140635736	0.0	0.0	0.0	0.0	0.0	0.0	0.0	-2.415207623957908	-1.7220604433979627	0.0
114	-1.064763171077276	3.0378801939595195	0.0	0.0	2.439291596024587	3.8697107620534155	3.5404070149108153	0.0	0.0	0.0	0.0	-0.6592980629691114	0.0	0.0	0.0	0.7678182926710342	-2.3167094796660885	0.0	-2.3167094796660885	0.0	0.0	0.0	-2.3167094796660885	0.0	0.0	-2.451057532197167	-2.451057532197167	0.0	-1.7579103516372214	0.0	0.0	1.6920771941943658	0.0	-0.6592980629691114	0.0	-2.3167094796660885	-2.3167094796660885	1.0753029924189947	0.0	0.0	0.0	0.0	0.0	0.0	0.0	-0.2538329548609477	-2.3167094796660885	0.0
115	0.15095377329138504	3.0351335609396286	0.0	0.0	-0.4368328916107336	4.261827637464696	1.3877164004403122	0.0	0.0	0.0	0.0	-2.4117690585649516	0.0	0.0	0.0	1.0892234118843156	-2.4117690585649516	0.0	-2.4117690585649516	0.0	0.0	0.0	-2.4117690585649516	0.0	0.0	-2.4117690585649516	-2.4117690585649516	0.0	-1.3531236234848887	0.0	0.0	1.3210250259416396	0.0	-0.947658515376725	0.0	-2.4117690585649516	-2.4117690585649516	1.044771649313481	0.0	0.0	0.0	0.0	0.0	0.0	0.0	-0.4368328916107336	0.5927865255704248	0.0
116	1.426898621244776	2.607524061573721	0.0	0.0	0.6537087330112943	1.9064717015066628	2.436165809577036	0.0	0.0	0.0	0.0	-2.7558056149551264	0.0	0.0	0.0	-0.03943844754865111	-0.2907528758295568	0.0	-2.7558056149551264	0.0	0.0	0.0	-2.7558056149551264	0.0	0.0	2.7191640327163906	-1.1380507362167602	0.0	-0.8503686637649794	0.0	0.0	0.70777595428157	0.0	-1.5435158443249248	0.0	-2.7558056149551264	-2.7558056149551264	-0.8503686637649794	0.0	0.0	0.0	0.0	0.0	0.0	0.0	-2.7558056149551264	-0.6272251124507697	0.0
117	-1.07010564988557	2.466011049675956	0.0	0.0	-0.3769584693256247	3.6777208365040446	2.262098860289634	0.0	0.0	0.0	0.0	-2.16871793855368	0.0	0.0	0.0	-0.22280778949836666	-2.1613314178957452	0.0	-2.1613314178957452	0.0	0.0	0.0	-2.1613314178957452	0.0	0.0	-2.1613314178957452	-2.16871793855368	0.0	-0.3769584693256247	0.0	0.0	1.5201615155602566	0.0	-2.16871793855368	0.0	-2.1613314178957452	-2.1613314178957452	0.39623141890785707	0.0	0.0	0.0	0.0	0.0	0.0	0.0	-2.1613314178957452	1.9088195053520396	0.0
118	-0.45409939865931825	3.4498914350715637	0.0	0.0	-2.0635373110934188	4.623571296773096	1.6741323071899497	0.0	0.0	0.0	0.0	-2.194827387874928	0.0	0.0	0.0	-0.677242949973528	-2.194827387874928	0.0	-2.194827387874928	0.0	0.0	0.0	-2.194827387874928	0.0	0.0	-2.194827387874928	-2.194827387874928	0.0	-0.9649250224253088	0.0	0.0	2.079597415298114	0.0	-0.27177784186536336	0.0	-2.194827387874928	-2.194827387874928	1.0275051422648973	0.0	0.0	0.0	0.0	0.0	0.0	0.0	0.015904230586417434	0.42136933869458204	0.0
119	-1.8165395394230863	3.476765285301406	0.0	0.0	0.9560491828166944	4.327646094702559	3.376417311467124	0.0	0.0	0.0	0.0	-1.8165395394230863	0.0	0.0	0.0	1.4792973265812428	-2.2180856353305156	0.0	-2.2180856353305156	0.0	0.0	0.0	-2.2180856353305156	0.0	0.0	-1.8165395394230863	-2.2180856353305156	0.0	-2.2180856353305156	0.0	0.0	1.515664970752117	0.0	-0.02478007019503181	0.0	-2.2180856353305156	-2.2180856353305156	0.6683671103649136	0.0	0.0	0.0	0.0	0.0	0.0	0.0	0.262902002256749	-1.123392358863141	0.0
120	-0.0525805246967197	2.106903724656653	0.0	0.0	-2.3352687675403345	-2.3352687675403345	0.3528845834114449	0.0	0.0	0.0	0.0	-0.4580456328048834	0.0	0.0	0.0	-2.3352687675403345	3.689049494802746	0.0	-2.3352687675403345	0.0	0.0	0.0	1.1513922796292162	0.0	0.0	0.8637102071774354	-0.2349020814906746	0.0	0.4582450990692708	0.0	0.0	0.23510154775506198	0.0	2.0676830115033717	0.0	-0.4580456328048834	0.6405666558632257	-2.3352687675403345	0.0	0.0	0.0	0.0	0.0	0.0	0.0	-2.3352687675403345	-2.3352687675403345	0.0
121	2.5615701454858106	0.48212860380597444	0.0	0.0	1.6452794136116555	-2.517972396661432	-1.127309308628126	0.0	0.0	0.0	0.0	-0.7218442005199615	0.0	0.0	0.0	-0.7218442005199615	1.1239824899783697	0.0	1.3150377267410787	0.0	0.0	0.0	3.64760365194706	0.0	0.0	0.5774387836102992	1.8931155775162365	0.0	0.125453659867242	0.0	0.0	-0.7218442005199615	0.0	1.96373314473019	0.0	-1.8204564891880715	1.70590403542809	-2.517972396661432	0.0	0.0	0.0	0.0	0.0	0.0	0.0	-2.517972396661432	-2.517972396661432	0.0
122	-0.2519239635750461	2.175824272373006	0.0	0.0	1.5398355056530089	0.7895299112531147	2.3751571749934968	0.0	0.0	0.0	0.0	-2.0436834328031015	0.0	0.0	0.0	-2.6117187117300533	0.9520488407508898	0.0	-2.6117187117300533	0.0	0.0	0.0	-2.6117187117300533	0.0	0.0	0.5953738968121574	-0.9450711441349915	0.0	0.2589016601909444	0.0	0.0	1.74050620111516	0.0	-2.0436834328031015	0.0	0.664366768299109	-1.350536252243156	0.5212659246584357	0.0	0.0	0.0	0.0	0.0	0.0	0.0	-2.6117187117300533	-2.6117187117300533	0.0
123	-1.5377050489774025	-1.9271072981560353	0.0	0.0	2.4325868645747195	-1.9271072981560353	1.2955082950788137	0.0	0.0	0.0	0.0	-1.9271072981560353	0.0	0.0	0.0	-1.9271072981560353	-1.9271072981560353	0.0	2.573168815195909	0.0	0.0	0.0	0.7648800440166434	0.0	0.0	-1.9271072981560353	3.32982940147818	0.0	2.451278997586872	0.0	0.0	0.5417364927024337	0.0	-1.5377050489774025	0.0	-1.9271072981560353	0.07173286345669805	1.5977891669517472	0.0	0.0	0.0	0.0	0.0	0.0	0.0	-1.9271072981560353	-1.9271072981560353	0.0
124	-2.0788721273402766	-0.918868723525021	0.0	0.0	1.6460806339365162	-0.22572154296507563	1.7201886060902378	0.0	0.0	0.0	0.0	-0.918868723525021	0.0	0.0	0.0	-2.0788721273402766	-2.0788721273402766	0.0	3.715860264704615	0.0	0.0	0.0	1.9143446205311951	0.0	0.0	-2.0788721273402766	3.92531836293357	0.0	3.0323749950564065	0.0	0.0	1.3837163694690249	0.0	0.17974356514308898	0.0	-2.0788721273402766	0.6905691889090795	1.0270414255302924	0.0	0.0	0.0	0.0	0.0	0.0	0.0	-2.0788721273402766	-2.0788721273402766	0.0
125	1.1711480814154172	-0.04524724290907578	0.0	0.0	0.2732064882094587	-2.581974329184546	0.17789630840513393	0.0	0.0	0.0	0.0	-0.33292931536085746	0.0	0.0	0.0	-2.124688784588912	1.8071368481354138	0.0	-0.04524724290907578	0.0	0.0	0.0	3.4662981959219445	0.0	0.0	-2.124688784588912	1.0108054313402377	0.0	-0.04524724290907578	0.0	0.0	-1.4315416040289666	0.0	1.8265549339925156	0.0	1.8826444006435588	2.46027869408166	-0.7383944234690212	0.0	0.0	0.0	0.0	0.0	0.0	0.0	-2.581974329184546	-1.0260764959208029	0.0
126	0.1805023721013468	1.5155034388336865	0.0	0.0	-0.7357883597728083	-2.0505334919829306	0.1805023721013468	0.0	0.0	0.0	0.0	4.108398726685783	0.0	0.0	0.0	-2.0505334919829306	4.047528011598757	0.0	2.1545833981233566	0.0	0.0	0.0	4.382205452643947	0.0	0.0	1.9032689698424505	0.1805023721013468	0.0	1.6155868973906697	0.0	0.0	-1.4289355403327537	0.0	0.1805023721013468	0.0	-2.0505334919829306	2.3997058561563414	-0.7357883597728083	0.0	0.0	0.0	0.0	0.0	0.0	0.0	-2.0505334919829306	-0.04264117921286292	0.0
127	2.2324262505596058	1.5392790699996608	0.0	0.0	-2.1570246787840386	-2.1570246787840386	-2.1570246787840386	0.0	0.0	0.0	0.0	-2.1570246787840386	0.0	0.0	0.0	-2.1570246787840386	3.5840350536916064	0.0	-2.1570246787840386	0.0	0.0	0.0	1.9139725194410713	0.0	0.0	-0.16546902223876447	1.0872939462566036	0.0	-2.1570246787840386	0.0	0.0	1.0872939462566036	0.0	0.9331432664293455	0.0	-0.16546902223876447	-0.16546902223876447	-2.1570246787840386	0.0	0.0	0.0	0.0	0.0	0.0	0.0	-2.1570246787840386	-2.1570246787840386	0.0
128	-0.9449158306621408	-0.2517686501021954	0.0	0.0	4.202578646151313	-1.848162899344267	2.387288679513063	0.0	0.0	0.0	0.0	0.44137853045775	0.0	0.0	0.0	-1.848162899344267	-1.848162899344267	0.0	4.333198828568376	0.0	0.0	0.0	1.2523087466740783	0.0	0.0	-1.848162899344267	4.439579232126948	0.0	2.692670329064245	0.0	0.0	0.1536964580059692	0.0	1.694141498953118	0.0	-1.848162899344267	-1.848162899344267	-1.848162899344267	0.0	0.0	0.0	0.0	0.0	0.0	0.0	-1.848162899344267	-1.848162899344267	0.0
129	-2.2770938758478794	-1.6453676488828393	0.0	0.0	1.5735081759853613	-2.2770938758478794	1.7558297327793158	0.0	0.0	0.0	0.0	0.14639182034521525	0.0	0.0	0.0	-2.2770938758478794	-2.2770938758478794	0.0	3.596379366176803	0.0	0.0	0.0	2.018193997246807	0.0	0.0	-2.2770938758478794	3.7391274139062496	0.0	2.6586974443213305	0.0	0.0	-0.25907328776294847	0.0	0.3005425001724742	0.0	-2.2770938758478794	-2.2770938758478794	1.299071330283601	0.0	0.0	0.0	0.0	0.0	0.0	0.0	-2.2770938758478794	-2.2770938758478794	0.0
130	2.1183879541887762	-0.7389660346787146	0.0	0.0	-0.7389660346787146	-0.7389660346787146	-0.7389660346787146	0.0	0.0	0.0	0.0	-0.7389660346787146	0.0	0.0	0.0	-0.7389660346787146	-0.7389660346787146	0.0	-0.7389660346787146	0.0	0.0	0.0	-0.7389660346787146	0.0	0.0	-0.7389660346787146	-0.7389660346787146	0.0	-0.7389660346787146	0.0	0.0	-0.7389660346787146	0.0	-0.7389660346787146	0.0	-0.7389660346787146	-0.7389660346787146	-0.7389660346787146	0.0	0.0	0.0	0.0	0.0	0.0	0.0	-0.7389660346787146	-0.7389660346787146	0.0
131	0.8551750707538455	0.6320315194396358	0.0	0.0	0.2753565755009042	0.7273416992439614	0.12120589567364526	0.0	0.0	0.0	0.0	-2.3637007541143547	0.0	0.0	0.0	2.2612720591699165	-2.4188098819253794	0.0	-2.4188098819253794	0.0	0.0	0.0	-2.4188098819253794	0.0	0.0	-2.3637007541143547	0.12120589567364526	0.0	-0.9774063929944639	0.0	0.0	0.9685037560608487	0.0	-2.3637007541143547	0.0	-2.3637007541143547	0.2753565755009042	0.2753565755009042	0.0	0.0	0.0	0.0	0.0	0.0	0.0	-2.4188098819253794	-2.4188098819253794	0.0
132	-1.8607481452731793	1.4891559420014255	0.0	0.0	1.802813500856467	-0.6079851767778113	3.0950789123280815	0.0	0.0	0.0	0.0	-0.15600005303475406	0.0	0.0	0.0	1.5569785383401866	-2.7098600322072475	0.0	1.6204919440625125	0.0	0.0	0.0	0.5371471275251913	0.0	0.0	-1.8607481452731793	0.21869339640665686	0.0	1.207304789860438	0.0	0.0	0.49062711189029873	0.0	0.27931801822309144	0.0	-2.5538953258331247	-2.5538953258331247	0.581598890096025	0.0	0.0	0.0	0.0	0.0	0.0	0.0	-1.8607481452731793	-2.7098600322072475	0.0
133	-2.321363423928508	2.2845118031322498	0.0	0.0	3.069466532945318	0.27917823360613614	2.4764028109423553	0.0	0.0	0.0	0.0	-1.6667319154491773	0.0	0.0	0.0	4.006591351722315	-0.05729400301507681	0.0	0.412709626230658	0.0	0.0	0.0	-0.5681196267810682	0.0	0.0	-0.05729400301507681	-2.321363423928508	0.0	-0.5681196267810682	0.0	0.0	0.7311633573491934	0.0	0.1250275537788772	0.0	-2.321363423928508	-0.5681196267810682	0.9723254141660806	0.0	0.0	0.0	0.0	0.0	0.0	0.0	-2.321363423928508	-2.321363423928508	0.0
134	-1.143725665818443	0.6480338034096116	0.0	0.0	3.7762552600096817	-1.143725665818443	4.328545007853032	0.0	0.0	0.0	0.0	-1.143725665818443	0.0	0.0	0.0	-2.154889419020016	-2.154889419020016	0.0	0.8021844832368705	0.0	0.0	0.0	0.24256869530144787	0.0	0.0	-2.154889419020016	0.8021844832368705	0.0	1.158859427175603	0.0	0.0	0.6480338034096116	0.0	2.0343281645295024	0.0	-2.154889419020016	-2.154889419020016	0.6480338034096116	0.0	0.0	0.0	0.0	0.0	0.0	0.0	-2.154889419020016	-2.154889419020016	0.0
135	-1.01266054228895	-1.01266054228895	0.0	0.0	5.683051245409615	-1.01266054228895	-1.01266054228895	0.0	0.0	0.0	0.0	-1.01266054228895	0.0	0.0	0.0	-1.01266054228895	-1.01266054228895	0.0	-1.01266054228895	0.0	0.0	0.0	-1.01266054228895	0.0	0.0	-1.01266054228895	-1.01266054228895	0.0	-1.01266054228895	0.0	0.0	1.288602090737177	0.0	-1.01266054228895	0.0	-1.01266054228895	-1.01266054228895	-1.01266054228895	0.0	0.0	0.0	0.0	0.0	0.0	0.0	-1.01266054228895	-1.01266054228895	0.0
136	1.11079422629724	2.20940651496535	0.0	0.0	-1.6625853223973595	-1.6625853223973595	-1.6625853223973595	0.0	0.0	0.0	0.0	-1.6625853223973595	0.0	0.0	0.0	-1.6625853223973595	5.026809252994924	0.0	-1.6625853223973595	0.0	0.0	0.0	-1.6625853223973595	0.0	0.0	1.9862629636511402	-1.6625853223973595	0.0	-1.6625853223973595	0.0	0.0	0.8876506749830302	0.0	-1.6625853223973595	0.0	-1.6625853223973595	1.5807978555429756	-1.6625853223973595	0.0	0.0	0.0	0.0	0.0	0.0	0.0	-1.6625853223973595	3.112274226507364	0.0
137	1.8955558277598943	2.0626099124230604	0.0	0.0	0.190807735521469	2.889288485607528	1.9461995605786493	0.0	0.0	0.0	0.0	-1.061955232973899	0.0	0.0	0.0	0.6872446218353598	-2.44824959409379	0.0	-2.723512734370658	0.0	0.0	0.0	-2.723512734370658	0.0	0.0	-2.723512734370658	-2.723512734370658	0.0	0.9529477875683661	0.0	0.0	2.0843498990594664	0.0	-1.7551024135338444	0.0	0.32433912814599175	-0.5023394450384764	1.9584696531704635	0.0	0.0	0.0	0.0	0.0	0.0	0.0	-2.723512734370658	-2.723512734370658	0.0
138	1.2233416348705362	2.401996631212182	0.0	0.0	2.5938876390222876	1.7088494506522367	3.5259267278645816	0.0	0.0	0.0	0.0	-2.4373608825704185	0.0	0.0	0.0	1.4464851861847454	0.06019082506485507	0.0	-2.4373608825704185	0.0	0.0	0.0	-2.4373608825704185	0.0	0.0	-0.8560999068093	-2.4373608825704185	0.0	-0.8560999068093	0.0	0.0	2.2793943091198496	0.0	-0.16295272624935464	0.0	-0.8560999068093	1.0157022700922917	1.8180487426172287	0.0	0.0	0.0	0.0	0.0	0.0	0.0	-2.4373608825704185	-2.4373608825704185	0.0
139	2.7290573801632507	2.6790469595885895	0.0	0.0	1.689633962885472	3.504121683191083	2.3296713181314685	0.0	0.0	0.0	0.0	-2.3226634344593453	0.0	0.0	0.0	0.11409760212705233	-2.3226634344593453	0.0	-2.3226634344593453	0.0	0.0	0.0	-2.3226634344593453	0.0	0.0	-2.3226634344593453	-2.3226634344593453	0.0	0.2682482819543113	0.0	0.0	2.29263004645112	0.0	-1.6776618671010022	0.0	0.2682482819543113	-2.3226634344593453	1.9332560455432222	0.0	0.0	0.0	0.0	0.0	0.0	0.0	-1.6776618671010022	-2.3226634344593453	0.0
140	-1.0569196539288175	2.344277727733338	0.0	0.0	2.408816248870909	3.9128936456471832	3.260568459607493	0.0	0.0	0.0	0.0	-2.137325978100355	0.0	0.0	0.0	2.377067550556329	-2.137325978100355	0.0	-2.137325978100355	0.0	0.0	0.0	-2.137325978100355	0.0	0.0	-2.137325978100355	-2.137325978100355	0.0	-0.3637724733688721	0.0	0.0	2.553998258715407	0.0	-2.137325978100355	0.0	-2.137325978100355	-2.137325978100355	2.5265992845272924	0.0	0.0	0.0	0.0	0.0	0.0	0.0	-1.0569196539288175	-2.137325978100355	0.0
141	-1.9764940853544504	3.697065994586379	0.0	0.0	1.5099937887141772	3.3747783929571225	3.4815463683828285	0.0	0.0	0.0	0.0	-1.9764940853544504	0.0	0.0	0.0	3.442831856202138	-1.9764940853544504	0.0	-1.9764940853544504	0.0	0.0	0.0	-1.9764940853544504	0.0	0.0	0.21071080458391656	-1.9764940853544504	0.0	-0.19475430352424805	0.0	0.0	2.2031409692741226	0.0	-1.9764940853544504	0.0	-1.9764940853544504	-1.9764940853544504	0.903857985143862	0.0	0.0	0.0	0.0	0.0	0.0	0.0	-1.9764940853544504	-1.9764940853544504	0.0
142	3.0140330120469825	1.6277386509270917	0.0	0.0	2.2050540159619154	3.0372000713285168	1.05237450602353	0.0	0.0	0.0	0.0	-1.14485007131269	0.0	0.0	0.0	0.10791289718267816	-2.4813786888057843	0.0	-2.4813786888057843	0.0	0.0	0.0	-2.4813786888057843	0.0	0.0	2.796731736357001	0.10791289718267816	0.0	0.5598980209257363	0.0	0.0	-0.046237782644579895	0.0	0.9345914703671463	0.0	-1.8379972518726344	-0.046237782644579895	0.10791289718267816	0.0	0.0	0.0	0.0	0.0	0.0	0.0	0.9345914703671463	-2.4813786888057843	0.0
143	3.6802970474564383	1.6653940269141736	0.0	0.0	0.016735401326791965	3.7254174827369084	-0.8995553305473631	0.0	0.0	0.0	0.0	-0.8995553305473631	0.0	0.0	0.0	3.5777814839308433	-2.0945477732459725	0.0	-2.0945477732459725	0.0	0.0	0.0	-2.0945477732459725	0.0	0.0	2.738030829179023	0.19905695812074686	0.0	-0.8995553305473631	0.0	0.0	0.016735401326791965	0.0	0.016735401326791965	0.0	-2.0945477732459725	-2.0945477732459725	-2.0945477732459725	0.0	0.0	0.0	0.0	0.0	0.0	0.0	0.6045220662289115	-2.0945477732459725	0.0
144	0.30693489547486497	1.2232256273490205	0.0	0.0	-1.4848245737531895	2.4271984316749564	2.406995724357437	0.0	0.0	0.0	0.0	-2.646928810988199	0.0	0.0	0.0	1.3483887703030262	-2.646928810988199	0.0	-0.7916773931932441	0.0	0.0	0.0	0.7124000035830296	0.0	0.0	-2.646928810988199	0.5946169679266458	0.0	1.3483887703030262	0.0	0.0	0.30693489547486497	0.0	1.0801247837083467	0.0	1.5596978639702335	-2.646928810988199	0.9130706990451811	0.0	0.0	0.0	0.0	0.0	0.0	0.0	-1.4848245737531895	-2.646928810988199	0.0
145	-1.3313019223087652	1.9651306203548158	0.0	0.0	1.6286583837336028	-1.3313019223087652	3.132735780509877	0.0	0.0	0.0	0.0	6.041456677074238	0.0	0.0	0.0	-1.3313019223087652	-1.3313019223087652	0.0	3.682782117429149	0.0	0.0	0.0	2.159286634795773	0.0	0.0	-1.3313019223087652	-1.3313019223087652	0.0	0.42468557940766694	0.0	0.0	0.01922047129950233	0.0	2.8225808522060376	0.0	-1.3313019223087652	1.1178327599676123	-1.3313019223087652	0.0	0.0	0.0	0.0	0.0	0.0	0.0	-1.3313019223087652	-1.3313019223087652	0.0
146	-0.7864918379162624	-0.7864918379162624	0.0	0.0	-0.7864918379162624	-0.7864918379162624	4.117868416877911	0.0	0.0	0.0	0.0	5.556348531168372	0.0	0.0	0.0	-0.7864918379162624	-0.7864918379162624	0.0	6.322998173721244	0.0	0.0	0.0	-0.7864918379162624	0.0	0.0	-0.7864918379162624	-0.7864918379162624	0.0	-0.7864918379162624	0.0	0.0	-0.7864918379162624	0.0	-0.7864918379162624	0.0	-0.7864918379162624	-0.7864918379162624	-0.7864918379162624	0.0	0.0	0.0	0.0	0.0	0.0	0.0	-0.7864918379162624	-0.7864918379162624	0.0
147	-0.2898696681630124	0.9628933003323557	0.0	0.0	-0.5775517406147932	0.9628933003323557	0.11559543994515131	0.0	0.0	0.0	0.0	0.5210605480533159	0.0	0.0	0.0	-0.5775517406147932	1.5427117955852974	0.0	-2.325010950946269	0.0	0.0	0.0	-2.325010950946269	0.0	0.0	-2.325010950946269	-2.325010950946269	0.0	0.26974611977241025	0.0	0.0	1.7250333523792523	0.0	0.403277512396933	0.0	1.4593301866462465	1.4148784240754129	-0.0667261168488027	0.0	0.0	0.0	0.0	0.0	0.0	0.0	-2.325010950946269	-2.325010950946269	0.0
148	-1.8135614352512848	-1.8135614352512848	0.0	0.0	-0.6815459074503654	-1.8135614352512848	3.893165071053018	0.0	0.0	0.0	0.0	-1.8135614352512848	0.0	0.0	0.0	1.264364241604948	-1.8135614352512848	0.0	2.2628930717160753	0.0	0.0	0.0	4.867530177444855	0.0	0.0	-1.8135614352512848	0.9278920049837351	0.0	2.5373299174178356	0.0	0.0	0.7047484536695254	0.0	2.9560402522760207	0.0	0.011601273109580035	-1.8135614352512848	-1.8135614352512848	0.0	0.0	0.0	0.0	0.0	0.0	0.0	-1.8135614352512848	-1.8135614352512848	0.0
149	0.9991595282684118	0.9991595282684118	0.0	0.0	-1.7542815245572356	-1.7542815245572356	4.636745687994798	0.0	0.0	0.0	0.0	4.177213358616358	0.0	0.0	0.0	-1.7542815245572356	-1.7542815245572356	0.0	3.5641088857299486	0.0	0.0	0.0	-1.7542815245572356	0.0	0.0	-1.7542815245572356	-1.7542815245572356	0.0	1.6923067088283572	0.0	0.0	-1.7542815245572356	0.0	3.3017446212624577	0.0	-1.7542815245572356	-1.7542815245572356	-1.7542815245572356	0.0	0.0	0.0	0.0	0.0	0.0	0.0	-1.7542815245572356	-1.7542815245572356	0.0
150	-2.2473627903046705	1.1875855746371888	0.0	0.0	1.5240578112584013	-2.2473627903046705	3.6385906727495074	0.0	0.0	0.0	0.0	0.8309106306984564	0.0	0.0	0.0	-2.2473627903046705	-2.2473627903046705	0.0	1.2828957544415136	0.0	0.0	0.0	2.0204946975722926	0.0	0.0	-2.2473627903046705	-1.114999518356857	0.0	3.3509086002977266	0.0	0.0	0.49443839407724344	0.0	1.929522919366566	0.0	-2.2473627903046705	0.49443839407724344	0.27129484276303373	0.0	0.0	0.0	0.0	0.0	0.0	0.0	-2.2473627903046705	-2.2473627903046705	0.0
151	-0.8153367152501296	2.1291022639163106	0.0	0.0	0.7941011971839709	-2.1791582205179623	0.5709576458697612	0.0	0.0	0.0	0.0	-2.1791582205179623	0.0	0.0	0.0	-2.1791582205179623	0.7941011971839709	0.0	1.9572520069896515	0.0	0.0	0.0	3.7898334707379613	0.0	0.0	0.5709576458697612	0.9764227539779249	0.0	1.6695699345378707	0.0	0.0	0.2832755734179804	0.0	2.551959114736344	0.0	0.9764227539779249	1.8237206143651288	-2.1791582205179623	0.0	0.0	0.0	0.0	0.0	0.0	0.0	-2.1791582205179623	-2.1791582205179623	0.0
152	-0.42686726852818957	0.48942346334596554	0.0	0.0	-1.9628061604157345	-1.9628061604157345	-1.120014449088135	0.0	0.0	0.0	0.0	1.924507988635288	0.0	0.0	0.0	-1.9628061604157345	-0.42686726852818957	0.0	1.2778808237102357	0.0	0.0	0.0	4.105732224625066	0.0	0.0	-1.9628061604157345	-1.9628061604157345	0.0	3.0543728208075023	0.0	0.0	-1.120014449088135	0.0	1.0772101282480842	0.0	-0.42686726852818957	2.9053372416470142	-1.9628061604157345	0.0	0.0	0.0	0.0	0.0	0.0	0.0	-1.9628061604157345	-1.9628061604157345	0.0
153	-2.095329168241375	0.0626999004128379	0.0	0.0	-2.095329168241375	-2.095329168241375	0.4681650085210025	0.0	0.0	0.0	0.0	0.978990632286993	0.0	0.0	0.0	-2.095329168241375	1.161312189080948	0.0	-0.6304472801471075	0.0	0.0	0.0	2.4140751575763155	0.0	0.0	-2.095329168241375	-2.095329168241375	0.0	3.954520198523465	0.0	0.0	-0.6304472801471075	0.0	1.5667772971891116	0.0	-0.6304472801471075	2.953071658309003	4.540036714891045	0.0	0.0	0.0	0.0	0.0	0.0	0.0	-2.095329168241375	-2.095329168241375	0.0
154	1.1453676612279473	-0.05860514309798859	0.0	0.0	-1.9366210173925822	-1.9366210173925822	-1.9366210173925822	0.0	0.0	0.0	0.0	4.100277940261684	0.0	0.0	0.0	-1.9366210173925822	1.550832769336112	0.0	-1.1572174317660977	0.0	0.0	0.0	2.100879106255384	0.0	0.0	-1.9366210173925822	2.426301506690012	0.0	-1.1572174317660977	0.0	0.0	-1.9366210173925822	0.0	-0.05860514309798859	0.0	-1.9366210173925822	3.237231722906341	-1.9366210173925822	0.0	0.0	0.0	0.0	0.0	0.0	0.0	-1.9366210173925822	-0.05860514309798859	0.0
155	-0.9568611796312814	0.42943318148860943	0.0	0.0	1.1225803620485548	-2.0026277690128254	-0.9568611796312814	0.0	0.0	0.0	0.0	3.761637691663813	0.0	0.0	0.0	-2.0026277690128254	-2.0026277690128254	0.0	3.068490511103868	0.0	0.0	0.0	1.9335105782648832	0.0	0.0	-2.0026277690128254	3.3606269339050288	0.0	-0.26371399907133597	0.0	0.0	-0.26371399907133597	0.0	4.21362281540687	0.0	-2.0026277690128254	1.3457239133627645	-2.0026277690128254	0.0	0.0	0.0	0.0	0.0	0.0	0.0	-2.0026277690128254	-2.0026277690128254	0.0
156	-1.4634168176288718	2.290563499478812	0.0	0.0	-0.0608117576846654	2.0792544058116054	3.5767744020417203	0.0	0.0	0.0	0.0	2.1364128196515537	0.0	0.0	0.0	-0.0608117576846654	-1.4634168176288718	0.0	-0.0608117576846654	0.0	0.0	0.0	0.63233542287528	0.0	0.0	-1.4634168176288718	-1.4634168176288718	0.0	3.880770049985025	0.0	0.0	0.63233542287528	0.0	0.3446533504234992	0.0	-1.4634168176288718	-1.4634168176288718	-1.4634168176288718	0.0	0.0	0.0	0.0	0.0	0.0	0.0	0.8554789741894897	-1.4634168176288718	0.0
157	0.8427483018354502	0.43728319372728564	0.0	0.0	0.43728319372728564	-2.5985435370285836	1.5358954823953956	0.0	0.0	0.0	0.0	1.6900461622226537	0.0	0.0	0.0	-2.5985435370285836	0.43728319372728564	0.0	-2.5985435370285836	0.0	0.0	0.0	-2.5985435370285836	0.0	0.0	-2.5985435370285836	-0.25586398683265976	0.0	1.8235775548471764	0.0	0.0	0.43728319372728564	0.0	1.3535739256014412	0.0	2.9221898435152864	-0.25586398683265976	-0.25586398683265976	0.0	0.0	0.0	0.0	0.0	0.0	0.0	-2.5985435370285836	-2.5985435370285836	0.0
158	3.629252446483911	1.1531564263780654	0.0	0.0	0.7736668046731614	-1.791282552788375	0.6066127200099958	0.0	0.0	0.0	0.0	-0.6926702641202649	0.0	0.0	0.0	-2.398871844986674	3.7997044277224816	0.0	-1.791282552788375	0.0	0.0	0.0	1.5045543132159542	0.0	0.0	2.9708913820093814	-1.791282552788375	0.0	-0.4049881916684841	0.0	0.0	0.15462759626693856	0.0	0.9813061694514067	0.0	-0.1818446403542744	0.9813061694514067	1.3867712775595704	0.0	0.0	0.0	0.0	0.0	0.0	0.0	-2.398871844986674	-2.398871844986674	0.0
159	2.9758950607270496	1.9867670049006283	0.0	0.0	-1.8198954848696918	-0.7212831962015818	0.665011164918309	0.0	0.0	0.0	0.0	-0.02813601564163637	0.0	0.0	0.0	1.0133178591865244	3.05530183833146	0.0	-2.485525882021637	0.0	0.0	0.0	0.665011164918309	0.0	0.0	2.4567706341463635	-0.7212831962015818	0.0	-1.1267483043097464	0.0	0.0	-2.485525882021637	0.0	-0.7212831962015818	0.0	-0.433601123749801	3.63542563048801	-2.485525882021637	0.0	0.0	0.0	0.0	0.0	0.0	0.0	-2.485525882021637	-1.1267483043097464	0.0
160	-1.5411099564798576	1.349261801416307	0.0	0.0	2.815598870209734	-0.8479627759199122	2.096476203246528	0.0	0.0	0.0	0.0	0.2506495127481969	0.0	0.0	0.0	0.2506495127481969	-1.5411099564798576	0.0	-1.5411099564798576	0.0	0.0	0.0	-2.495576651281671	0.0	0.0	-1.5411099564798576	-1.5411099564798576	0.0	0.40480019257545585	0.0	0.0	-0.8479627759199122	0.0	0.8567853163185131	0.0	-2.495576651281671	0.0683279559542429	-0.8479627759199122	0.0	0.0	0.0	0.0	0.0	0.0	0.0	-2.495576651281671	-2.495576651281671	0.0
161	-2.1233941066739597	-0.20725962010736776	0.0	0.0	3.3480884413820458	-2.1233941066739597	1.5844998491206868	0.0	0.0	0.0	0.0	3.5063124465969397	0.0	0.0	0.0	-2.1233941066739597	-2.1233941066739597	0.0	2.7371793590590725	0.0	0.0	0.0	1.5844998491206868	0.0	0.0	-2.1233941066739597	3.818092070627781	0.0	1.7386505289479453	0.0	0.0	0.48588756045257764	0.0	0.48588756045257764	0.0	-2.1233941066739597	-2.1233941066739597	2.4317977095078906	0.0	0.0	0.0	0.0	0.0	0.0	0.0	-2.1233941066739597	-2.1233941066739597	0.0
162	0.17469546705387007	2.2541370087337054	0.0	0.0	1.4739784511841307	-0.9239168216142399	-2.0030606173884156	0.0	0.0	0.0	0.0	2.7136693381121457	0.0	0.0	0.0	-2.0030606173884156	0.6855210908198606	0.0	-0.23076964105429454	0.0	0.0	0.0	-0.23076964105429454	0.0	0.0	1.7841333794879701	-2.0030606173884156	0.0	-2.0030606173884156	0.0	0.0	-0.9239168216142399	0.0	1.4739784511841307	0.0	-2.0030606173884156	5.125816633617718	1.4739784511841307	0.0	0.0	0.0	0.0	0.0	0.0	0.0	-2.0030606173884156	-2.0030606173884156	0.0
163	-1.7614685893879738	-1.7614685893879738	0.0	0.0	-1.7614685893879738	-1.7614685893879738	2.485035016870605	0.0	0.0	0.0	0.0	3.6980576567164585	0.0	0.0	0.0	-1.7614685893879738	-1.7614685893879738	0.0	2.0330498931275476	0.0	0.0	0.0	4.038383462653662	0.0	0.0	-1.7614685893879738	0.08713974407223457	0.0	5.014393429229439	0.0	0.0	1.1857520327403437	0.0	3.17818219743055	0.0	-1.7614685893879738	1.878899213300289	-1.7614685893879738	0.0	0.0	0.0	0.0	0.0	0.0	0.0	-1.7614685893879738	-1.7614685893879738	0.0
164	0.7775574263622831	0.08441024580233769	0.0	0.0	0.7775574263622831	-0.6087369347576077	0.5952358695683282	0.0	0.0	0.0	0.0	3.5553409654791683	0.0	0.0	0.0	-2.3734154453829914	-2.3734154453829914	0.0	0.9317081061895411	0.0	0.0	0.0	-1.7073492234257177	0.0	0.0	-1.7073492234257177	3.6539429422837078	0.0	2.3869953387963836	0.0	0.0	0.3720923182541185	0.0	1.1258641206304985	0.0	-2.3734154453829914	2.0993132663446024	1.0652394988140639	0.0	0.0	0.0	0.0	0.0	0.0	0.0	-2.3734154453829914	-2.3734154453829914	0.0
165	2.703707329668949	2.6496401083986734	0.0	0.0	-1.947284253503776	-1.947284253503776	-0.5284137219492724	0.0	0.0	0.0	0.0	1.5084682053117673	0.0	0.0	0.0	-1.947284253503776	4.278335837437188	0.0	-1.947284253503776	0.0	0.0	0.0	0.4524155310624538	0.0	0.0	4.5815640154792465	-1.947284253503776	0.0	0.4524155310624538	0.0	0.0	1.3174129685490588	0.0	-1.6270260106173824	0.0	-1.947284253503776	1.6310705274041002	-1.6270260106173824	0.0	0.0	0.0	0.0	0.0	0.0	0.0	-1.947284253503776	-1.947284253503776	0.0
166	1.8190161987108304	-0.6658904510771704	0.0	0.0	-1.6722580320152503	-0.6658904510771704	-0.6658904510771704	0.0	0.0	0.0	0.0	5.544709625947483	0.0	0.0	0.0	-1.6722580320152503	-1.6722580320152503	0.0	-1.6722580320152503	0.0	0.0	0.0	-1.6722580320152503	0.0	0.0	-1.6722580320152503	2.7014053789093038	0.0	2.2244813068189946	0.0	0.0	0.02725672948277502	0.0	1.8190161987108304	0.0	-1.6722580320152503	2.9716957086492153	-0.6658904510771704	0.0	0.0	0.0	0.0	0.0	0.0	0.0	-1.6722580320152503	-1.6722580320152503	0.0
167	1.0211003351812957	-0.5883375772528048	0.0	0.0	-1.6470731999727128	-1.6470731999727128	-1.6470731999727128	0.0	0.0	0.0	0.0	5.07635750869535	0.0	0.0	0.0	-1.6470731999727128	2.244875766803412	0.0	-1.9746319383726947	0.0	0.0	0.0	4.64677371339144	0.0	0.0	-0.3651940259385942	0.5903174190888416	0.0	-1.2814847578127502	0.0	0.0	-1.6470731999727128	0.0	-1.2814847578127502	0.0	-1.6470731999727128	0.9698070407937456	-1.6470731999727128	0.0	0.0	0.0	0.0	0.0	0.0	0.0	-1.6470731999727128	-1.6470731999727128	0.0
168	0.11911289706014827	2.5170081698585185	0.0	0.0	-1.4903250153739522	0.11911289706014827	1.454113963792488	0.0	0.0	0.0	0.0	-2.262860952630451	0.0	0.0	0.0	3.4794882842020485	-1.4903250153739522	0.0	-2.262860952630451	0.0	0.0	0.0	-2.262860952630451	0.0	0.0	3.651338541128707	-2.262860952630451	0.0	0.11911289706014827	0.0	0.0	0.3014344538541023	0.0	0.7068995619622669	0.0	-2.262860952630451	0.11911289706014827	0.11911289706014827	0.0	0.0	0.0	0.0	0.0	0.0	0.0	-2.262860952630451	-2.262860952630451	0.0
169	-0.6916676088390794	3.419206255334232	0.0	0.0	-1.3967433602642982	1.5055569684971397	1.7062276639592913	0.0	0.0	0.0	0.0	-1.3967433602642982	0.0	0.0	0.0	4.183529714362072	-1.3967433602642982	0.0	-1.3967433602642982	0.0	0.0	0.0	-1.3967433602642982	0.0	0.0	0.9177703035950211	-1.3967433602642982	0.0	1.254242540216234	0.0	0.0	2.198704149057085	0.0	1.9473897207761794	0.0	5.796016409645531	-1.3967433602642982	-1.3967433602642982	0.0	0.0	0.0	0.0	0.0	0.0	0.0	0.0014795717208659909	-1.3967433602642982	0.0
170	-2.0151214532917905	2.73672124938386	0.0	0.0	1.7299165099688731	-0.5213752886376222	3.2628143452806393	0.0	0.0	0.0	0.0	0.7313876798577459	0.0	0.0	0.0	-2.0151214532917905	-2.0151214532917905	0.0	4.174549260618933	0.0	0.0	0.0	1.0880626237964783	0.0	0.0	-1.2145224691975667	3.6758266590241866	0.0	3.3704450094730047	0.0	0.0	0.17177189192232323	0.0	-1.2145224691975667	0.0	-2.0151214532917905	-0.11591018052945756	1.3504268882639696	0.0	0.0	0.0	0.0	0.0	0.0	0.0	-2.0151214532917905	-2.0151214532917905	0.0
171	5.494145887618514	0.8027980053893709	0.0	0.0	-0.9889614638386846	0.8027980053893709	1.0904800778411516	0.0	0.0	0.0	0.0	-1.6962057941536637	0.0	0.0	0.0	0.10965082482942545	1.4089338089596861	0.0	-1.6962057941536637	0.0	0.0	0.0	-1.6962057941536637	0.0	0.0	3.453689792651632	-0.29581428327873915	0.0	-1.6962057941536637	0.0	0.0	0.10965082482942545	0.0	0.39733289728120624	0.0	0.39733289728120624	0.620476448595416	-1.6962057941536637	0.0	0.0	0.0	0.0	0.0	0.0	0.0	-1.6962057941536637	-1.6962057941536637	0.0
172	4.311686091547947	0.20081222737463644	0.0	0.0	-1.6284851611724847	2.839869556989895	-1.6284851611724847	0.0	0.0	0.0	0.0	2.280253769054472	0.0	0.0	0.0	-1.6284851611724847	0.8939594079345818	0.0	-1.6284851611724847	0.0	0.0	0.0	-1.6284851611724847	0.0	0.0	0.20081222737463644	0.20081222737463644	0.0	-1.6284851611724847	0.0	0.0	3.034025571430852	0.0	-1.6284851611724847	0.0	0.8939594079345818	-1.6284851611724847	-1.6284851611724847	0.0	0.0	0.0	0.0	0.0	0.0	0.0	-1.6284851611724847	-1.6284851611724847	0.0
173	0.4138184827285345	-0.05618514651720119	0.0	0.0	-2.161560787583399	-2.161560787583399	-2.161560787583399	0.0	0.0	0.0	0.0	0.8192835908366991	0.0	0.0	0.0	-0.5670107702831917	2.2463999464768447	0.0	-2.161560787583399	0.0	0.0	0.0	1.2788159202151395	0.0	0.0	1.469871156977848	1.5532527659168993	0.0	-0.9724758783913563	0.0	0.0	-0.05618514651720119	0.0	1.3301092146026896	0.0	1.0424271421509088	3.338323246994158	-2.161560787583399	0.0	0.0	0.0	0.0	0.0	0.0	0.0	-2.161560787583399	-2.161560787583399	0.0
174	0.16056627331376294	1.0478694683146657	0.0	0.0	-1.8541181441016068	-1.8541181441016068	-0.17590596330745	0.0	0.0	0.0	0.0	-0.3990495146216597	0.0	0.0	0.0	-1.8541181441016068	1.5468606344336537	0.0	3.2835603264786815	0.0	0.0	0.0	5.324535587330721	0.0	0.0	1.0478694683146657	1.259178561981873	0.0	-1.0921966951816051	0.0	0.0	-1.0921966951816051	0.0	-1.8541181441016068	0.0	0.8537134538737083	-1.8541181441016068	-1.8541181441016068	0.0	0.0	0.0	0.0	0.0	0.0	0.0	-1.8541181441016068	-1.8541181441016068	0.0
175	-1.5653675480154767	0.832527724782893	0.0	0.0	3.6441186048259437	-1.5653675480154767	1.3790714311509635	0.0	0.0	0.0	0.0	1.4303647255385137	0.0	0.0	0.0	-2.2450858934615257	-1.5653675480154767	0.0	4.021881110384772	0.0	0.0	0.0	-1.5653675480154767	0.0	0.0	-1.5653675480154767	0.6318570293207424	0.0	1.142682653086733	0.0	0.0	-0.17907318689558682	0.0	1.6535082768527234	0.0	-2.2450858934615257	2.404924365536645	-0.17907318689558682	0.0	0.0	0.0	0.0	0.0	0.0	0.0	-2.2450858934615257	-2.2450858934615257	0.0
176	-1.7772902297644722	-1.7772902297644722	0.0	0.0	0.8357691018259006	-1.7772902297644722	1.7520598337000557	0.0	0.0	0.0	0.0	4.685916703535959	0.0	0.0	0.0	-1.7772902297644722	-1.7772902297644722	0.0	-1.7772902297644722	0.0	0.0	0.0	-1.7772902297644722	0.0	0.0	-1.7772902297644722	0.1426219212659552	0.0	0.5480870293741198	0.0	0.0	0.8357691018259006	0.0	-1.7772902297644722	0.0	-1.7772902297644722	-1.7772902297644722	3.4007184592874373	0.0	0.0	0.0	0.0	0.0	0.0	0.0	-1.7772902297644722	-1.7772902297644722	0.0
177	-2.325799093120721	-2.325799093120721	0.0	0.0	1.4886804714000994	-2.325799093120721	1.6999895650673063	0.0	0.0	0.0	0.0	3.71806216037085	0.0	0.0	0.0	-2.325799093120721	-2.325799093120721	0.0	3.5382690499302543	0.0	0.0	0.0	1.1403737771318836	0.0	0.0	-2.325799093120721	2.972955240880194	0.0	0.04176148846377359	0.0	0.0	0.04176148846377359	0.0	1.4280558495836644	0.0	-2.325799093120721	-2.325799093120721	-0.6513856920961718	0.0	0.0	0.0	0.0	0.0	0.0	0.0	-2.325799093120721	-2.325799093120721	0.0
178	0.1720270899184504	0.1720270899184504	0.0	0.0	-2.1500104290024113	0.8651742704783958	2.6569337397064503	0.0	0.0	0.0	0.0	0.1720270899184504	0.0	0.0	0.0	-2.1500104290024113	-2.1500104290024113	0.0	-2.1500104290024113	0.0	0.0	0.0	-2.1500104290024113	0.0	0.0	-2.1500104290024113	-2.1500104290024113	0.0	3.005240433974666	0.0	0.0	3.1164660690848907	0.0	0.1720270899184504	0.0	2.251468631598286	-2.1500104290024113	1.2706393785865595	0.0	0.0	0.0	0.0	0.0	0.0	0.0	-2.1500104290024113	-2.1500104290024113	0.0
179	0.014527680980279456	-0.6786194995796659	0.0	0.0	-1.8521476780378485	-0.6786194995796659	0.41999278908844406	0.0	0.0	0.0	0.0	5.42617373283532	0.0	0.0	0.0	-1.8521476780378485	-0.6786194995796659	0.0	-1.8521476780378485	0.0	0.0	0.0	2.3659029381437575	0.0	0.0	-1.8521476780378485	1.1131399696483895	0.0	1.8062871502083349	0.0	0.0	1.4008220421001703	0.0	1.7192757732187047	0.0	-1.8521476780378485	2.1545938444765507	1.4008220421001703	0.0	0.0	0.0	0.0	0.0	0.0	0.0	-1.8521476780378485	-1.8521476780378485	0.0
180	1.3935909875738268	3.371936412382294	0.0	0.0	-1.9252393008722626	1.5366918312145001	1.2265369029106603	0.0	0.0	0.0	0.0	-1.9252393008722626	0.0	0.0	0.0	5.047241749804019	1.5366918312145001	0.0	-1.9252393008722626	0.0	0.0	0.0	-1.1713583698877104	0.0	0.0	-0.47821118932776496	-1.9252393008722626	0.0	-0.07274608121960036	0.0	0.0	1.3935909875738268	0.0	-0.47821118932776496	0.0	2.612831264030551	-0.47821118932776496	-1.9252393008722626	0.0	0.0	0.0	0.0	0.0	0.0	0.0	-0.47821118932776496	-1.9252393008722626	0.0
181	1.089472831098135	0.3963256505381896	0.0	0.0	-0.23228300888418474	3.217704536947403	-0.9254301894441292	0.0	0.0	0.0	0.0	-2.3174175810485664	0.0	0.0	0.0	0.7327978871594025	0.7793179027942951	0.0	-2.3174175810485664	0.0	0.0	0.0	-2.3174175810485664	0.0	0.0	1.516916845925075	-2.3174175810485664	0.0	-2.3174175810485664	0.0	0.0	1.2717943878920899	0.0	-2.3174175810485664	0.0	2.0449842761255717	-2.3174175810485664	-2.3174175810485664	0.0	0.0	0.0	0.0	0.0	0.0	0.0	-2.3174175810485664	-2.3174175810485664	0.0
182	4.184725672411031	1.2502041299019364	0.0	0.0	0.2693748768902102	0.08705332009625621	0.08705332009625621	0.0	0.0	0.0	0.0	-2.3035356663950433	0.0	0.0	0.0	1.8098199178373595	1.9116026121473015	0.0	-2.3035356663950433	0.0	0.0	0.0	-0.4237723036697352	0.0	0.0	0.08705332009625621	-2.3035356663950433	0.0	-2.3035356663950433	0.0	0.0	1.1166727372774146	0.0	0.8755106804605255	0.0	0.6748399849983748	-2.3035356663950433	-2.3035356663950433	0.0	0.0	0.0	0.0	0.0	0.0	0.0	-1.5223845923378443	-2.3035356663950433	0.0
183	0.875794333760056	2.890697354302321	0.0	0.0	-0.7336435786740436	-2.359592598173937	2.6507466846717302	0.0	0.0	0.0	0.0	-2.359592598173937	0.0	0.0	0.0	2.6675538029881114	1.5689415143200018	0.0	-2.359592598173937	0.0	0.0	0.0	-2.359592598173937	0.0	0.0	0.5191193898213244	-2.359592598173937	0.0	-1.426790759233989	0.0	0.0	1.9054137509412148	0.0	1.7920850656342115	0.0	-1.426790759233989	-2.359592598173937	-0.04049639811409911	0.0	0.0	0.0	0.0	0.0	0.0	0.0	-2.359592598173937	-2.359592598173937	0.0
184	-0.6798822251802292	1.6227028678138167	0.0	0.0	2.6700218620943756	3.5097725168461964	3.5827976518610862	0.0	0.0	0.0	0.0	-2.1987094765950532	0.0	0.0	0.0	1.1919199517213626	-2.1987094765950532	0.0	-2.1987094765950532	0.0	0.0	0.0	-2.1987094765950532	0.0	0.0	-2.1987094765950532	-2.1987094765950532	0.0	-1.3730294057401746	0.0	0.0	1.51734235215599	0.0	0.23640850669392588	0.0	-1.3730294057401746	-2.1987094765950532	-0.2744171170720646	0.0	0.0	0.0	0.0	0.0	0.0	0.0	-2.1987094765950532	-2.1987094765950532	0.0
185	3.3160245584325176	3.242522096439591	0.0	0.0	-0.14186816690618365	1.179887673076136	1.5163599096973495	0.0	0.0	0.0	0.0	-0.14186816690618365	0.0	0.0	0.0	-1.5281625280260736	-0.8350153474661282	0.0	-2.271936420562753	0.0	0.0	0.0	-2.271936420562753	0.0	0.0	0.6690620493101456	-2.271936420562753	0.0	-2.271936420562753	0.0	0.0	2.02718553346334	0.0	-2.271936420562753	0.0	-2.271936420562753	-2.271936420562753	1.0367868294354627	0.0	0.0	0.0	0.0	0.0	0.0	0.0	-2.271936420562753	3.406311405104618	0.0
186	0.7129765964122523	0.01982941585230691	0.0	0.0	-0.6733177647076385	-2.1318013899954957	1.8115888850803614	0.0	0.0	0.0	0.0	-2.1318013899954957	0.0	0.0	0.0	-2.1318013899954957	1.5239068126285806	0.0	-2.1318013899954957	0.0	0.0	0.0	-2.1318013899954957	0.0	0.0	-2.1318013899954957	-2.1318013899954957	0.0	-2.1318013899954957	0.0	0.0	1.96573956490762	0.0	1.7245775080907322	0.0	-2.1318013899954957	-2.1318013899954957	-0.6733177647076385	0.0	0.0	0.0	0.0	0.0	0.0	0.0	-2.1318013899954957	3.7087088699662427	0.0
187	2.1032983872697946	3.631767237170228	0.0	0.0	-1.7910514641670687	3.6902634438518365	3.756221411643634	0.0	0.0	0.0	0.0	-1.7910514641670687	0.0	0.0	0.0	3.899676802354144	-1.7910514641670687	0.0	-1.7910514641670687	0.0	0.0	0.0	-1.7910514641670687	0.0	0.0	-1.4802205511863153	-1.7910514641670687	0.0	-0.78707337062637	0.0	0.0	1.515511722367675	0.0	0.12921736124778516	0.0	-1.7910514641670687	-1.7910514641670687	-1.7910514641670687	0.0	0.0	0.0	0.0	0.0	0.0	0.0	1.4101512067098492	-1.7910514641670687	0.0
188	3.355822721456499	1.3633925567662928	0.0	0.0	0.4078811117388561	1.3107488232808704	0.9579274486581282	0.0	0.0	0.0	0.0	-2.7866032600051858	0.0	0.0	0.0	0.590202668532811	0.7908733639949617	0.0	-2.7866032600051858	0.0	0.0	0.0	-2.7866032600051858	0.0	0.0	0.8353251265657953	-2.7866032600051858	0.0	-2.3001690893633535	0.0	0.0	0.1847375604246464	0.0	0.33888824025190445	0.0	0.4078811117388561	-2.3001690893633535	-0.690731176929253	0.0	0.0	0.0	0.0	0.0	0.0	0.0	-2.7866032600051858	-0.35425894030804095	0.0
189	1.6913168622592463	2.7899291509273563	0.0	0.0	-2.182448493175494	-2.182448493175494	0.03308878565571405	0.0	0.0	0.0	0.0	-2.182448493175494	0.0	0.0	0.0	-0.25459328679606674	3.2006713161363645	0.0	-2.182448493175494	0.0	0.0	0.0	-0.25459328679606674	0.0	0.0	4.34723799792651	-2.182448493175494	0.0	-0.6600583949042313	0.0	0.0	0.9493795175298692	0.0	-2.182448493175494	0.0	0.8440190018720433	0.43855389376387865	-2.182448493175494	0.0	0.0	0.0	0.0	0.0	0.0	0.0	-2.182448493175494	2.407994540229386	0.0
190	-2.0844040702932967	2.356033213170648	0.0	0.0	-1.0112626168158263	-2.0844040702932967	2.67761683729811	0.0	0.0	0.0	0.0	-2.0844040702932967	0.0	0.0	0.0	-2.0844040702932967	3.4885470535144387	0.0	-2.0844040702932967	0.0	0.0	0.0	-2.0844040702932967	0.0	0.0	1.1859619605203928	-2.0844040702932967	0.0	1.7613261054239553	0.0	0.0	0.9346475322394872	0.0	0.3750317443040645	0.0	0.3750317443040645	-1.0112626168158263	-2.0844040702932967	0.0	0.0	0.0	0.0	0.0	0.0	0.0	-2.0844040702932967	-2.0844040702932967	0.0
191	1.9443582600916867	-0.20740394316777522	0.0	0.0	2.208509835133273	2.357545414293761	1.3186523603272735	0.0	0.0	0.0	0.0	-0.4305474944819849	0.0	0.0	0.0	2.5651847790720055	-2.4445786753875094	0.0	-2.4445786753875094	0.0	0.0	0.0	-2.4445786753875094	0.0	0.0	-2.4445786753875094	-0.20740394316777522	0.0	0.26259968607796047	0.0	0.0	0.955746866637905	0.0	0.7481075018596606	0.0	1.0163714884543404	-2.4445786753875094	-2.4445786753875094	0.0	0.0	0.0	0.0	0.0	0.0	0.0	-1.8168418556018757	-2.4445786753875094	0.0
192	4.746559369463279	3.1544754717223307	0.0	0.0	-1.9772310652212086	1.3944647008088564	-1.3781240214309252	0.0	0.0	0.0	0.0	-1.3781240214309252	0.0	0.0	0.0	4.102514901911066	0.9244610715631207	0.0	-1.9772310652212086	0.0	0.0	0.0	-1.3781240214309252	0.0	0.0	1.7573701944982245	-1.9772310652212086	0.0	-1.9772310652212086	0.0	0.0	1.0197712513674455	0.0	-1.3781240214309252	0.0	-1.3781240214309252	-1.9772310652212086	1.7573701944982245	0.0	0.0	0.0	0.0	0.0	0.0	0.0	-1.3781240214309252	-1.9772310652212086	0.0
193	1.2754016626977007	1.9465699365388711	0.0	0.0	0.7048568042300882	0.0858175958238645	-0.06833308400339355	0.0	0.0	0.0	0.0	1.358783271636752	0.0	0.0	0.0	-1.1669453726715036	2.6937843383690923	0.0	-2.4605076416817475	0.0	0.0	0.0	1.0302792046647156	0.0	0.0	2.110199360320673	1.1844298844919745	0.0	-1.860092553231449	0.0	0.0	0.21934898844838724	0.0	-2.4605076416817475	0.0	0.21934898844838724	-2.4605076416817475	-2.4605076416817475	0.0	0.0	0.0	0.0	0.0	0.0	0.0	-2.4605076416817475	-2.4605076416817475	0.0
194	1.6829448899504058	1.650155067127415	0.0	0.0	-2.3339521954093936	-2.3339521954093936	1.8324766239213695	0.0	0.0	0.0	0.0	-0.36474795341484967	0.0	0.0	0.0	-0.36474795341484967	0.8139070429267967	0.0	-2.3339521954093936	0.0	0.0	0.0	-0.6524300258666305	0.0	0.0	0.04071715469331494	-1.7510423145347405	0.0	1.4270115158132053	0.0	0.0	0.8880150150805184	0.0	0.32839922714509573	0.0	0.04071715469331494	0.194867834520573	-1.7510423145347405	0.0	0.0	0.0	0.0	0.0	0.0	0.0	-2.3339521954093936	-2.3339521954093936	0.0
195	1.9841721566844361	0.671985767718267	0.0	0.0	-1.2739243813370456	3.4796658097693185	2.974570860712313	0.0	0.0	0.0	0.0	0.11236997978284435	0.0	0.0	0.0	3.3312458046510454	-2.2365476698522	0.0	-2.2365476698522	0.0	0.0	0.0	-2.2365476698522	0.0	0.0	-2.2365476698522	-2.2365476698522	0.0	-2.2365476698522	0.0	0.0	2.3369935313071784	0.0	-2.2365476698522	0.0	-2.2365476698522	-2.2365476698522	-2.2365476698522	0.0	0.0	0.0	0.0	0.0	0.0	0.0	1.434125819765164	-2.2365476698522	0.0
196	3.1099134471128735	2.6120750188736936	0.0	0.0	0.15891706740027356	0.852064247960219	-0.12876500505150723	0.0	0.0	0.0	0.0	-1.9205244742795626	0.0	0.0	0.0	1.6629944641765477	1.3753123917247665	0.0	-2.742853323337564	0.0	0.0	0.0	-2.742853323337564	0.0	0.0	1.743037171850084	-2.742853323337564	0.0	-2.742853323337564	0.0	0.0	0.9698472836166028	0.0	0.38206061871448327	0.0	-0.8219121856114526	-0.12876500505150723	-0.8219121856114526	0.0	0.0	0.0	0.0	0.0	0.0	0.0	-1.2273772937196172	-2.742853323337564	0.0
197	1.5370371885195135	1.7848733524240945	0.0	0.0	-0.5424043531603226	2.0415931992719085	2.0415931992719085	0.0	0.0	0.0	0.0	-2.3767044756869504	0.0	0.0	0.0	3.3077432485497362	-2.3767044756869504	0.0	-2.3767044756869504	0.0	0.0	0.0	-2.3767044756869504	0.0	0.0	-1.235551533720268	-1.9286987142802134	0.0	-1.235551533720268	0.0	0.0	1.1623437390781026	0.0	0.5562079355077874	0.0	-0.5424043531603226	-2.3767044756869504	-1.235551533720268	0.0	0.0	0.0	0.0	0.0	0.0	0.0	-0.31926080184611294	-2.3767044756869504	0.0
198	-0.2328560078586035	-0.2328560078586035	0.0	0.0	-1.8506474531514705	-1.8506474531514705	2.475194193243607	0.0	0.0	0.0	0.0	-1.8506474531514705	0.0	0.0	0.0	-1.8506474531514705	1.71305414119671	0.0	-1.8506474531514705	0.0	0.0	0.0	-0.2328560078586035	0.0	0.0	-0.2328560078586035	-1.8506474531514705	0.0	2.9026382080705466	0.0	0.0	-0.2328560078586035	0.0	2.539732714381178	0.0	4.341854970644779	1.558903461369452	1.1534383532612873	0.0	0.0	0.0	0.0	0.0	0.0	0.0	-1.8506474531514705	-1.8506474531514705	0.0
199	2.664084304779245	2.3987079898417623	0.0	0.0	-0.28035467438719586	1.3000957011736523	0.6641069344536552	0.0	0.0	0.0	0.0	-0.6168269110084088	0.0	0.0	0.0	0.33868453401902787	2.117540598411175	0.0	-2.79232836881231	0.0	0.0	0.0	-1.1276525347743993	0.0	0.0	2.180454423821744	-2.2262648234425093	0.0	-2.79232836881231	0.0	0.0	0.718174155723931	0.0	1.2077223810426374	0.0	-0.6168269110084088	-0.6168269110084088	-2.79232836881231	0.0	0.0	0.0	0.0	0.0	0.0	0.0	-2.79232836881231	0.8182576142809141	0.0
200	2.8815771481487285	2.6439054962716093	0.0	0.0	-2.556457452051788	1.8207051874634659	1.892164151445611	0.0	0.0	0.0	0.0	0.13430623389323681	0.0	0.0	0.0	1.909258584804911	-2.168278859100808	0.0	-2.556457452051788	0.0	0.0	0.0	-2.556457452051788	0.0	0.0	-1.069666570432699	-2.556457452051788	0.0	-0.3765193898727537	0.0	0.0	1.127558006903521	0.0	0.3966704983607281	0.0	-2.168278859100808	-2.556457452051788	-0.5588409466667086	0.0	0.0	0.0	0.0	0.0	0.0	0.0	-2.168278859100808	-2.556457452051788	0.0
201	0.3718761419038765	1.822709024161338	0.0	0.0	0.6082649199681063	-1.237561770530224	0.6082649199681063	0.0	0.0	0.0	0.0	-2.5131047673574125	0.0	0.0	0.0	2.364306306594082	2.822881240016195	0.0	-2.5131047673574125	0.0	0.0	0.0	-2.5131047673574125	0.0	0.0	0.6595582143556573	-2.5131047673574125	0.0	-1.237561770530224	0.0	0.0	0.7993201567308157	0.0	-0.7267361467642335	0.0	-0.9498796980784432	-2.336174059198334	-0.7267361467642335	0.0	0.0	0.0	0.0	0.0	0.0	0.0	-2.5131047673574125	-2.5131047673574125	0.0
202	2.635719373303014	3.685541497801692	0.0	0.0	2.2992471366818013	4.864196494143338	3.0877044970460714	0.0	0.0	0.0	0.0	-1.7534157743034484	0.0	0.0	0.0	4.259341920729071	-1.7534157743034484	0.0	-1.7534157743034484	0.0	0.0	0.0	-1.7534157743034484	0.0	0.0	-1.7534157743034484	-1.7534157743034484	0.0	-1.7534157743034484	0.0	0.0	1.3829564048076461	0.0	-1.7534157743034484	0.0	-1.7534157743034484	-1.7534157743034484	-1.7534157743034484	0.0	0.0	0.0	0.0	0.0	0.0	0.0	2.2992471366818013	-1.7534157743034484	0.0
203	4.146163258089996	2.558704252374671	0.0	0.0	-1.269937144114424	-0.17132485544631404	1.2149695056735759	0.0	0.0	0.0	0.0	-2.134005035644604	0.0	0.0	0.0	1.2149695056735759	-2.134005035644604	0.0	-2.134005035644604	0.0	0.0	0.0	-2.134005035644604	0.0	0.0	0.8095043975654121	-2.134005035644604	0.0	-2.134005035644604	0.0	0.0	0.8095043975654121	0.0	2.09735868587205	0.0	-2.134005035644604	-2.134005035644604	-2.134005035644604	0.0	0.0	0.0	0.0	0.0	0.0	0.0	-2.134005035644604	-2.134005035644604	0.0
204	0.1740127482716156	3.8246709895653543	0.0	0.0	-2.206321097596808	1.4267757167669837	2.425304546878111	0.0	0.0	0.0	0.0	-0.5191344322883298	0.0	0.0	0.0	0.1740127482716156	-0.5191344322883298	0.0	-2.206321097596808	0.0	0.0	0.0	-0.5191344322883298	0.0	0.0	2.5253880054350937	-2.206321097596808	0.0	-2.206321097596808	0.0	0.0	2.425304546878111	0.0	-2.206321097596808	0.0	-0.5191344322883298	-2.206321097596808	0.1740127482716156	0.0	0.0	0.0	0.0	0.0	0.0	0.0	-2.206321097596808	-2.206321097596808	0.0
205	3.5803792503090097	1.6983729032331771	0.0	0.0	-2.530687479642073	-1.0096772978690334	0.782082171359022	0.0	0.0	0.0	0.0	-2.530687479642073	0.0	0.0	0.0	-2.530687479642073	0.8621248790325584	0.0	-2.530687479642073	0.0	0.0	0.0	-2.530687479642073	0.0	0.0	0.24308567062633468	-2.530687479642073	0.0	-1.7028244784289788	0.0	0.0	0.6950707943693919	0.0	-1.7028244784289788	0.0	-0.09338656599487827	-1.7028244784289788	-1.0096772978690334	0.0	0.0	0.0	0.0	0.0	0.0	0.0	-2.530687479642073	2.3045087068034924	0.0
206	2.877994924060238	1.738560640871873	0.0	0.0	-0.34088090080796274	1.8563436765282564	3.026414929178511	0.0	0.0	0.0	0.0	-2.5490680961544445	0.0	0.0	0.0	-0.7463460089161273	-2.5490680961544445	0.0	-2.5490680961544445	0.0	0.0	0.0	-2.5490680961544445	0.0	0.0	-2.5490680961544445	-1.4394931894760727	0.0	0.5064169595792407	0.0	0.0	0.9584020833222979	0.0	-1.4394931894760727	0.0	-0.7463460089161273	-2.5490680961544445	2.5858585012590765	0.0	0.0	0.0	0.0	0.0	0.0	0.0	-2.5490680961544445	0.35226627975198266	0.0
207	4.331655710480409	3.792659209747722	0.0	0.0	1.8467490606924084	-1.8513795234395847	2.3575746844583994	0.0	0.0	0.0	0.0	-1.8513795234395847	0.0	0.0	0.0	-1.8513795234395847	4.1981243178558865	0.0	-1.8513795234395847	0.0	0.0	0.0	-1.8513795234395847	0.0	0.0	3.3871941016395577	-1.8513795234395847	0.0	-1.8513795234395847	0.0	0.0	0.7481367720242993	0.0	3.1460320448226695	0.0	0.05498959146435389	-1.8513795234395847	-1.8513795234395847	0.0	0.0	0.0	0.0	0.0	0.0	0.0	0.05498959146435389	-1.8513795234395847	0.0
208	1.8160105777096103	0.3989445579229658	0.0	0.0	2.7621542727334467	3.93990388196028	0.5167275935793496	0.0	0.0	0.0	0.0	-1.6804969837568695	0.0	0.0	0.0	0.3989445579229658	-2.3229194618049727	0.0	-2.3229194618049727	0.0	0.0	0.0	-2.3229194618049727	0.0	0.0	-2.3229194618049727	-2.3229194618049727	0.0	-2.3229194618049727	0.0	0.0	0.5167275935793496	0.0	1.0920917384829112	0.0	-2.3229194618049727	-2.3229194618049727	-2.3229194618049727	0.0	0.0	0.0	0.0	0.0	0.0	0.0	-2.3229194618049727	0.6220881092371755	0.0
209	3.5689598944308436	3.744850560894508	0.0	0.0	-0.7877489322587481	0.8216889801753524	1.0040105369693073	0.0	0.0	0.0	0.0	-2.421934020098675	0.0	0.0	0.0	2.303293521099568	2.646238272226398	0.0	-0.7877489322587481	0.0	0.0	0.0	1.6101463405396226	0.0	0.0	1.8513083973565108	0.3108633564093619	0.0	-2.421934020098675	0.0	0.0	1.291692609421088	0.0	1.5148361607352978	0.0	-0.7877489322587481	-0.7877489322587481	-0.7877489322587481	0.0	0.0	0.0	0.0	0.0	0.0	0.0	-2.421934020098675	-2.421934020098675	0.0
210	3.069094064638071	2.4421962696193265	0.0	0.0	-2.205851475548437	2.8039863142248294	0.5703940927177351	0.0	0.0	0.0	0.0	-2.205851475548437	0.0	0.0	0.0	-2.205851475548437	2.5398347391832425	0.0	-2.205851475548437	0.0	0.0	0.0	-2.205851475548437	0.0	0.0	0.3880725359237802	-2.205851475548437	0.0	-2.205851475548437	0.0	0.0	2.2443705262894063	0.0	-2.205851475548437	0.0	-2.205851475548437	-2.205851475548437	-2.205851475548437	0.0	0.0	0.0	0.0	0.0	0.0	0.0	-2.205851475548437	2.3895525361339045	0.0
211	1.9544665445585077	2.607339825980513	0.0	0.0	-2.522594749873873	1.4949342151800677	-0.0736817027337775	0.0	0.0	0.0	0.0	-2.522594749873873	0.0	0.0	0.0	2.3773233953785415	0.9559377144473808	0.0	-2.522594749873873	0.0	0.0	0.0	-2.522594749873873	0.0	0.0	0.3963219265119582	-2.522594749873873	0.0	-2.522594749873873	0.0	0.0	1.361402822555545	0.0	0.8818297422936583	0.0	-0.584507326499768	-1.683119615167878	-2.522594749873873	0.0	0.0	0.0	0.0	0.0	0.0	0.0	-0.584507326499768	0.26279053388743545	0.0
212	3.7946205057536595	3.596443577169911	0.0	0.0	-2.137983863845384	-0.6940158639784801	2.4414783519506695	0.0	0.0	0.0	0.0	-2.137983863845384	0.0	0.0	0.0	-2.137983863845384	2.994863590135456	0.0	-2.137983863845384	0.0	0.0	0.0	0.404596424689629	0.0	0.0	2.1391974800777356	-2.137983863845384	0.0	-0.0008686834185347436	0.0	0.0	1.7908907858095198	0.0	-0.6940158639784801	0.0	0.6922784971414107	-2.137983863845384	-2.137983863845384	0.0	0.0	0.0	0.0	0.0	0.0	0.0	-2.137983863845384	-2.137983863845384	0.0
213	0.01652619628465235	2.095967737964488	0.0	0.0	2.5814755537461886	3.107568649642968	2.819886577191187	0.0	0.0	0.0	0.0	-2.08371715764999	0.0	0.0	0.0	1.2692891647800204	-2.08371715764999	0.0	-2.08371715764999	0.0	0.0	0.0	-2.08371715764999	0.0	0.0	-2.08371715764999	-0.676620984275293	0.0	-2.08371715764999	0.0	0.0	3.107568649642968	0.0	-2.08371715764999	0.0	-2.08371715764999	-2.08371715764999	2.095967737964488	0.0	0.0	0.0	0.0	0.0	0.0	0.0	-2.08371715764999	-2.08371715764999	0.0
214	4.483178229434741	2.3404418373825915	0.0	0.0	-1.4437477965356695	3.439054126050701	0.348011672692385	0.0	0.0	0.0	0.0	-2.0318846321495876	0.0	0.0	0.0	3.4314495266654816	-2.0318846321495876	0.0	-2.0318846321495876	0.0	0.0	0.0	-2.0318846321495876	0.0	0.0	-1.4437477965356695	-2.0318846321495876	0.0	-2.0318846321495876	0.0	0.0	1.328840925704112	0.0	1.6472946568226465	0.0	-2.0318846321495876	-2.0318846321495876	0.5021623525196439	0.0	0.0	0.0	0.0	0.0	0.0	0.0	1.3894655475205466	-2.0318846321495876	0.0
215	4.243124108161232	2.9438411240309716	0.0	0.0	-2.0229517456197863	-2.0229517456197863	2.582827778493641	0.0	0.0	0.0	0.0	-2.0229517456197863	0.0	0.0	0.0	-2.0229517456197863	4.129464789688711	0.0	-2.0229517456197863	0.0	0.0	0.0	-2.0229517456197863	0.0	0.0	2.0122829200260277	-2.0229517456197863	0.0	-2.0229517456197863	0.0	0.0	0.1404807431244368	0.0	0.5459458512326005	0.0	0.8336279236843813	-2.0229517456197863	-2.0229517456197863	0.0	0.0	0.0	0.0	0.0	0.0	0.0	-2.0229517456197863	1.7499186555585369	0.0
216	0.8341959619225356	0.9677273545470584	0.0	0.0	1.190870905861268	1.2861810856655929	-1.1117141871327778	0.0	0.0	0.0	0.0	-2.170449809852686	0.0	0.0	0.0	-2.170449809852686	-2.170449809852686	0.0	-2.170449809852686	0.0	0.0	0.0	-2.170449809852686	0.0	0.0	-2.170449809852686	-2.170449809852686	0.0	-2.170449809852686	0.0	0.0	1.4532351703287594	0.0	-1.1117141871327778	0.0	-0.4185670065728324	-2.170449809852686	2.6018578795715306	0.0	0.0	0.0	0.0	0.0	0.0	0.0	-2.170449809852686	-2.170449809852686	0.0
217	2.123863820214593	3.692479738128438	0.0	0.0	-1.5497614701708153	4.010933469246973	-1.5497614701708153	0.0	0.0	0.0	0.0	-1.5497614701708153	0.0	0.0	0.0	5.374238312142165	-1.5497614701708153	0.0	-1.5497614701708153	0.0	0.0	0.0	-1.5497614701708153	0.0	0.0	-1.5497614701708153	-1.5497614701708153	0.0	-1.5497614701708153	0.0	0.0	1.207573088340438	0.0	-1.5497614701708153	0.0	0.5144259077804927	-1.5497614701708153	-1.5497614701708153	0.0	0.0	0.0	0.0	0.0	0.0	0.0	-1.5497614701708153	-1.5497614701708153	0.0
218	0.5157711979335771	2.189747631505248	0.0	0.0	1.0265968216995676	2.508201362623783	4.504755244497852	0.0	0.0	0.0	0.0	-1.955659916489843	0.0	0.0	0.0	-0.5828410907345329	-1.955659916489843	0.0	-1.955659916489843	0.0	0.0	0.0	-1.955659916489843	0.0	0.0	-1.955659916489843	-1.955659916489843	0.0	-1.955659916489843	0.0	0.0	2.2503722533216832	0.0	1.2089183784935225	0.0	-1.955659916489843	-1.955659916489843	-1.955659916489843	0.0	0.0	0.0	0.0	0.0	0.0	0.0	-1.955659916489843	-1.955659916489843	0.0
219	4.5901665061508865	-1.1936586761788508	0.0	0.0	-1.8881184799856765	-1.8881184799856765	-0.5005114956189054	0.0	0.0	0.0	0.0	-1.8881184799856765	0.0	0.0	0.0	-1.8881184799856765	1.7507803029875895	0.0	-1.8881184799856765	0.0	0.0	0.0	-1.8881184799856765	0.0	0.0	0.4157792362552497	1.2042365966195199	0.0	-0.09504638751074079	0.0	0.0	0.19263568494104	0.0	0.19263568494104	0.0	2.0644378618426313	-1.1936586761788508	-1.8881184799856765	0.0	0.0	0.0	0.0	0.0	0.0	0.0	-1.8881184799856765	2.5675414395147116	0.0
220	3.6803260673351152	3.803558707759063	0.0	0.0	-2.1711452138863834	2.2085095327770623	1.5153623522171173	0.0	0.0	0.0	0.0	-2.1711452138863834	0.0	0.0	0.0	3.0351881059615304	-2.1711452138863834	0.0	-2.1711452138863834	0.0	0.0	0.0	-2.1711452138863834	0.0	0.0	2.5651844767157947	-2.1711452138863834	0.0	-0.4305477968381961	0.0	0.0	0.6680644918299139	0.0	2.613974640885227	0.0	-2.1711452138863834	-2.1711452138863834	-2.1711452138863834	0.0	0.0	0.0	0.0	0.0	0.0	0.0	-0.4305477968381961	-2.1711452138863834	0.0
221	1.6893107822424254	3.784256510458227	0.0	0.0	0.30301642112253546	-1.7945631979926038	-1.7945631979926038	0.0	0.0	0.0	0.0	-1.7945631979926038	0.0	0.0	0.0	3.3234413072668976	3.5801611541147116	0.0	-1.7945631979926038	0.0	0.0	0.0	-1.7945631979926038	0.0	0.0	4.461899504482207	-0.39013075943740994	0.0	-1.7945631979926038	0.0	0.0	-0.39013075943740994	0.0	2.2489265701778485	0.0	-1.7945631979926038	1.912454333556636	-1.7945631979926038	0.0	0.0	0.0	0.0	0.0	0.0	0.0	-1.7945631979926038	-1.7945631979926038	0.0
222	3.0393317865159064	2.471347748909967	0.0	0.0	-2.177093044201408	2.633866678407742	1.247572317287851	0.0	0.0	0.0	0.0	-2.177093044201408	0.0	0.0	0.0	3.072121609338897	1.0244287659736413	0.0	-2.177093044201408	0.0	0.0	0.0	-2.177093044201408	0.0	0.0	3.0393317865159064	-2.177093044201408	0.0	-0.3618655951462486	0.0	0.0	-2.177093044201408	0.0	2.346184605955961	0.0	-2.177093044201408	-2.177093044201408	-2.177093044201408	0.0	0.0	0.0	0.0	0.0	0.0	0.0	-0.3618655951462486	-2.177093044201408	0.0
223	-1.562158799549259	1.0870509015300183	0.0	0.0	2.4733452626499086	1.7801980820899637	5.253716125331745	0.0	0.0	0.0	0.0	-1.562158799549259	0.0	0.0	0.0	0.39390372097007287	-1.562158799549259	0.0	-1.562158799549259	0.0	0.0	0.0	-1.562158799549259	0.0	0.0	-1.562158799549259	-1.562158799549259	0.0	-1.562158799549259	0.0	0.0	-1.562158799549259	0.0	3.101953922072283	0.0	0.39390372097007287	-1.562158799549259	-1.562158799549259	0.0	0.0	0.0	0.0	0.0	0.0	0.0	-1.562158799549259	-1.562158799549259	0.0
224	3.9357316884552147	5.188494656950582	0.0	0.0	-1.3314008210649861	-1.3314008210649861	0.24685223434127845	0.0	0.0	0.0	0.0	-1.3314008210649861	0.0	0.0	0.0	0.9399994149012239	4.938200116570422	0.0	-1.3314008210649861	0.0	0.0	0.0	-1.3314008210649861	0.0	0.0	1.3454645230093876	-1.3314008210649861	0.0	-1.3314008210649861	0.0	0.0	2.6447475071396487	0.0	0.24685223434127845	0.0	-1.3314008210649861	-1.3314008210649861	-1.3314008210649861	0.0	0.0	0.0	0.0	0.0	0.0	0.0	-1.3314008210649861	-1.3314008210649861	0.0
225	4.0763674822102365	1.807683940891872	0.0	0.0	-1.9998553573519828	-1.9998553573519828	0.7090716522237619	0.0	0.0	0.0	0.0	-1.9998553573519828	0.0	0.0	0.0	-1.9998553573519828	3.7213332277289637	0.0	-1.9998553573519828	0.0	0.0	0.0	-1.9998553573519828	0.0	0.0	0.3036065441155973	-1.9998553573519828	0.0	-1.9998553573519828	0.0	0.0	1.807683940891872	0.0	-1.9998553573519828	0.0	-0.3895406364443472	-1.9998553573519828	0.7090716522237619	0.0	0.0	0.0	0.0	0.0	0.0	0.0	-1.9998553573519828	3.9009188047040437	0.0
226	3.920251374559557	3.94262367231409	0.0	0.0	-2.2138839632312513	1.854293183217008	-0.7847641463982509	0.0	0.0	0.0	0.0	-2.2138839632312513	0.0	0.0	0.0	3.0438772500908446	0.7193132503780237	0.0	-2.2138839632312513	0.0	0.0	0.0	-0.7847641463982509	0.0	0.0	3.2582871214362994	-2.2138839632312513	0.0	-1.4779113269581963	0.0	0.0	1.854293183217008	0.0	-2.2138839632312513	0.0	0.6015302147216399	-2.2138839632312513	-1.4779113269581963	0.0	0.0	0.0	0.0	0.0	0.0	0.0	-0.37929903829008627	0.13152658547590423	0.0
227	2.187823396631549	2.593288504739713	0.0	0.0	-2.014744604534899	-2.014744604534899	-0.35115047442672775	0.0	0.0	0.0	0.0	-0.7566155825348915	0.0	0.0	0.0	-2.014744604534899	4.471815656548978	0.0	-2.014744604534899	0.0	0.0	0.0	-1.4497627630948369	0.0	0.0	2.0467447983716434	-2.014744604534899	0.0	-0.06346840197494608	0.0	0.0	-0.06346840197494608	0.0	0.852822329899209	0.0	3.498997127283331	0.34199670613321764	-2.014744604534899	0.0	0.0	0.0	0.0	0.0	0.0	0.0	-2.014744604534899	-2.014744604534899	0.0
228	1.3653556716632704	1.0776735992114892	0.0	0.0	-2.4337990302707793	-2.4337990302707793	1.798219753959549	0.0	0.0	0.0	0.0	-2.4337990302707793	0.0	0.0	0.0	-0.4264037975647845	2.6871115116455897	0.0	-2.4337990302707793	0.0	0.0	0.0	-2.4337990302707793	0.0	0.0	0.9598905635551063	-2.4337990302707793	0.0	-1.11955097812473	0.0	0.0	0.9598905635551063	0.0	0.6722084911033255	0.0	1.183034114869316	-2.4337990302707793	-2.4337990302707793	0.0	0.0	0.0	0.0	0.0	0.0	0.0	-2.4337990302707793	0.4898869343093706	0.0
229	0.6795038304765981	1.3726510110365426	0.0	0.0	-0.7067905306432927	2.33773190708013	2.716385757737638	0.0	0.0	0.0	0.0	-2.2681805432644477	0.0	0.0	0.0	3.7200501198203813	-2.2681805432644477	0.0	-2.2681805432644477	0.0	0.0	0.0	-2.2681805432644477	0.0	0.0	-2.2681805432644477	-2.2681805432644477	0.0	-1.1122556387514573	0.0	0.0	-0.7067905306432927	0.0	1.9081692473929053	0.0	-2.2681805432644477	-2.2681805432644477	-1.8054028193114027	0.0	0.0	0.0	0.0	0.0	0.0	0.0	-2.2681805432644477	1.2856396340469134	0.0
230	-2.1918211398965015	2.6121512584232027	0.0	0.0	1.108073861646929	0.4149266810869836	2.0243645935210837	0.0	0.0	0.0	0.0	-2.1918211398965015	0.0	0.0	0.0	-2.1918211398965015	-2.1918211398965015	0.0	-0.2782204994729618	0.0	0.0	0.0	-2.1918211398965015	0.0	0.0	-2.1918211398965015	-2.1918211398965015	0.0	1.108073861646929	0.0	0.0	1.9190040778632573	0.0	3.3326974131712626	0.0	-2.1918211398965015	-0.2782204994729618	2.286728857988575	0.0	0.0	0.0	0.0	0.0	0.0	0.0	-2.1918211398965015	-2.1918211398965015	0.0
231	2.284865712052642	2.3817155380425596	0.0	0.0	-2.3933686010974604	-0.6940594431849672	-0.18323381941897665	0.0	0.0	0.0	0.0	-2.3933686010974604	0.0	0.0	0.0	3.658366721712623	1.4262040930151234	0.0	-2.3933686010974604	0.0	0.0	0.0	1.6413154726320691	0.0	0.0	1.8182461807911472	-2.3933686010974604	0.0	-1.7926717318530772	0.0	0.0	0.1532384172022363	0.0	2.6959646378790625	0.0	-0.40637737073318636	-0.40637737073318636	-2.3933686010974604	0.0	0.0	0.0	0.0	0.0	0.0	0.0	0.28676980982675904	-2.3933686010974604	0.0
232	2.870040586063522	2.665246173417509	0.0	0.0	-0.4257962799408075	-2.0215487392896536	-0.4257962799408075	0.0	0.0	0.0	0.0	-2.0215487392896536	0.0	0.0	0.0	-2.0215487392896536	3.6084443582115884	0.0	-2.0215487392896536	0.0	0.0	0.0	-2.0215487392896536	0.0	0.0	4.057206272073077	-2.0215487392896536	0.0	-1.118943460500752	0.0	0.0	1.183641632493293	0.0	-2.0215487392896536	0.0	-2.0215487392896536	-0.02033117183264288	-2.0215487392896536	0.0	0.0	0.0	0.0	0.0	0.0	0.0	-2.0215487392896536	-2.0215487392896536	0.0
233	2.872148166546465	4.0115824497348305	0.0	0.0	0.7927066248666295	2.0248503061592618	-0.05459123552057399	0.0	0.0	0.0	0.0	0.6385559450393714	0.0	0.0	0.0	2.104893013832798	-2.3251186319879533	0.0	-2.3251186319879533	0.0	0.0	0.0	-2.3251186319879533	0.0	0.0	-0.4600563436287386	1.891318913534739	0.0	-1.153203524188684	0.0	0.0	0.7927066248666295	0.0	0.9262380174911522	0.0	-2.3251186319879533	-1.153203524188684	0.2330908369312068	0.0	0.0	0.0	0.0	0.0	0.0	0.0	1.2446917486096867	-2.3251186319879533	0.0
234	4.345053032668883	0.9501252640203228	0.0	0.0	-2.0935230477733153	1.3555903721284865	-0.030703988991403364	0.0	0.0	0.0	0.0	-2.0935230477733153	0.0	0.0	0.0	1.9617261756988027	2.9733270873772826	0.0	-2.0935230477733153	0.0	0.0	0.0	-2.0935230477733153	0.0	0.0	-0.030703988991403364	-2.0935230477733153	0.0	-2.0935230477733153	0.0	0.0	1.0107498858367574	0.0	-0.7238511695513488	0.0	-0.7238511695513488	-2.0935230477733153	-2.0935230477733153	0.0	0.0	0.0	0.0	0.0	0.0	0.0	-2.0935230477733153	2.868884424009685	0.0
235	4.5679616652870925	-1.925749437512846	0.0	0.0	-1.925749437512846	-0.9772157791924698	0.12139650947563929	0.0	0.0	0.0	0.0	-0.2840685986325244	0.0	0.0	0.0	-1.925749437512846	2.456771425292676	0.0	-1.925749437512846	0.0	0.0	0.0	-1.925749437512846	0.0	0.0	0.6322221332416298	-0.9772157791924698	0.0	-1.925749437512846	0.0	0.0	0.4090785819274201	0.0	-1.925749437512846	0.0	-1.925749437512846	-1.925749437512846	0.8145436900355847	0.0	0.0	0.0	0.0	0.0	0.0	0.0	-1.925749437512846	2.0185164943615206	0.0
236	-0.8483145591866608	2.09612441997978	0.0	0.0	-2.5861903691659736	2.924446378907978	2.6481930022798195	0.0	0.0	0.0	0.0	0.4044484093087073	0.0	0.0	0.0	1.955045821719874	-2.5861903691659736	0.0	-2.5861903691659736	0.0	0.0	0.0	-2.5861903691659736	0.0	0.0	-2.5861903691659736	-2.5861903691659736	0.0	0.53797980193323	0.0	0.0	0.6557628375896138	0.0	1.1665884613556043	0.0	-0.8483145591866608	-0.8483145591866608	-0.15516737862671537	0.0	0.0	0.0	0.0	0.0	0.0	0.0	-2.5861903691659736	-2.5861903691659736	0.0
237	1.909014498850862	2.8599907887129072	0.0	0.0	-0.9241988452053542	0.17441344346275578	0.8675606240227012	0.0	0.0	0.0	0.0	-2.5141766840847426	0.0	0.0	0.0	3.1701457170167466	1.3783862477886917	0.0	-2.5141766840847426	0.0	0.0	0.0	-2.5141766840847426	0.0	0.0	0.6852390672287463	-2.5141766840847426	0.0	-2.5141766840847426	0.0	0.0	0.6852390672287463	0.0	-2.5141766840847426	0.0	0.8675606240227012	-2.5141766840847426	-2.5141766840847426	0.0	0.0	0.0	0.0	0.0	0.0	0.0	-2.5141766840847426	2.166843608152962	0.0
238	3.0499437169348256	1.6401188584047404	0.0	0.0	-2.026257664634376	0.7928209980175369	-1.4044035793186822	0.0	0.0	0.0	0.0	-2.026257664634376	0.0	0.0	0.0	1.6866388740396339	-1.4044035793186822	0.0	-2.026257664634376	0.0	0.0	0.0	-2.026257664634376	0.0	0.0	3.68934662148808	0.3873558899093723	0.0	-1.4044035793186822	0.0	0.0	-2.026257664634376	0.0	-0.3057912906505731	0.0	-0.7112563987587368	-2.026257664634376	-2.026257664634376	0.0	0.0	0.0	0.0	0.0	0.0	0.0	-1.4044035793186822	-2.026257664634376	0.0
239	0.986588895036534	2.2551002205000414	0.0	0.0	-0.1120233936315751	3.414337130984586	2.994056937091281	0.0	0.0	0.0	0.0	-2.41011214138992	0.0	0.0	0.0	-1.210635682299685	-2.41011214138992	0.0	-1.210635682299685	0.0	0.0	0.0	-2.41011214138992	0.0	0.0	-2.41011214138992	-2.41011214138992	0.0	-1.210635682299685	0.0	0.0	0.1756586788202057	0.0	-2.41011214138992	0.0	-0.5174885017397397	-2.41011214138992	-0.5174885017397397	0.0	0.0	0.0	0.0	0.0	0.0	0.0	-2.41011214138992	1.4284216473155738	0.0
240	2.271920625121565	1.4536103016076138	0.0	0.0	-0.5612927189346513	-2.352179206876362	1.3846174301206622	0.0	0.0	0.0	0.0	-2.352179206876362	0.0	0.0	0.0	-0.5612927189346513	3.127586735179285	0.0	-1.2544398994945967	0.0	0.0	0.0	-2.352179206876362	0.0	0.0	0.35499801293950384	-2.352179206876362	0.0	-2.352179206876362	0.0	0.0	0.5373195697334587	0.0	-0.15582761082648666	0.0	-2.352179206876362	0.13185446162529413	0.13185446162529413	0.0	0.0	0.0	0.0	0.0	0.0	0.0	-2.352179206876362	2.1128559304918775	0.0
241	2.0553837326803883	2.902681593067592	0.0	0.0	-1.706951062222048	4.261824965121532	1.7677016602286075	0.0	0.0	0.0	0.0	-1.706951062222048	0.0	0.0	0.0	3.1539960213484983	-1.706951062222048	0.0	-1.706951062222048	0.0	0.0	0.0	-1.706951062222048	0.0	0.0	3.8045835874896476	-1.706951062222048	0.0	-1.706951062222048	0.0	0.0	1.179914995326489	0.0	-1.706951062222048	0.0	-1.706951062222048	-1.706951062222048	-1.706951062222048	0.0	0.0	0.0	0.0	0.0	0.0	0.0	-1.706951062222048	2.209534412507647	0.0
242	-0.0326238246349595	2.342281929938712	0.0	0.0	-0.7257710051949049	1.8769186802494788	2.691955678418461	0.0	0.0	0.0	0.0	-2.2544946182579633	0.0	0.0	0.0	4.513327001693161	-2.2544946182579633	0.0	-2.2544946182579633	0.0	0.0	0.0	-2.2544946182579633	0.0	0.0	-2.2544946182579633	-2.2544946182579633	0.0	-2.2544946182579633	0.0	0.0	1.146031171706687	0.0	-0.3203058970867403	0.0	-0.7257710051949049	-2.2544946182579633	0.7783063915813688	0.0	0.0	0.0	0.0	0.0	0.0	0.0	2.244643460374796	-2.2544946182579633	0.0
243	2.449153295542886	3.1423004761028315	0.0	0.0	2.672296846857096	3.588587578731251	1.9791496662971504	0.0	0.0	0.0	0.0	-2.3072880873184376	0.0	0.0	0.0	-2.3072880873184376	-2.3072880873184376	0.0	-2.3072880873184376	0.0	0.0	0.0	-2.3072880873184376	0.0	0.0	-2.3072880873184376	-2.3072880873184376	0.0	0.3697117538630508	0.0	0.0	1.0628589344229953	0.0	1.7560061149829411	0.0	-2.3072880873184376	-2.3072880873184376	1.46832404253116	0.0	0.0	0.0	0.0	0.0	0.0	0.0	-2.3072880873184376	-2.3072880873184376	0.0
244	2.793232088165732	3.9153748742440357	0.0	0.0	-1.4738807128996978	4.161507943782944	0.8473219391104188	0.0	0.0	0.0	0.0	-1.4738807128996978	0.0	0.0	0.0	-1.4738807128996978	-1.4738807128996978	0.0	-1.4738807128996978	0.0	0.0	0.0	-1.4738807128996978	0.0	0.0	0.8473219391104188	-1.4738807128996978	0.0	-1.4738807128996978	0.0	0.0	3.1499070321044647	0.0	-1.4738807128996978	0.0	-1.4738807128996978	-1.4738807128996978	-1.4738807128996978	0.0	0.0	0.0	0.0	0.0	0.0	0.0	-1.4738807128996978	-1.4738807128996978	0.0
245	-1.049206698667735	4.062781089688809	0.0	0.0	3.101833207230911	2.368519984945631	0.45487069810853953	0.0	0.0	0.0	0.0	-2.374953468693649	0.0	0.0	0.0	0.45487069810853953	-2.374953468693649	0.0	0.3370876624521557	0.0	0.0	0.0	-2.374953468693649	0.0	0.0	1.971218187476628	-1.7423538792276805	0.0	-0.6437415905595705	0.0	0.0	1.148017878668485	0.0	1.553482986776649	0.0	-2.374953468693649	-0.3560595181077897	0.04940559000037492	0.0	0.0	0.0	0.0	0.0	0.0	0.0	-2.374953468693649	-2.374953468693649	0.0
246	2.9051811154783436	1.2344995778035246	0.0	0.0	-2.3961239776421426	2.684509753309523	-0.3236450402430249	0.0	0.0	0.0	0.0	-2.3961239776421426	0.0	0.0	0.0	3.389927026461282	-2.3961239776421426	0.0	-2.3961239776421426	0.0	0.0	0.0	-2.3961239776421426	0.0	0.0	2.0277302169204523	-1.0167922208029703	0.0	-1.7099394013629157	0.0	0.0	1.062649320876865	0.0	0.8550099560986206	0.0	0.3695021403169205	-2.3961239776421426	-2.3961239776421426	0.0	0.0	0.0	0.0	0.0	0.0	0.0	2.5527404756784	-2.3961239776421426	0.0
247	0.9409492858102286	3.6445451365630586	0.0	0.0	-2.3114673945861863	1.0661124287642343	1.3239415380663342	0.0	0.0	0.0	0.0	-2.3114673945861863	0.0	0.0	0.0	-0.6684886266238719	-1.0739537347320365	0.0	-2.3114673945861863	0.0	0.0	0.0	-1.0739537347320365	0.0	0.0	3.835017905587719	-1.767100915291981	0.0	-1.767100915291981	0.0	0.0	1.0661124287642343	0.0	0.024658553936073524	0.0	-2.3114673945861863	-1.0739537347320365	-0.6684886266238719	0.0	0.0	0.0	0.0	0.0	0.0	0.0	-1.767100915291981	0.9409492858102286	0.0
248	3.5457426711329467	2.4635241922405133	0.0	0.0	-1.7782294273462984	4.852510720149774	-0.5569006939038488	0.0	0.0	0.0	0.0	-1.7782294273462984	0.0	0.0	0.0	1.3890094551514638	-1.7782294273462984	0.0	-1.7782294273462984	0.0	0.0	0.0	-1.7782294273462984	0.0	0.0	-1.2500478744637942	-1.2500478744637942	0.0	-1.2500478744637942	0.0	0.0	2.487621743819574	0.0	-1.7782294273462984	0.0	-1.2500478744637942	-1.7782294273462984	0.5417115947642603	0.0	0.0	0.0	0.0	0.0	0.0	0.0	-0.15143558579568417	-1.7782294273462984	0.0
249	-0.5924466592792159	2.6656498787422658	0.0	0.0	0.1007005212807286	5.060042520989434	2.4985957940790997	0.0	0.0	0.0	0.0	-1.7952526023292323	0.0	0.0	0.0	-1.7952526023292323	-1.7952526023292323	0.0	-1.7952526023292323	0.0	0.0	0.0	-1.7952526023292323	0.0	0.0	-1.7952526023292323	-1.7952526023292323	0.0	-0.5924466592792159	0.0	0.0	2.240766684777	0.0	-1.7952526023292323	0.0	-0.5924466592792159	-1.7952526023292323	0.5061656293888932	0.0	0.0	0.0	0.0	0.0	0.0	0.0	-1.7952526023292323	2.297925098616948	0.0
250	0.936493869412085	3.7090825916518666	0.0	0.0	-1.7516163559062798	-0.1621184192560241	-0.8552655998159695	0.0	0.0	0.0	0.0	-1.7516163559062798	0.0	0.0	0.0	2.1892568379074535	2.512030230170504	0.0	-1.7516163559062798	0.0	0.0	0.0	-1.7516163559062798	0.0	0.0	2.610470302983757	-1.7516163559062798	0.0	-1.7516163559062798	0.0	0.0	2.0891733793504708	0.0	0.2433466888521405	0.0	0.5310287613039213	0.2433466888521405	-1.7516163559062798	0.0	0.0	0.0	0.0	0.0	0.0	0.0	-1.7516163559062798	-1.7516163559062798	0.0
251	3.3490211580034233	3.385388802174298	0.0	0.0	2.1932504554953645	-2.100769452790585	-2.100769452790585	0.0	0.0	0.0	0.0	-2.100769452790585	0.0	0.0	0.0	1.757932384237519	-0.6399628885608513	0.0	-2.100769452790585	0.0	0.0	0.0	0.45864940010725785	0.0	0.0	3.790853910282462	0.45864940010725785	0.0	-2.100769452790585	0.0	0.0	1.757932384237519	0.0	0.7463314725590395	0.0	-2.100769452790585	0.9694750238732492	-2.100769452790585	0.0	0.0	0.0	0.0	0.0	0.0	0.0	-2.100769452790585	-2.100769452790585	0.0
252	3.5173778195110326	2.5396020039861966	0.0	0.0	-1.1739700627181113	0.905471478961724	2.4636160970082743	0.0	0.0	0.0	0.0	-2.155090988475088	0.0	0.0	0.0	1.8705523750053117	2.6546713337709837	0.0	-2.155090988475088	0.0	0.0	0.0	-2.155090988475088	0.0	0.0	0.6177894065099441	-2.155090988475088	0.0	-2.155090988475088	0.0	0.0	1.4650872668971475	0.0	0.6177894065099441	0.0	-2.155090988475088	-2.155090988475088	-2.155090988475088	0.0	0.0	0.0	0.0	0.0	0.0	0.0	-2.155090988475088	-2.155090988475088	0.0
253	3.719744070272096	2.3188509097310526	0.0	0.0	-0.9198275424333273	2.1246948952900953	2.743734103696319	0.0	0.0	0.0	0.0	-1.6129747229932727	0.0	0.0	0.0	3.2622226002078785	-2.232949297663559	0.0	-2.232949297663559	0.0	0.0	0.0	-2.232949297663559	0.0	0.0	-0.003536810559173098	0.33293542606204074	0.0	0.5842498543429464	0.0	0.0	0.9519746344682636	0.0	0.4664668186865635	0.0	-1.6129747229932727	-2.232949297663559	-1.6129747229932727	0.0	0.0	0.0	0.0	0.0	0.0	0.0	1.9979431896509516	-2.232949297663559	0.0
254	1.4401810440766551	4.588021095828104	0.0	0.0	-0.5057291049786583	-0.5057291049786583	1.7968559880153876	0.0	0.0	0.0	0.0	-1.3527344821815603	0.0	0.0	0.0	5.815039189271924	1.1037088074554422	0.0	-1.3527344821815603	0.0	0.0	0.0	-1.3527344821815603	0.0	0.0	1.8921661678197124	-1.3527344821815603	0.0	-1.3527344821815603	0.0	0.0	0.8805652561412325	0.0	2.384642652917506	0.0	-1.3527344821815603	-1.3527344821815603	-1.3527344821815603	0.0	0.0	0.0	0.0	0.0	0.0	0.0	-0.5057291049786583	-1.3527344821815603	0.0
255	3.460529906871178	1.360469077988606	0.0	0.0	-2.0902832862359038	-1.5299026799075586	0.6673218974286605	0.0	0.0	0.0	0.0	0.5495388617722776	0.0	0.0	0.0	-2.0902832862359038	4.086868417759013	0.0	-2.0902832862359038	0.0	0.0	0.0	1.8023018302676457	0.0	0.0	3.7979734888820227	0.9550039698804422	0.0	0.26185678932049683	0.0	0.0	0.4160074691477549	0.0	2.4774305053249126	0.0	1.0350466775539786	2.4019229528167676	-2.0902832862359038	0.0	0.0	0.0	0.0	0.0	0.0	0.0	-2.0902832862359038	-2.0902832862359038	0.0
256	3.2595817278233685	1.445349402743255	0.0	0.0	-2.4028548720945366	1.9378258878410493	-0.0362551381809606	0.0	0.0	0.0	0.0	-2.4028548720945366	0.0	0.0	0.0	0.9192563068464761	-2.4028548720945366	0.0	-2.4028548720945366	0.0	0.0	0.0	-2.4028548720945366	0.0	0.0	0.4337484910647751	-0.9525458700551157	0.0	-2.4028548720945366	0.0	0.0	0.9933642790001977	0.0	0.1460664186129943	0.0	1.445349402743255	-2.4028548720945366	1.2987459285513792	0.0	0.0	0.0	0.0	0.0	0.0	0.0	-2.4028548720945366	-2.4028548720945366	0.0
257	-1.845431841910779	-1.3503682392084668	0.0	0.0	0.9522168537855791	-1.845431841910779	-0.2517559505403568	0.0	0.0	0.0	0.0	2.6008754793729607	0.0	0.0	0.0	-1.845431841910779	-1.3503682392084668	0.0	1.9818362709667374	0.0	0.0	0.0	-1.845431841910779	0.0	0.0	-1.845431841910779	0.2590696732256337	0.0	-1.3503682392084668	0.0	0.0	1.0475270335899038	0.0	-0.2517559505403568	0.0	-1.845431841910779	-1.3503682392084668	3.1929265430615374	0.0	0.0	0.0	0.0	0.0	0.0	0.0	-1.845431841910779	-1.845431841910779	0.0
258	2.0782442864963278	0.8254813180009597	0.0	0.0	0.7384699410113305	-0.5608130431189302	2.2323949663235862	0.0	0.0	0.0	0.0	1.7417720498751152	0.0	0.0	0.0	-1.6594253317870402	-1.6594253317870402	0.0	1.8063105710126863	0.0	0.0	0.0	1.173788012269176	0.0	0.0	-2.830271177814522	2.747293915477213	0.0	2.5302294102393854	0.0	0.0	-0.2731309706671494	0.0	0.9055240256744961	0.0	0.5377992455491789	1.7417720498751152	-0.5608130431189302	0.0	0.0	0.0	0.0	0.0	0.0	0.0	-2.830271177814522	-2.830271177814522	0.0
259	1.2273649511760722	2.4313377555020086	0.0	0.0	-2.541730134231469	1.8717219675665855	-1.8171574865473508	0.0	0.0	0.0	0.0	0.8908927145548597	0.0	0.0	0.0	-1.8171574865473508	-2.541730134231469	0.0	-2.541730134231469	0.0	0.0	0.0	-2.541730134231469	0.0	0.0	-0.43086312542745997	0.66774916324065	0.0	1.4786793794569784	0.0	0.0	0.5807377862510199	0.0	0.1287526625079627	0.0	0.9554312356924308	1.8464041595822955	-1.1240103059874054	0.0	0.0	0.0	0.0	0.0	0.0	0.0	-2.541730134231469	-2.541730134231469	0.0
260	1.2946795592804783	-0.3147583531536222	0.0	0.0	-2.2706028424936315	0.19606727061236828	1.764683188526214	0.0	0.0	0.0	0.0	1.151578715639805	0.0	0.0	0.0	-2.2706028424936315	-2.2706028424936315	0.0	1.3592180804180494	0.0	0.0	0.0	1.151578715639805	0.0	0.0	-2.2706028424936315	4.770778249115752	0.0	1.6776718115365838	0.0	0.0	0.7838539355144878	0.0	1.531068337344709	0.0	-0.027076280701841426	0.7838539355144878	1.582361631732259	0.0	0.0	0.0	0.0	0.0	0.0	0.0	-1.4133706418217313	-2.2706028424936315	0.0
261	0.4205474189860823	1.573226928924468	0.0	0.0	-2.1623781369773756	-0.6780648696820268	0.8260125270942469	0.0	0.0	0.0	0.0	3.4490695153630644	0.0	0.0	0.0	-2.1623781369773756	1.5191597076541923	0.0	0.23822586219212827	0.0	0.0	0.0	2.723132511980128	0.0	0.0	-0.6780648696820268	-1.3712120502419722	0.0	3.2731788488994003	0.0	0.0	1.0266832225563984	0.0	2.9982358022250493	0.0	2.062775154243174	4.480990429532502	-0.2725997615738631	0.0	0.0	0.0	0.0	0.0	0.0	0.0	-2.1623781369773756	-2.1623781369773756	0.0
262	-0.6413634659329119	0.45724882273519807	0.0	0.0	1.4987026975633588	-2.1225308483802205	3.0092947753608263	0.0	0.0	0.0	0.0	3.9281795424120283	0.0	0.0	0.0	-2.1225308483802205	-2.1225308483802205	0.0	3.676124647603398	0.0	0.0	0.0	1.1503960032951435	0.0	0.0	-2.1225308483802205	3.1541257232392828	0.0	2.9962226937934737	0.0	0.0	-0.6413634659329119	0.0	-1.3345106464928573	0.0	-2.1225308483802205	-2.1225308483802205	0.05178371462703346	0.0	0.0	0.0	0.0	0.0	0.0	0.0	-2.1225308483802205	-2.1225308483802205	0.0
263	0.4483189587265244	0.9183225879722601	0.0	0.0	1.036105623628644	-2.102649015150348	-0.06250666503946611	0.0	0.0	0.0	0.0	3.992172640790203	0.0	0.0	0.0	-2.102649015150348	-2.102649015150348	0.0	2.730701344403051	0.0	0.0	0.0	1.92992349965074	0.0	0.0	-2.102649015150348	4.106739205355752	0.0	2.1347179122967535	0.0	0.0	-0.4679717731476307	0.0	2.3652415709085854	0.0	-2.102649015150348	2.6890286480024828	-2.102649015150348	0.0	0.0	0.0	0.0	0.0	0.0	0.0	-2.102649015150348	-1.1611189537075761	0.0
264	-1.768761449377826	1.1216103085183384	0.0	0.0	-1.0756142688178807	-1.7957363327799243	2.6256877052946126	0.0	0.0	0.0	0.0	4.783746437656764	0.0	0.0	0.0	-1.7957363327799243	-1.7957363327799243	0.0	1.8147574890782838	0.0	0.0	0.0	-1.7957363327799243	0.0	0.0	-1.0756142688178807	-0.3824670882579353	0.0	1.7277461120886537	0.0	0.0	0.42846312795839303	0.0	3.2010518501981746	0.0	-1.0756142688178807	-1.768761449377826	-0.15932353694372559	0.0	0.0	0.0	0.0	0.0	0.0	0.0	-1.7957363327799243	-1.7957363327799243	0.0
265	4.4671732700846984	2.7351330355582655	0.0	0.0	-0.40036118037088464	0.6982511082972254	1.5455489686844288	0.0	0.0	0.0	0.0	-2.1713406811071936	0.0	0.0	0.0	-2.1713406811071936	1.5455489686844288	0.0	-2.1713406811071936	0.0	0.0	0.0	-0.40036118037088464	0.0	0.0	1.6790803613089516	-2.1713406811071936	0.0	-2.1713406811071936	0.0	0.0	0.9859331807490062	0.0	0.29278600018906076	0.0	1.3913982888571708	-2.1713406811071936	-2.1713406811071936	0.0	0.0	0.0	0.0	0.0	0.0	0.0	-2.1713406811071936	-2.1713406811071936	0.0
266	-0.5710586557150963	1.0383792567190042	0.0	0.0	3.0124602827410136	3.3342753615622533	3.257582740773999	0.0	0.0	0.0	0.0	-1.9615887640574723	0.0	0.0	0.0	-1.9615887640574723	-1.9615887640574723	0.0	-1.6696709443832054	0.0	0.0	0.0	-1.9615887640574723	0.0	0.0	0.12208852484484911	-1.6696709443832054	0.0	-1.9615887640574723	0.0	0.0	1.4658232715459434	0.0	-1.6696709443832054	0.0	-1.9615887640574723	-1.9615887640574723	0.6329141486108396	0.0	0.0	0.0	0.0	0.0	0.0	0.0	-1.9615887640574723	-1.9615887640574723	0.0
267	-0.6783683471048505	1.113391122123205	0.0	0.0	0.3332325645736294	-2.3872699047087824	0.014778833455094897	0.0	0.0	0.0	0.0	-2.0646627082247404	0.0	0.0	0.0	-2.3872699047087824	-0.9660504195566313	0.0	-2.3872699047087824	0.0	0.0	0.0	-2.3872699047087824	0.0	0.0	0.7685506358314758	-2.3872699047087824	0.0	-2.3872699047087824	0.0	0.0	0.7685506358314758	0.0	-0.6783683471048505	0.0	-2.3872699047087824	-2.3872699047087824	0.13256186911147871	0.0	0.0	0.0	0.0	0.0	0.0	0.0	-2.3872699047087824	1.1934338297967413	0.0
268	2.911968970641655	2.4498085188569454	0.0	0.0	-2.4946738838151905	0.9009952282392799	-0.8336058271488263	0.0	0.0	0.0	0.0	-2.4946738838151905	0.0	0.0	0.0	0.5526885339710645	0.9581536420792283	0.0	-2.4946738838151905	0.0	0.0	0.0	-1.9322181158169363	0.0	0.0	2.6321300756509	-0.8336058271488263	0.0	-2.4946738838151905	0.0	0.0	0.0136920332383772	0.0	1.063514157737055	0.0	-0.32278020338283575	-1.9322181158169363	-2.4946738838151905	0.0	0.0	0.0	0.0	0.0	0.0	0.0	-2.4946738838151905	2.1282248947294833	0.0
269	2.3554071777926815	1.844581554026691	0.0	0.0	0.052822084798635593	2.1005149281638915	0.2759656361128453	0.0	0.0	0.0	0.0	-2.5143102030211173	0.0	0.0	0.0	3.6293723539386527	1.231477081140282	0.0	-2.5143102030211173	0.0	0.0	0.0	-2.5143102030211173	0.0	0.0	0.745969265358581	-2.5143102030211173	0.0	-1.3334722763212552	0.0	0.0	1.6109667028451855	0.0	0.052822084798635593	0.0	-0.6403250957613098	-0.6403250957613098	0.052822084798635593	0.0	0.0	0.0	0.0	0.0	0.0	0.0	-2.5143102030211173	-2.5143102030211173	0.0
270	4.017842883005707	3.608947239800753	0.0	0.0	-2.318127423771191	3.223891003323796	2.3300731273016995	0.0	0.0	0.0	0.0	0.6436741737314708	0.0	0.0	0.0	2.0299685348513616	-2.318127423771191	0.0	-0.9657637387026297	0.0	0.0	0.0	-2.318127423771191	0.0	0.0	1.3368213542914162	2.16973047722652	0.0	0.42053062241726114	0.0	0.0	0.42053062241726114	0.0	0.8259957305254257	0.0	-0.9657637387026297	0.42053062241726114	-0.9657637387026297	0.0	0.0	0.0	0.0	0.0	0.0	0.0	2.0299685348513616	-2.318127423771191	0.0
271	4.64361330223462	0.5191707088552393	0.0	0.0	-2.1062849062159295	2.161398444112331	-2.1062849062159295	0.0	0.0	0.0	0.0	-2.1062849062159295	0.0	0.0	0.0	-0.1739764717047052	-1.2725887603728152	0.0	-2.1062849062159295	0.0	0.0	0.0	-2.1062849062159295	0.0	0.0	-2.1062849062159295	-1.2725887603728152	0.0	0.3368491520612853	0.0	0.0	1.1253065124255555	0.0	-2.1062849062159295	0.0	1.292360597088721	-2.1062849062159295	0.11370560074707559	0.0	0.0	0.0	0.0	0.0	0.0	0.0	-0.5794415798128698	-2.1062849062159295	0.0
272	1.5269114574474303	2.5173101614753075	0.0	0.0	-2.0387573115050523	2.6996317182692624	0.9078722490412074	0.0	0.0	0.0	0.0	-2.0387573115050523	0.0	0.0	0.0	2.545481038442004	0.7537215692139485	0.0	-2.0387573115050523	0.0	0.0	0.0	-2.0387573115050523	0.0	0.0	1.9064010791523343	-2.0387573115050523	0.0	-2.0387573115050523	0.0	0.0	-0.3448907194541606	0.0	-2.0387573115050523	0.0	1.446868749773894	0.060574388654004	-2.0387573115050523	0.0	0.0	0.0	0.0	0.0	0.0	0.0	-2.0387573115050523	2.913205818567321	0.0
273	1.602223429406993	2.631842846588151	0.0	0.0	-0.7003616635870529	2.883157274869057	1.4968629137491662	0.0	0.0	0.0	0.0	-2.0072525849252383	0.0	0.0	0.0	4.737717645336143	-2.0072525849252383	0.0	-2.0072525849252383	0.0	0.0	0.0	-2.0072525849252383	0.0	0.0	1.6975336092113178	-0.7003616635870529	0.0	-2.0072525849252383	0.0	0.0	0.9090762488470476	0.0	0.9090762488470476	0.0	-2.0072525849252383	-2.0072525849252383	-2.0072525849252383	0.0	0.0	0.0	0.0	0.0	0.0	0.0	0.39825062508105713	-2.0072525849252383	0.0
274	3.927500337428582	0.2951912348030401	0.0	0.0	-2.3183430677121395	-0.621099497071115	1.0836485951673103	0.0	0.0	0.0	0.0	-1.3142466776310604	0.0	0.0	0.0	-2.3183430677121395	1.9438498603904222	0.0	-2.3183430677121395	0.0	0.0	0.0	0.7651948640487758	0.0	0.0	-1.3142466776310604	-2.3183430677121395	0.0	-2.3183430677121395	0.0	0.0	0.6316634714242539	0.0	1.576125080265105	0.0	0.2951912348030401	-2.3183430677121395	-2.3183430677121395	0.0	0.0	0.0	0.0	0.0	0.0	0.0	-2.3183430677121395	-2.3183430677121395	0.0
275	2.8026965177183194	4.278603037527898	0.0	0.0	-1.5346491455362639	-1.5346491455362639	2.1095493371583744	0.0	0.0	0.0	0.0	-1.5346491455362639	0.0	0.0	0.0	0.7232549760384837	5.234114482555333	0.0	-1.5346491455362639	0.0	0.0	0.0	0.7232549760384837	0.0	0.0	2.1095493371583744	-1.5346491455362639	0.0	-1.5346491455362639	0.0	0.0	1.8218672647065928	0.0	2.1095493371583744	0.0	-1.5346491455362639	-1.5346491455362639	-1.5346491455362639	0.0	0.0	0.0	0.0	0.0	0.0	0.0	-1.5346491455362639	-1.5346491455362639	0.0
276	4.307439310392555	2.6704767245683647	0.0	0.0	-1.0907233911251977	1.3516236442440066	-0.3975762105652523	0.0	0.0	0.0	0.0	-1.783870571685143	0.0	0.0	0.0	-2.0510937833121945	2.6469462271581703	0.0	-2.0510937833121945	0.0	0.0	0.0	-2.0510937833121945	0.0	0.0	1.2606518660382795	-2.0510937833121945	0.0	-2.0510937833121945	0.0	0.0	1.8537155880412426	0.0	-2.0510937833121945	0.0	-1.0907233911251977	-2.0510937833121945	0.9887181505546376	0.0	0.0	0.0	0.0	0.0	0.0	0.0	-2.0510937833121945	-2.0510937833121945	0.0
277	0.46959040654737905	-1.2351576856910462	0.0	0.0	0.6366444912105447	2.0229388523304355	1.2905709586172094	0.0	0.0	0.0	0.0	-1.2351576856910462	0.0	0.0	0.0	1.32979167177049	-2.3993561645291708	0.0	-2.3993561645291708	0.0	0.0	0.0	-2.3993561645291708	0.0	0.0	0.8442838559887891	-2.3993561645291708	0.0	-2.3993561645291708	0.0	0.0	-0.13654539702293622	0.0	1.116217571472431	0.0	-1.9283048662509916	-2.3993561645291708	-2.3993561645291708	0.0	0.0	0.0	0.0	0.0	0.0	0.0	-2.3993561645291708	-2.3993561645291708	0.0
278	1.4442224888246296	1.7696448892592573	0.0	0.0	-2.429430450425615	0.9587146730429286	0.13203609985846043	0.0	0.0	0.0	0.0	-1.1207268686369076	0.0	0.0	0.0	0.9587146730429286	0.5840212236015185	0.0	-2.429430450425615	0.0	0.0	0.0	-2.429430450425615	0.0	0.0	3.155939250379148	-2.429430450425615	0.0	-1.813874049196853	0.0	0.0	1.321620166732297	0.0	-2.429430450425615	0.0	-1.1207268686369076	-1.813874049196853	0.8251832804184058	0.0	0.0	0.0	0.0	0.0	0.0	0.0	-2.429430450425615	0.5840212236015185	0.0
279	4.989583332623345	3.6924167513994623	0.0	0.0	-1.859668325377223	2.661245743526885	-0.4742484724022642	0.0	0.0	0.0	0.0	-1.1673956529622096	0.0	0.0	0.0	0.7785144960931039	1.1351894400318363	0.0	-1.859668325377223	0.0	0.0	0.0	-1.859668325377223	0.0	0.0	2.5702739653211584	0.6243638162658449	0.0	-0.06878336429410048	0.0	0.0	2.975739073429323	0.0	-0.4742484724022642	0.0	-1.859668325377223	-1.859668325377223	-1.859668325377223	0.0	0.0	0.0	0.0	0.0	0.0	0.0	-1.859668325377223	-1.859668325377223	0.0
280	1.5177083568949312	3.3751630853883814	0.0	0.0	-2.442450291025523	0.7067781406786029	2.6038981255644837	0.0	0.0	0.0	0.0	-0.6795162204412879	0.0	0.0	0.0	-0.1686905966752974	-2.442450291025523	0.0	-2.442450291025523	0.0	0.0	0.0	-2.442450291025523	0.0	0.0	-0.6795162204412879	-2.442450291025523	0.0	0.6197667636889728	0.0	0.0	1.93544355759491	0.0	0.16778163994591555	0.0	-1.0849813285494525	0.3013130325704383	1.1663104700570424	0.0	0.0	0.0	0.0	0.0	0.0	0.0	-1.778128509109398	-2.442450291025523	0.0
281	3.432921258886322	-0.8437448601297337	0.0	0.0	-2.256175814225231	1.7953124694855251	0.2548674285383763	0.0	0.0	0.0	0.0	-0.8437448601297337	0.0	0.0	0.0	1.9288438621100479	-0.1505976795697883	0.0	-2.256175814225231	0.0	0.0	0.0	-2.256175814225231	0.0	0.0	2.652762701336747	0.2548674285383763	0.0	-0.8437448601297337	0.0	0.0	1.1021652889255797	0.0	-2.256175814225231	0.0	-2.256175814225231	-0.1505976795697883	-0.8437448601297337	0.0	0.0	0.0	0.0	0.0	0.0	0.0	-2.256175814225231	3.181606830605416	0.0
282	2.4951478535519067	1.876108645145683	0.0	0.0	-1.525653548731431	-0.06980150390962958	1.721957965318425	0.0	0.0	0.0	0.0	-1.525653548731431	0.0	0.0	0.0	-1.525653548731431	-1.525653548731431	0.0	-1.525653548731431	0.0	0.0	0.0	-1.525653548731431	0.0	0.0	-1.525653548731431	1.0288107847584795	0.0	-1.525653548731431	0.0	0.0	3.3641857005755162	0.0	-0.06980150390962958	0.0	-1.525653548731431	-1.525653548731431	4.940833790186626	0.0	0.0	0.0	0.0	0.0	0.0	0.0	-1.525653548731431	1.876108645145683	0.0
283	-1.2065869946006629	1.8379354431227601	0.0	0.0	-1.904564041849362	-1.904564041849362	0.4028509178334376	0.0	0.0	0.0	0.0	-1.904564041849362	0.0	0.0	0.0	4.173310358939797	4.227135008953577	0.0	-1.904564041849362	0.0	0.0	0.0	-1.904564041849362	0.0	0.0	3.2001322526635905	-1.904564041849362	0.0	0.5851724746273925	0.0	0.0	-1.904564041849362	0.0	2.482292459513274	0.0	1.432470335014596	0.17970736651922792	-1.904564041849362	0.0	0.0	0.0	0.0	0.0	0.0	0.0	-1.904564041849362	-1.904564041849362	0.0
284	4.441529535679764	3.4810675854924717	0.0	0.0	-1.5606016047245106	-1.5606016047245106	-1.5606016047245106	0.0	0.0	0.0	0.0	-1.5606016047245106	0.0	0.0	0.0	0.04708038100732548	4.5244171954855315	0.0	-1.5606016047245106	0.0	0.0	0.0	-1.5606016047245106	0.0	0.0	4.512988499661909	-1.5606016047245106	0.0	-1.5606016047245106	0.0	0.0	-1.5606016047245106	0.0	-1.5606016047245106	0.0	0.04708038100732548	0.04708038100732548	-1.5606016047245106	0.0	0.0	0.0	0.0	0.0	0.0	0.0	-1.5606016047245106	2.349665474001371	0.0
285	3.576382908472029	2.2680500888218504	0.0	0.0	-1.7564543794375211	-1.7564543794375211	0.4762906195937955	0.0	0.0	0.0	0.0	-1.7564543794375211	0.0	0.0	0.0	1.2647479799580656	3.2363005596267165	0.0	-1.7564543794375211	0.0	0.0	0.0	-1.7564543794375211	0.0	0.0	2.2680500888218504	-1.133147292840305	0.0	-1.7564543794375211	0.0	0.0	0.8127628562150084	0.0	-1.7564543794375211	0.0	1.3517593569476958	-1.7564543794375211	-1.7564543794375211	0.0	0.0	0.0	0.0	0.0	0.0	0.0	-1.7564543794375211	-1.7564543794375211	0.0
286	-1.6125941479596868	-0.003156235525586304	0.0	0.0	-0.5139818592915777	-2.6263779899963833	1.5654596823882585	0.0	0.0	0.0	0.0	1.0264631816555712	0.0	0.0	0.0	-1.6125941479596868	-2.6263779899963833	0.0	2.4478488625867323	0.0	0.0	0.0	3.505399664457068	0.0	0.0	-0.9194469673997414	1.6455023900617949	0.0	3.0878862178327293	0.0	0.0	-0.226299786839796	0.0	2.125075470323681	0.0	-0.5139818592915777	1.6062816769085138	-2.6263779899963833	0.0	0.0	0.0	0.0	0.0	0.0	0.0	-2.6263779899963833	-2.6263779899963833	0.0
287	0.03061438858499077	1.1292266772530999	0.0	0.0	-1.0679979000831192	-1.9849441547601652	-0.37485071952317384	0.0	0.0	0.0	0.0	4.378739471583191	0.0	0.0	0.0	-1.9849441547601652	3.0591364849619724	0.0	-1.9849441547601652	0.0	0.0	0.0	1.9765245376403038	0.0	0.0	1.3298973727152514	1.2345871929109267	0.0	0.03061438858499077	0.0	0.0	-1.9849441547601652	0.0	0.03061438858499077	0.0	-1.9849441547601652	4.269540179618199	-1.9849441547601652	0.0	0.0	0.0	0.0	0.0	0.0	0.0	-1.9849441547601652	0.5414400123509813	0.0
288	-1.7937223935240247	-0.536347579806093	0.0	0.0	1.766237513187952	-1.7937223935240247	-0.536347579806093	0.0	0.0	0.0	0.0	-0.536347579806093	0.0	0.0	0.0	-1.7937223935240247	-1.7937223935240247	0.0	0.8499467813137969	0.0	0.0	0.0	2.682528245062107	0.0	0.0	-1.7937223935240247	0.15679960075385146	0.0	-1.7937223935240247	0.0	0.0	-1.7937223935240247	0.0	0.15679960075385146	0.0	-1.7937223935240247	1.5430939618737423	-1.7937223935240247	0.0	0.0	0.0	0.0	0.0	0.0	0.0	-1.7937223935240247	-1.7937223935240247	0.0
289	-0.827322348257189	1.9452663739825922	0.0	0.0	-2.4733109002824074	1.7376270092043478	1.0185043422411422	0.0	0.0	0.0	0.0	-2.4733109002824074	0.0	0.0	0.0	2.2329484464343734	-0.5396402758054082	0.0	-2.4733109002824074	0.0	0.0	0.0	-2.4733109002824074	0.0	0.0	0.1535069047545372	-1.2327874563653536	0.0	0.271289940410921	0.0	0.0	-1.2327874563653536	0.0	1.539801265874428	0.0	0.7821155641769115	0.4719606358730717	-1.925934636925298	0.0	0.0	0.0	0.0	0.0	0.0	0.0	-2.4733109002824074	-2.4733109002824074	0.0
290	0.8587117019651078	0.29909591402968516	0.0	0.0	-1.0871984470902056	-1.0871984470902056	0.9922430945896306	0.0	0.0	0.0	0.0	-1.0871984470902056	0.0	0.0	0.0	1.8572405320762346	-2.3930474429913575	0.0	-2.3930474429913575	0.0	0.0	0.0	2.6263736196141023	0.0	0.0	-2.3930474429913575	0.29909591402968516	0.0	0.5222394653438949	0.0	0.0	-1.0871984470902056	0.0	2.2800973828962685	0.0	2.00384400626811	-2.3930474429913575	-2.3930474429913575	0.0	0.0	0.0	0.0	0.0	0.0	0.0	-2.3930474429913575	-2.3930474429913575	0.0
291	-1.68334191942526	1.0701324067912061	0.0	0.0	3.117825250156462	-0.31616195432868466	4.496022401043733	0.0	0.0	0.0	0.0	4.216437538824572	0.0	0.0	0.0	-1.68334191942526	-1.68334191942526	0.0	3.0511338756577895	0.0	0.0	0.0	1.7632795873511515	0.0	0.0	-1.68334191942526	-1.68334191942526	0.0	4.566639968257687	0.0	0.0	0.7824503343394253	0.0	-0.31616195432868466	0.0	-1.68334191942526	-1.68334191942526	-0.31616195432868466	0.0	0.0	0.0	0.0	0.0	0.0	0.0	-1.68334191942526	-1.68334191942526	0.0
292	-2.576838084989852	-0.2570681672417052	0.0	0.0	-2.576838084989852	0.43607901331824017	3.176919037243441	0.0	0.0	0.0	0.0	2.4509820338605053	0.0	0.0	0.0	-2.576838084989852	-2.576838084989852	0.0	2.0455169257523407	0.0	0.0	0.0	2.6333035906544597	0.0	0.0	-2.576838084989852	1.1292261938781856	0.0	2.878426048687445	0.0	0.0	1.1292261938781856	0.0	-2.576838084989852	0.0	-2.576838084989852	1.6888419818136082	-0.2570681672417052	0.0	0.0	0.0	0.0	0.0	0.0	0.0	-2.576838084989852	-2.576838084989852	0.0
293	2.350897586791045	-0.35715261431116563	0.0	0.0	1.0291417468087252	1.4346068549168898	1.5887575347441478	0.0	0.0	0.0	0.0	-0.35715261431116563	0.0	0.0	0.0	-2.4909041133840315	-0.35715261431116563	0.0	-2.4909041133840315	0.0	0.0	0.0	3.306409031818481	0.0	0.0	-0.35715261431116563	-2.4909041133840315	0.0	3.306409031818481	0.0	0.0	2.415436107928616	0.0	-2.4909041133840315	0.0	2.476060729745051	0.7414596743569444	0.7414596743569444	0.0	0.0	0.0	0.0	0.0	0.0	0.0	-2.4909041133840315	-2.4909041133840315	0.0
294	2.585066351856045	1.622255604346997	0.0	0.0	-0.7291196528164807	2.469553464734201	1.285783367725784	0.0	0.0	0.0	0.0	1.7557869969715196	0.0	0.0	0.0	-0.035972472256535326	-2.7908539730428448	0.0	-2.7908539730428448	0.0	0.0	0.0	-1.4222668333764261	0.0	0.0	0.7749577439597939	1.5221721457900146	0.0	0.9756284394219445	0.0	0.0	1.622255604346997	0.0	0.6571747083034101	0.0	1.0626398164115742	0.8803182596176198	-0.7291196528164807	0.0	0.0	0.0	0.0	0.0	0.0	0.0	-2.7908539730428448	-2.7908539730428448	0.0
295	2.615468398154146	2.2508252845662367	0.0	0.0	1.5968988171595728	3.02093350626231	1.9223212175942006	0.0	0.0	0.0	0.0	-2.532220262843616	0.0	0.0	0.0	0.1305617483661452	-2.532220262843616	0.0	-2.532220262843616	0.0	0.0	0.0	-2.532220262843616	0.0	0.0	-2.532220262843616	0.418243820817926	0.0	-0.9680505403019639	0.0	0.0	0.418243820817926	0.0	2.027681733252027	0.0	-0.9680505403019639	-2.532220262843616	1.516856109486036	0.0	0.0	0.0	0.0	0.0	0.0	0.0	-0.9680505403019639	-2.532220262843616	0.0
296	3.8319271526250542	3.1537056222817843	0.0	0.0	-0.3652747950367541	1.580635354018559	0.8133802013048914	0.0	0.0	0.0	0.0	-1.0584219755966995	0.0	0.0	0.0	2.592236265697039	-2.3793059759422786	0.0	-2.3793059759422786	0.0	0.0	0.0	-1.7515691561566449	0.0	0.0	1.682418048328501	0.040190313071409633	0.0	-1.7515691561566449	0.0	0.0	0.44565542117957424	0.0	1.8037789053327686	0.0	-1.7515691561566449	-2.3793059759422786	-2.3793059759422786	0.0	0.0	0.0	0.0	0.0	0.0	0.0	1.9620029105476626	-2.3793059759422786	0.0
297	3.020800984836716	2.6321429950449327	0.0	0.0	1.5823208705462553	3.947209846876456	2.408999443730723	0.0	0.0	0.0	0.0	-2.178785593189133	0.0	0.0	0.0	1.0227050826108322	-2.178785593189133	0.0	-2.178785593189133	0.0	0.0	0.0	-2.178785593189133	0.0	0.0	-2.178785593189133	-0.36358927850905864	0.0	0.04187582959910596	0.0	0.0	0.8891736899863094	0.0	0.32955790205088675	0.0	-2.178785593189133	-2.178785593189133	-0.36358927850905864	0.0	0.0	0.0	0.0	0.0	0.0	0.0	1.8336352988271614	2.1621393657991974	0.0
298	3.599750314578695	-0.14739804765921694	0.0	0.0	1.95673610661099	-0.37054159897342664	1.6104598698931563	0.0	0.0	0.0	0.0	-1.7568359600933174	0.0	0.0	0.0	1.1876030190731228	-2.614504175596629	0.0	-2.614504175596629	0.0	0.0	0.0	-1.7568359600933174	0.0	0.0	-1.063688779533372	-2.614504175596629	0.0	-2.614504175596629	0.0	0.0	1.1876030190731228	0.0	1.0157527621464633	0.0	-1.063688779533372	-2.614504175596629	2.2685157306418318	0.0	0.0	0.0	0.0	0.0	0.0	0.0	-1.7568359600933174	-1.7568359600933174	0.0
299	4.239789729432266	1.0169218832945273	0.0	0.0	-1.2856632096995178	0.10063115142037216	-0.18705092103140863	0.0	0.0	0.0	0.0	-1.2856632096995178	0.0	0.0	0.0	-0.18705092103140863	2.1155341719626373	0.0	-2.3005446054571603	0.0	0.0	0.0	-2.3005446054571603	0.0	0.0	1.6047085481966468	-2.3005446054571603	0.0	-2.3005446054571603	0.0	0.0	1.112232063098852	0.0	0.32377470273458275	0.0	1.0169218832945273	-2.3005446054571603	-2.3005446054571603	0.0	0.0	0.0	0.0	0.0	0.0	0.0	-2.3005446054571603	-2.3005446054571603	0.0
300	1.2758198334617985	2.492215157786292	0.0	0.0	2.097799885864712	-0.21583504331591818	2.2690716064720817	0.0	0.0	0.0	0.0	-0.015164347853767524	0.0	0.0	0.0	-1.0267652595322474	1.6978142435211732	0.0	-1.3144473319840282	0.0	0.0	0.0	-2.413059620652138	0.0	0.0	3.513866405318273	-2.691074205647131	0.0	-0.8036217082180377	0.0	0.0	0.0718470291358626	0.0	0.919144889523066	0.0	-2.691074205647131	-0.8036217082180377	-0.46714947159682474	0.0	0.0	0.0	0.0	0.0	0.0	0.0	-2.691074205647131	0.420153723404078	0.0
301	-1.9229599098623513	1.982082264424455	0.0	0.0	-1.9229599098623513	-1.9229599098623513	1.1347844040372514	0.0	0.0	0.0	0.0	-1.9229599098623513	0.0	0.0	0.0	-1.9229599098623513	5.019778737077478	0.0	-1.9229599098623513	0.0	0.0	0.0	-1.9229599098623513	0.0	0.0	1.9079742922707332	-1.9229599098623513	0.0	-1.9229599098623513	0.0	0.0	-0.656975065190804	0.0	1.4224664764890322	0.0	2.1156136570489776	-1.9229599098623513	-0.656975065190804	0.0	0.0	0.0	0.0	0.0	0.0	0.0	-1.9229599098623513	-1.9229599098623513	0.0
302	0.1097386187238456	2.6746879761853823	0.0	0.0	0.1097386187238456	5.000087746945599	0.802885799283791	0.0	0.0	0.0	0.0	-1.8610175289179987	0.0	0.0	0.0	0.1097386187238456	-1.8610175289179987	0.0	-1.8610175289179987	0.0	0.0	0.0	-1.8610175289179987	0.0	0.0	-1.8610175289179987	-1.8610175289179987	0.0	-1.8610175289179987	0.0	0.0	2.189180160403682	0.0	-1.8610175289179987	0.0	-1.8610175289179987	-1.8610175289179987	2.189180160403682	0.0	0.0	0.0	0.0	0.0	0.0	0.0	-1.8610175289179987	-1.8610175289179987	0.0
303	3.0568947383532183	5.080564252107666	0.0	0.0	-0.22024999463895778	2.5205900292862427	2.3446993628225785	0.0	0.0	0.0	0.0	-0.22024999463895778	0.0	0.0	0.0	-0.9133971751989032	-1.887978678138257	0.0	-1.887978678138257	0.0	0.0	0.0	-1.887978678138257	0.0	0.0	2.8932653145714164	1.1660443664809321	0.0	-0.9133971751989032	0.0	0.0	-0.22024999463895778	0.0	-0.9133971751989032	0.0	-1.887978678138257	-1.887978678138257	-1.887978678138257	0.0	0.0	0.0	0.0	0.0	0.0	0.0	-1.887978678138257	-1.887978678138257	0.0
304	3.3423415864523807	1.145117009116161	0.0	0.0	1.9924148695033645	5.076942641840487	-1.5224627531030936	0.0	0.0	0.0	0.0	-1.5224627531030936	0.0	0.0	0.0	-1.5224627531030936	-1.5224627531030936	0.0	-1.5224627531030936	0.0	0.0	0.0	-1.5224627531030936	0.0	0.0	-1.5224627531030936	-1.5224627531030936	0.0	-1.5224627531030936	0.0	0.0	0.7396519010079965	0.0	-1.5224627531030936	0.0	-1.5224627531030936	-1.5224627531030936	3.3423415864523807	0.0	0.0	0.0	0.0	0.0	0.0	0.0	-1.5224627531030936	1.9924148695033645	0.0
305	2.6976337629908227	2.1380179750553996	0.0	0.0	-1.8951090060795055	3.763985189440711	1.0394056863872905	0.0	0.0	0.0	0.0	-1.8951090060795055	0.0	0.0	0.0	-1.8951090060795055	-1.8951090060795055	0.0	-1.8951090060795055	0.0	0.0	0.0	-1.8951090060795055	0.0	0.0	-1.8951090060795055	-1.8951090060795055	0.0	-1.8951090060795055	0.0	0.0	1.4448707944954542	0.0	-1.8951090060795055	0.0	-1.8951090060795055	-1.8951090060795055	-0.3468886747326003	0.0	0.0	0.0	0.0	0.0	0.0	0.0	-1.8951090060795055	1.5990214743227131	0.0
306	0.2383353312018377	2.7773092022601134	0.0	0.0	-0.4548118493581077	2.084162021700168	1.2191645842135639	0.0	0.0	0.0	0.0	-2.423333444799969	0.0	0.0	0.0	3.5279802269582454	3.443788135737897	0.0	-2.423333444799969	0.0	0.0	0.0	-2.423333444799969	0.0	0.0	3.1915079903370325	-2.423333444799969	0.0	-2.423333444799969	0.0	0.0	0.0560137744078828	0.0	0.844471134772153	0.0	-1.5534241380262177	0.5260174036536185	-0.8602769574662723	0.0	0.0	0.0	0.0	0.0	0.0	0.0	-1.5534241380262177	-2.423333444799969	0.0
307	0.44157189956287546	3.102705180877334	0.0	0.0	0.06687845012146454	2.5131702637816855	3.2636945569249334	0.0	0.0	0.0	0.0	-2.331016822676906	0.0	0.0	0.0	0.06687845012146454	-2.456732283198477	0.0	-2.456732283198477	0.0	0.0	0.0	-2.456732283198477	0.0	0.0	-0.5392573534488507	-1.6378696421169607	0.0	1.2525021157792047	0.0	0.0	0.7135056150465173	0.0	-0.7215789102428056	0.0	-2.456732283198477	-0.9447224615570153	2.134891295977678	0.0	0.0	0.0	0.0	0.0	0.0	0.0	-2.456732283198477	-2.456732283198477	0.0
308	1.765767463192419	3.5769450182775753	0.0	0.0	-0.3742987003038518	3.409890933614409	1.3304493919345735	0.0	0.0	0.0	0.0	-1.7140332962111842	0.0	0.0	0.0	3.736575163869459	-1.7140332962111842	0.0	-1.7140332962111842	0.0	0.0	0.0	-1.7140332962111842	0.0	0.0	-1.0674458808637972	-1.7140332962111842	0.0	-1.0674458808637972	0.0	0.0	2.1106079494841485	0.0	-1.7140332962111842	0.0	0.8784642681915162	-1.7140332962111842	-1.0674458808637972	0.0	0.0	0.0	0.0	0.0	0.0	0.0	-1.0674458808637972	-1.7140332962111842	0.0
309	2.3180902036313524	2.8806172017742337	0.0	0.0	-2.230416019822173	-0.8805829139193291	1.2594832495769417	0.0	0.0	0.0	0.0	-2.230416019822173	0.0	0.0	0.0	1.8274672871828814	2.630962524911692	0.0	-2.230416019822173	0.0	0.0	0.0	-2.230416019822173	0.0	0.0	3.8061672590611852	-2.230416019822173	0.0	-2.230416019822173	0.0	0.0	-1.5737300944792745	0.0	0.9111765553087263	0.0	1.2594832495769417	-2.230416019822173	-2.230416019822173	0.0	0.0	0.0	0.0	0.0	0.0	0.0	-2.230416019822173	-2.230416019822173	0.0
310	3.8468476564204868	4.855075883620327	0.0	0.0	-1.8510580194671435	3.2251594398426864	2.2557588826545825	0.0	0.0	0.0	0.0	-1.8510580194671435	0.0	0.0	0.0	2.6304523320959934	-1.8510580194671435	0.0	-1.8510580194671435	0.0	0.0	0.0	-1.8510580194671435	0.0	0.0	0.5510107904161572	-1.8510580194671435	0.0	-1.8510580194671435	0.0	0.0	0.9564758985243218	0.0	-0.14213639014378732	0.0	-1.8510580194671435	-1.8510580194671435	-1.8510580194671435	0.0	0.0	0.0	0.0	0.0	0.0	0.0	2.422812967317749	1.9373051515360484	0.0
311	3.254293776884997	2.459363902015109	0.0	0.0	-2.4133826940876686	-0.585158535708314	0.8011358254115768	0.0	0.0	0.0	0.0	-2.4133826940876686	0.0	0.0	0.0	2.7470459744668903	2.6535199164560668	0.0	-2.4133826940876686	0.0	0.0	0.0	1.1195895565301113	0.0	0.0	3.0654997055854247	-0.585158535708314	0.0	-2.4133826940876686	0.0	0.0	0.1079886448516314	0.0	-0.585158535708314	0.0	1.5549076277879568	-0.1796934276001494	-2.4133826940876686	0.0	0.0	0.0	0.0	0.0	0.0	0.0	-2.4133826940876686	-2.4133826940876686	0.0
312	5.042115238799791	2.507394883299572	0.0	0.0	-1.5506588763205542	-1.5506588763205542	-0.9265923211855744	0.0	0.0	0.0	0.0	-0.9265923211855744	0.0	0.0	0.0	-1.5506588763205542	4.425265812290492	0.0	-1.5506588763205542	0.0	0.0	0.0	-1.5506588763205542	0.0	0.0	2.9020490753035206	-1.5506588763205542	0.0	-1.5506588763205542	0.0	0.0	1.5583143286024264	0.0	-1.5506588763205542	0.0	-0.9265923211855744	-1.5506588763205542	-1.5506588763205542	0.0	0.0	0.0	0.0	0.0	0.0	0.0	-1.5506588763205542	-1.5506588763205542	0.0
313	2.9681315495567033	2.0518408176825482	0.0	0.0	-1.94504840838884	-0.9438914558714426	-1.94504840838884	0.0	0.0	0.0	0.0	-1.94504840838884	0.0	0.0	0.0	-1.94504840838884	3.0073522627099845	0.0	-1.94504840838884	0.0	0.0	0.0	-1.94504840838884	0.0	0.0	0.8478680133566119	0.15472083279666649	0.0	-1.94504840838884	0.0	0.0	1.454003816926928	0.0	-1.94504840838884	0.0	0.6655464565626579	2.274984368996758	-1.94504840838884	0.0	0.0	0.0	0.0	0.0	0.0	0.0	-1.94504840838884	-1.94504840838884	0.0
314	2.244851664704324	1.6317471918179156	0.0	0.0	-0.9332021656436211	1.1870613705564699	2.6595334279174123	0.0	0.0	0.0	0.0	-2.415476216249795	0.0	0.0	0.0	3.3798315975433084	-2.415476216249795	0.0	-2.415476216249795	0.0	0.0	0.0	-2.415476216249795	0.0	0.0	-0.6455200931918403	-2.415476216249795	0.0	-0.9332021656436211	0.0	0.0	0.7407742679280505	0.0	1.7293856613818313	0.0	-0.6455200931918403	-2.415476216249795	-2.415476216249795	0.0	0.0	0.0	0.0	0.0	0.0	0.0	-0.24005498508367573	-2.415476216249795	0.0
315	3.2923566120024326	1.553706968088326	0.0	0.0	0.3836357154380714	0.5843064109002221	-0.4272945007782578	0.0	0.0	0.0	0.0	-2.351275604748772	0.0	0.0	0.0	0.7513604955633886	1.712771662718013	0.0	-2.351275604748772	0.0	0.0	0.0	-2.351275604748772	0.0	0.0	2.391103757492818	-2.351275604748772	0.0	-1.8135888618981477	0.0	0.0	-0.2041509494640481	0.0	-0.2041509494640481	0.0	1.9240807563852202	0.2658526797816876	-1.8135888618981477	0.0	0.0	0.0	0.0	0.0	0.0	0.0	-2.351275604748772	-2.351275604748772	0.0
316	-1.6808244977089473	4.673751225534132	0.0	0.0	-1.6808244977089473	-1.6808244977089473	2.769513772879387	0.0	0.0	0.0	0.0	1.516750804384019	0.0	0.0	0.0	1.516750804384019	4.673751225534132	0.0	-1.6808244977089473	0.0	0.0	0.0	3.308510273612074	0.0	0.0	2.433041536258174	-1.6808244977089473	0.0	2.90304516550391	0.0	0.0	0.8236036238240736	0.0	2.433041536258174	0.0	1.516750804384019	2.433041536258174	-1.6808244977089473	0.0	0.0	0.0	0.0	0.0	0.0	0.0	-1.6808244977089473	-1.6808244977089473	0.0
317	3.0993251439482843	3.5047902520564485	0.0	0.0	-1.732678329621459	-1.732678329621459	-1.732678329621459	0.0	0.0	0.0	0.0	2.8116430714965035	0.0	0.0	0.0	-1.732678329621459	4.064406039991871	0.0	-1.732678329621459	0.0	0.0	0.0	3.2171081796046677	0.0	0.0	2.406177963388339	2.6293215147025486	0.0	-1.732678329621459	0.0	0.0	2.118495890936558	0.0	2.118495890936558	0.0	-1.732678329621459	3.2171081796046677	-1.732678329621459	0.0	0.0	0.0	0.0	0.0	0.0	0.0	-1.732678329621459	-1.732678329621459	0.0
318	2.829042809484031	2.34353499370233	0.0	0.0	-1.6735070056571013	-1.6735070056571013	0.264093452022494	0.0	0.0	0.0	0.0	-1.6735070056571013	0.0	0.0	0.0	-1.6735070056571013	4.468786071413461	0.0	-1.6735070056571013	0.0	0.0	0.0	4.946224679146714	0.0	0.0	2.829042809484031	2.0558529212505494	0.0	2.2100036010778075	0.0	0.0	0.264093452022494	0.0	2.749000101810495	0.0	1.6503878131423848	3.35513590538081	-1.6735070056571013	0.0	0.0	0.0	0.0	0.0	0.0	0.0	-1.6735070056571013	-1.6735070056571013	0.0
319	2.2973393965414943	0.5055799273134394	0.0	0.0	-1.8989131261813679	-1.8989131261813679	-1.8989131261813679	0.0	0.0	0.0	0.0	-1.8989131261813679	0.0	0.0	0.0	-1.8989131261813679	1.6041922159815494	0.0	-1.8989131261813679	0.0	0.0	0.0	5.159540277470963	0.0	0.0	0.5055799273134394	3.2781686495532205	0.0	2.702804504649659	0.0	0.0	1.8918742884333302	0.0	1.8918742884333302	0.0	2.2973393965414943	2.11501783974754	-1.8989131261813679	0.0	0.0	0.0	0.0	0.0	0.0	0.0	-1.8989131261813679	-1.8989131261813679	0.0
320	-1.1316463823019962	-1.1316463823019962	0.0	0.0	-1.1316463823019962	-1.1316463823019962	2.6373737658654486	0.0	0.0	0.0	0.0	-1.1316463823019962	0.0	0.0	0.0	-1.1316463823019962	-1.1316463823019962	0.0	4.583283914920762	0.0	0.0	0.0	5.7582691823734455	0.0	0.0	-1.1316463823019962	3.6182030188771748	0.0	-1.1316463823019962	0.0	0.0	-1.1316463823019962	0.0	2.231908657757284	0.0	-1.1316463823019962	1.5387614771973386	-1.1316463823019962	0.0	0.0	0.0	0.0	0.0	0.0	0.0	-1.1316463823019962	-1.1316463823019962	0.0
321	-1.6802585078413124	2.351020223767971	0.0	0.0	1.9715306020630674	-1.6802585078413124	2.045638574216789	0.0	0.0	0.0	0.0	-1.6802585078413124	0.0	0.0	0.0	-1.6802585078413124	-1.6802585078413124	0.0	1.891487894389531	0.0	0.0	0.0	5.0901610119402125	0.0	0.0	-1.6802585078413124	0.792875605721421	0.0	-0.5934187553984698	0.0	0.0	-1.6802585078413124	0.0	2.4023135181555215	0.0	-1.6802585078413124	-1.6802585078413124	-1.6802585078413124	0.0	0.0	0.0	0.0	0.0	0.0	0.0	-1.6802585078413124	-1.6802585078413124	0.0
322	-1.1475514456099605	-1.1475514456099605	0.0	0.0	-1.1475514456099605	-1.1475514456099605	3.5644487640153177	0.0	0.0	0.0	0.0	1.2618636710212723	0.0	0.0	0.0	-1.1475514456099605	-1.1475514456099605	0.0	1.2618636710212723	0.0	0.0	0.0	6.090177408323573	0.0	0.0	-1.1475514456099605	2.3604759596893814	0.0	3.746770320809272	0.0	0.0	-1.1475514456099605	0.0	4.095077015077488	0.0	-1.1475514456099605	-1.1475514456099605	-1.1475514456099605	0.0	0.0	0.0	0.0	0.0	0.0	0.0	-1.1475514456099605	-1.1475514456099605	0.0
323	3.643130894117835	2.9499837135578897	0.0	0.0	-2.214911723449309	3.643130894117835	1.563689352437999	0.0	0.0	0.0	0.0	-2.214911723449309	0.0	0.0	0.0	2.72684016224368	-2.214911723449309	0.0	-2.214911723449309	0.0	0.0	0.0	-0.04574855999610161	0.0	0.0	2.5933087696191572	1.9001615890592118	0.0	-2.214911723449309	0.0	0.0	-0.04574855999610161	0.0	1.0528637286720084	0.0	2.0336929816837346	-0.04574855999610161	-2.214911723449309	0.0	0.0	0.0	0.0	0.0	0.0	0.0	1.9001615890592118	1.9001615890592118	0.0
324	-1.885561007210642	0.6414854497196911	0.0	0.0	-1.885561007210642	-1.885561007210642	-1.885561007210642	0.0	0.0	0.0	0.0	-1.885561007210642	0.0	0.0	0.0	-1.885561007210642	-1.885561007210642	0.0	-1.885561007210642	0.0	0.0	0.0	3.531857207615855	0.0	0.0	-1.885561007210642	1.7400977383878002	0.0	1.7400977383878002	0.0	0.0	0.6414854497196911	0.0	1.7400977383878002	0.0	-1.885561007210642	-1.885561007210642	-1.885561007210642	0.0	0.0	0.0	0.0	0.0	0.0	0.0	-1.885561007210642	-1.885561007210642	0.0
325	-1.3116171956335272	-1.3116171956335272	0.0	0.0	-1.3116171956335272	-1.3116171956335272	-1.3116171956335272	0.0	0.0	0.0	0.0	-1.3116171956335272	0.0	0.0	0.0	-1.3116171956335272	-1.3116171956335272	0.0	-1.3116171956335272	0.0	0.0	0.0	5.025076443841102	0.0	0.0	-1.3116171956335272	4.371149976434438	0.0	3.821103639515166	0.0	0.0	2.904812907641011	0.0	2.4993477995328464	0.0	-1.3116171956335272	-1.3116171956335272	1.1130534384129556	0.0	0.0	0.0	0.0	0.0	0.0	0.0	-1.3116171956335272	-1.3116171956335272	0.0
326	-1.3427536879093047	-1.3427536879093047	0.0	0.0	-1.3427536879093047	-1.3427536879093047	1.3435565265565002	0.0	0.0	0.0	0.0	6.097146717662865	0.0	0.0	0.0	-1.3427536879093047	-1.3427536879093047	0.0	2.0367037071164455	0.0	0.0	0.0	1.3435565265565002	0.0	0.0	-1.3427536879093047	-1.3427536879093047	0.0	3.135315995784555	0.0	0.0	2.0367037071164455	0.0	3.422998068236336	0.0	-1.3427536879093047	1.3435565265565002	-1.3427536879093047	0.0	0.0	0.0	0.0	0.0	0.0	0.0	-1.3427536879093047	-1.3427536879093047	0.0
327	2.6426549742331766	3.9235888196952406	0.0	0.0	-1.3408107295926515	-1.3408107295926515	-1.3408107295926515	0.0	0.0	0.0	0.0	-1.3408107295926515	0.0	0.0	0.0	0.3400698812391312	5.938491840237505	0.0	-1.3408107295926515	0.0	0.0	0.0	0.3400698812391312	0.0	0.0	3.950987793883355	-1.3408107295926515	0.0	1.0332170617990766	0.0	0.0	-1.3408107295926515	0.0	0.3400698812391312	0.0	1.4386821699072403	0.3400698812391312	1.0332170617990766	0.0	0.0	0.0	0.0	0.0	0.0	0.0	-1.3408107295926515	-1.3408107295926515	0.0
328	-0.5197481009723761	1.4261620480829373	0.0	0.0	-2.047293477575754	-2.047293477575754	2.699127723895825	0.0	0.0	0.0	0.0	1.2720113682556793	0.0	0.0	0.0	-2.047293477575754	3.3922749044557703	0.0	-0.5197481009723761	0.0	0.0	0.0	4.308565636329925	0.0	0.0	0.8665462601475147	-2.047293477575754	0.0	3.639134982387296	0.0	0.0	1.878147171825995	0.0	2.1883021001298344	0.0	1.878147171825995	2.9767594604941046	-0.5197481009723761	0.0	0.0	0.0	0.0	0.0	0.0	0.0	-2.047293477575754	-2.047293477575754	0.0
329	-1.4719943225485572	3.130388682658506	0.0	0.0	0.7324934098601359	-1.4719943225485572	1.1379585179682996	0.0	0.0	0.0	0.0	-1.4719943225485572	0.0	0.0	0.0	-1.4719943225485572	5.18100978580285	0.0	-1.4719943225485572	0.0	0.0	0.0	-1.4719943225485572	0.0	0.0	2.341931322294236	-1.4719943225485572	0.0	0.039346229300190494	0.0	0.0	1.1379585179682996	0.0	0.7324934098601359	0.0	-1.4719943225485572	1.4256405904200813	0.7324934098601359	0.0	0.0	0.0	0.0	0.0	0.0	0.0	-1.4719943225485572	-1.4719943225485572	0.0
330	2.8353465592439067	3.4231332241460253	0.0	0.0	-1.3372809213722388	-1.3372809213722388	-1.3372809213722388	0.0	0.0	0.0	0.0	4.521745512814135	0.0	0.0	0.0	-1.3372809213722388	3.933958847912016	0.0	1.2259086468098062	0.0	0.0	0.0	5.137931652237953	0.0	0.0	2.612203007929697	1.2259086468098062	0.0	3.017668116037861	0.0	0.0	-1.3372809213722388	0.0	3.4231332241460253	0.0	-1.3372809213722388	4.691644549609533	-1.3372809213722388	0.0	0.0	0.0	0.0	0.0	0.0	0.0	-1.3372809213722388	-1.3372809213722388	0.0
331	1.5627679562838797	1.5627679562838797	0.0	0.0	-1.7682028947420871	-1.7682028947420871	0.263484972153619	0.0	0.0	0.0	0.0	-1.7682028947420871	0.0	0.0	0.0	-1.7682028947420871	5.0313407404188055	0.0	-1.7682028947420871	0.0	0.0	0.0	-0.14198013595454562	0.0	0.0	1.362097260821729	-1.7682028947420871	0.0	-0.14198013595454562	0.0	0.0	0.263484972153619	0.0	2.422969221506991	0.0	2.532168513471983	1.5627679562838797	-1.7682028947420871	0.0	0.0	0.0	0.0	0.0	0.0	0.0	-1.7682028947420871	-1.7682028947420871	0.0
332	2.231051439813911	3.6173458009338018	0.0	0.0	-1.893407390890208	-1.893407390890208	2.231051439813911	0.0	0.0	0.0	0.0	-1.893407390890208	0.0	0.0	0.0	-1.893407390890208	4.931666662428603	0.0	-1.893407390890208	0.0	0.0	0.0	1.4201212235975822	0.0	0.0	1.9797370115330053	-1.893407390890208	0.0	1.643264774911792	0.0	0.0	1.8255863317057468	0.0	1.643264774911792	0.0	0.0338268624776914	0.0338268624776914	-1.893407390890208	0.0	0.0	0.0	0.0	0.0	0.0	0.0	-1.893407390890208	-1.893407390890208	0.0
333	4.205851289816144	4.3096480834977875	0.0	0.0	-1.4013791127112611	-1.4013791127112611	-0.6461789741034734	0.0	0.0	0.0	0.0	-1.4013791127112611	0.0	0.0	0.0	2.4893152418256768	5.2117541803799865	0.0	-1.4013791127112611	0.0	0.0	0.0	-1.4013791127112611	0.0	0.0	3.0427004800104633	-1.4013791127112611	0.0	-0.6461789741034734	0.0	0.0	1.9928783555117855	0.0	-1.4013791127112611	0.0	2.4893152418256768	-1.4013791127112611	-0.6461789741034734	0.0	0.0	0.0	0.0	0.0	0.0	0.0	-1.4013791127112611	-1.4013791127112611	0.0
334	4.723020343423149	3.8016145108822235	0.0	0.0	0.13805286475257716	0.8312000453125217	-1.8810218601600752	0.0	0.0	0.0	0.0	-1.8810218601600752	0.0	0.0	0.0	1.7474907771866777	0.13805286475257716	0.0	-1.8810218601600752	0.0	0.0	0.0	-1.8810218601600752	0.0	0.0	2.7771101943678356	-1.8810218601600752	0.0	-1.8810218601600752	0.0	0.0	1.7474907771866777	0.0	0.8312000453125217	0.0	-1.8810218601600752	0.13805286475257716	-1.8810218601600752	0.0	0.0	0.0	0.0	0.0	0.0	0.0	-1.8810218601600752	-1.8810218601600752	0.0
335	2.4677532531495694	3.6949829196397723	0.0	0.0	-2.2706357766247454	2.5249116669895177	2.1194465588813536	0.0	0.0	0.0	0.0	-2.2706357766247454	0.0	0.0	0.0	2.770034125022503	-2.2706357766247454	0.0	-2.2706357766247454	0.0	0.0	0.0	-2.2706357766247454	0.0	0.0	0.7331521977614628	-0.3654600909066472	0.0	-2.2706357766247454	0.0	0.0	1.5804500581486662	0.0	-2.2706357766247454	0.0	-2.2706357766247454	-2.2706357766247454	-2.2706357766247454	0.0	0.0	0.0	0.0	0.0	0.0	0.0	-0.3654600909066472	-2.2706357766247454	0.0
336	2.485503046114981	3.178650226674926	0.0	0.0	-1.6132468095750365	0.40606150443514544	4.256209106145204	0.0	0.0	0.0	0.0	-1.6132468095750365	0.0	0.0	0.0	2.1978209736632	3.239274848491361	0.0	-1.6132468095750365	0.0	0.0	0.0	-1.6132468095750365	0.0	0.0	-1.6132468095750365	-1.6132468095750365	0.0	-1.6132468095750365	0.0	0.0	2.1978209736632	0.0	3.178650226674926	0.0	0.40606150443514544	-1.6132468095750365	-1.6132468095750365	0.0	0.0	0.0	0.0	0.0	0.0	0.0	-1.6132468095750365	-1.6132468095750365	0.0
337	3.3491227889990074	3.572266340313217	0.0	0.0	-1.835100381922449	2.2505105003308974	0.45875103110284243	0.0	0.0	0.0	0.0	-1.835100381922449	0.0	0.0	0.0	3.4544833046568337	-1.835100381922449	0.0	-1.835100381922449	0.0	0.0	0.0	-1.835100381922449	0.0	0.0	-1.835100381922449	-1.835100381922449	0.0	-1.835100381922449	0.0	0.0	1.1518982116627878	0.0	1.3750417629769975	0.0	-1.835100381922449	-1.835100381922449	-1.835100381922449	0.0	0.0	0.0	0.0	0.0	0.0	0.0	-1.835100381922449	-1.835100381922449	0.0
338	1.823815042212261	2.7793264872396968	0.0	0.0	-1.9039867930794543	-1.9039867930794543	-1.9039867930794543	0.0	0.0	0.0	0.0	-1.9039867930794543	0.0	0.0	0.0	4.778725321245997	2.4116017071143796	0.0	-1.9039867930794543	0.0	0.0	0.0	-1.9039867930794543	0.0	0.0	0.21437712977816048	-1.9039867930794543	0.0	-1.9039867930794543	0.0	0.0	1.823815042212261	0.0	1.823815042212261	0.0	1.3129894184462696	-1.9039867930794543	-1.9039867930794543	0.0	0.0	0.0	0.0	0.0	0.0	0.0	-1.9039867930794543	-1.9039867930794543	0.0
339	2.826564389166067	4.030537193492004	0.0	0.0	-1.4656059163859538	-1.4656059163859538	0.6293398118298477	0.0	0.0	0.0	0.0	-1.4656059163859538	0.0	0.0	0.0	-1.4656059163859538	5.2345099978179395	0.0	-1.4656059163859538	0.0	0.0	0.0	-1.4656059163859538	0.0	0.0	4.063327016314994	-1.4656059163859538	0.0	-1.4656059163859538	0.0	0.0	0.6293398118298477	0.0	1.322486992389793	0.0	-1.4656059163859538	-1.4656059163859538	-1.4656059163859538	0.0	0.0	0.0	0.0	0.0	0.0	0.0	-1.4656059163859538	-1.4656059163859538	0.0
340	3.8991030222960057	3.270494362873632	0.0	0.0	-1.5284866799561705	-1.5284866799561705	3.136962970249109	0.0	0.0	0.0	0.0	-1.5284866799561705	0.0	0.0	0.0	0.49790564063385023	5.488338227412587	0.0	-1.5284866799561705	0.0	0.0	0.0	-1.5284866799561705	0.0	0.0	3.2059558417360607	-1.5284866799561705	0.0	-1.5284866799561705	0.0	0.0	0.49790564063385023	0.0	3.270494362873632	0.0	-1.5284866799561705	-1.5284866799561705	-1.5284866799561705	0.0	0.0	0.0	0.0	0.0	0.0	0.0	-1.5284866799561705	-1.5284866799561705	0.0
341	-1.5607080111413332	3.7821210861944	0.0	0.0	-1.5607080111413332	-1.5607080111413332	3.206756941290838	0.0	0.0	0.0	0.0	-1.5607080111413332	0.0	0.0	0.0	1.0095323639546185	4.9607760825360465	0.0	-1.5607080111413332	0.0	0.0	0.0	-1.5607080111413332	0.0	0.0	3.6485896935698774	-1.5607080111413332	0.0	-1.5607080111413332	0.0	0.0	-1.5607080111413332	0.0	3.6485896935698774	0.0	1.702679544514564	-1.5607080111413332	-1.5607080111413332	0.0	0.0	0.0	0.0	0.0	0.0	0.0	-1.5607080111413332	-1.5607080111413332	0.0
342	4.0696722698386125	2.6345877445492905	0.0	0.0	-1.5052089604715269	-1.5052089604715269	-1.5052089604715269	0.0	0.0	0.0	0.0	1.7182970126751353	0.0	0.0	0.0	-1.5052089604715269	-1.5052089604715269	0.0	-1.5052089604715269	0.0	0.0	0.0	-1.5052089604715269	0.0	0.0	-1.5052089604715269	-1.5052089604715269	0.0	-1.5052089604715269	0.0	0.0	2.8169093013432454	0.0	-1.5052089604715269	0.0	-1.5052089604715269	-1.5052089604715269	5.381858658804782	0.0	0.0	0.0	0.0	0.0	0.0	0.0	-1.5052089604715269	-1.5052089604715269	0.0
343	3.8678187263291433	2.9268353818646164	0.0	0.0	-1.8338032965728104	1.2528589482929453	-1.8338032965728104	0.0	0.0	0.0	0.0	-1.8338032965728104	0.0	0.0	0.0	0.1542466596248353	2.7933039892400937	0.0	-1.8338032965728104	0.0	0.0	0.0	-1.8338032965728104	0.0	0.0	1.7636845720589358	-1.8338032965728104	0.0	-1.8338032965728104	0.0	0.0	1.2528589482929453	0.0	-1.8338032965728104	0.0	-1.8338032965728104	-1.8338032965728104	-1.8338032965728104	0.0	0.0	0.0	0.0	0.0	0.0	0.0	-1.8338032965728104	-1.8338032965728104	0.0
344	2.830511191197384	2.781721027027952	0.0	0.0	-1.6854829264682438	-1.6854829264682438	-0.21401124652603887	0.0	0.0	0.0	0.0	-1.6854829264682438	0.0	0.0	0.0	4.318588246627217	4.495518954786295	0.0	-1.6854829264682438	0.0	0.0	0.0	-1.6854829264682438	0.0	0.0	2.183884026272332	-1.6854829264682438	0.0	-1.6854829264682438	0.0	0.0	-0.21401124652603887	0.0	0.8846010421420711	0.0	-1.6854829264682438	-1.6854829264682438	-1.6854829264682438	0.0	0.0	0.0	0.0	0.0	0.0	0.0	-1.6854829264682438	-1.6854829264682438	0.0
345	3.9838499547140382	2.4680215414022455	0.0	0.0	-2.1213560980257444	-0.688978879747868	0.004168300812077419	0.0	0.0	0.0	0.0	-0.28351377163970337	0.0	0.0	0.0	1.7959277700401324	4.190027971869951	0.0	-2.1213560980257444	0.0	0.0	0.0	-2.1213560980257444	0.0	0.0	2.4680215414022455	-2.1213560980257444	0.0	-2.1213560980257444	0.0	0.0	0.409633408920242	0.0	1.1828232971537238	0.0	-2.1213560980257444	0.004168300812077419	-2.1213560980257444	0.0	0.0	0.0	0.0	0.0	0.0	0.0	-2.1213560980257444	-2.1213560980257444	0.0
346	3.847005215244391	2.4607108541245006	0.0	0.0	-1.649137894633566	-1.649137894633566	2.4607108541245006	0.0	0.0	0.0	0.0	-1.649137894633566	0.0	0.0	0.0	-1.649137894633566	5.222828276496986	0.0	-1.649137894633566	0.0	0.0	0.0	-1.649137894633566	0.0	0.0	2.2783892973305457	-1.649137894633566	0.0	-1.649137894633566	0.0	0.0	1.3620985654563906	0.0	2.2783892973305457	0.0	-1.649137894633566	-1.649137894633566	-1.649137894633566	0.0	0.0	0.0	0.0	0.0	0.0	0.0	-1.649137894633566	-1.649137894633566	0.0
347	4.87827475752058	3.543273690788239	0.0	0.0	-1.5670751367706108	3.474280819301288	-1.5670751367706108	0.0	0.0	0.0	0.0	-1.5670751367706108	0.0	0.0	0.0	4.767049122410355	-1.5670751367706108	0.0	-1.5670751367706108	0.0	0.0	0.0	-1.5670751367706108	0.0	0.0	-1.5670751367706108	-1.5670751367706108	0.0	-1.5670751367706108	0.0	0.0	3.6078122119258103	0.0	0.8352234896860296	0.0	-1.5670751367706108	-1.5670751367706108	0.8352234896860296	0.0	0.0	0.0	0.0	0.0	0.0	0.0	3.0324480670222487	-1.5670751367706108	0.0
348	3.473205334157505	3.975297277954741	0.0	0.0	-1.7208963365486394	1.4363234068964648	1.0308582987883002	0.0	0.0	0.0	0.0	-1.7208963365486394	0.0	0.0	0.0	4.837520788558621	0.33771111822835476	0.0	-1.7208963365486394	0.0	0.0	0.0	-1.7208963365486394	0.0	0.0	-1.7208963365486394	-1.7208963365486394	0.0	0.33771111822835476	0.0	0.0	2.417152659908191	0.0	1.4363234068964648	0.0	0.33771111822835476	-1.7208963365486394	-1.7208963365486394	0.0	0.0	0.0	0.0	0.0	0.0	0.0	1.0308582987883002	-1.7208963365486394	0.0
349	6.004231640106884	3.6177650631321363	0.0	0.0	-0.9675333039769036	-0.9675333039769036	3.1477614338864006	0.0	0.0	0.0	0.0	-0.9675333039769036	0.0	0.0	0.0	-0.9675333039769036	5.632668083674401	0.0	-0.9675333039769036	0.0	0.0	0.0	-0.9675333039769036	0.0	0.0	3.7355480987885197	-0.9675333039769036	0.0	-0.9675333039769036	0.0	0.0	-0.9675333039769036	0.0	2.2314707020122455	0.0	-0.9675333039769036	-0.9675333039769036	-0.9675333039769036	0.0	0.0	0.0	0.0	0.0	0.0	0.0	-0.9675333039769036	-0.9675333039769036	0.0
350	2.9981165006519155	2.1508186402647116	0.0	0.0	-1.6740221377041609	-1.6740221377041609	-1.6740221377041609	0.0	0.0	0.0	0.0	-1.6740221377041609	0.0	0.0	0.0	-1.6740221377041609	4.329351084588779	0.0	-1.6740221377041609	0.0	0.0	0.0	-1.6740221377041609	0.0	0.0	2.7569544438350273	-1.6740221377041609	0.0	-1.6740221377041609	0.0	0.0	1.0522063515966016	0.0	-1.6740221377041609	0.0	2.9240085284981934	-1.6740221377041609	-1.6740221377041609	0.0	0.0	0.0	0.0	0.0	0.0	0.0	-1.6740221377041609	-1.6740221377041609	0.0
351	3.2262253809107126	3.0926939882861904	0.0	0.0	-1.786166611046177	2.4460668233611376	1.4344659116826577	0.0	0.0	0.0	0.0	-1.786166611046177	0.0	0.0	0.0	3.9601945559909133	1.4344659116826577	0.0	-1.786166611046177	0.0	0.0	0.0	-1.786166611046177	0.0	0.0	1.4344659116826577	-1.786166611046177	0.0	-1.786166611046177	0.0	0.0	1.9940816996180803	0.0	-1.786166611046177	0.0	0.048171550562766896	-1.786166611046177	-1.786166611046177	0.0	0.0	0.0	0.0	0.0	0.0	0.0	-1.786166611046177	-1.786166611046177	0.0
352	3.064579503022202	2.2913896147887205	0.0	0.0	0.49963014556066554	-2.2147804235126918	2.7509219441671604	0.0	0.0	0.0	0.0	-2.2147804235126918	0.0	0.0	0.0	-0.19351703499927986	4.110548058204889	0.0	-2.2147804235126918	0.0	0.0	0.0	-2.2147804235126918	0.0	0.0	3.207680346662875	-2.2147804235126918	0.0	-2.2147804235126918	0.0	0.0	1.598242434228775	0.0	1.885924506680556	0.0	0.9050952536688301	-0.19351703499927986	-0.19351703499927986	0.0	0.0	0.0	0.0	0.0	0.0	0.0	-2.2147804235126918	-2.2147804235126918	0.0
353	4.195954427161995	4.413018932399823	0.0	0.0	0.006299685135569888	1.10491197380368	0.6994468656955153	0.0	0.0	0.0	0.0	0.6994468656955153	0.0	0.0	0.0	1.10491197380368	-2.048086550202119	0.0	0.006299685135569888	0.0	0.0	0.0	-2.048086550202119	0.0	0.0	1.3925940462554607	-2.048086550202119	0.0	0.006299685135569888	0.0	0.0	1.7980591543636248	0.0	1.3925940462554607	0.0	3.050822122858993	-2.048086550202119	-2.048086550202119	0.0	0.0	0.0	0.0	0.0	0.0	0.0	-2.048086550202119	-2.048086550202119	0.0
354	-1.6709408786393443	-1.6709408786393443	0.0	0.0	-1.6709408786393443	3.7758801855407196	3.216264397605297	0.0	0.0	0.0	0.0	-1.6709408786393443	0.0	0.0	0.0	-1.6709408786393443	-1.6709408786393443	0.0	-1.6709408786393443	0.0	0.0	0.0	-1.6709408786393443	0.0	0.0	-1.6709408786393443	-1.6709408786393443	0.0	-1.6709408786393443	0.0	0.0	3.9502335726854976	0.0	-1.6709408786393443	0.0	-1.6709408786393443	-1.6709408786393443	4.538020237587617	0.0	0.0	0.0	0.0	0.0	0.0	0.0	-1.6709408786393443	-1.6709408786393443	0.0
355	1.9325432494567956	4.684078562498745	0.0	0.0	-1.6813080768485502	-1.6813080768485502	1.9325432494567956	0.0	0.0	0.0	0.0	-1.6813080768485502	0.0	0.0	0.0	3.472988290403945	3.9694251767178357	0.0	-1.6813080768485502	0.0	0.0	0.0	-1.6813080768485502	0.0	0.0	2.220225321908577	-1.6813080768485502	0.0	-1.6813080768485502	0.0	0.0	2.220225321908577	0.0	-1.6813080768485502	0.0	2.4433688732227865	-1.6813080768485502	-1.6813080768485502	0.0	0.0	0.0	0.0	0.0	0.0	0.0	-1.6813080768485502	-1.6813080768485502	0.0
356	3.771992365883941	1.2664664288932048	0.0	0.0	-2.0066348036987574	-0.11982793222668597	1.4896099802074145	0.0	0.0	0.0	0.0	-2.0066348036987574	0.0	0.0	0.0	4.210905408059645	2.18275716076736	0.0	-2.0066348036987574	0.0	0.0	0.0	-2.0066348036987574	0.0	0.0	1.8260822168286275	-2.0066348036987574	0.0	-2.0066348036987574	0.0	0.0	1.2664664288932048	0.0	0.5733192483332594	0.0	2.0773966451095336	-2.0066348036987574	-2.0066348036987574	0.0	0.0	0.0	0.0	0.0	0.0	0.0	-2.0066348036987574	-2.0066348036987574	0.0
357	-1.101167512595314	-1.101167512595314	0.0	0.0	2.726886167156324	-1.101167512595314	-1.101167512595314	0.0	0.0	0.0	0.0	-1.101167512595314	0.0	0.0	0.0	-1.101167512595314	-1.101167512595314	0.0	-1.101167512595314	0.0	0.0	0.0	-1.101167512595314	0.0	0.0	-1.101167512595314	-1.101167512595314	0.0	-1.101167512595314	0.0	0.0	2.321421059048159	0.0	-1.101167512595314	0.0	-1.101167512595314	-1.101167512595314	5.83296649787918	0.0	0.0	0.0	0.0	0.0	0.0	0.0	-1.101167512595314	-1.101167512595314	0.0
358	5.9662309884021845	3.808073879256875	0.0	0.0	-1.1810548868398882	3.8747652537555473	-1.1810548868398882	0.0	0.0	0.0	0.0	-1.1810548868398882	0.0	0.0	0.0	4.332598347381028	0.440778049270401	0.0	-1.1810548868398882	0.0	0.0	0.0	-1.1810548868398882	0.0	0.0	0.440778049270401	-1.1810548868398882	0.0	-1.1810548868398882	0.0	0.0	2.3866881983257144	0.0	-1.1810548868398882	0.0	0.440778049270401	-1.1810548868398882	-1.1810548868398882	0.0	0.0	0.0	0.0	0.0	0.0	0.0	-1.1810548868398882	-1.1810548868398882	0.0
359	2.313873027787842	4.185675204689433	0.0	0.0	-1.4537295824556224	-1.4537295824556224	1.620725847227897	0.0	0.0	0.0	0.0	-1.4537295824556224	0.0	0.0	0.0	3.7001673889077327	4.453939191284112	0.0	-1.4537295824556224	0.0	0.0	0.0	-1.4537295824556224	0.0	0.0	5.021923228890052	-1.4537295824556224	0.0	-1.4537295824556224	0.0	0.0	1.620725847227897	0.0	-1.4537295824556224	0.0	3.0070202083477873	-1.4537295824556224	-1.4537295824556224	0.0	0.0	0.0	0.0	0.0	0.0	0.0	-1.4537295824556224	-1.4537295824556224	0.0
360	5.877730202861044	3.5863184104651236	0.0	0.0	-1.1126946036333436	-1.1126946036333436	2.775388194248795	0.0	0.0	0.0	0.0	-1.1126946036333436	0.0	0.0	0.0	-1.1126946036333436	5.432145100963455	0.0	-1.1126946036333436	0.0	0.0	0.0	-1.1126946036333436	0.0	0.0	3.7869891059272747	-1.1126946036333436	0.0	-1.1126946036333436	0.0	0.0	-1.1126946036333436	0.0	-1.1126946036333436	0.0	1.3890938331289044	-1.1126946036333436	-1.1126946036333436	0.0	0.0	0.0	0.0	0.0	0.0	0.0	-1.1126946036333436	-1.1126946036333436	0.0
361	5.014084509596359	1.8677793775629938	0.0	0.0	-2.0260139563734914	2.2732444856711584	-2.0260139563734914	0.0	0.0	0.0	0.0	-2.0260139563734914	0.0	0.0	0.0	0.48148501644310304	-2.0260139563734914	0.0	-2.0260139563734914	0.0	0.0	0.0	-2.0260139563734914	0.0	0.0	0.48148501644310304	-2.0260139563734914	0.0	-2.0260139563734914	0.0	0.0	2.784070109437149	0.0	-2.0260139563734914	0.0	-2.0260139563734914	0.48148501644310304	2.879380289241474	0.0	0.0	0.0	0.0	0.0	0.0	0.0	-2.0260139563734914	-2.0260139563734914	0.0
362	3.37039194969298	2.9241048470645605	0.0	0.0	-1.7746515455013334	-1.7746515455013334	-0.5416310557351665	0.0	0.0	0.0	0.0	-1.7746515455013334	0.0	0.0	0.0	1.5378104859446697	4.951430387605383	0.0	-1.7746515455013334	0.0	0.0	0.0	0.15151612482477894	0.0	0.0	1.250128413492889	-0.5416310557351665	0.0	-1.7746515455013334	0.0	0.0	2.6364227746127793	0.0	0.5569812329329435	0.0	3.3085165459748924	0.5569812329329435	-1.7746515455013334	0.0	0.0	0.0	0.0	0.0	0.0	0.0	-1.7746515455013334	-1.7746515455013334	0.0
363	0.5538156357257904	2.6332571774056257	0.0	0.0	-0.139331544834155	-1.6021659830763806	2.8051074343322853	0.0	0.0	0.0	0.0	-1.6021659830763806	0.0	0.0	0.0	-1.6021659830763806	5.123358644070731	0.0	-1.6021659830763806	0.0	0.0	0.0	-1.6021659830763806	0.0	0.0	-0.139331544834155	-1.6021659830763806	0.0	0.5538156357257904	0.0	0.0	1.4701063675999455	0.0	2.4997257847811034	0.0	-0.139331544834155	0.9592807438339541	-1.6021659830763806	0.0	0.0	0.0	0.0	0.0	0.0	0.0	-1.6021659830763806	-1.6021659830763806	0.0
364	1.2206289063821343	1.626094014490299	0.0	0.0	-0.8588126352977019	1.8492375658045082	2.696535426191712	0.0	0.0	0.0	0.0	-1.9561117261408514	0.0	0.0	0.0	3.6185241791805045	-1.9561117261408514	0.0	-1.9561117261408514	0.0	0.0	0.0	-1.9561117261408514	0.0	0.0	-1.9561117261408514	-1.9561117261408514	0.0	-1.9561117261408514	0.0	0.0	2.1369196382562894	0.0	2.854759431406606	0.0	0.2397996533704081	-1.9561117261408514	-1.9561117261408514	0.0	0.0	0.0	0.0	0.0	0.0	0.0	-1.9561117261408514	-1.9561117261408514	0.0
365	3.297811874694385	1.9580375292093875	0.0	0.0	-1.8546237787901863	-1.8546237787901863	-1.8546237787901863	0.0	0.0	0.0	0.0	-1.8546237787901863	0.0	0.0	0.0	1.3519017256390722	4.695940693461279	0.0	-1.8546237787901863	0.0	0.0	0.0	-1.8546237787901863	0.0	0.0	-1.8546237787901863	-1.8546237787901863	0.0	-0.4398577435889832	0.0	0.0	2.1991995860262756	0.0	-0.4398577435889832	0.0	2.5558745299650076	-0.4398577435889832	-1.8546237787901863	0.0	0.0	0.0	0.0	0.0	0.0	0.0	-1.8546237787901863	-1.8546237787901863	0.0
366	3.162417552793037	3.373726646460244	0.0	0.0	-2.1671311368748025	1.022351389296766	3.926516469325267	0.0	0.0	0.0	0.0	-0.36394297182312396	0.0	0.0	0.0	1.2454949406109757	4.189933919777417	0.0	-2.1671311368748025	0.0	0.0	0.0	0.32920420873682144	0.0	0.0	2.8941535661983577	-2.1671311368748025	0.0	-2.1671311368748025	0.0	0.0	-2.1671311368748025	0.0	2.4086457504166567	0.0	-0.36394297182312396	-0.36394297182312396	-0.36394297182312396	0.0	0.0	0.0	0.0	0.0	0.0	0.0	-0.36394297182312396	-2.1671311368748025	0.0
367	1.2105602021269997	2.6921647430512157	0.0	0.0	-1.8875183400653857	0.29426947025284456	-0.39887771030709995	0.0	0.0	0.0	0.0	-1.8875183400653857	0.0	0.0	0.0	2.3737110119326807	1.9037073826869455	0.0	-1.8875183400653857	0.0	0.0	0.0	-1.8875183400653857	0.0	0.0	-0.39887771030709995	-1.8875183400653857	0.0	0.29426947025284456	0.0	0.0	2.4914940475890646	0.0	-1.8875183400653857	0.0	-0.39887771030709995	-1.8875183400653857	-1.8875183400653857	0.0	0.0	0.0	0.0	0.0	0.0	0.0	-1.8875183400653857	-1.8875183400653857	0.0
368	4.319086208395026	2.23964466671519	0.0	0.0	-1.8321686130824304	-1.8321686130824304	-1.8321686130824304	0.0	0.0	0.0	0.0	-1.8321686130824304	0.0	0.0	0.0	1.3233539348410348	4.480354355991148	0.0	-1.8321686130824304	0.0	0.0	0.0	-1.8321686130824304	0.0	0.0	2.3349548465195147	-1.8321686130824304	0.0	-1.8321686130824304	0.0	0.0	0.6302067542810894	0.0	2.5761169033364024	0.0	-1.8321686130824304	-1.8321686130824304	-1.8321686130824304	0.0	0.0	0.0	0.0	0.0	0.0	0.0	-1.8321686130824304	-1.8321686130824304	0.0
369	4.506075477856326	4.964941362691606	0.0	0.0	-1.4209674515102613	3.8742972436726735	-1.4209674515102613	0.0	0.0	0.0	0.0	-1.4209674515102613	0.0	0.0	0.0	4.326282367415731	0.13662762538930462	0.0	-1.4209674515102613	0.0	0.0	0.0	-1.4209674515102613	0.0	0.0	1.5229219865091954	-1.4209674515102613	0.0	-1.4209674515102613	0.0	0.0	2.4392127183833505	0.0	-1.4209674515102613	0.0	-1.4209674515102613	-1.4209674515102613	-1.4209674515102613	0.0	0.0	0.0	0.0	0.0	0.0	0.0	-1.4209674515102613	3.394724163410787	0.0
370	5.621029758516833	2.848441036277052	0.0	0.0	-1.1170125128770287	-1.1170125128770287	-1.1170125128770287	0.0	0.0	0.0	0.0	-1.1170125128770287	0.0	0.0	0.0	-1.1170125128770287	5.215564650408669	0.0	-1.1170125128770287	0.0	0.0	0.0	-1.1170125128770287	0.0	0.0	2.442975928168887	-1.1170125128770287	0.0	-1.1170125128770287	0.0	0.0	-1.1170125128770287	0.0	2.442975928168887	0.0	1.7498287476089418	-1.1170125128770287	-1.1170125128770287	0.0	0.0	0.0	0.0	0.0	0.0	0.0	-1.1170125128770287	-1.1170125128770287	0.0
371	4.167619245032857	3.849165513914323	0.0	0.0	-1.1947557578154004	3.1560183333543774	4.4087813018497455	0.0	0.0	0.0	0.0	-1.1947557578154004	0.0	0.0	0.0	5.640924983142377	-1.1947557578154004	0.0	-1.1947557578154004	0.0	0.0	0.0	-1.1947557578154004	0.0	0.0	-1.1947557578154004	-1.1947557578154004	0.0	-1.1947557578154004	0.0	0.0	-1.1947557578154004	0.0	3.5614834414625416	0.0	-1.1947557578154004	-1.1947557578154004	-1.1947557578154004	0.0	0.0	0.0	0.0	0.0	0.0	0.0	3.7156341212898	-1.1947557578154004	0.0
372	3.591231739043033	2.610402486031307	0.0	0.0	3.3035496665912523	2.2049373779231427	-1.3645953185582282	0.0	0.0	0.0	0.0	2.8980845584830877	0.0	0.0	0.0	-1.3645953185582282	-1.3645953185582282	0.0	-1.3645953185582282	0.0	0.0	0.0	-1.3645953185582282	0.0	0.0	-1.3645953185582282	-1.3645953185582282	0.0	-1.3645953185582282	0.0	0.0	2.610402486031307	0.0	-1.3645953185582282	0.0	-1.3645953185582282	-1.3645953185582282	5.638924582408289	0.0	0.0	0.0	0.0	0.0	0.0	0.0	1.5117901973631973	-1.3645953185582282	0.0
373	5.745221881132146	2.952013871689629	0.0	0.0	-0.8923719953308424	-0.8923719953308424	-0.8923719953308424	0.0	0.0	0.0	0.0	-0.8923719953308424	0.0	0.0	0.0	-0.8923719953308424	6.239586227844065	0.0	-0.8923719953308424	0.0	0.0	0.0	-0.8923719953308424	0.0	0.0	2.7006994434087224	-0.8923719953308424	0.0	-0.8923719953308424	0.0	0.0	1.4479364749133543	0.0	-0.8923719953308424	0.0	-0.8923719953308424	-0.8923719953308424	-0.8923719953308424	0.0	0.0	0.0	0.0	0.0	0.0	0.0	-0.8923719953308424	-0.8923719953308424	0.0
374	-1.9729589453944572	3.796676974980625	0.0	0.0	2.0537076699220016	2.9410108649229043	3.1523199585901116	0.0	0.0	0.0	0.0	2.3050220982029077	0.0	0.0	0.0	0.8009447014266335	-1.9729589453944572	0.0	-1.9729589453944572	0.0	0.0	0.0	-1.9729589453944572	0.0	0.0	0.10779752086668815	-1.9729589453944572	0.0	-1.9729589453944572	0.0	0.0	1.2064098095347981	0.0	-1.9729589453944572	0.0	-1.9729589453944572	-1.9729589453944572	2.505692793665059	0.0	0.0	0.0	0.0	0.0	0.0	0.0	0.10779752086668815	-1.9729589453944572	0.0
375	1.928435488884098	4.9729579266075215	0.0	0.0	-1.64329549381997	3.432512885660372	3.2501913288664177	0.0	0.0	0.0	0.0	-1.64329549381997	0.0	0.0	0.0	4.454164133192354	-1.64329549381997	0.0	-1.64329549381997	0.0	0.0	0.0	-1.64329549381997	0.0	0.0	1.6407534164323172	-1.64329549381997	0.0	0.5421411277642072	0.0	0.0	1.928435488884098	0.0	-1.64329549381997	0.0	-1.64329549381997	-1.64329549381997	-1.64329549381997	0.0	0.0	0.0	0.0	0.0	0.0	0.0	0.5421411277642072	-1.64329549381997	0.0
376	5.585066864669756	0.9600940513854841	0.0	0.0	-1.5178073158141077	-1.5178073158141077	-1.5178073158141077	0.0	0.0	0.0	0.0	-1.5178073158141077	0.0	0.0	0.0	-1.5178073158141077	1.8763847832596392	0.0	-1.5178073158141077	0.0	0.0	0.0	-1.5178073158141077	0.0	0.0	-1.5178073158141077	-1.5178073158141077	0.0	-1.5178073158141077	0.0	0.0	0.9600940513854841	0.0	0.9600940513854841	0.0	0.9600940513854841	-1.5178073158141077	-1.5178073158141077	0.0	0.0	0.0	0.0	0.0	0.0	0.0	-1.5178073158141077	-1.5178073158141077	0.0
377	2.182256852896185	2.387051265542198	0.0	0.0	-2.0353810607937115	-2.0353810607937115	-0.9087856004621306	0.0	0.0	0.0	0.0	-2.0353810607937115	0.0	0.0	0.0	-0.21563841990218524	4.074821021246206	0.0	-2.0353810607937115	0.0	0.0	0.0	-2.0353810607937115	0.0	0.0	3.4606622520048904	-2.0353810607937115	0.0	-2.0353810607937115	0.0	0.0	1.2884389768740885	0.0	-2.0353810607937115	0.0	3.7733456266620884	1.1706559412177047	-2.0353810607937115	0.0	0.0	0.0	0.0	0.0	0.0	0.0	-2.0353810607937115	1.7302717291531278	0.0
378	4.924905983963056	3.1213120570879975	0.0	0.0	-1.4453622285352488	-1.4453622285352488	1.1754019080326836	0.0	0.0	0.0	0.0	-1.4453622285352488	0.0	0.0	0.0	0.4822547274727391	5.36505665005911	0.0	-1.4453622285352488	0.0	0.0	0.0	-1.4453622285352488	0.0	0.0	3.4266937066391794	-1.4453622285352488	0.0	-1.4453622285352488	0.0	0.0	1.1754019080326836	0.0	1.1754019080326836	0.0	2.0916926399068396	-1.4453622285352488	-1.4453622285352488	0.0	0.0	0.0	0.0	0.0	0.0	0.0	-1.4453622285352488	-1.4453622285352488	0.0
379	4.503697629542012	3.437346203092124	0.0	0.0	-1.7887142157998195	-1.7887142157998195	1.0859709459286462	0.0	0.0	0.0	0.0	-1.7887142157998195	0.0	0.0	0.0	3.650920303390183	4.106395832073009	0.0	-1.7887142157998195	0.0	0.0	0.0	-1.7887142157998195	0.0	0.0	2.472265307048537	-1.7887142157998195	0.0	-1.7887142157998195	0.0	0.0	2.0022616778028013	0.0	1.4914360540368108	0.0	-1.7887142157998195	-1.7887142157998195	-1.7887142157998195	0.0	0.0	0.0	0.0	0.0	0.0	0.0	-1.7887142157998195	-1.7887142157998195	0.0
380	4.849802747113915	4.002504886726712	0.0	0.0	-1.5568171247727767	-1.5568171247727767	-1.5568171247727767	0.0	0.0	0.0	0.0	-1.5568171247727767	0.0	0.0	0.0	2.5674203614373887	4.983334139738438	0.0	-1.5568171247727767	0.0	0.0	0.0	-1.5568171247727767	0.0	0.0	3.155207026339508	-1.5568171247727767	0.0	-1.5568171247727767	0.0	0.0	2.344276810123179	0.0	3.155207026339508	0.0	-1.5568171247727767	-1.5568171247727767	-1.5568171247727767	0.0	0.0	0.0	0.0	0.0	0.0	0.0	-1.5568171247727767	-1.5568171247727767	0.0
381	1.9572181682738243	1.264070987713879	0.0	0.0	1.9572181682738243	-1.2658477608613374	-1.2658477608613374	0.0	0.0	0.0	0.0	1.9572181682738243	0.0	0.0	0.0	-1.2658477608613374	-1.2658477608613374	0.0	-1.2658477608613374	0.0	0.0	0.0	-1.2658477608613374	0.0	0.0	-1.2658477608613374	-1.2658477608613374	0.0	-1.2658477608613374	0.0	0.0	1.264070987713879	0.0	-1.2658477608613374	0.0	-1.2658477608613374	-1.2658477608613374	4.097284331770095	0.0	0.0	0.0	0.0	0.0	0.0	0.0	-1.2658477608613374	-1.2658477608613374	0.0
382	3.652629269682913	4.681131992163996	0.0	0.0	-1.7989908438197393	2.8259506964984453	0.18689336688318647	0.0	0.0	0.0	0.0	-1.7989908438197393	0.0	0.0	0.0	4.581342521555626	-1.7989908438197393	0.0	-1.7989908438197393	0.0	0.0	0.0	-1.7989908438197393	0.0	0.0	-0.5062538136767589	-1.7989908438197393	0.0	-1.7989908438197393	0.0	0.0	0.8800405474431319	0.0	-0.5062538136767589	0.0	-1.7989908438197393	-1.7989908438197393	-1.7989908438197393	0.0	0.0	0.0	0.0	0.0	0.0	0.0	1.796331279317287	-1.7989908438197393	0.0
383	3.3849850780497195	4.301275809923874	0.0	0.0	-1.4355896996964006	-1.4355896996964006	-1.4355896996964006	0.0	0.0	0.0	0.0	-1.4355896996964006	0.0	0.0	0.0	-1.4355896996964006	5.204143521465889	0.0	-1.4355896996964006	0.0	0.0	0.0	0.9000784282617191	0.0	0.0	3.6081286293639296	-1.4355896996964006	0.0	-1.4355896996964006	0.0	0.0	2.5095163406958196	0.0	-1.4355896996964006	0.0	0.9000784282617191	-1.4355896996964006	-1.4355896996964006	0.0	0.0	0.0	0.0	0.0	0.0	0.0	-1.4355896996964006	-1.4355896996964006	0.0
384	2.5891859230141687	4.2233164480386405	0.0	0.0	-1.405860418225652	-1.405860418225652	-1.405860418225652	0.0	0.0	0.0	0.0	-1.405860418225652	0.0	0.0	0.0	-1.405860418225652	5.6971301871750875	0.0	-1.405860418225652	0.0	0.0	0.0	-1.405860418225652	0.0	0.0	3.505476654888324	-1.405860418225652	0.0	-1.405860418225652	0.0	0.0	0.5097443813343325	0.0	2.5891859230141687	0.0	-1.405860418225652	-1.405860418225652	0.5097443813343325	0.0	0.0	0.0	0.0	0.0	0.0	0.0	-1.405860418225652	-1.405860418225652	0.0
385	1.2862627722255313	-0.6348149093655095	0.0	0.0	-0.6348149093655095	-0.6348149093655095	1.2862627722255313	0.0	0.0	0.0	0.0	7.042004985812444	0.0	0.0	0.0	1.2862627722255313	-0.6348149093655095	0.0	-0.6348149093655095	0.0	0.0	0.0	-0.6348149093655095	0.0	0.0	-0.6348149093655095	-0.6348149093655095	0.0	1.2862627722255313	0.0	0.0	-0.6348149093655095	0.0	-0.6348149093655095	0.0	-0.6348149093655095	-0.6348149093655095	-0.6348149093655095	0.0	0.0	0.0	0.0	0.0	0.0	0.0	-0.6348149093655095	-0.6348149093655095	0.0
386	1.7984250034974965	1.105277822937551	0.0	0.0	-1.5013722637229296	-1.5013722637229296	1.105277822937551	0.0	0.0	0.0	0.0	-1.5013722637229296	0.0	0.0	0.0	-1.5013722637229296	3.74433515255281	0.0	-1.5013722637229296	0.0	0.0	0.0	3.503173095735922	0.0	0.0	-1.5013722637229296	1.105277822937551	0.0	2.8970372921656065	0.0	0.0	3.547624858306756	0.0	1.105277822937551	0.0	0.41213064237760655	-1.5013722637229296	-1.5013722637229296	0.0	0.0	0.0	0.0	0.0	0.0	0.0	-1.5013722637229296	-1.5013722637229296	0.0
387	3.7126028948929495	2.000886133338431	0.0	0.0	-2.211847341565555	-2.211847341565555	0.12908395643683956	0.0	0.0	0.0	0.0	0.822231136996785	0.0	0.0	0.0	-0.5640632241231058	4.206621400342559	0.0	-2.211847341565555	0.0	0.0	0.0	-0.5640632241231058	0.0	0.0	1.9208434256648945	-2.211847341565555	0.0	0.12908395643683956	0.0	0.0	1.73852186887094	0.0	0.5345490645450042	0.0	1.73852186887094	0.12908395643683956	-2.211847341565555	0.0	0.0	0.0	0.0	0.0	0.0	0.0	-2.211847341565555	-2.211847341565555	0.0
388	-0.9052817371024249	3.998029152205573	0.0	0.0	-0.9052817371024249	-0.9052817371024249	4.0850405291952026	0.0	0.0	0.0	0.0	-0.9052817371024249	0.0	0.0	0.0	-0.9052817371024249	-0.9052817371024249	0.0	-0.9052817371024249	0.0	0.0	0.0	-0.9052817371024249	0.0	0.0	-0.9052817371024249	-0.9052817371024249	0.0	-0.9052817371024249	0.0	0.0	4.595866152961193	0.0	2.293281059967148	0.0	-0.9052817371024249	-0.9052817371024249	-0.9052817371024249	0.0	0.0	0.0	0.0	0.0	0.0	0.0	-0.9052817371024249	-0.9052817371024249	0.0
389	2.794111527984116	3.774940780995842	0.0	0.0	-1.1568385479582908	-1.1568385479582908	-1.1568385479582908	0.0	0.0	0.0	0.0	5.9581791163573214	0.0	0.0	0.0	-1.1568385479582908	2.3886464198759514	0.0	-1.1568385479582908	0.0	0.0	0.0	5.062795069302481	0.0	0.0	1.695499239316006	-1.1568385479582908	0.0	1.695499239316006	0.0	0.0	-1.1568385479582908	0.0	1.695499239316006	0.0	-1.1568385479582908	3.304937151750107	-1.1568385479582908	0.0	0.0	0.0	0.0	0.0	0.0	0.0	-1.1568385479582908	-1.1568385479582908	0.0
390	-0.410382865848125	-0.0049177577399612815	0.0	0.0	0.2827643147118204	-2.3690376391737544	1.2943652263903003	0.0	0.0	0.0	0.0	4.290097499944292	0.0	0.0	0.0	0.2827643147118204	-1.1035300464080704	0.0	-2.3690376391737544	0.0	0.0	0.0	-0.410382865848125	0.0	0.0	-1.1035300464080704	-2.3690376391737544	0.0	1.6045201546941397	0.0	0.0	0.6882294228199841	0.0	2.746617555301988	0.0	-2.3690376391737544	-1.1035300464080704	-2.3690376391737544	0.0	0.0	0.0	0.0	0.0	0.0	0.0	-2.3690376391737544	-2.3690376391737544	0.0
391	-1.8854061100923554	-1.8854061100923554	0.0	0.0	-1.8854061100923554	-1.8854061100923554	2.6138706937844676	0.0	0.0	0.0	0.0	2.6138706937844676	0.0	0.0	0.0	-1.8854061100923554	0.8646708389752087	0.0	0.8646708389752087	0.0	0.0	0.0	5.240427860635495	0.0	0.0	0.1715236584152633	-0.5216235221446821	0.0	3.4296201964367454	0.0	0.0	-0.5216235221446821	0.0	3.0047370024714795	0.0	1.4242866269106313	-1.8854061100923554	-0.5216235221446821	0.0	0.0	0.0	0.0	0.0	0.0	0.0	-1.8854061100923554	-1.8854061100923554	0.0
392	-0.9355500614674961	-0.9355500614674961	0.0	0.0	-0.9355500614674961	-0.9355500614674961	3.2424830170292314	0.0	0.0	0.0	0.0	3.2424830170292314	0.0	0.0	0.0	-0.9355500614674961	-0.9355500614674961	0.0	-0.9355500614674961	0.0	0.0	0.0	-0.9355500614674961	0.0	0.0	-0.9355500614674961	1.1630414753493952	0.0	-0.9355500614674961	0.0	0.0	2.549335836469286	0.0	-0.9355500614674961	0.0	-0.9355500614674961	-0.9355500614674961	-0.9355500614674961	0.0	0.0	0.0	0.0	0.0	0.0	0.0	-0.9355500614674961	-0.9355500614674961	0.0
393	3.5191485982017623	3.898638219906666	0.0	0.0	-1.4822312659203334	-1.4822312659203334	-1.4822312659203334	0.0	0.0	0.0	0.0	-1.4822312659203334	0.0	0.0	0.0	2.7459587099682805	5.3609184880044785	0.0	-1.4822312659203334	0.0	0.0	0.0	-1.4822312659203334	0.0	0.0	3.1514238180764447	-1.4822312659203334	0.0	1.6473464213001705	0.0	0.0	1.3596643488483897	0.0	0.9541992407402251	0.0	2.563637153174326	4.30410332801483	-1.4822312659203334	0.0	0.0	0.0	0.0	0.0	0.0	0.0	-1.4822312659203334	-1.4822312659203334	0.0
394	4.730049221649725	3.3690726685141246	0.0	0.0	-0.9563836146713633	-0.9563836146713633	-0.9563836146713633	0.0	0.0	0.0	0.0	-0.9563836146713633	0.0	0.0	0.0	2.452781936639969	6.297596192374665	0.0	-0.9563836146713633	0.0	0.0	0.0	-0.9563836146713633	0.0	0.0	3.2637121528562982	-0.9563836146713633	0.0	-0.9563836146713633	0.0	0.0	-0.9563836146713633	0.0	-0.9563836146713633	0.0	-0.9563836146713633	-0.9563836146713633	-0.9563836146713633	0.0	0.0	0.0	0.0	0.0	0.0	0.0	-0.9563836146713633	-0.9563836146713633	0.0
395	3.0432252788861995	2.46219539644696	0.0	0.0	-2.296728565215531	-1.0343121650195197	1.0451293766603156	0.0	0.0	0.0	0.0	-0.11802143314536462	0.0	0.0	0.0	3.140075104876117	3.2831759485167904	0.0	-2.296728565215531	0.0	0.0	0.0	-2.296728565215531	0.0	0.0	2.1643609525311613	-1.7274593455794651	0.0	-2.296728565215531	0.0	0.0	-0.3411649844595743	0.0	-2.296728565215531	0.0	-1.0343121650195197	-2.296728565215531	-2.296728565215531	0.0	0.0	0.0	0.0	0.0	0.0	0.0	-2.296728565215531	2.1011820509096295	0.0
396	4.275520441443236	2.283090276753029	0.0	0.0	-1.1779617767342714	-1.1779617767342714	-1.1779617767342714	0.0	0.0	0.0	0.0	-1.1779617767342714	0.0	0.0	0.0	-1.1779617767342714	6.118951921215611	0.0	-1.1779617767342714	0.0	0.0	0.0	-1.1779617767342714	0.0	0.0	2.9762374573129744	1.1844779880849199	0.0	-1.1779617767342714	0.0	0.0	-1.1779617767342714	0.0	-1.1779617767342714	0.0	-1.1779617767342714	-1.1779617767342714	-1.1779617767342714	0.0	0.0	0.0	0.0	0.0	0.0	0.0	-1.1779617767342714	-1.1779617767342714	0.0
397	4.343080127523954	4.7287426083359385	0.0	0.0	-1.2760259043984066	-1.2760259043984066	-1.2760259043984066	0.0	0.0	0.0	0.0	-1.2760259043984066	0.0	0.0	0.0	-1.2760259043984066	5.316529273238058	0.0	-1.2760259043984066	0.0	0.0	0.0	-1.2760259043984066	0.0	0.0	4.343080127523954	-1.2760259043984066	0.0	-1.2760259043984066	0.0	0.0	2.6084790721358475	0.0	1.5098667834677375	0.0	1.5098667834677375	-1.2760259043984066	-1.2760259043984066	0.0	0.0	0.0	0.0	0.0	0.0	0.0	-1.2760259043984066	-1.2760259043984066	0.0
398	2.37563538178935	3.725562098738366	0.0	0.0	-1.474009991270564	-1.474009991270564	-1.474009991270564	0.0	0.0	0.0	0.0	-1.474009991270564	0.0	0.0	0.0	2.2214847019620914	5.102554067195943	0.0	-1.474009991270564	0.0	0.0	0.0	-1.474009991270564	0.0	0.0	3.0687825623492953	-1.474009991270564	0.0	-1.474009991270564	0.0	0.0	1.8160195938539276	0.0	0.42972523273403684	0.0	4.400017146286158	2.0391631451681373	-1.474009991270564	0.0	0.0	0.0	0.0	0.0	0.0	0.0	-1.474009991270564	-1.474009991270564	0.0
399	3.8852016218341507	3.8280432079942024	0.0	0.0	-1.1492089377557635	-1.1492089377557635	-1.1492089377557635	0.0	0.0	0.0	0.0	-1.1492089377557635	0.0	0.0	0.0	-1.1492089377557635	5.4256466627813	0.0	-1.1492089377557635	0.0	0.0	0.0	-1.1492089377557635	0.0	0.0	3.192054441274206	-1.1492089377557635	0.0	-1.1492089377557635	0.0	0.0	-1.1492089377557635	0.0	-1.1492089377557635	0.0	0.9948298639379862	-1.1492089377557635	-1.1492089377557635	0.0	0.0	0.0	0.0	0.0	0.0	0.0	-1.1492089377557635	-1.1492089377557635	0.0
400	-1.0669441598631124	1.3278721573469676	0.0	0.0	3.892821514808504	1.3278721573469676	1.3278721573469676	0.0	0.0	0.0	0.0	-1.0669441598631124	0.0	0.0	0.0	-1.0669441598631124	-1.0669441598631124	0.0	-1.0669441598631124	0.0	0.0	0.0	-1.0669441598631124	0.0	0.0	-1.0669441598631124	-1.0669441598631124	0.0	-1.0669441598631124	0.0	0.0	1.3278721573469676	0.0	-1.0669441598631124	0.0	-1.0669441598631124	-1.0669441598631124	5.065541775630336	0.0	0.0	0.0	0.0	0.0	0.0	0.0	-1.0669441598631124	-1.0669441598631124	0.0
401	1.1259994350436964	1.297849691970355	0.0	0.0	-0.2602949260761944	-1.6465892871960852	1.4444531661622304	0.0	0.0	0.0	0.0	-1.6465892871960852	0.0	0.0	0.0	-1.6465892871960852	-2.4101626738603565	0.0	-2.4101626738603565	0.0	0.0	0.0	-0.9534421066361398	0.0	0.0	1.186624056860131	-0.9534421066361398	0.0	-0.9534421066361398	0.0	0.0	-0.03715137476198471	0.0	2.042290166917851	0.0	-2.4101626738603565	-0.9534421066361398	-0.9534421066361398	0.0	0.0	0.0	0.0	0.0	0.0	0.0	-2.4101626738603565	-0.2602949260761944	0.0
402	3.109905701358634	3.8030528819185796	0.0	0.0	-0.9875314191046645	-0.9875314191046645	-0.9875314191046645	0.0	0.0	0.0	0.0	-0.9875314191046645	0.0	0.0	0.0	-0.9875314191046645	6.380741265157546	0.0	-0.9875314191046645	0.0	0.0	0.0	-0.9875314191046645	0.0	0.0	3.397587773810415	-0.9875314191046645	0.0	-0.9875314191046645	0.0	0.0	-0.9875314191046645	0.0	-0.9875314191046645	0.0	-0.9875314191046645	-0.9875314191046645	-0.9875314191046645	0.0	0.0	0.0	0.0	0.0	0.0	0.0	-0.9875314191046645	-0.9875314191046645	0.0
403	4.167062867082855	2.6816776033187333	0.0	0.0	-2.0849981233255876	1.5830653146506233	1.5830653146506233	0.0	0.0	0.0	0.0	-2.0849981233255876	0.0	0.0	0.0	-2.0849981233255876	1.9885304227587879	0.0	-2.0849981233255876	0.0	0.0	0.0	-2.0849981233255876	0.0	0.0	0.19677095353073337	-2.0849981233255876	0.0	-2.0849981233255876	0.0	0.0	2.499356046524779	0.0	0.19677095353073337	0.0	0.19677095353073337	-2.0849981233255876	-2.0849981233255876	0.0	0.0	0.0	0.0	0.0	0.0	0.0	-2.0849981233255876	0.19677095353073337	0.0
404	4.4103908437411485	1.941922920296308	0.0	0.0	-1.1935712956328413	1.4091183898115416	1.3321573486754135	0.0	0.0	0.0	0.0	-2.220055641013424	0.0	0.0	0.0	0.19272306548704865	-0.09495900696473214	0.0	-2.220055641013424	0.0	0.0	0.0	0.6782308812687496	0.0	0.0	2.5200007710714663	-1.8867184761927867	0.0	-2.220055641013424	0.0	0.0	-0.7881061875246775	0.0	0.19272306548704865	0.0	-1.8867184761927867	-0.09495900696473214	-2.220055641013424	0.0	0.0	0.0	0.0	0.0	0.0	0.0	-2.220055641013424	-2.220055641013424	0.0
405	4.2408263307279706	2.8908996137789544	0.0	0.0	-0.949781722840485	-0.949781722840485	-0.949781722840485	0.0	0.0	0.0	0.0	-0.949781722840485	0.0	0.0	0.0	2.736748933951697	6.400310580081342	0.0	-0.949781722840485	0.0	0.0	0.0	-0.949781722840485	0.0	0.0	3.247574557717687	-0.949781722840485	0.0	-0.949781722840485	0.0	0.0	-0.949781722840485	0.0	-0.949781722840485	0.0	-0.949781722840485	-0.949781722840485	-0.949781722840485	0.0	0.0	0.0	0.0	0.0	0.0	0.0	-0.949781722840485	-0.949781722840485	0.0
406	3.0003427402130844	2.81802118341913	0.0	0.0	0.5154360904250836	2.9577831257942884	1.7681990589204521	0.0	0.0	0.0	0.0	-2.255840582643314	0.0	0.0	0.0	-2.255840582643314	3.6724365115751976	0.0	-2.255840582643314	0.0	0.0	0.0	-2.255840582643314	0.0	0.0	1.7681990589204521	-2.255840582643314	0.0	-2.255840582643314	0.0	0.0	2.3872382673266754	0.0	-2.255840582643314	0.0	-0.17771109013486086	-2.255840582643314	-0.17771109013486086	0.0	0.0	0.0	0.0	0.0	0.0	0.0	-2.255840582643314	2.5303391109673488	0.0
407	2.4291766455032384	3.4407775571817183	0.0	0.0	-1.8886954820817339	2.546959681159622	1.4483473924915122	0.0	0.0	0.0	0.0	-1.8886954820817339	0.0	0.0	0.0	1.0428822843833476	-1.8886954820817339	0.0	-1.8886954820817339	0.0	0.0	0.0	-1.8886954820817339	0.0	0.0	-1.8886954820817339	-1.8886954820817339	0.0	-1.8886954820817339	0.0	0.0	-1.8886954820817339	0.0	1.0428822843833476	0.0	-1.8886954820817339	-1.8886954820817339	-1.8886954820817339	0.0	0.0	0.0	0.0	0.0	0.0	0.0	0.3497351038234022	-1.8886954820817339	0.0
408	-0.44538938494161595	3.2681826817626916	0.0	0.0	-1.7550146331131184	-1.7550146331131184	2.0395172648463844	0.0	0.0	0.0	0.0	-1.7550146331131184	0.0	0.0	0.0	4.80426280962514	2.550342888612375	0.0	-1.7550146331131184	0.0	0.0	0.0	-1.7550146331131184	0.0	0.0	-0.039924276833451344	-1.7550146331131184	0.0	0.6532229037264932	0.0	0.0	1.6340521567382194	0.0	1.805902413664879	0.0	0.47090134693253916	-1.7550146331131184	-1.7550146331131184	0.0	0.0	0.0	0.0	0.0	0.0	0.0	-1.7550146331131184	-1.7550146331131184	0.0
409	2.0638302386439356	2.8370201268774173	0.0	0.0	0.965217949975826	0.2720707694158806	3.7685783308823613	0.0	0.0	0.0	0.0	0.2720707694158806	0.0	0.0	0.0	0.965217949975826	-2.1390405547740166	0.0	-2.1390405547740166	0.0	0.0	0.0	4.1638910675265075	0.0	0.0	0.2720707694158806	0.2720707694158806	0.0	1.881508681849981	0.0	0.0	0.965217949975826	0.0	1.3706830580839906	0.0	3.3165932071393036	3.604275279591085	-2.1390405547740166	0.0	0.0	0.0	0.0	0.0	0.0	0.0	-2.1390405547740166	-2.1390405547740166	0.0
410	1.9081411681369804	1.9081411681369804	0.0	0.0	-0.7941909615242722	-0.7941909615242722	-0.7941909615242722	0.0	0.0	0.0	0.0	6.571580262249048	0.0	0.0	0.0	-0.7941909615242722	3.0067534568050904	0.0	-0.7941909615242722	0.0	0.0	0.0	5.404648729603461	0.0	0.0	1.214993987577035	-0.7941909615242722	0.0	-0.7941909615242722	0.0	0.0	-0.7941909615242722	0.0	-0.7941909615242722	0.0	-0.7941909615242722	-0.7941909615242722	-0.7941909615242722	0.0	0.0	0.0	0.0	0.0	0.0	0.0	-0.7941909615242722	-0.7941909615242722	0.0
411	-1.864963369066757	0.7571185801232527	0.0	0.0	2.548878049351308	-1.864963369066757	1.4502657606831981	0.0	0.0	0.0	0.0	1.4502657606831981	0.0	0.0	0.0	-1.864963369066757	-1.864963369066757	0.0	2.4618666723616784	0.0	0.0	0.0	1.4502657606831981	0.0	0.0	-1.864963369066757	4.4077768214169915	0.0	3.1994656154924574	0.0	0.0	1.1625836882314173	0.0	3.108493837286731	0.0	-1.864963369066757	-1.864963369066757	-1.864963369066757	0.0	0.0	0.0	0.0	0.0	0.0	0.0	-1.864963369066757	-1.864963369066757	0.0
412	2.5655587116930962	2.8709403612442776	0.0	0.0	-2.099609315390035	0.7737992424650413	1.025113670745947	0.0	0.0	0.0	0.0	-2.099609315390035	0.0	0.0	0.0	2.491450739539374	-1.1721109065902722	0.0	-2.099609315390035	0.0	0.0	0.0	-1.1721109065902722	0.0	0.0	3.5814792845160923	-1.1721109065902722	0.0	-0.4789637260303268	0.0	0.0	0.6196485626377823	0.0	0.6196485626377823	0.0	1.661102437465944	-0.4789637260303268	-2.099609315390035	0.0	0.0	0.0	0.0	0.0	0.0	0.0	-2.099609315390035	-2.099609315390035	0.0
413	-2.267178509800674	1.0014722158994989	0.0	0.0	-2.267178509800674	1.4714758451452346	1.7899295762637686	0.0	0.0	0.0	0.0	1.8769409532533983	0.0	0.0	0.0	-2.267178509800674	-2.267178509800674	0.0	-2.267178509800674	0.0	0.0	0.0	1.6946193964594438	0.0	0.0	0.08518148402534376	3.1297039217487663	0.0	1.4714758451452346	0.0	0.0	-2.267178509800674	0.0	3.7987535507296513	0.0	-2.267178509800674	0.08518148402534376	-2.267178509800674	0.0	0.0	0.0	0.0	0.0	0.0	0.0	0.4906465921335075	-2.267178509800674	0.0
414	2.850473874292442	2.904541095562718	0.0	0.0	-2.0972653846637463	-2.0972653846637463	0.6532492969562229	0.0	0.0	0.0	0.0	0.6532492969562229	0.0	0.0	0.0	0.6532492969562229	4.054446678618378	0.0	-2.0972653846637463	0.0	0.0	0.0	1.9060122654515905	0.0	0.0	1.9060122654515905	0.6532492969562229	0.0	-0.039897883603722484	0.0	0.0	0.6532492969562229	0.0	1.7518615856243325	0.0	1.0587144050643866	1.0587144050643866	-2.0972653846637463	0.0	0.0	0.0	0.0	0.0	0.0	0.0	-2.0972653846637463	-2.0972653846637463	0.0
415	2.5801096177612566	2.8032531690754663	0.0	0.0	-1.3457448668153518	-1.3457448668153518	-1.3457448668153518	0.0	0.0	0.0	0.0	0.5006680760814204	0.0	0.0	0.0	0.5006680760814204	5.4279217612386255	0.0	-1.3457448668153518	0.0	0.0	0.0	4.5611110866278395	0.0	0.0	2.898563348879791	2.985574725869421	0.0	1.5992803647495304	0.0	0.0	-1.3457448668153518	0.0	2.292427545309476	0.0	-1.3457448668153518	5.000477746411685	-1.3457448668153518	0.0	0.0	0.0	0.0	0.0	0.0	0.0	-1.3457448668153518	-1.3457448668153518	0.0
416	4.010241871043154	2.319458319155101	0.0	0.0	-1.0649319441906728	0.18783102430469434	1.075134219305598	0.0	0.0	0.0	0.0	-0.3717847636307283	0.0	0.0	0.0	1.5377577412537105	-1.0649319441906728	0.0	-2.3631978559484788	0.0	0.0	0.0	0.18783102430469434	0.0	0.0	2.1131218861572725	-0.3717847636307283	0.0	-1.0649319441906728	0.0	0.0	-0.6594668360825091	0.0	1.5377577412537105	0.0	-2.3631978559484788	0.033680344477436286	-2.3631978559484788	0.0	0.0	0.0	0.0	0.0	0.0	0.0	-0.6594668360825091	-2.3631978559484788	0.0
417	4.279126211516184	2.8520098558760383	0.0	0.0	-1.5687390093803621	-1.5687390093803621	2.4465447477678737	0.0	0.0	0.0	0.0	-1.5687390093803621	0.0	0.0	0.0	4.5567579481144636	-1.5687390093803621	0.0	-1.5687390093803621	0.0	0.0	0.0	-1.5687390093803621	0.0	0.0	-1.5687390093803621	-1.5687390093803621	0.0	-1.5687390093803621	0.0	0.0	2.158862675316093	0.0	4.055982660201974	0.0	2.158862675316093	-1.5687390093803621	-1.5687390093803621	0.0	0.0	0.0	0.0	0.0	0.0	0.0	-1.5687390093803621	-1.5687390093803621	0.0
418	2.666742803036871	3.043220374271783	0.0	0.0	-0.19545807789259761	3.923579096919875	0.9031542107755124	0.0	0.0	0.0	0.0	-0.19545807789259761	0.0	0.0	0.0	-0.19545807789259761	-2.1381013178025627	0.0	-2.1381013178025627	0.0	0.0	0.0	-2.1381013178025627	0.0	0.0	-2.1381013178025627	-2.1381013178025627	0.0	0.210007030215567	0.0	0.0	1.5092900143458277	0.0	-0.8886052584525421	0.0	-0.8886052584525421	-2.1381013178025627	0.4976891026673478	0.0	0.0	0.0	0.0	0.0	0.0	0.0	0.7208326539815575	-2.1381013178025627	0.0
419	5.448846746962494	3.9729402271529164	0.0	0.0	-1.2184752824655023	-1.2184752824655023	2.5866458660330256	0.0	0.0	0.0	0.0	-1.2184752824655023	0.0	0.0	0.0	-1.2184752824655023	5.2257031956482844	0.0	-1.2184752824655023	0.0	0.0	0.0	-1.2184752824655023	0.0	0.0	3.279793046592971	-1.2184752824655023	0.0	-1.2184752824655023	0.0	0.0	-1.2184752824655023	0.0	3.279793046592971	0.0	-1.2184752824655023	-1.2184752824655023	-1.2184752824655023	0.0	0.0	0.0	0.0	0.0	0.0	0.0	-1.2184752824655023	-1.2184752824655023	0.0
420	4.358813677370541	3.2193793941821762	0.0	0.0	-2.0656610334013017	-2.0656610334013017	-0.24635650861755032	0.0	0.0	0.0	0.0	-2.0656610334013017	0.0	0.0	0.0	1.6995536404377627	-0.24635650861755032	0.0	-2.0656610334013017	0.0	0.0	0.0	-2.0656610334013017	0.0	0.0	-2.0656610334013017	-2.0656610334013017	0.0	-2.0656610334013017	0.0	0.0	2.69808247054889	0.0	0.8522557800505588	0.0	-0.24635650861755032	-2.0656610334013017	2.4616936924846597	0.0	0.0	0.0	0.0	0.0	0.0	0.0	-2.0656610334013017	-2.0656610334013017	0.0
421	2.026471457153389	5.670615017425933	0.0	0.0	-1.301781346452338	2.4319365652615534	-1.301781346452338	0.0	0.0	0.0	0.0	-1.301781346452338	0.0	0.0	0.0	5.059017703830096	2.026471457153389	0.0	-1.301781346452338	0.0	0.0	0.0	-1.301781346452338	0.0	0.0	3.1250837458214984	-1.301781346452338	0.0	-1.301781346452338	0.0	0.0	2.2496150084675985	0.0	0.640177096033498	0.0	-1.301781346452338	-1.301781346452338	-1.301781346452338	0.0	0.0	0.0	0.0	0.0	0.0	0.0	0.640177096033498	-1.301781346452338	0.0
422	2.6370126958365123	3.6599131627689254	0.0	0.0	-0.13557602640326927	-2.0265904537266657	1.6561834428247861	0.0	0.0	0.0	0.0	-2.0265904537266657	0.0	0.0	0.0	2.2623192463951014	3.5901174008333836	0.0	-2.0265904537266657	0.0	0.0	0.0	-0.13557602640326927	0.0	0.0	3.8156676921781587	-2.0265904537266657	0.0	-2.0265904537266657	0.0	0.0	0.9630362622648407	0.0	2.3067710089659355	0.0	-0.13557602640326927	0.26988908170489534	-2.0265904537266657	0.0	0.0	0.0	0.0	0.0	0.0	0.0	-2.0265904537266657	-2.0265904537266657	0.0
423	3.5159906431673327	2.7851031346245403	0.0	0.0	0.220153777163004	-1.8845943314307476	-1.8845943314307476	0.0	0.0	0.0	0.0	2.417378354499223	0.0	0.0	0.0	0.9133009577229494	-1.8845943314307476	0.0	-1.8845943314307476	0.0	0.0	0.0	-1.8845943314307476	0.0	0.0	0.220153777163004	-1.8845943314307476	0.0	0.220153777163004	0.0	0.0	2.2995953188428397	0.0	-1.8845943314307476	0.0	-1.8845943314307476	0.9133009577229494	3.5159906431673327	0.0	0.0	0.0	0.0	0.0	0.0	0.0	-1.8845943314307476	-1.8845943314307476	0.0
424	3.1224443915712388	3.0271342117669136	0.0	0.0	-1.7429354875684684	-1.7429354875684684	3.1224443915712388	0.0	0.0	0.0	0.0	-1.7429354875684684	0.0	0.0	0.0	0.7245491187728677	4.616369416883495	0.0	-1.7429354875684684	0.0	0.0	0.0	-1.7429354875684684	0.0	0.0	1.8231614074409777	-1.7429354875684684	0.0	-1.7429354875684684	0.0	0.0	2.1108434798927584	0.0	2.1108434798927584	0.0	-1.7429354875684684	-1.7429354875684684	-1.7429354875684684	0.0	0.0	0.0	0.0	0.0	0.0	0.0	-1.7429354875684684	1.417696299332813	0.0
425	1.7775948707524059	2.539734922799303	0.0	0.0	-1.841122804669597	-0.1683152783029067	1.911126263376929	0.0	0.0	0.0	0.0	-1.841122804669597	0.0	0.0	0.0	0.5248319022570378	-0.1683152783029067	0.0	-1.841122804669597	0.0	0.0	0.0	-1.841122804669597	0.0	0.0	-1.841122804669597	-1.841122804669597	0.0	-0.1683152783029067	0.0	0.0	3.127521587701422	0.0	1.911126263376929	0.0	2.3966340791586296	-1.841122804669597	-0.1683152783029067	0.0	0.0	0.0	0.0	0.0	0.0	0.0	-1.841122804669597	-1.841122804669597	0.0
426	0.10228450873758987	0.7954316892975353	0.0	0.0	2.9354978527938065	-1.619955449826942	2.2995090860738094	0.0	0.0	0.0	0.0	0.7954316892975353	0.0	0.0	0.0	-1.619955449826942	0.10228450873758987	0.0	-1.619955449826942	0.0	0.0	0.0	-1.619955449826942	0.0	0.0	-1.619955449826942	-1.619955449826942	0.0	-1.619955449826942	0.0	0.0	-1.619955449826942	0.0	1.4885788698574807	0.0	-1.619955449826942	-1.619955449826942	-1.619955449826942	0.0	0.0	0.0	0.0	0.0	0.0	0.0	-1.619955449826942	-1.619955449826942	0.0
427	5.386133669304105	4.43412485482787	0.0	0.0	-1.4289206692161525	-1.4289206692161525	-1.4289206692161525	0.0	0.0	0.0	0.0	-1.4289206692161525	0.0	0.0	0.0	2.323911654481281	4.601178939491037	0.0	-1.4289206692161525	0.0	0.0	0.0	-1.4289206692161525	0.0	0.0	3.288992550524868	-1.4289206692161525	0.0	-1.4289206692161525	0.0	0.0	2.323911654481281	0.0	-1.4289206692161525	0.0	0.24447011280144526	0.24447011280144526	-1.4289206692161525	0.0	0.0	0.0	0.0	0.0	0.0	0.0	-1.4289206692161525	-1.4289206692161525	0.0
428	6.232090581361141	1.4037768440588394	0.0	0.0	-0.853934456393981	-0.853934456393981	-0.853934456393981	0.0	0.0	0.0	0.0	1.4037768440588394	0.0	0.0	0.0	-0.853934456393981	5.374068757610962	0.0	-0.853934456393981	0.0	0.0	0.0	3.8016721168572105	0.0	0.0	-0.853934456393981	-0.853934456393981	0.0	-0.853934456393981	0.0	0.0	-0.853934456393981	0.0	-0.853934456393981	0.0	-0.853934456393981	-0.853934456393981	-0.853934456393981	0.0	0.0	0.0	0.0	0.0	0.0	0.0	-0.853934456393981	-0.853934456393981	0.0
429	-1.1821794007989839	3.9976481586494343	0.0	0.0	-1.1821794007989839	-1.1821794007989839	3.7463337303685282	0.0	0.0	0.0	0.0	-1.1821794007989839	0.0	0.0	0.0	-1.1821794007989839	5.807756766545686	0.0	-1.1821794007989839	0.0	0.0	0.0	-1.1821794007989839	0.0	0.0	4.633636925369431	-1.1821794007989839	0.0	-1.1821794007989839	0.0	0.0	-1.1821794007989839	0.0	2.2058886894213794	0.0	1.1072764007532694	1.1072764007532694	-1.1821794007989839	0.0	0.0	0.0	0.0	0.0	0.0	0.0	-1.1821794007989839	-1.1821794007989839	0.0
430	3.9106957098308546	4.224353268685896	0.0	0.0	-1.6468026009259589	-1.6468026009259589	-1.6468026009259589	0.0	0.0	0.0	0.0	-1.6468026009259589	0.0	0.0	0.0	1.3717218387725785	5.052233043215998	0.0	-1.6468026009259589	0.0	0.0	0.0	-1.6468026009259589	0.0	0.0	3.9619890042184047	-1.6468026009259589	0.0	-1.6468026009259589	0.0	0.0	1.882547462538569	0.0	-1.6468026009259589	0.0	0.9662567306644139	-1.6468026009259589	-1.6468026009259589	0.0	0.0	0.0	0.0	0.0	0.0	0.0	-1.6468026009259589	0.27310955010446847	0.0
431	0.6140714984279239	3.011966771226295	0.0	0.0	0.6140714984279239	3.0989781482159247	0.6140714984279239	0.0	0.0	0.0	0.0	-1.9824992868062026	0.0	0.0	0.0	3.179020855889461	-1.9824992868062026	0.0	-1.9824992868062026	0.0	0.0	0.0	-1.9824992868062026	0.0	0.0	-1.9824992868062026	-1.9824992868062026	0.0	-1.9824992868062026	0.0	0.0	1.7126837870960339	0.0	0.6140714984279239	0.0	-1.9824992868062026	-1.9824992868062026	-1.9824992868062026	0.0	0.0	0.0	0.0	0.0	0.0	0.0	-1.9824992868062026	-1.9824992868062026	0.0
432	-0.2122985562833417	1.3382988561278255	0.0	0.0	1.0998878326828274	-2.157773260089014	0.6143800169011264	0.0	0.0	0.0	0.0	-0.07876716365881897	0.0	0.0	0.0	-2.157773260089014	2.8916473019108824	0.0	0.406740652122882	0.0	0.0	0.0	-0.5487707929045547	0.0	0.0	1.5553633613656528	-1.4650615247787098	0.0	-1.4650615247787098	0.0	0.0	-0.07876716365881897	0.0	1.7930350132427724	0.0	-2.157773260089014	4.821867235223109	-2.158208705338655	0.0	0.0	0.0	0.0	0.0	0.0	0.0	-2.157773260089014	-2.157773260089014	0.0
433	1.498440911231473	-1.9335302312825533	0.0	0.0	-1.9335302312825533	-1.9335302312825533	0.7252510229979912	0.0	0.0	0.0	0.0	4.899638292893628	0.0	0.0	0.0	-1.9335302312825533	1.012933095449772	0.0	-1.9335302312825533	0.0	0.0	0.0	1.2360766467639817	0.0	0.0	0.03210384243804576	2.4888396152593497	0.0	0.31978591488982655	0.0	0.0	1.2360766467639817	0.0	-1.0665084462300642	0.0	-1.9335302312825533	0.5429294662040363	-1.0665084462300642	0.0	0.0	0.0	0.0	0.0	0.0	0.0	-1.9335302312825533	-1.9335302312825533	0.0
434	4.97678365442645	1.3034083868484787	0.0	0.0	-1.8199555572028467	-1.8199555572028467	-0.5683937900531122	0.0	0.0	0.0	0.0	-1.2615409706130576	0.0	0.0	0.0	2.7638107201220916	-1.8199555572028467	0.0	-1.8199555572028467	0.0	0.0	0.0	-1.2615409706130576	0.0	0.0	0.3478969418210429	-1.2615409706130576	0.0	-1.8199555572028467	0.0	0.0	1.3775163590022013	0.0	0.9356836067231615	0.0	-0.16292868194494758	-1.8199555572028467	-1.8199555572028467	0.0	0.0	0.0	0.0	0.0	0.0	0.0	-0.5683937900531122	-1.8199555572028467	0.0
435	0.857395785456398	4.283285779708925	0.0	0.0	-1.7264648350718552	-1.7264648350718552	-0.5288985756634927	0.0	0.0	0.0	0.0	1.4170115733918207	0.0	0.0	0.0	1.956008074124508	3.2552910582547687	0.0	-0.5288985756634927	0.0	0.0	0.0	-1.7264648350718552	0.0	0.0	4.353903346922879	-1.7264648350718552	0.0	-1.7264648350718552	0.0	0.0	0.857395785456398	0.0	1.0805393367706078	0.0	-1.7264648350718552	4.035449615804343	1.6683260016727273	0.0	0.0	0.0	0.0	0.0	0.0	0.0	-1.7264648350718552	-1.7264648350718552	0.0
436	2.0961782560496336	2.4708717054910445	0.0	0.0	-1.7375041593162184	2.6427219624177036	1.4900424524793179	0.0	0.0	0.0	0.0	-1.7375041593162184	0.0	0.0	0.0	5.054869257923276	-1.7375041593162184	0.0	-1.7375041593162184	0.0	0.0	0.0	2.1831896330392637	0.0	0.0	-1.7375041593162184	-1.7375041593162184	0.0	-1.7375041593162184	0.0	0.0	2.833777199180413	0.0	1.3077208956853639	0.0	4.230882476404519	-1.7375041593162184	-1.7375041593162184	0.0	0.0	0.0	0.0	0.0	0.0	0.0	-1.7375041593162184	-1.7375041593162184	0.0
437	-0.07842822589703946	0.43239739786895104	0.0	0.0	-2.531531593707337	-2.531531593707337	-2.531531593707337	0.0	0.0	0.0	0.0	0.9024010271146867	0.0	0.0	0.0	0.6147189546629059	-2.531531593707337	0.0	1.3879088428963877	0.0	0.0	0.0	2.811943531999125	0.0	0.0	-2.531531593707337	-0.07842822589703946	0.0	1.0201840627710705	0.0	0.0	0.768869634490164	0.0	1.7673984646012912	0.0	-1.1770405145651495	2.155163995610055	-1.1770405145651495	0.0	0.0	0.0	0.0	0.0	0.0	0.0	-2.531531593707337	-2.531531593707337	0.0
438	2.8061988034029945	1.1014507111645697	0.0	0.0	1.5069158192727334	-2.204714781986528	2.4007336952948304	0.0	0.0	0.0	0.0	-0.6903087580634857	0.0	0.0	0.0	1.7945978917245147	-2.204714781986528	0.0	-2.204714781986528	0.0	0.0	0.0	-0.6903087580634857	0.0	0.0	-0.6903087580634857	0.9191291543706148	0.0	1.1014507111645697	0.0	0.0	1.707586514734885	0.0	0.6959856030564051	0.0	3.436825626981606	-2.204714781986528	-2.204714781986528	0.0	0.0	0.0	0.0	0.0	0.0	0.0	-0.6903087580634857	-2.204714781986528	0.0
439	-1.5044864046660757	-1.5044864046660757	0.0	0.0	4.2572570624805515	-1.5044864046660757	-1.5044864046660757	0.0	0.0	0.0	0.0	1.2615247889265602	0.0	0.0	0.0	-1.5044864046660757	-1.5044864046660757	0.0	4.695511993411706	0.0	0.0	0.0	-1.5044864046660757	0.0	0.0	-1.5044864046660757	1.9546719694865056	0.0	0.5683776083666157	0.0	0.0	-1.5044864046660757	0.0	1.9546719694865056	0.0	-1.5044864046660757	-1.5044864046660757	-1.5044864046660757	0.0	0.0	0.0	0.0	0.0	0.0	0.0	-1.5044864046660757	-1.5044864046660757	0.0
440	2.716754030270275	-0.5697804430717399	0.0	0.0	-1.9560748041916307	-1.9560748041916307	-2.100452358125331	0.0	0.0	0.0	0.0	-2.100452358125331	0.0	0.0	0.0	-1.9560748041916307	-2.100452358125331	0.0	-0.8574625155235216	0.0	0.0	0.0	2.069276886543518	0.0	0.0	-2.100452358125331	4.181652249894603	0.0	1.2628010206765694	0.0	0.0	0.6829825254236273	0.0	0.9342969537045338	0.0	0.5288318455963692	-2.100452358125331	0.7519753969105789	0.0	0.0	0.0	0.0	0.0	0.0	0.0	-2.100452358125331	-2.100452358125331	0.0
441	-0.6091228417012058	-1.9737431857727348	0.0	0.0	1.955826515760331	-1.9737431857727348	0.08402433885873961	0.0	0.0	0.0	0.0	2.526371374227944	0.0	0.0	0.0	-1.9737431857727348	-1.9737431857727348	0.0	-1.9737431857727348	0.0	0.0	0.0	-1.9737431857727348	0.0	0.0	-1.9737431857727348	1.0003150707328947	0.0	-1.9737431857727348	0.0	0.0	0.4894894469669042	0.0	-1.9737431857727348	0.0	-1.9737431857727348	-1.9737431857727348	1.3367873073541077	0.0	0.0	0.0	0.0	0.0	0.0	0.0	-1.9737431857727348	-1.9737431857727348	0.0
442	-2.080511519128935	-2.080511519128935	0.0	0.0	-0.15283895762340194	-2.080511519128935	0.5403082229365435	0.0	0.0	0.0	0.0	4.266001650173196	0.0	0.0	0.0	-2.080511519128935	-2.080511519128935	0.0	2.9826552583057477	0.0	0.0	0.0	3.4025091038660116	0.0	0.0	-2.080511519128935	1.9266025840564338	0.0	3.1052575803980798	0.0	0.0	1.6389205116046526	0.0	2.412110399838135	0.0	-2.080511519128935	-2.080511519128935	-2.080511519128935	0.0	0.0	0.0	0.0	0.0	0.0	0.0	-2.080511519128935	-2.080511519128935	0.0
443	2.106793584996293	2.5767972142420286	0.0	0.0	0.4973556725621924	-2.0996534208095667	-2.0996534208095667	0.0	0.0	0.0	0.0	1.8836500336820832	0.0	0.0	0.0	0.4973556725621924	2.694580249898412	0.0	-2.0996534208095667	0.0	0.0	0.0	1.8836500336820832	0.0	0.0	2.106793584996293	1.5959679612303024	0.0	-2.0996534208095667	0.0	0.0	1.1905028531221378	0.0	0.4973556725621924	0.0	1.1905028531221378	3.8295601827373966	-2.0996534208095667	0.0	0.0	0.0	0.0	0.0	0.0	0.0	-2.0996534208095667	-2.0996534208095667	0.0
444	1.5834241487830312	2.7620791451246776	0.0	0.0	-2.3899345798781626	2.969718509902922	0.19712978766314038	0.0	0.0	0.0	0.0	-2.3899345798781626	0.0	0.0	0.0	2.5950250604615115	-2.3899345798781626	0.0	-2.3899345798781626	0.0	0.0	0.0	-2.3899345798781626	0.0	0.0	2.4997148806571863	-2.3899345798781626	0.0	-2.3899345798781626	0.0	0.0	2.1430399367184543	0.0	0.8902769682230858	0.0	2.2765713293429766	0.19712978766314038	-2.3899345798781626	0.0	0.0	0.0	0.0	0.0	0.0	0.0	-2.3899345798781626	-2.3899345798781626	0.0
445	2.623061023897919	4.066513798857758	0.0	0.0	-1.3189214636403843	2.497897880943913	-1.3189214636403843	0.0	0.0	0.0	0.0	-1.3189214636403843	0.0	0.0	0.0	-1.3189214636403843	5.727383884924129	0.0	-1.3189214636403843	0.0	0.0	0.0	-1.3189214636403843	0.0	0.0	4.543437870948067	-1.3189214636403843	0.0	-1.3189214636403843	0.0	0.0	1.987072257177922	0.0	0.4829948604016483	0.0	-1.3189214636403843	-0.2101523201582971	-1.3189214636403843	0.0	0.0	0.0	0.0	0.0	0.0	0.0	0.4829948604016483	-1.3189214636403843	0.0
446	3.4826902407104847	-1.7196483421047022	0.0	0.0	-1.7196483421047022	-1.7196483421047022	1.147315324893448	0.0	0.0	0.0	0.0	1.6581409486594385	0.0	0.0	0.0	-1.7196483421047022	-1.7196483421047022	0.0	-1.7196483421047022	0.0	0.0	0.0	3.3809075464005423	0.0	0.0	-1.7196483421047022	5.166696848642093	0.0	3.8773444327144335	0.0	0.0	0.7418502167852834	0.0	-1.7196483421047022	0.0	0.04870303622533889	2.245927613561558	-1.7196483421047022	0.0	0.0	0.0	0.0	0.0	0.0	0.0	-1.7196483421047022	-1.7196483421047022	0.0
447	1.2392576674287712	2.6255520285486615	0.0	0.0	-1.7202325033517862	-1.7202325033517862	-1.7202325033517862	0.0	0.0	0.0	0.0	-1.7202325033517862	0.0	0.0	0.0	-1.7202325033517862	-1.7202325033517862	0.0	-1.7202325033517862	0.0	0.0	0.0	-1.7202325033517862	0.0	0.0	1.9324048479887166	-1.7202325033517862	0.0	-1.7202325033517862	0.0	0.0	4.011846389668552	0.0	2.6255520285486615	0.0	3.031017136656826	-1.7202325033517862	-1.7202325033517862	0.0	0.0	0.0	0.0	0.0	0.0	0.0	-1.7202325033517862	-1.7202325033517862	0.0
448	-1.7497918950222733	1.111204100499367	0.0	0.0	0.4180569199394215	-1.7497918950222733	0.4180569199394215	0.0	0.0	0.0	0.0	-1.7497918950222733	0.0	0.0	0.0	-1.7497918950222733	-1.7497918950222733	0.0	2.027494832373522	0.0	0.0	0.0	5.493230735173249	0.0	0.0	-1.7497918950222733	2.7206420129334674	0.0	2.9830062774009583	0.0	0.0	1.5166692086075315	0.0	1.8043512810593123	0.0	2.615281497275641	-1.7497918950222733	-1.7497918950222733	0.0	0.0	0.0	0.0	0.0	0.0	0.0	-1.7497918950222733	-1.7497918950222733	0.0
449	-1.5297109222253233	-1.5297109222253233	0.0	0.0	-1.5297109222253233	-1.5297109222253233	-1.5297109222253233	0.0	0.0	0.0	0.0	-1.5297109222253233	0.0	0.0	0.0	-1.5297109222253233	-1.5297109222253233	0.0	-1.5297109222253233	0.0	0.0	0.0	5.675698098174834	0.0	0.0	-1.5297109222253233	1.7341162905051437	0.0	2.4272634710650896	0.0	0.0	2.6504070223792993	0.0	1.0409691099451992	0.0	3.3435542029392447	1.7341162905051437	-1.5297109222253233	0.0	0.0	0.0	0.0	0.0	0.0	0.0	-1.5297109222253233	-1.5297109222253233	0.0
450	-1.8338146574604908	-1.8338146574604908	0.0	0.0	-1.8338146574604908	-1.8338146574604908	0.7669006936801761	0.0	0.0	0.0	0.0	-1.8338146574604908	0.0	0.0	0.0	1.8655129823482852	-1.8338146574604908	0.0	-1.8338146574604908	0.0	0.0	0.0	4.062737559684505	0.0	0.0	-1.8338146574604908	-1.8338146574604908	0.0	0.7669006936801761	0.0	0.0	2.9641252710163952	0.0	3.4059580232954345	0.0	3.4749508947823857	-1.8338146574604908	-1.8338146574604908	0.0	0.0	0.0	0.0	0.0	0.0	0.0	-1.8338146574604908	-1.8338146574604908	0.0
451	0.3188926678010988	-1.067401693318792	0.0	0.0	-0.3742545127588466	-2.1495348579882263	0.031210595349318027	0.0	0.0	0.0	0.0	3.576989205822581	0.0	0.0	0.0	-2.1495348579882263	0.031210595349318027	0.0	0.031210595349318027	0.0	0.0	0.0	2.19069484470269	0.0	0.0	-2.1495348579882263	1.3304935794795787	0.0	1.4175049564692088	0.0	0.0	0.3188926678010988	0.0	1.8770372858476487	0.0	-2.1495348579882263	2.333795688343364	-2.1495348579882263	0.0	0.0	0.0	0.0	0.0	0.0	0.0	-2.1495348579882263	-2.1495348579882263	0.0
452	1.5923944275732493	0.8992472470133039	0.0	0.0	-1.787502431313671	-1.787502431313671	2.6910067162413593	0.0	0.0	0.0	0.0	2.97868878869314	0.0	0.0	0.0	-1.787502431313671	-1.787502431313671	0.0	-1.787502431313671	0.0	0.0	0.0	2.508685159447405	0.0	0.0	-1.787502431313671	3.538304576628563	0.0	3.538304576628563	0.0	0.0	3.6718359692530855	0.0	-1.787502431313671	0.0	-1.787502431313671	-1.787502431313671	-1.787502431313671	0.0	0.0	0.0	0.0	0.0	0.0	0.0	-1.787502431313671	-1.787502431313671	0.0
453	-1.8201248578483815	0.4307282480553116	0.0	0.0	-1.8201248578483815	-1.8201248578483815	3.9860763095447256	0.0	0.0	0.0	0.0	-1.8201248578483815	0.0	0.0	0.0	-1.8201248578483815	-1.8201248578483815	0.0	-1.8201248578483815	0.0	0.0	0.0	0.4307282480553116	0.0	0.0	-1.8201248578483815	-1.8201248578483815	0.0	3.726565114059641	0.0	0.0	2.040166160489412	0.0	4.1683978663386805	0.0	0.4307282480553116	0.4307282480553116	-1.8201248578483815	0.0	0.0	0.0	0.0	0.0	0.0	0.0	-1.8201248578483815	-1.8201248578483815	0.0
454	1.6465901213991572	2.5628808532733123	0.0	0.0	2.3397373019591026	-2.3090395691255248	1.6465901213991572	0.0	0.0	0.0	0.0	-2.3090395691255248	0.0	0.0	0.0	0.2602957602792664	2.457520337615486	0.0	-2.3090395691255248	0.0	0.0	0.0	-2.3090395691255248	0.0	0.0	0.2602957602792664	-2.3090395691255248	0.0	-2.3090395691255248	0.0	0.0	1.8697336727133669	0.0	2.5628808532733123	0.0	0.2602957602792664	-2.3090395691255248	0.2602957602792664	0.0	0.0	0.0	0.0	0.0	0.0	0.0	-2.3090395691255248	-2.3090395691255248	0.0
455	-2.1989250061034644	1.84500307020462	0.0	0.0	-2.1989250061034644	-2.1989250061034644	3.1667589101869393	0.0	0.0	0.0	0.0	1.1518558896446747	0.0	0.0	0.0	-2.1989250061034644	1.1518558896446747	0.0	-2.1989250061034644	0.0	0.0	0.0	-2.1989250061034644	0.0	0.0	0.45870870908472927	-2.1989250061034644	0.0	1.1518558896446747	0.0	0.0	2.4046188581400427	0.0	2.655933286420949	0.0	0.45870870908472927	-2.1989250061034644	0.45870870908472927	0.0	0.0	0.0	0.0	0.0	0.0	0.0	-2.1989250061034644	-2.1989250061034644	0.0
456	1.8653245816904338	0.0735651124623784	0.0	0.0	-1.8041704957572158	1.683003024896479	-1.8041704957572158	0.0	0.0	0.0	0.0	4.573374782792643	0.0	0.0	0.0	-1.8041704957572158	-1.8041704957572158	0.0	-1.8041704957572158	0.0	0.0	0.0	-1.8041704957572158	0.0	0.0	-1.8041704957572158	-1.8041704957572158	0.0	2.5584717622503788	0.0	0.0	2.963936870358543	0.0	0.0735651124623784	0.0	-1.8041704957572158	1.4598594735822692	0.0735651124623784	0.0	0.0	0.0	0.0	0.0	0.0	0.0	-1.8041704957572158	-1.8041704957572158	0.0
457	-1.7499263920745074	1.9737935667001496	0.0	0.0	-1.7499263920745074	-1.7499263920745074	0.8751812780320396	0.0	0.0	0.0	0.0	-1.7499263920745074	0.0	0.0	0.0	-1.7499263920745074	4.807006910756366	0.0	-1.7499263920745074	0.0	0.0	0.0	-1.7499263920745074	0.0	0.0	0.8751812780320396	-1.7499263920745074	0.0	-1.7499263920745074	0.0	0.0	3.7655530359282046	0.0	0.8751812780320396	0.0	0.8751812780320396	-1.7499263920745074	-1.7499263920745074	0.0	0.0	0.0	0.0	0.0	0.0	0.0	-1.7499263920745074	-1.7499263920745074	0.0
458	-1.9040076543921387	-1.9040076543921387	0.0	0.0	-1.9040076543921387	-1.9040076543921387	0.758141287394758	0.0	0.0	0.0	0.0	-1.9040076543921387	0.0	0.0	0.0	-1.9040076543921387	-1.9040076543921387	0.0	-1.9040076543921387	0.0	0.0	0.0	3.6485130452909225	0.0	0.0	-1.9040076543921387	1.4512884679547033	0.0	2.1444356485146483	0.0	0.0	2.367579199828858	0.0	2.1444356485146483	0.0	4.090345797569961	-1.9040076543921387	-1.9040076543921387	0.0	0.0	0.0	0.0	0.0	0.0	0.0	-1.9040076543921387	-1.9040076543921387	0.0
459	2.057994689800203	2.463459797908367	0.0	0.0	1.652529581692039	1.3648475092402572	-2.0630181195040596	0.0	0.0	0.0	0.0	-2.0630181195040596	0.0	0.0	0.0	3.4017294365012978	-2.0630181195040596	0.0	-2.0630181195040596	0.0	0.0	0.0	-2.0630181195040596	0.0	0.0	-2.0630181195040596	-2.0630181195040596	0.0	-2.0630181195040596	0.0	0.0	2.057994689800203	0.0	3.2106741997385884	0.0	1.652529581692039	-2.0630181195040596	-2.0630181195040596	0.0	0.0	0.0	0.0	0.0	0.0	0.0	-2.0630181195040596	-2.0630181195040596	0.0
460	2.783764540593583	-1.3400727758531303	0.0	0.0	-1.3400727758531303	2.496082468141802	-1.3400727758531303	0.0	0.0	0.0	0.0	-1.3400727758531303	0.0	0.0	0.0	-1.3400727758531303	-1.3400727758531303	0.0	-1.3400727758531303	0.0	0.0	0.0	-1.3400727758531303	0.0	0.0	-1.3400727758531303	-1.3400727758531303	0.0	2.0906173600336375	0.0	0.0	3.962419536935229	0.0	-1.3400727758531303	0.0	-1.3400727758531303	-1.3400727758531303	2.496082468141802	0.0	0.0	0.0	0.0	0.0	0.0	0.0	-1.3400727758531303	-1.3400727758531303	0.0
461	-1.8587044944969495	2.495376209786373	0.0	0.0	-0.06957314767516376	-1.8587044944969495	3.0214693056831523	0.0	0.0	0.0	0.0	3.513945790780946	0.0	0.0	0.0	-1.8587044944969495	-1.8587044944969495	0.0	4.261160192611167	0.0	0.0	0.0	3.2262637183291654	0.0	0.0	-1.8587044944969495	3.149302677193037	0.0	2.2330119453188817	0.0	0.0	0.6235740328847816	0.0	4.324876006997275	0.0	-0.06957314767516376	0.6235740328847816	-1.8587044944969495	0.0	0.0	0.0	0.0	0.0	0.0	0.0	-1.8587044944969495	-1.8587044944969495	0.0
462	0.6789370672470945	0.6789370672470945	0.0	0.0	-2.1416536935466493	0.6789370672470945	1.3720842478070399	0.0	0.0	0.0	0.0	4.416606685530463	0.0	0.0	0.0	-2.1416536935466493	0.6789370672470945	0.0	-2.1416536935466493	0.0	0.0	0.0	-2.1416536935466493	0.0	0.0	-2.1416536935466493	-2.1416536935466493	0.0	1.7775493559152045	0.0	0.0	1.7775493559152045	0.0	1.7775493559152045	0.0	-2.1416536935466493	0.6789370672470945	-2.1416536935466493	0.0	0.0	0.0	0.0	0.0	0.0	0.0	-2.1416536935466493	-2.1416536935466493	0.0
463	1.372841762258946	-1.7029332189685817	0.0	0.0	-1.7029332189685817	-1.7029332189685817	1.372841762258946	0.0	0.0	0.0	0.0	1.372841762258946	0.0	0.0	0.0	-1.7029332189685817	-1.7029332189685817	0.0	-1.7029332189685817	0.0	0.0	0.0	3.452283303938782	0.0	0.0	-1.7029332189685817	-1.7029332189685817	0.0	2.4714540509270555	0.0	0.0	3.164601231487001	0.0	1.372841762258946	0.0	2.0659889428188913	-1.7029332189685817	-1.7029332189685817	0.0	0.0	0.0	0.0	0.0	0.0	0.0	-1.7029332189685817	-1.7029332189685817	0.0
464	-1.7943739440622455	1.8815608161718256	0.0	0.0	-1.7943739440622455	-1.7943739440622455	3.67332028539988	0.0	0.0	0.0	0.0	-1.7943739440622455	0.0	0.0	0.0	0.7829485275037156	-1.7943739440622455	0.0	-1.7943739440622455	0.0	0.0	0.0	2.1692428886236064	0.0	0.0	-1.7943739440622455	-1.7943739440622455	0.0	0.7829485275037156	0.0	0.0	3.3478978849652523	0.0	0.7829485275037156	0.0	0.7829485275037156	-1.7943739440622455	1.476095708063661	0.0	0.0	0.0	0.0	0.0	0.0	0.0	-1.7943739440622455	-1.7943739440622455	0.0
465	1.4506899657025256	1.4506899657025256	0.0	0.0	-2.0819741787019357	3.530131507382362	2.8369843268224164	0.0	0.0	0.0	0.0	-2.0819741787019357	0.0	0.0	0.0	-2.0819741787019357	-2.0819741787019357	0.0	1.7383720381543069	0.0	0.0	0.0	2.5493022543706356	0.0	0.0	-2.0819741787019357	2.143837146262471	0.0	2.2979878260897295	0.0	0.0	2.917027034495953	0.0	2.143837146262471	0.0	-2.0819741787019357	-2.0819741787019357	0.3520776770344165	0.0	0.0	0.0	0.0	0.0	0.0	0.0	-2.0819741787019357	-2.0819741787019357	0.0
466	1.5493907669457467	3.53039223581233	0.0	0.0	-1.79563726629035	-1.79563726629035	1.7725343182599564	0.0	0.0	0.0	0.0	-1.79563726629035	0.0	0.0	0.0	2.802153735441115	2.7280457632873927	0.0	0.8562435863858013	0.0	0.0	0.0	-1.79563726629035	0.0	0.0	2.1090065548811694	-1.79563726629035	0.0	2.3603209831620755	0.0	0.0	1.7725343182599564	0.0	2.3603209831620755	0.0	2.7280457632873927	2.9356851280656375	0.8562435863858013	0.0	0.0	0.0	0.0	0.0	0.0	0.0	-1.79563726629035	-1.79563726629035	0.0
467	1.7463507184635558	3.7387808831537623	0.0	0.0	-1.9479551623999765	0.6477384297954458	2.4394978990235012	0.0	0.0	0.0	0.0	-1.9479551623999765	0.0	0.0	0.0	-1.9479551623999765	3.538110187691611	0.0	-1.9479551623999765	0.0	0.0	0.0	-1.9479551623999765	0.0	0.0	1.3408856103553912	-1.9479551623999765	0.0	0.6477384297954458	0.0	0.0	3.1326450795834466	0.0	2.4394978990235012	0.0	2.4394978990235012	-1.9479551623999765	-1.9479551623999765	0.0	0.0	0.0	0.0	0.0	0.0	0.0	-1.9479551623999765	-1.9479551623999765	0.0
468	1.7956273017944904	1.102480121234545	0.0	0.0	1.7956273017944904	1.102480121234545	2.7119180336686455	0.0	0.0	0.0	0.0	1.102480121234545	0.0	0.0	0.0	-2.0040390947268687	-2.0040390947268687	0.0	-2.0040390947268687	0.0	0.0	0.0	-2.0040390947268687	0.0	0.0	-2.0040390947268687	2.8942395904626	0.0	2.4887744823544358	0.0	0.0	1.7956273017944904	0.0	2.7119180336686455	0.0	-2.0040390947268687	-2.0040390947268687	1.102480121234545	0.0	0.0	0.0	0.0	0.0	0.0	0.0	-2.0040390947268687	-2.0040390947268687	0.0
469	1.6078743982732555	-0.40702862226900915	0.0	0.0	-2.1476260393171964	-2.1476260393171964	1.0970487745072646	0.0	0.0	0.0	0.0	4.541731268109159	0.0	0.0	0.0	-2.1476260393171964	-2.1476260393171964	0.0	-2.1476260393171964	0.0	0.0	0.0	-1.1001758028289546	0.0	0.0	-2.1476260393171964	-0.001563514160844548	0.0	1.6078743982732555	0.0	0.0	1.2024092901650913	0.0	-2.1476260393171964	0.0	-2.1476260393171964	-2.1476260393171964	0.28611855829093624	0.0	0.0	0.0	0.0	0.0	0.0	0.0	-2.1476260393171964	-2.1476260393171964	0.0
470	-2.5013436112453347	0.9214929455203027	0.0	0.0	-2.5013436112453347	-2.5013436112453347	0.9214929455203027	0.0	0.0	0.0	0.0	-2.5013436112453347	0.0	0.0	0.0	-0.1771193431478073	-2.5013436112453347	0.0	-2.5013436112453347	0.0	0.0	0.0	-0.8702665237077527	0.0	0.0	-0.8702665237077527	-0.1771193431478073	0.0	3.1550851670273965	0.0	0.0	1.694682833753784	0.0	0.9214929455203027	0.0	1.4323185692862932	1.0756436253475608	-2.5013436112453347	0.0	0.0	0.0	0.0	0.0	0.0	0.0	-2.5013436112453347	1.2091750179720835	0.0
471	0.14599592844755893	2.8540461295497686	0.0	0.0	-1.9515836906675803	-1.9515836906675803	2.4485810214416044	0.0	0.0	0.0	0.0	-1.9515836906675803	0.0	0.0	0.0	-1.9515836906675803	-1.9515836906675803	0.0	0.14599592844755893	0.0	0.0	0.0	-1.9515836906675803	0.0	0.0	0.8391431090075034	0.8391431090075034	0.0	0.8391431090075034	0.0	0.0	0.8391431090075034	0.0	4.350688547838525	0.0	2.2254374701273947	-1.9515836906675803	-1.9515836906675803	0.0	0.0	0.0	0.0	0.0	0.0	0.0	-1.9515836906675803	-1.9515836906675803	0.0
472	0.0435333601490715	3.3934374474236764	0.0	0.0	-1.645016084693407	-1.645016084693407	1.1421456488171806	0.0	0.0	0.0	0.0	0.7366805407090169	0.0	0.0	0.0	0.0435333601490715	3.81629429824371	0.0	-0.6496138204108739	0.0	0.0	0.0	-1.645016084693407	0.0	0.0	2.1229749018289072	-1.645016084693407	0.0	2.294825158755567	0.0	0.0	0.7366805407090169	0.0	0.9598240920232266	0.0	-1.645016084693407	4.29202860219843	-0.6496138204108739	0.0	0.0	0.0	0.0	0.0	0.0	0.0	-1.645016084693407	-1.645016084693407	0.0
473	-1.1841404548357506	-1.1841404548357506	0.0	0.0	2.225906542103388	-1.1841404548357506	-1.1841404548357506	0.0	0.0	0.0	0.0	5.521743408107717	0.0	0.0	0.0	-1.1841404548357506	-1.1841404548357506	0.0	-1.1841404548357506	0.0	0.0	0.0	-1.1841404548357506	0.0	0.0	-1.1841404548357506	1.8204414339952235	0.0	-1.1841404548357506	0.0	0.0	1.8204414339952235	0.0	-1.1841404548357506	0.0	-1.1841404548357506	-1.1841404548357506	-1.1841404548357506	0.0	0.0	0.0	0.0	0.0	0.0	0.0	-1.1841404548357506	-1.1841404548357506	0.0
474	3.406664983691513	1.5239337362577308	0.0	0.0	2.7968994120706183	-0.4219764127975818	1.7752481645386373	0.0	0.0	0.0	0.0	-2.1286940865896655	0.0	0.0	0.0	-1.1151235933575272	-2.1286940865896655	0.0	-1.1151235933575272	0.0	0.0	0.0	-0.016511304689418083	0.0	0.0	-2.1286940865896655	2.411236931258634	0.0	1.9293988443658954	0.0	0.0	0.8307865556977854	0.0	2.548438052772119	0.0	-2.1286940865896655	0.4943143190765733	-0.4219764127975818	0.0	0.0	0.0	0.0	0.0	0.0	0.0	-2.1286940865896655	-0.4219764127975818	0.0
475	-0.5680744453474125	2.322297312548752	0.0	0.0	0.8182199157724774	1.8298208274509578	2.8331229363147425	0.0	0.0	0.0	0.0	-2.15203052125589	0.0	0.0	0.0	3.015444493108697	-2.15203052125589	0.0	-2.15203052125589	0.0	0.0	0.0	-2.15203052125589	0.0	0.0	0.5305378433206966	-2.15203052125589	0.0	-2.15203052125589	0.0	0.0	2.070982884267846	0.0	2.2651388987088033	0.0	3.9317352249828526	-2.15203052125589	-2.15203052125589	0.0	0.0	0.0	0.0	0.0	0.0	0.0	-0.5680744453474125	-2.15203052125589	0.0
476	-0.6823032419942603	-0.6823032419942603	0.0	0.0	-0.6823032419942603	-0.6823032419942603	-0.6823032419942603	0.0	0.0	0.0	0.0	-0.6823032419942603	0.0	0.0	0.0	-0.6823032419942603	-0.6823032419942603	0.0	-0.6823032419942603	0.0	0.0	0.0	-0.6823032419942603	0.0	0.0	-0.6823032419942603	-0.6823032419942603	0.0	-0.6823032419942603	0.0	0.0	-0.6823032419942603	0.0	-0.6823032419942603	0.0	-0.6823032419942603	-0.6823032419942603	-0.6823032419942603	0.0	0.0	0.0	0.0	0.0	0.0	0.0	-0.6823032419942603	-0.6823032419942603	0.0
477	2.0971893757063085	1.3552520309769314	0.0	0.0	-2.5922514144666247	-2.0459453506852245	0.5190040067763126	0.0	0.0	0.0	0.0	-2.5922514144666247	0.0	0.0	0.0	1.94303869587905	1.7607171390850955	0.0	-2.5922514144666247	0.0	0.0	0.0	-1.3527981701252791	0.0	0.0	-0.9473330620171145	0.15127922665099547	0.0	-0.10003520162991109	0.0	0.0	-0.25418588145716914	0.0	1.9243465628668979	0.0	-0.25418588145716914	1.8042022510248343	-1.3527981701252791	0.0	0.0	0.0	0.0	0.0	0.0	0.0	-2.5922514144666247	-2.5922514144666247	0.0
478	-2.3576280800428338	2.0447262541367186	0.0	0.0	-0.15249832319950052	-2.3576280800428338	2.3324083265884994	0.0	0.0	0.0	0.0	0.5406488573604449	0.0	0.0	0.0	-2.3576280800428338	-2.3576280800428338	0.0	1.4569395892345995	0.0	0.0	0.0	2.150086769794545	0.0	0.0	-2.3576280800428338	-2.3576280800428338	0.0	3.8364857233647736	0.0	0.0	1.2337960379203903	0.0	2.737873434696664	0.0	-2.3576280800428338	2.6200903990402806	-2.3576280800428338	0.0	0.0	0.0	0.0	0.0	0.0	0.0	-2.3576280800428338	-2.3576280800428338	0.0
479	5.169737281794555	-1.1099974001167618	0.0	0.0	-1.1099974001167618	-1.1099974001167618	-1.1099974001167618	0.0	0.0	0.0	0.0	1.3855476478762947	0.0	0.0	0.0	-1.1099974001167618	2.771842008996185	0.0	-1.1099974001167618	0.0	0.0	0.0	-1.1099974001167618	0.0	0.0	-1.1099974001167618	1.3855476478762947	0.0	-1.1099974001167618	0.0	0.0	4.093597848978504	0.0	-1.1099974001167618	0.0	-1.1099974001167618	-1.1099974001167618	-1.1099974001167618	0.0	0.0	0.0	0.0	0.0	0.0	0.0	-1.1099974001167618	-1.1099974001167618	0.0
480	1.9506337152745874	1.9506337152745874	0.0	0.0	-1.8152945416149215	3.1292887116162333	-1.8152945416149215	0.0	0.0	0.0	0.0	-1.8152945416149215	0.0	0.0	0.0	3.6998335700838463	-1.8152945416149215	0.0	-1.8152945416149215	0.0	0.0	0.0	-1.8152945416149215	0.0	0.0	-1.8152945416149215	1.2574865347146416	0.0	-1.8152945416149215	0.0	0.0	3.2723895552569067	0.0	-1.8152945416149215	0.0	2.173777266588797	1.2574865347146416	-1.8152945416149215	0.0	0.0	0.0	0.0	0.0	0.0	0.0	-1.8152945416149215	-1.8152945416149215	0.0
481	-1.5223117344226083	-1.5223117344226083	0.0	0.0	2.2324257923729083	-1.5223117344226083	0.8461314312530179	0.0	0.0	0.0	0.0	5.035786173279443	0.0	0.0	0.0	-1.5223117344226083	-1.5223117344226083	0.0	-1.5223117344226083	0.0	0.0	0.0	-1.5223117344226083	0.0	0.0	-1.5223117344226083	-1.5223117344226083	0.0	-1.5223117344226083	0.0	0.0	1.5392786118129633	0.0	1.944743719921127	0.0	-1.5223117344226083	0.8461314312530179	-1.5223117344226083	0.0	0.0	0.0	0.0	0.0	0.0	0.0	-1.5223117344226083	-1.5223117344226083	0.0
482	-1.9144253965437805	3.025868408194231	0.0	0.0	1.8472134118525845	0.4609190507326941	1.8472134118525845	0.0	0.0	0.0	0.0	-1.9144253965437805	0.0	0.0	0.0	4.332120061640585	-1.9144253965437805	0.0	-1.9144253965437805	0.0	0.0	0.0	0.4609190507326941	0.0	0.0	-1.9144253965437805	-1.9144253965437805	0.0	-1.9144253965437805	0.0	0.0	2.406829199788007	0.0	3.5519615040910097	0.0	2.7635041437267396	-1.9144253965437805	-1.9144253965437805	0.0	0.0	0.0	0.0	0.0	0.0	0.0	0.4609190507326941	-1.9144253965437805	0.0
483	-1.7429777362244252	1.2422649306585472	0.0	0.0	-1.7429777362244252	-1.7429777362244252	3.544850023652592	0.0	0.0	0.0	0.0	-1.7429777362244252	0.0	0.0	0.0	-1.7429777362244252	-1.7429777362244252	0.0	-1.7429777362244252	0.0	0.0	0.0	4.132636688554712	0.0	0.0	1.2422649306585472	2.851702843092647	0.0	3.1881750797138597	0.0	0.0	2.6285592917784375	0.0	3.1881750797138597	0.0	2.3408772193266563	3.321706472338383	-1.7429777362244252	0.0	0.0	0.0	0.0	0.0	0.0	0.0	-1.7429777362244252	-1.7429777362244252	0.0
484	2.608283969328064	2.470133630847247	0.0	0.0	0.7837346772770184	1.5721920376412886	1.4768818578369638	0.0	0.0	0.0	0.0	-1.7184023523981908	0.0	0.0	0.0	5.43578844916396	-1.7184023523981908	0.0	-1.7184023523981908	0.0	0.0	0.0	-0.8257032351570821	0.0	0.0	-1.7184023523981908	-1.7184023523981908	0.0	-0.1325560545971367	0.0	0.0	1.371521342179138	0.0	1.371521342179138	0.0	3.1255404834243454	-1.7184023523981908	-1.7184023523981908	0.0	0.0	0.0	0.0	0.0	0.0	0.0	1.6592034146309187	-1.7184023523981908	0.0
485	-1.2687633946146022	-0.31333966503829824	0.0	0.0	1.0729546960815926	-0.31333966503829824	4.208448912010741	0.0	0.0	0.0	0.0	-1.2687633946146022	0.0	0.0	0.0	-1.2687633946146022	-1.2687633946146022	0.0	-1.2687633946146022	0.0	0.0	0.0	-1.2687633946146022	0.0	0.0	-1.2687633946146022	-1.2687633946146022	0.0	-1.2687633946146022	0.0	0.0	-1.2687633946146022	0.0	-0.31333966503829824	0.0	-0.31333966503829824	-1.2687633946146022	-1.2687633946146022	0.0	0.0	0.0	0.0	0.0	0.0	0.0	-1.2687633946146022	-1.2687633946146022	0.0
486	1.3672817108021387	-1.465931633254077	0.0	0.0	0.32582783597397746	-2.505641068041089	1.3672817108021387	0.0	0.0	0.0	0.0	3.6815628435593757	0.0	0.0	0.0	-2.505641068041089	0.14350627918002257	0.0	-1.465931633254077	0.0	0.0	0.0	3.1880287169034456	0.0	0.0	-0.36731934458596793	2.3182580006641835	0.0	3.0879452583464633	0.0	0.0	-0.36731934458596793	0.0	1.8299052327502516	0.0	-0.7727844526941325	1.2421185678481326	-2.505641068041089	0.0	0.0	0.0	0.0	0.0	0.0	0.0	-2.505641068041089	-2.505641068041089	0.0
487	0.4655814656597501	0.8450710873646541	0.0	0.0	-2.249673668637076	-2.249673668637076	1.7072945979685334	0.0	0.0	0.0	0.0	1.7292735046873084	0.0	0.0	0.0	-2.249673668637076	1.7924524063088403	0.0	2.2573409348878055	0.0	0.0	0.0	4.796314805946081	0.0	0.0	-1.000755603133677	1.832457740922539	0.0	1.3018294898603688	0.0	0.0	1.5895115623121496	0.0	1.0786859385461591	0.0	-2.099367891801786	0.9451545459216364	-0.30760842257373167	0.0	0.0	0.0	0.0	0.0	0.0	0.0	-2.249673668637076	-2.249673668637076	0.0
488	-0.7504754800822324	1.4467490972539867	0.0	0.0	0.3481368085858767	-0.05732829952228702	-2.3054550204524418	0.0	0.0	0.0	0.0	-0.7504754800822324	0.0	0.0	0.0	0.3481368085858767	-0.7504754800822324	0.0	-2.3054550204524418	0.0	0.0	0.0	1.3289660615976029	0.0	0.0	1.041283989145822	1.8144738773793039	0.0	-2.3054550204524418	0.0	0.0	1.3289660615976029	0.0	1.3289660615976029	0.0	-2.3054550204524418	2.0221132421575487	-2.3054550204524418	0.0	0.0	0.0	0.0	0.0	0.0	0.0	-2.3054550204524418	-2.3054550204524418	0.0
489	1.5254166492873198	2.62402893795543	0.0	0.0	-2.044609157359372	-2.044609157359372	0.139122288167429	0.0	0.0	0.0	0.0	-2.044609157359372	0.0	0.0	0.0	2.085032437222743	-2.044609157359372	0.0	-2.044609157359372	0.0	0.0	0.0	-2.044609157359372	0.0	0.0	-2.044609157359372	-2.044609157359372	0.0	1.9308817573954844	0.0	0.0	3.665482812783591	0.0	-2.044609157359372	0.0	4.199565298713849	0.8322694687273744	2.778179617782688	0.0	0.0	0.0	0.0	0.0	0.0	0.0	-2.044609157359372	-2.044609157359372	0.0
490	3.8415630758596206	2.0089816121113104	0.0	0.0	-1.7955987992124776	0.6226872509914196	-1.7955987992124776	0.0	0.0	0.0	0.0	-1.7955987992124776	0.0	0.0	0.0	-1.7955987992124776	1.315834431551365	0.0	-1.7955987992124776	0.0	0.0	0.0	0.6226872509914196	0.0	0.0	1.315834431551365	2.702128792671256	0.0	-1.7955987992124776	0.0	0.0	2.568597400046733	0.0	0.6226872509914196	0.0	-1.7955987992124776	0.6226872509914196	-1.7955987992124776	0.0	0.0	0.0	0.0	0.0	0.0	0.0	-1.7955987992124776	-1.7955987992124776	0.0
491	2.6755527149132328	0.32417745774975515	0.0	0.0	1.0173246383097005	4.829527308455636	1.5769404262451232	0.0	0.0	0.0	0.0	-1.9155686293317178	0.0	0.0	0.0	2.1959796346513465	-1.9155686293317178	0.0	-1.9155686293317178	0.0	0.0	0.0	-1.9155686293317178	0.0	0.0	-1.9155686293317178	-1.9155686293317178	0.0	-1.9155686293317178	0.0	0.0	2.5754692563562505	0.0	-0.36896972281019025	0.0	-1.9155686293317178	-1.9155686293317178	-1.9155686293317178	0.0	0.0	0.0	0.0	0.0	0.0	0.0	-0.36896972281019025	-1.9155686293317178	0.0
492	-1.687311575812382	-1.687311575812382	0.0	0.0	1.1865164873980243	-1.687311575812382	4.246787282089587	0.0	0.0	0.0	0.0	4.457352051196937	0.0	0.0	0.0	-1.687311575812382	-1.687311575812382	0.0	0.08790419872991517	0.0	0.0	0.0	2.7959543998321252	0.0	0.0	-1.687311575812382	-1.687311575812382	0.0	-1.687311575812382	0.0	0.0	-1.687311575812382	0.0	1.8796636679579697	0.0	-1.687311575812382	-1.687311575812382	0.08790419872991517	0.0	0.0	0.0	0.0	0.0	0.0	0.0	-1.687311575812382	-1.687311575812382	0.0
493	-1.6870471191896428	-1.6870471191896428	0.0	0.0	2.353808758081472	1.9483436499733076	3.557781562407408	0.0	0.0	0.0	0.0	-1.6870471191896428	0.0	0.0	0.0	-1.6870471191896428	-1.6870471191896428	0.0	-1.6870471191896428	0.0	0.0	0.0	-1.6870471191896428	0.0	0.0	-1.6870471191896428	-1.6870471191896428	0.0	-1.6870471191896428	0.0	0.0	4.199635448579803	0.0	1.2551964694133622	0.0	3.653091742211733	-1.6870471191896428	1.9483436499733076	0.0	0.0	0.0	0.0	0.0	0.0	0.0	-1.6870471191896428	-1.6870471191896428	0.0
494	1.0213872493679501	2.5474435528629997	0.0	0.0	-1.9612956872083194	-1.9612956872083194	-1.2811978436260958	0.0	0.0	0.0	0.0	-1.9612956872083194	0.0	0.0	0.0	-1.2811978436260958	4.801021066750351	0.0	-1.9612956872083194	0.0	0.0	0.0	-0.5880506630661504	0.0	0.0	2.245162680990066	-1.9612956872083194	0.0	-1.9612956872083194	0.0	0.0	-0.18258555495798579	0.0	-1.9612956872083194	0.0	-1.9612956872083194	-0.5880506630661504	-1.9612956872083194	0.0	0.0	0.0	0.0	0.0	0.0	0.0	-1.9612956872083194	-1.9612956872083194	0.0
495	1.0180398722255184	0.324892691665573	0.0	0.0	-2.1648395871402517	-2.1648395871402517	-2.1648395871402517	0.0	0.0	0.0	0.0	-2.1648395871402517	0.0	0.0	0.0	0.324892691665573	1.241183423539728	0.0	-2.1648395871402517	0.0	0.0	0.0	-2.1648395871402517	0.0	0.0	0.324892691665573	-0.3682544888943724	0.0	-2.1648395871402517	0.0	0.0	2.029640783903998	0.0	1.7111870527854633	0.0	2.116652160893628	-2.1648395871402517	-2.1648395871402517	0.0	0.0	0.0	0.0	0.0	0.0	0.0	-2.1648395871402517	-2.1648395871402517	0.0
496	1.3161483642051834	2.702442725325074	0.0	0.0	-0.47561110502287196	-2.0417781849104317	-0.47561110502287196	0.0	0.0	0.0	0.0	-2.0417781849104317	0.0	0.0	0.0	-0.47561110502287196	4.2779790860834925	0.0	-2.0417781849104317	0.0	0.0	0.0	-2.0417781849104317	0.0	0.0	1.1338268074112285	-2.0417781849104317	0.0	-2.0417781849104317	0.0	0.0	0.623001183645238	0.0	-0.47561110502287196	0.0	2.2969776172169096	-2.0417781849104317	0.9106832560970188	0.0	0.0	0.0	0.0	0.0	0.0	0.0	-2.0417781849104317	-2.0417781849104317	0.0
497	2.064175071373863	3.5616950676039782	0.0	0.0	2.0835931572309647	-1.8676505613504624	2.526798593321976	0.0	0.0	0.0	0.0	-2.0970280695297046	0.0	0.0	0.0	-1.8676505613504624	1.310403268997483	0.0	-0.25821264891636186	0.0	0.0	0.0	0.6172560884375375	0.0	0.0	4.540878229709035	-1.8676505613504624	0.0	-1.8676505613504624	0.0	0.0	-1.174503380790517	0.0	1.6587099632656988	0.0	-2.0970280695297046	1.8935495543430996	-1.174503380790517	0.0	0.0	0.0	0.0	0.0	0.0	0.0	-2.0970280695297046	-2.0970280695297046	0.0
498	2.0643007302497467	2.2127207353680203	0.0	0.0	-1.8979570518520008	-1.8979570518520008	-0.46142791405850847	0.0	0.0	0.0	0.0	-1.8979570518520008	0.0	0.0	0.0	1.6786382494377623	4.750786753436117	0.0	-1.8979570518520008	0.0	0.0	0.0	-0.055962805950343864	0.0	0.0	1.5534751064837566	-1.8979570518520008	0.0	-1.8979570518520008	0.0	0.0	0.7913350544368596	0.0	2.2127207353680203	0.0	-1.8979570518520008	-1.1545750946184539	-1.8979570518520008	0.0	0.0	0.0	0.0	0.0	0.0	0.0	-1.8979570518520008	-1.8979570518520008	0.0
499	3.5437453071044955	3.5437453071044955	0.0	0.0	-1.8579663576478254	-1.8579663576478254	3.5437453071044955	0.0	0.0	0.0	0.0	-1.8579663576478254	0.0	0.0	0.0	2.6274545752303404	-1.8579663576478254	0.0	-1.8579663576478254	0.0	0.0	0.0	-1.8579663576478254	0.0	0.0	2.2219894671221763	-1.8579663576478254	0.0	-1.8579663576478254	0.0	0.0	2.445133018436386	0.0	2.9151366476821217	0.0	3.320601755790286	-1.8579663576478254	-1.8579663576478254	0.0	0.0	0.0	0.0	0.0	0.0	0.0	-1.8579663576478254	-1.8579663576478254	0.0
500	3.6132205125388404	2.920073331978895	0.0	0.0	-1.4492644428833046	-1.4492644428833046	-1.4492644428833046	0.0	0.0	0.0	0.0	-1.4492644428833046	0.0	0.0	0.0	-1.4492644428833046	3.931674243657375	0.0	-1.4492644428833046	0.0	0.0	0.0	-1.4492644428833046	0.0	0.0	-1.4492644428833046	-1.4492644428833046	0.0	-1.4492644428833046	0.0	0.0	3.325538440087059	0.0	-1.4492644428833046	0.0	-1.4492644428833046	-1.4492644428833046	-1.4492644428833046	0.0	0.0	0.0	0.0	0.0	0.0	0.0	-1.4492644428833046	-1.4492644428833046	0.0
501	2.837558596810789	4.184632244777398	0.0	0.0	-2.0173422724133427	2.9116665689645105	0.27260923934925163	0.0	0.0	0.0	0.0	-2.0173422724133427	0.0	0.0	0.0	2.837558596810789	1.8820471517833526	0.0	-2.0173422724133427	0.0	0.0	0.0	-2.0173422724133427	0.0	0.0	1.8820471517833526	-2.0173422724133427	0.0	-2.0173422724133427	0.0	0.0	3.1629809972454166	0.0	-2.0173422724133427	0.0	-2.0173422724133427	-2.0173422724133427	-2.0173422724133427	0.0	0.0	0.0	0.0	0.0	0.0	0.0	-2.0173422724133427	-2.0173422724133427	0.0
502	2.6904451997535226	2.545863970942415	0.0	0.0	2.2357090426385757	3.344371667160187	1.5117902034118766	0.0	0.0	0.0	0.0	-2.4022553790306933	0.0	0.0	0.0	0.9364260585083146	-2.4022553790306933	0.0	-2.4022553790306933	0.0	0.0	0.0	-1.2607985188279045	0.0	0.0	-2.4022553790306933	-0.5676513382679591	0.0	-2.4022553790306933	0.0	0.0	2.204937383971822	0.0	1.378258810787354	0.0	-1.2607985188279045	-2.4022553790306933	-0.5676513382679591	0.0	0.0	0.0	0.0	0.0	0.0	0.0	-2.4022553790306933	-2.4022553790306933	0.0
503	0.45699589943798813	1.3732866313121432	0.0	0.0	1.5556081881060981	1.9610732962142623	2.32879807633958	0.0	0.0	0.0	0.0	-2.243424836863065	0.0	0.0	0.0	3.5705112086483632	-2.243424836863065	0.0	-2.243424836863065	0.0	0.0	0.0	-2.243424836863065	0.0	0.0	-2.243424836863065	-2.243424836863065	0.0	-2.243424836863065	0.0	0.0	1.5556081881060981	0.0	3.953503460904469	0.0	0.45699589943798813	-2.243424836863065	-2.243424836863065	0.0	0.0	0.0	0.0	0.0	0.0	0.0	-2.243424836863065	-2.243424836863065	0.0
504	2.1094318982491322	4.484337652822804	0.0	0.0	-1.8780168919548128	3.495726259369023	2.514897006357297	0.0	0.0	0.0	0.0	-1.8780168919548128	0.0	0.0	0.0	3.0257226301232873	-1.8780168919548128	0.0	-1.8780168919548128	0.0	0.0	0.0	-1.8780168919548128	0.0	0.0	-1.8780168919548128	-1.8780168919548128	0.0	-1.8780168919548128	0.0	0.0	3.121032809927612	0.0	1.4162847176891873	0.0	-1.8780168919548128	-1.8780168919548128	-1.8780168919548128	0.0	0.0	0.0	0.0	0.0	0.0	0.0	-1.8780168919548128	-1.8780168919548128	0.0
505	4.601431245405461	1.151443699573874	0.0	0.0	-1.9085349963862415	-0.23485066154601686	0.45829651901392854	0.0	0.0	0.0	0.0	-1.9085349963862415	0.0	0.0	0.0	1.9623739157902023	-1.9085349963862415	0.0	-1.9085349963862415	0.0	0.0	0.0	-1.9085349963862415	0.0	0.0	-1.9085349963862415	-1.9085349963862415	0.0	-1.9085349963862415	0.0	0.0	2.8096717761774057	0.0	1.151443699573874	0.0	-0.23485066154601686	-1.9085349963862415	-1.9085349963862415	0.0	0.0	0.0	0.0	0.0	0.0	0.0	-1.9085349963862415	-1.9085349963862415	0.0
506	-1.8881195830589803	0.9298395972687077	0.0	0.0	2.8757497463240207	-1.8881195830589803	2.316133958388598	0.0	0.0	0.0	0.0	-1.8881195830589803	0.0	0.0	0.0	-1.8881195830589803	-1.8881195830589803	0.0	-1.8881195830589803	0.0	0.0	0.0	-1.8881195830589803	0.0	0.0	-1.8881195830589803	-1.8881195830589803	0.0	-1.8881195830589803	0.0	0.0	2.539277509702808	0.0	2.316133958388598	0.0	-1.8881195830589803	-1.8881195830589803	2.539277509702808	0.0	0.0	0.0	0.0	0.0	0.0	0.0	-1.8881195830589803	-1.8881195830589803	0.0
507	1.6853245916711068	3.007080431653426	0.0	0.0	0.29903023055121647	0.5867123030029973	-0.7995820581168935	0.0	0.0	0.0	0.0	-2.480576064347212	0.0	0.0	0.0	3.1516616604645336	-0.7995820581168935	0.0	-2.480576064347212	0.0	0.0	0.0	-2.480576064347212	0.0	0.0	0.9921774111111619	-2.480576064347212	0.0	-2.480576064347212	0.0	0.0	1.9084681429853165	0.0	-0.7995820581168935	0.0	-0.7995820581168935	-2.480576064347212	1.14632809093842	0.0	0.0	0.0	0.0	0.0	0.0	0.0	-2.480576064347212	-2.480576064347212	0.0
508	2.655502867005399	3.871898191329892	0.0	0.0	-1.857113337372085	-1.857113337372085	2.773285902661782	0.0	0.0	0.0	0.0	-1.857113337372085	0.0	0.0	0.0	-1.857113337372085	1.2692085058855085	0.0	-1.857113337372085	0.0	0.0	0.0	0.5760613253255631	0.0	0.0	2.8786464183196085	-1.857113337372085	0.0	-1.857113337372085	0.0	0.0	1.2692085058855085	0.0	2.185499237759663	0.0	1.2692085058855085	1.2692085058855085	-1.857113337372085	0.0	0.0	0.0	0.0	0.0	0.0	0.0	-1.857113337372085	-1.857113337372085	0.0
509	3.2487489241481415	4.635043285268033	0.0	0.0	-1.3365121540547804	3.066427367354187	-1.3365121540547804	0.0	0.0	0.0	0.0	-1.3365121540547804	0.0	0.0	0.0	4.452721728474078	-1.3365121540547804	0.0	-1.3365121540547804	0.0	0.0	0.0	-1.3365121540547804	0.0	0.0	-1.3365121540547804	-1.3365121540547804	0.0	-1.3365121540547804	0.0	0.0	2.8432838160399774	0.0	-1.3365121540547804	0.0	-1.3365121540547804	-1.3365121540547804	-1.3365121540547804	0.0	0.0	0.0	0.0	0.0	0.0	0.0	2.5556017435881966	-1.3365121540547804	0.0
510	3.9336442146087727	2.3061877966719937	0.0	0.0	-0.09170747612637697	1.006904812541733	1.006904812541733	0.0	0.0	0.0	0.0	0.6014397044335684	0.0	0.0	0.0	0.6014397044335684	-2.1253852060639957	0.0	-2.1253852060639957	0.0	0.0	0.0	-2.1253852060639957	0.0	0.0	-2.1253852060639957	-2.1253852060639957	0.0	1.006904812541733	0.0	0.0	2.741505867929839	0.0	1.006904812541733	0.0	-0.09170747612637697	-2.1253852060639957	-2.1253852060639957	0.0	0.0	0.0	0.0	0.0	0.0	0.0	-0.09170747612637697	-2.1253852060639957	0.0
511	2.516269183660619	3.4717806286880553	0.0	0.0	-2.004379192414129	-2.004379192414129	0.906831271226519	0.0	0.0	0.0	0.0	-2.004379192414129	0.0	0.0	0.0	2.852741420281832	1.5999784517864644	0.0	-2.004379192414129	0.0	0.0	0.0	-2.004379192414129	0.0	0.0	-2.004379192414129	-2.004379192414129	0.0	-2.004379192414129	0.0	0.0	2.516269183660619	0.0	0.906831271226519	0.0	-2.004379192414129	-2.004379192414129	-2.004379192414129	0.0	0.0	0.0	0.0	0.0	0.0	0.0	-2.004379192414129	-2.004379192414129	0.0
512	4.9797712583099525	4.807921001383294	0.0	0.0	-1.0083079353202198	-1.0083079353202198	2.0353322791435122	0.0	0.0	0.0	0.0	-1.0083079353202198	0.0	0.0	0.0	-1.0083079353202198	4.9797712583099525	0.0	-1.0083079353202198	0.0	0.0	0.0	-1.0083079353202198	0.0	0.0	4.868545623199728	-1.0083079353202198	0.0	-1.0083079353202198	0.0	0.0	2.0353322791435122	0.0	-1.0083079353202198	0.0	-1.0083079353202198	-1.0083079353202198	-1.0083079353202198	0.0	0.0	0.0	0.0	0.0	0.0	0.0	-1.0083079353202198	-1.0083079353202198	0.0
513	3.8664676204887427	0.956448865208781	0.0	0.0	-1.7728091281051777	-1.7728091281051777	-1.7728091281051777	0.0	0.0	0.0	0.0	-1.682608464406477	0.0	0.0	0.0	-1.7728091281051777	-0.07317055197237643	0.0	-1.7728091281051777	0.0	0.0	0.0	-1.7728091281051777	0.0	0.0	0.26330168464883563	-1.7728091281051777	0.0	-1.7728091281051777	0.0	0.0	1.2618305147599633	0.0	-1.7728091281051777	0.0	-1.7728091281051777	0.39683307727335926	-1.682608464406477	0.0	0.0	0.0	0.0	0.0	0.0	0.0	-1.7728091281051777	-1.7728091281051777	0.0
514	1.5041587979847555	1.548610560555589	0.0	0.0	-0.488271366705451	2.523990208799751	1.4576387823498624	0.0	0.0	0.0	0.0	-2.4114434516701717	0.0	0.0	0.0	2.9017527143585795	-2.4114434516701717	0.0	-2.4114434516701717	0.0	0.0	0.0	-2.4114434516701717	0.0	0.0	-0.20058929425366934	-2.4114434516701717	0.0	-2.4114434516701717	0.0	0.0	1.548610560555589	0.0	0.610340921962659	0.0	0.610340921962659	-2.4114434516701717	-2.4114434516701717	0.0	0.0	0.0	0.0	0.0	0.0	0.0	-1.5868836553735601	-2.4114434516701717	0.0
515	3.450608952718147	1.8613737476015664	0.0	0.0	-2.449585507052281	1.025125723400948	0.9450830157274117	0.0	0.0	0.0	0.0	-2.449585507052281	0.0	0.0	0.0	2.173748432643719	-0.4412113453924791	0.0	-2.449585507052281	0.0	0.0	0.0	-2.449585507052281	0.0	0.0	0.6574009432756309	-2.449585507052281	0.0	-2.449585507052281	0.0	0.0	0.06961427837351142	0.0	-0.1535292729406983	0.0	-1.539823634060589	-2.449585507052281	-0.1535292729406983	0.0	0.0	0.0	0.0	0.0	0.0	0.0	-1.539823634060589	-2.449585507052281	0.0
516	3.5045427783299594	2.2807673467078433	0.0	0.0	-1.7074264983139305	-1.7074264983139305	-1.7074264983139305	0.0	0.0	0.0	0.0	-1.7074264983139305	0.0	0.0	0.0	0.6713294342737433	0.6713294342737433	0.0	-1.7074264983139305	0.0	0.0	0.0	-1.7074264983139305	0.0	0.0	2.463088903501798	-1.7074264983139305	0.0	-1.7074264983139305	0.0	0.0	2.2807673467078433	0.0	-1.7074264983139305	0.0	0.6713294342737433	-1.7074264983139305	-1.7074264983139305	0.0	0.0	0.0	0.0	0.0	0.0	0.0	-1.7074264983139305	-1.7074264983139305	0.0
517	5.762560747835503	4.241347068816242	0.0	0.0	1.820978940165813	2.2264440482739767	-1.3570748901821332	0.0	0.0	0.0	0.0	2.8325798518442924	0.0	0.0	0.0	-1.3570748901821332	-1.3570748901821332	0.0	-1.3570748901821332	0.0	0.0	0.0	-1.3570748901821332	0.0	0.0	-1.3570748901821332	1.1278317596058676	0.0	-1.3570748901821332	0.0	0.0	2.514126120725758	0.0	-1.3570748901821332	0.0	-1.3570748901821332	-1.3570748901821332	2.0441224914800227	0.0	0.0	0.0	0.0	0.0	0.0	0.0	2.0441224914800227	1.5332968677140313	0.0
518	4.741178493484888	3.9398177282847104	0.0	0.0	-1.7113547960991937	-1.7113547960991937	-1.7113547960991937	0.0	0.0	0.0	0.0	-1.7113547960991937	0.0	0.0	0.0	3.785667048457452	3.6033454916634975	0.0	-1.7113547960991937	0.0	0.0	0.0	-1.7113547960991937	0.0	0.0	1.993907579229397	-1.7113547960991937	0.0	-1.7113547960991937	0.0	0.0	2.33037981585061	0.0	-1.7113547960991937	0.0	1.0776168473552419	-1.7113547960991937	-1.7113547960991937	0.0	0.0	0.0	0.0	0.0	0.0	0.0	-1.7113547960991937	-1.7113547960991937	0.0
519	3.10691975621591	5.1438016834769495	0.0	0.0	-1.2848908744983483	0.9096951788796899	-1.2848908744983483	0.0	0.0	0.0	0.0	-1.2848908744983483	0.0	0.0	0.0	2.8556053279350033	4.087749009227636	0.0	-1.2848908744983483	0.0	0.0	0.0	-1.2848908744983483	0.0	0.0	3.3946018286676907	-1.2848908744983483	0.0	-1.2848908744983483	0.0	0.0	3.10691975621591	0.0	-1.2848908744983483	0.0	-1.2848908744983483	-1.2848908744983483	-1.2848908744983483	0.0	0.0	0.0	0.0	0.0	0.0	0.0	-1.2848908744983483	-1.2848908744983483	0.0
520	1.7668577367686185	3.376295649202719	0.0	0.0	-1.55571869027761	-1.55571869027761	2.460004917328564	0.0	0.0	0.0	0.0	-1.55571869027761	0.0	0.0	0.0	-1.55571869027761	3.1531520978885093	0.0	-1.55571869027761	0.0	0.0	0.0	-1.55571869027761	0.0	0.0	1.7668577367686185	-1.55571869027761	0.0	-1.55571869027761	0.0	0.0	2.172322844876783	0.0	1.073710556208673	0.0	-1.55571869027761	-1.55571869027761	-1.55571869027761	0.0	0.0	0.0	0.0	0.0	0.0	0.0	-1.55571869027761	-1.55571869027761	0.0
521	-1.765462886548896	1.526429201164417	0.0	0.0	1.526429201164417	-1.765462886548896	3.6466927373645084	0.0	0.0	0.0	0.0	-1.765462886548896	0.0	0.0	0.0	-1.765462886548896	-1.765462886548896	0.0	-1.765462886548896	0.0	0.0	0.0	-1.765462886548896	0.0	0.0	-1.765462886548896	-1.765462886548896	0.0	-1.765462886548896	0.0	0.0	1.8141112736161977	0.0	3.5188593658546234	0.0	-1.765462886548896	-1.765462886548896	-1.765462886548896	0.0	0.0	0.0	0.0	0.0	0.0	0.0	-1.765462886548896	-1.765462886548896	0.0
522	2.236192252923463	1.6230877800370545	0.0	0.0	-1.9938742833029792	2.554645984041998	2.6957245823019034	0.0	0.0	0.0	0.0	-1.9938742833029792	0.0	0.0	0.0	-0.24871439686453733	-1.9938742833029792	0.0	-1.9938742833029792	0.0	0.0	0.0	-1.9938742833029792	0.0	0.0	-1.9938742833029792	-1.9938742833029792	0.0	-0.9418615774244827	0.0	0.0	2.771710489279825	0.0	-0.9418615774244827	0.0	-0.9418615774244827	-1.9938742833029792	-0.9418615774244827	0.0	0.0	0.0	0.0	0.0	0.0	0.0	-1.9938742833029792	-1.9938742833029792	0.0
523	5.177111181374839	3.0492900688386686	0.0	0.0	-1.8233998138088259	2.0798895116505656	-1.8233998138088259	0.0	0.0	0.0	0.0	-1.8233998138088259	0.0	0.0	0.0	-0.31800576114780554	2.6777265124061858	0.0	-1.8233998138088259	0.0	0.0	0.0	-1.8233998138088259	0.0	0.0	1.291432151286295	-1.8233998138088259	0.0	-1.8233998138088259	0.0	0.0	2.4853546197587297	0.0	-1.8233998138088259	0.0	0.08745934696035906	-1.8233998138088259	-1.8233998138088259	0.0	0.0	0.0	0.0	0.0	0.0	0.0	-1.8233998138088259	-1.8233998138088259	0.0
524	-1.199160056404577	-1.199160056404577	0.0	0.0	0.06088530111013224	-1.199160056404577	0.06088530111013224	0.0	0.0	0.0	0.0	-1.199160056404577	0.0	0.0	0.0	-1.199160056404577	-1.199160056404577	0.0	-1.199160056404577	0.0	0.0	0.0	-1.199160056404577	0.0	0.0	-1.199160056404577	-1.199160056404577	0.0	-1.199160056404577	0.0	0.0	0.06088530111013224	0.0	-1.199160056404577	0.0	-1.199160056404577	-1.199160056404577	1.447179662230023	0.0	0.0	0.0	0.0	0.0	0.0	0.0	-1.199160056404577	-1.199160056404577	0.0
525	1.5021568750586143	2.3494547354458177	0.0	0.0	0.4035445863905043	0.4035445863905043	2.48298612807034	0.0	0.0	0.0	0.0	-2.153113211457688	0.0	0.0	0.0	3.7357490965657085	-2.153113211457688	0.0	-2.153113211457688	0.0	0.0	0.0	-2.153113211457688	0.0	0.0	-2.153113211457688	-2.153113211457688	0.0	-2.153113211457688	0.0	0.0	2.48298612807034	0.0	2.8884512361785046	0.0	0.4035445863905043	-2.153113211457688	-2.153113211457688	0.0	0.0	0.0	0.0	0.0	0.0	0.0	-2.153113211457688	-2.153113211457688	0.0
526	3.9722152243524533	2.4906106834282378	0.0	0.0	-2.2032425217297966	3.0672240477322315	0.37034714722814677	0.0	0.0	0.0	0.0	-1.4214123219999086	0.0	0.0	0.0	1.5230266571665325	-2.2032425217297966	0.0	1.6231101157235144	0.0	0.0	0.0	-0.7282651414399632	0.0	0.0	2.1621066164562017	3.0672240477322315	0.0	1.4689594358962559	0.0	0.0	0.8811727709941373	0.0	2.896075791536402	0.0	1.2866378791023019	1.8744245440044205	-2.2032425217297966	0.0	0.0	0.0	0.0	0.0	0.0	0.0	-2.2032425217297966	-2.2032425217297966	0.0
527	3.346571613378652	1.9158254896879274	0.0	0.0	-0.48206978311044324	-2.304000129971862	-0.48206978311044324	0.0	0.0	0.0	0.0	-2.304000129971862	0.0	0.0	0.0	1.1273681293236573	-0.48206978311044324	0.0	-2.304000129971862	0.0	0.0	0.0	-0.48206978311044324	0.0	0.0	1.1273681293236573	1.4638403659448702	0.0	-2.304000129971862	0.0	0.0	1.4638403659448702	0.0	0.21107739744950216	0.0	0.6165425055576668	-0.48206978311044324	-2.304000129971862	0.0	0.0	0.0	0.0	0.0	0.0	0.0	-2.304000129971862	-2.304000129971862	0.0
528	-0.9799308557408901	-0.9799308557408901	0.0	0.0	3.2688952747469373	-0.9799308557408901	2.2880660217352116	0.0	0.0	0.0	0.0	-0.9799308557408901	0.0	0.0	0.0	-0.9799308557408901	-0.9799308557408901	0.0	-0.9799308557408901	0.0	0.0	0.0	-0.9799308557408901	0.0	0.0	-0.9799308557408901	-0.9799308557408901	0.0	-0.9799308557408901	0.0	0.0	-0.9799308557408901	0.0	-0.9799308557408901	0.0	-0.9799308557408901	-0.9799308557408901	-0.9799308557408901	0.0	0.0	0.0	0.0	0.0	0.0	0.0	-0.9799308557408901	-0.9799308557408901	0.0
529	0.5734831145803883	0.9412078947057063	0.0	0.0	0.861165187032169	0.861165187032169	2.288281542672315	0.0	0.0	0.0	0.0	-0.9305942821958855	0.0	0.0	0.0	-2.683015630959403	-2.683015630959403	0.0	-1.6237414627558309	0.0	0.0	0.0	1.6720954032484983	0.0	0.0	-2.683015630959403	2.4193098050787194	0.0	-0.014303550321730363	0.0	0.0	0.5734831145803883	0.0	2.2680788353547956	0.0	1.2666302951403337	0.861165187032169	1.0843087383463792	0.0	0.0	0.0	0.0	0.0	0.0	0.0	-2.683015630959403	-2.683015630959403	0.0
530	-1.7033660688720333	3.0465806393561627	0.0	0.0	-1.7033660688720333	-1.7033660688720333	3.700507106762827	0.0	0.0	0.0	0.0	-1.7033660688720333	0.0	0.0	0.0	-1.7033660688720333	-1.7033660688720333	0.0	-1.7033660688720333	0.0	0.0	0.0	2.4275414309499395	0.0	0.0	0.481631281894626	-1.7033660688720333	0.0	2.273390751122681	0.0	0.0	-1.7033660688720333	0.0	2.0910691943287265	0.0	-1.7033660688720333	0.481631281894626	-1.7033660688720333	0.0	0.0	0.0	0.0	0.0	0.0	0.0	-1.7033660688720333	-1.7033660688720333	0.0
531	0.1576533266857849	-0.9409589619823251	0.0	0.0	-1.9992051005899203	-1.9992051005899203	1.0049511870729884	0.0	0.0	0.0	0.0	2.8202411537112377	0.0	0.0	0.0	-1.9992051005899203	0.4453353991375657	0.0	-1.9992051005899203	0.0	0.0	0.0	3.934238361218827	0.0	0.0	-1.9992051005899203	1.3616261310117208	0.0	1.3616261310117208	0.0	0.0	1.3616261310117208	0.0	1.6980983676329338	0.0	-1.9992051005899203	-1.9992051005899203	-1.9992051005899203	0.0	0.0	0.0	0.0	0.0	0.0	0.0	-1.9992051005899203	-1.9992051005899203	0.0
532	3.65978714209567	1.1748804923076692	0.0	0.0	-1.8643856915269268	-1.8643856915269268	-1.8643856915269268	0.0	0.0	0.0	0.0	-1.8643856915269268	0.0	0.0	0.0	-1.8643856915269268	-1.8643856915269268	0.0	-1.8643856915269268	0.0	0.0	0.0	2.56117485342756	0.0	0.0	-1.8643856915269268	3.372105069643889	0.0	2.2734927809757792	0.0	0.0	3.4774655853017156	0.0	1.1748804923076692	0.0	3.5727757651060403	-1.8643856915269268	-1.8643856915269268	0.0	0.0	0.0	0.0	0.0	0.0	0.0	-1.8643856915269268	-1.8643856915269268	0.0
533	1.9765123462495557	3.711113401637662	0.0	0.0	0.8779000575814457	-2.0173100647127606	1.5710472381413911	0.0	0.0	0.0	0.0	-2.0173100647127606	0.0	0.0	0.0	-2.0173100647127606	-2.0173100647127606	0.0	-2.0173100647127606	0.0	0.0	0.0	2.823810206636759	0.0	0.0	-2.0173100647127606	1.5710472381413911	0.0	2.957341599261282	0.0	0.0	3.1804851505754916	0.0	2.669659526809501	0.0	1.9765123462495557	-2.0173100647127606	1.5710472381413911	0.0	0.0	0.0	0.0	0.0	0.0	0.0	-2.0173100647127606	-2.0173100647127606	0.0
534	-1.5714319539710537	1.686664584050428	0.0	0.0	0.22032751525700078	-1.5714319539710537	1.724404912033275	0.0	0.0	0.0	0.0	-2.736329489111677	0.0	0.0	0.0	1.6066218763768916	1.3189398039251108	0.0	-2.736329489111677	0.0	0.0	0.0	0.3744781950842597	0.0	0.0	-0.8782847734111083	-2.736329489111677	0.0	1.136618247131156	0.0	0.0	0.5080095877087816	0.0	1.0676253756442047	0.0	1.9250756074954265	2.471619313863496	-2.736329489111677	0.0	0.0	0.0	0.0	0.0	0.0	0.0	-2.736329489111677	-2.736329489111677	0.0
535	-2.2631432326896714	-0.9517051600467736	0.0	0.0	2.3804993501284306	-2.2631432326896714	0.43458920107311716	0.0	0.0	0.0	0.0	3.2226821098488636	0.0	0.0	0.0	0.14690712862133637	-2.2631432326896714	0.0	0.6577327523873269	0.0	0.0	0.0	1.3508799329472723	0.0	0.0	-2.2631432326896714	-0.25855797948682824	0.0	1.3508799329472723	0.0	0.0	0.6577327523873269	0.0	1.6873521695684852	0.0	-2.2631432326896714	-2.2631432326896714	-0.25855797948682824	0.0	0.0	0.0	0.0	0.0	0.0	0.0	-2.2631432326896714	-2.2631432326896714	0.0
536	1.507366084308745	2.0669818722441677	0.0	0.0	-2.0491329460397454	0.12107172318885429	-2.0491329460397454	0.0	0.0	0.0	0.0	-2.0491329460397454	0.0	0.0	0.0	1.7305096356229548	0.12107172318885429	0.0	-2.0491329460397454	0.0	0.0	0.0	-2.0491329460397454	0.0	0.0	-2.0491329460397454	-2.0491329460397454	0.0	-2.0491329460397454	0.0	0.0	3.234587032399229	0.0	0.5265368312970189	0.0	4.198609167094574	-2.0491329460397454	1.2196840118569643	0.0	0.0	0.0	0.0	0.0	0.0	0.0	-2.0491329460397454	-2.0491329460397454	0.0
537	0.3579981053319248	-1.87676439132336	0.0	0.0	-1.87676439132336	-1.87676439132336	1.0511452858918702	0.0	0.0	0.0	0.0	3.576873930200126	0.0	0.0	0.0	-1.87676439132336	-1.87676439132336	0.0	-1.87676439132336	0.0	0.0	0.0	0.3579981053319248	0.0	0.0	-1.87676439132336	1.4566103940000348	0.0	-1.87676439132336	0.0	0.0	0.3579981053319248	0.0	-1.87676439132336	0.0	-1.87676439132336	-1.87676439132336	-1.87676439132336	0.0	0.0	0.0	0.0	0.0	0.0	0.0	-1.87676439132336	-1.87676439132336	0.0
538	2.9296378424077014	2.3700220544722788	0.0	0.0	-1.7496740989472368	-1.7496740989472368	-1.7496740989472368	0.0	0.0	0.0	0.0	0.983727693352388	0.0	0.0	0.0	-1.7496740989472368	0.983727693352388	0.0	-1.7496740989472368	0.0	0.0	0.0	0.983727693352388	0.0	0.0	-1.7496740989472368	2.3700220544722788	0.0	-1.7496740989472368	0.0	0.0	2.5931656057864885	0.0	-1.7496740989472368	0.0	-1.7496740989472368	-1.7496740989472368	-1.7496740989472368	0.0	0.0	0.0	0.0	0.0	0.0	0.0	-1.7496740989472368	-1.7496740989472368	0.0
539	3.9312079459236906	-1.2831115331078822	0.0	0.0	-1.2831115331078822	-1.2831115331078822	-1.2831115331078822	0.0	0.0	0.0	0.0	3.4203823221577	0.0	0.0	0.0	-1.2831115331078822	-1.2831115331078822	0.0	-1.2831115331078822	0.0	0.0	0.0	0.9354756723696998	0.0	0.0	-1.2831115331078822	5.154983377545806	0.0	2.5449135848038	0.0	0.0	2.034087961037809	0.0	2.3217700334895905	0.0	-1.2831115331078822	4.905767585921821	-1.2831115331078822	0.0	0.0	0.0	0.0	0.0	0.0	0.0	-1.2831115331078822	-1.2831115331078822	0.0
540	-0.9217174369602423	2.2563363933877034	0.0	0.0	2.990305568467904	-0.9217174369602423	1.4761778358381283	0.0	0.0	0.0	0.0	-0.9217174369602423	0.0	0.0	0.0	1.3808676560338036	-2.2218741651391003	0.0	2.2563363933877034	0.0	0.0	0.0	2.7918546297440656	0.0	0.0	-2.2218741651391003	1.0241927120950711	0.0	1.3808676560338036	0.0	0.0	-2.2218741651391003	0.0	3.2214172894312902	0.0	0.8700420322678131	0.46457692415964846	-2.2218741651391003	0.0	0.0	0.0	0.0	0.0	0.0	0.0	-0.9217174369602423	-2.2218741651391003	0.0
541	-2.366982171440317	1.2348859056839894	0.0	0.0	-2.366982171440317	0.31859517380983426	1.8226725705861089	0.0	0.0	0.0	0.0	-2.366982171440317	0.0	0.0	0.0	1.5713581423052028	-2.366982171440317	0.0	1.2348859056839894	0.0	0.0	0.0	3.5957399068020113	0.0	0.0	-2.366982171440317	-0.37455200675011024	0.0	2.5158197511460543	0.0	0.0	1.704889534929725	0.0	2.264505322865148	0.0	-0.37455200675011024	-0.37455200675011024	-0.37455200675011024	0.0	0.0	0.0	0.0	0.0	0.0	0.0	-2.366982171440317	-2.366982171440317	0.0
542	0.4043212312161515	-1.9574099629405746	0.0	0.0	-1.9574099629405746	-1.9574099629405746	0.4043212312161515	0.0	0.0	0.0	0.0	1.097468411776096	0.0	0.0	0.0	-1.9574099629405746	-1.9574099629405746	0.0	0.4043212312161515	0.0	0.0	0.0	3.3487602103825918	0.0	0.0	0.4043212312161515	2.3502313802714645	0.0	-1.9574099629405746	0.0	0.0	2.0137591436502515	0.0	0.4043212312161515	0.0	-1.9574099629405746	1.097468411776096	1.5029335198842606	0.0	0.0	0.0	0.0	0.0	0.0	0.0	-1.9574099629405746	-1.9574099629405746	0.0
543	1.5195172152145133	0.6032264833403582	0.0	0.0	0.4209049265464033	-1.1885329858876972	0.890908555792139	0.0	0.0	0.0	0.0	-2.3268206365007345	0.0	0.0	0.0	-2.3268206365007345	-2.3268206365007345	0.0	-1.1885329858876972	0.0	0.0	0.0	2.3079745755787835	0.0	0.0	-2.3268206365007345	3.168175840801895	0.0	1.2093622869106735	0.0	0.0	1.946961230041453	0.0	2.143671524287507	0.0	2.030342838980504	-2.3268206365007345	-1.1885329858876972	0.0	0.0	0.0	0.0	0.0	0.0	0.0	-2.3268206365007345	-2.3268206365007345	0.0
544	-0.08970036418380811	1.2965939969360827	0.0	0.0	1.008911924484302	-2.2066128372931377	1.2965939969360827	0.0	0.0	0.0	0.0	-2.2066128372931377	0.0	0.0	0.0	-2.2066128372931377	0.6034468163761373	0.0	-2.2066128372931377	0.0	0.0	0.0	-0.08970036418380811	0.0	0.0	2.906031909370183	-2.2066128372931377	0.0	-0.08970036418380811	0.0	0.0	1.5197375482502924	0.0	1.5197375482502924	0.0	3.001342089174508	0.6034468163761373	-2.2066128372931377	0.0	0.0	0.0	0.0	0.0	0.0	0.0	-2.2066128372931377	-2.2066128372931377	0.0
545	4.167380768225163	2.5007844419511143	0.0	0.0	-0.3324289021051019	2.6633033714488894	1.4593305671229535	0.0	0.0	0.0	0.0	-2.072151045574434	0.0	0.0	0.0	2.4401598201346792	-0.3324289021051019	0.0	-2.072151045574434	0.0	0.0	0.0	-2.072151045574434	0.0	0.0	1.4593305671229535	-2.072151045574434	0.0	-2.072151045574434	0.0	0.0	2.306628427510157	0.0	0.7661833865630081	0.0	1.053865459014789	-2.072151045574434	-2.072151045574434	0.0	0.0	0.0	0.0	0.0	0.0	0.0	-2.072151045574434	-2.072151045574434	0.0
546	-1.7072375148097025	1.7793370937345072	0.0	0.0	1.0861899131745618	1.0861899131745618	2.002480645048717	0.0	0.0	0.0	0.0	1.0861899131745618	0.0	0.0	0.0	1.7793370937345072	-1.7072375148097025	0.0	-1.7072375148097025	0.0	0.0	0.0	-1.7072375148097025	0.0	0.0	-1.7072375148097025	1.0861899131745618	0.0	-1.7072375148097025	0.0	0.0	1.0861899131745618	0.0	-1.7072375148097025	0.0	-1.7072375148097025	-1.7072375148097025	-1.7072375148097025	0.0	0.0	0.0	0.0	0.0	0.0	0.0	-1.7072375148097025	-1.7072375148097025	0.0
547	1.2746439943515595	2.2554732473632857	0.0	0.0	-2.087838875129906	-2.087838875129906	0.8691788862433949	0.0	0.0	0.0	0.0	-2.087838875129906	0.0	0.0	0.0	3.2670741590417656	3.8896037723877575	0.0	-2.087838875129906	0.0	0.0	0.0	-2.087838875129906	0.0	0.0	1.5623260668033403	-2.087838875129906	0.0	-2.087838875129906	0.0	0.0	2.121941854738763	0.0	-2.087838875129906	0.0	1.2746439943515595	-2.087838875129906	1.967791174911505	0.0	0.0	0.0	0.0	0.0	0.0	0.0	-2.087838875129906	-2.087838875129906	0.0
548	-1.9962363354482537	2.067456140039718	0.0	0.0	-1.9962363354482537	-1.9962363354482537	0.45801822760561706	0.0	0.0	0.0	0.0	-1.9962363354482537	0.0	0.0	0.0	-1.9962363354482537	1.556630516273727	0.0	-1.9962363354482537	0.0	0.0	0.0	-1.9962363354482537	0.0	0.0	3.453750501159609	-1.9962363354482537	0.0	1.1511654081655625	0.0	0.0	1.556630516273727	0.0	2.5374597692854532	0.0	0.45801822760561706	0.45801822760561706	0.45801822760561706	0.0	0.0	0.0	0.0	0.0	0.0	0.0	-1.9962363354482537	-1.9962363354482537	0.0
549	3.3123623762222265	4.83218812996664	0.0	0.0	2.059599407726859	4.139040949406695	1.3664522271669135	0.0	0.0	0.0	0.0	-1.518216510227039	0.0	0.0	0.0	2.465064515835023	-1.518216510227039	0.0	-1.518216510227039	0.0	0.0	0.0	-1.518216510227039	0.0	0.0	2.059599407726859	-1.518216510227039	0.0	-1.518216510227039	0.0	0.0	2.059599407726859	0.0	3.4458937688467492	0.0	-1.518216510227039	1.3664522271669135	-1.518216510227039	0.0	0.0	0.0	0.0	0.0	0.0	0.0	1.3664522271669135	-1.518216510227039	0.0
550	2.672548472706909	1.9187766703305287	0.0	0.0	-2.3613966859500923	1.7852452777060064	1.4487730410847934	0.0	0.0	0.0	0.0	-2.3613966859500923	0.0	0.0	0.0	-2.3613966859500923	-0.16066487134930707	0.0	-2.3613966859500923	0.0	0.0	0.0	-0.16066487134930707	0.0	0.0	2.4783924582659513	-2.3613966859500923	0.0	-0.16066487134930707	0.0	0.0	2.2372304014490636	0.0	0.5324823092106383	0.0	1.2256294897705837	-0.16066487134930707	-2.3613966859500923	0.0	0.0	0.0	0.0	0.0	0.0	0.0	-2.3613966859500923	-2.3613966859500923	0.0
551	3.3986958952758766	1.570568781876947	0.0	0.0	-1.6254663730326229	-1.6254663730326229	-1.6254663730326229	0.0	0.0	0.0	0.0	-1.3198029760192176	0.0	0.0	0.0	-1.6254663730326229	4.259926849967004	0.0	-1.6254663730326229	0.0	0.0	0.0	-1.6254663730326229	0.0	0.0	0.9827821169748274	-1.3198029760192176	0.0	-1.6254663730326229	0.0	0.0	0.7596385656606177	0.0	-1.6254663730326229	0.0	-1.3198029760192176	-1.6254663730326229	-1.6254663730326229	0.0	0.0	0.0	0.0	0.0	0.0	0.0	-1.6254663730326229	-1.6254663730326229	0.0
552	2.643812161680143	2.7979628415074016	0.0	0.0	-1.8377678371584611	-1.8377678371584611	0.8520526924520881	0.0	0.0	0.0	0.0	0.15890551189214275	0.0	0.0	0.0	0.8520526924520881	1.7683434243262433	0.0	-1.8377678371584611	0.0	0.0	0.0	-1.8377678371584611	0.0	0.0	0.15890551189214275	-1.8377678371584611	0.0	-1.8377678371584611	0.0	0.0	2.5568007846905134	0.0	-1.8377678371584611	0.0	0.15890551189214275	-1.8377678371584611	-1.8377678371584611	0.0	0.0	0.0	0.0	0.0	0.0	0.0	-1.8377678371584611	-1.8377678371584611	0.0
553	0.25428275404963774	1.5070457225450058	0.0	0.0	-2.2956874890854246	-2.2956874890854246	1.3528950427177477	0.0	0.0	0.0	0.0	1.1705734859237928	0.0	0.0	0.0	0.25428275404963774	3.2988051917730608	0.0	-2.2956874890854246	0.0	0.0	0.0	0.9474299346095831	0.0	0.0	2.1260849309512295	0.6597478621578023	0.0	-2.2956874890854246	0.0	0.0	1.758360150825912	0.0	-2.2956874890854246	0.0	0.25428275404963774	1.959030846288063	-2.2956874890854246	0.0	0.0	0.0	0.0	0.0	0.0	0.0	-2.2956874890854246	-2.2956874890854246	0.0
554	4.202500540119059	4.574064096551543	0.0	0.0	-1.2486479547122267	2.5930626276849598	-1.2486479547122267	0.0	0.0	0.0	0.0	-1.2486479547122267	0.0	0.0	0.0	5.821888783406329	-1.2486479547122267	0.0	-1.2486479547122267	0.0	0.0	0.0	-1.2486479547122267	0.0	0.0	-1.2486479547122267	-1.2486479547122267	0.0	-1.2486479547122267	0.0	0.0	1.206768266565069	0.0	-1.2486479547122267	0.0	-1.2486479547122267	-1.2486479547122267	-1.2486479547122267	0.0	0.0	0.0	0.0	0.0	0.0	0.0	-1.2486479547122267	-1.2486479547122267	0.0
555	4.110728564108701	3.3695721643623955	0.0	0.0	1.2736013207313492	2.3497407535474	-0.04815451925097047	0.0	0.0	0.0	0.0	-1.4344488803708613	0.0	0.0	0.0	3.11942801122968	2.203137279355525	0.0	-1.9430934781904918	0.0	0.0	0.0	-1.9430934781904918	0.0	0.0	2.5545351661934133	-1.9430934781904918	0.0	-1.4344488803708613	0.0	0.0	-0.33583659170275126	0.0	-1.4344488803708613	0.0	1.7010453355582884	-0.7413016998109159	-1.9430934781904918	0.0	0.0	0.0	0.0	0.0	0.0	0.0	-1.9430934781904918	-1.9430934781904918	0.0
556	2.015794282572304	0.6294999214524131	0.0	0.0	0.49596852882789033	-1.4499416202274222	-1.4499416202274222	0.0	0.0	0.0	0.0	-0.06364725910753233	0.0	0.0	0.0	-2.422518926304785	-2.422518926304785	0.0	0.15949629220667738	0.0	0.0	0.0	2.7985536218219362	0.0	0.0	-2.422518926304785	4.424989110624607	0.0	2.3112584954661397	0.0	0.0	0.9479536525709475	0.0	1.4944973589390176	0.0	1.2581085808747874	-0.06364725910753233	-0.7567944396674777	0.0	0.0	0.0	0.0	0.0	0.0	0.0	-2.422518926304785	-1.4499416202274222	0.0
557	-1.1760426258288108	1.81968964772518	0.0	0.0	0.8388603947134534	-1.8691898063887562	1.4630147037864476	0.0	0.0	0.0	0.0	-2.4220627737797997	0.0	0.0	0.0	0.07672034266655725	-2.4220627737797997	0.0	-2.4220627737797997	0.0	0.0	0.0	-1.8691898063887562	0.0	0.0	1.5320075752733988	-1.1760426258288108	0.0	1.1265424671652342	0.0	0.0	0.6957595510727801	0.0	0.07672034266655725	0.0	2.208347637516963	2.909933686722773	-1.8691898063887562	0.0	0.0	0.0	0.0	0.0	0.0	0.0	-2.4220627737797997	-2.4220627737797997	0.0
558	3.120851735875318	-1.3051330746515335	0.0	0.0	-1.3051330746515335	-1.3051330746515335	-1.3051330746515335	0.0	0.0	0.0	0.0	-1.3051330746515335	0.0	0.0	0.0	-1.3051330746515335	2.9385301790813636	0.0	-1.3051330746515335	0.0	0.0	0.0	2.022239447207208	0.0	0.0	-1.3051330746515335	3.408533808327099	0.0	1.3290922666472627	0.0	0.0	2.715386627767154	0.0	-1.3051330746515335	0.0	-1.3051330746515335	-1.3051330746515335	-1.3051330746515335	0.0	0.0	0.0	0.0	0.0	0.0	0.0	-1.3051330746515335	-1.3051330746515335	0.0
559	-2.5035021121855223	2.6341094486225685	0.0	0.0	-0.004947880992689946	1.09366440767542	1.09366440767542	0.0	0.0	0.0	0.0	-2.5035021121855223	0.0	0.0	0.0	-2.5035021121855223	-2.5035021121855223	0.0	-0.004947880992689946	0.0	0.0	0.0	2.192276696343529	0.0	0.0	-2.5035021121855223	1.09366440767542	0.0	-0.004947880992689946	0.0	0.0	2.192276696343529	0.0	2.192276696343529	0.0	2.4799587687953104	0.6881992995672555	-2.5035021121855223	0.0	0.0	0.0	0.0	0.0	0.0	0.0	-2.5035021121855223	-2.5035021121855223	0.0
560	-2.007592786851572	-2.007592786851572	0.0	0.0	-2.007592786851572	-2.007592786851572	0.17657677478300382	0.0	0.0	0.0	0.0	-2.007592786851572	0.0	0.0	0.0	-2.007592786851572	-2.007592786851572	0.0	-2.007592786851572	0.0	0.0	0.0	4.751287753286387	0.0	0.0	-2.007592786851572	1.7860146872171043	0.0	0.17657677478300382	0.0	0.0	1.5628711359028946	0.0	0.17657677478300382	0.0	-2.007592786851572	0.17657677478300382	0.17657677478300382	0.0	0.0	0.0	0.0	0.0	0.0	0.0	-2.007592786851572	-2.007592786851572	0.0
561	4.044777879016773	1.3821900519913202	0.0	0.0	-2.037145407106138	-2.037145407106138	-2.037145407106138	0.0	0.0	0.0	0.0	-2.037145407106138	0.0	0.0	0.0	-2.037145407106138	2.229487912378524	0.0	-2.037145407106138	0.0	0.0	0.0	-2.037145407106138	0.0	0.0	-2.037145407106138	0.28357776332321016	0.0	0.28357776332321016	0.0	0.0	2.5861628563172565	0.0	1.3821900519913202	0.0	3.5416743013446927	1.3821900519913202	-2.037145407106138	0.0	0.0	0.0	0.0	0.0	0.0	0.0	-2.037145407106138	-2.037145407106138	0.0
562	1.0316669974484372	-0.43467007134499	0.0	0.0	1.2999309840431166	-1.5332823600130991	1.0316669974484372	0.0	0.0	0.0	0.0	0.25847710921495537	0.0	0.0	0.0	-2.6750604155659055	-2.6750604155659055	0.0	-1.5332823600130991	0.0	0.0	0.0	-0.14698799889320924	0.0	0.0	-0.8401351794531537	2.378740645415047	0.0	3.6315036139104144	0.0	0.0	1.1057749696021593	0.0	1.7248141780083825	0.0	-0.43467007134499	1.6022118559160505	0.07615555242100136	0.0	0.0	0.0	0.0	0.0	0.0	0.0	-2.6750604155659055	-2.6750604155659055	0.0
563	-1.3620506127296856	1.5283211451664798	0.0	0.0	1.1228560370583152	-1.3620506127296856	3.0073972397373363	0.0	0.0	0.0	0.0	3.0073972397373363	0.0	0.0	0.0	-2.3728872905154095	-2.3728872905154095	0.0	0.5838595363256278	0.0	0.0	0.0	0.7173909289501506	0.0	0.0	-2.3728872905154095	0.5838595363256278	0.0	3.1038575059248985	0.0	0.0	0.024243748390205155	0.0	2.981754809123999	0.0	-2.3728872905154095	-2.3728872905154095	-2.3728872905154095	0.0	0.0	0.0	0.0	0.0	0.0	0.0	-2.3728872905154095	-2.3728872905154095	0.0
564	3.460206621376016	3.1417528902574814	0.0	0.0	-1.7451178783228567	1.7554585291375906	-1.7451178783228567	0.0	0.0	0.0	0.0	-1.7451178783228567	0.0	0.0	0.0	4.699897508304031	-1.7451178783228567	0.0	-1.7451178783228567	0.0	0.0	0.0	-1.7451178783228567	0.0	0.0	-1.7451178783228567	-1.7451178783228567	0.0	-1.7451178783228567	0.0	0.0	2.3150743170730133	0.0	-1.7451178783228567	0.0	2.3150743170730133	-1.7451178783228567	-1.7451178783228567	0.0	0.0	0.0	0.0	0.0	0.0	0.0	-1.7451178783228567	-1.7451178783228567	0.0
565	2.0341080267112503	0.9354957380431408	0.0	0.0	0.8748711162267062	0.5871890437749245	1.713200306631149	0.0	0.0	0.0	0.0	0.04819254304223808	0.0	0.0	0.0	-2.6607918010517695	-2.6607918010517695	0.0	1.1468048317103476	0.0	0.0	0.0	2.8897741367689704	0.0	0.0	-2.6607918010517695	2.4843090286608063	0.0	2.954312657906542	0.0	0.0	0.9354957380431408	0.0	2.2294167790320163	0.0	1.0980146675409155	0.29950697132314374	-2.6607918010517695	0.0	0.0	0.0	0.0	0.0	0.0	0.0	-1.8977176060130754	-2.6607918010517695	0.0
566	2.506726650548062	2.7535867284795876	0.0	0.0	-2.5449491934184616	1.7727574754678614	1.590435918673907	0.0	0.0	0.0	0.0	-2.5449491934184616	0.0	0.0	0.0	-2.5449491934184616	-2.5449491934184616	0.0	-2.5449491934184616	0.0	0.0	0.0	0.3864631143479711	0.0	0.0	2.1782225835760256	-0.019001993760193514	0.0	1.2337609747351745	0.0	0.0	2.0604395479196422	0.0	2.4233450416090108	0.0	2.1782225835760256	0.6741451867997519	-2.5449491934184616	0.0	0.0	0.0	0.0	0.0	0.0	0.0	-2.5449491934184616	-2.5449491934184616	0.0
567	-2.0647879934913096	3.5776195779577527	0.0	0.0	0.5330971402343296	2.612538681914166	2.237845232472755	0.0	0.0	0.0	0.0	-2.0647879934913096	0.0	0.0	0.0	-2.0647879934913096	-2.0647879934913096	0.0	-2.0647879934913096	0.0	0.0	0.0	-2.0647879934913096	0.0	0.0	-2.0647879934913096	-2.0647879934913096	0.0	2.037174537010604	0.0	0.0	2.9309924130327003	0.0	2.14253505266843	0.0	-0.16005004032561576	-0.16005004032561576	0.5330971402343296	0.0	0.0	0.0	0.0	0.0	0.0	0.0	-2.0647879934913096	-2.0647879934913096	0.0
568	4.193111784719267	2.024058084349744	0.0	0.0	-1.6745301838911537	-1.6745301838911537	-0.05538345733009198	0.0	0.0	0.0	0.0	-1.6745301838911537	0.0	0.0	0.0	-1.6745301838911537	4.022153986575628	0.0	-1.6745301838911537	0.0	0.0	0.0	-1.6745301838911537	0.0	0.0	-0.05538345733009198	-1.6745301838911537	0.0	-1.6745301838911537	0.0	0.0	2.1418411200061276	0.0	0.6377637232298534	0.0	-1.6745301838911537	-1.6745301838911537	-1.6745301838911537	0.0	0.0	0.0	0.0	0.0	0.0	0.0	-1.6745301838911537	-1.6745301838911537	0.0
569	4.819435093501536	4.304770693428379	0.0	0.0	-1.638610834922301	3.243898732743116	3.0943669987721525	0.0	0.0	0.0	0.0	-1.638610834922301	0.0	0.0	0.0	4.31434014444453	-1.638610834922301	0.0	-1.638610834922301	0.0	0.0	0.0	-1.638610834922301	0.0	0.0	-1.638610834922301	-1.638610834922301	0.0	-0.33962020571299334	0.0	0.0	2.299437123902265	0.0	1.0466741554068966	0.0	1.2698177067211072	-1.638610834922301	-1.638610834922301	0.0	0.0	0.0	0.0	0.0	0.0	0.0	3.531580805194898	-1.638610834922301	0.0
570	4.009376960942913	3.0425339499059265	0.0	0.0	-2.2231080073363394	-0.25330291609840216	-0.25330291609840216	0.0	0.0	0.0	0.0	-2.2231080073363394	0.0	0.0	0.0	-2.2231080073363394	3.5533595736719175	0.0	-2.2231080073363394	0.0	0.0	0.0	-2.2231080073363394	0.0	0.0	2.924750914249543	0.845309372569707	0.0	-2.2231080073363394	0.0	0.0	1.943921661237817	0.0	0.845309372569707	0.0	-0.25330291609840216	0.43984426446154323	-0.25330291609840216	0.0	0.0	0.0	0.0	0.0	0.0	0.0	-2.2231080073363394	-2.2231080073363394	0.0
571	1.323912866490189	1.323912866490189	0.0	0.0	0.4076221346160338	-1.8677298079196536	1.323912866490189	0.0	0.0	0.0	0.0	-1.8677298079196536	0.0	0.0	0.0	-1.8677298079196536	-1.8677298079196536	0.0	-1.8677298079196536	0.0	0.0	0.0	0.8130872427241975	0.0	0.0	-1.8677298079196536	-0.2855250459439116	0.0	-1.8677298079196536	0.0	0.0	1.323912866490189	0.0	1.1007693151759792	0.0	-1.8677298079196536	-1.8677298079196536	-0.2855250459439116	0.0	0.0	0.0	0.0	0.0	0.0	0.0	-0.2855250459439116	-1.8677298079196536	0.0
572	4.77432849486893	3.5031034635338276	0.0	0.0	-1.5475558948807375	-1.5475558948807375	0.36760924760467795	0.0	0.0	0.0	0.0	-1.5475558948807375	0.0	0.0	0.0	-1.5475558948807375	4.12880936329824	0.0	-1.5475558948807375	0.0	0.0	0.0	-1.5475558948807375	0.0	0.0	4.081181314308985	-1.5475558948807375	0.0	-1.5475558948807375	0.0	0.0	0.36760924760467795	0.0	-1.5475558948807375	0.0	-1.5475558948807375	-1.5475558948807375	-1.5475558948807375	0.0	0.0	0.0	0.0	0.0	0.0	0.0	-1.5475558948807375	-1.5475558948807375	0.0
573	2.631445286764967	4.0177396478848575	0.0	0.0	-1.5024017184333802	-1.5024017184333802	-1.5024017184333802	0.0	0.0	0.0	0.0	-1.5024017184333802	0.0	0.0	0.0	-1.5024017184333802	4.200061204678812	0.0	-1.5024017184333802	0.0	0.0	0.0	-1.5024017184333802	0.0	0.0	3.7300575754330767	-1.5024017184333802	0.0	-1.5024017184333802	0.0	0.0	-1.5024017184333802	0.0	1.7151545548908125	0.0	-1.5024017184333802	-1.5024017184333802	-1.5024017184333802	0.0	0.0	0.0	0.0	0.0	0.0	0.0	-1.5024017184333802	-1.5024017184333802	0.0
574	3.2630314063527543	2.6622575459238242	0.0	0.0	-2.0195641315926	2.2269394746659787	0.522191382427553	0.0	0.0	0.0	0.0	-2.0195641315926	0.0	0.0	0.0	-2.0195641315926	1.9084857435474438	0.0	-2.0195641315926	0.0	0.0	0.0	-2.0195641315926	0.0	0.0	2.7734831810340483	-2.0195641315926	0.0	-2.0195641315926	0.0	0.0	2.1316292948616535	0.0	-2.0195641315926	0.0	0.522191382427553	-2.0195641315926	-2.0195641315926	0.0	0.0	0.0	0.0	0.0	0.0	0.0	-2.0195641315926	-2.0195641315926	0.0
575	-2.1218702422963034	1.3668959077781233	0.0	0.0	-2.1218702422963034	-2.1218702422963034	2.0600430883380683	0.0	0.0	0.0	0.0	-2.1218702422963034	0.0	0.0	0.0	1.7723610158862875	2.4655081964462324	0.0	-2.1218702422963034	0.0	0.0	0.0	-2.1218702422963034	0.0	0.0	-0.019398453341767485	-2.1218702422963034	0.0	-2.1218702422963034	0.0	0.0	1.590039459092333	0.0	2.619658876273491	0.0	1.0792138353263416	1.0792138353263416	-2.1218702422963034	0.0	0.0	0.0	0.0	0.0	0.0	0.0	-2.1218702422963034	-2.1218702422963034	0.0
576	-1.1413639366075392	0.6503955326205162	0.0	0.0	-0.042751647939429205	-1.1413639366075392	-0.042751647939429205	0.0	0.0	0.0	0.0	-0.4482167560475938	0.0	0.0	0.0	0.6503955326205162	0.24493042451235159	0.0	-2.6632459580173204	0.0	0.0	0.0	-2.6632459580173204	0.0	0.0	-0.4482167560475938	-2.6632459580173204	0.0	-1.1413639366075392	0.0	0.0	-0.4482167560475938	0.0	1.691849407448677	0.0	-1.1413639366075392	-0.042751647939429205	-1.1413639366075392	0.0	0.0	0.0	0.0	0.0	0.0	0.0	-2.6632459580173204	-2.6632459580173204	0.0
577	2.8113009053098224	3.0736651697773136	0.0	0.0	-1.6497442215701987	0.5087158123157769	-1.6497442215701987	0.0	0.0	0.0	0.0	-1.6497442215701987	0.0	0.0	0.0	-1.6497442215701987	5.103835662450367	0.0	-1.6497442215701987	0.0	0.0	0.0	-1.6497442215701987	0.0	0.0	3.1477731419310353	-1.6497442215701987	0.0	-1.6497442215701987	0.0	0.0	1.8950101734356677	0.0	-1.6497442215701987	0.0	0.5087158123157769	0.5087158123157769	0.5087158123157769	0.0	0.0	0.0	0.0	0.0	0.0	0.0	-1.6497442215701987	-1.6497442215701987	0.0
578	2.318351699569986	4.438615235770077	0.0	0.0	-1.731751162050334	-1.731751162050334	0.5265922303419313	0.0	0.0	0.0	0.0	-1.731751162050334	0.0	0.0	0.0	2.8291773233359767	3.011498880129931	0.0	-1.731751162050334	0.0	0.0	0.0	-1.731751162050334	0.0	0.0	4.137510142986155	-1.731751162050334	0.0	-1.731751162050334	0.0	0.0	1.2197394109018767	0.0	0.5265922303419313	0.0	-1.731751162050334	1.912886591461822	-1.731751162050334	0.0	0.0	0.0	0.0	0.0	0.0	0.0	-1.731751162050334	-1.731751162050334	0.0
579	1.1688745149249264	3.0659944998108077	0.0	0.0	0.07026222625681733	3.014701205423257	0.7634094068167618	0.0	0.0	0.0	0.0	-2.1576518843406163	0.0	0.0	0.0	3.596622750872978	-2.1576518843406163	0.0	-2.1576518843406163	0.0	0.0	0.0	-2.1576518843406163	0.0	0.0	1.1688745149249264	-2.1576518843406163	0.0	0.7634094068167618	0.0	0.0	2.778312427359027	0.0	0.7634094068167618	0.0	-2.1576518843406163	-2.1576518843406163	-2.1576518843406163	0.0	0.0	0.0	0.0	0.0	0.0	0.0	-2.1576518843406163	-2.1576518843406163	0.0
580	-0.6905491171802325	2.1228615995798035	0.0	0.0	2.35397332054319	1.101210352047822	2.321712458324969	0.0	0.0	0.0	0.0	-2.520954301505948	0.0	0.0	0.0	3.1736832244115645	-0.6905491171802325	0.0	-2.520954301505948	0.0	0.0	0.0	-2.520954301505948	0.0	0.0	1.0440519382078737	-2.520954301505948	0.0	-0.6905491171802325	0.0	0.0	0.40806317148787663	0.0	2.35397332054319	0.0	-2.520954301505948	-1.7891614058483425	-1.7891614058483425	0.0	0.0	0.0	0.0	0.0	0.0	0.0	-2.520954301505948	-1.7891614058483425	0.0
581	4.80823145550167	3.6572511813162443	0.0	0.0	1.8327018892651985	2.7081706266190984	2.1691741258864115	0.0	0.0	0.0	0.0	-1.6518388962126966	0.0	0.0	0.0	2.931314177933308	0.223263976831098	0.0	-1.6518388962126966	0.0	0.0	0.0	-1.6518388962126966	0.0	0.0	-1.6518388962126966	-1.6518388962126966	0.0	-1.6518388962126966	0.0	0.0	3.4421398016992986	0.0	1.6095583379509888	0.0	2.0150234460591534	-1.6518388962126966	-1.6518388962126966	0.0	0.0	0.0	0.0	0.0	0.0	0.0	-1.6518388962126966	-1.6518388962126966	0.0
582	-2.6934317730076955	0.33959004972921303	0.0	0.0	1.592353018224581	-2.6934317730076955	1.8594158034736266	0.0	0.0	0.0	0.0	2.8823162704060397	0.0	0.0	0.0	-2.6934317730076955	-2.6934317730076955	0.0	1.6708246336660766	0.0	0.0	0.0	1.4141047868182626	0.0	0.0	-2.6934317730076955	0.5337460641701703	0.0	1.8276671051590463	0.0	0.0	1.0678285501004283	0.0	0.47312144235373577	0.0	-2.6934317730076955	-1.2008549912179358	1.4847223540322156	0.0	0.0	0.0	0.0	0.0	0.0	0.0	-2.6934317730076955	-2.6934317730076955	0.0
583	0.5654890487317461	1.8647720328620063	0.0	0.0	-1.2262704204963093	-0.8208053123881447	-0.1276581318281993	0.0	0.0	0.0	0.0	4.828168925773062	0.0	0.0	0.0	-2.1304187655447393	-1.9194176010562547	0.0	2.437291225633337	0.0	0.0	0.0	0.5654890487317461	0.0	0.0	0.8531711211835269	3.0845287048892045	0.0	1.69150031158797	0.0	0.0	0.026492547999058758	0.0	0.1600239406235815	0.0	-2.1304187655447393	3.332855826990375	-0.5331232399363639	0.0	0.0	0.0	0.0	0.0	0.0	0.0	-2.1304187655447393	-1.9194176010562547	0.0
584	0.4985584426706753	3.1882595051046887	0.0	0.0	-0.2898989176935949	1.0451021490387449	1.0451021490387449	0.0	0.0	0.0	0.0	1.27871700022025	0.0	0.0	0.0	-1.20618964956775	-1.20618964956775	0.0	-2.1590901270544665	0.0	0.0	0.0	-2.1590901270544665	0.0	0.0	1.2361573858014543	-0.5130424690078046	0.0	-0.8007245414595854	0.0	0.0	1.0451021490387449	0.0	2.6545400614728454	0.0	-1.8993368301276954	0.8087133709745151	0.7397204994875635	0.0	0.0	0.0	0.0	0.0	0.0	0.0	-2.1590901270544665	-2.1590901270544665	0.0
585	-0.3215887749529207	-1.4202010636210298	0.0	0.0	-1.4202010636210298	-1.688834941102117	1.9809963180411252	0.0	0.0	0.0	0.0	5.74683681329119	0.0	0.0	0.0	-1.688834941102117	-1.688834941102117	0.0	2.4299465380890286	0.0	0.0	0.0	-1.688834941102117	0.0	0.0	-1.688834941102117	1.1447482938405065	0.0	0.5257090854342836	0.0	0.0	-0.03390670250113992	0.0	1.5755312099329606	0.0	-1.688834941102117	-1.4202010636210298	-0.03390670250113992	0.0	0.0	0.0	0.0	0.0	0.0	0.0	-1.688834941102117	-1.688834941102117	0.0
586	-1.318338247081492	-0.7305515821793733	0.0	0.0	2.213887396987067	-1.318338247081492	2.159820175716791	0.0	0.0	0.0	0.0	0.3680607064887367	0.0	0.0	0.0	-1.318338247081492	-1.318338247081492	0.0	-1.318338247081492	0.0	0.0	0.0	-1.318338247081492	0.0	0.0	-1.318338247081492	-1.318338247081492	0.0	-1.318338247081492	0.0	0.0	-0.7305515821793733	0.0	-0.03740440161942793	0.0	-1.318338247081492	-1.318338247081492	1.2153585668759401	0.0	0.0	0.0	0.0	0.0	0.0	0.0	-1.318338247081492	-0.7305515821793733	0.0
587	1.4418561772987397	2.1890705791289604	0.0	0.0	-0.3499032919293157	-2.2749448704701205	1.2595346205047848	0.0	0.0	0.0	0.0	3.0058317156560825	0.0	0.0	0.0	-2.2749448704701205	0.949379692200945	0.0	-2.2749448704701205	0.0	0.0	0.0	-1.4485155805974257	0.0	0.0	2.920932271869596	-2.2749448704701205	0.0	0.8540695123966202	0.0	0.0	0.16092233183667481	0.0	2.3581469091728944	0.0	-0.062221219477534895	4.32292554253259	-1.4485155805974257	0.0	0.0	0.0	0.0	0.0	0.0	0.0	-2.2749448704701205	-2.2749448704701205	0.0
588	1.415102927445067	1.601205207078928	0.0	0.0	0.4035020157665876	-1.270474417805084	-0.5773272372451386	0.0	0.0	0.0	0.0	0.0288085663251767	0.0	0.0	0.0	-2.369086706473194	2.586740351128067	0.0	-2.4630911189537947	0.0	0.0	0.0	-2.4630911189537947	0.0	0.0	2.0253624481992447	-2.4630911189537947	0.0	-0.7596487940390935	0.0	0.0	-0.17186212913697485	0.0	0.7664075094559557	0.0	-0.5773272372451386	1.214432231982916	0.2699706231420649	0.0	0.0	0.0	0.0	0.0	0.0	0.0	-2.4630911189537947	-2.369086706473194	0.0
589	-1.2424911479197949	0.7724118726224702	0.0	0.0	-2.10847289127687	-2.10847289127687	0.9547334294164243	0.0	0.0	0.0	0.0	2.471080918784513	0.0	0.0	0.0	-2.10847289127687	3.9308297284535563	0.0	-2.10847289127687	0.0	0.0	0.0	1.1088841092436832	0.0	0.0	2.2074963979117923	-2.10847289127687	0.0	0.36694676451430563	0.0	0.0	-2.10847289127687	0.0	1.6478806099763696	0.0	-1.9356383284797403	2.7917494902326006	-1.9356383284797403	0.0	0.0	0.0	0.0	0.0	0.0	0.0	-2.10847289127687	-2.10847289127687	0.0
590	-0.48457635299320945	-1.1777235335531548	0.0	0.0	-0.7722584254449902	-1.8708707141131002	0.694078643348436	0.0	0.0	0.0	0.0	-1.1777235335531548	0.0	0.0	0.0	-1.9551454602080671	-1.9551454602080671	0.0	2.0411522913150457	0.0	0.0	0.0	3.9551293932673497	0.0	0.0	-1.9551454602080671	3.674306730366462	0.0	3.763918889056149	0.0	0.0	1.07356826505334	0.0	-1.8708707141131002	0.0	-1.9551454602080671	-1.8708707141131002	0.8371794869891094	0.0	0.0	0.0	0.0	0.0	0.0	0.0	-1.9551454602080671	-1.9551454602080671	0.0
591	0.4726112542401264	-0.5082179987715998	0.0	0.0	-2.019743403690889	1.725374222735494	-2.019743403690889	0.0	0.0	0.0	0.0	4.031524381894036	0.0	0.0	0.0	2.487514274782391	-2.019743403690889	0.0	-0.9136831068797644	0.0	0.0	0.0	0.4726112542401264	0.0	0.0	-1.6068302874397098	2.799888959824543	0.0	-0.9136831068797644	0.0	0.0	-1.6068302874397098	0.0	-0.9136831068797644	0.0	-2.019743403690889	0.18492918178834472	0.0026076249943907115	0.0	0.0	0.0	0.0	0.0	0.0	0.0	-2.019743403690889	-2.019743403690889	0.0
592	1.8273293610276884	0.9800315006404849	0.0	0.0	-1.8927559552604425	-1.8927559552604425	-1.8927559552604425	0.0	0.0	0.0	0.0	2.4654167644046066	0.0	0.0	0.0	-1.8927559552604425	3.4718585932730592	0.0	-1.8927559552604425	0.0	0.0	0.0	1.9291120553376309	0.0	0.0	3.1200976641367557	-1.8927559552604425	0.0	-1.8927559552604425	0.0	0.0	-1.504875149147515	0.0	0.4410349999077985	0.0	-1.8927559552604425	2.555567861398904	-1.8927559552604425	0.0	0.0	0.0	0.0	0.0	0.0	0.0	-1.8927559552604425	-1.8927559552604425	0.0
593	-1.351506197115678	-0.2528939084475681	0.0	0.0	0.034788164004212696	-1.874207922638119	0.034788164004212696	0.0	0.0	0.0	0.0	4.5538556509388926	0.0	0.0	0.0	-1.874207922638119	-1.874207922638119	0.0	4.719231530886812	0.0	0.0	0.0	2.4551562926546415	0.0	0.0	-1.874207922638119	3.813279776807836	0.0	1.7839880188134716	0.0	0.0	0.9510788958783678	0.0	-1.351506197115678	0.0	-1.874207922638119	-1.874207922638119	0.845718380220541	0.0	0.0	0.0	0.0	0.0	0.0	0.0	-1.874207922638119	-1.874207922638119	0.0
594	-1.5766872766211257	-1.5766872766211257	0.0	0.0	-1.0426820515363975	-1.5766872766211257	-0.3495348709764521	0.0	0.0	0.0	0.0	2.7415075823818635	0.0	0.0	0.0	-1.5766872766211257	-1.5766872766211257	0.0	5.718890717267658	0.0	0.0	0.0	1.5963752780788614	0.0	0.0	-1.5766872766211257	3.3393445831374837	0.0	1.5222673059251388	0.0	0.0	-0.3495348709764521	0.0	0.055930237131711635	0.0	-1.5766872766211257	-1.5766872766211257	-0.3495348709764521	0.0	0.0	0.0	0.0	0.0	0.0	0.0	-1.5766872766211257	0.749077417691657	0.0
595	-0.25650047327267966	-0.25650047327267966	0.0	0.0	1.1297938878472111	-1.6427948343925696	0.3031153146627439	0.0	0.0	0.0	0.0	4.409294334531847	0.0	0.0	0.0	-2.3579790459992447	-2.3579790459992447	0.0	-2.3579790459992447	0.0	0.0	0.0	-0.9496476538326242	0.0	0.0	-2.3579790459992447	0.3031153146627439	0.0	2.0948747838907984	0.0	0.0	-0.9496476538326242	0.0	-1.6427948343925696	0.0	-0.9496476538326242	2.0460846197213662	-1.6427948343925696	0.0	0.0	0.0	0.0	0.0	0.0	0.0	-2.3579790459992447	-2.3579790459992447	0.0
596	1.3799740637297218	0.8409775629970353	0.0	0.0	1.2929626867400925	-2.2377324439113018	0.5045053263758223	0.0	0.0	0.0	0.0	2.3290546184268677	0.0	0.0	0.0	-2.2377324439113018	0.28136177506161264	0.0	2.1909042799460505	0.0	0.0	0.0	0.5045053263758223	0.0	0.0	0.28136177506161264	1.3799740637297218	0.0	1.092291991277941	0.0	0.0	0.6868268831697764	0.0	2.6086394806460294	0.0	-0.41178540549833276	4.775600400342422	-0.0063202973901690385	0.0	0.0	0.0	0.0	0.0	0.0	0.0	-2.2377324439113018	-2.2377324439113018	0.0
597	2.0778852585507765	1.0874865545228998	0.0	0.0	-2.176305508204928	0.7197617743975826	2.1601233567877487	0.0	0.0	0.0	0.0	-1.4774628029386374	0.0	0.0	0.0	2.260206815344731	-2.176305508204928	0.0	-2.176305508204928	0.0	0.0	0.0	-2.176305508204928	0.0	0.0	-2.176305508204928	-2.176305508204928	0.0	-0.3788505142705274	0.0	0.0	0.9204324698597333	0.0	-2.176305508204928	0.0	1.5182694706153539	-1.4774628029386374	0.314296666289418	0.0	0.0	0.0	0.0	0.0	0.0	0.0	-2.176305508204928	0.6019787387411988	0.0
598	4.0837200511842	0.8604096292481334	0.0	0.0	0.04947941303180414	-0.6436677675281413	1.061080324710285	0.0	0.0	0.0	0.0	-0.6436677675281413	0.0	0.0	0.0	-1.7422800561962504	0.12952212070534053	0.0	-2.5540813526070325	0.0	0.0	0.0	-2.5540813526070325	0.0	0.0	0.9657701449059592	-0.13284214376214987	0.0	-0.6436677675281413	0.0	0.0	0.04947941303180414	0.0	0.12952212070534053	0.0	0.7426265935917495	-0.23820265941997665	0.5090117424102445	0.0	0.0	0.0	0.0	0.0	0.0	0.0	-2.4354272367561958	-2.5540813526070325	0.0
599	2.364826352060032	2.1416828007458224	0.0	0.0	-0.497374528869436	-2.219003917897684	1.3744276480321558	0.0	0.0	0.0	0.0	-2.219003917897684	0.0	0.0	0.0	-2.219003917897684	3.3527730728406224	0.0	-2.219003917897684	0.0	0.0	0.0	-2.219003917897684	0.0	0.0	0.8889198322504548	-2.219003917897684	0.0	-2.219003917897684	0.0	0.0	0.8889198322504548	0.0	0.8889198322504548	0.0	1.6998500484667836	-2.219003917897684	-2.219003917897684	0.0	0.0	0.0	0.0	0.0	0.0	0.0	-2.219003917897684	-2.219003917897684	0.0
600	2.9289466547816123	2.809887294765624	0.0	0.0	2.314271089663162	2.2560021815391864	2.2560021815391864	0.0	0.0	0.0	0.0	-2.1737143054381196	0.0	0.0	0.0	1.5628550009792415	-2.1737143054381196	0.0	-2.1737143054381196	0.0	0.0	0.0	-2.1737143054381196	0.0	0.0	0.2898893251663539	-1.6560208238889595	0.0	0.13573864533909585	0.0	0.0	1.388501613834463	0.0	0.2898893251663539	0.0	-2.1737143054381196	-2.1737143054381196	0.42342071779087664	0.0	0.0	0.0	0.0	0.0	0.0	0.0	2.897856067711581	-2.1737143054381196	0.0
601	-0.05961140359163064	1.3266829575282593	0.0	0.0	-1.4459057647115214	-2.1469511872957074	-0.05961140359163064	0.0	0.0	0.0	0.0	-0.752758584151576	0.0	0.0	0.0	-2.1469511872957074	2.816774112329794	0.0	-2.1469511872957074	0.0	0.0	0.0	-0.752758584151576	0.0	0.0	2.8978996571421622	-2.1469511872957074	0.0	-2.1469511872957074	0.0	0.0	-0.34729347604341143	0.0	2.631631679194198	0.0	-0.752758584151576	1.2621444363906882	-2.1469511872957074	0.0	0.0	0.0	0.0	0.0	0.0	0.0	-2.1469511872957074	-2.1469511872957074	0.0
602	2.5533985678128053	2.3302550164985956	0.0	0.0	-0.08565876180245269	0.2508134748187594	1.138116669819662	0.0	0.0	0.0	0.0	-2.2204184885941167	0.0	0.0	0.0	0.5021279030996659	1.5237791506316474	0.0	-1.695096674236554	0.0	0.0	0.0	-1.0019494936766087	0.0	0.0	4.7910641147075355	-2.2204184885941167	0.0	-0.5964843855684441	0.0	0.0	-0.5964843855684441	0.0	2.1761043366713375	0.0	-2.2204184885941167	0.2508134748187594	-2.2204184885941167	0.0	0.0	0.0	0.0	0.0	0.0	0.0	-2.2204184885941167	-2.2204184885941167	0.0
603	3.322512344635397	0.6582647661915795	0.0	0.0	0.8524207806325368	1.4204048182384765	3.4702458901420217	0.0	0.0	0.0	0.0	-2.5625763393615753	0.0	0.0	0.0	-2.5625763393615753	-2.5625763393615753	0.0	-2.5625763393615753	0.0	0.0	0.0	-2.5625763393615753	0.0	0.0	-2.5625763393615753	-0.8821802747555694	0.0	-2.5625763393615753	0.0	0.0	0.9636464157427618	0.0	2.2958735555923764	0.0	-1.287645382863734	-2.5625763393615753	0.3217925295703665	0.0	0.0	0.0	0.0	0.0	0.0	0.0	-0.5944982023037886	-0.8821802747555694	0.0
604	3.201801282011312	3.046147972299519	0.0	0.0	-0.12143455818113136	-0.40911663063291215	-0.12143455818113136	0.0	0.0	0.0	0.0	-2.0951658421343495	0.0	0.0	0.0	-0.8145817387410768	2.535322348533528	0.0	-2.0951658421343495	0.0	0.0	0.0	-2.0951658421343495	0.0	0.0	3.834605332663789	-2.0951658421343495	0.0	-2.0951658421343495	0.0	0.0	-0.8145817387410768	0.0	-0.8145817387410768	0.0	-2.0951658421343495	-1.5077289193010222	-2.0951658421343495	0.0	0.0	0.0	0.0	0.0	0.0	0.0	-2.0951658421343495	-2.0951658421343495	0.0
605	3.9842106064556466	2.2364142606487074	0.0	0.0	0.8818685978433969	0.9996516334997807	1.3673764136250983	0.0	0.0	0.0	0.0	-2.535721691754727	0.0	0.0	0.0	-1.1975729438364384	-2.535721691754727	0.0	-2.535721691754727	0.0	0.0	0.0	-2.535721691754727	0.0	0.0	0.748337205218875	-1.1975729438364384	0.0	-2.535721691754727	0.0	0.0	0.5941865253916161	0.0	1.5104772572657716	0.0	-2.535721691754727	-1.1975729438364384	-0.0989606551683293	0.0	0.0	0.0	0.0	0.0	0.0	0.0	-1.1975729438364384	-2.535721691754727	0.0
606	1.7332771911751523	2.5317848873929236	0.0	0.0	0.4523433457130883	2.877146071431383	1.5837454572041887	0.0	0.0	0.0	0.0	-2.436632007697135	0.0	0.0	0.0	1.9783996492081375	-2.436632007697135	0.0	-2.436632007697135	0.0	0.0	0.0	-2.436632007697135	0.0	0.0	2.081583885443368	-2.436632007697135	0.0	-2.436632007697135	0.0	0.0	1.0941972318854827	0.0	-0.05848227805290307	0.0	-1.8502417472809576	-2.436632007697135	-0.7516294586128485	0.0	0.0	0.0	0.0	0.0	0.0	0.0	-0.7516294586128485	-2.436632007697135	0.0
607	1.3631384124802035	1.558447164800969	0.0	0.0	0.1393629808580874	3.0222997602667343	0.1393629808580874	0.0	0.0	0.0	0.0	-2.765302877564671	0.0	0.0	0.0	1.2814603814659362	-2.765302877564671	0.0	-2.765302877564671	0.0	0.0	0.0	-2.765302877564671	0.0	0.0	-0.003737862782585921	-2.765302877564671	0.0	-2.568687220244122	0.0	0.0	-0.003737862782585921	0.0	-0.9592493078100217	0.0	-2.568687220244122	-1.8755400396841768	-1.4700749315760122	0.0	0.0	0.0	0.0	0.0	0.0	0.0	-0.2661021272500763	2.2188045225379236	0.0
608	2.7684110415752414	-0.7431343972557789	0.0	0.0	0.7609429995204948	0.7609429995204948	2.589070112919425	0.0	0.0	0.0	0.0	-2.2819795542168437	0.0	0.0	0.0	0.1731563346183762	-2.2819795542168437	0.0	-2.2819795542168437	0.0	0.0	0.0	-2.2819795542168437	0.0	0.0	-2.2819795542168437	-2.2819795542168437	0.0	-2.2819795542168437	0.0	0.0	1.3363071444240564	0.0	1.128667779645812	0.0	-0.7431343972557789	-2.2819795542168437	1.741772252532221	0.0	0.0	0.0	0.0	0.0	0.0	0.0	-2.2819795542168437	3.1070132044542795	0.0
609	2.2960985389708517	1.8297246777756948	0.0	0.0	1.0296053776635818	1.6386694410129854	1.20653608582266	0.0	0.0	0.0	0.0	-2.8221170275215437	0.0	0.0	0.0	-2.404381826821565	2.9088241522202227	0.0	-2.8221170275215437	0.0	0.0	0.0	-2.8221170275215437	0.0	0.0	1.2332043329048212	-2.8221170275215437	0.0	-0.7949439143874644	0.0	0.0	0.9629140031649093	0.0	-0.20715724948534486	0.0	-1.7112346462616195	-1.7112346462616195	1.3798078070966966	0.0	0.0	0.0	0.0	0.0	0.0	0.0	-2.8221170275215437	-2.8221170275215437	0.0
610	3.6717147032320643	2.303882404951909	0.0	0.0	-2.1810585202369177	-2.1810585202369177	0.892895431241647	0.0	0.0	0.0	0.0	0.38206980747565655	0.0	0.0	0.0	-1.4096896617523988	2.7334450646391337	0.0	-2.1810585202369177	0.0	0.0	0.0	-0.31107737308428884	0.0	0.0	3.5531549685075086	-2.1810585202369177	0.0	-2.1810585202369177	0.0	0.0	1.1552596957091374	0.0	-0.7165424811924535	0.0	-2.1810585202369177	-2.1810585202369177	0.38206980747565655	0.0	0.0	0.0	0.0	0.0	0.0	0.0	-2.1810585202369177	-2.1810585202369177	0.0
611	1.214085125533849	3.3841235625659114	0.0	0.0	-1.4600635238926802	-1.4600635238926802	1.1789938057225786	0.0	0.0	0.0	0.0	-0.5437727920185251	0.0	0.0	0.0	-1.4600635238926802	0.4858466251626332	0.0	-2.2335077310070766	0.0	0.0	0.0	-2.2335077310070766	0.0	0.0	2.8706698163936513	-2.2335077310070766	0.0	1.872140986282524	0.0	0.0	0.24468456834574503	0.0	1.6754306920364699	0.0	0.044013872883594374	3.984516349633609	-2.2335077310070766	0.0	0.0	0.0	0.0	0.0	0.0	0.0	-2.2335077310070766	-2.2335077310070766	0.0
612	1.2783559821887618	1.9715031627487072	0.0	0.0	-0.8906977181807614	-2.257557220126543	1.0903037506858224	0.0	0.0	0.0	0.0	-1.5838448987407068	0.0	0.0	0.0	-2.257557220126543	3.0362138997411354	0.0	-2.257557220126543	0.0	0.0	0.0	-2.257557220126543	0.0	0.0	1.897395190594985	-2.257557220126543	0.0	-0.8906977181807614	0.0	0.0	-2.276992079300652	0.0	1.2783559821887618	0.0	-1.5838448987407068	-2.257557220126543	0.20791457048734863	0.0	0.0	0.0	0.0	0.0	0.0	0.0	-2.257557220126543	-2.257557220126543	0.0
613	1.8675108087551369	2.8119724175959884	0.0	0.0	0.25807289632103636	1.3078950208197142	1.2025345051618883	0.0	0.0	0.0	0.0	-0.9946900721743317	0.0	0.0	0.0	2.7894995617439298	-2.4329209031530192	0.0	-2.4329209031530192	0.0	0.0	0.0	-2.4329209031530192	0.0	0.0	1.256601726432164	-1.687837252734277	0.0	-2.4329209031530192	0.0	0.0	-0.9946900721743317	0.0	-1.687837252734277	0.0	-2.4329209031530192	-2.4329209031530192	-2.4329209031530192	0.0	0.0	0.0	0.0	0.0	0.0	0.0	-0.3015428916143863	1.77789865006545	0.0
614	2.1441598677829523	3.2717596933243143	0.0	0.0	-2.0753478373931546	3.247662141745254	0.12187673994306536	0.0	0.0	0.0	0.0	-2.1660499144468677	0.0	0.0	0.0	4.814243470961311	-0.46590992495905414	0.0	-2.0753478373931546	0.0	0.0	0.0	-2.1660499144468677	0.0	0.0	2.1293447819978115	-2.1660499144468677	0.0	-0.46590992495905414	0.0	0.0	0.12187673994306536	0.0	0.5637094922221042	0.0	-2.1660499144468677	1.5355700752510701	-2.0753478373931546	0.0	0.0	0.0	0.0	0.0	0.0	0.0	-0.46590992495905414	1.7088417965251068	0.0
615	2.0610834241106564	1.7734013516588756	0.0	0.0	-0.08735098905613103	2.849540784474927	2.6488700890127754	0.0	0.0	0.0	0.0	-2.2598996689552537	0.0	0.0	0.0	1.5220869233779695	-2.2598996689552537	0.0	-2.2598996689552537	0.0	0.0	0.0	-2.2598996689552537	0.0	0.0	0.5316882193500927	-2.2598996689552537	0.0	-1.340113957551499	0.0	0.0	1.4007260663737018	0.0	1.224835399910038	0.0	1.4324747646882825	-2.2598996689552537	-2.0332611381114445	0.0	0.0	0.0	0.0	0.0	0.0	0.0	-2.0332611381114445	-2.2598996689552537	0.0
616	4.150849557713723	1.1753199914772514	0.0	0.0	-1.918263982025671	-1.918263982025671	-0.4341179209568482	0.0	0.0	0.0	0.0	-1.918263982025671	0.0	0.0	0.0	-1.1272651015167936	2.0507887288311517	0.0	-1.918263982025671	0.0	0.0	0.0	-1.918263982025671	0.0	0.0	1.763106656379371	-1.918263982025671	0.0	-1.918263982025671	0.0	0.0	-0.4341179209568482	0.0	-0.028652812848684484	0.0	-1.918263982025671	-1.918263982025671	-1.918263982025671	0.0	0.0	0.0	0.0	0.0	0.0	0.0	-1.918263982025671	-1.918263982025671	0.0
617	2.9325775126219447	2.0126570126972108	0.0	0.0	-0.20291670330720457	3.323443821308956	1.8119863172350597	0.0	0.0	0.0	0.0	-2.320804538406904	0.0	0.0	0.0	3.5660054584802676	-2.320804538406904	0.0	-2.320804538406904	0.0	0.0	0.0	-2.320804538406904	0.0	0.0	0.4032191002631107	-2.320804538406904	0.0	-2.320804538406904	0.0	0.0	0.30790892045878593	0.0	0.20254840480095915	0.0	-1.3015289919753146	-2.320804538406904	-2.320804538406904	0.0	0.0	0.0	0.0	0.0	0.0	0.0	0.08476536914457622	-2.320804538406904	0.0
618	-0.5230182799615664	-0.5230182799615664	0.0	0.0	-0.5230182799615664	0.17012890059837904	1.6742062973746532	0.0	0.0	0.0	0.0	-2.1563828987174034	0.0	0.0	0.0	-2.1563828987174034	-2.1563828987174034	0.0	-2.1563828987174034	0.0	0.0	0.0	-2.1563828987174034	0.0	0.0	-2.1563828987174034	-2.1563828987174034	0.0	-2.1563828987174034	0.0	0.0	2.31019506409465	0.0	1.422891869093747	0.0	-2.1563828987174034	-2.1563828987174034	-2.1563828987174034	0.0	0.0	0.0	0.0	0.0	0.0	0.0	-2.1563828987174034	1.0864196324725341	0.0
619	0.5219610141882711	1.0815768021236938	0.0	0.0	-0.8643333469316197	-1.9481563273288645	1.3328912304046003	0.0	0.0	0.0	0.0	2.0260384109645453	0.0	0.0	0.0	0.23427894173649033	-1.9481563273288645	0.0	-1.9481563273288645	0.0	0.0	0.0	-1.9481563273288645	0.0	0.0	1.533561925866751	-1.9481563273288645	0.0	-1.9481563273288645	0.0	0.0	-0.17118616637167428	0.0	-1.9481563273288645	0.0	-1.9481563273288645	-1.9481563273288645	-1.9481563273288645	0.0	0.0	0.0	0.0	0.0	0.0	0.0	-1.9481563273288645	2.43150351907271	0.0
620	1.9181500471123067	2.933695737081803	0.0	0.0	0.5744153004112125	0.8620973728629933	-0.11873188014873293	0.0	0.0	0.0	0.0	-1.9104913493767883	0.0	0.0	0.0	1.5552445534229382	2.0213342833475374	0.0	-2.3302314336081977	0.0	0.0	0.0	-2.3302314336081977	0.0	0.0	1.7270948103495973	-1.9104913493767883	0.0	0.035418799678525126	0.0	0.0	2.0598005641753336	0.0	1.3853455166275408	0.0	2.352188527664527	-2.3302314336081977	-1.217344168816843	0.0	0.0	0.0	0.0	0.0	0.0	0.0	-2.3302314336081977	-2.3302314336081977	0.0
621	-0.7353989039152573	2.8425489894913976	0.0	0.0	0.9132597216721248	2.870098941259628	0.6996856213740656	0.0	0.0	0.0	0.0	-0.2653952746695216	0.0	0.0	0.0	-0.958542455229467	-2.344836816349358	0.0	-2.344836816349358	0.0	0.0	0.0	-2.5823281303576886	0.0	0.0	0.8332170139985884	-1.2462245276812478	0.0	-1.2462245276812478	0.0	0.0	0.29422051326590104	0.0	-1.2462245276812478	0.0	-2.5823281303576886	-0.2653952746695216	0.29422051326590104	0.0	0.0	0.0	0.0	0.0	0.0	0.0	-0.958542455229467	2.7791271630539014	0.0
622	0.3604860876974403	0.7659511958056049	0.0	0.0	-1.718955453982396	-1.8024322058738047	0.8459939034791413	0.0	0.0	0.0	0.0	-1.0258082734224505	0.0	0.0	0.0	-1.8024322058738047	4.226465154624179	0.0	-1.8024322058738047	0.0	0.0	0.0	-1.8024322058738047	0.0	0.0	-0.6203431653142859	-1.8024322058738047	0.0	-1.8024322058738047	0.0	0.0	-1.718955453982396	0.0	0.4782691233538241	0.0	-1.8024322058738047	-1.8024322058738047	-1.8024322058738047	0.0	0.0	0.0	0.0	0.0	0.0	0.0	-1.8024322058738047	-1.8024322058738047	0.0
623	-1.6427913085064647	4.213295195942369	0.0	0.0	0.2620514773609415	3.3065739150843645	4.0906928738500365	0.0	0.0	0.0	0.0	-0.8365608113071685	0.0	0.0	0.0	5.247938601768003	-1.6427913085064647	0.0	-1.6427913085064647	0.0	0.0	0.0	-0.8365608113071685	0.0	0.0	-1.6427913085064647	-1.6427913085064647	0.0	-1.6427913085064647	0.0	0.0	1.109349337748145	0.0	-0.14341363074722313	0.0	-1.6427913085064647	-1.6427913085064647	0.772877101126932	0.0	0.0	0.0	0.0	0.0	0.0	0.0	-0.14341363074722313	-1.6427913085064647	0.0
624	2.708247115783978	1.8609492553967741	0.0	0.0	-1.9770805040212567	3.624537847658133	-1.02942250249939	0.0	0.0	0.0	0.0	-1.9770805040212567	0.0	0.0	0.0	2.882600502928756	-1.9770805040212567	0.0	-1.9770805040212567	0.0	0.0	0.0	-1.9770805040212567	0.0	0.0	0.06918978616871918	-1.9770805040212567	0.0	-1.9770805040212567	0.0	0.0	0.5800154099347097	0.0	-1.9770805040212567	0.0	-1.9770805040212567	-1.9770805040212567	-1.9770805040212567	0.0	0.0	0.0	0.0	0.0	0.0	0.0	-1.02942250249939	3.575747683488701	0.0
625	2.7963213640217774	1.5162839776067503	0.0	0.0	-1.0014124950042413	0.3335885717280993	-0.12594375765034105	0.0	0.0	0.0	0.0	-2.6288689129410203	0.0	0.0	0.0	0.8548854953613851	0.5246438084908078	0.0	-2.6288689129410203	0.0	0.0	0.0	-2.6288689129410203	0.0	0.0	1.7835987472340973	-2.6288689129410203	0.0	-0.6649402583830284	0.0	0.0	-0.045901049976804664	0.0	-2.610850407438342	0.0	0.4336720302850816	-0.045901049976804664	1.126819210845027	0.0	0.0	0.0	0.0	0.0	0.0	0.0	-2.610850407438342	-1.9177032268783964	0.0
626	2.9130446242321546	2.4837120347173465	0.0	0.0	-0.6517821812118028	-2.3408023682619064	1.3406479834784033	0.0	0.0	0.0	0.0	-1.7503944698799128	0.0	0.0	0.0	1.5077020681415694	3.775058469251871	0.0	-2.3408023682619064	0.0	0.0	0.0	-1.7503944698799128	0.0	0.0	3.312200563147054	-1.7503944698799128	0.0	-2.3408023682619064	0.0	0.0	0.04136499934814264	0.0	1.1399772880162518	0.0	-0.6517821812118028	-0.36410010876002197	-1.7503944698799128	0.0	0.0	0.0	0.0	0.0	0.0	0.0	-2.3408023682619064	-2.3408023682619064	0.0
627	0.34813349970777985	0.8589591234737712	0.0	0.0	0.8076658290862202	-2.13677315008022	2.35186321965192	0.0	0.0	0.0	0.0	-0.7504787889603293	0.0	0.0	0.0	0.5712770510219904	-2.13677315008022	0.0	1.8522108964840545	0.0	0.0	0.0	-1.03816086141211	0.0	0.0	-3.0184376400520367	0.5712770510219904	0.0	0.954269303278096	0.0	0.0	0.954269303278096	0.0	0.6358155721595615	0.0	1.5267884960494262	0.7535986078159445	0.9987210658489296	0.0	0.0	0.0	0.0	0.0	0.0	0.0	-3.0184376400520367	-3.0184376400520367	0.0
628	-1.8256158509647253	-0.7270035622966162	0.0	0.0	-0.033856381736670826	-2.0580822008140602	0.5722794218336453	0.0	0.0	0.0	0.0	4.822072522598604	0.0	0.0	0.0	-2.0580822008140602	1.2189065867586972	0.0	-1.13246867040478	0.0	0.0	0.0	2.7695039991698644	0.0	0.0	-0.21617793853062484	0.3716087263714938	0.0	1.8879562157395822	0.0	0.0	-0.43932148984483543	0.0	2.199735839770424	0.0	-2.0580822008140602	1.4702210150396038	-2.0580822008140602	0.0	0.0	0.0	0.0	0.0	0.0	0.0	-2.0580822008140602	-2.0580822008140602	0.0
629	-1.0427628222504826	2.048279631107833	0.0	0.0	0.4041561606858428	-0.8196192709362728	1.1544617550857361	0.0	0.0	0.0	0.0	0.27899301773183627	0.0	0.0	0.0	-0.6372977141423188	-0.34961564169053805	0.0	1.1262908781190402	0.0	0.0	0.0	2.013594073119943	0.0	0.0	1.6980772016747179	-0.8196192709362728	0.0	1.9653919713020649	0.0	0.0	0.05584946641762656	0.0	1.181860729273851	0.0	-0.031161910572002682	4.032410992983344	-2.7269449137274506	0.0	0.0	0.0	0.0	0.0	0.0	0.0	-2.7269449137274506	-2.7269449137274506	0.0
630	1.2717915536530255	2.021028200864014	0.0	0.0	0.4115902884299141	-0.6000106232485658	0.7217452167337539	0.0	0.0	0.0	0.0	-0.6000106232485658	0.0	0.0	0.0	3.9900459249294773	2.156829742023076	0.0	-2.631388480994336	0.0	0.0	0.0	-2.631388480994336	0.0	0.0	1.6246129282757678	-2.631388480994336	0.0	-0.3768670719343561	0.0	0.0	0.21091959296776253	0.0	1.4148923972936989	0.0	0.3162801086255893	0.4986016654195433	-0.04039483531314314	0.0	0.0	0.0	0.0	0.0	0.0	0.0	-2.631388480994336	-2.631388480994336	0.0
631	-0.3368336123215121	0.06863149578665162	0.0	0.0	0.3563135682384333	-1.2715402585975877	0.06863149578665162	0.0	0.0	0.0	0.0	6.162201265831787	0.0	0.0	0.0	-1.2715402585975877	-1.2715402585975877	0.0	4.5459683102648585	0.0	0.0	0.0	2.6588986612324783	0.0	0.0	-1.2715402585975877	1.7426079293583232	0.0	1.6780694082207521	0.0	0.0	-1.0299807928814575	0.0	0.579457119552643	0.0	-1.2715402585975877	0.761778676346597	-1.0299807928814575	0.0	0.0	0.0	0.0	0.0	0.0	0.0	-1.2715402585975877	-1.2715402585975877	0.0
632	1.2110863112002832	4.457174699593368	0.0	0.0	-0.364450049558136	3.4785800843830588	3.517113748385302	0.0	0.0	0.0	0.0	1.3402980426802893	0.0	0.0	0.0	-2.1562095187861905	-2.2797204156145074	0.0	0.6163792034535911	0.0	0.0	0.0	-2.1562095187861905	0.0	0.0	1.0218443115617548	-1.0575972301180805	0.0	-1.463062338226245	0.0	0.0	1.0626663060820096	0.0	0.9348329345721256	0.0	-2.2797204156145074	-0.21029936973087704	0.1463755742078554	0.0	0.0	0.0	0.0	0.0	0.0	0.0	-2.2797204156145074	-2.2797204156145074	0.0
633	-1.1266233852120253	-0.1526569758112295	0.0	0.0	0.9459553128568805	-1.1266233852120253	-1.1266233852120253	0.0	0.0	0.0	0.0	5.023492756762599	0.0	0.0	0.0	-1.1266233852120253	-1.1266233852120253	0.0	6.006438412680703	0.0	0.0	0.0	4.216790876655792	0.0	0.0	-1.1266233852120253	2.1499281171828164	0.0	0.9459553128568805	0.0	0.0	-1.1266233852120253	0.0	-1.1266233852120253	0.0	-1.1266233852120253	2.245238296987141	-1.1266233852120253	0.0	0.0	0.0	0.0	0.0	0.0	0.0	-1.1266233852120253	-1.1266233852120253	0.0
634	3.0743076868976202	2.9789975070932955	0.0	0.0	0.2709473059910854	2.6688425787894556	2.116773996489416	0.0	0.0	0.0	0.0	-2.4587420702146066	0.0	0.0	0.0	1.7372843747845121	-2.4587420702146066	0.0	-2.4587420702146066	0.0	0.0	0.0	-2.4587420702146066	0.0	0.0	0.42509798581834346	-2.4587420702146066	0.0	-0.1345178021170792	0.0	0.0	1.369559594659195	0.0	0.42509798581834346	0.0	-2.4587420702146066	-2.4587420702146066	-2.4587420702146066	0.0	0.0	0.0	0.0	0.0	0.0	0.0	-2.4587420702146066	-2.4587420702146066	0.0
635	2.866280945248649	3.045866522223729	0.0	0.0	-0.5514457383647171	4.0735270749195545	1.6457788389715025	0.0	0.0	0.0	0.0	-2.2096738149682498	0.0	0.0	0.0	2.051243947079667	-2.2096738149682498	0.0	-2.2096738149682498	0.0	0.0	0.0	-2.2096738149682498	0.0	0.0	1.1533023538737082	-2.2096738149682498	0.0	-2.2096738149682498	0.0	0.0	1.3944644106905963	0.0	-2.2096738149682498	0.0	-1.2445929189246625	-2.2096738149682498	-0.1459806302565525	0.0	0.0	0.0	0.0	0.0	0.0	0.0	0.364844993509438	1.1533023538737082	0.0
636	1.606174279784832	1.836697938396664	0.0	0.0	-2.573107175486914	0.507561991116722	1.2007091716766674	0.0	0.0	0.0	0.0	-0.30336822509960637	0.0	0.0	0.0	-0.30336822509960637	-0.08022467378539666	0.0	-1.6896625862194972	0.0	0.0	0.0	-2.573107175486914	0.0	0.0	-0.08022467378539666	-0.9965154056595518	0.0	0.6129225067745487	0.0	0.0	1.6425419239557066	0.0	-2.573107175486914	0.0	-2.573107175486914	-2.573107175486914	2.2421630465048286	0.0	0.0	0.0	0.0	0.0	0.0	0.0	-2.573107175486914	-2.573107175486914	0.0
637	-1.5422006190658069	-1.1367355109576422	0.0	0.0	0.32960155783578493	-2.7307585823997282	1.4782242670785557	0.0	0.0	0.0	0.0	3.2452911237162394	0.0	0.0	0.0	-2.7307585823997282	-2.7307585823997282	0.0	-0.8490534385058615	0.0	0.0	0.0	1.4022383601006339	0.0	0.0	-2.7307585823997282	1.8917865854193394	0.0	2.691905885531453	0.0	0.0	0.32960155783578493	0.0	0.06723729336829365	0.0	-1.1367355109576422	-0.6259098871916517	0.8091746380976712	0.0	0.0	0.0	0.0	0.0	0.0	0.0	-2.7307585823997282	-0.8490534385058615	0.0
638	1.6996638336795784	3.0147306855111013	0.0	0.0	-2.512627390150347	1.2688809175871243	1.8394257760547372	0.0	0.0	0.0	0.0	-1.9892156204343578	0.0	0.0	0.0	2.1216582437389535	-0.19745615120630244	0.0	-2.512627390150347	0.0	0.0	0.0	-2.512627390150347	0.0	0.0	2.2448908841629014	-2.512627390150347	0.0	-2.512627390150347	0.0	0.0	0.7833731018054229	0.0	0.9552233587320824	0.0	-2.512627390150347	1.7484539978490106	0.7833731018054229	0.0	0.0	0.0	0.0	0.0	0.0	0.0	-2.512627390150347	2.862814643485259	0.0
639	3.4201276512785794	-0.1423378779796982	0.0	0.0	-0.430019950431479	-1.528632239099589	-0.430019950431479	0.0	0.0	0.0	0.0	-0.8354850585396436	0.0	0.0	0.0	-1.528632239099589	0.6685923382366301	0.0	-2.295451756868445	0.0	0.0	0.0	-1.528632239099589	0.0	0.0	0.0808056733345115	-1.528632239099589	0.0	-2.295451756868445	0.0	0.0	-0.430019950431479	0.0	-0.430019950431479	0.0	-1.528632239099589	-1.528632239099589	-0.8354850585396436	0.0	0.0	0.0	0.0	0.0	0.0	0.0	-2.295451756868445	-2.295451756868445	0.0
640	-0.9366530825270605	-0.9366530825270605	0.0	0.0	-0.9366530825270605	-0.9366530825270605	3.1191396337093247	0.0	0.0	0.0	0.0	-0.9366530825270605	0.0	0.0	0.0	-0.9366530825270605	-0.9366530825270605	0.0	-0.9366530825270605	0.0	0.0	0.0	-0.9366530825270605	0.0	0.0	-0.9366530825270605	-0.9366530825270605	0.0	-0.9366530825270605	0.0	0.0	-0.9366530825270605	0.0	-0.9366530825270605	0.0	-0.9366530825270605	-0.9366530825270605	-0.9366530825270605	0.0	0.0	0.0	0.0	0.0	0.0	0.0	-0.9366530825270605	-0.9366530825270605	0.0
641	-0.5071497181490807	0.3683190192048187	0.0	0.0	0.5224696990320776	-2.555714021264478	-0.5071497181490807	0.0	0.0	0.0	0.0	3.05389636445497	0.0	0.0	0.0	-2.555714021264478	0.28130764221518945	0.0	3.6296155599569717	0.0	0.0	0.0	1.960949813322538	0.0	0.0	-2.555714021264478	0.827851348583259	0.0	0.28130764221518945	0.0	0.0	-0.17067748152786777	0.0	0.44836172687835507	0.0	-2.1165876305831812	1.9942862335901297	-2.1165876305831812	0.0	0.0	0.0	0.0	0.0	0.0	0.0	-2.555714021264478	-2.555714021264478	0.0
642	-1.5371968206692985	2.5736770435040124	0.0	0.0	1.2353919015704822	-0.15090245954940862	1.170853380432911	0.0	0.0	0.0	0.0	-2.401649269314686	0.0	0.0	0.0	3.36807795776913	-2.401649269314686	0.0	-2.401649269314686	0.0	0.0	0.0	-0.15090245954940862	0.0	0.0	0.40871332838601404	-2.401649269314686	0.0	1.170853380432911	0.0	0.0	-0.8440496401093531	0.0	1.507325617054124	0.0	3.6885498530439023	-1.5371968206692985	-1.5371968206692985	0.0	0.0	0.0	0.0	0.0	0.0	0.0	-2.401649269314686	-2.401649269314686	0.0
643	-1.4740749979120205	1.6614192180171288	0.0	0.0	-2.2654211421821824	-2.2654211421821824	1.6169674554462952	0.0	0.0	0.0	0.0	0.31768447131603406	0.0	0.0	0.0	-2.2654211421821824	3.453178687245184	0.0	-2.2654211421821824	0.0	0.0	0.0	3.3857374064496515	0.0	0.0	1.2339752031901892	0.31768447131603406	0.0	2.3101146360062406	0.0	0.0	0.6053665437678148	0.0	-0.08778063679212966	0.0	0.31768447131603406	2.956741800931293	-2.2654211421821824	0.0	0.0	0.0	0.0	0.0	0.0	0.0	-2.2654211421821824	-2.2654211421821824	0.0
644	-1.0932704816210101	-1.0932704816210101	0.0	0.0	2.462077579868404	-2.2338532158940128	1.103954095715209	0.0	0.0	0.0	0.0	3.6341173370913307	0.0	0.0	0.0	-2.2338532158940128	-2.2338532158940128	0.0	-2.2338532158940128	0.0	0.0	0.0	-2.2338532158940128	0.0	0.0	-2.2338532158940128	0.005341807047099856	0.0	-1.0932704816210101	0.0	0.0	0.6984889876070453	0.0	0.6984889876070453	0.0	-2.2338532158940128	-1.0932704816210101	1.8511684975454306	0.0	0.0	0.0	0.0	0.0	0.0	0.0	-2.2338532158940128	-2.2338532158940128	0.0
645	-1.2376821419678468	-1.2376821419678468	0.0	0.0	0.015080826527521296	-2.7019144816031258	2.058154724036482	0.0	0.0	0.0	0.0	2.9519726000585784	0.0	0.0	0.0	-2.7019144816031258	-2.7019144816031258	0.0	-1.2376821419678468	0.0	0.0	0.0	0.14861221915204315	0.0	0.0	-2.7019144816031258	2.020414396053635	0.0	2.0394625910243294	0.0	0.0	0.8417593997119885	0.0	1.1602131308305235	0.0	-2.7019144816031258	-0.5445349614079023	0.37175577046625286	0.0	0.0	0.0	0.0	0.0	0.0	0.0	-2.7019144816031258	-2.7019144816031258	0.0
646	0.30869475749828457	2.254604906553598	0.0	0.0	-2.192671358181049	-2.192671358181049	-0.8952780468276513	0.0	0.0	0.0	0.0	-2.192671358181049	0.0	0.0	0.0	0.7141598656064492	3.2583830925508686	0.0	-2.192671358181049	0.0	0.0	0.0	2.37555751697126	0.0	0.0	3.6373214463256045	-0.20213086626770593	0.0	-0.6075959743758705	0.0	0.0	-2.192671358181049	0.0	1.0971521178625547	0.0	-0.20213086626770593	3.087514029488702	-2.192671358181049	0.0	0.0	0.0	0.0	0.0	0.0	0.0	-2.192671358181049	-0.20213086626770593	0.0
647	0.023587361554941566	0.023587361554941566	0.0	0.0	-2.088265452210287	-2.088265452210287	-1.0750249271131675	0.0	0.0	0.0	0.0	3.716624825817542	0.0	0.0	0.0	-2.088265452210287	1.2763503300503096	0.0	-2.088265452210287	0.0	0.0	0.0	-2.088265452210287	0.0	0.0	-2.088265452210287	-1.768172107673113	0.0	-0.15873419523901244	0.0	0.0	0.716734542114887	0.0	-1.0750249271131675	0.0	-2.088265452210287	1.2763503300503096	-1.768172107673113	0.0	0.0	0.0	0.0	0.0	0.0	0.0	-2.088265452210287	-2.088265452210287	0.0
648	-0.1573443227590321	-1.7667822351931326	0.0	0.0	-2.0909289967962135	-2.0909289967962135	0.3126593064867036	0.0	0.0	0.0	0.0	3.7861773497284847	0.0	0.0	0.0	-2.0909289967962135	-2.0909289967962135	0.0	-2.0909289967962135	0.0	0.0	0.0	0.3126593064867036	0.0	0.0	-2.0909289967962135	2.7550063418559074	0.0	1.788565826296281	0.0	0.0	0.3126593064867036	0.0	-0.3804878740732418	0.0	-2.0909289967962135	2.550705878343178	-1.7667822351931326	0.0	0.0	0.0	0.0	0.0	0.0	0.0	-2.0909289967962135	-2.0909289967962135	0.0
649	4.107380036055005	3.66006781801134	0.0	0.0	1.5005835686579676	-0.6966410086782515	1.0951184605498039	0.0	0.0	0.0	0.0	-1.950717750079904	0.0	0.0	0.0	3.620847104858059	4.14754607778034	0.0	-1.950717750079904	0.0	0.0	0.0	-1.950717750079904	0.0	0.0	3.7460102478120647	-1.950717750079904	0.0	-1.950717750079904	0.0	0.0	-0.0034938281183061193	0.0	1.3828005330015847	0.0	0.912796903755849	1.249269140377062	-1.950717750079904	0.0	0.0	0.0	0.0	0.0	0.0	0.0	-1.950717750079904	-1.950717750079904	0.0
650	1.8655166701230144	1.3955130408772787	0.0	0.0	-2.293366413236658	1.002470452767671	0.27158294422487916	0.0	0.0	0.0	0.0	-2.5733734063789564	0.0	0.0	0.0	0.19154023655134278	-2.293366413236658	0.0	-2.5733734063789564	0.0	0.0	0.0	-2.5733734063789564	0.0	0.0	0.34569091637860083	-2.5733734063789564	0.0	0.10452885956171265	0.0	0.0	0.7023658603173333	0.0	0.19154023655134278	0.0	0.10452885956171265	-2.5733734063789564	-1.194754124568548	0.0	0.0	0.0	0.0	0.0	0.0	0.0	-2.5733734063789564	-2.5733734063789564	0.0
651	1.344322749338803	1.542773688062641	0.0	0.0	-1.2706370286973954	2.6933457156614615	0.4639640266907108	0.0	0.0	0.0	0.0	-0.9829549562456146	0.0	0.0	0.0	0.0286459554328653	-0.4233391683101919	0.0	-2.676001939898919	0.0	0.0	0.0	-2.676001939898919	0.0	0.0	1.725095244856596	-2.676001939898919	0.0	-2.676001939898919	0.0	0.0	0.8888472206559772	0.0	-1.2706370286973954	0.0	-2.676001939898919	-2.676001939898919	0.7217931359928107	0.0	0.0	0.0	0.0	0.0	0.0	0.0	-2.676001939898919	1.1272582441009753	0.0
652	1.8778728686358797	-0.520022404162491	0.0	0.0	-1.8769283062828812	1.8778728686358797	-1.8769283062828812	0.0	0.0	0.0	0.0	-1.8769283062828812	0.0	0.0	0.0	-1.8769283062828812	-1.8769283062828812	0.0	-1.8769283062828812	0.0	0.0	0.0	-1.8769283062828812	0.0	0.0	-1.8769283062828812	-1.8769283062828812	0.0	-1.8769283062828812	0.0	0.0	2.188027796939719	0.0	-1.8769283062828812	0.0	-1.8769283062828812	-1.8769283062828812	0.8662719569573998	0.0	0.0	0.0	0.0	0.0	0.0	0.0	-1.8769283062828812	3.2641672297557704	0.0
653	-0.4568275183746797	0.8781735483576609	0.0	0.0	1.7179242031094817	1.265939079366424	1.111788399539166	0.0	0.0	0.0	0.0	-0.12035528175346677	0.0	0.0	0.0	-0.6799710696888894	-2.5632320194112186	0.0	-2.5632320194112186	0.0	0.0	0.0	-2.5632320194112186	0.0	0.0	-0.6799710696888894	-2.0662654308087802	0.0	-0.4568275183746797	0.0	0.0	0.013176110871055968	0.0	0.013176110871055968	0.0	-0.9676531421406702	-2.5632320194112186	-0.6799710696888894	0.0	0.0	0.0	0.0	0.0	0.0	0.0	-2.5632320194112186	-0.4568275183746797	0.0
654	2.1052981489597054	3.4419955689402237	0.0	0.0	-2.269972794601509	-0.6355418749654955	1.0692062172729297	0.0	0.0	0.0	0.0	-0.6355418749654955	0.0	0.0	0.0	1.0692062172729297	1.5616827023707236	0.0	-2.269972794601509	0.0	0.0	0.0	-2.269972794601509	0.0	0.0	3.6819462385708146	-2.269972794601509	0.0	-2.269972794601509	0.0	0.0	0.7507524861543953	0.0	-2.269972794601509	0.0	-2.269972794601509	-2.269972794601509	-2.269972794601509	0.0	0.0	0.0	0.0	0.0	0.0	0.0	-2.269972794601509	2.9887990580108696	0.0
655	2.9089607830397304	1.2165737876248794	0.0	0.0	-1.2957318363512353	1.1320163995968162	1.2165737876248794	0.0	0.0	0.0	0.0	-2.3943441250193453	0.0	0.0	0.0	0.601388148534646	-1.0080497638994546	0.0	-2.7493427267159536	0.0	0.0	0.0	-2.7493427267159536	0.0	0.0	-0.19711954768312623	-0.4484339759640319	0.0	-0.31490258333950916	0.0	0.0	0.9378603851558589	0.0	-0.7849062125852448	0.0	-0.7849062125852448	-0.60258465579129	1.9876825096545367	0.0	0.0	0.0	0.0	0.0	0.0	0.0	-2.3943441250193453	-1.0080497638994546	0.0
656	4.306050282847554	2.165984119351283	0.0	0.0	-2.3497608296586225	2.238304780930909	0.4230148142926602	0.0	0.0	0.0	0.0	-0.8297481542027079	0.0	0.0	0.0	-1.5228953347626533	-2.3497608296586225	0.0	-2.3497608296586225	0.0	0.0	0.0	-2.3497608296586225	0.0	0.0	1.8444004952238209	-0.42428304609454326	0.0	-1.5228953347626533	0.0	0.0	0.26886413446540214	0.0	-0.42428304609454326	0.0	-2.3497608296586225	-2.3497608296586225	0.8749999380357174	0.0	0.0	0.0	0.0	0.0	0.0	0.0	-1.5228953347626533	2.651491935132984	0.0
657	-2.6109911176128193	2.3785700094157765	0.0	0.0	1.9367372571367372	-1.3590996088675915	2.2518183037766324	0.0	0.0	0.0	0.0	-1.3590996088675915	0.0	0.0	0.0	-2.6109911176128193	0.2503383035665081	0.0	1.279957720747667	0.0	0.0	0.0	0.432659860360463	0.0	0.0	1.1258070409204084	-0.665952428307647	0.0	2.1962484526218216	0.0	0.0	1.4134891133721892	0.0	0.027194752252298393	0.0	-0.665952428307647	2.1962484526218216	0.2503383035665081	0.0	0.0	0.0	0.0	0.0	0.0	0.0	-2.6109911176128193	-2.6109911176128193	0.0
658	1.1793369464602863	2.732685392243343	0.0	0.0	0.39087958609601614	-2.5043950007421936	2.11364618383712	0.0	0.0	0.0	0.0	-2.5043950007421936	0.0	0.0	0.0	-2.5043950007421936	3.0989297871982266	0.0	-2.5043950007421936	0.0	0.0	0.0	-2.5043950007421936	0.0	0.0	2.5881041634322357	-0.525411145778139	0.0	0.573201142889971	0.0	0.0	1.1793369464602863	0.0	2.3367897351513296	0.0	0.39087958609601614	2.5426417893554785	-0.525411145778139	0.0	0.0	0.0	0.0	0.0	0.0	0.0	-2.5043950007421936	-2.5043950007421936	0.0
659	-1.8590526840058033	1.7524121848408667	0.0	0.0	-0.7324944649471341	-0.03934728438718871	2.6348013650393405	0.0	0.0	0.0	0.0	-1.8590526840058033	0.0	0.0	0.0	0.3661178237209759	-1.8590526840058033	0.0	-1.8590526840058033	0.0	0.0	0.0	4.3237513404011745	0.0	0.0	-1.8590526840058033	-0.03934728438718871	0.0	4.735565676187997	0.0	0.0	2.1007188791090825	0.0	1.9065628646681247	0.0	4.237318834628867	-1.8590526840058033	-0.7324944649471341	0.0	0.0	0.0	0.0	0.0	0.0	0.0	-1.8590526840058033	-1.8590526840058033	0.0
660	-1.9662237718041036	2.475259089635812	0.0	0.0	2.539797610773383	1.9644334658698215	2.539797610773383	0.0	0.0	0.0	0.0	-1.9662237718041036	0.0	0.0	0.0	3.6990345212579276	-1.9662237718041036	0.0	-1.9662237718041036	0.0	0.0	0.0	-1.9662237718041036	0.0	0.0	-1.9662237718041036	-1.9662237718041036	0.0	-0.23279111146639764	0.0	0.0	0.8658211772017115	0.0	2.475259089635812	0.0	2.6575806464297664	-1.9662237718041036	-1.9662237718041036	0.0	0.0	0.0	0.0	0.0	0.0	0.0	-0.23279111146639764	-1.9662237718041036	0.0
661	0.12595675104390391	0.3082783078378588	0.0	0.0	0.3082783078378588	-2.2425664434421364	1.5610412763332269	0.0	0.0	0.0	0.0	-0.0971868002703058	0.0	0.0	0.0	-2.2425664434421364	2.594056282515523	0.0	-2.2425664434421364	0.0	0.0	0.0	-2.2425664434421364	0.0	0.0	0.7137434159460234	-2.2425664434421364	0.0	-2.2425664434421364	0.0	0.0	0.9144141114081741	0.0	-2.2425664434421364	0.0	-2.2425664434421364	1.0014254883978042	-0.3848688727220866	0.0	0.0	0.0	0.0	0.0	0.0	0.0	-2.2425664434421364	-2.2425664434421364	0.0
662	0.6923581127147749	0.8746796695087298	0.0	0.0	-1.6513776878907453	-1.6513776878907453	-0.22393261915938023	0.0	0.0	0.0	0.0	-1.6513776878907453	0.0	0.0	0.0	-1.6513776878907453	0.18153248894878438	0.0	-1.6513776878907453	0.0	0.0	0.0	5.158266231369359	0.0	0.0	-0.9170797997193256	2.693838112924899	0.0	0.18153248894878438	0.0	0.0	-1.6513776878907453	0.0	0.46921456140056517	0.0	-0.9170797997193256	-1.6513776878907453	-1.6513776878907453	0.0	0.0	0.0	0.0	0.0	0.0	0.0	-1.6513776878907453	-1.6513776878907453	0.0
663	-0.8119248541929291	2.3867482633577524	0.0	0.0	-0.11877767363298375	0.10436587768122596	2.078446903703236	0.0	0.0	0.0	0.0	-2.0930333874010927	0.0	0.0	0.0	-0.8119248541929291	-2.0930333874010927	0.0	-2.0930333874010927	0.0	0.0	0.0	-1.5050720347528745	0.0	0.0	-0.40645974608476454	-2.0930333874010927	0.0	-2.0930333874010927	0.0	0.0	2.6538110486067974	0.0	2.729034469844385	0.0	4.685243371100273	-1.5050720347528745	-2.0930333874010927	0.0	0.0	0.0	0.0	0.0	0.0	0.0	-2.0930333874010927	-2.0930333874010927	0.0
664	0.9740168395447748	1.3794819476529394	0.0	0.0	-1.7535288837554504	-1.7535288837554504	2.072629128212885	0.0	0.0	0.0	0.0	0.2808696589848303	0.0	0.0	0.0	0.2808696589848303	3.714856863469976	0.0	-1.7535288837554504	0.0	0.0	0.0	-1.7535288837554504	0.0	0.0	-1.7535288837554504	-1.7535288837554504	0.0	-1.7535288837554504	0.0	0.0	3.6820670406469853	0.0	-1.7535288837554504	0.0	4.780679329315095	0.9740168395447748	-1.7535288837554504	0.0	0.0	0.0	0.0	0.0	0.0	0.0	-1.7535288837554504	-1.7535288837554504	0.0
665	5.462838873012906	2.279364975195621	0.0	0.0	-1.6060740196866075	-1.6060740196866075	-1.6060740196866075	0.0	0.0	0.0	0.0	-0.16298206017358297	0.0	0.0	0.0	-1.6060740196866075	3.287005485658004	0.0	-1.6060740196866075	0.0	0.0	0.0	0.24248304793458075	0.0	0.0	2.577857963751618	-1.6060740196866075	0.0	-1.6060740196866075	0.0	0.0	-0.16298206017358297	0.0	-0.16298206017358297	0.0	-1.6060740196866075	-1.6060740196866075	-1.6060740196866075	0.0	0.0	0.0	0.0	0.0	0.0	0.0	-1.6060740196866075	-1.6060740196866075	0.0
666	3.846774797955642	2.578263472492135	0.0	0.0	-1.6592157165837644	-1.6592157165837644	-1.6592157165837644	0.0	0.0	0.0	0.0	-1.6592157165837644	0.0	0.0	0.0	-1.6592157165837644	4.787758142420168	0.0	-1.6592157165837644	0.0	0.0	0.0	0.38103889515591494	0.0	0.0	-1.6592157165837644	-1.6592157165837644	0.0	0.38103889515591494	0.0	0.0	2.683623988149961	0.0	-1.6592157165837644	0.0	1.0741860757158603	-1.6592157165837644	-1.6592157165837644	0.0	0.0	0.0	0.0	0.0	0.0	0.0	-1.6592157165837644	-1.6592157165837644	0.0
667	3.108322268708611	2.2433248312220067	0.0	0.0	-2.1110900406684268	-2.1110900406684268	0.1638832895421709	0.0	0.0	0.0	0.0	-2.1110900406684268	0.0	0.0	0.0	-2.1110900406684268	3.9815956154990753	0.0	-2.1110900406684268	0.0	0.0	0.0	0.1638832895421709	0.0	0.0	2.9970966335983866	0.5693483976503355	0.0	0.5693483976503355	0.0	0.0	3.208405727265594	0.0	0.1638832895421709	0.0	0.1638832895421709	3.231936224675788	-0.5292638910177745	0.0	0.0	0.0	0.0	0.0	0.0	0.0	-2.1110900406684268	1.6679606863184446	0.0
668	5.97034072916051	1.4094708020689994	0.0	0.0	-1.2725475603152638	3.6430630235760932	-1.2725475603152638	0.0	0.0	0.0	0.0	-1.2725475603152638	0.0	0.0	0.0	-1.2725475603152638	-1.2725475603152638	0.0	-1.2725475603152638	0.0	0.0	0.0	-1.2725475603152638	0.0	0.0	-1.2725475603152638	0.31085851340088944	0.0	-1.2725475603152638	0.0	0.0	3.921776426045114	0.0	-1.2725475603152638	0.0	0.31085851340088944	-1.2725475603152638	0.31085851340088944	0.0	0.0	0.0	0.0	0.0	0.0	0.0	-1.2725475603152638	-1.2725475603152638	0.0
669	0.42297612616142466	0.13529405370964387	0.0	0.0	-2.418792715950838	-2.418792715950838	1.3392668580355802	0.0	0.0	0.0	0.0	1.9270535229376988	0.0	0.0	0.0	-2.418792715950838	0.6461196774756353	0.0	1.6757390946567932	0.0	0.0	0.0	2.6202007034976442	0.0	0.0	-2.418792715950838	2.0324140385955256	0.0	3.6714107532711697	0.0	0.0	2.368886275216738	0.0	0.6461196774756353	0.0	1.8698951090977505	3.340746858245704	0.42297612616142466	0.0	0.0	0.0	0.0	0.0	0.0	0.0	-2.418792715950838	-2.418792715950838	0.0
670	3.939100446867597	2.1683943868373743	0.0	0.0	0.7821000257174839	4.733343744298911	3.3470493831790207	0.0	0.0	0.0	0.0	-1.7174054234916696	0.0	0.0	0.0	1.880712314385594	1.880712314385594	0.0	-1.7174054234916696	0.0	0.0	0.0	-1.7174054234916696	0.0	0.0	-1.7174054234916696	-1.7174054234916696	0.0	-1.7174054234916696	0.0	0.0	3.895615334927858	0.0	-1.7174054234916696	0.0	-1.7174054234916696	-1.7174054234916696	2.1683943868373743	0.0	0.0	0.0	0.0	0.0	0.0	0.0	-1.7174054234916696	-1.7174054234916696	0.0
671	1.9275993810388092	1.9275993810388092	0.0	0.0	-1.161244786096809	-1.161244786096809	-1.161244786096809	0.0	0.0	0.0	0.0	6.070734107430343	0.0	0.0	0.0	-1.161244786096809	-1.161244786096809	0.0	2.150742932353019	0.0	0.0	0.0	4.845370113123089	0.0	0.0	-1.161244786096809	1.9275993810388092	0.0	1.6399173085870284	0.0	0.0	2.487215168974232	0.0	0.5413050199189193	0.0	-1.161244786096809	-1.161244786096809	-1.161244786096809	0.0	0.0	0.0	0.0	0.0	0.0	0.0	-1.161244786096809	-1.161244786096809	0.0
672	-0.11816745183577293	1.9612740898440633	0.0	0.0	-1.2534893234710456	-1.2534893234710456	-0.11816745183577293	0.0	0.0	0.0	0.0	-1.2534893234710456	0.0	0.0	0.0	-1.2534893234710456	3.753033559072118	0.0	-1.2534893234710456	0.0	0.0	0.0	-1.2534893234710456	0.0	0.0	1.2681269092841179	-1.2534893234710456	0.0	-0.11816745183577293	0.0	0.0	3.3475684509639536	0.0	0.5749797287241725	0.0	5.728271323221952	-1.2534893234710456	-1.2534893234710456	0.0	0.0	0.0	0.0	0.0	0.0	0.0	-1.2534893234710456	-1.2534893234710456	0.0
673	-1.5119055841462847	2.930745672344032	0.0	0.0	-2.04934031664024	-2.04934031664024	1.8553902458401894	0.0	0.0	0.0	0.0	-2.04934031664024	0.0	0.0	0.0	0.09753232828781577	0.9730010656417161	0.0	-2.04934031664024	0.0	0.0	0.0	-2.04934031664024	0.0	0.0	1.7839312818580444	-2.04934031664024	0.0	-2.04934031664024	0.0	0.0	1.3213077599099314	0.0	1.8202989260289195	0.0	4.154521103966148	-1.5119055841462847	-2.04934031664024	0.0	0.0	0.0	0.0	0.0	0.0	0.0	-2.04934031664024	-2.04934031664024	0.0
674	-0.4346643659163405	1.17477354651776	0.0	0.0	-0.4346643659163405	-0.4346643659163405	0.6639479227517695	0.0	0.0	0.0	0.0	-2.0250375761454507	0.0	0.0	0.0	2.398548978139876	0.6639479227517695	0.0	-2.0250375761454507	0.0	0.0	0.0	-2.0250375761454507	0.0	0.0	-2.0250375761454507	-0.4346643659163405	0.0	1.8679207270777054	0.0	0.0	2.609858071807083	0.0	1.511245783138973	0.0	2.337924356323441	-2.0250375761454507	2.7008298500128096	0.0	0.0	0.0	0.0	0.0	0.0	0.0	-2.0250375761454507	-2.0250375761454507	0.0
675	-1.9334352685947156	1.7731437626186217	0.0	0.0	-1.9334352685947156	-1.9334352685947156	1.7731437626186217	0.0	0.0	0.0	0.0	-1.9334352685947156	0.0	0.0	0.0	-1.9334352685947156	2.6894344944927773	0.0	-1.9334352685947156	0.0	0.0	0.0	1.0799965820586763	0.0	0.0	-1.9334352685947156	0.3868494014987318	0.0	3.3825816750527227	0.0	0.0	0.3868494014987318	0.0	2.951798758960268	0.0	0.3868494014987318	3.6449459395202135	-1.9334352685947156	0.0	0.0	0.0	0.0	0.0	0.0	0.0	-1.9334352685947156	-1.9334352685947156	0.0
676	-1.480290033388851	4.82761995999047	0.0	0.0	-1.480290033388851	-1.480290033388851	-1.480290033388851	0.0	0.0	0.0	0.0	-1.480290033388851	0.0	0.0	0.0	-1.480290033388851	4.457246171693576	0.0	-1.480290033388851	0.0	0.0	0.0	-1.480290033388851	0.0	0.0	3.9803220996032667	-1.480290033388851	0.0	1.0899503417071017	0.0	0.0	3.7290076713223606	0.0	3.1693918833869374	0.0	3.2871749190433213	1.0899503417071017	-1.480290033388851	0.0	0.0	0.0	0.0	0.0	0.0	0.0	-1.480290033388851	-1.480290033388851	0.0
677	1.556024246111364	0.4574119574432549	0.0	0.0	-1.6901448777821741	1.8437063185631457	3.6354657877912	0.0	0.0	0.0	0.0	4.068329870087479	0.0	0.0	0.0	-1.6901448777821741	-1.6901448777821741	0.0	-1.6901448777821741	0.0	0.0	0.0	3.923147860242981	0.0	0.0	-1.6901448777821741	0.4574119574432549	0.0	2.2491714266713094	0.0	0.0	2.066849869877355	0.0	-1.6901448777821741	0.0	-1.6901448777821741	-1.6901448777821741	-1.6901448777821741	0.0	0.0	0.0	0.0	0.0	0.0	0.0	-1.6901448777821741	-1.6901448777821741	0.0
678	1.6718887835826024	1.6718887835826024	0.0	0.0	-1.6443479029276533	-1.6443479029276533	-1.6443479029276533	0.0	0.0	0.0	0.0	0.5732764949144924	0.0	0.0	0.0	-1.6443479029276533	3.3458652171542735	0.0	-1.6443479029276533	0.0	0.0	0.0	-1.6443479029276533	0.0	0.0	-1.6443479029276533	-1.6443479029276533	0.0	-1.6443479029276533	0.0	0.0	2.770501072250712	0.0	-1.6443479029276533	0.0	1.6718887835826024	-1.6443479029276533	-1.6443479029276533	0.0	0.0	0.0	0.0	0.0	0.0	0.0	-1.6443479029276533	-1.6443479029276533	0.0
679	2.1306364796893593	-0.0665880976468598	0.0	0.0	-2.0504407582684028	-2.0504407582684028	1.0320241910212493	0.0	0.0	0.0	0.0	-2.0504407582684028	0.0	0.0	0.0	-2.0504407582684028	-2.0504407582684028	0.0	-2.0504407582684028	0.0	0.0	0.0	3.300707732339614	0.0	0.0	-2.0504407582684028	3.804612913261031	0.0	3.4597724269693013	0.0	0.0	3.4887599638425533	0.0	-2.0504407582684028	0.0	2.5724692319683986	3.5169308408092497	0.6265590829130856	0.0	0.0	0.0	0.0	0.0	0.0	0.0	-2.0504407582684028	-2.0504407582684028	0.0
680	4.426207876530018	1.5783957330526501	0.0	0.0	-1.8613646833438162	0.19210137193275933	-1.8613646833438162	0.0	0.0	0.0	0.0	-1.8613646833438162	0.0	0.0	0.0	2.207004392475024	-1.8613646833438162	0.0	-1.8613646833438162	0.0	0.0	0.0	-1.8613646833438162	0.0	0.0	-1.8613646833438162	-1.8613646833438162	0.0	-1.8613646833438162	0.0	0.0	2.717830016241015	0.0	0.8852485524927047	0.0	3.506287376605285	-1.8613646833438162	-0.5010458086271861	0.0	0.0	0.0	0.0	0.0	0.0	0.0	-1.8613646833438162	-1.8613646833438162	0.0
681	-1.5072048636365345	1.918095423052704	0.0	0.0	3.2398512630350234	-1.5072048636365345	3.5998539970664303	0.0	0.0	0.0	0.0	5.603844984157712	0.0	0.0	0.0	-1.5072048636365345	-1.5072048636365345	0.0	2.9741480973020176	0.0	0.0	0.0	3.09675041939435	0.0	0.0	-1.5072048636365345	-0.1613461186271321	0.0	2.035878458709087	0.0	0.0	-1.5072048636365345	0.0	3.9817886077644005	0.0	-1.5072048636365345	2.783092860539308	-1.5072048636365345	0.0	0.0	0.0	0.0	0.0	0.0	0.0	-1.5072048636365345	-1.5072048636365345	0.0
682	-0.06163171616277907	1.3246626449571108	0.0	0.0	-1.912430631002806	-1.912430631002806	0.8546590157113751	0.0	0.0	0.0	0.0	0.8546590157113751	0.0	0.0	0.0	-1.912430631002806	3.8991814534347986	0.0	-1.912430631002806	0.0	0.0	0.0	-0.7547788967227245	0.0	0.0	1.03698057250533	-1.912430631002806	0.0	-0.06163171616277907	0.0	0.0	0.8546590157113751	0.0	-1.912430631002806	0.0	-1.912430631002806	0.34383339194538465	-1.912430631002806	0.0	0.0	0.0	0.0	0.0	0.0	0.0	-1.912430631002806	-1.912430631002806	0.0
683	-2.531035252337844	2.2955899854211603	0.0	0.0	2.3679106470007865	-0.700142288132831	1.5511495104736643	0.0	0.0	0.0	0.0	1.1716598887687608	0.0	0.0	0.0	-1.3932894686927755	1.0046058041055943	0.0	-1.3932894686927755	0.0	0.0	0.0	0.6861520729870598	0.0	0.0	-2.531035252337844	-0.700142288132831	0.0	2.320282598011532	0.0	0.0	0.21614844374132414	0.0	1.9025473973115532	0.0	-0.29467718002466636	3.555470421685392	-0.700142288132831	0.0	0.0	0.0	0.0	0.0	0.0	0.0	-2.531035252337844	-2.531035252337844	0.0
684	-1.084608415509405	-1.084608415509405	0.0	0.0	4.588714851662088	-1.922472928241449	0.9948331261704313	0.0	0.0	0.0	0.0	2.6530612027739635	0.0	0.0	0.0	-1.922472928241449	-1.922472928241449	0.0	2.9758345950370146	0.0	0.0	0.0	2.1734881225120772	0.0	0.0	-1.922472928241449	3.3221108317548484	0.0	3.530512101331855	0.0	0.0	-0.3914612349494595	0.0	2.3165889661527506	0.0	-1.922472928241449	0.5248294969246956	-1.922472928241449	0.0	0.0	0.0	0.0	0.0	0.0	0.0	-1.922472928241449	-1.922472928241449	0.0
685	-1.4977570135218716	1.8946875770306892	0.0	0.0	-1.4977570135218716	1.2015403964707438	0.5083932159107984	0.0	0.0	0.0	0.0	-1.4977570135218716	0.0	0.0	0.0	-1.4977570135218716	-1.4977570135218716	0.0	-1.4977570135218716	0.0	0.0	0.0	-1.4977570135218716	0.0	0.0	-1.4977570135218716	-1.4977570135218716	0.0	2.3001526851388534	0.0	0.0	4.269593331604361	0.0	1.8946875770306892	0.0	4.713085835301765	-1.4977570135218716	1.8946875770306892	0.0	0.0	0.0	0.0	0.0	0.0	0.0	-1.4977570135218716	-1.4977570135218716	0.0
686	-1.7988912339632748	-1.7988912339632748	0.0	0.0	-1.7988912339632748	-1.7988912339632748	2.1442505603728956	0.0	0.0	0.0	0.0	2.3449212558350467	0.0	0.0	0.0	-1.7988912339632748	-1.7988912339632748	0.0	-0.05297401696332393	0.0	0.0	0.0	5.220025541600423	0.0	0.0	-1.7988912339632748	1.7387854522647306	0.0	4.0413705452587765	0.0	0.0	1.045638271704786	0.0	-1.7988912339632748	0.0	-1.7988912339632748	-1.7988912339632748	1.045638271704786	0.0	0.0	0.0	0.0	0.0	0.0	0.0	-1.7988912339632748	-1.7988912339632748	0.0
687	1.0352565901042041	2.1338688787723137	0.0	0.0	-2.061945143614647	-2.061945143614647	3.33784168309825	0.0	0.0	0.0	0.0	-2.061945143614647	0.0	0.0	0.0	-2.061945143614647	-2.061945143614647	0.0	1.0352565901042041	0.0	0.0	0.0	2.1338688787723137	0.0	0.0	-2.061945143614647	3.1146981317840403	0.0	3.9796955692706444	0.0	0.0	3.2324811674404237	0.0	2.827016059332259	0.0	3.2324811674404237	-2.061945143614647	-2.061945143614647	0.0	0.0	0.0	0.0	0.0	0.0	0.0	-2.061945143614647	-2.061945143614647	0.0
688	-1.8526056914832907	1.3175008458242834	0.0	0.0	-1.8526056914832907	-1.8526056914832907	2.192969583178183	0.0	0.0	0.0	0.0	0.4012101139501274	0.0	0.0	0.0	-1.8526056914832907	-1.8526056914832907	0.0	3.0038997993945116	0.0	0.0	0.0	5.209321143934909	0.0	0.0	-1.8526056914832907	0.806675222058292	0.0	2.4161131344923925	0.0	0.0	2.7991053867484985	0.0	2.4161131344923925	0.0	-1.8526056914832907	-1.8526056914832907	0.4012101139501274	0.0	0.0	0.0	0.0	0.0	0.0	0.0	-1.8526056914832907	-1.8526056914832907	0.0
689	-2.001397455932346	0.7720680747809698	0.0	0.0	-2.001397455932346	0.07892089422102444	1.4652152553409152	0.0	0.0	0.0	0.0	-2.001397455932346	0.0	0.0	0.0	-2.001397455932346	-2.001397455932346	0.0	-2.001397455932346	0.0	0.0	0.0	1.8706803634490798	0.0	0.0	-2.001397455932346	0.7720680747809698	0.0	2.0248310432763383	0.0	0.0	3.337017432242507	0.0	-2.001397455932346	0.0	-2.001397455932346	0.7720680747809698	0.07892089422102444	0.0	0.0	0.0	0.0	0.0	0.0	0.0	-2.001397455932346	-2.001397455932346	0.0
690	3.076384855976179	4.511469381265501	0.0	0.0	-1.1787431762533007	-1.1787431762533007	-1.1787431762533007	0.0	0.0	0.0	0.0	-1.1787431762533007	0.0	0.0	0.0	3.769532036536124	5.57782080771539	0.0	-1.1787431762533007	0.0	0.0	0.0	-1.1787431762533007	0.0	0.0	3.6641715208782974	-1.1787431762533007	0.0	-1.1787431762533007	0.0	0.0	2.565559232210188	0.0	-1.1787431762533007	0.0	2.1600941241020237	5.130508589671725	-1.1787431762533007	0.0	0.0	0.0	0.0	0.0	0.0	0.0	-1.1787431762533007	-1.1787431762533007	0.0
691	-1.4188509361681838	1.3895839178447336	0.0	0.0	-1.4188509361681838	-1.4188509361681838	-1.4188509361681838	0.0	0.0	0.0	0.0	2.082731098404679	0.0	0.0	0.0	-1.4188509361681838	-1.4188509361681838	0.0	-1.4188509361681838	0.0	0.0	0.0	-1.4188509361681838	0.0	0.0	-1.4188509361681838	2.082731098404679	0.0	-1.4188509361681838	0.0	0.0	3.586808495180953	0.0	-1.4188509361681838	0.0	-1.4188509361681838	-1.4188509361681838	2.082731098404679	0.0	0.0	0.0	0.0	0.0	0.0	0.0	-1.4188509361681838	-1.4188509361681838	0.0
692	0.6065172035247164	2.103159621813473	0.0	0.0	0.29636227522087744	-0.7152386364576024	1.1173428272907078	0.0	0.0	0.0	0.0	4.065983493310847	0.0	0.0	0.0	-2.489298528586257	-2.489298528586257	0.0	-1.0029207089093841	0.0	0.0	0.0	-2.489298528586257	0.0	0.0	-2.1015329975774932	-2.489298528586257	0.0	2.3871033721546464	0.0	0.0	1.2996643840846622	0.0	1.8687589159746287	0.0	-2.1015329975774932	-1.0029207089093841	-1.0029207089093841	0.0	0.0	0.0	0.0	0.0	0.0	0.0	-2.489298528586257	-2.489298528586257	0.0
693	0.37437009037175084	0.37437009037175084	0.0	0.0	0.7108423269929638	-2.29792761400023	2.6967578106619765	0.0	0.0	0.0	0.0	1.0675172709316962	0.0	0.0	0.0	-2.29792761400023	1.290660822245906	0.0	-1.9282150026222942	0.0	0.0	0.0	1.8094546156610738	0.0	0.0	-1.2350678220623488	-2.29792761400023	0.0	2.1826588615510167	0.0	0.0	-1.9282150026222942	0.0	2.646495975881088	0.0	-1.2350678220623488	1.290660822245906	-1.2350678220623488	0.0	0.0	0.0	0.0	0.0	0.0	0.0	-2.29792761400023	-2.29792761400023	0.0
694	1.1577024140967564	0.46455523353681105	0.0	0.0	-2.4830084856773738	-2.4830084856773738	0.7899776339714393	0.0	0.0	0.0	0.0	-0.7140997628048344	0.0	0.0	0.0	-2.4830084856773738	-0.7140997628048344	0.0	-2.4830084856773738	0.0	0.0	0.0	2.955851681423583	0.0	0.0	0.38451252586327467	-2.1003941239247252	0.0	2.1191135812513813	0.0	0.0	0.38451252586327467	0.0	1.0351000920044244	0.0	3.452565460996892	0.6076560771774844	-0.7140997628048344	0.0	0.0	0.0	0.0	0.0	0.0	0.0	-2.4830084856773738	0.20219096906932066	0.0
695	-2.0865033711889946	-0.47706545875489414	0.0	0.0	-0.47706545875489414	-2.5412923224332475	2.402132998543145	0.0	0.0	0.0	0.0	0.39840327859900526	0.0	0.0	0.0	-2.5412923224332475	-1.3933561906290493	0.0	-2.5412923224332475	0.0	0.0	0.0	1.209333494815334	0.0	0.0	-2.0865033711889946	-0.1405932221336812	0.0	3.181354787874333	0.0	0.0	0.5525539584262642	0.0	2.161991870860364	0.0	-2.0865033711889946	1.7421380253001004	0.686085351050786	0.0	0.0	0.0	0.0	0.0	0.0	0.0	-2.5412923224332475	-2.5412923224332475	0.0
696	1.4883928985659747	0.42978594451156393	0.0	0.0	0.8924094664596769	1.2601342465849945	1.5478163190367753	0.0	0.0	0.0	0.0	-1.0171330384247614	0.0	0.0	0.0	-2.4034273995446522	-2.8396165509969507	0.0	0.16152195791688495	0.0	0.0	0.0	1.2341587601817339	0.0	0.0	-2.8396165509969507	1.3342422187387166	0.0	2.9992499823276275	0.0	0.0	-0.20620282220843222	0.0	0.08147925024334857	0.0	1.3577727161489106	-1.3048151108765422	1.940378022309032	0.0	0.0	0.0	0.0	0.0	0.0	0.0	-1.7102802189847068	-2.8396165509969507	0.0
697	3.665436544918317	2.4126735764229488	0.0	0.0	-1.7621531573338594	-1.7621531573338594	-1.7621531573338594	0.0	0.0	0.0	0.0	4.161873431232208	0.0	0.0	0.0	-1.7621531573338594	-1.7621531573338594	0.0	1.7195263958630038	0.0	0.0	0.0	2.124991503971168	0.0	0.0	-1.7621531573338594	1.0263792153030584	0.0	-1.7621531573338594	0.0	0.0	2.6358171277371585	0.0	1.0263792153030584	0.0	-1.7621531573338594	1.0263792153030584	-1.7621531573338594	0.0	0.0	0.0	0.0	0.0	0.0	0.0	-1.7621531573338594	-1.7621531573338594	0.0
698	3.137708305590314	2.543001197843621	0.0	0.0	-2.06019983752459	-0.2295875243961607	-2.06019983752459	0.0	0.0	0.0	0.0	-2.06019983752459	0.0	0.0	0.0	1.5621719448318947	1.7163226246591532	0.0	-2.06019983752459	0.0	0.0	0.0	-2.06019983752459	0.0	0.0	1.3798503880379398	-2.06019983752459	0.0	-2.06019983752459	0.0	0.0	2.16830774840221	0.0	-0.2295875243961607	0.0	-0.2295875243961607	-2.06019983752459	-2.06019983752459	0.0	0.0	0.0	0.0	0.0	0.0	0.0	-2.06019983752459	-2.06019983752459	0.0
699	2.0981079313468785	1.8749643800326687	0.0	0.0	-2.442305130376747	-0.20447716164716745	-2.442305130376747	0.0	0.0	0.0	0.0	-0.20447716164716745	0.0	0.0	0.0	-2.442305130376747	1.587282307580888	0.0	-2.442305130376747	0.0	0.0	0.0	-2.442305130376747	0.0	0.0	1.1818171994727233	-2.442305130376747	0.0	0.8941351270209426	0.0	0.0	2.1934181111512037	0.0	0.48867001891277795	0.0	1.1818171994727233	2.503573039455043	-0.20447716164716745	0.0	0.0	0.0	0.0	0.0	0.0	0.0	-2.442305130376747	-2.442305130376747	0.0
700	-0.6273570813926614	-0.6273570813926614	0.0	0.0	-0.6273570813926614	-0.6273570813926614	-0.6273570813926614	0.0	0.0	0.0	0.0	6.479107723566404	0.0	0.0	0.0	-0.6273570813926614	-0.6273570813926614	0.0	-0.6273570813926614	0.0	0.0	0.0	-0.6273570813926614	0.0	0.0	-0.6273570813926614	-0.6273570813926614	0.0	-0.6273570813926614	0.0	0.0	-0.6273570813926614	0.0	-0.6273570813926614	0.0	-0.6273570813926614	-0.6273570813926614	-0.6273570813926614	0.0	0.0	0.0	0.0	0.0	0.0	0.0	-0.6273570813926614	-0.6273570813926614	0.0
701	-0.5729823422332396	1.991967015228297	0.0	0.0	2.199606380006542	-2.20678469354148	2.7228545237710895	0.0	0.0	0.0	0.0	1.9119243075547607	0.0	0.0	0.0	-2.20678469354148	-2.20678469354148	0.0	1.5064591994465966	0.0	0.0	0.0	3.115897111880697	0.0	0.0	0.5256299464348704	0.12016483832670577	0.0	2.135067858868971	0.0	0.0	1.824912930565131	0.0	2.605071488114706	0.0	-2.20678469354148	4.396830957342761	-2.20678469354148	0.0	0.0	0.0	0.0	0.0	0.0	0.0	-2.20678469354148	-2.20678469354148	0.0
702	1.0848113759686902	2.4198124427010304	0.0	0.0	-2.1000899923282335	-2.1000899923282335	1.421283612589903	0.0	0.0	0.0	0.0	-2.1000899923282335	0.0	0.0	0.0	0.5739857522026997	-2.1000899923282335	0.0	0.16852064409453504	0.0	0.0	0.0	-2.1000899923282335	0.0	0.0	-0.5246265364654104	-0.5246265364654104	0.0	2.1834236646368	0.0	0.0	1.9602801133225904	0.0	2.2479621857743712	0.0	4.544277665754821	0.16852064409453504	-0.5246265364654104	0.0	0.0	0.0	0.0	0.0	0.0	0.0	-2.1000899923282335	-2.1000899923282335	0.0
703	3.742690319450616	-1.936511157181184	0.0	0.0	-1.936511157181184	-1.936511157181184	0.6981678817271924	0.0	0.0	0.0	0.0	-1.936511157181184	0.0	0.0	0.0	-1.936511157181184	0.6981678817271924	0.0	-1.936511157181184	0.0	0.0	0.0	-1.936511157181184	0.0	0.0	1.7967801703953024	1.9509308502225609	0.0	2.402915973965618	0.0	0.0	3.223896526035448	0.0	2.084462242847083	0.0	2.644078030782506	3.0495431388906704	-1.936511157181184	0.0	0.0	0.0	0.0	0.0	0.0	0.0	-1.936511157181184	-1.936511157181184	0.0
704	0.6994393702987738	1.8279046221165651	0.0	0.0	-0.08901799006549638	-2.531321415395663	0.3809856391802393	0.0	0.0	0.0	0.0	-2.531321415395663	0.0	0.0	0.0	-1.698455902499596	4.018571798906625	0.0	-2.531321415395663	0.0	0.0	0.0	-2.531321415395663	0.0	0.0	1.8850630359565135	-1.698455902499596	0.0	-1.0053087219396506	0.0	0.0	1.3925865508587196	0.0	1.4370383134295532	0.0	0.604129190494449	0.7864507472884039	-2.531321415395663	0.0	0.0	0.0	0.0	0.0	0.0	0.0	-2.531321415395663	-2.531321415395663	0.0
705	2.5470606914005223	2.857215619704362	0.0	0.0	-1.5006367176873088	4.812604512714219	2.3463899959383716	0.0	0.0	0.0	0.0	-1.5006367176873088	0.0	0.0	0.0	3.6149013214018786	-1.5006367176873088	0.0	-1.5006367176873088	0.0	0.0	0.0	-1.5006367176873088	0.0	0.0	-1.5006367176873088	-1.5006367176873088	0.0	-1.5006367176873088	0.0	0.0	2.714114776063689	0.0	-1.5006367176873088	0.0	-1.5006367176873088	-1.5006367176873088	1.247777707270262	0.0	0.0	0.0	0.0	0.0	0.0	0.0	-1.5006367176873088	-1.5006367176873088	0.0
706	2.0692926881853126	3.639509887466132	0.0	0.0	1.3761455076253677	0.6029556193918859	-1.7235561799238965	0.0	0.0	0.0	0.0	-1.7235561799238965	0.0	0.0	0.0	2.723219155591977	3.0878622691798863	0.0	-1.7235561799238965	0.0	0.0	0.0	-1.7235561799238965	0.0	0.0	2.500075604277767	-1.7235561799238965	0.0	-1.7235561799238965	0.0	0.0	1.583784872403612	0.0	-0.4956566692762241	0.0	-0.4956566692762241	-1.7235561799238965	-1.7235561799238965	0.0	0.0	0.0	0.0	0.0	0.0	0.0	-1.7235561799238965	-1.7235561799238965	0.0
707	3.012731060906735	2.7614166326258287	0.0	0.0	-0.19609442810796462	-2.1451741519245564	0.6148357881083646	0.0	0.0	0.0	0.0	-2.1451741519245564	0.0	0.0	0.0	-0.4837765005597454	3.1625433391353948	0.0	-2.1451741519245564	0.0	0.0	0.0	-1.5823887892278554	0.0	0.0	2.8835193294267287	-2.1451741519245564	0.0	-1.5823887892278554	0.0	0.0	0.4970527524519808	0.0	0.027049123206245085	0.0	-0.4837765005597454	0.36352135982745803	-2.1451741519245564	0.0	0.0	0.0	0.0	0.0	0.0	0.0	-2.1451741519245564	-2.1451741519245564	0.0
708	4.461821383211093	3.6913825283495005	0.0	0.0	-1.6652037463225122	2.9618677036186805	-1.6652037463225122	0.0	0.0	0.0	0.0	-1.6652037463225122	0.0	0.0	0.0	4.5638706375652625	-0.33396916238564867	0.0	-1.6652037463225122	0.0	0.0	0.0	-1.6652037463225122	0.0	0.0	-1.6652037463225122	-1.6652037463225122	0.0	-1.6652037463225122	0.0	0.0	3.2213788991037653	0.0	-1.6652037463225122	0.0	-1.6652037463225122	-1.6652037463225122	-1.6652037463225122	0.0	0.0	0.0	0.0	0.0	0.0	0.0	1.9686159306083972	-1.6652037463225122	0.0
709	5.304352770534561	2.0975495269006297	0.0	0.0	-1.8157884031088258	2.6853361918027487	-0.20503556609341622	0.0	0.0	0.0	0.0	-1.8157884031088258	0.0	0.0	0.0	-1.8157884031088258	-1.8157884031088258	0.0	-1.8157884031088258	0.0	0.0	0.0	-1.8157884031088258	0.0	0.0	0.8935767225746938	-1.8157884031088258	0.0	-1.8157884031088258	0.0	0.0	2.5675531561463654	0.0	1.1812587950264746	0.0	-0.20503556609341622	-1.8157884031088258	-1.8157884031088258	0.0	0.0	0.0	0.0	0.0	0.0	0.0	-1.8157884031088258	-1.8157884031088258	0.0
710	3.0469542283250495	-1.8053687328013996	0.0	0.0	-1.8053687328013996	2.8133393771435444	1.6606598672051582	0.0	0.0	0.0	0.0	-1.8053687328013996	0.0	0.0	0.0	-1.8053687328013996	-1.8053687328013996	0.0	-1.8053687328013996	0.0	0.0	0.0	-1.8053687328013996	0.0	0.0	-1.8053687328013996	-1.8053687328013996	0.0	-1.8053687328013996	0.0	0.0	3.4242484594665172	0.0	-1.8053687328013996	0.0	-1.8053687328013996	-1.8053687328013996	1.2551947590969945	0.0	0.0	0.0	0.0	0.0	0.0	0.0	-1.8053687328013996	-1.8053687328013996	0.0
711	4.665791936875807	1.7039612149974976	0.0	0.0	-1.9928164811406797	-1.4740926153504486	-0.7809454347905032	0.0	0.0	0.0	0.0	-1.9928164811406797	0.0	0.0	0.0	-1.4740926153504486	2.653041769694643	0.0	-1.9928164811406797	0.0	0.0	0.0	-1.9928164811406797	0.0	0.0	3.321697930246293	-1.9928164811406797	0.0	-1.9928164811406797	0.0	0.0	0.9238026574479221	0.0	1.298496106889333	0.0	3.556345306041987	-0.08779825423055776	-0.7809454347905032	0.0	0.0	0.0	0.0	0.0	0.0	0.0	-1.9928164811406797	-1.9928164811406797	0.0
712	1.439349426789514	2.5219613741111826	0.0	0.0	-1.6051730109339095	-0.9120258303739641	0.4742685307459267	0.0	0.0	0.0	0.0	-2.298320191493855	0.0	0.0	0.0	3.5933240203319166	3.7323650687674093	0.0	-2.298320191493855	0.0	0.0	0.0	-2.298320191493855	0.0	0.0	2.1560271047596533	-2.298320191493855	0.0	-0.5065607222657995	0.0	0.0	-0.5065607222657995	0.0	0.6974120820601364	0.0	0.004264901500190987	0.004264901500190987	-2.298320191493855	0.0	0.0	0.0	0.0	0.0	0.0	0.0	-2.298320191493855	-2.298320191493855	0.0
713	3.398936396647133	1.8119713400650914	0.0	0.0	-1.6051696919942007	4.474559167090544	-1.6051696919942007	0.0	0.0	0.0	0.0	-1.6051696919942007	0.0	0.0	0.0	3.891412881744927	1.9173318557229173	0.0	-1.6051696919942007	0.0	0.0	0.0	-1.6051696919942007	0.0	0.0	-1.6051696919942007	-1.6051696919942007	0.0	-1.6051696919942007	0.0	0.0	3.5065670608394983	0.0	-1.6051696919942007	0.0	0.3078939432888168	-1.6051696919942007	-1.6051696919942007	0.0	0.0	0.0	0.0	0.0	0.0	0.0	-1.6051696919942007	-1.6051696919942007	0.0
714	3.0674661803387857	2.4269627332642623	0.0	0.0	1.535989809374397	3.2407379016128224	-0.5434517323054386	0.0	0.0	0.0	0.0	-2.3012659445191987	0.0	0.0	0.0	0.9606256644708351	-2.3012659445191987	0.0	-2.3012659445191987	0.0	0.0	0.0	-2.3012659445191987	0.0	0.0	1.7078400663010567	-2.3012659445191987	0.0	-1.236598912865384	0.0	0.0	2.13069691712109	0.0	-2.3012659445191987	0.0	-2.3012659445191987	-2.3012659445191987	-2.3012659445191987	0.0	0.0	0.0	0.0	0.0	0.0	0.0	-2.3012659445191987	-0.13798662419727403	0.0
715	5.172793578036048	2.1671109736288896	0.0	0.0	-1.722780514485195	2.860258154188835	0.5576730611947891	0.0	0.0	0.0	0.0	-1.722780514485195	0.0	0.0	0.0	3.3908864052510053	-1.722780514485195	0.0	-1.722780514485195	0.0	0.0	0.0	-1.722780514485195	0.0	0.0	-1.722780514485195	-1.722780514485195	0.0	-1.722780514485195	0.0	0.0	3.448044819090954	0.0	-1.722780514485195	0.0	-1.722780514485195	-1.722780514485195	0.5576730611947891	0.0	0.0	0.0	0.0	0.0	0.0	0.0	-1.722780514485195	-1.722780514485195	0.0
716	3.9346568768200227	4.551431078595394	0.0	0.0	-1.4683569918742077	3.9918152906599715	1.5069086408719716	0.0	0.0	0.0	0.0	-1.4683569918742077	0.0	0.0	0.0	3.04735368181912	-1.4683569918742077	0.0	-1.4683569918742077	0.0	0.0	0.0	-1.4683569918742077	0.0	0.0	-1.4683569918742077	-1.4683569918742077	0.0	-1.4683569918742077	0.0	0.0	2.710881445197907	0.0	-1.4683569918742077	0.0	-1.4683569918742077	-1.4683569918742077	-1.4683569918742077	0.0	0.0	0.0	0.0	0.0	0.0	0.0	3.809493733866017	-1.4683569918742077	0.0
717	2.468223676622327	2.5516052855613784	0.0	0.0	2.0735694846183783	1.0374775529316027	-1.360417719866768	0.0	0.0	0.0	0.0	-2.2056789196721684	0.0	0.0	0.0	4.1530110262982145	-2.2056789196721684	0.0	-2.2056789196721684	0.0	0.0	0.0	-2.2056789196721684	0.0	0.0	-1.360417719866768	-0.26180543119865796	0.0	-0.6672705393068226	0.0	0.0	1.9717867903084363	0.0	3.0822335366235487	0.0	0.7190238218130682	-2.2056789196721684	-2.2056789196721684	0.0	0.0	0.0	0.0	0.0	0.0	0.0	-2.2056789196721684	-2.2056789196721684	0.0
718	3.470255793292321	2.7771086127323756	0.0	0.0	-1.7789371495724442	0.6976670710525399	-1.7789371495724442	0.0	0.0	0.0	0.0	-1.7789371495724442	0.0	0.0	0.0	0.6976670710525399	1.1031321791607045	0.0	-1.7789371495724442	0.0	0.0	0.0	-1.7789371495724442	0.0	0.0	-1.7789371495724442	-1.7789371495724442	0.0	-1.7789371495724442	0.0	0.0	3.0002521640465853	0.0	-1.7789371495724442	0.0	4.20921250988356	-1.7789371495724442	-1.7789371495724442	0.0	0.0	0.0	0.0	0.0	0.0	0.0	-1.7789371495724442	-1.7789371495724442	0.0
719	3.6453320885000897	3.6453320885000897	0.0	0.0	-1.300284726622725	2.3925691200047217	2.7980342281128863	0.0	0.0	0.0	0.0	-1.300284726622725	0.0	0.0	0.0	-1.300284726622725	5.165157842244503	0.0	-1.300284726622725	0.0	0.0	0.0	-1.300284726622725	0.0	0.0	-1.300284726622725	-1.300284726622725	0.0	-1.300284726622725	0.0	0.0	4.338479269060035	0.0	-1.300284726622725	0.0	4.472010661684558	-1.300284726622725	-1.300284726622725	0.0	0.0	0.0	0.0	0.0	0.0	0.0	-1.300284726622725	-1.300284726622725	0.0
720	1.586373730353709	2.5716573337148154	0.0	0.0	-1.7458307798214951	1.6214650501649794	0.7390758699665056	0.0	0.0	0.0	0.0	-1.9577828197476856	0.0	0.0	0.0	-0.6472184911533851	1.087382564234721	0.0	-1.9577828197476856	0.0	0.0	0.0	-1.9577828197476856	0.0	0.0	2.413052303538177	-1.9577828197476856	0.0	-1.9577828197476856	0.0	0.0	1.6214650501649794	0.0	-1.7458307798214951	0.0	-1.9577828197476856	-1.9577828197476856	-1.9577828197476856	0.0	0.0	0.0	0.0	0.0	0.0	0.0	-1.9577828197476856	3.7756301380407513	0.0
721	1.4815731722876944	2.0924822546106676	0.0	0.0	-2.307768977975287	-2.307768977975287	1.9711213976064004	0.0	0.0	0.0	0.0	0.1465721055553546	0.0	0.0	0.0	-2.307768977975287	3.5477694872175096	0.0	-2.1560129874386913	0.0	0.0	0.0	-0.0765714457588551	0.0	0.0	1.7758126452856344	-2.307768977975287	0.0	-1.462865806878746	0.0	0.0	-1.0574006987705813	0.0	0.9350294659196248	0.0	1.7758126452856344	-0.7697186263188005	-1.462865806878746	0.0	0.0	0.0	0.0	0.0	0.0	0.0	-2.307768977975287	-2.307768977975287	0.0
722	4.114623045300123	3.779312923859087	0.0	0.0	-2.0163288069313268	-2.0163288069313268	1.269713661480715	0.0	0.0	0.0	0.0	-2.0163288069313268	0.0	0.0	0.0	4.426714082630828	1.7397172907264506	0.0	-2.0163288069313268	0.0	0.0	0.0	-2.0163288069313268	0.0	0.0	0.7588880377147245	-2.0163288069313268	0.0	-0.33972425095338554	0.0	0.0	2.18600439335487	0.0	1.9628608420406604	0.0	-1.032871431513331	-2.0163288069313268	-2.0163288069313268	0.0	0.0	0.0	0.0	0.0	0.0	0.0	-0.33972425095338554	-2.0163288069313268	0.0
723	2.79631943821987	3.056396244579762	0.0	0.0	-2.0521628147607576	-0.4325067175014983	-0.4325067175014983	0.0	0.0	0.0	0.0	-1.818801078621389	0.0	0.0	0.0	-1.818801078621389	2.96032241449014	0.0	-2.0521628147607576	0.0	0.0	0.0	-2.0521628147607576	0.0	0.0	3.5928449732336505	-1.818801078621389	0.0	-2.0521628147607576	0.0	0.0	-2.0521628147607576	0.0	-0.20936316618728945	0.0	0.37842349871483005	1.3166931373077606	-2.0521628147607576	0.0	0.0	0.0	0.0	0.0	0.0	0.0	-2.0521628147607576	-2.0521628147607576	0.0
724	4.087506963882153	-0.9264561203067769	0.0	0.0	-1.9835473581521343	1.0884469002354873	0.7782919719316483	0.0	0.0	0.0	0.0	-1.9835473581521343	0.0	0.0	0.0	-0.9264561203067769	0.3263068481885911	0.0	-1.9835473581521343	0.0	0.0	0.0	-1.9835473581521343	0.0	0.0	-1.9835473581521343	-1.9835473581521343	0.0	-1.9835473581521343	0.0	0.0	1.558450529481223	0.0	-1.9835473581521343	0.0	0.17215616836133218	-1.9835473581521343	0.17215616836133218	0.0	0.0	0.0	0.0	0.0	0.0	0.0	-1.9835473581521343	-1.9835473581521343	0.0
725	1.4154486873513417	3.4778540418786097	0.0	0.0	-1.5023220447329368	0.5125809758093274	1.3880497131632272	0.0	0.0	0.0	0.0	-0.8091748641729923	0.0	0.0	0.0	2.600321320303858	1.2702666775068439	0.0	-2.4539646766581322	0.0	0.0	0.0	-2.4539646766581322	0.0	0.0	3.251268146373427	-2.4539646766581322	0.0	-1.5023220447329368	0.0	0.0	-1.0968569366247731	0.0	0.36948013216865405	0.0	-2.1954692252928822	-2.4539646766581322	-2.4539646766581322	0.0	0.0	0.0	0.0	0.0	0.0	0.0	-0.2495590762375688	-0.40370975606482773	0.0
726	3.1584331679190787	1.2682336258777713	0.0	0.0	1.6145098625956047	2.721219361496334	-0.48962429167460275	0.0	0.0	0.0	0.0	-2.7965742977533496	0.0	0.0	0.0	-1.4059150235487579	0.09816237322751675	0.0	-1.4059150235487579	0.0	0.0	0.0	-1.0004499154405933	0.0	0.0	1.3021351775534526	-1.4059150235487579	0.0	-0.7127678429888125	0.0	0.0	1.2682336258777713	0.0	0.5399951255065556	0.0	0.4658871533528339	-2.7965742977533496	-0.019620662428867064	0.0	0.0	0.0	0.0	0.0	0.0	0.0	-2.7965742977533496	-2.7965742977533496	0.0
727	1.85984040013297	2.748479600676615	0.0	0.0	-1.924349233785291	-0.3149113213511905	0.7837009673169186	0.0	0.0	0.0	0.0	-2.472361573199599	0.0	0.0	0.0	3.7316425770345614	-0.825736945117181	0.0	-2.472361573199599	0.0	0.0	0.0	-2.472361573199599	0.0	0.0	1.8368508819082714	-2.472361573199599	0.0	-1.924349233785291	0.0	0.0	-0.3149113213511905	0.0	-1.924349233785291	0.0	-0.5380548726654002	-2.472361573199599	-2.472361573199599	0.0	0.0	0.0	0.0	0.0	0.0	0.0	-2.472361573199599	1.7392124123443553	0.0
728	3.5310942163107084	2.931632519828086	0.0	0.0	0.19888970613550416	1.5206455461178239	-2.416687815702021	0.0	0.0	0.0	0.0	-0.49425747442444123	0.0	0.0	0.0	2.8556466128501636	1.833020231159976	0.0	-2.416687815702021	0.0	0.0	0.0	-2.416687815702021	0.0	0.0	1.9906491753635591	-2.416687815702021	0.0	-2.416687815702021	0.0	0.0	-0.49425747442444123	0.0	-0.49425747442444123	0.0	-2.416687815702021	-1.880551835544332	-1.880551835544332	0.0	0.0	0.0	0.0	0.0	0.0	0.0	0.06535831351098143	0.7585054940709268	0.0
729	5.926328472078127	2.8292437042638476	0.0	0.0	-1.2959275115379914	2.067103652216951	-1.2959275115379914	0.0	0.0	0.0	0.0	-1.2959275115379914	0.0	0.0	0.0	-1.2959275115379914	1.5074878642815284	0.0	-1.2959275115379914	0.0	0.0	0.0	-1.2959275115379914	0.0	0.0	2.067103652216951	-1.2959275115379914	0.0	-1.2959275115379914	0.0	0.0	3.7321114158058624	0.0	-1.2959275115379914	0.0	-1.2959275115379914	-1.2959275115379914	-1.2959275115379914	0.0	0.0	0.0	0.0	0.0	0.0	0.0	-1.2959275115379914	1.730631415595738	0.0
730	2.3906546045174086	3.009693812923632	0.0	0.0	-1.5424271519746444	-1.5424271519746444	-1.5424271519746444	0.0	0.0	0.0	0.0	0.44474445546209473	0.0	0.0	0.0	0.44474445546209473	3.8459418371242506	0.0	-1.5424271519746444	0.0	0.0	0.0	-1.5424271519746444	0.0	0.0	-1.5424271519746444	-1.5424271519746444	0.0	0.44474445546209473	0.0	0.0	3.7405813214664243	0.0	-1.5424271519746444	0.0	-1.5424271519746444	-1.5424271519746444	2.0541823678961952	0.0	0.0	0.0	0.0	0.0	0.0	0.0	-1.5424271519746444	-1.5424271519746444	0.0
731	0.10319707723593563	1.2888207428936749	0.0	0.0	-2.669510383995892	-2.669510383995892	0.9633983424590467	0.0	0.0	0.0	0.0	-0.5029387263343805	0.0	0.0	0.0	-1.196085906894326	2.8643571036520936	0.0	1.5554494061476234	0.0	0.0	0.0	2.405782170229981	0.0	0.0	1.3941812585515012	-1.196085906894326	0.0	2.7742060066577965	0.0	0.0	-1.6015510150024896	0.0	1.001138670441894	0.0	1.489491438355826	3.7783463385379696	-2.669510383995892	0.0	0.0	0.0	0.0	0.0	0.0	0.0	-2.669510383995892	-0.9084038344425442	0.0
732	1.7659562407991745	2.1226311847379065	0.0	0.0	-1.7893918206902395	-1.096244640130294	2.01727066908008	0.0	0.0	0.0	0.0	-1.9599056348100108	0.0	0.0	0.0	2.1424338120340862	2.981292803775425	0.0	-1.9599056348100108	0.0	0.0	0.0	0.8496655089250194	0.0	0.0	1.3016506326680766	-1.9599056348100108	0.0	-1.9599056348100108	0.0	0.0	0.7755575367712977	0.0	2.7853191578131433	0.0	-0.179953908256139	-1.9599056348100108	-1.7893918206902395	0.0	0.0	0.0	0.0	0.0	0.0	0.0	-1.9599056348100108	-1.9599056348100108	0.0
733	2.0250500633504522	2.825827908102763	0.0	0.0	-2.4120588194907997	1.376354645361341	-0.37284520944791844	0.0	0.0	0.0	0.0	0.18677057848750422	0.0	0.0	0.0	-1.0659923900078638	1.376354645361341	0.0	-2.4120588194907997	0.0	0.0	0.0	-2.4120588194907997	0.0	0.0	3.168114114589396	-2.4120588194907997	0.0	-2.4120588194907997	0.0	0.0	0.18677057848750422	0.0	-1.0659923900078638	0.0	-0.37284520944791844	-1.7591395705678092	-2.4120588194907997	0.0	0.0	0.0	0.0	0.0	0.0	0.0	-2.4120588194907997	2.4603681346082977	0.0
734	2.958228877220822	1.031128060123005	0.0	0.0	-2.4127766440688347	0.6682225664336361	-1.0057538671380355	0.0	0.0	0.0	0.0	1.3296210486790017	0.0	0.0	0.0	0.29352911699222606	-1.4112189752461992	0.0	-2.4127766440688347	0.0	0.0	0.0	-2.4127766440688347	0.0	0.0	2.038768570585388	-2.4127766440688347	0.0	-2.4127766440688347	0.0	0.0	-2.1043661558061446	0.0	-0.7180717946862538	0.0	-2.4127766440688347	-2.4127766440688347	-2.4127766440688347	0.0	0.0	0.0	0.0	0.0	0.0	0.0	-2.4127766440688347	2.8082887299299073	0.0
735	-0.31971029017750485	3.530437311532554	0.0	0.0	-2.1160735163036195	-1.0128574707374502	3.4924923799684304	0.0	0.0	0.0	0.0	-1.7060046512973956	0.0	0.0	0.0	1.552091886724087	-1.0128574707374502	0.0	-2.1160735163036195	0.0	0.0	0.0	-2.1160735163036195	0.0	0.0	2.319347039437754	-2.1160735163036195	0.0	-1.7060046512973956	0.0	0.0	0.08575481793065975	0.0	1.982874802816541	0.0	-2.1160735163036195	-2.1160735163036195	-2.1160735163036195	0.0	0.0	0.0	0.0	0.0	0.0	0.0	-2.1160735163036195	-0.09656673886329514	0.0
736	4.178632917881169	4.126264932363853	0.0	0.0	-1.591918372313268	0.6922777278787065	-0.40633456078940355	0.0	0.0	0.0	0.0	-0.40633456078940355	0.0	0.0	0.0	5.490819306847337	-1.591918372313268	0.0	-1.591918372313268	0.0	0.0	0.0	-1.591918372313268	0.0	0.0	1.203103351644697	-1.591918372313268	0.0	-1.591918372313268	0.0	0.0	1.3854249084386518	0.0	1.3854249084386518	0.0	-1.591918372313268	-1.591918372313268	-1.591918372313268	0.0	0.0	0.0	0.0	0.0	0.0	0.0	1.53957558826591	-1.591918372313268	0.0
737	3.2081877679682944	2.6283692727153523	0.0	0.0	-2.1747984497329176	-2.1747984497329176	0.8366098034872973	0.0	0.0	0.0	0.0	-2.1747984497329176	0.0	0.0	0.0	0.97014119611182	4.083656505322194	0.0	-2.1747984497329176	0.0	0.0	0.0	-0.41615316500807076	0.0	0.0	2.5795791085459205	-1.1093003455680162	0.0	-2.1747984497329176	0.0	0.0	0.97014119611182	0.0	0.8366098034872973	0.0	-0.41615316500807076	-0.41615316500807076	-2.1747984497329176	0.0	0.0	0.0	0.0	0.0	0.0	0.0	-2.1747984497329176	-2.1747984497329176	0.0
738	4.745495786548773	2.4867133162131196	0.0	0.0	-1.6321041025277072	-1.6321041025277072	1.6394154558259162	0.0	0.0	0.0	0.0	-1.6321041025277072	0.0	0.0	0.0	-1.6321041025277072	4.548136352390277	0.0	-1.6321041025277072	0.0	0.0	0.0	-1.6321041025277072	0.0	0.0	2.7380277444940258	-1.6321041025277072	0.0	0.5408031671578062	0.0	0.0	1.2339503477177516	0.0	-1.6321041025277072	0.0	1.2339503477177516	-1.6321041025277072	-1.6321041025277072	0.0	0.0	0.0	0.0	0.0	0.0	0.0	-1.6321041025277072	-1.6321041025277072	0.0
739	0.5396002592542599	4.528584305818534	0.0	0.0	-1.548228001192678	-1.548228001192678	-1.548228001192678	0.0	0.0	0.0	0.0	-1.548228001192678	0.0	0.0	0.0	1.9258946203741498	3.24765046035647	0.0	-1.548228001192678	0.0	0.0	0.0	-1.548228001192678	0.0	0.0	3.02450690904226	-1.548228001192678	0.0	-1.548228001192678	0.0	0.0	2.6190418009340957	0.0	4.909048111721281	0.0	4.61713770315998	2.1490381716883604	-1.548228001192678	0.0	0.0	0.0	0.0	0.0	0.0	0.0	-1.548228001192678	-1.548228001192678	0.0
740	1.706844417887857	3.949325586812197	0.0	0.0	1.0136972373279116	-1.9237578636051431	0.8313756805339567	0.0	0.0	0.0	0.0	-1.9237578636051431	0.0	0.0	0.0	2.3999915984478024	4.564272020064668	0.0	-1.9237578636051431	0.0	0.0	0.0	-0.7780622319001429	0.0	0.0	3.6762850643533644	-1.9237578636051431	0.0	-1.9237578636051431	0.0	0.0	-0.0849150513401975	0.0	1.3013793097796924	0.0	-1.9237578636051431	0.3205500567679662	-1.9237578636051431	0.0	0.0	0.0	0.0	0.0	0.0	0.0	-1.9237578636051431	-1.9237578636051431	0.0
741	0.9483984687488922	1.663051854529801	0.0	0.0	1.368252314309156	-2.1870957471802575	1.396423191275852	0.0	0.0	0.0	0.0	-0.8008013860603675	0.0	0.0	0.0	-2.7667275998221506	2.243721051663056	0.0	-1.0884834585121475	0.0	0.0	0.0	2.8691500581680502	0.0	0.0	0.37785361028127884	-0.10765420550042215	0.0	1.2468914573048884	0.0	0.0	0.11548934581378756	0.0	1.368252314309156	0.0	0.37785361028127884	1.9872915227153793	-0.8008013860603675	0.0	0.0	0.0	0.0	0.0	0.0	0.0	-2.7667275998221506	-2.7667275998221506	0.0
742	-1.8525583674690882	2.0905244197798725	0.0	0.0	-1.8525583674690882	0.29876495055181707	3.7952725120182977	0.0	0.0	0.0	0.0	-1.8525583674690882	0.0	0.0	0.0	-1.8525583674690882	-1.8525583674690882	0.0	0.29876495055181707	0.0	0.0	0.0	-1.8525583674690882	0.0	0.0	-1.8525583674690882	-1.8525583674690882	0.0	3.0068151516540276	0.0	0.0	2.783671600339818	0.0	1.6850593116717079	0.0	2.4959895278880366	-1.8525583674690882	-1.8525583674690882	0.0	0.0	0.0	0.0	0.0	0.0	0.0	-1.8525583674690882	2.0905244197798725	0.0
743	-0.5889264010429844	1.282875775858607	0.0	0.0	0.10422077951696096	-2.4735950885378264	1.9760229564185523	0.0	0.0	0.0	0.0	-2.4735950885378264	0.0	0.0	0.0	-2.4735950885378264	-0.5889264010429844	0.0	-2.4735950885378264	0.0	0.0	0.0	-0.18346129293481983	0.0	0.0	-2.4735950885378264	-2.4735950885378264	0.0	2.0852222483835448	0.0	0.0	1.6623653975635109	0.0	1.1158216911954408	0.0	2.9226190377880363	0.10422077951696096	-2.4735950885378264	0.0	0.0	0.0	0.0	0.0	0.0	0.0	-2.4735950885378264	0.7973679600769064	0.0
744	4.7618160272889245	3.6632037386208145	0.0	0.0	-1.4625223557758442	2.970056558060869	-1.4625223557758442	0.0	0.0	0.0	0.0	-1.4625223557758442	0.0	0.0	0.0	3.5296723459962918	-1.4625223557758442	0.0	2.6823744856090883	0.0	0.0	0.0	-1.4625223557758442	0.0	0.0	1.5837621969409783	4.068668846728979	0.0	-1.4625223557758442	0.0	0.0	3.193200109375079	0.0	1.5837621969409783	0.0	4.879599062945307	-1.4625223557758442	-1.4625223557758442	0.0	0.0	0.0	0.0	0.0	0.0	0.0	-1.4625223557758442	-1.4625223557758442	0.0
745	1.6449402851419883	3.5908504341973013	0.0	0.0	-1.0484536326106024	-1.0484536326106024	-1.0484536326106024	0.0	0.0	0.0	0.0	-1.0484536326106024	0.0	0.0	0.0	-1.0484536326106024	-1.0484536326106024	0.0	-1.0484536326106024	0.0	0.0	0.0	-1.0484536326106024	0.0	0.0	-1.0484536326106024	-1.0484536326106024	0.0	-1.0484536326106024	0.0	0.0	4.042835557940359	0.0	-1.0484536326106024	0.0	5.99521822150129	3.5908504341973013	-1.0484536326106024	0.0	0.0	0.0	0.0	0.0	0.0	0.0	-1.0484536326106024	-1.0484536326106024	0.0
746	1.2626614006033439	1.2626614006033439	0.0	0.0	1.2626614006033439	-1.6557683100879785	-1.6557683100879785	0.0	0.0	0.0	0.0	-1.6557683100879785	0.0	0.0	0.0	-1.6557683100879785	-1.6557683100879785	0.0	-1.6557683100879785	0.0	0.0	0.0	1.2626614006033439	0.0	0.0	-1.6557683100879785	-1.6557683100879785	0.0	-1.6557683100879785	0.0	0.0	1.2626614006033439	0.0	2.361273689271454	0.0	4.207100379769784	-1.6557683100879785	2.361273689271454	0.0	0.0	0.0	0.0	0.0	0.0	0.0	1.2626614006033439	-1.6557683100879785	0.0
747	0.3806367212100774	1.142776773256974	0.0	0.0	0.8326218449531346	-0.17897906672534525	1.4304588457087548	0.0	0.0	0.0	0.0	-2.7900956146222455	0.0	0.0	0.0	0.8326218449531346	2.0723127318811496	0.0	-2.7900956146222455	0.0	0.0	0.0	1.7669310823299678	0.0	0.0	1.8687137766399102	1.142776773256974	0.0	1.207315294394545	0.0	0.0	0.5141681138346001	0.0	1.8687137766399102	0.0	2.0456444847989883	1.142776773256974	-2.7900956146222455	0.0	0.0	0.0	0.0	0.0	0.0	0.0	-2.7900956146222455	-2.7900956146222455	0.0
748	-0.1382165012579284	1.5665315909804969	0.0	0.0	-1.5670514159257234	-1.5670514159257234	-1.5670514159257234	0.0	0.0	0.0	0.0	0.2672486068502362	0.0	0.0	0.0	-1.5670514159257234	5.192083911143159	0.0	-1.5670514159257234	0.0	0.0	0.0	-1.5670514159257234	0.0	0.0	-1.5670514159257234	-1.5670514159257234	0.0	-1.5670514159257234	0.0	0.0	0.2672486068502362	0.0	0.2672486068502362	0.0	1.7335856756436634	-1.5670514159257234	-1.5670514159257234	0.0	0.0	0.0	0.0	0.0	0.0	0.0	-1.5670514159257234	-1.5670514159257234	0.0
749	0.9422426768640131	3.55076328261919	0.0	0.0	-0.3927583898683267	1.826445094186668	1.9098267031257188	0.0	0.0	0.0	0.0	-2.2758759806914073	0.0	0.0	0.0	3.1739534302714016	1.986787744261847	0.0	-2.2758759806914073	0.0	0.0	0.0	-2.002196302302427	0.0	0.0	3.7181154743049842	-2.2758759806914073	0.0	-0.9035840136343172	0.0	0.0	-0.6159019411825364	0.0	1.6613653438272191	0.0	-0.9035840136343172	-2.002196302302427	-2.2758759806914073	0.0	0.0	0.0	0.0	0.0	0.0	0.0	-0.3927583898683267	-2.2758759806914073	0.0
750	0.27854287768597263	3.4140370936151228	0.0	0.0	-2.0475309973837037	0.971690058245918	3.5366394157074548	0.0	0.0	0.0	0.0	-2.0475309973837037	0.0	0.0	0.0	1.3771551663540826	0.27854287768597263	0.0	-2.0475309973837037	0.0	0.0	0.0	-2.0475309973837037	0.0	0.0	1.8879807901200731	-2.0475309973837037	0.0	-2.0475309973837037	0.0	0.0	1.6648372388058634	0.0	1.3771551663540826	0.0	-2.0475309973837037	-2.0475309973837037	-2.0475309973837037	0.0	0.0	0.0	0.0	0.0	0.0	0.0	-2.0475309973837037	-2.0475309973837037	0.0
751	-1.8613419969917828	2.416554026422479	0.0	0.0	1.5002632945483239	-1.8613419969917828	3.2050113867867487	0.0	0.0	0.0	0.0	-1.8613419969917828	0.0	0.0	0.0	-1.8613419969917828	-1.8613419969917828	0.0	-1.8613419969917828	0.0	0.0	0.0	-1.8613419969917828	0.0	0.0	-1.8613419969917828	-1.8613419969917828	0.0	-1.8613419969917828	0.0	0.0	3.9851699443363238	0.0	2.416554026422479	0.0	-1.8613419969917828	-1.8613419969917828	0.8071161139883785	0.0	0.0	0.0	0.0	0.0	0.0	0.0	-1.8613419969917828	-1.8613419969917828	0.0
752	1.9806470664259468	2.9922479781044267	0.0	0.0	-1.738098659239931	0.594352705306056	1.692964993974166	0.0	0.0	0.0	0.0	-1.738098659239931	0.0	0.0	0.0	-1.738098659239931	4.619704396041206	0.0	-1.738098659239931	0.0	0.0	0.0	-1.738098659239931	0.0	0.0	2.2037906177401565	-1.738098659239931	0.0	-1.738098659239931	0.0	0.0	3.1593020627675927	0.0	0.594352705306056	0.0	2.673794246985892	-1.738098659239931	-1.738098659239931	0.0	0.0	0.0	0.0	0.0	0.0	0.0	-1.738098659239931	-1.738098659239931	0.0
753	-2.1059427251455185	2.850456854969726	0.0	0.0	2.484997081475261	3.4584462271893646	3.085770941904191	0.0	0.0	0.0	0.0	-2.1059427251455185	0.0	0.0	0.0	1.0380780985389357	-2.1059427251455185	0.0	-2.1059427251455185	0.0	0.0	0.0	-2.1059427251455185	0.0	0.0	-2.1059427251455185	-2.1059427251455185	0.0	-2.1059427251455185	0.0	0.0	2.7872779533481946	0.0	1.0380780985389357	0.0	-2.1059427251455185	-2.1059427251455185	1.6666867579613096	0.0	0.0	0.0	0.0	0.0	0.0	0.0	-2.1059427251455185	-2.1059427251455185	0.0
754	5.233409039829365	3.9524751943673007	0.0	0.0	-1.4092570153536261	0.5512778127051456	-1.4092570153536261	0.0	0.0	0.0	0.0	-1.4092570153536261	0.0	0.0	0.0	4.357940302475465	2.6307193543849814	0.0	-1.4092570153536261	0.0	0.0	0.0	-1.4092570153536261	0.0	0.0	2.4971879617604587	-1.4092570153536261	0.0	-1.4092570153536261	0.0	0.0	1.9375721738250355	0.0	1.9375721738250355	0.0	0.5512778127051456	-1.4092570153536261	-1.4092570153536261	0.0	0.0	0.0	0.0	0.0	0.0	0.0	-1.4092570153536261	-1.4092570153536261	0.0
755	4.278736018335465	3.309335461147361	0.0	0.0	-1.7822212753011204	2.0100524770171004	-1.7822212753011204	0.0	0.0	0.0	0.0	-1.7822212753011204	0.0	0.0	0.0	0.9114401883489904	-1.7822212753011204	0.0	-1.7822212753011204	0.0	0.0	0.0	-1.7822212753011204	0.0	0.0	-1.7822212753011204	-1.7822212753011204	0.0	-1.7822212753011204	0.0	0.0	3.684028910588772	0.0	0.9114401883489904	0.0	1.6045873689089358	-1.7822212753011204	-1.7822212753011204	0.0	0.0	0.0	0.0	0.0	0.0	0.0	-1.7822212753011204	-1.7822212753011204	0.0
756	2.249326263368385	1.651489262612765	0.0	0.0	-2.0169644192708382	-2.0169644192708382	-2.0169644192708382	0.0	0.0	0.0	0.0	-1.439553190745551	0.0	0.0	0.0	-1.439553190745551	3.6541970100612113	0.0	-2.0169644192708382	0.0	0.0	0.0	1.3936601533106652	0.0	0.0	4.233770076425941	-1.439553190745551	0.0	-2.0169644192708382	0.0	0.0	-0.053258829625661086	0.0	1.5048857884208893	0.0	2.3216469249480114	2.8645119024586183	-2.0169644192708382	0.0	0.0	0.0	0.0	0.0	0.0	0.0	-2.0169644192708382	-2.0169644192708382	0.0
757	0.6089952349582175	1.0144603430663812	0.0	0.0	-2.3393051748195193	0.4266736781642626	0.2035301268500529	0.0	0.0	0.0	0.0	-0.4896170537098925	0.0	0.0	0.0	0.8966773074099983	-2.3393051748195193	0.0	-2.3393051748195193	0.0	0.0	0.0	0.4266736781642626	0.0	0.0	-2.3393051748195193	1.4562930953454205	0.0	2.1130726317344912	0.0	0.0	2.5784358814237245	0.0	0.6089952349582175	0.0	4.314403991023364	0.2035301268500529	-1.182764234269838	0.0	0.0	0.0	0.0	0.0	0.0	0.0	-2.3393051748195193	-2.3393051748195193	0.0
758	-1.7549653417592284	1.658160610768201	0.0	0.0	-1.7549653417592284	-1.7549653417592284	3.6040707598235144	0.0	0.0	0.0	0.0	-1.7549653417592284	0.0	0.0	0.0	-1.7549653417592284	-1.7549653417592284	0.0	-1.7549653417592284	0.0	0.0	0.0	4.260850296212585	0.0	0.0	-1.7549653417592284	0.9650134302082556	0.0	2.756772899436311	0.0	0.0	3.8553851881044205	0.0	2.910923579263569	0.0	1.658160610768201	-1.7549653417592284	-1.7549653417592284	0.0	0.0	0.0	0.0	0.0	0.0	0.0	-1.7549653417592284	-1.7549653417592284	0.0
759	-0.3387946796965835	0.6420345733151427	0.0	0.0	0.0666704284115811	1.9637904132974624	0.7026591951315782	0.0	0.0	0.0	0.0	-2.130554148924638	0.0	0.0	0.0	-2.9781420325157315	-2.9781420325157315	0.0	-1.4374069683646935	0.0	0.0	0.0	1.1275423890968437	0.0	0.0	-0.5211162364905384	0.4343952085368983	0.0	2.251472485749243	0.0	0.0	0.4343952085368983	0.0	1.480363763719586	0.0	0.9139682887987846	-2.130554148924638	0.4343952085368983	0.0	0.0	0.0	0.0	0.0	0.0	0.0	-2.9781420325157315	-0.3387946796965835	0.0
760	0.39864806836506617	0.39864806836506617	0.0	0.0	-0.9876462927548246	-0.9876462927548246	2.103396160603491	0.0	0.0	0.0	0.0	-2.4682033475497436	0.0	0.0	0.0	-2.4682033475497436	0.11096599591328538	0.0	-2.4682033475497436	0.0	0.0	0.0	2.0080859807991662	0.0	0.0	-2.4682033475497436	0.11096599591328538	0.0	1.577303064706712	0.0	0.0	2.344558217420379	0.0	1.4102489800435456	0.0	0.11096599591328538	3.478261825899759	-2.4682033475497436	0.0	0.0	0.0	0.0	0.0	0.0	0.0	-2.4682033475497436	-2.4682033475497436	0.0
761	3.7355835482444437	1.413195827954218	0.0	0.0	0.9023702041882276	2.3687072729816547	1.595517384748173	0.0	0.0	0.0	0.0	-2.249753046238716	0.0	0.0	0.0	0.9023702041882276	-2.249753046238716	0.0	-2.249753046238716	0.0	0.0	0.0	-2.249753046238716	0.0	0.0	0.9023702041882276	-2.249753046238716	0.0	-2.249753046238716	0.0	0.0	2.576346637759899	0.0	1.1900522766400083	0.0	-2.249753046238716	-2.249753046238716	-2.249753046238716	0.0	0.0	0.0	0.0	0.0	0.0	0.0	-2.249753046238716	-2.249753046238716	0.0
762	-1.7746574958015184	0.3139165294415909	0.0	0.0	1.3435359466227492	-1.7746574958015184	0.09077297812738117	0.0	0.0	0.0	0.0	2.6934626635717644	0.0	0.0	0.0	-1.7746574958015184	-1.7746574958015184	0.0	2.863361700367162	0.0	0.0	0.0	5.558833119262512	0.0	0.0	-1.7746574958015184	1.102373889805861	0.0	1.477067339247271	0.0	0.0	-0.6023742024325642	0.0	2.3933580711214266	0.0	0.3139165294415909	-0.1969090943244005	-1.7746574958015184	0.0	0.0	0.0	0.0	0.0	0.0	0.0	-1.7746574958015184	-1.7746574958015184	0.0
763	0.9896811265014902	1.3951462346096548	0.0	0.0	-1.8670522722458447	1.6828283070614356	0.2965339459415448	0.0	0.0	0.0	0.0	-1.8670522722458447	0.0	0.0	0.0	-1.8670522722458447	-1.8670522722458447	0.0	-1.8670522722458447	0.0	0.0	0.0	-1.8670522722458447	0.0	0.0	1.9059718583756458	-1.8670522722458447	0.0	3.240972925107986	0.0	0.0	3.7305211504266915	0.0	0.2965339459415448	0.0	3.1297472899977614	0.2965339459415448	-1.8670522722458447	0.0	0.0	0.0	0.0	0.0	0.0	0.0	-1.8670522722458447	-1.8670522722458447	0.0
764	3.7596934198994774	2.0448949918075505	0.0	0.0	1.2339647755912218	2.555720615573541	1.4571083269054315	0.0	0.0	0.0	0.0	-2.219586468192138	0.0	0.0	0.0	1.9271119561511667	0.946282703139441	0.0	-2.219586468192138	0.0	0.0	0.0	-2.219586468192138	0.0	0.0	0.946282703139441	-2.219586468192138	0.0	-2.219586468192138	0.0	0.0	2.4867277440865894	0.0	-0.15232958552866904	0.0	-0.15232958552866904	-2.219586468192138	-2.219586468192138	0.0	0.0	0.0	0.0	0.0	0.0	0.0	-2.219586468192138	-2.219586468192138	0.0
765	2.6625056966436706	2.5447226609872873	0.0	0.0	-2.0413414292637357	2.8631763921058218	1.563893407975561	0.0	0.0	0.0	0.0	-2.0413414292637357	0.0	0.0	0.0	-2.0413414292637357	2.411191268362765	0.0	-2.0413414292637357	0.0	0.0	0.0	-2.0413414292637357	0.0	0.0	1.563893407975561	-2.0413414292637357	0.0	1.1584282998673965	0.0	0.0	1.563893407975561	0.0	-2.0413414292637357	0.0	1.1584282998673965	1.563893407975561	3.2984944633636673	0.0	0.0	0.0	0.0	0.0	0.0	0.0	-2.0413414292637357	-2.0413414292637357	0.0
766	2.762282270909633	3.026974825136715	0.0	0.0	-1.959755108593857	0.6520690705630434	-0.04107810999690198	0.0	0.0	0.0	0.0	-1.959755108593857	0.0	0.0	0.0	4.200248642573844	-1.959755108593857	0.0	-1.959755108593857	0.0	0.0	0.0	-0.7342252905568474	0.0	0.0	1.057534178671208	-1.959755108593857	0.0	-1.959755108593857	0.0	0.0	-1.959755108593857	0.0	-1.959755108593857	0.0	-1.959755108593857	-1.959755108593857	-1.959755108593857	0.0	0.0	0.0	0.0	0.0	0.0	0.0	-0.04107810999690198	-1.959755108593857	0.0
767	4.11007697311619	3.4532974367271194	0.0	0.0	0.8142401071118606	2.6860422840134524	0.8142401071118606	0.0	0.0	0.0	0.0	-1.7491739939893467	0.0	0.0	0.0	3.555080131037062	2.423678019545961	0.0	-1.7491739939893467	0.0	0.0	0.0	-1.7491739939893467	0.0	0.0	3.7586790862783013	-1.7491739939893467	0.0	-1.7491739939893467	0.0	0.0	-1.7491739939893467	0.0	1.9128523957799706	0.0	-1.7491739939893467	-1.7491739939893467	0.12109292655191517	0.0	0.0	0.0	0.0	0.0	0.0	0.0	0.12109292655191517	-1.7491739939893467	0.0
768	-2.4807568594897447	2.8111026452509504	0.0	0.0	0.6000847457823948	-1.4793567958974405	2.7102979461289847	0.0	0.0	0.0	0.0	-2.4807568594897447	0.0	0.0	0.0	1.611685657460875	-0.3807445072293314	0.0	-2.4807568594897447	0.0	0.0	0.0	-2.4807568594897447	0.0	0.0	2.184204850232206	-2.4807568594897447	0.0	-1.4793567958974405	0.0	0.0	-0.7862096153374951	0.0	2.349284600591654	0.0	1.0055498538905594	-0.3807445072293314	-2.4807568594897447	0.0	0.0	0.0	0.0	0.0	0.0	0.0	-2.4807568594897447	-2.4807568594897447	0.0
769	1.4291719553320652	2.122319135892011	0.0	0.0	-1.7535397908944903	-1.7535397908944903	1.4291719553320652	0.0	0.0	0.0	0.0	-1.7535397908944903	0.0	0.0	0.0	-0.1802659571020344	1.4291719553320652	0.0	-1.7535397908944903	0.0	0.0	0.0	-1.7535397908944903	0.0	0.0	-1.7535397908944903	-0.1802659571020344	0.0	3.978617126257637	0.0	0.0	2.997787873245911	0.0	0.9183463315660747	0.0	-0.1802659571020344	-1.7535397908944903	-1.7535397908944903	0.0	0.0	0.0	0.0	0.0	0.0	0.0	-1.7535397908944903	-1.7535397908944903	0.0
770	3.9660476307507424	2.4154502183395756	0.0	0.0	0.4695400692842622	-1.7396130789172313	-1.7396130789172313	0.0	0.0	0.0	0.0	1.855834430404153	0.0	0.0	0.0	-1.7396130789172313	0.4695400692842622	0.0	-1.7396130789172313	0.0	0.0	0.0	-1.7396130789172313	0.0	0.0	-1.7396130789172313	0.4695400692842622	0.0	-1.7396130789172313	0.0	0.0	1.1626872498442076	0.0	-1.7396130789172313	0.0	-1.7396130789172313	-1.7396130789172313	2.4154502183395756	0.0	0.0	0.0	0.0	0.0	0.0	0.0	-1.7396130789172313	-1.7396130789172313	0.0
771	-1.999387055257107	3.0025145588703945	0.0	0.0	-1.999387055257107	2.191584342654066	0.805289981534175	0.0	0.0	0.0	0.0	-1.999387055257107	0.0	0.0	0.0	1.903902270202285	-1.999387055257107	0.0	-1.999387055257107	0.0	0.0	0.0	-1.999387055257107	0.0	0.0	-1.999387055257107	-1.999387055257107	0.0	-1.999387055257107	0.0	0.0	3.5133401826363855	0.0	0.805289981534175	0.0	-1.999387055257107	-1.999387055257107	2.4147278939682755	0.0	0.0	0.0	0.0	0.0	0.0	0.0	-1.999387055257107	-1.999387055257107	0.0
772	-0.4950182856306933	0.8912760754891975	0.0	0.0	0.6035940030374167	-1.8773782154457495	1.2967411835973621	0.0	0.0	0.0	0.0	4.752005786529793	0.0	0.0	0.0	-1.8773782154457495	-1.8773782154457495	0.0	2.4494206935357474	0.0	0.0	0.0	4.561227519717615	0.0	0.0	-1.8773782154457495	1.2967411835973621	0.0	-0.4950182856306933	0.0	0.0	-0.4950182856306933	0.0	2.338195058425523	0.0	-1.8773782154457495	-0.4950182856306933	-1.8773782154457495	0.0	0.0	0.0	0.0	0.0	0.0	0.0	-1.8773782154457495	-1.8773782154457495	0.0
773	0.7908449972387857	1.7716742502505118	0.0	0.0	0.7908449972387857	1.0785270696905664	0.8962055128966124	0.0	0.0	0.0	0.0	-2.4635240767065465	0.0	0.0	0.0	1.483992177798731	-2.4635240767065465	0.0	-0.7132323995374881	0.0	0.0	0.0	0.38537988913062105	0.0	0.0	0.20305833233666704	-2.4635240767065465	0.0	-0.30776729142932435	0.0	0.0	0.38537988913062105	0.0	1.8894572859068957	0.0	-2.4635240767065465	0.20305833233666704	-0.020085218977542674	0.0	0.0	0.0	0.0	0.0	0.0	0.0	-2.4635240767065465	-2.4635240767065465	0.0
774	-0.08383087153125945	0.42699475223473105	0.0	0.0	-0.08383087153125945	-2.2069162447697224	-0.08383087153125945	0.0	0.0	0.0	0.0	-2.2069162447697224	0.0	0.0	0.0	-2.2069162447697224	2.601746473718892	0.0	-2.2069162447697224	0.0	0.0	0.0	3.490385674262537	0.0	0.0	0.42699475223473105	-0.48929597963942406	0.0	0.763466988855944	0.0	0.0	0.42699475223473105	0.0	2.7093771379112574	0.0	-0.08383087153125945	2.6677044415106894	-0.08383087153125945	0.0	0.0	0.0	0.0	0.0	0.0	0.0	-2.2069162447697224	-2.2069162447697224	0.0
775	0.39663672820761064	0.17349317689340094	0.0	0.0	-1.7608963578376393	-1.7608963578376393	1.089783908767556	0.0	0.0	0.0	0.0	-1.212801184226489	0.0	0.0	0.0	-1.7608963578376393	4.403969913440082	0.0	-1.7608963578376393	0.0	0.0	0.0	-1.7608963578376393	0.0	0.0	1.3521481732350473	-0.5196540036665445	0.0	-1.7608963578376393	0.0	0.0	1.6204121598297272	0.0	1.089783908767556	0.0	3.156646668240532	-0.11418889555837985	-1.7608963578376393	0.0	0.0	0.0	0.0	0.0	0.0	0.0	-1.7608963578376393	-1.7608963578376393	0.0
776	0.86065097741713	2.0393059737587764	0.0	0.0	-2.0885016306466015	-2.0885016306466015	1.8722518890956104	0.0	0.0	0.0	0.0	-2.0885016306466015	0.0	0.0	0.0	-0.5256433837027608	4.598320595700499	0.0	-2.0885016306466015	0.0	0.0	0.0	0.16750379685718464	0.0	0.0	0.5729689049653492	0.5729689049653492	0.0	-2.0885016306466015	0.0	0.0	2.1824068173994497	0.0	-2.0885016306466015	0.0	0.86065097741713	0.5729689049653492	-2.0885016306466015	0.0	0.0	0.0	0.0	0.0	0.0	0.0	-2.0885016306466015	-2.0885016306466015	0.0
777	0.7273116928848413	1.273855399252911	0.0	0.0	-1.6705835799135293	-2.495020837254984	-2.495020837254984	0.0	0.0	0.0	0.0	-2.495020837254984	0.0	0.0	0.0	-2.495020837254984	3.108539913198	0.0	-2.495020837254984	0.0	0.0	0.0	3.2046137432876223	0.0	0.0	1.273855399252911	1.4649106360156203	0.0	0.5266409974226898	0.0	0.0	1.273855399252911	0.0	0.8143230698744715	0.0	1.8557769447026322	2.5190711621128963	0.8143230698744715	0.0	0.0	0.0	0.0	0.0	0.0	0.0	-2.495020837254984	-2.495020837254984	0.0
778	2.2037492009781636	1.2163625474202782	0.0	0.0	-1.728076431746162	0.6698188410522086	0.2868265887961021	0.0	0.0	0.0	0.0	1.8554425067099478	0.0	0.0	0.0	-2.8469269826552637	1.8554425067099478	0.0	-2.8469269826552637	0.0	0.0	0.0	1.428923989403951	0.0	0.0	1.896264501230203	0.7976522125620926	0.0	-0.02332833950773683	0.0	0.0	0.41198973175010867	0.0	0.6698188410522086	0.0	-1.0349292511862167	1.0752839491603727	-2.8469269826552637	0.0	0.0	0.0	0.0	0.0	0.0	0.0	-2.8469269826552637	-2.8469269826552637	0.0
779	1.8093153500125339	0.1176393393414612	0.0	0.0	0.5696244630845184	-1.1351236291539069	2.4892173038224583	0.0	0.0	0.0	0.0	3.162161777064884	0.0	0.0	0.0	-2.3935671897218995	1.9329293059797106	0.0	1.4298257283076303	0.0	0.0	0.0	3.841610113266668	0.0	0.0	-1.8282708097138523	2.000370586775243	0.0	0.36895376762236776	0.0	0.0	-0.44197644859396146	0.0	2.4058356948834074	0.0	-2.3935671897218995	2.566178344958587	-2.3935671897218995	0.0	0.0	0.0	0.0	0.0	0.0	0.0	-2.3935671897218995	-2.3935671897218995	0.0
780	-0.3377273871832438	-1.0308745677431892	0.0	0.0	-0.3377273871832438	-2.002002738375671	0.9150355813121243	0.0	0.0	0.0	0.0	3.785366588324843	0.0	0.0	0.0	-0.11458383586903409	-1.0308745677431892	0.0	3.1886331374329173	0.0	0.0	0.0	4.858003390589691	0.0	0.0	-1.7240217483031346	2.6067115919831965	0.0	2.3703228139189663	0.0	0.0	0.6738735244952361	0.0	1.3205006894202889	0.0	-2.002002738375671	2.5526443707129207	-2.002002738375671	0.0	0.0	0.0	0.0	0.0	0.0	0.0	-2.002002738375671	-2.002002738375671	0.0
781	2.079694697898929	0.16277208571686774	0.0	0.0	0.16277208571686774	-2.2883028838320367	1.3259228955225488	0.0	0.0	0.0	0.0	-2.2883028838320367	0.0	0.0	0.0	-2.2883028838320367	-2.2883028838320367	0.0	-2.2883028838320367	0.0	0.0	0.0	-0.34805353804912276	0.0	0.0	-2.2883028838320367	2.772841878458874	0.0	0.7505587506189872	0.0	0.0	1.192391502898026	0.0	0.16277208571686774	0.0	-1.4466658267172328	-2.2883028838320367	-0.7535186461572874	0.0	0.0	0.0	0.0	0.0	0.0	0.0	-2.2883028838320367	-2.2883028838320367	0.0
782	-1.2155269123578822	1.5416433226182198	0.0	0.0	-1.2155269123578822	-1.2155269123578822	3.908766936749836	0.0	0.0	0.0	0.0	-1.2155269123578822	0.0	0.0	0.0	-1.2155269123578822	-1.2155269123578822	0.0	-1.2155269123578822	0.0	0.0	0.0	-1.2155269123578822	0.0	0.0	-1.2155269123578822	-1.2155269123578822	0.0	-1.2155269123578822	0.0	0.0	1.8293253950700006	0.0	-1.2155269123578822	0.0	-1.2155269123578822	-1.2155269123578822	0.4430310339501098	0.0	0.0	0.0	0.0	0.0	0.0	0.0	-1.2155269123578822	-1.2155269123578822	0.0
783	3.6677359673291132	1.0466971432165328	0.0	0.0	-0.33959721790335795	-1.0327443984633033	1.0466971432165328	0.0	0.0	0.0	0.0	0.9131657505920101	0.0	0.0	0.0	-1.0327443984633033	2.1861314264048977	0.0	-2.3539545358399936	0.0	0.0	0.0	0.9131657505920101	0.0	0.0	0.9131657505920101	-1.0327443984633033	0.0	-2.3539545358399936	0.0	0.0	1.0466971432165328	0.0	1.2698406945307426	0.0	0.06586789020480666	-2.3539545358399936	-1.0327443984633033	0.0	0.0	0.0	0.0	0.0	0.0	0.0	-2.3539545358399936	-2.3539545358399936	0.0
784	-0.7234201793124502	-0.030272998752504776	0.0	0.0	-2.1696829224789704	-2.1696829224789704	-2.1696829224789704	0.0	0.0	0.0	0.0	1.0683392899156052	0.0	0.0	0.0	-2.1696829224789704	3.70142645254436	0.0	-2.1696829224789704	0.0	0.0	0.0	3.283913005920021	0.0	0.0	0.5293427891829179	0.37519210935565983	0.0	0.37519210935565983	0.0	0.0	0.19287055256170493	0.0	1.8023084649958054	0.0	0.6628741818074406	1.5278716192940456	-2.1696829224789704	0.0	0.0	0.0	0.0	0.0	0.0	0.0	-2.1696829224789704	-2.1696829224789704	0.0
785	-1.6920761998954337	0.2601403424298381	0.0	0.0	-1.6920761998954337	-1.6920761998954337	4.320583352976257	0.0	0.0	0.0	0.0	2.528823883748202	0.0	0.0	0.0	-1.6920761998954337	-1.6920761998954337	0.0	3.011675655471787	0.0	0.0	0.0	5.252837935839427	0.0	0.0	-1.6920761998954337	-0.14532476567832653	0.0	3.304662780153261	0.0	0.0	-0.14532476567832653	0.0	1.5594233265600987	0.0	-1.6920761998954337	-1.6920761998954337	-1.6920761998954337	0.0	0.0	0.0	0.0	0.0	0.0	0.0	-1.6920761998954337	-1.6920761998954337	0.0
[truncated: 185 more rows]
