# Supplementary material for: Mapping the landscape of histomorphological cancer phenotypes using self-supervised learning on unannotated pathology slides
Source: Nat Commun. 2024 Jun 11;15:4596. doi: 10.1038/s41467-024-48666-7 (PMC11525555; doi:10.1038/s41467-024-48666-7)
Supplement: Supplementary file 4 — Source Data [file 41467_2024_48666_MOESM4_ESM.zip › Source_Data/supplementary_figure10.csv]

	leiden_2.0	pfs_event_ind	Subtype Purity(%)	Subtype Counts	Subtype	mean_tile_sample	max_tile_sample	percent_sample	coef	coef lower 95%	coef upper 95%	p	se
0	39	0.0	90.45905248089024	37.6	-0.2	1.8	0.49856	0.0688199999999999	-0.1531941484376463	-0.3054185531841328	-0.0009697436911599	0.0002875360090949	0.0776670976685679
1	45	0.0	100.0	7.2	0.0	1.0	0.4083199999999999	0.02172	-0.1476948883627419	-0.2944568134114552	-0.0009329633140287	0.0003917729995325	0.0748800613526364
2	29	0.0	94.50191191893494	58.4	0.0	2.0	0.2373199999999999	0.1014799999999999	-0.1400439301505684	-0.2592699503586069	-0.0208179099425299	2.813071025440617e-05	0.060830843592746
3	27	0.0	96.43461406527544	183.2	0.0	4.0	0.2402199999999999	0.19204	-0.1174968768559071	-0.2118623894651341	-0.0231313642466802	2.2854425803508542e-06	0.0481466522833256
4	22	0.0	83.94476072062672	7805.6	-1.0	35.4	0.02346	0.98186	-0.0710239199030658	-0.1519018604887198	0.0098540206825882	0.0056751633825366	0.0412650975456917
5	36	0.0	87.8273598602739	1104.0	-0.8	6.2	0.05318	0.74272	-0.0690280889444376	-0.1294580814490014	-0.0085980964398739	4.660376670903649e-05	0.0308322580586153
6	32	0.0	86.4341659621208	7589.6	-1.0	35.4	0.03548	0.96012	-0.0678096883930265	-0.1342074212049617	-0.0014119555810913	0.0004652695772589	0.0338770856608987
7	34	0.0	83.8747447297645	223.2	-1.0	3.2	0.0887599999999999	0.2752799999999999	-0.0549550215119792	-0.1547083222278351	0.0447982792038766	0.2108117750427926	0.0508955798668625
8	0	0.0	75.68877464159422	3668.0	-1.0	20.6	0.0475	0.78982	-0.0487447123640499	-0.108650664312085	0.011161239583985	0.0092406617183372	0.0305648849711397
9	18	0.0	78.8128738420934	348.0	-1.0	5.2	0.1343	0.2791	-0.0442039736587067	-0.1393975819187045	0.0509896346012909	0.3925126309267971	0.0485691586869108
10	31	0.0	84.27642678565977	2162.4	-1.0	9.6	0.02868	0.96012	-0.0406207723415033	-0.1512657533825704	0.0700242086995637	0.6241852428148398	0.056452673034688
11	37	0.0	92.3598908428939	10004.8	0.0	56.6	0.06108	0.79352	-0.0381836800454723	-0.0737740874311326	-0.002593272659812	0.0001874827917798	0.0181587417016981
12	21	0.0	78.74763072812422	5636.8	-1.0	34.6	0.0547	0.7247	-0.0376978747418446	-0.0891784530836798	0.0137827035999905	0.0386368094389283	0.026266137238431
13	23	0.0	79.75665846758868	4379.2	-1.0	20.4	0.04434	0.94562	-0.0366686831287064	-0.1205620157804334	0.0472246495230206	0.4167228542000701	0.0428035942834175
14	13	0.0	87.14132603533218	4918.4	-1.0	22.8	0.05278	0.94924	-0.035428125799323	-0.0964352856043879	0.0255790340057417	0.1462872604119192	0.0311267371808939
15	33	0.0	83.92291937658294	388.0	-1.0	3.0	0.13872	0.4891599999999999	-0.0269637928231268	-0.1357482018405903	0.0818206161943367	0.5964704550830293	0.055503382220792
16	2	0.0	86.07532171904455	16736.8	-1.0	76.6	0.0304	0.98188	-0.0237974720202264	-0.0826883361706033	0.0350933921301504	0.5514946719375907	0.030046972463916
17	42	0.0	72.45612155151892	920.0	-1.0	7.4	0.08798	0.5399200000000001	-0.0200803953305601	-0.1034659017409605	0.0633051110798402	0.8764955289532017	0.0425444939745711
18	26	0.0	82.9523956501383	7267.2	-1.0	37.6	0.06096	0.8695600000000001	-0.0198319853772535	-0.0671587771300376	0.0274948063755305	0.4597054514014846	0.0241468151149942
19	40	0.0	82.36778143919938	1684.8	-1.0	10.0	0.04878	0.72462	-0.0196626146224435	-0.0859990761660004	0.0466738469211134	0.7572617220191386	0.0338458241716958
20	17	0.0	75.30596316185256	1847.2	-1.0	9.4	0.02966	0.8442000000000001	-0.0175565527013901	-0.0990694531554579	0.0639563477526777	0.8439976388230688	0.0415890632737748
21	16	0.0	82.6464122491977	904.8	-1.0	5.0	0.03646	0.7499399999999999	-0.0162915056807569	-0.0982522879281353	0.0656692765666214	0.9357077326801344	0.0418175790563982
22	41	0.0	78.37397433496407	308.8	-1.0	2.8	0.14732	0.43476	-0.0157214466738008	-0.1162021002169554	0.0847592068693538	0.408996901648093	0.0512666858217283
23	30	0.0	76.82322432488502	385.6	-1.0	3.8	0.13386	0.38768	-0.0117087396932259	-0.1088344999641218	0.0854170205776698	0.9296964206566244	0.0495549706478172
24	10	0.0	84.55512090238916	5824.0	-1.0	30.0	0.09714	0.8659000000000001	-0.0113563591313203	-0.0675549870433929	0.0448422687807522	0.7063465384719085	0.0286733545133944
25	12	0.0	89.89220406782908	238.4	-0.2	3.4	0.30078	0.28264	-0.0102552079981145	-0.1118388425389384	0.0913284265427092	0.9359737963025124	0.0518294427135369
26	19	0.0	75.1887164233055	1462.4	-1.0	14.6	0.1704399999999999	0.44204	-0.0099215643118519	-0.0726842112465384	0.0528410826228344	0.9456681792537646	0.0320224121587616
27	1	0.0	71.10460008097127	5681.6	-1.0	28.0	0.05022	0.89854	-0.0091631080106615	-0.072115072825716	0.0537888568043928	0.8773470665967875	0.0321190048853315
28	4	0.0	89.08026504143417	740.8	-0.6	5.8	0.07264	0.5399	-0.0062309633075778	-0.0679986305895466	0.0555367039743908	0.99639532728961	0.0315147591185375
29	3	0.0	80.80037878701935	14201.6	-1.0	65.8	0.05348	0.97104	0.0052845699675094	-0.0530346202348171	0.063603760169836	0.9935719936506668	0.0297552961296794
30	9	0.0	80.0957194750669	7619.2	-1.0	35.8	0.0843	0.94926	0.0094004138962691	-0.051180988807873	0.0699818166004114	0.9505382790039476	0.0309095097370059
31	43	0.0	75.53881040235945	482.4	-1.0	4.0	0.06428	0.47824	0.0139944849033254	-0.0734986919402551	0.1014876617469059	0.8404440240245896	0.0446402869668669
32	14	0.0	68.59967898526841	3763.2	-1.0	25.4	0.1427999999999999	0.66302	0.0148826282896587	-0.0409503339380741	0.0707155905173915	0.5162262543318494	0.0284867865812225
33	20	0.0	82.65750755665252	1507.2	-1.0	8.6	0.06454	0.7536400000000001	0.01923809951615	-0.04460937816283	0.0830855771951301	0.7673592118354482	0.032575908528225
34	35	0.0	92.3185616354326	74.4	0.0	2.0	0.1984	0.1232	0.0212707169947848	-0.1164722444325651	0.1590136784221349	0.9659676026446792	0.0702784553905947
35	7	0.0	68.95761194240735	12020.8	-1.0	57.2	0.04042	0.93842	0.0236631438272761	-0.0397214712759008	0.0870477589304532	0.5215918905076281	0.0323397493332399
36	25	0.0	58.15377645474814	2154.4	-1.0	17.4	0.09918	0.54342	0.0253170699938166	-0.0282782763913022	0.0789124163789354	0.3083892104198951	0.0273451225459289
37	8	0.0	76.06404904140977	11564.0	-1.0	75.0	0.04328	0.69206	0.0263175836180511	-0.0129028661527355	0.0655380333888379	0.0642011774023912	0.0200108419410532
38	28	0.0	78.52612642350613	425.6	-1.0	7.8	0.1764399999999999	0.23552	0.0413746303892221	-0.0450692016942858	0.1278184624727301	0.3247921384851018	0.044104896060893
39	38	0.0	55.15604618248474	532.8	-1.0	14.0	0.1652	0.16668	0.0503526305158932	-0.0689771529794376	0.1696824140112241	0.4839477594349006	0.0608837851258856
40	24	0.0	66.13707542891459	2760.8	-1.0	23.2	0.1175	0.529	0.0525535326923472	-0.011322999335671	0.1164300647203655	0.0091410923505696	0.0325907324782231
41	5	0.0	56.344509732291726	810.4	-1.0	10.0	0.14582	0.3586399999999999	0.056921358200033	-0.0174501408878256	0.1312928572878917	0.0271266215985213	0.0379454167880256
42	44	0.0	62.96846917293853	396.0	-1.0	4.0	0.10666	0.40582	0.0782769165184024	-0.0300352150175677	0.1865890480543726	0.0446555783685124	0.0552624194044624
43	6	0.0	75.61395489108625	2916.8	-1.0	20.4	0.1625599999999999	0.6303799999999999	0.0804201137591692	0.0189152690076572	0.1419249585106813	1.2665372979307596e-06	0.0313806632541031
44	15	0.8	54.25719108356145	3319.2	-1.0	33.8	0.1036	0.43836	0.1124915503019439	0.0562633372960645	0.1687197633078233	7.194085386902454e-16	0.0286884492570661
45	11	0.0	66.82849955874997	1808.8	-1.0	13.8	0.24654	0.59058	0.1396449598605217	0.068861280241518	0.2104286394795255	1.9086106717901758e-15	0.0361148592925385
