# Supplementary material for: Mapping the landscape of histomorphological cancer phenotypes using self-supervised learning on unannotated pathology slides
Source: Nat Commun. 2024 Jun 11;15:4596. doi: 10.1038/s41467-024-48666-7 (PMC11525555; doi:10.1038/s41467-024-48666-7)
Supplement: Supplementary file 4 — Source Data [file 41467_2024_48666_MOESM4_ESM.zip › Source_Data/supplementary_figure16d-1.csv]

	0	1	2	3	4	5	6	7	8	9	10	11	12	13	14	15	16	17	18	19	20	21	22	23	24	25	26	27	28	29	30	31	32	33	34	35	36	37	38	39	40	41	42	43	44	45	46	47
0	0.37521606960381887	0.04605893134646383	0.0	0.0	0.01206468194819155	0.2572548718303634	-0.17877693881905793	0.0	0.0	0.0	0.0	0.24399125179461773	0.0	0.0	0.0	0.0025833531041319522	0.01567165013617523	0.0	0.22697509649325193	0.0	0.0	0.0	0.608857136329517	0.0	0.0	0.37402487494257236	-0.06716185641195119	0.0	0.41489222160798694	0.0	0.0	-0.39142295431769936	0.0	-0.019848849117102003	0.0	-0.4635214560831414	0.4389039234903048	0.007391831254787371	0.0	0.0	0.0	0.0	0.0	0.0	0.0	0.05557596066351851	0.19250981962900307	0.0
1	0.1772313991859737	0.1042859759053532	0.0	0.0	-0.0017521872801911323	0.23521039872175295	0.07830390313049258	0.0	0.0	0.0	0.0	2.2121245604822124	0.0	0.0	0.0	0.0023252362079815474	-0.0020190167505477253	0.0	-0.019924660910473804	0.0	0.0	0.0	0.6201196475881571	0.0	0.0	0.3375053629004988	-0.1854423552408432	0.0	0.4766340888640143	0.0	0.0	-0.6749387392635235	0.0	0.14244905329572619	0.0	-0.4067716110784986	0.2628487011270245	0.03164867158700287	0.0	0.0	0.0	0.0	0.0	0.0	0.0	0.019840123011616324	0.12632496300501045	0.0
2	0.5962345064776641	0.10590192862199013	0.0	0.0	0.00733417547824185	0.22431495470817248	-0.1959604140773883	0.0	0.0	0.0	0.0	-0.3482779924185607	0.0	0.0	0.0	0.0021976623631864366	0.024113264964060226	0.0	0.4790652766263451	0.0	0.0	0.0	0.7271073932406376	0.0	0.0	0.3194556550713602	0.9077840293485122	0.0	0.7247025704468079	0.0	0.0	-0.11434232770252784	0.0	-0.1783435430802906	0.0	-0.12929499707397557	0.25358834570360256	-0.1012532555607402	0.0	0.0	0.0	0.0	0.0	0.0	0.0	0.002177744940867776	0.09361320816556448	0.0
3	0.6121092170291191	0.15274470607986607	0.0	0.0	0.009503398333775698	0.23387593292178854	-0.17798259306566586	0.0	0.0	0.0	0.0	-0.06466305542804594	0.0	0.0	0.0	0.0023096110592836045	0.025531729412324133	0.0	0.4599157738752787	0.0	0.0	0.0	-0.3363021118508572	0.0	0.0	0.3352946482414802	0.7886341269239021	0.0	0.6254261861425826	0.0	0.0	0.03310844278251542	0.0	-0.18558268888074747	0.0	-0.15966697182232933	-0.30353826016663704	-0.14025291878100707	0.0	0.0	0.0	0.0	0.0	0.0	0.0	0.017676848210508862	0.12231845183982479	0.0
4	0.7419463278196605	0.015548407484589077	0.0	0.0	0.003961019983840495	0.31207388075608844	-0.14087786827504642	0.0	0.0	0.0	0.0	-0.02405400835974789	0.0	0.0	0.0	0.003225224305326417	-0.008240100525853604	0.0	-0.028289895801875048	0.0	0.0	0.0	0.6817219767355411	0.0	0.0	0.23216225653468697	-0.2074705276589332	0.0	0.2617689420185098	0.0	0.0	-0.021053673490740908	0.0	0.07823465300544247	0.0	-0.43927498056175673	0.11878888646914598	0.059150158537002825	0.0	0.0	0.0	0.0	0.0	0.0	0.0	0.1444419178381889	0.35709475791003803	0.0
5	0.45396697291157084	0.06440963756634949	0.0	0.0	0.006061811177610463	0.32024404249732846	0.14857030348243577	0.0	0.0	0.0	0.0	0.27311449104268026	0.0	0.0	0.0	0.0020867819469820885	-0.04636200064544774	0.0	0.07360185922054072	0.0	0.0	0.0	1.2845550822639322	0.0	0.0	0.1775082170264689	0.4430596231129713	0.0	0.09310425687095147	0.0	0.0	-0.4847993576493743	0.0	0.0019457801080597164	0.0	-0.3543448131653334	1.2198376155941402	0.06207341403570239	0.0	0.0	0.0	0.0	0.0	0.0	0.0	0.1576863974016719	-0.6601671315518793	0.0
6	0.5886122983476728	0.1955898684498801	0.0	0.0	0.01082021997829559	0.21972427158142901	-0.33453884846633924	0.0	0.0	0.0	0.0	0.7439148164761548	0.0	0.0	0.0	0.0021439104375203743	0.02343219230987747	0.0	0.1748637662045512	0.0	0.0	0.0	-0.29445644409874366	0.0	0.0	0.31185059656519976	0.19452384191051095	0.0	0.8781710681190594	0.0	0.0	-0.09613207454785486	0.0	-0.02169526521393991	0.0	-0.3669051415736154	-0.2603760738306288	-0.15009860197625802	0.0	0.0	0.0	0.0	0.0	0.0	0.0	-0.005264116160568712	0.07983044715092151	0.0
7	0.2910025867299704	-0.013684754765929438	0.0	0.0	0.0018932575101514165	0.31613512909723096	-0.052915107605883714	0.0	0.0	0.0	0.0	-0.6543169912026257	0.0	0.0	0.0	0.001459570724518219	-0.044578238180250335	0.0	-0.0735408538386561	0.0	0.0	0.0	0.10372797811836469	0.0	0.0	-0.07813848027115981	-0.05645461648922545	0.0	0.3415663385830209	0.0	0.0	-0.3793407109358223	0.0	0.1339668110771387	0.0	-0.6150989266475513	1.0585041488632194	0.06060325909006805	0.0	0.0	0.0	0.0	0.0	0.0	0.0	0.1510255232012236	0.36928797921538015	0.0
8	0.6488251991658879	0.07567478784720073	0.0	0.0	0.007411246870288993	0.09516661603059098	-0.30787693046281106	0.0	0.0	0.0	0.0	0.23077229077021463	0.0	0.0	0.0	0.0025685327141263536	0.028812439014889085	0.0	0.21461967539335652	0.0	0.0	0.0	0.4811640915219019	0.0	0.0	0.37192802107770123	0.058888813208749904	0.0	0.73644318952297	0.0	0.0	-0.09913916797254847	0.0	0.14489447883419881	0.0	-0.46026302996584423	-0.37098293595504633	0.03908323178668725	0.0	0.0	0.0	0.0	0.0	0.0	0.0	0.05352410331097592	0.18870966008009996	0.0
9	0.6077038339488455	0.04122349850318022	0.0	0.0	0.012440481752139725	0.12669806206308318	-0.23171293012955832	0.0	0.0	0.0	0.0	-0.02291838285246939	0.0	0.0	0.0	0.0022785442319517026	0.025138092044253768	0.0	0.3502417295810737	0.0	0.0	0.0	0.760243986746681	0.0	0.0	0.33089917707405014	0.4638777774883545	0.0	0.6304512123682555	0.0	0.0	0.03713401044885849	0.0	-0.04672597143412245	0.0	0.06877772490276468	-0.29544588141816697	0.030221876306866007	0.0	0.0	0.0	0.0	0.0	0.0	0.0	0.013375699721396081	0.11435247385315035	0.0
10	0.5604092896917681	0.0845750578021071	0.0	0.0	0.009608373303478924	0.2027382389578079	-0.11033938537909069	0.0	0.0	0.0	0.0	0.10821761103111842	0.0	0.0	0.0	0.0019450223989128323	0.020912148559611383	0.0	0.5285509783426778	0.0	0.0	0.0	0.5476816768048293	0.0	0.0	0.28371104340422626	0.7895372213808975	0.0	0.5510241991884841	0.0	0.0	-0.23380347961026268	0.0	-0.07464254531227263	0.0	-0.32317741381686543	-0.2085691313397632	-0.02125396590381327	0.0	0.0	0.0	0.0	0.0	0.0	0.0	-0.03279982096952342	0.028832715054267072	0.0
11	0.4577204114550315	0.10001057491009276	0.0	0.0	0.005212507788260555	0.2976811388009357	-0.13274576480233344	0.0	0.0	0.0	0.0	-0.32424977421704937	0.0	0.0	0.0	0.0021132512516950225	-0.020006821768958436	0.0	0.12259974066980543	0.0	0.0	0.0	1.3423928920750676	0.0	0.0	0.30751280030845907	-0.2944336194308291	0.0	0.570840066123499	0.0	0.0	-0.7979264550470182	0.0	0.1771671745279043	0.0	0.7987811220135794	1.0853509361112572	0.054000485446762905	0.0	0.0	0.0	0.0	0.0	0.0	0.0	0.12111014268797397	0.3138829488531978	0.0
12	0.3015378338950689	0.06300506263056693	0.0	0.0	0.007000723467826297	0.24335862385394852	-0.1325784197085886	0.0	0.0	0.0	0.0	0.09470225992006873	0.0	0.0	0.0	0.0024206430961345475	0.026938579178176027	0.0	0.4873882367401225	0.0	0.0	0.0	0.9544111068194638	0.0	0.0	0.3510039484357777	0.8804570198712207	0.0	0.5989309094789003	0.0	0.0	-0.09174069122245428	0.0	-0.077712794806046	0.0	-0.42774786716939095	-0.33246021237682416	-0.09029343110765206	0.0	0.0	0.0	0.0	0.0	0.0	0.0	0.03304904159364122	0.1507886509987008	0.0
13	0.5407124847168023	0.1802356633218794	0.0	0.0	0.011863234216905192	0.1908752999370878	-0.23642584699049407	0.0	0.0	0.0	0.0	-0.23682276448069098	0.0	0.0	0.0	0.001806120235810047	0.01915216575483419	0.0	0.4679103240858827	0.0	0.0	0.0	0.3775775480293293	0.0	0.0	0.2640585553503211	0.6370046666684548	0.0	0.5584818653547482	0.0	0.0	-0.5876551162161515	0.0	-0.1530245295864555	0.0	-0.2926382420521988	-0.17238748650031524	-0.05520976109354133	0.0	0.0	0.0	0.0	0.0	0.0	0.0	-0.0520305851084634	-0.006783782303472051	0.0
14	0.3149145938781207	-0.068423599371401	0.0	0.0	-0.0026817246979181863	0.17567989918366744	0.024311923974636922	0.0	0.0	0.0	0.0	0.9934830783754052	0.0	0.0	0.0	0.0007358061992964949	-0.06406035173035299	0.0	0.019516913173688033	0.0	0.0	0.0	0.8552228249911089	0.0	0.0	-0.7029393615921086	-0.27207141556571546	0.0	0.3183786360068356	0.0	0.0	-0.13650737268339047	0.0	0.03160000692956612	0.0	-0.534595939955387	1.4904818118618237	0.049414468191143826	0.0	0.0	0.0	0.0	0.0	0.0	0.0	0.10033213958600795	0.27540087464992846	0.0
15	0.6819663743780339	0.05068236244545297	0.0	0.0	0.005240579234571614	0.034152544291952545	-0.23478101468994222	0.0	0.0	0.0	0.0	-0.05026560884848345	0.0	0.0	0.0	0.0028022447771021792	0.031773726318977805	0.0	0.4176121098258652	0.0	0.0	0.0	0.2542687308172743	0.0	0.0	0.4049946301433286	-0.010438320063639695	0.0	0.4814097703864764	0.0	0.0	-0.17736916031511443	0.0	-0.1683512127244464	0.0	-0.5116472033672177	-0.43186094295221356	-0.1157035463928409	0.0	0.0	0.0	0.0	0.0	0.0	0.0	0.08588113403764006	-0.934962014391718	0.0
16	0.585067063304898	0.01819578697089785	0.0	0.0	0.012408840232010925	0.2175890569016871	-0.19674939872079295	0.0	0.0	0.0	0.0	-0.32586040233755154	0.0	0.0	0.0	0.002118909387006076	0.023115412369064444	0.0	0.40406731587362543	0.0	0.0	0.0	0.2403828163350002	0.0	0.0	0.30831333814105577	0.3329225773897567	0.0	0.6024198914172005	0.0	0.0	-0.20058505129326637	0.0	-0.09562310467470513	0.0	-0.36140838501563416	-0.25386372650561445	0.02534381667697566	0.0	0.0	0.0	0.0	0.0	0.0	0.0	-0.00872546834491348	0.07341982092529555	0.0
17	0.5768380400932642	0.1333808875770029	0.0	0.0	0.008266971422102703	0.21263290281051456	-0.3959529198246	0.0	0.0	0.0	0.0	-0.30934141349905087	0.0	0.0	0.0	0.0020608781923142027	0.022380118529733848	0.0	-0.004966076915251072	0.0	0.0	0.0	-0.2734876649315163	0.0	0.0	0.30010282985976405	-0.14605191711747206	0.0	-0.22053769196855164	0.0	0.0	-0.17652063327277057	0.0	0.04762202678436985	0.0	-0.3486495871479128	-0.2387475898734382	-0.015712998401253835	0.0	0.0	0.0	0.0	0.0	0.0	0.0	-0.01675978683859447	0.058539794248561317	0.0
18	0.6088902259601776	-0.02159838473163348	0.0	0.0	0.009347961265874897	0.2319372075900592	-0.24840471469320335	0.0	0.0	0.0	0.0	0.3704981520696371	0.0	0.0	0.0	0.002286910686149074	0.025244100584335228	0.0	0.44940325695310435	0.0	0.0	0.0	0.32964222593878606	0.0	0.0	0.33208289975697164	0.7018591041489579	0.0	0.7268735260910063	0.0	0.0	0.00888954842740034	0.0	-0.18411477262470594	0.0	-0.3983453226170312	-0.2976252000664924	-0.049409484612623275	0.0	0.0	0.0	0.0	0.0	0.0	0.0	0.01453402082856263	0.11649775213511313	0.0
19	0.7510545530805931	0.01320092082895492	0.0	0.0	0.0072665730348856735	0.3175595583060645	-0.0322272694032377	0.0	0.0	0.0	0.0	-0.6590646503288562	0.0	0.0	0.0	0.003289455646012554	0.03794701212266097	0.0	0.2523196244350213	0.0	0.0	0.0	1.2929677873192902	0.0	0.0	0.21135631686313827	0.291134239719648	0.0	0.3869831241253511	0.0	0.0	-0.22493232278380387	0.0	0.24475419669806256	0.0	-0.0145387974138419	1.0041193901691254	0.0044031674173507784	0.0	0.0	0.0	0.0	0.0	0.0	0.0	0.15333463581655887	-0.10229683554522877	0.0
20	0.5703713054671508	0.07017296812868572	0.0	0.0	0.012267984506797355	0.2087381351753435	-0.2183578221526618	0.0	0.0	0.0	0.0	0.19840943469511949	0.0	0.0	0.0	0.002015274683068413	0.02180229173196211	0.0	0.46384643481834054	0.0	0.0	0.0	-0.2619710557848406	0.0	0.0	0.2936506450943159	0.5412363978766443	0.0	0.27016196383031355	0.0	0.0	-0.180529689696488	0.0	-0.16654947084352373	0.0	-0.3386231529239658	-0.22686865337534204	-0.12869565800391355	0.0	0.0	0.0	0.0	0.0	0.0	0.0	-0.023073513785780694	0.04684640351758126	0.0
21	0.22395897130583106	0.16451215524886748	0.0	0.0	0.004075952684252598	0.29017541392354085	-0.024571040021262657	0.0	0.0	0.0	0.0	1.1393298085887118	0.0	0.0	0.0	0.00296881698447963	0.03388430699094027	0.0	0.090748214148706	0.0	0.0	0.0	-0.4789866634974449	0.0	0.0	0.42856199758007546	0.454229360880576	0.0	0.34147906210295575	0.0	0.0	-0.003957441346200194	0.0	-0.16441209100552392	0.0	-0.527558341102025	-0.45071185151478266	-0.19517985848707925	0.0	0.0	0.0	0.0	0.0	0.0	0.0	0.10894276792891552	0.2913482607968292	0.0
22	0.6973042621405113	0.17140012761477053	0.0	0.0	0.008794565575821155	0.2504890052770291	-0.0578430975822801	0.0	0.0	0.0	0.0	1.707096223509808	0.0	0.0	0.0	0.0029104077908665227	0.0331442236538438	0.0	0.21005365697141878	0.0	0.0	0.0	-0.488025986806115	0.0	0.0	0.4202980083514872	0.4201595321528523	0.0	0.28113765970123245	0.0	0.0	-0.4672009456743467	0.0	0.021547453624645968	0.0	-0.5354280342928833	0.5539607220167587	-0.1352797509605761	0.0	0.0	0.0	0.0	0.0	0.0	0.0	0.10085611613877968	0.27637130980125574	0.0
23	0.4239028831328976	0.14279254094439747	0.0	0.0	-0.001031968792089301	0.27295306119946433	-0.06427310092769253	0.0	0.0	0.0	0.0	0.25168728412999203	0.0	0.0	0.0	0.002911811476113528	-0.004513788303268723	0.0	-0.05311576879378095	0.0	0.0	0.0	-0.4883804703670636	0.0	0.0	0.14751177009114752	0.3233963313254456	0.0	0.16176188525829174	0.0	0.0	-0.5114264970545803	0.0	-0.22452388936377737	0.0	0.43928023403394195	0.9331502820645937	-0.01816467269563988	0.0	0.0	0.0	0.0	0.0	0.0	0.0	0.10105045393235981	-1.051798226712809	0.0
24	0.6322283830260538	0.20957093142838956	0.0	0.0	0.008578776926329152	0.2459932504092051	-0.009026040892320134	0.0	0.0	0.0	0.0	1.5575279108534812	0.0	0.0	0.0	0.002451491718628118	0.02732945174577196	0.0	0.20801890115990324	0.0	0.0	0.0	-0.3127973758880701	0.0	0.0	0.3553685470241429	0.3370188563128266	0.0	0.28840707253461495	0.0	0.0	0.07225811570185896	0.0	0.0033609571943407136	0.0	-0.4345302768881146	0.5248611932315064	-0.15476622646764274	0.0	0.0	0.0	0.0	0.0	0.0	0.0	0.037319980000207	0.15869867814965194	0.0
25	0.6461011830120013	0.13794000815311164	0.0	0.0	0.008209559615029394	0.2543485232815888	-0.09165554466288098	0.0	0.0	0.0	0.0	1.125931266105814	0.0	0.0	0.0	0.0025493229114918747	0.028569038037071955	0.0	0.39071635857287706	0.0	0.0	0.0	-0.19952852408027993	0.0	0.0	0.3692101338370583	0.41708584731040216	0.0	0.3213110641350799	0.0	0.0	-0.043339006761091585	0.0	-0.20108362018885922	0.0	-0.4560395430948013	-0.3659791099466099	-0.16015880955645823	0.0	0.0	0.0	0.0	0.0	0.0	0.0	0.0508645393749657	-0.4741989492353286	0.0
26	0.6167708716770124	0.12348891905512276	0.0	0.0	0.0010737975159149065	0.2770100886814368	-0.11597064671048155	0.0	0.0	0.0	0.0	0.20032678017750283	0.0	0.0	0.0	0.0028146652897870677	0.03193110247687079	0.0	-0.047618793851270366	0.0	0.0	0.0	-0.4638473877923078	0.0	0.0	0.21368622457145459	0.02274019287992975	0.0	-0.013838482777820172	0.0	0.0	-0.4400217828482777	0.0	-0.18770848497372813	0.0	0.24120594904487272	0.6753420658542242	-0.031141780779005025	0.0	0.0	0.0	0.0	0.0	0.0	0.0	0.08760073252764523	-1.4605262428480477	0.0
27	0.5260984983206695	0.17555117443026877	0.0	0.0	0.012419507469877125	0.18207362729590004	0.16837828579260278	0.0	0.0	0.0	0.0	-0.2074865635786904	0.0	0.0	0.0	0.001703062185301124	0.017846351700264013	0.0	0.10720287459357433	0.0	0.0	0.0	-0.18312560360357555	0.0	0.0	0.24947744976314762	-0.09273585159869945	0.0	-0.14244465411601875	0.0	0.0	-0.14713800299115298	0.0	-0.14636029606203368	0.0	-0.2699797935736133	-0.14554262175471594	-0.17761924473279464	0.0	0.0	0.0	0.0	0.0	0.0	0.0	-0.06629879387993205	-0.03320933754075285	0.0
28	0.6796405847210095	0.13058314871671278	0.0	0.0	0.007866087573678082	0.2691291207295982	-0.005888699772991146	0.0	0.0	0.0	0.0	1.7797131961976036	0.0	0.0	0.0	0.0027223876936579906	0.030761883950500436	0.0	0.12869828589818036	0.0	0.0	0.0	-0.231205951822604	0.0	0.0	0.402674073407926	0.6423391861939083	0.0	0.14697889821131288	0.0	0.0	-0.07364268089909051	0.0	-0.04325891672026881	0.0	-0.4940897432568973	-0.41105953448935095	-0.15724072553116847	0.0	0.0	0.0	0.0	0.0	0.0	0.0	0.07482505901169352	0.22816027301210212	0.0
29	0.5845321079558609	-0.0764121835981368	0.0	0.0	0.009077421052081569	0.2172668654248203	-0.24217941886693958	0.0	0.0	0.0	0.0	0.16939819920157612	0.0	0.0	0.0	0.002115136873888539	0.023067612118372754	0.0	0.271223481118878	0.0	0.0	0.0	-0.2871900321144377	0.0	0.0	0.3077795864173782	-0.028425141977147496	0.0	0.44310578157946406	0.0	0.0	-0.497757673042198	0.0	0.10125810027024722	0.0	-0.3605789564199083	-0.25288105116977055	0.025228537685418863	0.0	0.0	0.0	0.0	0.0	0.0	0.0	-0.009247766258472177	0.07245249471174432	0.0
30	0.6129876352099439	0.17546779862738826	0.0	0.0	0.008662127267341327	0.1819169727408073	-0.2627588902038517	0.0	0.0	0.0	0.0	0.38286516107200164	0.0	0.0	0.0	0.002315805677424787	0.02561021934485974	0.0	0.3259199672759017	0.0	0.0	0.0	0.17452918300260128	0.0	0.0	0.33617109002109513	0.04050761350267002	0.0	0.3761394895503263	0.0	0.0	-0.33220146211497437	0.0	-0.1462416842276289	0.0	-0.40469820497677345	-0.30515185255786503	-0.20384672121828845	0.0	0.0	0.0	0.0	0.0	0.0	0.0	0.018534482373626603	0.12390684035542901	0.0
31	0.6672310777376996	-0.019796078253471516	0.0	0.0	0.007440050032121432	0.04904524856919956	-0.11056621838942615	0.0	0.0	0.0	0.0	0.1541224035153041	0.0	0.0	0.0	0.0026983312449376518	0.030457072742763797	0.0	0.10341793857390158	0.0	0.0	0.0	-0.43446864595521567	0.0	0.0	0.32226447700471567	-0.03642127887487445	0.0	0.3600540625050575	0.0	0.0	-0.0855484824531009	0.0	0.16917303732207617	0.0	-0.4888006678161753	0.32133348868610073	-0.026181793330487403	0.0	0.0	0.0	0.0	0.0	0.0	0.0	0.0714944853112224	0.22199185616992262	0.0
32	0.6616751945762865	0.11394978241243503	0.0	0.0	0.01035733364362414	0.004798581894807317	-0.2188461141505093	0.0	0.0	0.0	0.0	-0.32976480407863423	0.0	0.0	0.0	0.0026591510738364875	0.029960633912107626	0.0	0.3593206412820455	0.0	0.0	0.0	-0.4245741723864054	0.0	0.0	0.3847491045791406	0.3867679915709722	0.0	0.49146282215137926	0.0	0.0	-0.12347975212968838	0.0	-0.04014779108309601	0.0	-0.4801864752917295	-0.39458747337715644	-0.15170057045538332	0.0	0.0	0.0	0.0	0.0	0.0	0.0	0.06607005841577197	0.21194550102806686	0.0
33	0.3625654379306752	0.09431077992569618	0.0	0.0	0.0042438478804598945	0.1702759400453141	-0.006566471628026514	0.0	0.0	0.0	0.0	1.4768386545115253	0.0	0.0	0.0	0.00364768389790135	0.042486002368945966	0.0	0.006841309995953582	0.0	0.0	0.0	-0.2207911179917607	0.0	0.0	0.39683915869282166	0.3267577626522714	0.0	0.37977071430953196	0.0	0.0	-0.08640122085372137	0.0	-0.06454242118369094	0.0	-0.697526313886102	0.4022163838637489	-0.1470321048913295	0.0	0.0	0.0	0.0	0.0	0.0	0.0	0.20293071744776875	0.46541942778281564	0.0
34	0.190282929039891	-0.013221077487513569	0.0	0.0	0.0052902621758419395	0.2934315974671532	-0.11225897426179152	0.0	0.0	0.0	0.0	-0.578645537350984	0.0	0.0	0.0	0.003006943365882991	0.005761476787257429	0.0	-0.05849876563667615	0.0	0.0	0.0	0.5084624270021565	0.0	0.0	-0.08558254966284934	0.04937952550007096	0.0	-0.35062937151929374	0.0	0.0	0.19022223684365985	0.0	0.00677747991235491	0.0	-0.06028338647175323	-0.4851814346779391	0.05248001431481107	0.0	0.0	0.0	0.0	0.0	0.0	0.0	0.11422129946405488	0.30112440921796024	0.0
35	0.26092404420387794	0.09054994677224064	0.0	0.0	0.008372946108063715	0.09857983413325712	0.11745918225764407	0.0	0.0	0.0	0.0	1.357717641323024	0.0	0.0	0.0	0.0030595258375098384	0.035033648498712704	0.0	-0.06147412205442051	0.0	0.0	0.0	-0.5256839277917048	0.0	0.0	0.4413958844737733	0.7349754001541525	0.0	0.3198040278473332	0.0	0.0	-0.40595071345096584	0.0	-0.14084894310551976	0.0	-0.5682132806698762	-0.4988782718665975	-0.11660296638100606	0.0	0.0	0.0	0.0	0.0	0.0	0.0	0.12150125167721153	0.3146073055236403	0.0
36	0.6124726637162136	0.05276168754076467	0.0	0.0	0.012159906799711679	0.2340948286204442	-0.13590145614184723	0.0	0.0	0.0	0.0	0.8905510194932441	0.0	0.0	0.0	0.0023121740907540876	0.025564204725987784	0.0	0.4558553772059789	0.0	0.0	0.0	0.8142483824071117	0.0	0.0	0.3356572771899531	0.6040386245771163	0.0	0.5251960617927514	0.0	0.0	-0.13675665034170342	0.0	0.03556605287178625	0.0	-0.40389976061379435	0.5261499424198605	-0.030112498165365875	0.0	0.0	0.0	0.0	0.0	0.0	0.0	0.018031695482717793	0.12297564969435078	0.0
37	0.04061713827022949	0.07558288334189098	0.0	0.0	0.006946310538365916	-0.07530531364710075	-0.003102501167136315	0.0	0.0	0.0	0.0	1.312693166677771	0.0	0.0	0.0	0.003151395427809575	0.03843082830928569	0.0	0.07508664807907314	0.0	0.0	0.0	-0.3235216825975592	0.0	0.0	0.45439399757408605	0.6697913221870851	0.0	0.32207182314089694	0.0	0.0	-0.18816802753970488	0.0	-0.05709152909290207	0.0	-0.5884118228340138	-0.5687173367871529	-0.12142467735002356	0.0	0.0	0.0	0.0	0.0	0.0	0.0	-0.1851521388887482	0.38335550318705847	0.0
38	0.6240496155514798	0.037802211164980226	0.0	0.0	0.005598548499138034	0.19648458301724478	-0.13350177651673906	0.0	0.0	0.0	0.0	-0.06831039051789853	0.0	0.0	0.0	0.003216332739517723	0.037020496255729056	0.0	0.2449289836872018	0.0	0.0	0.0	0.2751065616114581	0.0	0.0	0.4635816136205035	0.31733545683154385	0.0	0.23525838109688207	0.0	0.0	0.0014854616936454095	0.0	-0.11474398277692817	0.0	-0.6026890066582571	-0.539723795867903	-0.17205485381241664	0.0	0.0	0.0	0.0	0.0	0.0	0.0	0.143210895937057	0.35481483351534415	0.0
39	0.22690210254711157	0.2185298683336776	0.0	0.0	0.007842237995641321	0.26282617107097	0.04233888521158462	0.0	0.0	0.0	0.0	-0.4766368653573981	0.0	0.0	0.0	0.0026485869820491057	0.029826779841881767	0.0	0.4452060752084804	0.0	0.0	0.0	0.7721489110172823	0.0	0.0	0.383254450478577	0.9211467150047514	0.0	0.445574252087747	0.0	0.0	-0.06551841042401221	0.0	0.07173524309286274	0.0	0.07914222877886587	-0.3918357076121254	-0.09042532473608275	0.0	0.0	0.0	0.0	0.0	0.0	0.0	0.06460747818682598	0.20923671709814212	0.0
40	0.37443426966860244	0.20834573785058125	0.0	0.0	0.011034333743500381	0.24369123773643198	-0.05484333676672946	0.0	0.0	0.0	0.0	-0.4128596412509755	0.0	0.0	0.0	0.0024245376443299466	0.026987925694480008	0.0	0.3690462333711012	0.0	0.0	0.0	-0.36532541690889364	0.0	0.0	0.35155496621818827	0.8092631173724767	0.0	0.5718640050066863	0.0	0.0	0.10794582612392874	0.0	-0.07719875384887447	0.0	-0.4286041265222159	-0.33347467576938483	-0.1434007468339752	0.0	0.0	0.0	0.0	0.0	0.0	0.0	0.03358823505254812	0.15178726874814183	0.0
41	0.6972874932160429	0.18986195387814292	0.0	0.0	0.006950161324826881	-0.12579734324249947	-0.09146761500458118	0.0	0.0	0.0	0.0	0.21094499123812072	0.0	0.0	0.0	0.0029102895361610647	0.03863438927764506	0.0	0.0479616207399407	0.0	0.0	0.0	0.09455823276421967	0.0	0.0	0.48160281999104415	0.3288810058500668	0.0	0.4222223000218205	0.0	0.0	-0.3231712153562166	0.0	0.03291235695934504	0.0	0.6328249588215819	-0.5729021337296956	-0.09751864482527595	0.0	0.0	0.0	0.0	0.0	0.0	0.0	0.16084538416371036	0.3874749347360694	0.0
42	0.4251303382161624	-0.011253894893286848	0.0	0.0	0.005955252005522693	-0.25720330256401536	-0.05942733803961444	0.0	0.0	0.0	0.0	0.24922328368926655	0.0	0.0	0.0	9.864085395931977e-05	0.04595900156100945	0.0	0.07182660247002329	0.0	0.0	0.0	-0.7434360664829744	0.0	0.0	0.1487364634559458	0.16892451863523633	0.0	0.16057161029642697	0.0	0.0	-0.32946690726879707	0.0	-0.008854537773200345	0.0	-0.1134323744306089	-0.7234811731975775	-0.07793735380833562	0.0	0.0	0.0	0.0	0.0	0.0	0.0	0.08222238210850745	-0.9022501463118783	0.0
43	0.6779953916874017	-0.0011900648727630509	0.0	0.0	0.009920956726805884	0.2499646006324146	-0.11321752969232753	0.0	0.0	0.0	0.0	-0.17974314275599054	0.0	0.0	0.0	0.0027742413478112765	0.03141890424187131	0.0	0.34182429644229434	0.0	0.0	0.0	-0.4536388150835772	0.0	0.0	0.4010325819842947	0.13253918835613804	0.0	0.3092720361332423	0.0	0.0	-0.1327076024655709	0.0	-0.06377415374750137	0.0	-0.2485515631960392	-0.42456652715438936	-0.0495142133167992	0.0	0.0	0.0	0.0	0.0	0.0	0.0	0.08200410770669878	0.2414562901141452	0.0
44	0.6785258438737856	0.00850954923980617	0.0	0.0	0.0077831576476153795	-0.0310299566944001	-0.0696241924568047	0.0	0.0	0.0	0.0	0.2487673753400675	0.0	0.0	0.0	0.0027779821045591014	0.031466302118226756	0.0	0.2113834111245237	0.0	0.0	0.0	-0.4545834975013324	0.0	0.0	0.401561840677231	-0.11984938776175894	0.0	0.12084718414642595	0.0	0.0	-0.04568653341451331	0.0	-0.2158698329357301	0.0	-0.5063127873457174	-0.4255409304972881	-0.15658317752021245	0.0	0.0	0.0	0.0	0.0	0.0	0.0	0.08252200900573171	-1.1602444268586158	0.0
45	0.42243972901992494	0.20661526111473302	0.0	0.0	0.009252213990631638	0.2771198226007601	0.022845715322062456	0.0	0.0	0.0	0.0	-0.14799690433766938	0.0	0.0	0.0	0.0028159501550920883	0.03194738257497888	0.0	0.37084794684947875	0.0	0.0	0.0	0.8093974655961255	0.0	0.0	0.4069337272113696	0.9340633335096346	0.0	0.4595329404293083	0.0	0.0	-0.03674637699237883	0.0	0.0011439813302450378	0.0	-0.42023396728609763	-0.43543096020563343	-0.09311532460481557	0.0	0.0	0.0	0.0	0.0	0.0	0.0	0.0877786199058784	0.252151023667029	0.0
46	0.4583526383006558	0.08052259079049703	0.0	0.0	0.005580672060185821	0.21748659975811035	-0.009252724712385654	0.0	0.0	0.0	0.0	-0.32551891004735284	0.0	0.0	0.0	0.0030822712780787633	0.03532184836108469	0.0	0.35635463840753756	0.0	0.0	0.0	0.2947145815924415	0.0	0.0	0.44461400929693917	0.9311688767453324	0.0	0.318869845042596	0.0	0.0	-0.002661222427154031	0.0	-5.416005341193908e-05	0.0	-0.5732141165164732	-0.2535512349743262	-0.07245254422176697	0.0	0.0	0.0	0.0	0.0	0.0	0.0	0.1246503185675811	-0.2895622987014004	0.0
47	0.5765354445133773	-0.07539091103976392	0.0	0.0	0.008132530135796578	-0.1596788501331783	-0.1355818504347622	0.0	0.0	0.0	0.0	0.7605756852001274	0.0	0.0	0.0	0.0029511366408182136	0.039461446375123846	0.0	0.19482432539643157	0.0	0.0	0.0	-0.6139339323255191	0.0	0.0	0.490837983927862	0.1202063510862379	0.0	0.3101048477983193	0.0	0.0	-0.2249410773695287	0.0	-0.0441418243853602	0.0	-0.5443827209345267	-0.5899047351651718	-0.11464379272783413	0.0	0.0	0.0	0.0	0.0	0.0	0.0	-0.017055222785372658	-0.07585974082180802	0.0
48	0.13049605589716615	0.21099573925116039	0.0	0.0	0.007917953842545603	0.31932189891269863	0.008640907825553826	0.0	0.0	0.0	0.0	-0.17542926454396374	0.0	0.0	0.0	0.0033100907451187266	0.03820847255488803	0.0	0.33618134527995736	0.0	0.0	0.0	0.4538931346102483	0.0	0.0	0.4768469080109791	0.753566222790198	0.0	0.4710240375168274	0.0	0.0	-0.1462017062077106	0.0	-0.005087761326259879	0.0	-0.623302737743523	-0.5641461575052897	-0.09600954236681615	0.0	0.0	0.0	0.0	0.0	0.0	0.0	0.15619152958288945	-0.0620860121050593	0.0
49	0.1846643816775091	-0.04305808531222134	0.0	0.0	0.0010732668059148132	-0.23817885482215453	-0.04508870968904813	0.0	0.0	0.0	0.0	1.4283393214239473	0.0	0.0	0.0	0.0034912075107899577	0.04050334245553465	0.0	0.10102938803725858	0.0	0.0	0.0	-0.6083454402578641	0.0	0.0	0.5024721034306836	0.7020749576629928	0.0	0.4386817582828854	0.0	0.0	-0.22775697878805454	0.0	-0.08212287462801596	0.0	-0.32920564325681345	-0.6113239864434925	-0.1252290322596453	0.0	0.0	0.0	0.0	0.0	0.0	0.0	0.04326842492648538	0.4252966485285946	0.0
50	0.6248788034742252	-0.05415010977178153	0.0	0.0	0.006810630796423374	-0.11712902228171691	0.014993684471212973	0.0	0.0	0.0	0.0	-0.40577872005096427	0.0	0.0	0.0	0.0023996623737686873	0.026672739469339242	0.0	0.33454819306673306	0.0	0.0	0.0	-0.3590434712162339	0.0	0.0	0.3480355036941648	0.25349915160080017	0.0	0.44998705777814185	0.0	0.0	0.19586079148616403	0.0	-0.08756365659219577	0.0	-0.07007073857739048	-0.32699509197721144	-0.08563837037172325	0.0	0.0	0.0	0.0	0.0	0.0	0.0	0.030144296885040466	-0.4951766441268707	0.0
51	0.35092961256417804	0.009861615095862053	0.0	0.0	0.009841612162057057	0.25435897094697096	-0.18270742556581182	0.0	0.0	0.0	0.0	1.136599395363476	0.0	0.0	0.0	0.0025494452423339893	0.028570588050217248	0.0	0.3809818150378784	0.0	0.0	0.0	0.12883270434520416	0.0	0.0	0.3692274417418509	0.9850335967803542	0.0	0.6664381639606594	0.0	0.0	0.16607007294412388	0.0	0.00980351786805738	0.0	-0.4560664388789822	-0.056222695157025084	-0.08428361092018569	0.0	0.0	0.0	0.0	0.0	0.0	0.0	0.05088147586839427	0.18381535985124833	0.0
52	0.6573743935480403	0.06821104658665478	0.0	0.0	0.00912491781889535	0.1943544749314721	-0.10144812973421242	0.0	0.0	0.0	0.0	0.8108494990434876	0.0	0.0	0.0	0.0026288217606986073	0.029576341339474364	0.0	0.31869847004927865	0.0	0.0	0.0	-0.4169148748701727	0.0	0.0	0.38045798015884785	1.0144674280157076	0.0	0.3856886213061465	0.0	0.0	0.053983058953100446	0.0	-0.06419629508947347	0.0	-0.3015948018530433	0.28190710610710656	-0.1079985174209515	0.0	0.0	0.0	0.0	0.0	0.0	0.0	0.06187101749071675	0.20416863220830753	0.0
53	0.7646851950538694	0.02995831613222948	0.0	0.0	0.004840782412965106	0.13248430185858232	-0.1813396179401359	0.0	0.0	0.0	0.0	-0.44482540116175107	0.0	0.0	0.0	0.003385579136952871	0.017103581989632993	0.0	0.14278840567598977	0.0	0.0	0.0	0.596180578388665	0.0	0.0	0.4875273372108538	0.4152869185987604	0.0	0.37571249347764596	0.0	0.0	-0.013724746916633584	0.0	0.025176682924608822	0.0	-0.6398996928446112	-0.3627257878735618	-0.15120348669056397	0.0	0.0	0.0	0.0	0.0	0.0	0.0	0.16664276681463666	0.3982120257001468	0.0
54	0.6082613637381732	-0.02022693358878859	0.0	0.0	0.006105594570664482	-0.003751805549397763	-0.04705329597078968	0.0	0.0	0.0	0.0	-0.03661696241883425	0.0	0.0	0.0	0.0032672210933197498	0.025187909405171516	0.0	0.17474971712283696	0.0	0.0	0.0	-0.5781348273469089	0.0	0.0	0.13133873724819017	0.19422351647210528	0.0	-0.08879376845148491	0.0	0.0	0.06850988397391389	0.0	-0.1838280004471137	0.0	-0.6138773722162072	0.35610802504687145	-0.17041361697878368	0.0	0.0	0.0	0.0	0.0	0.0	0.0	0.15025630046875835	-0.8478555017476094	0.0
55	0.30293224520325196	-0.02669612389497465	0.0	0.0	0.009994974555743403	-0.24381227212082496	-0.03686212240253117	0.0	0.0	0.0	0.0	0.5510178509656335	0.0	0.0	0.0	0.0015436988543910512	0.04002045586943311	0.0	-0.026197343342439394	0.0	0.0	0.0	-0.6250754956453021	0.0	0.0	0.4970800491225402	0.23975707927066586	0.0	0.34687126083888115	0.0	0.0	-0.24343999912954498	0.0	-0.04459257949030815	0.0	0.1196651788821754	-0.6013968264117884	-0.04677200204493701	0.0	0.0	0.0	0.0	0.0	0.0	0.0	-0.08836237129781185	0.4155245480448288	0.0
56	0.7818918232687202	-0.111480456444279	0.0	0.0	0.008161048458490253	-0.14995467518528696	-0.061501390920596345	0.0	0.0	0.0	0.0	0.8479520951682925	0.0	0.0	0.0	-0.001235007722659355	0.04070243694137418	0.0	0.25215084197838505	0.0	0.0	0.0	-0.4461418831887814	0.0	0.0	-0.0034010074299871836	0.35357614184564057	0.0	0.09308905396898655	0.0	0.0	-0.5953966340278453	0.0	-0.051705872359435155	0.0	-0.6665779371188458	0.3553583906306069	0.06775812262388155	0.0	0.0	0.0	0.0	0.0	0.0	0.0	0.18344227359996493	-0.6814442754329605	0.0
57	0.49490908433298186	-0.0315035751234717	0.0	0.0	0.010742778654070561	0.25624516366040384	-0.16292309625657242	0.0	0.0	0.0	0.0	1.0891756489201447	0.0	0.0	0.0	0.0025715305154240227	0.028850423151477966	0.0	0.4010062285500565	0.0	0.0	0.0	0.7935816521223655	0.0	0.0	0.372352163170777	0.8600396489835676	0.0	0.6594239096259858	0.0	0.0	-0.014271547092246433	0.0	-0.20251967159767084	0.0	-0.4609221296278065	0.28017941169836214	-0.06457489566458689	0.0	0.0	0.0	0.0	0.0	0.0	0.0	0.05393914371354205	0.1894783391244979	0.0
58	0.3222696294022988	0.01903021433879789	0.0	0.0	0.005821067244323817	0.13552688911624736	-0.14714511437276975	0.0	0.0	0.0	0.0	0.40676965027202056	0.0	0.0	0.0	0.0026575743861623367	0.029940656230455387	0.0	0.4068941074520326	0.0	0.0	0.0	0.3117020547706556	0.0	0.0	0.3845260278826272	1.013780287623993	0.0	0.39990108161384913	0.0	0.0	0.030314108843101678	0.0	-0.03483344747653641	0.0	-0.4798398231257119	-0.0035763226521616023	-0.10784194735342681	0.0	0.0	0.0	0.0	0.0	0.0	0.0	0.0658517687354129	0.21154121580218832	0.0
59	0.34263703571376586	0.23892096494844672	0.0	0.0	0.008170126060420436	0.2240084839634279	-0.07841303868932098	0.0	0.0	0.0	0.0	0.1607950386428124	0.0	0.0	0.0	0.003097188038318241	0.03551085363600563	0.0	0.3833426782300057	0.0	0.0	0.0	-0.08176183158485673	0.0	0.0	0.4467244980457051	0.5767346889510236	0.0	0.4097250126382592	0.0	0.0	-0.23165307195921017	0.0	-0.044121341160515345	0.0	-0.1817318396930031	-0.5086886329372892	-0.09571406122843058	0.0	0.0	0.0	0.0	0.0	0.0	0.0	0.12671551821223065	0.3242644314144959	0.0
60	0.6224996860381576	0.20645241388401145	0.0	0.0	0.00985822534891434	0.24013387680698123	-0.007975513832160342	0.0	0.0	0.0	0.0	0.1498932491992048	0.0	0.0	0.0	0.0023828848020473583	0.02646015647512512	0.0	0.4287503660234206	0.0	0.0	0.0	0.2657580499049784	0.0	0.0	0.34566173916481235	0.9454610389841795	0.0	0.07308445051354277	0.0	0.0	0.07693432545588168	0.0	-0.190320924570007	0.0	-0.41944628998072675	-0.3226248206457682	-0.1688355241371604	0.0	0.0	0.0	0.0	0.0	0.0	0.0	0.027821471110504224	0.1411068854196089	0.0
61	0.600237779901875	0.06820098532784909	0.0	0.0	0.011429109706632476	-0.019626332787523067	-0.08136410754114834	0.0	0.0	0.0	0.0	-0.3563141866680202	0.0	0.0	0.0	0.002225893507212873	0.02447097233834688	0.0	0.4557685474428107	0.0	0.0	0.0	-0.315160266807191	0.0	0.0	0.3234499213112809	0.7721617573682645	0.0	0.39883875432647675	0.0	0.0	0.15235314956496146	0.0	-0.18016910581436507	0.0	-0.38493002319690345	-0.2817312654577126	-0.16735950486427342	0.0	0.0	0.0	0.0	0.0	0.0	0.0	0.006086297982974244	0.10085207647526868	0.0
62	0.6521483557146122	0.02141137416766775	0.0	0.0	0.010513410671807263	0.10642270566536456	-0.13648803961335487	0.0	0.0	0.0	0.0	0.5037746409834825	0.0	0.0	0.0	0.0025919676637818495	0.02910937541603497	0.0	0.44802993475786773	0.0	0.0	0.0	0.874511334056195	0.0	0.0	0.3752437006743725	0.868772208152812	0.0	0.5967621762165324	0.0	0.0	0.014775927086717327	0.0	-0.08908079605831846	0.0	-0.46541546198572936	0.39247679384937506	-0.030382682039664627	0.0	0.0	0.0	0.0	0.0	0.0	0.0	0.056768631541138	0.1947187156902587	0.0
63	0.7042627923813896	-0.019920224900435275	0.0	0.0	0.005251035326901643	-0.018085084445969866	-0.0036299744715026947	0.0	0.0	0.0	0.0	-0.5651345989916354	0.0	0.0	0.0	0.0029594794501388967	0.033765994219477256	0.0	0.16620294318751702	0.0	0.0	0.0	-0.5004184348734751	0.0	0.0	0.42724088221379086	-0.2799472225215981	0.0	0.12364472797323944	0.0	0.0	0.10778010953467443	0.0	-0.1568114566539877	0.0	-0.5462169795317632	-0.47281789401176777	-0.16399004073223916	0.0	0.0	0.0	0.0	0.0	0.0	0.0	0.10765000245618357	-1.2011845937069032	0.0
64	0.6797353363513654	0.09621574229556616	0.0	0.0	0.006451647727652468	0.28247710412492033	-0.1211446554844118	0.0	0.0	0.0	0.0	-0.26187226365053046	0.0	0.0	0.0	0.002878678117425193	0.03274218758463139	0.0	-0.05124093202088964	0.0	0.0	0.0	-0.48001304540250195	0.0	0.0	0.4158087548053814	0.01176603013449829	0.0	0.024175787240021784	0.0	0.0	-0.3646339851499455	0.0	0.11870027480545986	0.0	-0.5284519158103995	-0.4517705247160423	-0.05516455232229274	0.0	0.0	0.0	0.0	0.0	0.0	0.0	0.09646319775265684	-0.5469920186151455	0.0
65	0.6917894862437811	-0.05044279742946929	0.0	0.0	0.007074009912583734	-0.185012217624821	-0.2474639823263794	0.0	0.0	0.0	0.0	-0.5400956120344665	0.0	0.0	0.0	-0.002169945672741319	0.03265145791022293	0.0	0.12326036067329996	0.0	0.0	0.0	-0.4782047211742032	0.0	0.0	0.4147956404513016	0.14879992326555697	0.0	0.1506372303075026	0.0	0.0	0.10741628439121938	0.0	0.04992396803588568	0.0	-0.5268775770706117	-0.44990530827929875	-0.14277464931530526	0.0	0.0	0.0	0.0	0.0	0.0	0.0	-1.0638248822489966	0.26639928634851556	0.0
66	-0.31980681607612665	-0.06193155659739262	0.0	0.0	-0.00023990333471694825	0.24094941030692246	0.16084201568885154	0.0	0.0	0.0	0.0	-0.40372106003013875	0.0	0.0	0.0	0.0023924338157468306	-0.07727638569393634	0.0	-0.023727008486297354	0.0	0.0	0.0	-0.3572179871952043	0.0	0.0	-0.5359468453970331	-0.19545507682979246	0.0	-0.2661292950863151	0.0	0.0	0.003172600642849366	0.0	-0.19093841012214527	0.0	-0.421545745907377	-0.32511217587856567	-0.051793634528607614	0.0	0.0	0.0	0.0	0.0	0.0	0.0	0.029143515534519927	0.1435553888381183	0.0
67	-0.02962546457996127	-0.04669658347005104	0.0	0.0	0.002897207434079385	0.33076618992599627	-0.10867311792812628	0.0	0.0	0.0	0.0	-0.7030826926073225	0.0	0.0	0.0	-0.001673620220363296	-0.029038114699130264	0.0	-0.015443959277568175	0.0	0.0	0.0	0.036940954988470054	0.0	0.0	-0.4475789698290423	-0.17364332396377738	0.0	-0.24600036435069478	0.0	0.0	-0.31322864157488783	0.0	0.07956602206601578	0.0	0.06620591458665591	-0.054528769022829125	0.029228938658952503	0.0	0.0	0.0	0.0	0.0	0.0	0.0	0.17474363212929048	0.41321530097252934	0.0
68	0.5918085928182706	0.08273810726870781	0.0	0.0	0.008613943514447237	-0.40623877737110925	-0.19368904383427973	0.0	0.0	0.0	0.0	-0.08536760961389153	0.0	0.0	0.0	0.00038166603979040146	0.031946759533023304	0.0	-0.04768871502251506	0.0	0.0	0.0	-0.46415944704049783	0.0	0.0	0.40692677014079104	-0.1617826656038472	0.0	0.010367678345090026	0.0	0.0	0.039714238966166285	0.0	-0.08486273854759052	0.0	-0.5146496707949568	-0.43541815173801857	-0.03652097053562527	0.0	0.0	0.0	0.0	0.0	0.0	0.0	0.08777181212749283	-0.9033427238344973	0.0
69	0.5954820570413342	-0.05083362105381952	0.0	0.0	0.008382383160631366	-0.07390098827403216	-0.21029646484354653	0.0	0.0	0.0	0.0	0.05585381144162309	0.0	0.0	0.0	-0.0024908543248710834	0.03232450552729306	0.0	0.06762799264325646	0.0	0.0	0.0	-0.4716882653464478	0.0	0.0	0.4111447935326413	-0.2629956437466375	0.0	0.1858941330288099	0.0	0.0	0.09763323144924282	0.0	0.04170840613970349	0.0	-0.5212043085852341	-0.4431838363612476	0.0003187929013249352	0.0	0.0	0.0	0.0	0.0	0.0	0.0	-1.0867071669126707	0.25978280199929105	0.0
70	0.21320886531412514	0.02463453534214317	0.0	0.0	0.010175123453195822	-0.39165988126307333	-0.19393258296250143	0.0	0.0	0.0	0.0	0.06115389545642151	0.0	0.0	0.0	-0.0005034401835982583	0.031070757692197293	0.0	-0.04377667216295551	0.0	0.0	0.0	-0.446699940400336	0.0	0.0	0.39714507473712174	-0.1628683296670635	0.0	-0.31485269165802443	0.0	0.0	0.03848915598143893	0.0	-0.21385116847495844	0.0	-0.4994493116718301	-0.417409346539794	-0.06731733869726611	0.0	0.0	0.0	0.0	0.0	0.0	0.0	0.07820002270973826	-0.9476127464983607	0.0
71	-0.5229486997850369	-0.023644260783874625	0.0	0.0	-0.002644921615731477	-0.09291958116866753	0.20000403517838872	0.0	0.0	0.0	0.0	-0.029352284530369865	0.0	0.0	0.0	0.001969668961298135	-0.05143865469574088	0.0	-0.05151968120232396	0.0	0.0	0.0	-0.2504538878919775	0.0	0.0	-0.48140241400217976	-0.268641519828235	0.0	-0.3336692516845515	0.0	0.0	-0.1939218536563922	0.0	0.028096191517698453	0.0	0.22221325224556426	0.24991684218050506	0.048711068779710945	0.0	0.0	0.0	0.0	0.0	0.0	0.0	0.0971452272090941	0.035152445463580616	0.0
72	-0.3898515920101078	-0.08541747427191831	0.0	0.0	0.0046496585312603865	0.30915451815337686	-0.15681823530253558	0.0	0.0	0.0	0.0	0.0985519782425572	0.0	0.0	0.0	-0.0011568356835824605	-0.026310472047673627	0.0	-0.06891589208239572	0.0	0.0	0.0	-0.5588966603415221	0.0	0.0	-0.30286771135654134	-0.31445096064639333	0.0	-0.37594439880044184	0.0	0.0	0.06057915842942936	0.0	-0.07683826364265485	0.0	0.08116667151793676	-0.5331359197439174	0.05810562073574921	0.0	0.0	0.0	0.0	0.0	0.0	0.0	0.13970939973700583	0.34832985823010676	0.0
73	0.11097225946609923	-0.017028710437014486	0.0	0.0	0.010189968245955434	-0.4554968952118214	-0.1901339665919391	0.0	0.0	0.0	0.0	-0.5196747627440905	0.0	0.0	0.0	-0.0024191508514033954	0.031742484314810394	0.0	-0.02546825863672427	0.0	0.0	0.0	-0.46008805773217387	0.0	0.0	0.40464577269312085	-0.20004031072155745	0.0	-0.07586807161267971	0.0	0.0	-0.012669282175572607	0.0	-0.001231735890049157	0.0	-0.5111050929960502	-0.43121867128012925	-0.028675132901398493	0.0	0.0	0.0	0.0	0.0	0.0	0.0	-0.4095188354123847	0.2480045295523749	0.0
74	0.5634771931621108	-0.09961934008192144	0.0	0.0	-0.0011788814725074259	0.20458596765474074	-0.18069454878460486	0.0	0.0	0.0	0.0	-0.28252077201433456	0.0	0.0	0.0	-0.004565721501452752	-0.031048882723036332	0.0	0.0003653715281440206	0.0	0.0	0.0	-0.24969332963386778	0.0	0.0	-0.37035831120976465	-0.13201261432754438	0.0	-0.2075815506088543	0.0	0.0	-0.614647652279009	0.0	-0.163405634993469	0.0	-0.327934085325636	-0.21420465415205409	0.020691356499919978	0.0	0.0	0.0	0.0	0.0	0.0	0.0	-0.029804506342904637	0.03438021252830648	0.0
75	0.13400882199017744	-0.07182321484617335	0.0	0.0	0.0016444059723923266	-0.0393906944184438	-0.22342247047547267	0.0	0.0	0.0	0.0	0.07154496656325875	0.0	0.0	0.0	-0.0031968458567076573	0.023047221344275733	0.0	0.15078079352916957	0.0	0.0	0.0	-0.28678362559889087	0.0	0.0	0.30755189700856067	-0.1538968943087747	0.0	0.2483822385379087	0.0	0.0	0.14123487120525477	0.0	0.2055587150069916	0.0	-0.2506660608172767	-0.2524618585819949	-0.03326876338823536	0.0	0.0	0.0	0.0	0.0	0.0	0.0	-1.3229573513834438	0.0720398497985252	0.0
76	0.18221520389176432	0.015318843120867943	0.0	0.0	0.008217562949292318	-0.21641186329871281	-0.13371497516925326	0.0	0.0	0.0	0.0	-0.6150543945621957	0.0	0.0	0.0	0.00045767058122845873	0.0377995037959983	0.0	-0.06573617437707249	0.0	0.0	0.0	-0.5808099180329552	0.0	0.0	0.325793155830286	-0.32738037666055586	0.0	-0.24550602497645416	0.0	0.0	-0.36092818493638634	0.0	0.025635277438268444	0.0	-0.6162063234261621	-0.5557385967357026	-0.0915824077404042	0.0	0.0	0.0	0.0	0.0	0.0	0.0	0.00837924889247813	0.37057948753601516	0.0
77	-0.28557444005628674	-0.06558523061987179	0.0	0.0	-0.0019309763002848146	0.2447608200641409	-0.09615448532978277	0.0	0.0	0.0	0.0	-0.41642458661148246	0.0	0.0	0.0	0.002437061294554832	-0.06505443335724388	0.0	-0.026252235075540486	0.0	0.0	0.0	-0.3684881117785905	0.0	0.0	-0.43410967137776935	-0.20210475581964943	0.0	-0.272265937502135	0.0	0.0	-0.14582044660638896	0.0	0.016901418350066654	0.0	-0.4313575890802973	-0.3367368730916606	-0.048561836180851164	0.0	0.0	0.0	0.0	0.0	0.0	0.0	0.03532211275649879	0.15499851143279125	0.0
78	0.6375034833428567	0.21126185601025016	0.0	0.0	0.008251277725337569	0.24917032371962047	0.011748994705567653	0.0	0.0	0.0	0.0	0.6476861904801715	0.0	0.0	0.0	0.00248869180491047	0.027800801584633945	0.0	-0.02917372517643716	0.0	0.0	0.0	-0.3815267664270517	0.0	0.0	0.36063177860362333	0.11458127687491637	0.0	-0.279365553887822	0.0	0.0	-0.09856947065696975	0.0	-0.19716291868997268	0.0	-0.4427091259377665	-0.3501857406026661	-0.002610480156871245	0.0	0.0	0.0	0.0	0.0	0.0	0.0	0.042470267578858405	-1.477995247097788	0.0
79	0.5381627086655587	0.01027130684250476	0.0	0.0	0.009981540073162867	-0.3693845003351607	-0.17491260705351439	0.0	0.0	0.0	0.0	-0.5479297209203218	0.0	0.0	0.0	-0.0007171228990058565	0.033000170053364884	0.0	-0.05239302831528615	0.0	0.0	0.0	-0.4851548686453043	0.0	0.0	0.4186894632822697	0.027557478132261764	0.0	-0.3357916033816095	0.0	0.0	0.028675358127982952	0.0	-0.22369794144751248	0.0	-0.532928420298702	-0.45707411633817563	-0.08567242514010745	0.0	0.0	0.0	0.0	0.0	0.0	0.0	0.09928208893427884	0.2734561195693408	0.0
80	0.695696463967576	0.0832836092149701	0.0	0.0	0.004936629920390613	0.008712365648147152	-0.2369605345009877	0.0	0.0	0.0	0.0	-0.5479385017373897	0.0	0.0	0.0	0.002899069574118912	0.03300056090541757	0.0	0.03887671177984491	0.0	0.0	0.0	-0.4851626586791721	0.0	0.0	0.41869382765178126	-0.030600704903679964	0.0	-0.11399378106555595	0.0	0.0	0.07106548721216784	0.0	0.05877155476691431	0.0	-0.37449942211280635	-0.45708215145653763	-0.1551734308290859	0.0	0.0	0.0	0.0	0.0	0.0	0.0	0.09928635964852447	0.27346402918133283	0.0
81	0.3115328429265925	0.0713009263362925	0.0	0.0	0.00023499837788315547	0.05284559822641235	-0.17250366618397986	0.0	0.0	0.0	0.0	-0.1793875571779316	0.0	0.0	0.0	0.00108233433328547	0.03392282623756398	0.0	-0.05651341981335132	0.0	0.0	0.0	-0.5035442384204171	0.0	0.0	0.4289921148699043	-0.281791531341677	0.0	-0.28047262522711724	0.0	0.0	0.017548360614388504	0.0	0.05965429811110292	0.0	-0.5489383242662452	-0.47604203936277767	-0.006331441469998367	0.0	0.0	0.0	0.0	0.0	0.0	0.0	0.10936365530613112	0.17030168984369548	0.0
82	-0.012942827437747167	0.05021870979609292	0.0	0.0	0.008403491484200276	-0.3435898498148228	-0.10127983701477787	0.0	0.0	0.0	0.0	-0.6674259574930387	0.0	0.0	0.0	-0.0009711430508347885	0.03831919093497679	0.0	-0.07614667435802623	0.0	0.0	0.0	-0.5911677513512801	0.0	0.0	0.3644015526354284	0.05217225797944798	0.0	0.06146459050928854	0.0	0.0	-0.12068893754033658	0.0	-0.14117945901334575	0.0	-0.2523649052427254	-0.5664223008259611	-0.06345101904306612	0.0	0.0	0.0	0.0	0.0	0.0	0.0	0.15740131359189427	0.3810963150652793	0.0
83	0.08137449526117635	-0.009696192933452585	0.0	0.0	0.006096648925345854	-0.4885992589300927	-0.13757875233013017	0.0	0.0	0.0	0.0	-0.5240496601554412	0.0	0.0	0.0	-0.003118839351356717	0.03193721990944753	0.0	0.0536315303461362	0.0	0.0	0.0	-0.46396931374008143	0.0	0.0	0.40682024788508847	-0.04693444225659895	0.0	-0.03863338249554645	0.0	0.0	0.006892013484993342	0.0	-0.16023948069766014	0.0	-0.5133714319345299	-0.4352220365991738	-0.05444413614340401	0.0	0.0	0.0	0.0	0.0	0.0	0.0	0.08696689475031236	0.25194536339065227	0.0
84	-0.16458548865268866	-0.04783036998285791	0.0	0.0	-0.0022359401474619086	0.26105115620000424	-0.07228684335317953	0.0	0.0	0.0	0.0	-0.47072069521775683	0.0	0.0	0.0	0.002059965852959672	-0.04078175613916086	0.0	-0.03704529921147033	0.0	0.0	0.0	0.3594160670968094	0.0	0.0	-0.4089372137143893	-0.2305261308069962	0.0	-0.0977010084573789	0.0	0.0	-0.11126282623044245	0.0	0.16265453184523143	0.0	1.084569561062115	-0.006056949663165117	-0.030996115490717336	0.0	0.0	0.0	0.0	0.0	0.0	0.0	0.061730038433740086	0.20390753076823837	0.0
85	0.6763283168810338	0.07716328715297881	0.0	0.0	0.009517710006709	-0.3824778332062915	-0.1842141013794397	0.0	0.0	0.0	0.0	-0.18117063811132503	0.0	0.0	0.0	-0.002480971133036408	0.03126994490571451	0.0	-0.04466620102013132	0.0	0.0	0.0	-0.450669921186853	0.0	0.0	0.39936925802090284	-0.07896074312323467	0.0	-0.03591151227781762	0.0	0.0	-0.07914861983249573	0.0	0.00878675846425871	0.0	-0.5029056025574016	-0.4215042280332145	0.04500995385904419	0.0	0.0	0.0	0.0	0.0	0.0	0.0	-0.07909803533035327	-1.0619737459830805	0.0
86	0.1589653910387455	0.004245152901535243	0.0	0.0	-0.0013785828119656008	0.21525346800493228	-0.12691076285979516	0.0	0.0	0.0	0.0	-0.31807582457683786	0.0	0.0	0.0	0.0020915621715046516	-0.029905669004782597	0.0	-0.006702316608517922	0.0	0.0	0.0	-0.28123652902676055	0.0	0.0	-0.28373572363180327	-0.15062395697276867	0.0	-0.2247569894332299	0.0	0.0	-0.2850564516556928	0.0	-0.17148258994892285	0.0	0.10304429086007712	-0.24674024320980398	0.024508151080457386	0.0	0.0	0.0	0.0	0.0	0.0	0.0	-0.012511643012132761	0.06640760450702674	0.0
87	-0.4543320329822219	0.003349713204066207	0.0	0.0	-0.0024013143665492453	0.05553711631243132	0.25052820453403335	0.0	0.0	0.0	0.0	-0.5001641084071269	0.0	0.0	0.0	-0.004960982410253783	-0.000926574900675381	0.0	-0.042898106255856425	0.0	0.0	0.0	-0.4427788874263575	0.0	0.0	-0.2865229008624133	-0.24593832716218333	0.0	-0.3127176575848196	0.0	0.0	0.027184423893222	0.0	-0.050552499869603564	0.0	-0.4960356176555183	-0.4133649321908865	-0.07585874846759662	0.0	0.0	0.0	0.0	0.0	0.0	0.0	0.07605039190193241	0.2304296610266499	0.0
88	-0.473554663639688	-0.054868584500782525	0.0	0.0	0.002099533232800173	0.2743151124830302	0.25396949802048724	0.0	0.0	0.0	0.0	-0.5149298020701684	0.0	0.0	0.0	-0.0037614172188423166	-0.0387166866356186	0.0	-0.0008545359422391235	0.0	0.0	0.0	0.3775355366860119	0.0	0.0	-0.28132076885411117	-0.2536674504330382	0.0	-0.3198504629087105	0.0	0.0	-0.19704038633749202	0.0	-0.16479974541509268	0.0	-0.5074402201203105	-0.4268766698076091	-0.021870795081164678	0.0	0.0	0.0	0.0	0.0	0.0	0.0	0.08323196256759549	0.24373034896551848	0.0
89	-0.3175643277292325	-0.04291777615060725	0.0	0.0	0.0010709893051051873	0.31251325635159644	0.018505356753996283	0.0	0.0	0.0	0.0	0.11804876834962004	0.0	0.0	0.0	-0.004294821290881897	-0.012231002204350968	0.0	-0.037256032975398166	0.0	0.0	0.0	0.2967849070028712	0.0	0.0	-0.20549054819084614	0.14221335890349676	0.0	-0.2990066558261984	0.0	0.0	-0.07795056108904554	0.0	0.03423205896186525	0.0	-0.47411317377114576	-0.1549390662243604	0.04100820835370793	0.0	0.0	0.0	0.0	0.0	0.0	0.0	0.14515418049340897	0.35841390991015515	0.0
90	-0.30255586121903205	-0.0661477200336077	0.0	0.0	0.001138989786065757	0.28117116702674655	0.1036258420844339	0.0	0.0	0.0	0.0	0.13015565096429588	0.0	0.0	0.0	-0.0036272164177080096	-0.02833286813549134	0.0	-0.018593444421243294	0.0	0.0	0.0	0.3417815508304208	0.0	0.0	-0.33776767702021643	-0.18193686295864833	0.0	-0.33088920127538646	0.0	0.0	-0.3708912210748513	0.0	-0.22139252838701476	0.0	-0.5250899970409174	-0.3014801865218408	0.030929768915668475	0.0	0.0	0.0	0.0	0.0	0.0	0.0	0.09434617023768728	0.26431451011768103	0.0
91	0.48376006397624344	-0.06078948806750288	0.0	0.0	0.01081284725698311	-0.18330039725009845	-0.13613570972988406	0.0	0.0	0.0	0.0	-0.46217128012804165	0.0	0.0	0.0	0.002597769392607386	0.0291828871795978	0.0	0.3009094552265025	0.0	0.0	0.0	-0.40907297865852765	0.0	0.0	0.3760645547482433	0.5062280707804134	0.0	0.43957421604783803	0.0	0.0	-0.13226247818676456	0.0	0.022115700510932954	0.0	-0.46669103602433964	-0.37859859213676966	-0.10031131110986258	0.0	0.0	0.0	0.0	0.0	0.0	0.0	0.057571870858412325	0.19620636177725642	0.0
92	0.2253255570774521	-0.0541287200569495	0.0	0.0	0.01092875802200026	-0.15150463102535322	-0.02766207383053896	0.0	0.0	0.0	0.0	-0.515026811140405	0.0	0.0	0.0	-4.7616799919722454e-05	0.0315355945219114	0.0	0.30659700718515814	0.0	0.0	0.0	-0.09820458086234132	0.0	0.0	0.40233558013193005	0.48925046767083546	0.0	0.21939884781860663	0.0	0.0	-0.21369499990227858	0.0	0.06708116509506382	0.0	-0.507515147171269	0.4817892570921353	-0.09197565891003631	0.0	0.0	0.0	0.0	0.0	0.0	0.0	0.0832791447392576	0.24381773310065644	0.0
93	0.16741529966202034	0.08430404042867248	0.0	0.0	-0.0021004209080231068	0.2538120884096043	0.04913990455543096	0.0	0.0	0.0	0.0	-0.4465926964043729	0.0	0.0	0.0	0.0014804236858429714	-0.018896240548346127	0.0	-0.03224909842748966	0.0	0.0	0.0	-0.3952522039095459	0.0	0.0	0.21797757709593787	-0.21789629563884122	0.0	-0.28683912715735876	0.0	0.0	-0.1450297360597474	0.0	0.041155846975588835	0.0	-0.45465858036141127	-0.3643429980198999	0.005833218447841015	0.0	0.0	0.0	0.0	0.0	0.0	0.0	0.049994935941868573	0.18217343617507578	0.0
94	0.6802402541974228	-0.05058343219816206	0.0	0.0	0.009645264369694442	-0.1295985708267773	-0.15642430664044787	0.0	0.0	0.0	0.0	-0.5169116167581712	0.0	0.0	0.0	0.0027900721517873594	0.031619491058959094	0.0	0.3150931040468322	0.0	0.0	0.0	-0.45763669123138434	0.0	0.0	0.4032723936551175	0.7071319063275465	0.0	0.5522622117392594	0.0	0.0	-0.06730884078275326	0.0	-0.21665163404349866	0.0	-0.5089709175051638	-0.42869018163308337	-0.09887871085450281	0.0	0.0	0.0	0.0	0.0	0.0	0.0	0.0841958551250965	0.24551553422801442	0.0
95	0.0442068454222303	-0.007330721827270193	0.0	0.0	0.008717783256766105	-0.1656923643084232	-0.018562807208294164	0.0	0.0	0.0	0.0	-0.5980058212011847	0.0	0.0	0.0	0.00045991605231846254	0.035229159272632406	0.0	0.25089682267963415	0.0	0.0	0.0	-0.0010130145391484976	0.0	0.0	0.443579015546665	0.584546103107348	0.0	0.3819117027824759	0.0	0.0	-0.5991229063662447	0.0	0.09990288377470517	0.0	-0.30763369571715937	-0.5028975732853617	-0.11968761056469424	0.0	0.0	0.0	0.0	0.0	0.0	0.0	0.1236375348100133	0.31856382654408083	0.0
96	0.6803403544130339	0.022430749398356636	0.0	0.0	0.010845688109975432	-0.11857469134472517	-0.060224483923695074	0.0	0.0	0.0	0.0	-0.5171125585105372	0.0	0.0	0.0	-0.00040279546850174733	0.03162843538563835	0.0	0.29715658526835487	0.0	0.0	0.0	-0.4578149597278268	0.0	0.0	0.40337226864976705	0.7824978202665956	0.0	0.5258754160509483	0.0	0.0	-0.15397562564905792	0.0	0.13422500990125305	0.0	-0.11795705764921502	0.034568112129088925	-0.07898284076929238	0.0	0.0	0.0	0.0	0.0	0.0	0.0	0.08429358689627	0.24569653917116815	0.0
97	0.5417158171898325	-0.02580835733117559	0.0	0.0	0.010321989308307097	-0.1895942548997567	-0.07438964635658642	0.0	0.0	0.0	0.0	-0.5732822956968036	0.0	0.0	0.0	0.002988102302204304	0.03412866479517782	0.0	0.25921421852229737	0.0	0.0	0.0	0.014424297621739848	0.0	0.0	0.4312905690272665	0.5368202699936331	0.0	0.522958422388395	0.0	0.0	-0.1387070002495178	0.0	-0.22945722429808518	0.0	0.16137375377608265	-0.4802736588795182	-0.09546063639353143	0.0	0.0	0.0	0.0	0.0	0.0	0.0	0.11161278679844697	0.29629329154676365	0.0
98	0.5936230646746834	0.08161997238123445	0.0	0.0	0.009908502842614209	0.2227421425234394	-0.09224326290161458	0.0	0.0	0.0	0.0	0.6347751305488938	0.0	0.0	0.0	0.002179246436555732	0.023879922923319676	0.0	0.4960723391313301	0.0	0.0	0.0	0.2953217006241256	0.0	0.0	0.31685008889441935	1.0076794439423178	0.0	0.21189324402701643	0.0	0.0	-0.3729184528256359	0.0	-0.07043859056182493	0.0	-0.3746741504929637	-0.2695804990075939	-0.06303835440625932	0.0	0.0	0.0	0.0	0.0	0.0	0.0	-0.0003719082358544706	0.08889110170241012	0.0
99	0.5251618263244988	-0.001506924660426362	0.0	0.0	0.0011392250077855825	0.2917313780517212	-0.11413777915710568	0.0	0.0	0.0	0.0	1.8985116811586564	0.0	0.0	0.0	0.0029870356386203895	0.03411514945802813	0.0	0.27671320121985377	0.0	0.0	0.0	1.204466671518777	0.0	0.0	0.37480247504226727	-0.28405320861989675	0.0	0.32041814557114146	0.0	0.0	-0.29803016517868	0.0	0.021813089987680216	0.0	-0.55227551133881	0.08863097016281463	0.012434673286806685	0.0	0.0	0.0	0.0	0.0	0.0	0.0	0.11146510907097347	-0.6772880200517262	0.0
100	-0.5980526067944009	-0.12635881964069	0.0	0.0	0.003002888146435556	-0.1395902977987542	-0.17038425842903326	0.0	0.0	0.0	0.0	-0.39997103343544993	0.0	0.0	0.0	-0.0055780499241609716	0.02641422750889773	0.0	-0.02298157242123091	0.0	0.0	0.0	-0.35389109472620967	0.0	0.0	-0.08328360118510199	-0.1934921200950283	0.0	0.3974966243991678	0.0	0.0	0.3007579803588601	0.0	0.06343317427703979	0.0	0.5580907074889453	-0.32168061508911217	-0.12255031036078254	0.0	0.0	0.0	0.0	0.0	0.0	0.0	-0.5154692832871929	0.14017742809772646	0.0
101	0.49517397490829695	0.16563837018392408	0.0	0.0	0.0095947229859733	0.2396632558905672	-0.024439069613658788	0.0	0.0	0.0	0.0	0.6166688380630541	0.0	0.0	0.0	0.002890981166068868	0.03289807539498281	0.0	0.3748548549878043	0.0	0.0	0.0	0.16986128795249314	0.0	0.0	0.4175494441589175	0.8757251391967922	0.0	0.29856789079673585	0.0	0.0	-0.33530933388914036	0.0	-0.05597443546963663	0.0	-0.5311568766790051	-0.45497525908823394	-0.08461440796361741	0.0	0.0	0.0	0.0	0.0	0.0	0.0	0.09816653354938651	0.2713900459005366	0.0
102	0.5244736109778316	0.1750303195107885	0.0	0.0	0.013462821165652755	0.18109499449285774	-0.028789682182014265	0.0	0.0	0.0	0.0	-0.20422475531908785	0.0	0.0	0.0	0.0016916034554715887	0.017701161970928022	0.0	0.4135761549920646	0.0	0.0	0.0	0.2632793341993436	0.0	0.0	0.24785621834339905	0.7197265584733716	0.0	-0.16975940303707077	0.0	0.0	-0.18534061224024406	0.0	0.04422993605470447	0.0	-0.26746046550369285	-0.14255781803566517	0.012286367879111271	0.0	0.0	0.0	0.0	0.0	0.0	0.0	-0.06788523519781033	-0.03614751943504395	0.0
103	0.5627832995242873	0.04223202332337573	0.0	0.0	0.011146917411497264	0.20416805125038823	-0.2303992872735341	0.0	0.0	0.0	0.0	1.4208325779068027	0.0	0.0	0.0	0.0019617639517369384	0.021124275170445017	0.0	0.505620604674602	0.0	0.0	0.0	1.4590191846476954	0.0	0.0	0.2860797118219084	0.3147219167025391	0.0	0.17240920624789602	0.0	0.0	-0.4984074182557342	0.0	0.14927970645404037	0.0	-0.3268582287580942	-0.21293002036286857	0.020541827461730156	0.0	0.0	0.0	0.0	0.0	0.0	0.0	-0.030481981948894267	0.0331254881732896	0.0
104	0.34835321056017726	0.045262458245817025	0.0	0.0	0.011706247739171912	0.15123643861481811	-0.12624852273427414	0.0	0.0	0.0	0.0	1.187641284865323	0.0	0.0	0.0	0.0020896465888249867	0.02274463325038554	0.0	0.5003788722640774	0.0	0.0	0.0	-0.09194176865144776	0.0	0.0	0.30417310894069305	0.30478794314618207	0.0	-0.2244935811870982	0.0	0.0	-0.35957116525442295	0.0	-0.12301175369001742	0.0	-0.35497463625323034	-0.24624126658753456	-0.052935678258118665	0.0	0.0	0.0	0.0	0.0	0.0	0.0	-0.012776852119575355	0.06591642176430006	0.0
105	0.18897285023511193	0.09121427720135047	0.0	0.0	-0.0034502494987581457	0.25225757835083107	0.08379709543058553	0.0	0.0	0.0	0.0	-0.18738569636523178	0.0	0.0	0.0	0.0033873034115345035	-0.04081151103245039	0.0	0.12884821063684515	0.0	0.0	0.0	1.2573960854410111	0.0	0.0	0.16562949876173563	0.18372628282733364	0.0	0.2924604818289496	0.0	0.0	-0.13722184531867243	0.0	-0.14179403086629921	0.0	0.4368764952028821	1.0883057531194522	-0.005472850296470719	0.0	0.0	0.0	0.0	0.0	0.0	0.0	0.16688148964693628	-1.100456785017581	0.0
106	0.7204967859428948	-0.06040873804995175	0.0	0.0	0.004784401483921935	0.073488682302597	-0.07412891380628395	0.0	0.0	0.0	0.0	0.15442984607619006	0.0	0.0	0.0	0.0022164348392489756	0.035216561941370815	0.0	0.17848662426976783	0.0	0.0	0.0	-0.5293295576498047	0.0	0.0	0.195852077622371	-0.2970055686185287	0.0	-0.24192799998375913	0.0	0.0	-0.26878189071555114	0.0	0.051268214275502474	0.0	-0.38285043077613	1.025888655170276	0.02832396159230329	0.0	0.0	0.0	0.0	0.0	0.0	0.0	0.12349988783663905	-0.7955563226479082	0.0
107	0.6271454582756719	0.07372796265529391	0.0	0.0	0.010977066883161565	0.24293192008495623	-0.2655852925593226	0.0	0.0	0.0	0.0	0.4301723713090036	0.0	0.0	0.0	0.00241564685730938	0.02687527350874202	0.0	0.15829157654902826	0.0	0.0	0.0	-0.36308015726073106	0.0	0.0	0.35029705862474275	-0.024892685571586866	0.0	-0.10872614730502939	0.0	0.0	-0.14537572810374438	0.0	-0.19243947800593036	0.0	-0.42664938898695065	-0.3311587773619129	-0.04449762941211441	0.0	0.0	0.0	0.0	0.0	0.0	0.0	0.03235732097328335	-0.14995747940493784	0.0
108	0.21791269080175027	-0.06356415506872046	0.0	0.0	-0.0024766991485437873	0.1734255141035093	-0.10901215602469431	0.0	0.0	0.0	0.0	1.1346320409485176	0.0	0.0	0.0	0.0016018021495641382	-0.06672919411330355	0.0	-0.045566070981757564	0.0	0.0	0.0	-0.4546860544794346	0.0	0.0	-0.44568105069946584	-0.2529638784766995	0.0	0.08801146795566184	0.0	0.0	-0.034227654660171934	0.0	-0.13981233089572792	0.0	0.8102684066066905	0.24926316529970122	0.045495914575803736	0.0	0.0	0.0	0.0	0.0	0.0	0.0	0.08257823360691596	-1.4569394864491623	0.0
109	-0.4882567518093984	-0.053494130932894346	0.0	0.0	0.0013494213970616565	0.02494814967817418	0.15409739814693474	0.0	0.0	0.0	0.0	-0.5903187168449596	0.0	0.0	0.0	0.001277701500916903	-0.04851528849740458	0.0	-0.06081917824418592	0.0	0.0	0.0	0.14965682874163716	0.0	0.0	-0.4780371640359532	-0.2931298846977263	0.0	-0.35626828823674994	0.0	0.0	-0.3487614076439371	0.0	-0.0034415722382183044	0.0	0.2791080678387342	0.19770957437038358	-0.0003614873929060347	0.0	0.0	0.0	0.0	0.0	0.0	0.0	0.11989876815208507	-0.8287443047775547	0.0
110	-0.5926823070309647	0.01213003264946575	0.0	0.0	-0.0020574988636616167	-0.00418033470207117	-0.0561993736383972	0.0	0.0	0.0	0.0	-0.4389508070334487	0.0	0.0	0.0	-0.0023513795024044716	0.010649890530702538	0.0	-0.030730031882626175	0.0	0.0	0.0	-0.2650564308424275	0.0	0.0	0.16911963786787382	0.06967544654323912	0.0	-0.2831475898389363	0.0	0.0	0.012507865346092013	0.0	0.06348616442588124	0.0	0.05109529385579644	-0.3573500855003611	-0.020670618955850425	0.0	0.0	0.0	0.0	0.0	0.0	0.0	0.046278160435828934	0.1752897510529574	0.0
111	0.34016186360019773	0.01984492406729631	0.0	0.0	-0.002349187584578076	-0.29024915161519144	-0.17371158102092263	0.0	0.0	0.0	0.0	-0.236857619031187	0.0	0.0	0.0	-0.0006990193961709384	0.03292938179293475	0.0	-0.0520769025997335	0.0	0.0	0.0	-0.4837439947801795	0.0	0.0	0.1902187538736203	-0.2701088508926392	0.0	-0.1855232316340348	0.0	0.0	-0.0686020741248988	0.0	-0.09532602822723511	0.0	-0.5317001044092942	-0.4556188545647487	-0.051277704789083736	0.0	0.0	0.0	0.0	0.0	0.0	0.0	0.07153654477929079	0.27202358859022013	0.0
112	0.48890998845707684	-0.07645974263225887	0.0	0.0	-0.001764920992777652	-0.3363142266621734	-0.00128631605738162	0.0	0.0	0.0	0.0	-0.6405660371274191	0.0	0.0	0.0	-0.0012363688133053773	0.03712360117080754	0.0	-0.07080741799815907	0.0	0.0	0.0	-0.5673385692039459	0.0	0.0	0.464732913568648	-0.1866290848278845	0.0	-0.2579842467368837	0.0	0.0	-0.05059759731671204	0.0	-0.24474190845975738	0.0	-0.6044780802235279	-0.5418434219281341	-0.049916092956777666	0.0	0.0	0.0	0.0	0.0	0.0	0.0	-0.10260739635502163	-0.4631294971682185	0.0
113	0.33442508421640044	-0.005089492189317002	0.0	0.0	0.007867724986269836	-0.3228888476781083	-0.10864389341704941	0.0	0.0	0.0	0.0	-0.627962907387245	0.0	0.0	0.0	0.0008733944687961293	0.03735673906461201	0.0	-0.07184856356458036	0.0	0.0	0.0	-0.5719852176643238	0.0	0.0	0.4584687225752666	-0.3221735642425656	0.0	-0.006319230473568194	0.0	0.0	-0.04296447087865383	0.0	-0.06875962853127372	0.0	-0.6085234823515688	-0.5466362599316481	-0.07040389532105942	0.0	0.0	0.0	0.0	0.0	0.0	0.0	0.13820772272614668	0.11672652610763694	0.0
114	0.489017367853317	-0.07642532234642871	0.0	0.0	0.006873432740328728	-0.3828279379620282	-0.22836947524111745	0.0	0.0	0.0	0.0	0.015545866814705328	0.0	0.0	0.0	-0.0009177915579396068	0.0349558249128925	0.0	-0.06112657803222232	0.0	0.0	0.0	-0.5241328335473017	0.0	0.0	0.4649989297748429	-0.3197120703861291	0.0	-0.2580883735668634	0.0	0.0	0.07041539994854691	0.0	-0.09569456041936678	0.0	-0.5668628880136197	-0.49727837820022663	-0.07954739013329101	0.0	0.0	0.0	0.0	0.0	0.0	0.0	-0.24704699948904496	0.3130324017625262	0.0
115	0.2670701902351881	-0.07626458703041557	0.0	0.0	0.0009531879838637847	-0.4259430157259169	-0.04450331626579109	0.0	0.0	0.0	0.0	-0.6267027359922056	0.0	0.0	0.0	-0.00133158458768588	0.03650651740029517	0.0	-0.0680516496359523	0.0	0.0	0.0	-0.5550395331897812	0.0	0.0	0.45784237384557347	-0.3121751510763773	0.0	-0.18642700286192387	0.0	0.0	-0.009906454791305964	0.0	-0.11970136533623794	0.0	-0.5937704601208186	-0.5291574424059206	-0.07834624440549616	0.0	0.0	0.0	0.0	0.0	0.0	0.0	-0.21442813390967133	-0.6474520624968673	0.0
116	0.034127514630124735	-0.05124051300482633	0.0	0.0	0.0031979702812329203	-0.16696063960994822	-0.1340537438995381	0.0	0.0	0.0	0.0	-0.7527858484724579	0.0	0.0	0.0	0.00012151115490235397	0.0019067022283098423	0.0	-0.09311464502158917	0.0	0.0	0.0	-0.6668960618800324	0.0	0.0	-0.47677804385846284	-0.06783091136993032	0.0	-0.09742183782924732	0.0	0.0	-0.14265679845640786	0.0	-0.1693081353871008	0.0	-0.6911534756550048	-0.6445331215043593	-0.0037887746355969145	0.0	0.0	0.0	0.0	0.0	0.0	0.0	0.19891768952866712	-0.24470113160505652	0.0
117	0.4899927166781213	-0.042959050383989235	0.0	0.0	0.0010764341215400374	-0.3617177495127334	-0.1191862932509478	0.0	0.0	0.0	0.0	-0.5376289409735203	0.0	0.0	0.0	0.0003575900193398485	0.032421166166394275	0.0	-0.049807316829169584	0.0	0.0	0.0	-0.4736147990494228	0.0	0.0	0.41222413479100545	-0.2655493468565966	0.0	-0.013611719859053361	0.0	0.0	0.03320072409372992	0.0	-0.22135793827946534	0.0	-0.5228815612563185	-0.44517098129493515	-0.05283176492904784	0.0	0.0	0.0	0.0	0.0	0.0	0.0	0.09295550031327363	-1.0819016129544854	0.0
118	0.37753162983706257	-0.100536572943648	0.0	0.0	-0.0023952374237170503	-0.46571842248553424	-0.06896674412334437	0.0	0.0	0.0	0.0	-0.5471975771385535	0.0	0.0	0.0	0.0009426525794414324	0.03296758084239613	0.0	-0.05224749164615483	0.0	0.0	0.0	-0.4845053362827251	0.0	0.0	0.41832556252284225	-0.27055806301590646	0.0	-0.11770230928155363	0.0	0.0	0.15430210260500576	0.0	-0.06343243060334786	0.0	-0.5323629332333006	-0.45640414885119424	-0.07766695587555392	0.0	0.0	0.0	0.0	0.0	0.0	0.0	-0.2951263657999542	-0.5908637239650499	0.0
119	0.6262653053170896	-0.10210925366870507	0.0	0.0	0.0038203110284162124	-0.43318006525283403	-0.21436274488359058	0.0	0.0	0.0	0.0	-0.4085619918777409	0.0	0.0	0.0	-0.00183378526010608	0.033346989104218946	0.0	-0.05394185039330042	0.0	0.0	0.0	-0.4920672850799635	0.0	0.0	0.3494188859705412	-0.2750198177788929	0.0	-0.3395554506731707	0.0	0.0	0.03222735471386273	0.0	-0.042869183216671866	0.0	-0.53894641464304	-0.46420400629362424	-0.06353796354088714	0.0	0.0	0.0	0.0	0.0	0.0	0.0	-0.3391525401015077	-0.08090612003063541	0.0
120	0.30422839815208647	-0.021943782253275708	0.0	0.0	-0.002954572298515311	0.29943852377510166	0.04388400329456162	0.0	0.0	0.0	0.0	0.08930120565300892	0.0	0.0	0.0	0.003077277964780356	-0.06301520999742397	0.0	-0.062478618499182126	0.0	0.0	0.0	0.6034503163647573	0.0	0.0	-0.13879955171977412	0.10542495494602773	0.0	0.13424844542361608	0.0	0.0	-0.2449768716661927	0.0	0.13133415354006614	0.0	-0.04074934888599753	0.4944701324764921	0.05462927168769246	0.0	0.0	0.0	0.0	0.0	0.0	0.0	0.12395900298140194	0.31915920435611933	0.0
121	-0.1730236182840752	0.07313944896444817	0.0	0.0	0.005239029751268484	0.31952764058724764	0.1703107013571942	0.0	0.0	0.0	0.0	-0.007376149899953138	0.0	0.0	0.0	0.0010000744607084333	-0.021171661139525833	0.0	0.20344549079395002	0.0	0.0	0.0	1.4150429619670537	0.0	0.0	-0.08665404276241026	0.5136540334233912	0.0	0.07533275221167904	0.0	0.0	-0.452127412650269	0.0	0.12268003973242558	0.0	-0.42639347631017444	0.851740374121541	0.06181708792010698	0.0	0.0	0.0	0.0	0.0	0.0	0.0	0.1565250531397319	0.3794734295754659	0.0
122	0.34062150251793255	-0.02597707171596476	0.0	0.0	0.005021982907198472	-0.04414767631681869	-0.12884285884914876	0.0	0.0	0.0	0.0	-0.49180607895596207	0.0	0.0	0.0	0.0034331934531832533	-0.018366933606780267	0.0	-0.08261794249511391	0.0	0.0	0.0	-0.6200491192365118	0.0	0.0	-0.0899209968805169	-0.03081059778980641	0.0	0.09895770321904171	0.0	0.0	0.08089885212025867	0.0	-0.21094846998251385	0.0	0.2769607963362172	-0.17326370542740305	-0.05775079721302194	0.0	0.0	0.0	0.0	0.0	0.0	0.0	0.173234886509598	0.4104210160450535	0.0
123	0.5753599293052851	0.21412999675444383	0.0	0.0	0.006859631650917727	0.25455926507551885	-0.03662761347575136	0.0	0.0	0.0	0.0	-0.44908305541613347	0.0	0.0	0.0	0.0025517904695714537	0.028600303639374686	0.0	0.2951000928377737	0.0	0.0	0.0	0.47778367958183504	0.0	0.0	0.3695592547910164	0.7892665772898656	0.0	0.4870849667223876	0.0	0.0	-0.17859944656663024	0.0	-0.1688243706088354	0.0	-0.4565820629401423	0.30370672703590074	-0.10010272679838302	0.0	0.0	0.0	0.0	0.0	0.0	0.0	0.05120616852152039	0.1844167095916215	0.0
124	0.6741580140229931	0.15512701210505117	0.0	0.0	0.005240678991573161	0.06748395987784138	-0.07290051646645704	0.0	0.0	0.0	0.0	-0.0795820380069203	0.0	0.0	0.0	0.0027471801031625194	0.031076020270923897	0.0	0.3783449399166489	0.0	0.0	0.0	0.851508840449655	0.0	0.0	0.3972038382462135	0.9035024291163125	0.0	0.5899592281387597	0.0	0.0	0.003664372760960749	0.0	-0.02584202511140197	0.0	-0.4995406277887883	0.5112389208498558	-0.07764871261082935	0.0	0.0	0.0	0.0	0.0	0.0	0.0	0.07825752520917781	0.23451740070447818	0.0
125	0.08081857273569143	0.10400193505765869	0.0	0.0	0.0024147404769264834	0.32656495180457296	0.05883014645033409	0.0	0.0	0.0	0.0	0.13515405016154225	0.0	0.0	0.0	0.0028061667598230132	-0.032315854530679644	0.0	0.10434899862110199	0.0	0.0	0.0	1.3560951595696462	0.0	0.0	0.4055495294828198	0.3443957303354631	0.0	0.04511273800973533	0.0	0.0	-0.6057559765859895	0.0	0.1112595744205946	0.0	0.621806561682736	1.1047265377142845	-0.008193997815253018	0.0	0.0	0.0	0.0	0.0	0.0	0.0	0.16793309224001926	-0.11303208766004125	0.0
126	0.26167565482230243	0.01266546883477146	0.0	0.0	0.00033781491833287657	0.2681305511927943	0.058607556673532554	0.0	0.0	0.0	0.0	1.7628196359430504	0.0	0.0	0.0	0.0027106955262761285	-0.06886301565078494	0.0	0.26460622763152436	0.0	0.0	0.0	1.6538838812511454	0.0	0.0	-0.32815942597750575	0.18511422658694193	0.0	0.33913831426985847	0.0	0.0	-0.6051918406300245	0.0	-0.02577885233419027	0.0	-0.49151909136783767	1.0844129048146816	-0.008296524004954528	0.0	0.0	0.0	0.0	0.0	0.0	0.0	0.07320629866865733	-0.4376843097637825	0.0
127	-0.1129335135541071	0.011274098542051511	0.0	0.0	-0.0025876728001221895	0.2798397542414848	0.2582610130651906	0.0	0.0	0.0	0.0	-0.5333435749000257	0.0	0.0	0.0	0.002847797607711067	-0.06130212535318093	0.0	-0.04949357173296122	0.0	0.0	0.0	0.8513878593053843	0.0	0.0	0.04866964816586976	0.35906893373969684	0.0	-0.3287455314284153	0.0	0.0	-0.06050234247754609	0.0	0.036880583007001304	0.0	0.0420674102126687	0.22415899253728302	0.047616900008719924	0.0	0.0	0.0	0.0	0.0	0.0	0.0	0.09218784461532506	0.2603171651203313	0.0
128	0.4671374565191921	0.11608774463189267	0.0	0.0	0.010503001264755746	0.24587895994406947	-0.12987903800594008	0.0	0.0	0.0	0.0	0.41892372929985466	0.0	0.0	0.0	0.002450153501106704	0.027312495639613098	0.0	0.4233179327283354	0.0	0.0	0.0	0.6362612647411867	0.0	0.0	0.3551792101324297	1.0021558589124508	0.0	0.5298196526369147	0.0	0.0	-0.2625986735403109	0.0	0.10023578985921433	0.0	-0.4342360550144481	-0.3401471696417584	0.035465845743903227	0.0	0.0	0.0	0.0	0.0	0.0	0.0	0.03713470610016216	0.15835554007548214	0.0
129	0.7103463371582277	0.19764235125122045	0.0	0.0	0.005091295084341014	0.2930419228954935	-0.07594470546545559	0.0	0.0	0.0	0.0	0.3108164893555105	0.0	0.0	0.0	0.003002380698839278	0.03430958157859164	0.0	0.3696407799869752	0.0	0.0	0.0	0.8852733650918582	0.0	0.0	0.4333107392898077	0.8677844174632894	0.0	0.5238052669909458	0.0	0.0	-0.35195115385805253	0.0	-0.01578517978742171	0.0	-0.5556492919861975	-0.48399293771861485	-0.08835074942582753	0.0	0.0	0.0	0.0	0.0	0.0	0.0	0.1135896061066625	0.2999544762588783	0.0
130	-0.0921141294555911	0.14459895271963402	0.0	0.0	0.0003312739590380476	0.1239175873696732	0.1371414266396734	0.0	0.0	0.0	0.0	-0.013650989308757633	0.0	0.0	0.0	0.0010221179665768853	0.009218335482249674	0.0	0.053811721247202196	0.0	0.0	0.0	-0.011161459889149327	0.0	0.0	0.15313447118791151	0.008727654417215697	0.0	-0.07769968652034569	0.0	0.0	-0.4558337849446433	0.0	-0.10232713932880681	0.0	-0.1202667006075497	0.03183173532527891	-0.008171509831016287	0.0	0.0	0.0	0.0	0.0	0.0	0.0	-0.1605743427234868	-0.20781315525836463	0.0
131	0.13850413699856182	0.06436700199348251	0.0	0.0	0.0024191662391171037	-0.03730979213575353	0.06367220243502289	0.0	0.0	0.0	0.0	-0.6090865806034559	0.0	0.0	0.0	-0.002840538651514319	0.03662137328348594	0.0	-0.06856457223128695	0.0	0.0	0.0	-0.5573287145153996	0.0	0.0	0.44908653587522773	0.17373906443705053	0.0	-0.11991194724904553	0.0	0.0	-0.08621691637790482	0.0	-0.23759079675997072	0.0	-0.5801642419673455	0.3719937262552556	-0.04807637957786248	0.0	0.0	0.0	0.0	0.0	0.0	0.0	0.13884980802142058	0.3467378442131034	0.0
132	0.6343362426683457	0.014207346908333984	0.0	0.0	0.0055632995657302845	0.10951563067519307	-0.1903329978128432	0.0	0.0	0.0	0.0	0.19999539236359254	0.0	0.0	0.0	-0.0019337959383645118	0.04136923022465443	0.0	0.22569777037602973	0.0	0.0	0.0	0.40374092733910105	0.0	0.0	0.35747166407749714	0.1924406162868932	0.0	0.2668581394887643	0.0	0.0	-0.1896631206606729	0.0	-0.01755217659078475	0.0	-0.634000732852347	-0.5768207337021938	-0.060124380433060565	0.0	0.0	0.0	0.0	0.0	0.0	0.0	0.03937796613909772	0.44281948418200656	0.0
133	0.7184284004184618	-0.03233755907513475	0.0	0.0	0.008170591427999672	0.011967872765840156	-0.1374904747623063	0.0	0.0	0.0	0.0	-0.35366023462819934	0.0	0.0	0.0	-0.005087550023672743	-0.0019016769417272955	0.0	0.1377110663574524	0.0	0.0	0.0	0.04438579668380647	0.0	0.0	0.028965126619139414	-0.29483215170765076	0.0	-0.047453912836399374	0.0	0.0	-0.13759411522028436	0.0	-0.030397284335344006	0.0	-0.5681802338537179	0.08912657788370983	-0.07549610821786494	0.0	0.0	0.0	0.0	0.0	0.0	0.0	0.12148044182905934	0.314568764470548	0.0
134	0.5034331436033118	0.06343053463427496	0.0	0.0	0.009625452743398297	0.16842279807579266	-0.2956861184195983	0.0	0.0	0.0	0.0	-0.16198799929376223	0.0	0.0	0.0	0.002845048567468139	0.03231607881616414	0.0	0.16608423299529532	0.0	0.0	0.0	0.3079647075056618	0.0	0.0	0.4110506983861697	0.3043748512629388	0.0	0.25828162041626496	0.0	0.0	-0.155589212749471	0.0	0.1285572703105937	0.0	-0.5210580885324634	-0.4430106004248403	-0.06273802281450357	0.0	0.0	0.0	0.0	0.0	0.0	0.0	0.09180724475033743	0.2596122719612375	0.0
135	0.47950525941424277	0.1606157896444261	0.0	0.0	0.013550421562635214	0.15401157598213	0.16051829169845372	0.0	0.0	0.0	0.0	-0.11395502603766983	0.0	0.0	0.0	0.0013744859680776308	0.013683072457848089	0.0	0.03387313026348782	0.0	0.0	0.0	-0.10014769398035624	0.0	0.0	0.20298904353862954	-0.04377663573899678	0.0	-0.1261531614138752	0.0	0.0	-0.016925064341537815	0.0	-0.1251129637931482	0.0	-0.1977386901132266	-0.05995412026046112	0.0025960147878812357	0.0	0.0	0.0	0.0	0.0	0.0	0.0	-0.11178960261858895	-0.11746096984906162	0.0
136	0.09183706504502558	-0.027942333305854872	0.0	0.0	-0.0015699136524833623	0.2254738391539918	0.2160298327067526	0.0	0.0	0.0	0.0	-0.3521405840316235	0.0	0.0	0.0	0.002211231644460054	-0.08483788195755787	0.0	-0.013473761984771609	0.0	0.0	0.0	-0.3114575924850219	0.0	0.0	-0.3432771209036412	-0.1684552035790195	0.0	-0.2412125182516512	0.0	0.0	-0.10371922464949694	0.0	-0.17922099863784294	0.0	-0.3817064510437542	0.8097849185295288	0.028164964385564907	0.0	0.0	0.0	0.0	0.0	0.0	0.0	0.004056388454328019	-1.4791867651007407	0.0
137	-0.051432816447142427	-0.019351670436647338	0.0	0.0	0.0022451300217330617	-0.27502593243264195	-0.09220462172970843	0.0	0.0	0.0	0.0	-0.13202062957562977	0.0	0.0	0.0	-0.0008140569831618316	0.03710161884126835	0.0	-0.09076211503009717	0.0	0.0	0.0	-0.6563966848327553	0.0	0.0	0.514627757578838	-0.3719786179116574	0.0	0.22182807756986253	0.0	0.0	0.1553308752224269	0.0	-0.18692330226459128	0.0	0.18071254495699435	0.11118653924189492	-0.11429240144266413	0.0	0.0	0.0	0.0	0.0	0.0	0.0	0.19316163764327357	0.4473265219299588	0.0
138	0.07128986464876064	-0.03921287180582825	0.0	0.0	0.007191654853752736	-0.145231150703834	-0.2271326812723677	0.0	0.0	0.0	0.0	-0.6360816719358515	0.0	0.0	0.0	-0.0017915412690325872	-0.0038181891164887237	0.0	-0.06991600897523068	0.0	0.0	0.0	-0.5633601972091495	0.0	0.0	0.1744708843802807	-0.3170845683859986	0.0	-0.09843646776603894	0.0	0.0	0.19755223952939988	0.0	-0.05437243885053794	0.0	-0.15342262394592737	0.620275153605127	-0.10876804647992891	0.0	0.0	0.0	0.0	0.0	0.0	0.0	0.1421564353741437	0.352861911021911	0.0
139	-0.20360089961252398	-0.05542609423513774	0.0	0.0	0.005330329619855736	-0.3426297123118837	-0.12495780924683546	0.0	0.0	0.0	0.0	-0.5940471526884681	0.0	0.0	0.0	-7.615883655959777e-05	0.03505295087405489	0.0	-0.06156032246646389	0.0	0.0	0.0	-0.5260686415385807	0.0	0.0	0.4416114205004843	-0.29508153972319107	0.0	0.10061238130120276	0.0	0.0	0.20041738643395327	0.0	-0.1804761626677882	0.0	0.1648354654881039	-0.49927508920327124	-0.1133004628640348	0.0	0.0	0.0	0.0	0.0	0.0	0.0	0.006743710613143656	0.314997924681112	0.0
140	0.487585417347268	-0.03583511215485644	0.0	0.0	0.006810701966690304	-0.38757609757425815	-0.20446783321443177	0.0	0.0	0.0	0.0	-0.5261243609883536	0.0	0.0	0.0	-0.002989619560148432	0.032029569069302495	0.0	-0.04805852526720639	0.0	0.0	0.0	-0.4658099157737339	0.0	0.0	0.4078514458922037	-0.2595272581614123	0.0	-0.011277338619125657	0.0	0.0	0.2569958985013145	0.0	-0.21874447077978232	0.0	-0.5160865795223186	-0.43712054634258435	-0.13664341551953996	0.0	0.0	0.0	0.0	0.0	0.0	0.0	-0.10390062714196202	0.2538142189266532	0.0
141	0.655467382479131	-0.1150014397993038	0.0	0.0	0.004960556404628687	-0.3284078138259203	-0.22334205469412982	0.0	0.0	0.0	0.0	-0.4671824106437046	0.0	0.0	0.0	-0.004361737845349639	0.02940594280559693	0.0	-0.036341953551547346	0.0	0.0	0.0	-0.4135186784296508	0.0	0.0	-0.019853043637356738	-0.22867401073297203	0.0	0.018644773156604268	0.0	0.0	0.18104563962093198	0.0	-0.20535477104348082	0.0	-0.4705614909270698	-0.3831841593465427	-0.07280250382650721	0.0	0.0	0.0	0.0	0.0	0.0	0.0	0.060009127700816955	0.20072030367059246	0.0
142	-0.2556274321697248	0.0060973681263722795	0.0	0.0	0.006391275653215256	-0.2912895016770666	-0.015861008301235775	0.0	0.0	0.0	0.0	-0.16240007336487863	0.0	0.0	0.0	-6.819633800574099e-05	0.037642048736702106	0.0	-0.07312269749152779	0.0	0.0	0.0	-0.5776716967128944	0.0	0.0	-0.4909073178690949	0.17118899700635948	0.0	0.1522445584623199	0.0	0.0	-0.3058785420037617	0.0	0.03700114998879182	0.0	-0.43135856601725464	0.26414423533318676	-0.04148891114704631	0.0	0.0	0.0	0.0	0.0	0.0	0.0	-0.4588779829650801	0.3673930940734618	0.0
143	-0.3772638236772793	0.0038937432827720665	0.0	0.0	0.001886817706604553	-0.3669622183956401	0.15085772051851118	0.0	0.0	0.0	0.0	-0.07250403233005911	0.0	0.0	0.0	-0.0045354787473553424	0.03133173470415333	0.0	-0.044942141467412225	0.0	0.0	0.0	-0.4519014475899488	0.0	0.0	-0.4802147078875868	0.18867365266602995	0.0	-0.10612959358527747	0.0	0.0	-0.2922467043048386	0.0	-0.03941290543123053	0.0	-0.5039777773892842	-0.42277449984254584	0.04515897118739474	0.0	0.0	0.0	0.0	0.0	0.0	0.0	-0.4000446865352029	0.2396922537830029	0.0
144	0.22275415510872384	0.011320776507753845	0.0	0.0	-0.06418827923853813	-0.4943316662275154	-0.049838648330170626	0.0	0.0	0.0	0.0	-0.3437479639202151	0.0	0.0	0.0	-0.15306403883051653	0.289595594622672	0.0	0.013372436740704244	0.0	0.0	0.0	0.34561031534024333	0.0	0.0	0.41051631988040116	0.17459788219212105	0.0	0.24721727391197984	0.0	0.0	-0.34514941549431033	0.0	0.0044332391934136985	0.0	0.3931478382947692	-0.5152088198497793	-0.11266491122038387	0.0	0.0	0.0	0.0	0.0	0.0	0.0	-0.04581736996583406	0.1359484514898361	0.0
145	0.5151560754353486	-0.004054727381761312	0.0	0.0	0.1466599270194021	0.25825713092764946	-0.07165876215081798	0.0	0.0	0.0	0.0	1.5807116071292904	0.0	0.0	0.0	0.151863772111629	0.1413942619230815	0.0	0.2984435632920225	0.0	0.0	0.0	0.7325487860975795	0.0	0.0	0.1944547260832856	-0.1573066460310118	0.0	0.09578007813436418	0.0	0.0	-0.42873820786092975	0.0	0.017582741933252252	0.0	-0.21618184386097067	0.49840813293767783	0.05351432816891803	0.0	0.0	0.0	0.0	0.0	0.0	0.0	-0.0778140906064061	-0.028533434406796638	0.0
146	0.4179152411674433	0.05297087860346892	0.0	0.0	-0.016896482002792125	0.14916628950831307	-0.10127777803915924	0.0	0.0	0.0	0.0	1.4732611474707824	0.0	0.0	0.0	0.08986865197666558	0.0800230773798785	0.0	0.46665368201569624	0.0	0.0	0.0	-0.05523582178541385	0.0	0.0	0.10498214372466601	-0.0634164334429855	0.0	-0.10278729012482865	0.0	0.0	-0.6628193427060054	0.0	-0.009653245294796432	0.0	-0.10135341767647695	-0.01430845206910974	0.013175159630428354	0.0	0.0	0.0	0.0	0.0	0.0	0.0	-0.1913617391681168	-0.09664650727529903	0.0
147	0.32927526278563396	0.016715996575479897	0.0	0.0	-0.0027468478686342515	-0.20112439373192875	0.019054634589351117	0.0	0.0	0.0	0.0	0.3579551835019451	0.0	0.0	0.0	0.06609290552061521	-0.18235456599600772	0.0	-0.08431737890069264	0.0	0.0	0.0	-0.4666794138295173	0.0	0.0	0.3576486820182473	-0.3285581603150246	0.0	0.07037841500952577	0.0	0.0	0.06684639531479919	0.0	-0.0006746112766616741	0.0	0.37199356314995846	0.5783841195219311	-0.04011818343010378	0.0	0.0	0.0	0.0	0.0	0.0	0.0	0.12929170054675534	0.09570173931093427	0.0
148	0.6012325243036827	0.0742562355393316	0.0	0.0	-0.009789437739197882	0.3548230674925756	-0.09452184312801018	0.0	0.0	0.0	0.0	-0.15915879892047427	0.0	0.0	0.0	-0.1435027056244149	0.19571931649602115	0.0	0.20798138146237816	0.0	0.0	0.0	1.456809825093234	0.0	0.0	0.2736548092427066	0.2320330600201234	0.0	0.44213910057489514	0.0	0.0	-0.22957385819694082	0.0	0.01858989773970595	0.0	0.06685891633340574	-0.29083463730826076	0.08922208822914145	0.0	0.0	0.0	0.0	0.0	0.0	0.0	0.022696959500529582	0.03175946083799188	0.0
149	0.09920192521801546	0.015964402322919798	0.0	0.0	-0.08243617573148303	0.3429530681622805	-0.1168783515761107	0.0	0.0	0.0	0.0	1.1677855345119226	0.0	0.0	0.0	0.1999955376703983	0.18904161642560852	0.0	0.29088280388149135	0.0	0.0	0.0	-0.3140501983131059	0.0	0.0	0.2639194411874344	-0.23020112047854563	0.0	0.3036011520897858	0.0	0.0	-0.9439883226869386	0.0	0.021198767271251483	0.0	-0.30533232661771637	-0.27487423150121837	0.08483284805731116	0.0	0.0	0.0	0.0	0.0	0.0	0.0	0.010342022139627214	0.02434818672172048	0.0
150	0.6786598827179013	0.01205939368146075	0.0	0.0	0.13957627074727852	0.4416859141749957	-0.08686780460593294	0.0	0.0	0.0	0.0	0.4265863414951322	0.0	0.0	0.0	0.25610432343268447	0.24458570825115727	0.0	0.14554502717433435	0.0	0.0	0.0	0.6954318905618948	0.0	0.0	0.34489674946959187	-0.12003002565972949	0.0	0.5755218532753072	0.0	0.0	-0.29067459707806	0.0	0.010843250506743517	0.0	-0.40925798318842893	0.33056666791277844	-0.06514614243811016	0.0	0.0	0.0	0.0	0.0	0.0	0.0	0.11310850880971793	0.08599403569934679	0.0
151	0.42306364061278057	-0.007452934250723492	0.0	0.0	0.09014287258024717	0.4280288727217842	0.005363706165786834	0.0	0.0	0.0	0.0	-0.24013773724199244	0.0	0.0	0.0	0.24834317763378574	-0.09802587880455277	0.0	0.18850876305225364	0.0	0.0	0.0	1.1686031980931206	0.0	0.0	-0.11794785374617703	0.24039663931253283	0.0	0.299873554985523	0.0	0.0	-0.3520230860258319	0.0	0.015540485980488994	0.0	0.2702122230561356	0.688459981507316	0.11629183374320921	0.0	0.0	0.0	0.0	0.0	0.0	0.0	0.0988935213447207	0.07746698569617624	0.0
152	0.35372738166861145	0.026528354476803857	0.0	0.0	-0.0965576743976733	0.3847073025902824	0.05620450414396679	0.0	0.0	0.0	0.0	0.6688159139798717	0.0	0.0	0.0	0.2237240078685261	0.0395124729574296	0.0	0.14522552222636237	0.0	0.0	0.0	1.2530834732621372	0.0	0.0	0.29816483823520457	-0.2661373539504834	0.0	0.5269060778440229	0.0	0.0	-0.7597166476455248	0.0	0.004411243648933211	0.0	-0.025556136195985856	0.9796723011101655	0.10027255938296076	0.0	0.0	0.0	0.0	0.0	0.0	0.0	0.05380208785284028	0.05041828733842424	0.0
153	0.6515240482872835	0.035371925909103784	0.0	0.0	-0.10553226615535509	0.4112432402413658	0.008454271483024129	0.0	0.0	0.0	0.0	0.4593857582256195	0.0	0.0	0.0	0.23880408811329373	-0.1393910704476765	0.0	0.023644526554221217	0.0	0.0	0.0	0.8006864544155107	0.0	0.0	0.3199287080162006	-0.28897579570111387	0.0	0.6744813985872019	0.0	0.0	-0.6174841942278161	0.0	0.008105778590565948	0.0	-0.06846424859424924	0.9925242209590313	-0.38121499424559346	0.0	0.0	0.0	0.0	0.0	0.0	0.0	0.0814221271105683	0.0669865366189903	0.0
154	0.07310585755511353	0.03788589492926291	0.0	0.0	-0.09478439010081775	0.37946408230689493	0.08075661218325282	0.0	0.0	0.0	0.0	1.1507444970937764	0.0	0.0	0.0	0.2207443436993473	-0.18326936877409394	0.0	-0.00991638961881306	0.0	0.0	0.0	0.7169289584714229	0.0	0.0	0.2938645280301849	0.4902624700281909	0.0	-0.16356616897788476	0.0	0.0	-0.996962858289501	0.0	-0.004160224115756697	0.0	-0.3437636214732602	1.0690309142389234	0.09833374266888831	0.0	0.0	0.0	0.0	0.0	0.0	0.0	0.04834466057183391	-0.18764812582913476	0.0
155	0.44832374019608245	0.02777161449085854	0.0	0.0	0.11238781294141353	0.39268104043577934	0.05129913495622766	0.0	0.0	0.0	0.0	1.0757363763730539	0.0	0.0	0.0	0.22825539500629694	0.21701705894351112	0.0	0.25930659047319654	0.0	0.0	0.0	0.6721698730831844	0.0	0.0	0.3047046256894494	0.651280071391856	0.0	-0.017080094664543032	0.0	0.0	-0.510938294856821	0.0	0.028080286426359857	0.0	-0.3576757196947057	0.5597650959532574	0.10322105579793299	0.0	0.0	0.0	0.0	0.0	0.0	0.0	0.062101585508408906	0.05539685180669991	0.0
156	0.5387367010665155	-0.010799114528253915	0.0	0.0	0.03224730497892921	-0.4246605870099026	-0.08500923547863015	0.0	0.0	0.0	0.0	0.7157523995629747	0.0	0.0	0.0	0.007291943060433251	0.1562765995557211	0.0	0.05993642722434896	0.0	0.0	0.0	0.3241987784910035	0.0	0.0	0.2161515727294146	-0.18007475543831378	0.0	0.6623903765003143	0.0	0.0	-0.25061179473087075	0.0	-0.001117020467014973	0.0	-0.24402741049003382	-0.19656239359237276	0.06329646176269126	0.0	0.0	0.0	0.0	0.0	0.0	0.0	-0.5335762650417797	-0.012016208037928962	0.0
157	0.1271190996296582	0.027608928035251855	0.0	0.0	0.0659787974859961	0.5120051029122991	-0.023648132500612068	0.0	0.0	0.0	0.0	0.6168831001670534	0.0	0.0	0.0	0.2960659416294399	-0.057831425423802416	0.0	-0.10174434237591509	0.0	0.0	0.0	-0.5398297756324169	0.0	0.0	0.40257014646453426	0.028029674422144178	0.0	0.32512244702996673	0.0	0.0	-0.30727972276273274	0.0	0.006496832247802592	0.0	0.6803172835421136	0.128556740146228	-0.026113919131660595	0.0	0.0	0.0	0.0	0.0	0.0	0.0	0.18630052406969608	0.12989924317782656	0.0
158	-0.37023217098555256	0.012772915639072013	0.0	0.0	0.08875903490851192	0.3503620229866332	0.004291700053643052	0.0	0.0	0.0	0.0	0.08911629722388807	0.0	0.0	0.0	0.2733448670929933	-0.43659786160973013	0.0	-0.050313147691516034	0.0	0.0	0.0	0.5574548168795822	0.0	0.0	-0.5120820208870396	-0.23657771758296767	0.0	-0.04024139558190963	0.0	0.0	-0.38939878966420693	0.0	0.0036875012305399276	0.0	0.026086745569266656	0.46164998396986334	-0.14773894531205992	0.0	0.0	0.0	0.0	0.0	0.0	0.0	0.1446855617824656	0.1049359524836155	0.0
159	-0.2536171906719303	-0.004503127537947517	0.0	0.0	-0.08687961930457025	0.13610914207977567	0.0025358913394268267	0.0	0.0	0.0	0.0	0.23630927070923993	0.0	0.0	0.0	-0.1149355937383848	-0.3527431937232204	0.0	-0.09454390394161212	0.0	0.0	0.0	0.3329371975103244	0.0	0.0	-0.42764945938858345	-0.05217865828323456	0.0	-0.15857088557379898	0.0	0.0	-1.1564345110924903	0.0	-0.009161146108831442	0.0	-0.026975416087094705	1.176239853666923	0.138976099483113	0.0	0.0	0.0	0.0	0.0	0.0	0.0	0.16274573068457193	-0.05410707169329996	0.0
160	0.5526038189029746	0.008708757849219057	0.0	0.0	0.2270407339567339	0.1614750123858116	-0.040502562721097264	0.0	0.0	0.0	0.0	0.29805969362924695	0.0	0.0	0.0	-0.02814990985498163	0.16502849328669209	0.0	-0.034374466451328266	0.0	0.0	0.0	-0.5122935136682286	0.0	0.0	0.22891089191913863	-0.19346405481496542	0.0	0.09251995383415024	0.0	0.0	-0.6806783064618043	0.0	0.0027478004661759302	0.0	-0.4615734740900838	0.2158415370643172	0.017726629214757674	0.0	0.0	0.0	0.0	0.0	0.0	0.0	0.16484048121949607	0.11702614997922585	0.0
161	0.6565332397560951	0.040966663371312516	0.0	0.0	0.2631014648056894	0.4168628640987439	-0.02510947228079389	0.0	0.0	0.0	0.0	1.0191823581064132	0.0	0.0	0.0	0.24199765827572625	0.23062101637295562	0.0	0.23819851180398297	0.0	0.0	0.0	0.578834517776345	0.0	0.0	0.3245377315773174	0.7301176336341249	0.0	0.31119902360274443	0.0	0.0	-0.29315884463868186	0.0	-5.119179832537846e-05	0.0	-0.383129375724507	-0.3742533724293057	-0.22511544507444053	0.0	0.0	0.0	0.0	0.0	0.0	0.0	0.0872713355913586	0.07049526241403518	0.0
162	0.24635700812328798	-0.010044198932035156	0.0	0.0	0.13618484597110855	0.17668378144381516	0.0827541864136088	0.0	0.0	0.0	0.0	0.8436135348024909	0.0	0.0	0.0	0.22830464976096074	-0.08579466294366678	0.0	0.04910828470491462	0.0	0.0	0.0	0.09338003544967909	0.0	0.0	-0.3171841910519915	-0.27307463288685835	0.0	-0.3022385491978635	0.0	0.0	-0.7027450032328988	0.0	0.0074054690092466595	0.0	-0.35776695019716814	1.577509777029065	-0.15419599332821218	0.0	0.0	0.0	0.0	0.0	0.0	0.0	0.0621917984406559	0.05545096723846643	0.0
163	0.5919346938555068	0.07317664480771746	0.0	0.0	-0.08292289101096653	0.34439218056526494	-0.052184979128207895	0.0	0.0	0.0	0.0	1.0616535289959188	0.0	0.0	0.0	0.200813369352233	0.18985121722905635	0.0	0.19333790246903365	0.0	0.0	0.0	1.2350725065405979	0.0	0.0	0.26509975203043606	0.08714145325248072	0.0	0.8482430912173804	0.0	0.0	-0.08982935837288676	0.0	0.020266299325520886	0.0	-0.3068471285038085	0.7033161582551937	0.08536499720030546	0.0	0.0	0.0	0.0	0.0	0.0	0.0	0.011839928171416025	0.025246725652167068	0.0
164	0.13875474166211874	0.03492199296199176	0.0	0.0	0.08902251173352758	0.11357327736057861	0.0046337566473960475	0.0	0.0	0.0	0.0	1.0300420745113685	0.0	0.0	0.0	0.27044812821674113	0.25878515311935957	0.0	0.12317060222302365	0.0	0.0	0.0	-0.3014991715517829	0.0	0.0	0.2562118852912331	0.7018288831174198	0.0	0.4174923880386164	0.0	0.0	-0.32621942858298514	0.0	0.004778412622488584	0.0	-0.43582582474217035	0.7626600015736937	-0.12393188853234301	0.0	0.0	0.0	0.0	0.0	0.0	0.0	0.1393800169721697	0.1017533505993109	0.0
165	-0.20503556047855528	-0.018240746339778947	0.0	0.0	-0.09550651520561151	0.3815992509334453	0.03841742584628619	0.0	0.0	0.0	0.0	0.5766639550164511	0.0	0.0	0.0	0.22195773644423059	-0.49051422148498586	0.0	-0.06025213148638231	0.0	0.0	0.0	0.27608310287754617	0.0	0.0	-0.7765981228817375	-0.2634623756755124	0.0	0.10032628535659902	0.0	0.0	-0.05157830906365263	0.0	-0.015996364416526125	0.0	-0.3460110883534796	0.6365912534566045	0.07541051581469897	0.0	0.0	0.0	0.0	0.0	0.0	0.0	0.05056705957135797	0.04847771243564718	0.0
166	-0.04713080410880015	0.05047149241533685	0.0	0.0	-0.07688146208453617	0.12501749501364837	0.0425508037022143	0.0	0.0	0.0	0.0	1.4706831538286214	0.0	0.0	0.0	0.19066190670484778	0.17980192163676273	0.0	-0.042730007394129244	0.0	0.0	0.0	-0.2921147929498198	0.0	0.0	0.2504489605519894	0.537672681010722	0.0	0.39084890610659706	0.0	0.0	-0.4264034583306923	0.0	0.010009307859750937	0.0	-0.28804441505261685	0.9975385234051792	0.004245516422553211	0.0	0.0	0.0	0.0	0.0	0.0	0.0	-0.0067530628666398335	0.014093471758669313	0.0
167	0.09528580393127539	0.04886425897659265	0.0	0.0	-0.07517591985623928	0.32148605301126004	0.07205106220146267	0.0	0.0	0.0	0.0	1.3669441201605625	0.0	0.0	0.0	0.18779607008988033	-0.26145118313235544	0.0	-0.06199447272684857	0.0	0.0	0.0	1.3977732932959719	0.0	0.0	0.03579362416613039	0.17385691654926852	0.0	-0.18393926670968533	0.0	0.0	-0.9128414157866194	0.0	-0.013388725846678249	0.0	-0.2827362632580523	0.45855398133330605	0.07689486232974067	0.0	0.0	0.0	0.0	0.0	0.0	0.0	-0.01200200839788942	0.010944821707509721	0.0
168	0.25627770458574506	-0.015492034704027385	0.0	0.0	-0.06456077469305016	-0.03216879470194396	-0.021189287864419298	0.0	0.0	0.0	0.0	-0.25867772078187967	0.0	0.0	0.0	-0.3955664707211673	0.15930772547803204	0.0	-0.08035775651658268	0.0	0.0	0.0	-0.45005874377347005	0.0	0.0	-0.6238298872153203	-0.3178474985240918	0.0	0.04568274104917256	0.0	0.0	-0.3467474419883968	0.0	0.0016166826301492077	0.0	-0.4125244968591617	0.22951477407576223	-0.05387819176669508	0.0	0.0	0.0	0.0	0.0	0.0	0.0	0.11633858831729975	0.08793164201403333	0.0
169	0.40099046791447035	-0.034189509856665176	0.0	0.0	-0.05822333061901962	-0.30978544436907174	-0.02876934299124906	0.0	0.0	0.0	0.0	-0.06683444994939455	0.0	0.0	0.0	-0.47568087075366855	0.14876603913608927	0.0	-0.025176763774201055	0.0	0.0	0.0	-0.2184343652931154	0.0	0.0	-0.17490389213510665	-0.1685845402876179	0.0	0.23178240130581482	0.0	0.0	0.20446052428006226	0.0	0.010978082918496251	0.0	1.2860274037648176	-0.17861136391573695	0.058359783990523585	0.0	0.0	0.0	0.0	0.0	0.0	0.0	-0.3555883261225778	-0.020351835791464577	0.0
170	0.6372081144603301	-0.020045446988168174	0.0	0.0	0.15351722946083904	0.09608029080245699	-0.0755697066616832	0.0	0.0	0.0	0.0	0.4045422119445205	0.0	0.0	0.0	0.22967707841486792	0.21842443414722723	0.0	0.32977441189557505	0.0	0.0	0.0	0.4460731412799996	0.0	0.0	0.17527637469880838	0.7056002281711208	0.0	0.5787247641781057	0.0	0.0	-0.38441790984242696	0.0	-0.012883392705985597	0.0	-0.36030898611928	0.16623762590814964	-0.14504791134036218	0.0	0.0	0.0	0.0	0.0	0.0	0.0	0.0647054809068013	0.0569588332238357	0.0
171	-0.7030890677863572	0.02003386861205423	0.0	0.0	-0.030607929288798096	-0.1690674789777143	-0.010256264789231431	0.0	0.0	0.0	0.0	-0.13316476504188085	0.0	0.0	0.0	-0.012105363605174968	-0.1672848862301253	0.0	-0.044255737041469734	0.0	0.0	0.0	-0.2985191029074914	0.0	0.0	-0.5913706056550089	0.0211448131948421	0.0	-0.25193101058639245	0.0	0.0	-0.40246575361565534	0.0	-0.0007194725125714653	0.0	0.1481587244722476	0.3645009042111839	0.08053276855463914	0.0	0.0	0.0	0.0	0.0	0.0	0.0	-0.001761943654586018	0.017087461250237655	0.0
172	-0.49203684912859813	0.03250963674753841	0.0	0.0	-0.07391711912008707	-0.5769634705566689	0.07149219388644482	0.0	0.0	0.0	0.0	0.7476128749260476	0.0	0.0	0.0	0.18568089687354974	-0.1092745998831349	0.0	-0.03994120540052359	0.0	0.0	0.0	-0.2804086873440462	0.0	0.0	-0.05715994362902295	0.10673127717171357	0.0	-0.2408285018411171	0.0	0.0	0.44714390428200684	0.0	-0.016007375944775852	0.0	0.25283160453358544	-0.24100506764513333	0.07551855515143586	0.0	0.0	0.0	0.0	0.0	0.0	0.0	-0.015876070493295334	0.008620913840249697	0.0
173	0.20367695831695984	0.03783574205633264	0.0	0.0	-0.11001753822091806	0.42450522508631056	0.08751965543371797	0.0	0.0	0.0	0.0	0.42401097600568854	0.0	0.0	0.0	0.0648934256637489	-0.2616228772964226	0.0	-0.07390384803864468	0.0	0.0	0.0	0.49708597616001493	0.0	0.0	-0.26557381637052274	0.33980502766586984	0.0	-0.1332785797799374	0.0	0.0	-0.45064557155679863	0.0	0.006319755024941534	0.0	0.2841238231389891	1.096248596067448	0.11498887362310761	0.0	0.0	0.0	0.0	0.0	0.0	0.0	0.0952259182887489	0.07526692503997987	0.0
174	0.24887886780647067	0.014954920138947928	0.0	0.0	-0.08919721230602738	0.3629439992088345	0.027818921118568006	0.0	0.0	0.0	0.0	0.15415269120153768	0.0	0.0	0.0	0.21135616295952708	-0.18282191996374214	0.0	0.2730088475638085	0.0	0.0	0.0	1.5790260171668666	0.0	0.0	-0.19626970118239215	0.2891255517987848	0.0	-0.15290629672367484	0.0	0.0	-0.7516348406173816	0.0	-0.017710122763398246	0.0	0.24434905309502913	-0.30175404531462674	0.0922250133961819	0.0	0.0	0.0	0.0	0.0	0.0	0.0	0.03114966449862263	0.0368299287760243	0.0
175	0.5569334532211124	0.019417739295662366	0.0	0.0	0.2831489260613554	0.30512560268907246	-0.01893305770356979	0.0	0.0	0.0	0.0	0.5593641943890683	0.0	0.0	0.0	0.25584523040674884	0.16776103655150026	0.0	0.32004781106871705	0.0	0.0	0.0	-0.26352924967009683	0.0	0.0	0.23289464592566134	0.1810156732375671	0.0	0.21349263394907006	0.0	0.0	-0.4863478583676571	0.0	0.008760296816497364	0.0	-0.408778086636267	0.8449421289442249	-0.03179971150152996	0.0	0.0	0.0	0.0	0.0	0.0	0.0	0.11263396494578597	0.08570937422733324	0.0
176	0.5947586311389239	0.07350453813023332	0.0	0.0	0.09296466511042654	0.34756024978929817	-0.03014733384611886	0.0	0.0	0.0	0.0	1.2804622823726741	0.0	0.0	0.0	0.20261374809699667	0.1916334764770758	0.0	-0.0494216864372521	0.0	0.0	0.0	-0.3202033778469665	0.0	0.0	0.26769809420909324	0.09670301160243998	0.0	0.11601121917837964	0.0	0.0	-0.19150882970254599	0.0	-0.0171303383496985	0.0	-0.3101818209335859	-0.2810690497440698	-0.2968568803846533	0.0	0.0	0.0	0.0	0.0	0.0	0.0	0.0151374259832335	0.02722477373669453	0.0
177	0.6926596447289657	0.08487203159836454	0.0	0.0	0.13718048160914925	0.45739172160615854	-0.02858178819570779	0.0	0.0	0.0	0.0	1.0660844855383835	0.0	0.0	0.0	0.2650297603056932	0.25342131712278415	0.0	0.2892365288210456	0.0	0.0	0.0	0.46006262548595095	0.0	0.0	0.35777811632505313	0.5844704092450032	0.0	0.03300130774598234	0.0	0.0	-0.422189435032187	0.0	0.007058912567174708	0.0	-0.425789830645218	-0.4287484903071331	0.003171545998901287	0.0	0.0	0.0	0.0	0.0	0.0	0.0	0.12945596272399001	0.09580027417087374	0.0
178	0.24683327540655417	0.03310619021070425	0.0	0.0	-0.10923533628768423	-0.18155748134385014	-0.05735328927741938	0.0	0.0	0.0	0.0	0.28064498817888495	0.0	0.0	0.0	0.2450263872724432	0.2336192634250492	0.0	-0.07316796614610772	0.0	0.0	0.0	-0.4198793170686983	0.0	0.0	0.3289088531109273	-0.2983993275785749	0.0	0.5188510327200445	0.0	0.0	0.4710950901175984	0.0	-0.0024197502898887615	0.0	0.5389508452558898	-0.38141949836437355	-0.13914023471625506	0.0	0.0	0.0	0.0	0.0	0.0	0.0	0.09281862794209858	0.0738228797878416	0.0
179	0.27494467488427715	0.050735293759989364	0.0	0.0	-0.08906377035670239	0.12756631459571122	0.00990261831478701	0.0	0.0	0.0	0.0	1.4444276965487803	0.0	0.0	0.0	0.21113193935602861	0.06787158941587743	0.0	-0.05419090986175394	0.0	0.0	0.0	0.7878038383776554	0.0	0.0	0.2799917161475777	0.26395789269508746	0.0	0.3222877589849593	0.0	0.0	-0.027345725832766517	0.0	0.009256613417698078	0.0	-0.32595936107035445	0.7775436349986422	-0.14877930079580476	0.0	0.0	0.0	0.0	0.0	0.0	0.0	0.030738985998866673	0.03658357779532376	0.0
180	0.028801532011025126	-0.033209872758901776	0.0	0.0	-0.09401360508406843	-0.3160197789906484	-0.014346952522526898	0.0	0.0	0.0	0.0	-0.18389521717262924	0.0	0.0	0.0	-0.5739645349757515	-0.18167643547873652	0.0	-0.058847631240818044	0.0	0.0	0.0	-0.15816003444600782	0.0	0.0	0.054354105605365466	-0.2596632439260077	0.0	0.014228280415253333	0.0	0.0	-0.02944654200535367	0.0	-0.007326795115339077	0.0	0.6151144544709279	0.06869241949638503	0.09749101050565667	0.0	0.0	0.0	0.0	0.0	0.0	0.0	-0.2556126474150433	0.045721615388274545	0.0
181	0.08308228800086485	0.028457746779627268	0.0	0.0	0.020635098895293625	-0.6526198085394426	0.05035413022958322	0.0	0.0	0.0	0.0	-0.27076190211426776	0.0	0.0	0.0	-0.083014618219971	-0.0963605860463309	0.0	-0.0838335996853656	0.0	0.0	0.0	-0.46464873162351134	0.0	0.0	-0.2732999936193203	-0.32724955180284976	0.0	-0.3537760317129061	0.0	0.0	-0.06483173588618511	0.0	-0.021206427390896253	0.0	0.49543059067563533	-0.426491868588544	0.126528919667722	0.0	0.0	0.0	0.0	0.0	0.0	0.0	0.1277091136577759	0.09475240343779882	0.0
182	-0.46937622402353457	0.0107616643911806	0.0	0.0	0.05460787691109577	-0.025749298575254202	0.019912782487494014	0.0	0.0	0.0	0.0	-0.26768708648181544	0.0	0.0	0.0	-0.2055712890538724	-0.2239089847339865	0.0	-0.08294917263008074	0.0	0.0	0.0	0.041765656331449366	0.0	0.0	-0.03847764773899549	-0.3248572026975617	0.0	-0.35150015105353977	0.0	0.0	-0.10989875496929655	0.0	0.0028891120501759932	0.0	0.20664828450514755	-0.42275432936733204	0.12550106627277305	0.0	0.0	0.0	0.0	0.0	0.0	0.0	-0.037989225971441457	0.09301686312487704	0.0
183	0.12122085397369627	-0.023236502746500402	0.0	0.0	-0.013317544582151657	0.4641584133513659	-0.05716726916742674	0.0	0.0	0.0	0.0	-0.28010358193241286	0.0	0.0	0.0	-0.303174686599356	-0.18530926333935588	0.0	-0.08652060123621401	0.0	0.0	0.0	-0.4759275258832779	0.0	0.0	-0.10943460708189665	-0.3345178117658055	0.0	-0.20776156547598243	0.0	0.0	0.11925176124533765	0.0	0.009806071167256045	0.0	-0.23630781651901658	-0.4378469867113428	-0.04206030064685122	0.0	0.0	0.0	0.0	0.0	0.0	0.0	0.1364991015082679	0.10002519499762082	0.0
184	0.3988869449218081	0.0030418675875503254	0.0	0.0	0.21718211213267322	-0.7111024662426917	-0.08519033061801871	0.0	0.0	0.0	0.0	-0.24446830037541895	0.0	0.0	0.0	-0.1352591128879977	0.23910506172890936	0.0	-0.07627061850585179	0.0	0.0	0.0	-0.43290282187988127	0.0	0.0	0.3369065566618403	-0.30679191072322454	0.0	-0.19894762102438762	0.0	0.0	0.006506563748007665	0.0	-0.0019338937844712134	0.0	-0.22497665399450734	-0.39453113353546154	-0.024740196674819026	0.0	0.0	0.0	0.0	0.0	0.0	0.0	0.10296833423379685	0.07991131660707376	0.0
185	-0.31432545776078735	-0.03052784428235188	0.0	0.0	0.026758083189881498	-0.24457457827151172	-0.0230607756140666	0.0	0.0	0.0	0.0	0.21111783239911558	0.0	0.0	0.0	0.1742649670434279	0.08548910186176602	0.0	-0.08093596129445586	0.0	0.0	0.0	-0.4524857809769219	0.0	0.0	-0.13405925580722872	-0.3194115253986118	0.0	-0.3463195895650696	0.0	0.0	0.15462974507263133	0.0	-0.02086320229889419	0.0	-0.41443731332384975	-0.41424661097209337	-0.12182517821563976	0.0	0.0	0.0	0.0	0.0	0.0	0.0	0.11823006953769447	-0.6208378190672172	0.0
186	0.15028149926437068	0.03626038913326231	0.0	0.0	-0.009232219613444148	0.4185463087299495	-0.031937135395229785	0.0	0.0	0.0	0.0	-0.22964829638111645	0.0	0.0	0.0	0.24295434126390636	-0.18023624235914795	0.0	-0.07200785479616831	0.0	0.0	0.0	-0.41500970423566635	0.0	0.0	0.32591843536923987	-0.29526126058539653	0.0	-0.32334504940055514	0.0	0.0	0.1367780356142298	0.0	0.009296623136440894	0.0	-0.384901360384768	-0.3765169327480626	0.004795454217228009	0.0	0.0	0.0	0.0	0.0	0.0	0.0	0.08902355582240859	-0.6586440586164307	0.0
187	-0.09787112257005662	-0.03859469951543387	0.0	0.0	-0.08492627312941578	-0.7472433301137356	-0.0904044925560017	0.0	0.0	0.0	0.0	-0.15417288647948177	0.0	0.0	0.0	-0.44338063277218354	0.193183637313408	0.0	-0.05029842486444528	0.0	0.0	0.0	-0.3238835217370314	0.0	0.0	0.21891120122698018	-0.23653789276987697	0.0	-0.10288262993066662	0.0	0.0	0.005974716470228578	0.0	-0.002742815332746848	0.0	-0.31308224611673563	-0.2847740972534165	0.08755539089115956	0.0	0.0	0.0	0.0	0.0	0.0	0.0	-0.6491793522999565	0.028945226401718094	0.0
188	-0.3214288625722044	0.008415907031535049	0.0	0.0	0.06398765883768467	-0.2707777514393782	-0.006270935012434123	0.0	0.0	0.0	0.0	-0.3746855679907442	0.0	0.0	0.0	-0.06678839928115574	-0.09766227329872228	0.0	-0.11372576649219099	0.0	0.0	0.0	-0.5901222726738904	0.0	0.0	-0.16136415947754443	-0.4081069815797145	0.0	-0.3509482151177613	0.0	0.0	-0.38065103379705256	0.0	-0.0011605270628867737	0.0	0.15038194849090475	-0.42184791883166595	0.0060847889607676675	0.0	0.0	0.0	0.0	0.0	0.0	0.0	0.2254953553419003	-0.15068499094944177	0.0
189	-0.024338292795695042	-0.021148146531704916	0.0	0.0	-0.11143207471174685	0.42868770526360384	0.021535281168376583	0.0	0.0	0.0	0.0	-0.24086652588930235	0.0	0.0	0.0	0.029342763192725413	-0.36911861940804813	0.0	-0.07523461921895662	0.0	0.0	0.0	0.0870089177322808	0.0	0.0	-0.7381154396405989	-0.303989563200867	0.0	-0.08205906676155142	0.0	0.0	-0.15850194283483662	0.0	-0.020187878675168063	0.0	0.24230577471608053	0.3155204356752079	0.11653545416630998	0.0	0.0	0.0	0.0	0.0	0.0	0.0	0.09957926989103466	-0.496026565914803	0.0
190	0.6495740740313651	-0.012155932243465447	0.0	0.0	-0.032118185862198945	0.4090556373281897	-0.05797514766843419	0.0	0.0	0.0	0.0	-0.21914988724994683	0.0	0.0	0.0	0.23756089754252283	-0.4015469380281787	0.0	-0.06898813648361188	0.0	0.0	0.0	-0.40233431833608513	0.0	0.0	-0.21894823125358442	-0.2870930115928978	0.0	0.3149165875865162	0.0	0.0	-0.1627819814985753	0.0	-0.0008877689060799695	0.0	0.1434583593875587	-0.0748252916324704	0.10927598777204524	0.0	0.0	0.0	0.0	0.0	0.0	0.0	0.07914515166931133	0.06562066250257656	0.0
191	-0.06950257542269608	0.040969654373930915	0.0	0.0	0.18592805216834213	-0.48038459275881645	-0.017116496813572805	0.0	0.0	0.0	0.0	0.14717595324553726	0.0	0.0	0.0	-0.2915258935289153	0.266801472652372	0.0	-0.09193512710574868	0.0	0.0	0.0	-0.49865521030809123	0.0	0.0	0.37728494312826466	0.03638106866403744	0.0	0.06920678770633451	0.0	0.0	-0.15665205635784515	0.0	0.001927659720694471	0.0	0.27863213017496946	-0.4607284699051671	0.1359442608352727	0.0	0.0	0.0	0.0	0.0	0.0	0.0	0.023380654659217872	0.11065029727800713	0.0
192	-0.5696555304943416	-0.028703134604481373	0.0	0.0	-0.09753454350060584	-0.28754072220903576	0.06396483127345923	0.0	0.0	0.0	0.0	-0.06271030457466058	0.0	0.0	0.0	-0.4664620196815342	-0.11271051871255397	0.0	-0.06216006502173842	0.0	0.0	0.0	-0.21345502666403476	0.0	0.0	-0.3127889506888404	-0.26862327962907734	0.0	-0.29800390436070334	0.0	0.0	-0.13805124752840608	0.0	-0.014118017267389418	0.0	-0.2260504349661579	-0.3349007244872816	-0.17517906178354486	0.0	0.0	0.0	0.0	0.0	0.0	0.0	-0.06805557216419969	0.05222171319320135	0.0
193	0.049896641814894095	-0.003670069145336756	0.0	0.0	0.08409915227413207	-0.025501861524253933	0.024584632959150116	0.0	0.0	0.0	0.0	0.5435090491195405	0.0	0.0	0.0	0.1331612841591681	-0.31201935647904183	0.0	-0.09294997333589496	0.0	0.0	0.0	0.4306202181886897	0.0	0.0	-0.370733062778419	0.27624368815261857	0.0	-0.27879954526771683	0.0	0.0	-0.37059548138990106	0.0	-0.022286261297963815	0.0	0.11064544650084884	-0.46501715325786097	0.13712368330632257	0.0	0.0	0.0	0.0	0.0	0.0	0.0	0.15753150568557278	0.11264176342924252	0.0
194	-0.0228440150737851	0.002472938410228194	0.0	0.0	-0.12169205823940352	0.4590242699277292	-0.03256514653379514	0.0	0.0	0.0	0.0	0.1617504166773564	0.0	0.0	0.0	0.04187750141819945	-0.10025694656364696	0.0	-0.0848870322020179	0.0	0.0	0.0	-0.01938389571020834	0.0	0.0	-0.03086799348705551	-0.2296428890391103	0.0	0.2601071374761161	0.0	0.0	-0.17632998419432475	0.0	-0.0012396827495522816	0.0	0.07299560681512175	0.24991088347605728	0.08459300844572523	0.0	0.0	0.0	0.0	0.0	0.0	0.0	0.131155207322948	0.09681958872873853	0.0
195	-0.07660878845186911	0.022744868117475368	0.0	0.0	-0.04990590548618832	-0.7050740058645322	-0.06690337277529798	0.0	0.0	0.0	0.0	0.2674310606040364	0.0	0.0	0.0	-0.3786976377238534	0.24336741811270318	0.0	-0.07868131779877706	0.0	0.0	0.0	-0.4430218265892337	0.0	0.0	0.3431206135588901	-0.31331278122587286	0.0	-0.34051775492543374	0.0	0.0	0.24463731587659926	0.0	-0.02059613991331051	0.0	-0.4069785039788293	-0.4047186137849885	0.12054109919431713	0.0	0.0	0.0	0.0	0.0	0.0	0.0	-0.6541760676978432	0.08464191115436517	0.0
196	-0.2775375623257104	-0.01746223401603613	0.0	0.0	0.04712756264050313	-0.1789323768744115	0.02640158020422989	0.0	0.0	0.0	0.0	-0.1828508927495674	0.0	0.0	0.0	-0.18886370250337453	-0.16349753672827258	0.0	-0.11093842565185455	0.0	0.0	0.0	-0.5784223003162007	0.0	0.0	-0.31043507988858937	-0.40056730679741614	0.0	-0.4235244058993851	0.0	0.0	-0.15255550530555337	0.0	-0.0008347252712995731	0.0	-0.10881888664862652	0.162776618400747	0.015797775136823115	0.0	0.0	0.0	0.0	0.0	0.0	0.0	-0.09947374328538695	0.14794109532427077	0.0
197	0.0031984298436461512	-0.0003190114204040306	0.0	0.0	-0.00036663133922959745	-0.4171194404195928	-0.038852449318380625	0.0	0.0	0.0	0.0	-0.2838938277155666	0.0	0.0	0.0	-0.37602323093381745	0.25915565229243875	0.0	-0.08761081161547027	0.0	0.0	0.0	-0.4805037266538406	0.0	0.0	0.17872991706399802	-0.260259424264087	0.0	-0.17640871066294514	0.0	0.0	-0.0966300983920845	0.0	0.0004794832535005962	0.0	-0.04990763403774452	-0.44245415473893435	0.046424718094603336	0.0	0.0	0.0	0.0	0.0	0.0	0.0	-0.288740600170616	0.10216455069853528	0.0
198	0.3190991371016726	0.041497132047405696	0.0	0.0	-0.08896217361421288	0.36224904034719957	-0.05188910474479789	0.0	0.0	0.0	0.0	-0.16737327584466014	0.0	0.0	0.0	0.2109612255151422	-0.20154310862310898	0.0	-0.054095329424067064	0.0	0.0	0.0	0.09282208186625177	0.0	0.0	0.014060134715322258	-0.24680840764365697	0.0	0.5020298356898605	0.0	0.0	-0.501973216975429	0.0	0.015448219043103914	0.0	0.9795369876690376	0.6171611354565745	-0.13046236319933643	0.0	0.0	0.0	0.0	0.0	0.0	0.0	0.03042631372454166	0.036396017157346694	0.0
199	-0.1979634153276643	-0.01304033954746855	0.0	0.0	0.017379637220525636	-0.2686446080051575	0.0025630779491389506	0.0	0.0	0.0	0.0	0.1059154444299073	0.0	0.0	0.0	-0.038167605701883274	-0.24710726707405847	0.0	-0.11409051741091077	0.0	0.0	0.0	-0.14647185609319407	0.0	0.0	-0.38227084839451836	-0.3115406799688036	0.0	-0.43163562844523656	0.0	0.0	-0.22567333000959428	0.0	0.005396158710340479	0.0	-0.06559351327371536	0.03137179698942029	0.1616925608284952	0.0	0.0	0.0	0.0	0.0	0.0	0.0	0.22668856497849182	-0.29727498223290844	0.0
200	-0.23678278769690028	-0.018121900191153693	0.0	0.0	-0.13676033864646323	-0.37288960738612975	-0.034359712829552184	0.0	0.0	0.0	0.0	0.2722898959116693	0.0	0.0	0.0	-0.21688663045690154	0.23567714602855078	0.0	-0.09906300675806318	0.0	0.0	0.0	-0.5285747643483358	0.0	0.0	0.15148710995562084	-0.36844464886228206	0.0	-0.035574057032483	0.0	0.0	-0.10673629085148499	0.0	-0.0007244713280810111	0.0	-0.39258963651722456	-0.4908504902633495	-0.003680709842495597	0.0	0.0	0.0	0.0	0.0	0.0	0.0	0.09662607817110822	0.1246375700647621	0.0
201	0.21116306830239906	-0.0011031313864949782	0.0	0.0	0.07755785244567462	0.23948693499102275	0.00424202497944178	0.0	0.0	0.0	0.0	-0.3141062126471319	0.0	0.0	0.0	-0.2686674968314987	-0.32656172638354597	0.0	-0.09630097513491165	0.0	0.0	0.0	-0.5169810284211431	0.0	0.0	-0.13249846851630245	-0.36097343476617105	0.0	-0.17673828040823714	0.0	0.0	-0.20209823032876678	0.0	-0.009202296981820079	0.0	-0.13579031849301662	-0.43154182563598703	0.008750691424772245	0.0	0.0	0.0	0.0	0.0	0.0	0.0	0.16849363746812968	0.11921754452517261	0.0
202	-0.1929006793767023	-0.03970913648686581	0.0	0.0	0.19207287375029042	-0.982307525683957	-0.07030485075742006	0.0	0.0	0.0	0.0	-0.1458366583424347	0.0	0.0	0.0	-0.48430770600518624	0.18894409231561982	0.0	-0.04790062721257533	0.0	0.0	0.0	-0.31381867217136755	0.0	0.0	0.2637772615305174	-0.2300519208258509	0.0	-0.2613103426594794	0.0	0.0	-0.03253617483587932	0.0	-0.01695016897660958	0.0	-0.30514985433616565	-0.27464113861669476	0.08476874563630202	0.0	0.0	0.0	0.0	0.0	0.0	0.0	-0.8344820019501988	0.024239949169201774	0.0
203	-0.4624933827410658	-0.016356159201028987	0.0	0.0	-0.04963588575979371	0.025987432043014812	-0.013999166206541375	0.0	0.0	0.0	0.0	-0.230136399374066	0.0	0.0	0.0	-0.13788197158180857	0.2318163049674359	0.0	-0.07214825069118598	0.0	0.0	0.0	-0.41559902150431893	0.0	0.0	-0.1571236959321194	-0.2956410273415389	0.0	-0.3237063276995561	0.0	0.0	-0.19913943396332687	0.0	0.012109828707139624	0.0	-0.38536581794347413	-0.3771102379403762	0.11294857342766706	0.0	0.0	0.0	0.0	0.0	0.0	0.0	0.08948283289691131	0.07182185859660381	0.0
204	0.24647886369435507	-0.04259250573484915	0.0	0.0	-0.113048751561972	-0.294010565589259	-0.050389121723414546	0.0	0.0	0.0	0.0	0.1275541281589751	0.0	0.0	0.0	-0.01942924634931523	0.04990608588167653	0.0	-0.0767555605125237	0.0	0.0	0.0	0.01626312184129661	0.0	0.0	-0.4389182915555005	-0.3081036645517006	0.0	-0.33556223741131846	0.0	0.0	0.2702940453415935	0.0	-0.02036803407932495	0.0	-0.04500308386931626	-0.3965804713063028	-0.05794312083867968	0.0	0.0	0.0	0.0	0.0	0.0	0.0	0.10455472496196369	0.08086293426392765	0.0
205	-0.361509002113439	0.0014736547639699726	0.0	0.0	-0.13501517012230624	0.1938561554199516	-0.0009839676844456662	0.0	0.0	0.0	0.0	-0.31800074736681194	0.0	0.0	0.0	0.28834445381180396	-0.10568853786985458	0.0	-0.09742118274588979	0.0	0.0	0.0	-0.5216831437468545	0.0	0.0	-0.06410238878794014	-0.36400356332210976	0.0	-0.2530161156247544	0.0	0.0	-0.23238547897734413	0.0	-0.016568380077743205	0.0	0.044730859826672055	-0.2610200382640285	0.029700396850319655	0.0	0.0	0.0	0.0	0.0	0.0	0.0	0.1721581724913508	-0.4830885930047472	0.0
206	-0.23614341175860848	0.0006407897445944296	0.0	0.0	0.013280740118264717	-0.3800257321943312	-0.0684621174873581	0.0	0.0	0.0	0.0	-0.32207201623691706	0.0	0.0	0.0	0.08530037109662966	0.2785718853308568	0.0	-0.09859222542567136	0.0	0.0	0.0	-0.5265986412650763	0.0	0.0	0.3944449380934801	-0.175951860878372	0.0	0.10917958908356876	0.0	0.0	-0.15588064436918223	0.0	-0.014581141737463924	0.0	-0.09289196937729989	-0.4888609947092326	-0.23652251043842676	0.0	0.0	0.0	0.0	0.0	0.0	0.0	0.17598900426903602	-0.23901596200891362	0.0
207	-0.49560114145841083	-0.04192908218367104	0.0	0.0	0.16142924763757635	0.36239562750848037	-0.04835275443938988	0.0	0.0	0.0	0.0	-0.16753542791244985	0.0	0.0	0.0	0.2110445293796616	-0.4814786398910731	0.0	-0.054141970163859895	0.0	0.0	0.0	-0.3400169536833198	0.0	0.0	-0.5804502108954199	-0.24693456946949272	0.0	-0.27737108122059406	0.0	0.0	-0.21696838266512053	0.0	0.02002367712835468	0.0	0.07600377699990027	-0.30101670450885176	0.09202223873467436	0.0	0.0	0.0	0.0	0.0	0.0	0.0	-0.36674072048976125	0.0364875418157689	0.0
208	-0.046594343602608126	0.02840347160819598	0.0	0.0	0.2234214119093929	-0.7972304471398617	0.006994187911207396	0.0	0.0	0.0	0.0	-0.12968529574813853	0.0	0.0	0.0	-0.04502472440853552	0.2530969354897009	0.0	-0.08418412857978415	0.0	0.0	0.0	-0.46612009038808067	0.0	0.0	0.35730520281364464	-0.32819772212614456	0.0	-0.3546780415808657	0.0	0.0	-0.2841989840651224	0.0	0.004523548216086243	0.0	-0.4251828970706545	-0.4279731840720878	0.126936293358976	0.0	0.0	0.0	0.0	0.0	0.0	0.0	0.12885579878797776	-0.2727495408462627	0.0
209	-0.35947080986221963	-0.04093827868008944	0.0	0.0	-0.016981613699618328	-0.1728501408514056	-0.007656469989636869	0.0	0.0	0.0	0.0	-0.29391207906467476	0.0	0.0	0.0	-0.2617247197521814	-0.30666343799820034	0.0	0.01362272189392787	0.0	0.0	0.0	0.5856931160630788	0.0	0.0	-0.32821614969384916	0.12569701256580829	0.0	-0.3709110558185051	0.0	0.0	-0.05905076639666612	0.0	0.007713803074822384	0.0	-0.10161837269300164	-0.01464690966138508	0.013268238194873378	0.0	0.0	0.0	0.0	0.0	0.0	0.0	0.14949210965979778	0.10781922439599485	0.0
210	-0.27025188439892106	-0.013941606180220506	0.0	0.0	-0.11301694828317728	-0.5697783371345148	0.005380649965178261	0.0	0.0	0.0	0.0	-0.2460502384997279	0.0	0.0	0.0	0.25138066096938266	-0.2946774064442476	0.0	-0.07672564054429848	0.0	0.0	0.0	-0.4348127947095121	0.0	0.0	-0.0879131617854862	-0.3080227319199067	0.0	-0.33548524488083686	0.0	0.0	0.2177278372955595	0.0	-0.020364490060899375	0.0	-0.40050873445228846	-0.3964540311956451	0.1182682724038766	0.0	0.0	0.0	0.0	0.0	0.0	0.0	0.10445684777350313	-0.4937209155518924	0.0
211	-0.07130676011517836	-0.01736410018834493	0.0	0.0	-0.1344671222997697	-0.30765838187381406	0.02474544462786097	0.0	0.0	0.0	0.0	-0.3162082243163858	0.0	0.0	0.0	-0.2701487395729943	-0.11625626596391883	0.0	-0.09690558894368513	0.0	0.0	0.0	-0.5195189185662441	0.0	0.0	-0.08926793531107571	-0.3626088972905494	0.0	-0.3874139528446683	0.0	0.0	-0.0387980712173051	0.0	0.0029367990607074694	0.0	-0.05878158535538038	-0.2557147398865963	0.14172077574858616	0.0	0.0	0.0	0.0	0.0	0.0	0.0	-0.233458732183218	-0.22782955380424236	0.0
212	-0.39974801238666374	-0.037862639377213195	0.0	0.0	-0.10842088516480101	0.1306492280644259	-0.05087540364295885	0.0	0.0	0.0	0.0	-0.23101770166239985	0.0	0.0	0.0	0.24365785836102907	-0.3459350104869639	0.0	-0.07240174478021662	0.0	0.0	0.0	0.2632949192744022	0.0	0.0	-0.37549534000590834	-0.29632672137754235	0.0	0.026012273011657115	0.0	0.0	0.08597975418124876	0.0	-0.00895537227828357	0.0	0.21032376144977252	-0.37818148976881966	0.11324317631035061	0.0	0.0	0.0	0.0	0.0	0.0	0.0	0.09031208807990526	0.07231929838880853	0.0
213	0.2745879683895522	-0.006766242507909687	0.0	0.0	0.21118566682017087	-0.6305665885996845	-0.06225263227381572	0.0	0.0	0.0	0.0	-0.2189977375078918	0.0	0.0	0.0	-0.1440631233050726	0.2261515297932851	0.0	-0.06894437277078733	0.0	0.0	0.0	-0.4021506184372744	0.0	0.0	0.31802170114582407	-0.044481765930211206	0.0	-0.31546184473124533	0.0	0.0	0.4685101500386943	0.0	-0.019442799364147674	0.0	-0.3747667522291931	-0.36357082921704864	-0.2002497125734149	0.0	0.0	0.0	0.0	0.0	0.0	0.0	0.07900198744080442	0.06553478352884197	0.0
214	-0.5226457512694116	-0.01183281100647201	0.0	0.0	-0.061406518453773096	-0.6969420661753842	0.012066803878728249	0.0	0.0	0.0	0.0	-0.20751693938631077	0.0	0.0	0.0	-0.390100036398581	0.22031275481654616	0.0	-0.06564208421474522	0.0	0.0	0.0	-0.3882891328723655	0.0	0.0	0.212921386357888	-0.27804203887124723	0.0	-0.30696412339692364	0.0	0.0	-0.04825817959657372	0.0	0.008713405526042448	0.0	-0.3638421245490437	-0.349615542656987	-0.0822401787875247	0.0	0.0	0.0	0.0	0.0	0.0	0.0	-0.6448681105898967	0.05905459403252479	0.0
215	-0.4797995123857948	-0.024337873199414446	0.0	0.0	-0.10063079409280869	0.396750641517984	-0.0551252180903	0.0	0.0	0.0	0.0	-0.20553832333583782	0.0	0.0	0.0	0.23056810434752345	-0.47374435468874426	0.0	-0.06507296340353622	0.0	0.0	0.0	-0.3859002259748059	0.0	0.0	-0.3546525293604414	-0.27650258385869453	0.0	-0.30549961477596604	0.0	0.0	-0.3935088316732547	0.0	0.00040204009281925857	0.0	0.24011566996429412	-0.3472104699709008	0.10472589636753174	0.0	0.0	0.0	0.0	0.0	0.0	0.0	0.06633744644280339	-0.41375281223498617	0.0
216	0.1286455703979114	0.016615813910474415	0.0	0.0	0.11701251744884196	-0.2658583946855314	0.055954948315994034	0.0	0.0	0.0	0.0	-0.23820884213524973	0.0	0.0	0.0	0.24735222871260273	0.23592169697032714	0.0	-0.07447017422535566	0.0	0.0	0.0	-0.4253453864889424	0.0	0.0	0.3322655534343518	-0.30192176203450055	0.0	-0.3296812928844988	0.0	0.0	-0.012118299869186014	0.0	-0.012107546582154877	0.0	-0.023806708194271033	-0.3869225568034919	-0.23770714640010673	0.0	0.0	0.0	0.0	0.0	0.0	0.0	0.09707854107530295	0.07637824555129717	0.0
217	-0.1015417592082583	-0.03985292705592212	0.0	0.0	-0.06858587136175569	-0.8114531600902181	0.06912528595091663	0.0	0.0	0.0	0.0	-0.10072764754728034	0.0	0.0	0.0	-0.6111741824228583	0.1660030597613525	0.0	-0.034925660790756284	0.0	0.0	0.0	-0.2593557423852369	0.0	0.0	0.23033170495732644	-0.19495501924995393	0.0	-0.227922088694487	0.0	0.0	-0.08348975377709748	0.0	-0.015413284989352566	0.0	0.17283816139535468	-0.21980965691822404	0.06968964645414283	0.0	0.0	0.0	0.0	0.0	0.0	0.0	-0.032283420972693246	-0.0012212543854972307	0.0
218	0.1854798519005634	-0.008709770495303894	0.0	0.0	0.10588771077634344	-0.5105514061842258	-0.11290992448444644	0.0	0.0	0.0	0.0	-0.19063332115787607	0.0	0.0	0.0	0.06669479213303882	0.21172627445298398	0.0	-0.060785751173270675	0.0	0.0	0.0	-0.3679044847077931	0.0	0.0	0.29699123129118676	-0.2649058011936068	0.0	-0.29446740659196263	0.0	0.0	0.21947150070826504	0.0	0.005405184344926654	0.0	-0.34777640846500835	-0.32909295110426207	0.09974343272689835	0.0	0.0	0.0	0.0	0.0	0.0	0.0	0.05231268958896988	0.04952485190614375	0.0
219	-0.5417416336379697	0.06140914949314735	0.0	0.0	-0.091499749346124	0.3697521060269545	0.03757851699839113	0.0	0.0	0.0	0.0	-0.17567303145831448	0.0	0.0	0.0	0.2152251348602811	-0.20579284500593747	0.0	-0.05648263627248108	0.0	0.0	0.0	-0.34984199135835126	0.0	0.0	-0.09246335294073452	0.2796570912183839	0.0	0.01057224037663583	0.0	0.0	-0.37835641581889984	0.0	-0.0022642268413421004	0.0	0.49953078025642467	-0.12393324559117273	0.09474248750116658	0.0	0.0	0.0	0.0	0.0	0.0	0.0	0.03823591033096531	-0.5159733875473035	0.0
220	-0.3793480842972375	-0.042154967270909026	0.0	0.0	-0.11066660523737233	-0.45054217577334865	-0.023030783032594853	0.0	0.0	0.0	0.0	-0.23836287270286588	0.0	0.0	0.0	-0.34500859061745953	0.23600003210124082	0.0	-0.07451447893094604	0.0	0.0	0.0	-0.4255313572260778	0.0	0.0	-0.4454539507810737	-0.302041604956702	0.0	-0.044431783760965925	0.0	0.0	-0.24023153751970913	0.0	0.016008488213515075	0.0	-0.39319377182665255	-0.3871097860089293	0.11569852970154022	0.0	0.0	0.0	0.0	0.0	0.0	0.0	-0.2655465056432723	0.07646518613293646	0.0
221	-0.023980236107626545	-0.041754941644348634	0.0	0.0	0.05688611621864614	0.35101892776130694	0.07648549918329822	0.0	0.0	0.0	0.0	-0.1549507283214225	0.0	0.0	0.0	-0.37780954705375686	-0.4118669853910467	0.0	-0.05052216002517673	0.0	0.0	0.0	-0.3248226588379251	0.0	0.0	-0.7569459667959609	0.004890719794633574	0.0	-0.26805628715591273	0.0	0.0	-0.5476657699015195	0.0	0.013253640792841229	0.0	-0.3138224065504672	0.7123504724085923	0.08781540888037963	0.0	0.0	0.0	0.0	0.0	0.0	0.0	0.01873740509920819	0.029384269269693564	0.0
222	-0.2649397419896279	-0.014545751842325547	0.0	0.0	-0.11106939830551259	-0.5357141838728671	-0.014979402937676361	0.0	0.0	0.0	0.0	-0.2396803049222871	0.0	0.0	0.0	-0.3492113340036035	-0.12397157278953261	0.0	-0.07489341960175006	0.0	0.0	0.0	-0.4271219755349153	0.0	0.0	-0.5233217903118202	-0.30306662829733655	0.0	-0.03317162992953958	0.0	0.0	-1.066826461327532	0.0	0.013987601798261112	0.0	-0.39444738297272464	-0.388711168068851	0.11613892266853791	0.0	0.0	0.0	0.0	0.0	0.0	0.0	-0.279861039686558	0.07720879388041177	0.0
223	0.5563607373578257	0.014142910131630479	0.0	0.0	0.20386297444282026	-0.3647786080943592	-0.1354281960452696	0.0	0.0	0.0	0.0	-0.1034736305852771	0.0	0.0	0.0	-0.044451116647908594	0.16739958088113996	0.0	-0.03571550381956268	0.0	0.0	0.0	-0.26267113943686976	0.0	0.0	0.2323676824577733	-0.19709152135263386	0.0	-0.22995457793422086	0.0	0.0	-0.8881714945399674	0.0	0.01969104010734065	0.0	0.1474359645046971	-0.2231474893388013	0.07060757725893321	0.0	0.0	0.0	0.0	0.0	0.0	0.0	-0.029699607567446162	0.000328680579951305	0.0
224	-0.42493434708112926	-0.0708568742189281	0.0	0.0	-0.05379826795748096	0.25827693406426605	0.015108265404989408	0.0	0.0	0.0	0.0	-0.052361211494267756	0.0	0.0	0.0	-0.10659252907825789	-0.5648459080823612	0.0	-0.021013742247902808	0.0	0.0	0.0	-0.20095991937056898	0.0	0.0	-0.24514287516260938	-0.1573236898147309	0.0	-0.19212279223789078	0.0	0.0	0.3340481379429363	0.0	-0.0018550798460337137	0.0	-0.21620268853483723	-0.16101866801128253	0.05352165089239417	0.0	0.0	0.0	0.0	0.0	0.0	0.0	-0.07779347843064795	-0.02852106991799243	0.0
225	-0.45003583162489785	-0.0007917461977883539	0.0	0.0	-0.09906668338342077	0.3921259025455191	0.001211167921106833	0.0	0.0	0.0	0.0	-0.2004225206910641	0.0	0.0	0.0	0.22793991627544896	-0.4277695863713272	0.0	-0.06360147541551549	0.0	0.0	0.0	-0.379723597506776	0.0	0.0	-0.07404155656917091	-0.2725222522411217	0.0	-0.3017130604949559	0.0	0.0	0.09085861820547207	0.0	-0.018809933495835013	0.0	-0.017688883845592272	-0.3409920441143959	-0.09756028638474701	0.0	0.0	0.0	0.0	0.0	0.0	0.0	0.06152376796436326	-0.6826744678652684	0.0
226	-0.4221713317092289	-0.04503699923398848	0.0	0.0	-0.113560916450931	-0.3796151486771448	0.046124862402980624	0.0	0.0	0.0	0.0	-0.24782941805176034	0.0	0.0	0.0	-0.3459973471577639	-0.08960124604440003	0.0	-0.07723739627866495	0.0	0.0	0.0	-0.054773788133641775	0.0	0.0	-0.5592801908586253	-0.30940701609113525	0.0	-0.21614256437153584	0.0	0.0	0.1043998589348784	0.0	-0.0204251074966574	0.0	0.19119694506415524	-0.39861668227856334	0.06436967327523214	0.0	0.0	0.0	0.0	0.0	0.0	0.0	-0.27622761488032666	-0.2114187142487831	0.0
227	-0.11295763191028715	-0.017072895591493057	0.0	0.0	-0.10007499822050654	0.39510727265928225	0.03308782579958953	0.0	0.0	0.0	0.0	0.07495254030772484	0.0	0.0	0.0	0.22963419597817003	-0.5123091295167186	0.0	-0.06455008037168003	0.0	0.0	0.0	-0.2326132554764609	0.0	0.0	-0.36031210383757023	-0.27508820067586565	0.0	0.01574931633023452	0.0	0.0	-0.4527615535064536	0.0	0.0027178936572061782	0.0	0.8018896892377466	0.2895235696184103	0.10411821810142248	0.0	0.0	0.0	0.0	0.0	0.0	0.0	0.06462693924350639	0.056911718958564575	0.0
228	0.03384113343107189	0.014337248691999215	0.0	0.0	-0.12845378660551926	0.479017246453176	-0.031535178854087645	0.0	0.0	0.0	0.0	-0.2965401544899285	0.0	0.0	0.0	0.04889345353545867	-0.3112676830207035	0.0	-0.09124834793835339	0.0	0.0	0.0	-0.49577242785175024	0.0	0.0	-0.18182118044566958	-0.347306227187191	0.0	-0.15739091466398886	0.0	0.0	-0.15544820075611498	0.0	0.0013548853087962498	0.0	0.31375924628983604	-0.45782617959290794	0.13514610761893864	0.0	0.0	0.0	0.0	0.0	0.0	0.0	0.151964978727017	-0.25622152765575806	0.0
229	0.15625591085858104	0.008224031520540114	0.0	0.0	-0.011499029084506835	-0.4764172062596968	-0.059140774740445455	0.0	0.0	0.0	0.0	-0.259855999200088	0.0	0.0	0.0	-0.4229405233062532	0.24693076425373425	0.0	-0.08069667157240658	0.0	0.0	0.0	-0.4514813529956229	0.0	0.0	0.34831558874877266	-0.31876425375644796	0.0	-0.15619487491028392	0.0	0.0	-0.6396639654805387	0.0	0.010682104310177137	0.0	-0.4136456953060086	-0.41323538600328746	0.08861800289212594	0.0	0.0	0.0	0.0	0.0	0.0	0.0	0.11744728109870257	-0.35570786826373013	0.0
230	0.6687464898181921	-0.017463814031672808	0.0	0.0	0.11140541810240942	-0.09140149895503985	-0.03833445374232415	0.0	0.0	0.0	0.0	-0.24294254792044861	0.0	0.0	0.0	0.24978411867107836	0.23832911173306065	0.0	0.04608515540111331	0.0	0.0	0.0	-0.4310606855226153	0.0	0.0	0.3357753050748539	-0.3056048045819606	0.0	0.2078186703030031	0.0	0.0	0.12320011739236443	0.0	0.021432353546033144	0.0	-0.3975515913892186	0.12253751693904236	-0.21437416656516328	0.0	0.0	0.0	0.0	0.0	0.0	0.0	0.10153268820405419	0.07905012517003501	0.0
231	-0.13027830195874796	-0.01268818191112169	0.0	0.0	-0.12571579716223866	0.13065795421036225	0.02803924057463163	0.0	0.0	0.0	0.0	-0.28758489732608167	0.0	0.0	0.0	-0.4159214357644226	-0.16923033074417423	0.0	-0.08867249537693739	0.0	0.0	0.0	0.5940286249042763	0.0	0.0	-0.32278643761738895	-0.3403386219631783	0.0	-0.2677461893551238	0.0	0.0	-0.3898023836123807	0.0	0.016627228455867255	0.0	-0.0212375253921771	0.08803281461533506	0.1321525325306133	0.0	0.0	0.0	0.0	0.0	0.0	0.0	-0.41504764345635287	0.10424792767868367	0.0
232	-0.23472367580839756	-0.018564172001634873	0.0	0.0	0.007530184994518646	0.3964697085003045	0.03533212795535893	0.0	0.0	0.0	0.0	-0.20522756031042017	0.0	0.0	0.0	0.23040845321682965	-0.41505300156040265	0.0	-0.06498357683200992	0.0	0.0	0.0	-0.38552502233954244	0.0	0.0	-0.6904843692521542	-0.27626079581847185	0.0	-0.15729131474242528	0.0	0.0	-0.09044248650703075	0.0	-0.018973643324956692	0.0	-0.3616636510877066	0.1919711290051634	0.10462201409656582	0.0	0.0	0.0	0.0	0.0	0.0	0.0	0.06604503616210655	0.05776238332700136	0.0
233	-0.23509984888286728	-0.04646612555129913	0.0	0.0	0.09004843073629787	-0.4137669028110256	0.024171470290975428	0.0	0.0	0.0	0.0	0.38398017302327214	0.0	0.0	0.0	-0.2391482960860219	0.25334466526381566	0.0	-0.08432423933954265	0.0	0.0	0.0	-0.4667082107903159	0.0	0.0	0.05137258787368595	0.39806588475710236	0.0	-0.16290810596194474	0.0	0.0	-0.20401963952953944	0.0	0.0032719275881560985	0.0	-0.42564641134518366	-0.11304118055279717	-0.062317417577382864	0.0	0.0	0.0	0.0	0.0	0.0	0.0	-0.6146947989890212	0.09571520177583552	0.0
234	-0.49799237250182227	0.01698060591741401	0.0	0.0	-0.10540995385553684	-0.27975666433851704	0.02345327589932005	0.0	0.0	0.0	0.0	-0.22116972206433494	0.0	0.0	0.0	-0.22285703132473017	-0.34350898952470393	0.0	-0.06956911328696748	0.0	0.0	0.0	-0.4047729912250812	0.0	0.0	-0.019138705899430446	-0.28866453671460934	0.0	-0.31706947856537826	0.0	0.0	-0.14067219728568509	0.0	-0.009180525405221624	0.0	-0.08815078143763286	-0.36621094766249085	0.10995118079802464	0.0	0.0	0.0	0.0	0.0	0.0	0.0	0.08104570101633346	-0.5536477941879312	0.0
235	-0.537778386054568	0.07658125974241861	0.0	0.0	-0.09404815574587425	0.18735617590851414	0.018880219526597238	0.0	0.0	0.0	0.0	0.17962072833770723	0.0	0.0	0.0	0.2195072430655504	-0.2853205789706289	0.0	-0.058880132423694	0.0	0.0	0.0	-0.3599055753631969	0.0	0.0	-0.1280091430818002	-0.09628497223300658	0.0	-0.28956371122175256	0.0	0.0	-0.3154739224323436	0.0	-0.018250690704248496	0.0	-0.3414722424340463	-0.32103991295412493	-0.10536971288266721	0.0	0.0	0.0	0.0	0.0	0.0	0.0	0.04607883920240966	-0.4473333656990608	0.0
236	0.4289497156848324	-0.006769489641920498	0.0	0.0	-0.13877388178318292	-0.5938988337812781	-0.05709049010585896	0.0	0.0	0.0	0.0	0.3321258338700768	0.0	0.0	0.0	-0.2220968593687918	0.28275359549540735	0.0	-0.1009573129099626	0.0	0.0	0.0	-0.536526188621069	0.0	0.0	0.4005414214819381	-0.3735686911454312	0.0	0.11435418237714179	0.0	0.0	-0.2438054995308442	0.0	0.005085740215777771	0.0	-0.11438365700076958	-0.030953479162079033	-0.03356976028813147	0.0	0.0	0.0	0.0	0.0	0.0	0.0	0.18372591467227348	0.12835482935934692	0.0
237	-0.06319421783593102	-0.02260012892087044	0.0	0.0	-0.02622213943291739	-0.04324198022261306	-0.0035539644078223546	0.0	0.0	0.0	0.0	-0.3143436400043907	0.0	0.0	0.0	-0.360365709639633	-0.16384379718336053	0.0	-0.09636926774283595	0.0	0.0	0.0	-0.5172676893179299	0.0	0.0	-0.13671596061043234	-0.3611581642568504	0.0	-0.3860338468868855	0.0	0.0	-0.235241860616605	0.0	-0.02269127651348716	0.0	0.24726759076690588	-0.4794668999932794	0.141097480063788	0.0	0.0	0.0	0.0	0.0	0.0	0.0	0.16871704306822505	-0.4658774708826436	0.0
238	-0.2668338203055216	0.0026809323821061267	0.0	0.0	-0.10085467426295185	-0.16706971836310633	0.06475495294223865	0.0	0.0	0.0	0.0	-0.20627057761915507	0.0	0.0	0.0	-0.19155425114036712	0.14962893931120663	0.0	-0.06528358595035812	0.0	0.0	0.0	-0.386784322365192	0.0	0.0	-0.6300718441791648	0.1388794048112108	0.0	-0.2040912828774594	0.0	0.0	-1.023004719472545	0.0	-0.006025622608870483	0.0	-0.08549620923036125	-0.3481005490621193	0.10497067528797463	0.0	0.0	0.0	0.0	0.0	0.0	0.0	-0.06257846722638656	0.058351101091825855	0.0
239	0.10144560406641041	-0.010064160876488046	0.0	0.0	0.02877920133860675	-0.6919928226382952	-0.06748924150460742	0.0	0.0	0.0	0.0	-0.2912935571701167	0.0	0.0	0.0	0.13813289917094407	0.26291892334000166	0.0	-0.013319705890165684	0.0	0.0	0.0	-0.48943788279283557	0.0	0.0	0.37162460406689357	-0.34322413124902107	0.0	-0.1723238631635154	0.0	0.0	-0.3832886935234631	0.0	-0.021905949976982125	0.0	-0.044656174698729886	-0.45144876852027754	-0.006742553397112784	0.0	0.0	0.0	0.0	0.0	0.0	0.0	0.14702822992002113	-0.373558715655668	0.0
240	-0.12796778846255907	0.006546202285256398	0.0	0.0	-0.0016457705209888761	0.46267398213837707	-0.019099803810171102	0.0	0.0	0.0	0.0	-0.2784615309603239	0.0	0.0	0.0	0.06424275620948199	-0.36088586558488595	0.0	-0.016110504983063212	0.0	0.0	0.0	-0.4739449750531503	0.0	0.0	-0.08248142866148742	-0.33324021998682135	0.0	-0.35947505190458545	0.0	0.0	-0.27821646016456514	0.0	-0.00489391670570648	0.0	-0.43134990934402867	0.2329452876965731	-0.05482161064817659	0.0	0.0	0.0	0.0	0.0	0.0	0.0	0.13495402520769614	-0.4591278406392327	0.0
241	-0.08931903970777284	-0.02348486838830786	0.0	0.0	-0.07923090908284634	-0.8616907898428169	-0.03061762128901614	0.0	0.0	0.0	0.0	-0.13554481988706651	0.0	0.0	0.0	-0.3585279997021066	0.18370998505221586	0.0	-0.04494032602167554	0.0	0.0	0.0	-0.30139269196731583	0.0	0.0	-0.6489968773727595	-0.22204439339539156	0.0	-0.25369265142534825	0.0	0.0	-0.09152517394386117	0.0	-0.01659952147974163	0.0	-0.2953565889134588	-0.26213107151564935	0.08132837640408766	0.0	0.0	0.0	0.0	0.0	0.0	0.0	0.0004775521941196556	-0.4712147470291894	0.0
242	0.2833605465326997	-0.011870945741404801	0.0	0.0	-0.012784405965568254	-0.3841455980566842	-0.05840625952818366	0.0	0.0	0.0	0.0	-0.256824594872601	0.0	0.0	0.0	-0.5132092187670396	0.24538908678982668	0.0	-0.07982473116256833	0.0	0.0	0.0	-0.44782134897134795	0.0	0.0	0.34606798892017887	-0.31640568065889735	0.0	-0.3434600805188962	0.0	0.0	-0.10136933873738108	0.0	-0.006135157569636805	0.0	-0.08855542098414301	-0.40955061464667003	-0.10268660819793256	0.0	0.0	0.0	0.0	0.0	0.0	0.0	-0.8231016710328685	0.08688566882249285	0.0
243	-0.15960129383446348	-0.028450815649537397	0.0	0.0	0.21733617639544037	-0.7268841150481559	-0.03697502091227097	0.0	0.0	0.0	0.0	-0.26851824002243063	0.0	0.0	0.0	0.26292335284113333	0.25133610911045645	0.0	-0.08318824214392677	0.0	0.0	0.0	-0.46193981806461204	0.0	0.0	0.3547381074510754	-0.3255038786830296	0.0	0.08676735406487733	0.0	0.0	-0.1255331146512933	0.0	0.009533800164838093	0.0	-0.4218883065650642	-0.4237646237485987	-0.1537773260711767	0.0	0.0	0.0	0.0	0.0	0.0	0.0	0.12559795560999626	0.09348599709855027	0.0
244	-0.22101445377229273	-0.04447228541663948	0.0	0.0	-0.06344714994314651	-0.8416036594917105	-0.0029454677365654365	0.0	0.0	0.0	0.0	-0.08392021539667807	0.0	0.0	0.0	0.16808812166866624	0.15745532525501368	0.0	-0.030091241592752067	0.0	0.0	0.0	-0.23906307843700159	0.0	0.0	-0.16333436125829254	-0.18187805787272446	0.0	-0.21548176239932532	0.0	0.0	0.48081059090416717	0.0	-0.014840648327988837	0.0	-0.24623286273867917	-0.19937967204116633	0.06407123603172786	0.0	0.0	0.0	0.0	0.0	0.0	0.0	-0.04809825591434978	-0.010707994255753988	0.0
245	0.4648060990386515	-0.04752718444047207	0.0	0.0	0.24642481196661103	-0.48258210191095224	0.008853978463379148	0.0	0.0	0.0	0.0	-0.28350598325679355	0.0	0.0	0.0	-0.05138868109512205	0.2589584067266883	0.0	0.08528689372946235	0.0	0.0	0.0	-0.48003545778352413	0.0	0.0	-0.34790858725966606	-0.2281455616925599	0.0	-0.0793839963294439	0.0	0.0	-0.10079214683537982	0.0	0.00800545263437442	0.0	-0.4361499905409639	0.10158029364891778	-0.048716879800555724	0.0	0.0	0.0	0.0	0.0	0.0	0.0	0.13970056707827333	0.10194563685985117	0.0
246	-0.24099575941111429	0.011087131134427119	0.0	0.0	-0.12590239404102144	-0.545854773798361	0.03226084691164379	0.0	0.0	0.0	0.0	-0.28819520758113987	0.0	0.0	0.0	-0.3853751011189168	0.2613431996091483	0.0	-0.08884804245559533	0.0	0.0	0.0	-0.48569705156770243	0.0	0.0	-0.35718939419315543	-0.10310540493558937	0.0	-0.25418257687324736	0.0	0.0	-0.1255940130342466	0.0	0.0027344026511615994	0.0	0.14229289688703267	-0.4476826230032535	0.13235654784164894	0.0	0.0	0.0	0.0	0.0	0.0	0.0	-0.887314306993186	0.10459240948756317	0.0
247	0.10959162376018257	-0.038859513263375674	0.0	0.0	-0.12016936484863375	-0.2217926263762641	-0.017275521328349884	0.0	0.0	0.0	0.0	-0.269443948013038	0.0	0.0	0.0	0.07644081084457571	0.11240477813031828	0.0	-0.0834545089026703	0.0	0.0	0.0	-0.1321112758503036	0.0	0.0	-0.6539950172944792	-0.23241035880913974	0.0	-0.26355396311630075	0.0	0.0	-0.12458788688339413	0.0	-0.0035318718536405	0.0	-0.4227691699885671	-0.0917041241193138	0.004437892159114098	0.0	0.0	0.0	0.0	0.0	0.0	0.0	0.01301380027961353	-0.312614101317962	0.0
248	-0.3553268664449655	-0.014383613661379335	0.0	0.0	-0.08405795186312162	-0.9799676076939742	0.03927391566682842	0.0	0.0	0.0	0.0	-0.1513328316138239	0.0	0.0	0.0	-0.15768635458656846	0.19173927420323428	0.0	-0.04948152341020233	0.0	0.0	0.0	-0.3204545458847461	0.0	0.0	0.18111060912207513	-0.14330367500614874	0.0	-0.1787853238573946	0.0	0.0	0.2883988701203288	0.0	-0.017137426035522572	0.0	-0.19905610646651467	-0.28132191744180185	-0.08516850848291556	0.0	0.0	0.0	0.0	0.0	0.0	0.0	-0.32371821750517077	0.027342193797669022	0.0
249	0.3832809427267833	-0.01857253853488314	0.0	0.0	0.043185079417872245	-1.021523040354721	-0.052592697704132496	0.0	0.0	0.0	0.0	-0.15510342996844018	0.0	0.0	0.0	0.2046577253965415	0.19365688263838976	0.0	-0.050566082485627106	0.0	0.0	0.0	-0.32500702508611246	0.0	0.0	0.27064800263534494	-0.23726189874270479	0.0	-0.07097441127304477	0.0	0.0	0.21668082423472262	0.0	-0.017265891992355134	0.0	-0.06045494110656019	-0.2859052033757865	-0.0825365919137879	0.0	0.0	0.0	0.0	0.0	0.0	0.0	0.01888108863880323	-0.48226549923869166	0.0
250	0.11038685207914736	-0.040197010518539286	0.0	0.0	-0.08225568782225032	0.02414396787220812	0.04824456039271574	0.0	0.0	0.0	0.0	-0.14543809085696674	0.0	0.0	0.0	-0.2487482384482953	-0.29154531380749554	0.0	-0.047785984934910306	0.0	0.0	0.0	-0.3133374567203201	0.0	0.0	-0.45289111087871764	-0.22974181684524342	0.0	-0.2610153356931893	0.0	0.0	0.1726388844960871	0.0	-0.0018815345617921905	0.0	0.17633750840614418	0.2629632342494195	0.0846355119754832	0.0	0.0	0.0	0.0	0.0	0.0	0.0	0.00978655585512584	0.024014982855400914	0.0
251	-0.3202148804462301	-0.03348866488662733	0.0	0.0	0.18489467158807407	0.412332583548393	0.08569190204840696	0.0	0.0	0.0	0.0	-0.2227747859177221	0.0	0.0	0.0	-0.19966689416254862	0.06351704078211648	0.0	-0.07003078711300503	0.0	0.0	0.0	0.27775021604526984	0.0	0.0	-0.6467420922469532	0.15116581987654532	0.0	-0.3182574957402677	0.0	0.0	0.07640445049727895	0.0	0.001914256856440387	0.0	-0.3783608270635662	0.45846458975487947	0.11048772364417236	0.0	0.0	0.0	0.0	0.0	0.0	0.0	0.08255597454798853	0.06766669014136666	0.0
252	-0.35026414474686096	-0.015960277387097366	0.0	0.0	-0.04313689821159942	-0.18962645162584982	-0.051540997491327165	0.0	0.0	0.0	0.0	-0.23480689469164595	0.0	0.0	0.0	-0.21248216696542493	-0.3076133965087773	0.0	-0.07349165234975982	0.0	0.0	0.0	-0.4212380025873429	0.0	0.0	-0.12563889816865753	-0.29927488921486106	0.0	-0.32716327967116543	0.0	0.0	-0.008674946474570715	0.0	0.0009442098749091798	0.0	-0.38981005795937756	-0.38278737813951735	0.11450983271671293	0.0	0.0	0.0	0.0	0.0	0.0	0.0	0.09387750258121909	0.0744580598762593	0.0
253	-0.3863836359519775	-0.011385352915187765	0.0	0.0	-0.02592611040013456	-0.43375942965934167	-0.059963030610941236	0.0	0.0	0.0	0.0	-0.11472925343579618	0.0	0.0	0.0	-0.3708433377133725	0.24296207252536833	0.0	-0.07845206284382017	0.0	0.0	0.0	-0.442059519935864	0.0	0.0	-0.0236002929356538	0.1295008175454068	0.0	0.12193995998890687	0.0	0.0	-0.1577479914417068	0.0	-0.00019775107271922804	0.0	-0.27554940207650286	-0.40374979518011767	0.07437012160047736	0.0	0.0	0.0	0.0	0.0	0.0	0.0	-0.7716851564662089	0.08419203661254812	0.0
254	0.020485871026196603	-0.05841244580608805	0.0	0.0	0.0021170534596771456	0.09294735441002408	-0.03149417584223243	0.0	0.0	0.0	0.0	-0.057086573689317945	0.0	0.0	0.0	-0.6613338694700036	-0.13290222623328715	0.0	-0.022372925584689774	0.0	0.0	0.0	-0.20666514466606012	0.0	0.0	-0.33492610301058073	-0.16100024066226115	0.0	-0.1956203549257846	0.0	0.0	-0.17849433989161906	0.0	0.014277826730202623	0.0	-0.22069913748273295	-0.16676250069901688	0.05510125115306904	0.0	0.0	0.0	0.0	0.0	0.0	0.0	-0.24987744774640594	-0.025853899731880202	0.0
255	-0.3401176026584329	0.008476494249226219	0.0	0.0	-0.10519055393647636	0.29802424312625797	0.0024664168134481993	0.0	0.0	0.0	0.0	0.36426307159911897	0.0	0.0	0.0	0.23822990626520063	-0.46894600407545883	0.0	-0.06936270568197392	0.0	0.0	0.0	0.6370809371535728	0.0	0.0	-0.6479113200216522	0.23670541873879447	0.0	0.06908499295363543	0.0	0.0	-0.31346089400371235	0.0	0.014978053347971199	0.0	0.28256825880849246	0.8441340345250049	0.10971130035082668	0.0	0.0	0.0	0.0	0.0	0.0	0.0	0.08037047984291489	0.06635569196583424	0.0
256	-0.30425121704074715	0.006717404101954238	0.0	0.0	-0.12635821700237346	-0.3963414415533685	0.023620176852525404	0.0	0.0	0.0	0.0	-0.2896860869014033	0.0	0.0	0.0	-0.10423212586130841	0.2621014142189961	0.0	-0.08927687272206405	0.0	0.0	0.0	-0.4874970834085217	0.0	0.0	-0.09541439161811352	-0.09203346683729333	0.0	-0.36778311093312277	0.0	0.0	-0.14572318450745583	0.0	-0.002615663360313021	0.0	0.36904686400029785	-0.4494948357013975	-0.1412213174431483	0.0	0.0	0.0	0.0	0.0	0.0	0.0	0.14551569208880832	0.10543391723024369	0.0
257	0.6069209376073429	0.06465685441305055	0.0	0.0	0.10085062432675215	0.36120468482760976	0.030099428223951324	0.0	0.0	0.0	0.0	0.818629926362871	0.0	0.0	0.0	0.21036772980956114	0.14354202402685248	0.0	0.19007504470275083	0.0	0.0	0.0	-0.33842637516413143	0.0	0.0	0.27888879382987514	0.11677111331366907	0.0	-0.1952324194894823	0.0	0.0	-0.12998744494424336	0.0	-0.005617843115503236	0.0	-0.3245438790242682	-0.16612541812506493	-0.28147142154367205	0.0	0.0	0.0	0.0	0.0	0.0	0.0	0.029339292009712747	0.035743952669797345	0.0
258	-0.09339932270651184	0.019563771544944215	0.0	0.0	0.08637546780044196	0.10397716705953339	-0.04458909874120633	0.0	0.0	0.0	0.0	0.6283402782239642	0.0	0.0	0.0	0.18920164593674868	0.17835635732645574	0.0	0.1788921724685027	0.0	0.0	0.0	0.46899853847777545	0.0	0.0	0.44062610581430894	0.5455809128462584	0.0	0.44097500272798895	0.0	0.0	-0.513674178835182	0.0	0.003115608759193922	0.0	0.1777645085162037	0.6663963122262411	-0.003534690645275282	0.0	0.0	0.0	0.0	0.0	0.0	0.0	0.23459648897889118	0.1588702224872468	0.0
259	0.05847051009976373	-0.013716570457831357	0.0	0.0	-0.13576298982914015	-0.383105026717364	0.07716481947681345	0.0	0.0	0.0	0.0	0.43987225008281483	0.0	0.0	0.0	0.2071503296407508	0.27774528643291607	0.0	-0.09812471844141796	0.0	0.0	0.0	-0.5246362623863854	0.0	0.0	0.04657827019371944	0.187201168294502	0.0	0.26857786320182175	0.0	0.0	-0.2656022984108834	0.0	-0.002746322197259815	0.0	0.26578788680209203	0.6945672543181154	0.038165912845938794	0.0	0.0	0.0	0.0	0.0	0.0	0.0	0.1744596487276123	0.12279633602635183	0.0
260	0.04645581206459696	0.04319450548540092	0.0	0.0	-0.11740197616338902	-0.047577865866753166	-0.030526867863526652	0.0	0.0	0.0	0.0	0.4976136648158323	0.0	0.0	0.0	0.258748859333675	0.24720362883034858	0.0	0.15040757904132412	0.0	0.0	0.0	0.4630591434422694	0.0	0.0	0.348713395936064	0.8942994474264492	0.0	0.3012018231406112	0.0	0.0	-0.20659158431215965	0.0	0.007836299736091379	0.0	0.05870693317438656	0.40848833537350765	-0.16222096847481543	0.0	0.0	0.0	0.0	0.0	0.0	0.0	-0.060709579533416935	0.08889954610299435	0.0
261	0.20247593911015005	0.004067224604960842	0.0	0.0	-0.11007288994628821	0.12745525746967196	-0.00230477856459192	0.0	0.0	0.0	0.0	1.006503166208295	0.0	0.0	0.0	0.24643373556438428	-0.17970149554778098	0.0	0.07898833527651292	0.0	0.0	0.0	0.8833371455681996	0.0	0.0	0.0871754967422597	-0.16418458479061215	0.0	0.5627783922845058	0.0	0.0	-0.1360431336626753	0.0	0.01890832786239029	0.0	0.4991803350236349	1.4038980463142263	-0.02487475844567556	0.0	0.0	0.0	0.0	0.0	0.0	0.0	0.0953962677451887	0.07536911143561817	0.0
262	0.3920118954477324	0.02719515321318966	0.0	0.0	0.13785919687372203	0.41669000831592384	-0.06794738262910968	0.0	0.0	0.0	0.0	1.1126250548384677	0.0	0.0	0.0	0.2418994262437562	0.23052377297462057	0.0	0.29801941096285184	0.0	0.0	0.0	0.4627428526589302	0.0	0.0	0.32439596116778197	0.6156925462624139	0.0	0.5173726127050965	0.0	0.0	-0.6206556403230202	0.0	-0.013788887481216145	0.0	-0.3829474286679078	-0.374020950475172	-0.04889296238945865	0.0	0.0	0.0	0.0	0.0	0.0	0.0	0.0870914179426895	0.07038733641055231	0.0
263	0.1975191151257402	0.017639695927434328	0.0	0.0	0.1065316564339184	0.4127089404573427	0.024409455739866814	0.0	0.0	0.0	0.0	1.1267993949185893	0.0	0.0	0.0	0.23963702935555764	0.22828414545823916	0.0	0.23778579269647349	0.0	0.0	0.0	0.6712105866515465	0.0	0.0	0.3211308252753663	0.7798618318766254	0.0	0.3761325806852769	0.0	0.0	-0.5702806817234753	0.0	0.014131415818820872	0.0	-0.37875697829840876	0.9214338035534564	0.1106268913743265	0.0	0.0	0.0	0.0	0.0	0.0	0.0	0.08294770717627512	-0.04980999531010019	0.0
264	0.5932363654102891	0.013426688645621798	0.0	0.0	-0.036476144643293226	0.3512538321155276	-0.05641384543450312	0.0	0.0	0.0	0.0	1.302131367891576	0.0	0.0	0.0	0.204712770132795	0.1937113733895873	0.0	0.17943033186923668	0.0	0.0	0.0	-0.3251363883111307	0.0	0.0	0.15246388323654472	0.006211443725520377	0.0	0.3094112909987673	0.0	0.0	-0.3098421895154123	0.0	0.02043888592162654	0.0	-0.16229111810852218	-0.2787727777960143	-0.03326202741822802	0.0	0.0	0.0	0.0	0.0	0.0	0.0	0.018981906257249014	0.029530936553472175	0.0
265	-0.5197890941622707	-0.02001253227795218	0.0	0.0	0.009252675592198962	-0.14813337864019857	-0.02393837439618817	0.0	0.0	0.0	0.0	-0.23840616829149192	0.0	0.0	0.0	0.24745360288321733	-0.1826741648412495	0.0	-0.07452693229223095	0.0	0.0	0.0	0.04802645386219724	0.0	0.0	-0.2999316381160002	-0.3020752909317632	0.0	-0.3298273474244323	0.0	0.0	-0.14788211877206567	0.0	-0.0015084391525978375	0.0	0.3576757060942404	-0.3871624132165218	0.11571300260758559	0.0	0.0	0.0	0.0	0.0	0.0	0.0	0.09726421373265345	0.07648962377356781	0.0
266	0.3794634889580652	0.01515159867147856	0.0	0.0	0.24037238737523547	-0.6759615375317756	-0.07541241314476657	0.0	0.0	0.0	0.0	-0.1919465487376705	0.0	0.0	0.0	0.22358547769875817	0.21239414094192305	0.0	-0.04256518212662967	0.0	0.0	0.0	-0.3694900264922575	0.0	0.0	-0.044231377950900576	-0.21561969919557802	0.0	-0.2954394158463255	0.0	0.0	-0.008461117293271977	0.0	-0.016318185829147187	0.0	-0.34902601865905936	-0.330689222286853	-0.09192138493684573	0.0	0.0	0.0	0.0	0.0	0.0	0.0	0.053548361833795924	0.05026608639861961	0.0
267	0.3986167392643744	0.013597025998218142	0.0	0.0	0.0589323839303012	0.4697004191706483	0.022085788526597892	0.0	0.0	0.0	0.0	-0.21477721602920238	0.0	0.0	0.0	0.272024657166761	0.10024980072046161	0.0	-0.08828394291693843	0.0	0.0	0.0	-0.48332922165836356	0.0	0.0	-0.1503979782469909	-0.339287599016198	0.0	-0.36522802204694405	0.0	0.0	-0.21103760520038528	0.0	-0.008837287771178013	0.0	-0.4387458987378482	-0.4452987699338572	-0.05487398895509127	0.0	0.0	0.0	0.0	0.0	0.0	0.0	0.1422675209365863	-0.3441801435689973	0.0
268	-0.2422072948027656	-0.014099365150526755	0.0	0.0	-0.13257629308823188	-0.18873014303739946	0.04759333727099346	0.0	0.0	0.0	0.0	-0.3100238097329811	0.0	0.0	0.0	-0.0625195846142839	-0.11650588341323598	0.0	-0.09512672990546148	0.0	0.0	0.0	-0.3616354831782328	0.0	0.0	-0.45644823261590234	-0.07153585448829936	0.0	-0.3828364460207379	0.0	0.0	-0.43034436807527304	0.0	0.004307886551433921	0.0	-0.00361793384033087	-0.32278152709557245	0.13965344154544285	0.0	0.0	0.0	0.0	0.0	0.0	0.0	0.16465232919009423	-0.46104929439168474	0.0
269	-0.14286894808581158	-0.001556425502573118	0.0	0.0	0.039942703407299815	-0.42891771869462864	0.014232941334096319	0.0	0.0	0.0	0.0	-0.31437321417503206	0.0	0.0	0.0	-0.41262210382311093	-0.14729493027403934	0.0	-0.09637777433307634	0.0	0.0	0.0	-0.5173033960636719	0.0	0.0	-0.1466895051711677	-0.36118117433261626	0.0	-0.19246239848617425	0.0	0.0	0.03370696022673544	0.0	-0.0033193348302192867	0.0	-0.07054617411951639	0.02504519224264975	-0.04896984604223513	0.0	0.0	0.0	0.0	0.0	0.0	0.0	0.16874487067586044	0.11936825011883281	0.0
270	-0.43959002488439036	-0.03812176974461372	0.0	0.0	-0.12062038874260014	-0.653858564652347	-0.047525892118208984	0.0	0.0	0.0	0.0	0.3851138501842207	0.0	0.0	0.0	-0.23062247725746063	0.2525571271070481	0.0	0.0022812668432568295	0.0	0.0	0.0	-0.4648385636750662	0.0	0.0	-0.24372343259516774	0.44604612897584506	0.0	0.09509889066916394	0.0	0.0	-0.31214679610760954	0.0	0.002515445831781128	0.0	-0.139138162886095	0.3106678857760171	0.02644892167560131	0.0	0.0	0.0	0.0	0.0	0.0	0.0	-0.7783597807913778	0.09484114916860786	0.0
271	-0.5512811249011026	0.025911861942932674	0.0	0.0	-0.10627419978136414	-0.44110881826061554	0.08585772977211224	0.0	0.0	0.0	0.0	-0.22399644754261963	0.0	0.0	0.0	0.02016920110262603	0.13478040436149813	0.0	-0.07038218073220556	0.0	0.0	0.0	-0.4081858736743909	0.0	0.0	0.3217279371353182	-0.14718827375082852	0.0	0.08137967075722119	0.0	0.0	-0.10739041066133741	0.0	-0.019613107630143522	0.0	0.3368017490870076	-0.36964692516669817	-0.05347782135586866	0.0	0.0	0.0	0.0	0.0	0.0	0.0	-0.23451451958691302	0.06835624140303678	0.0
272	0.005005728506480752	-0.015498293286084841	0.0	0.0	-0.10170116295665185	-0.5488827424953996	-0.004765974463960145	0.0	0.0	0.0	0.0	-0.20903922377189083	0.0	0.0	0.0	-0.28928376218359003	-0.0934772375974112	0.0	-0.06607994770231054	0.0	0.0	0.0	-0.3901270820125673	0.0	0.0	-0.33726386127362	-0.27922644669375135	0.0	-0.3080908698446233	0.0	0.0	-0.5345223193440576	0.0	-0.01910350838817706	0.0	0.36936709344052715	0.21375398195306355	0.1058961819484289	0.0	0.0	0.0	0.0	0.0	0.0	0.0	0.0696315940584087	-0.5591889294635457	0.0
273	-0.008436384981332656	-0.01787190953348993	0.0	0.0	-0.011063659723059338	-0.5856312498468161	-0.022474578576790104	0.0	0.0	0.0	0.0	-0.20206099143135775	0.0	0.0	0.0	-0.5387431163734331	0.2175380302672246	0.0	-0.06407275825820458	0.0	0.0	0.0	-0.38170182569915306	0.0	0.0	-0.30296216157734474	-0.04857313187849575	0.0	-0.3029258043841877	0.0	0.0	-0.1702111283137378	0.0	0.0031424157296447474	0.0	-0.3586504819978077	-0.3429836590229532	0.10356348930622265	0.0	0.0	0.0	0.0	0.0	0.0	0.0	-0.43828213340890737	0.055975054068864626	0.0
274	-0.4234651682536591	0.030553692510089915	0.0	0.0	-0.12063499236778777	0.11604871304636175	-0.010050869306037285	0.0	0.0	0.0	0.0	-0.048561603896292896	0.0	0.0	0.0	0.26418132301685293	-0.22754153831482865	0.0	-0.0838925631255682	0.0	0.0	0.0	0.3597291565346913	0.0	0.0	0.1916537926428302	-0.3274090461699318	0.0	-0.3539277613014177	0.0	0.0	-0.25080701473237493	0.0	0.008176321946803683	0.0	0.12663055036857981	-0.4267410447857868	0.12659744512929402	0.0	0.0	0.0	0.0	0.0	0.0	0.0	0.1279020007526268	0.09486810933671805	0.0
275	-0.22270371954017892	-0.05199995552265333	0.0	0.0	-0.06756244949463981	0.29897465859035627	-0.040895619804732816	0.0	0.0	0.0	0.0	-0.09738029862684722	0.0	0.0	0.0	-0.0819287096835343	-0.5981797535527418	0.0	-0.03396284340506909	0.0	0.0	0.0	0.34851324246073623	0.0	0.0	-0.370626311356979	-0.19235062661243613	0.0	-0.22544448757012642	0.0	0.0	0.0949792559274603	0.0	0.012201825862986921	0.0	-0.2590408919607089	-0.2157408445493917	0.06857069027490621	0.0	0.0	0.0	0.0	0.0	0.0	0.0	-0.0354330853708258	-0.0031106226232257396	0.0
276	-0.4912788592265498	-0.018672571810669853	0.0	0.0	-0.03749934964557912	-0.2789623807982597	0.03448366283264587	0.0	0.0	0.0	0.0	-0.15258233351834635	0.0	0.0	0.0	0.23377044780180936	-0.30674318694927677	0.0	-0.06686591345021427	0.0	0.0	0.0	-0.393426204025739	0.0	0.0	-0.2312143381305501	-0.2813524608659211	0.0	-0.3101133817452828	0.0	0.0	0.10423205197366206	0.0	-0.01919660598343974	0.0	-0.16547563466811027	-0.3547873764903133	-0.118266047071879	0.0	0.0	0.0	0.0	0.0	0.0	0.0	0.07220272371510499	0.06145615441175335	0.0
277	0.1937224648957933	0.0622691897788729	0.0	0.0	0.07947974563492435	-0.4133841600672786	-0.016272200875429976	0.0	0.0	0.0	0.0	-0.031043554344652936	0.0	0.0	0.0	-0.1509478346876141	0.2617072955457048	0.0	-0.08905396747400762	0.0	0.0	0.0	-0.48656142989858797	0.0	0.0	-0.16283542566568926	-0.3413704927372193	0.0	-0.3672095127602815	0.0	0.0	-0.47399238954587286	0.0	0.004705614618064564	0.0	-0.34201084454262326	-0.44855285060240435	0.1325958674418528	0.0	0.0	0.0	0.0	0.0	0.0	0.0	0.14478650217762026	0.10499650292721907	0.0
278	0.019764530745979742	-3.4113141508806955e-06	0.0	0.0	-0.12815794197208935	-0.20028768020543483	0.018560329407276904	0.0	0.0	0.0	0.0	-0.005697362994670341	0.0	0.0	0.0	-0.10872217885914548	-0.07436101430055629	0.0	-0.09097002248364042	0.0	0.0	0.0	-0.49460414585355894	0.0	0.0	-0.5424718964001969	-0.346553365039223	0.0	-0.2712222187920433	0.0	0.0	-0.050356004633167764	0.0	-0.02205173623936589	0.0	-0.17179940179619707	-0.2909188048681274	-0.10615749607891951	0.0	0.0	0.0	0.0	0.0	0.0	0.0	0.15105449270044963	-0.2679903547932559	0.0
279	-0.6130318438221845	-0.03985162169646829	0.0	0.0	-0.08957307618013526	-0.5411964708875299	0.03678889246133627	0.0	0.0	0.0	0.0	-0.016034403033636253	0.0	0.0	0.0	-0.08821681022081897	-0.13644842291123038	0.0	-0.054670055869074766	0.0	0.0	0.0	-0.34223361411612246	0.0	0.0	-0.4462897827552822	0.17972432532230911	0.0	0.014877950942293983	0.0	0.0	0.43021010614800126	0.0	-0.007296890340113429	0.0	-0.3275444714099178	-0.30324836513434894	0.09263596338464594	0.0	0.0	0.0	0.0	0.0	0.0	0.0	0.03230641627505122	0.03752382177193109	0.0
280	0.0066483507728696215	-0.033276743482003976	0.0	0.0	-0.12903965870982	-0.14984080139895997	-0.05575871953124815	0.0	0.0	0.0	0.0	0.09202989092789583	0.0	0.0	0.0	0.01956770992826213	0.2665617166838238	0.0	-0.09179952616302808	0.0	0.0	0.0	-0.49808602003952096	0.0	0.0	0.08741384787425696	-0.3487971480322467	0.0	0.12776280568984805	0.0	0.0	0.12797622919782206	0.0	-0.002451788719468039	0.0	-0.16426539273699586	0.2785699778841974	-0.13141544851061523	0.0	0.0	0.0	0.0	0.0	0.0	0.0	0.015312137595923642	0.11038420308611663	0.0
281	-0.33518985253051464	0.05415741067162916	0.0	0.0	-0.11642496325740578	-0.36780505948678927	0.014867280429456162	0.0	0.0	0.0	0.0	0.05565358396924217	0.0	0.0	0.0	-0.21911528160377328	0.008391551349404771	0.0	-0.07993184140173944	0.0	0.0	0.0	-0.4482709483957839	0.0	0.0	-0.4598366689790251	0.1160469166470939	0.0	-0.1121736787605524	0.0	0.0	-0.11411355960249052	0.0	-0.020744264358383613	0.0	-0.41111548490455946	0.15689843233256462	0.01741432365945396	0.0	0.0	0.0	0.0	0.0	0.0	0.0	0.1149452922532804	-0.5927448753145035	0.0
282	-0.16781066682646278	-0.0022098041921559696	0.0	0.0	-0.06695325860571656	0.005658755757227785	-0.029242290520022852	0.0	0.0	0.0	0.0	-0.09538779237903547	0.0	0.0	0.0	0.17397946485240123	0.16328737637370153	0.0	-0.03338972727583234	0.0	0.0	0.0	-0.25290860129369575	0.0	0.0	0.22637253083725536	0.2494249658578076	0.0	-0.22396969786722476	0.0	0.0	0.5430643175943016	0.0	-0.00424471782542904	0.0	-0.25714490975832144	-0.21331888787299452	-0.4108910616188872	0.0	0.0	0.0	0.0	0.0	0.0	0.0	-0.03730792009554819	-0.4295292969261765	0.0
283	0.4928962385427913	-0.0014186891279468635	0.0	0.0	-0.09261345938314974	0.37304510707946603	0.010418006129904041	0.0	0.0	0.0	0.0	-0.17931568969134798	0.0	0.0	0.0	-0.4745179881542908	-0.48474660523915886	0.0	-0.05753039518864085	0.0	0.0	0.0	-0.3542400004497382	0.0	0.0	-0.5497295851799089	-0.25610015924644064	0.0	0.1220912196467947	0.0	0.0	-0.9876494431548085	0.0	0.015014744247143144	0.0	0.36633237115155665	0.2458291090824522	0.09596016006401789	0.0	0.0	0.0	0.0	0.0	0.0	0.0	0.04166344394752769	0.04313675973903985	0.0
284	-0.5152120531002261	-0.03547154614355516	0.0	0.0	-0.069319976207501	0.30417128708687846	0.06945120563495212	0.0	0.0	0.0	0.0	-0.10312871512444817	0.0	0.0	0.0	-0.004985337209235182	-0.5182345314977244	0.0	-0.03561629378494191	0.0	0.0	0.0	-0.2622547014304903	0.0	0.0	-0.7653361645176717	-0.19682316113441276	0.0	-0.22969928248881874	0.0	0.0	-0.8877190874865033	0.0	-0.015495090425708074	0.0	0.07433677006452928	0.21012088204648904	0.07049227846714852	0.0	0.0	0.0	0.0	0.0	0.0	0.0	-0.030024153341776882	-0.48873416797255376	0.0
285	-0.36079571205993133	-0.010332538569895291	0.0	0.0	-0.08258332365559977	0.34338815292661096	0.008209966711684799	0.0	0.0	0.0	0.0	-0.14650970314931372	0.0	0.0	0.0	-0.14354637204319667	-0.3731321443776146	0.0	-0.048094218994254624	0.0	0.0	0.0	-0.31463128125797424	0.0	0.0	-0.39665643077543067	-0.12315753459002102	0.0	-0.2618085090024286	0.0	0.0	-0.19819276393009183	0.0	-0.016973099911430565	0.0	0.3493210953827398	-0.27545924664788696	0.08499373193544901	0.0	0.0	0.0	0.0	0.0	0.0	0.0	0.010794881896430755	0.024619840692587495	0.0
286	0.5653627281368523	0.03673675197688224	0.0	0.0	0.0015581686135664866	0.5175785751766582	-0.02453701027908248	0.0	0.0	0.0	0.0	0.46990083057364257	0.0	0.0	0.0	0.18387262404341037	0.28728060768734487	0.0	0.21976505176725344	0.0	0.0	0.0	1.09253754121317	0.0	0.0	0.12681697959407784	0.35570292873315185	0.0	0.5324004562509697	0.0	0.0	-0.5000684581194147	0.0	0.012318994343898331	0.0	-0.04391708736343634	0.6299171524202257	0.14940515923322764	0.0	0.0	0.0	0.0	0.0	0.0	0.0	0.1921016954760955	0.13337915329249583	0.0
287	0.2720734268789281	0.013268844301387504	0.0	0.0	-0.03596035647041694	0.38914013615844917	0.033800397802744284	0.0	0.0	0.0	0.0	1.212423155327469	0.0	0.0	0.0	0.22624313821917036	-0.3531751549015489	0.0	-0.06265147166400224	0.0	0.0	0.0	0.6836730242651077	0.0	0.0	-0.24258632715316136	0.2848875816582793	0.0	0.03117378829673212	0.0	0.0	-1.0110020317077253	0.0	-0.0034869259491492	0.0	-0.35394858311618516	1.3469675996060504	0.1019117145868518	0.0	0.0	0.0	0.0	0.0	0.0	0.0	0.0584160208061657	-0.2626667801608747	0.0
288	0.5976915381437335	0.047786799712274994	0.0	0.0	0.15597692443357586	0.35085056805289777	0.03865596536192244	0.0	0.0	0.0	0.0	0.12374145127741147	0.0	0.0	0.0	0.204483599620555	0.19348450931112524	0.0	0.11796152771127037	0.0	0.0	0.0	0.8724784144081005	0.0	0.0	0.2703967008748384	0.09914633153952931	0.0	-0.2679184408518467	0.0	0.0	-0.9554469578119352	0.0	-0.0025346650439021278	0.0	-0.31364519203733343	0.6129046171082244	0.0877531535107795	0.0	0.0	0.0	0.0	0.0	0.0	0.0	0.018562167207982747	0.029279150481188048	0.0
289	0.4252029052597176	-0.0036430536496287517	0.0	0.0	-0.13112957029587652	-0.3562543272591498	-0.008092241004402766	0.0	0.0	0.0	0.0	-0.3052919526828624	0.0	0.0	0.0	-0.2537200012645736	0.05221600624246407	0.0	-0.09376567841583867	0.0	0.0	0.0	-0.5063390211350453	0.0	0.0	-0.049391127494043716	-0.1403290892357177	0.0	0.07063151781417601	0.0	0.0	-0.7924802448022293	0.0	0.00790220307202313	0.0	0.22925852296803714	0.3245148007899898	0.09754249501197906	0.0	0.0	0.0	0.0	0.0	0.0	0.0	0.16019992161560004	0.11424244834863687	0.0
290	0.12426986025096502	0.03047277054406674	0.0	0.0	-0.03726063688013659	0.20937871573702274	-0.007302669851521846	0.0	0.0	0.0	0.0	0.0017291136316700568	0.0	0.0	0.0	-0.21096738351106517	0.260996637419468	0.0	-0.0886520341563383	0.0	0.0	0.0	0.8574610768862311	0.0	0.0	0.36882211806924053	0.1236690624630175	0.0	0.1117736213731528	0.0	0.0	-0.7501827148746205	0.0	0.013488872368921104	0.0	0.4867595462587443	-0.4468543029040656	0.13212875314153685	0.0	0.0	0.0	0.0	0.0	0.0	0.0	0.14347165776381327	0.10420777595221928	0.0
291	0.577990196895216	0.014493535055460083	0.0	0.0	0.24750780924371013	0.054989099667123585	-0.11264736265320785	0.0	0.0	0.0	0.0	1.1764736100032762	0.0	0.0	0.0	0.19192316627259629	0.18105048754841288	0.0	0.2582007863849016	0.0	0.0	0.0	0.6266452840250529	0.0	0.0	0.2522692352817633	-0.21797569588094734	0.0	0.7748358223049946	0.0	0.0	-0.2069993682719808	0.0	-0.006103885167631454	0.0	-0.29038054168418764	-0.2557745926447892	-0.02164929936225466	0.0	0.0	0.0	0.0	0.0	0.0	0.0	-0.004442993012238396	0.015479198000623038	0.0
292	0.7374665264340792	0.041998913480713496	0.0	0.0	-0.1381405356657068	-0.09563696703317391	-0.07298717675701251	0.0	0.0	0.0	0.0	0.7854288355214963	0.0	0.0	0.0	0.29359603120510275	0.2817000893755373	0.0	0.19413218634324514	0.0	0.0	0.0	0.8593143474458615	0.0	0.0	0.39900552293644304	0.26673012297485216	0.0	0.4980603554966144	0.0	0.0	-0.10625163758791198	0.0	-0.0231641528618685	0.0	-0.4787007681867242	0.6521455254796781	-0.02602475845372463	0.0	0.0	0.0	0.0	0.0	0.0	0.0	0.18177674025847096	0.12718559106544627	0.0
293	-0.14206405037233605	0.04407309928577408	0.0	0.0	0.10606005567164331	-0.2955786449521743	-0.02523748393473061	0.0	0.0	0.0	0.0	0.16343276871543452	0.0	0.0	0.0	0.28381741835266716	0.031659331042684896	0.0	-0.09488655504163754	0.0	0.0	0.0	1.0393218092911234	0.0	0.0	0.03447300642294569	-0.3571474701211197	0.0	0.5682263389475084	0.0	0.0	0.26742699793270436	0.0	-0.022515649283782923	0.0	0.5862876290315111	0.397074188421494	-0.09995838054799185	0.0	0.0	0.0	0.0	0.0	0.0	0.0	0.16386664518691924	0.1164419814342216	0.0
294	-0.18385983706339287	0.003051136835282434	0.0	0.0	-0.013011179760074279	-0.502812688013169	-0.016128257080000954	0.0	0.0	0.0	0.0	0.6314445602697467	0.0	0.0	0.0	0.0044654269435357875	0.3058083225693565	0.0	-0.11399658256537556	0.0	0.0	0.0	-0.22526006499990245	0.0	0.0	-0.1514501990595533	0.33444872807693127	0.0	0.18610480860691822	0.0	0.0	0.03698669027984865	0.0	0.0012414323663139325	0.0	0.2883840041466883	0.4344601990379826	0.008927172468549951	0.0	0.0	0.0	0.0	0.0	0.0	0.0	0.22638127592957677	0.15394221726524399	0.0
295	-0.18928616897275086	-0.009975565578306343	0.0	0.0	0.14450913713710628	-0.6132190743765963	-0.03526641573272073	0.0	0.0	0.0	0.0	-0.31834025570315466	0.0	0.0	0.0	-0.014484862909483042	0.27667402859712	0.0	-0.09751883749793042	0.0	0.0	0.0	-0.522093053393688	0.0	0.0	0.3916780672211318	0.14420249717401454	0.0	-0.13255306448754603	0.0	0.0	-0.3128111735875308	0.0	0.011584009264144804	0.0	-0.1396201470419877	-0.4843249174199463	-0.1573707676841329	0.0	0.0	0.0	0.0	0.0	0.0	0.0	-0.1535218306891846	0.12160739591425074	0.0
296	-0.4064067170792489	-0.028687179969885034	0.0	0.0	0.011628760996484699	-0.324818874335899	-0.0019249748260415395	0.0	0.0	0.0	0.0	0.008103043064566561	0.0	0.0	0.0	-0.2946041408139636	0.25944870331486525	0.0	-0.0877765551218638	0.0	0.0	0.0	-0.31332483417025214	0.0	0.0	-0.3004797767890883	0.07905039146079465	0.0	-0.2610075974956854	0.0	0.0	-0.3048473651075292	0.0	0.009894319117913525	0.0	-0.30476064668080866	-0.44315457751784965	0.1311112988558351	0.0	0.0	0.0	0.0	0.0	0.0	0.0	-0.7641945936118496	0.1024897946349725	0.0
297	-0.2616322580304286	-0.01787812991724201	0.0	0.0	0.1435219038885834	-0.7986933676747757	-0.04989889219354669	0.0	0.0	0.0	0.0	-0.24005520105268752	0.0	0.0	0.0	-0.11600378623444103	0.23686069738920446	0.0	-0.07500125315025565	0.0	0.0	0.0	-0.42757461107861605	0.0	0.0	0.33363451499079266	0.009464763774642773	0.0	0.03302005348711204	0.0	0.0	-0.17599335791499185	0.0	-0.00123093877079523	0.0	-0.3948041178094468	-0.38916686660780164	-0.018137655803793073	0.0	0.0	0.0	0.0	0.0	0.0	0.0	-0.737440609278762	-0.4652893385932231	0.0
298	-0.3649664609678241	0.03972607077699676	0.0	0.0	0.16887768132428627	0.06587788708190552	-0.025889986740811888	0.0	0.0	0.0	0.0	-0.1465942224821849	0.0	0.0	0.0	-0.13476787976693572	0.28594305892377625	0.0	-0.10276120647006333	0.0	0.0	0.0	-0.3147333267342669	0.0	0.0	0.15050539466824878	-0.37844817003377573	0.0	-0.40248211092204117	0.0	0.0	-0.08929159697045548	0.0	0.00394745358928876	0.0	-0.159777608896322	-0.506478875203509	-0.21302561881485418	0.0	0.0	0.0	0.0	0.0	0.0	0.0	0.010874409767598653	0.024667546547816537	0.0
299	-0.47920437331135657	0.015596288937290065	0.0	0.0	-0.050700870783122354	-0.02846807542287707	0.0281540056216232	0.0	0.0	0.0	0.0	-0.04223042435663894	0.0	0.0	0.0	0.02165697102452669	-0.2468812492902967	0.0	-0.0827586099243244	0.0	0.0	0.0	-0.46013641999409716	0.0	0.0	-0.2877177706335904	-0.3243417361976439	0.0	-0.3510097793786375	0.0	0.0	-0.11118889046717281	0.0	-0.0012745818770003854	0.0	0.2787481356878797	-0.421949022041405	0.1252796002706949	0.0	0.0	0.0	0.0	0.0	0.0	0.0	0.12419249978162195	0.09264291565684582	0.0
300	0.049822004294164765	-0.014978215472259906	0.0	0.0	0.17843066273762362	0.03489999439369622	-0.04569181927566601	0.0	0.0	0.0	0.0	0.23918246852730837	0.0	0.0	0.0	0.1172098853074173	-0.1998263809055809	0.0	-0.019933622912859633	0.0	0.0	0.0	-0.4902261222400104	0.0	0.0	-0.6012532364783395	-0.3916439176993673	0.0	-0.10559565925043497	0.0	0.0	-0.41344877484566966	0.0	0.0032183990617638963	0.0	-0.5027780647057931	-0.018920464439529727	-0.010469787307004947	0.0	0.0	0.0	0.0	0.0	0.0	0.0	0.2055854825212172	-0.24750336436947612	0.0
301	0.6207585926411994	-0.004406039304155037	0.0	0.0	-0.09385924611975942	0.3767286305267491	-0.011588319472104388	0.0	0.0	0.0	0.0	-0.18339033673756844	0.0	0.0	0.0	0.21918981666914802	-0.5740354894013284	0.0	-0.05870240955281238	0.0	0.0	0.0	-0.35915957665125015	0.0	0.0	-0.33752222550793964	-0.2592704235421296	0.0	-0.2891063800691717	0.0	0.0	-0.6251912305445362	0.0	0.007016732177005247	0.0	0.5103169903333497	-0.3202888660515474	0.003585397852507182	0.0	0.0	0.0	0.0	0.0	0.0	0.0	0.045497454396243274	0.04543664209133735	0.0
302	0.2579508796465521	-0.0187598472923391	0.0	0.0	0.04379714849288828	-1.0095179087778317	-0.0016094499426630813	0.0	0.0	0.0	0.0	-0.1696702263642735	0.0	0.0	0.0	-0.012115353862674738	0.20106509985347626	0.0	-0.05475601462507682	0.0	0.0	0.0	-0.3425944293614537	0.0	0.0	0.28144838607002953	-0.24859554163064868	0.0	-0.27895119108372546	0.0	0.0	0.20169354896301606	0.0	-0.017762189200645706	0.0	-0.32782884008008056	-0.3036116220248363	-0.20715140497297502	0.0	0.0	0.0	0.0	0.0	0.0	0.0	0.03258761314323579	0.03769250146733331	0.0
303	-0.2680744785479112	-0.06862008598444572	0.0	0.0	0.02144998675693479	-0.5130320689123729	-0.04796564478326793	0.0	0.0	0.0	0.0	0.19375641826941942	0.0	0.0	0.0	0.10430948531655926	0.20410219059701212	0.0	-0.056473729393327586	0.0	0.0	0.0	-0.34980460438422173	0.0	0.0	-0.49933371664123316	0.2730752075314813	0.0	-0.12359287853972538	0.0	0.0	-0.498310830480181	0.0	-0.01061094064819334	0.0	-0.3335113823489881	-0.31087058846964766	0.09473213620546436	0.0	0.0	0.0	0.0	0.0	0.0	0.0	0.03820677325826094	0.04106322967899189	0.0
304	-0.3190226721358796	0.01293952739198552	0.0	0.0	0.1712938831343108	-1.0249070606886796	0.06830452222356594	0.0	0.0	0.0	0.0	-0.09468103768972588	0.0	0.0	0.0	0.17361637730323173	0.16292794303545005	0.0	-0.03318643932514128	0.0	0.0	0.0	-0.25205529215786315	0.0	0.0	0.22584851571193995	-0.1902504764701945	0.0	-0.2234465805422902	0.0	0.0	-0.21943346631072527	0.0	-0.015207274312029562	0.0	-0.2564723927642816	-0.212459804374397	-0.2925345035059849	0.0	0.0	0.0	0.0	0.0	0.0	0.0	-0.03797293594422256	-0.44407009666847347	0.0
305	-0.20395151539994502	-0.00763770663073091	0.0	0.0	-0.09197315482410828	-0.7620051113060942	-0.008720661200321961	0.0	0.0	0.0	0.0	-0.17722141865481167	0.0	0.0	0.0	0.21602060197333306	0.20490540016392716	0.0	-0.05692800786295481	0.0	0.0	0.0	-0.35171145605460674	0.0	0.0	0.28704713063339604	-0.25447071929316023	0.0	-0.28454034326176564	0.0	0.0	-0.014548376417521852	0.0	-0.01801946166819654	0.0	-0.33501422592536195	-0.31279034384962784	-0.019374212339240998	0.0	0.0	0.0	0.0	0.0	0.0	0.0	0.039692854361376685	-0.3948873928978463	0.0
306	0.23499819950405124	-0.02088660621097879	0.0	0.0	0.005565221367376183	-0.4256432706311924	-0.014125295514759101	0.0	0.0	0.0	0.0	-0.29422204876664876	0.0	0.0	0.0	-0.4010844739719698	-0.3965049832598833	0.0	-0.09058157774340495	0.0	0.0	0.0	-0.4929736338410125	0.0	0.0	-0.5483132475543753	-0.34550263347102816	0.0	-0.3711404855255306	0.0	0.0	-0.4180487619535054	0.0	0.0026548710851085023	0.0	-0.2629980559358411	0.3390689379385332	0.01863840353583362	0.0	0.0	0.0	0.0	0.0	0.0	0.0	-0.03152005896020899	0.10799418282533332	0.0
307	0.19872336901296334	-0.02763022861819838	0.0	0.0	0.0408946146447442	-0.5115463613507578	-0.07559617112110234	0.0	0.0	0.0	0.0	-0.273774106251231	0.0	0.0	0.0	-0.0072382023971838795	0.268170539285315	0.0	-0.09270944245313553	0.0	0.0	0.0	-0.5019054293087455	0.0	0.0	0.06437954034578904	-0.21013920036508554	0.0	0.2314970661475039	0.0	0.0	-0.22702966686499515	0.0	-0.009163377724689972	0.0	-0.4533863318529904	-0.056910151950911037	-0.20313171496616156	0.0	0.0	0.0	0.0	0.0	0.0	0.0	0.15674465703769766	0.11216976176326279	0.0
308	-0.037626663833395635	-0.03745854428294237	0.0	0.0	0.011017653029943442	-0.6911025318266454	-0.01747118658194786	0.0	0.0	0.0	0.0	-0.13711352019433606	0.0	0.0	0.0	-0.42482094387923236	0.18450777698297638	0.0	-0.04539154039002405	0.0	0.0	0.0	-0.30328668195256064	0.0	0.0	0.15112241253896394	-0.22326491495673353	0.0	-0.14884850635286576	0.0	0.0	0.17886620465046232	0.0	-0.01665296779435929	0.0	0.2495657279259801	-0.2640378781751665	0.03397773435271534	0.0	0.0	0.0	0.0	0.0	0.0	0.0	-0.1328061583437075	0.019316285535053393	0.0
309	-0.1362084001191801	-0.02302759806751369	0.0	0.0	-0.11468048399812589	0.16800675326858078	-0.015337517246035331	0.0	0.0	0.0	0.0	-0.2514912346895283	0.0	0.0	0.0	-0.20757942145447203	-0.30494267192880603	0.0	-0.07829066583790319	0.0	0.0	0.0	-0.4413820496815923	0.0	0.0	-0.6492569591685495	-0.3122560791909308	0.0	-0.33951249707292264	0.0	0.0	-0.8915332674927491	0.0	0.003158265762291447	0.0	0.3298722626842221	-0.40306774046888255	0.12008709573317333	0.0	0.0	0.0	0.0	0.0	0.0	0.0	0.10957651482846065	0.08387532195702127	0.0
310	-0.40906981432786704	-0.06394698455043135	0.0	0.0	-0.08898997757922256	-0.6541125518877104	-0.045291558677536745	0.0	0.0	0.0	0.0	-0.1674642154417619	0.0	0.0	0.0	-0.2989528298257143	0.1999431916693624	0.0	-0.05412148690786015	0.0	0.0	0.0	-0.3399309744139307	0.0	0.0	-0.11467203944226548	-0.24687916286600836	0.0	-0.2773183720164927	0.0	0.0	-0.1564402529518916	0.0	-0.00479059545294529	0.0	-0.32572969612409675	-0.300930143415749	0.09199843373674728	0.0	0.0	0.0	0.0	0.0	0.0	0.0	-0.8602352137816768	-0.4371801870592263	0.0
311	-0.30330739317341127	-0.014297394321780416	0.0	0.0	-0.1270711717265086	0.1088520222566531	-0.0015568351961692678	0.0	0.0	0.0	0.0	-0.29201797788676814	0.0	0.0	0.0	-0.31222027305561917	-0.30748369288077165	0.0	-0.08994760805190384	0.0	0.0	0.0	0.4545043361479736	0.0	0.0	-0.5276192718768175	-0.028719523295971734	0.0	-0.3695091024161015	0.0	0.0	-0.40294866168478666	0.0	-0.00813387682584784	0.0	0.3921382107243175	0.14906475072969017	0.13363442850391832	0.0	0.0	0.0	0.0	0.0	0.0	0.0	0.14770986849273668	0.10675012323873663	0.0
312	-0.6224080402778294	-0.01529280552202642	0.0	0.0	-0.06864664461137329	0.3021803903713725	0.05038907090380701	0.0	0.0	0.0	0.0	0.03730304121476585	0.0	0.0	0.0	0.17682487526662055	-0.507065432374749	0.0	-0.034982835200642264	0.0	0.0	0.0	-0.25959573421026144	0.0	0.0	-0.5007762482279926	-0.1951096743427842	0.0	-0.22806921460260296	0.0	0.0	0.018410026849822046	0.0	-0.015420057294742573	0.0	-0.13088208915736677	-0.22005127277350905	0.06975609276077131	0.0	0.0	0.0	0.0	0.0	0.0	0.0	-0.03209638633250071	-0.0011090591596351657	0.0
313	-0.25223151459015475	-0.005851740461389613	0.0	0.0	-0.09535510151926997	0.18068343145137974	0.08100999027529887	0.0	0.0	0.0	0.0	-0.18828289387120636	0.0	0.0	0.0	0.2217033147834086	-0.3473418211375514	0.0	-0.0601096841395695	0.0	0.0	0.0	-0.36506666685222966	0.0	0.0	-0.16342404145028264	0.09878808566447547	0.0	-0.29272769512877106	0.0	0.0	-0.011894987322094286	0.0	-0.01839633103056604	0.0	0.20468950790657542	0.8099573415000261	0.09895772881649596	0.0	0.0	0.0	0.0	0.0	0.0	0.0	0.05010107158284223	0.04819818331972376	0.0
314	-0.12313636487268091	0.00285442978862189	0.0	0.0	-0.026831853374086743	-0.24601101404360287	-0.057431451550785384	0.0	0.0	0.0	0.0	-0.29248168875314706	0.0	0.0	0.0	-0.38422632038501786	0.26352316991611974	0.0	-0.09008098789807309	0.0	0.0	0.0	-0.49087238835708114	0.0	0.0	0.08183076235080897	-0.34414855270038414	0.0	-0.12683982219534204	0.0	0.0	-0.21910738847952702	0.0	0.009332908025350339	0.0	-0.07164111233022394	-0.45289298141703266	0.133789438379389	0.0	0.0	0.0	0.0	0.0	0.0	0.0	-0.3052484338239017	0.10701185889977878	0.0
315	-0.3101010666891069	0.004471763240754994	0.0	0.0	0.06234573614536949	-0.12531749605944317	0.03537717349049858	0.0	0.0	0.0	0.0	-0.27826138494179775	0.0	0.0	0.0	-0.08512689765640344	-0.20151128828912057	0.0	-0.08599071943046735	0.0	0.0	0.0	-0.4737033262481381	0.0	0.0	-0.4168651784108023	-0.33308449710597776	0.0	-0.27117546355160105	0.0	0.0	-0.49363362408608635	0.0	-0.005258590389766976	0.0	0.46994802107997347	0.26902270269529943	0.08922411897005819	0.0	0.0	0.0	0.0	0.0	0.0	0.0	0.13476569922078346	0.09898539049428311	0.0
316	0.5775408730025203	-0.0601891476145006	0.0	0.0	-0.07746159178177488	0.32824429331282473	-0.06073812261676863	0.0	0.0	0.0	0.0	0.578498533728418	0.0	0.0	0.0	-0.17222231953792405	-0.5350565518296583	0.0	-0.043275783262716284	0.0	0.0	0.0	1.039883740868045	0.0	0.0	-0.4237524983632305	-0.21754185431507017	0.0	0.5020965546241634	0.0	0.0	-0.19504322884728845	0.0	0.014643070514880546	0.0	0.38409598077081075	0.8525123403296228	0.07939389699664304	0.0	0.0	0.0	0.0	0.0	0.0	0.0	-0.0049676663332981486	0.015164465704515028	0.0
317	-0.27564770113792764	-0.03596318315296072	0.0	0.0	-0.0809731855806306	0.33862732093328496	0.0746248675973922	0.0	0.0	0.0	0.0	0.8653145158630153	0.0	0.0	0.0	0.19753726330340343	-0.46641568613399975	0.0	-0.046579429266040036	0.0	0.0	0.0	1.015440231807767	0.0	0.0	-0.41934077158926064	0.5252500597553063	0.0	-0.25791052711138074	0.0	0.0	0.1811578641741554	0.0	0.012269341328969157	0.0	-0.3007790686180996	1.0636128912761706	0.0832332908052539	0.0	0.0	0.0	0.0	0.0	0.0	0.0	0.005839550440497487	0.021647318964300555	0.0
318	-0.2274061570767747	-0.011896914682108435	0.0	0.0	-0.07696604383932451	0.32677906462509687	0.014589890638403099	0.0	0.0	0.0	0.0	-0.12813702993120377	0.0	0.0	0.0	0.1908040301221457	-0.511967856045894	0.0	-0.0428095804291004	0.0	0.0	0.0	1.4778549640064376	0.0	0.0	-0.4887866406227793	0.4264209637193853	0.0	0.38847534804124717	0.0	0.0	-0.35759600913204836	0.0	0.01702746235035841	0.0	0.41226235990976823	1.1007752029297806	0.07885209067988275	0.0	0.0	0.0	0.0	0.0	0.0	0.0	-0.006492755606898315	0.014249620543567206	0.0
319	-0.1325046768384325	0.026193522150678262	0.0	0.0	-0.09223077367438517	0.3719135877433316	0.07962288603545337	0.0	0.0	0.0	0.0	-0.1780640234574538	0.0	0.0	0.0	0.21645348104345108	-0.18928014673326515	0.0	-0.057170371169717724	0.0	0.0	0.0	1.5349015975323048	0.0	0.0	-0.10721106036528454	0.6370695674580522	0.0	0.4692679529052164	0.0	0.0	0.11531818258110849	0.0	0.01055913385981212	0.0	0.5486189257433878	0.7668882698285339	0.09554175143675828	0.0	0.0	0.0	0.0	0.0	0.0	0.0	0.04048569741767637	0.04243027276000953	0.0
320	0.479520407461038	0.06012398458026715	0.0	0.0	-0.04027069588455125	0.2182788128360206	-0.056765198745663416	0.0	0.0	0.0	0.0	-0.00811601288225331	0.0	0.0	0.0	0.12914453555026353	0.1189036778794857	0.0	0.35581519918748505	0.0	0.0	0.0	1.6950186667369604	0.0	0.0	0.16166587496183574	0.6956696193617563	0.0	-0.15937390455560746	0.0	0.0	-0.7630960376535946	0.0	0.013125214550110348	0.0	-0.17410088373418345	0.6117381475103686	0.03873130797765836	0.0	0.0	0.0	0.0	0.0	0.0	0.0	-0.11942568653596089	-0.053494705746413795	0.0
321	0.5774398518788434	-0.012052041261755325	0.0	0.0	0.1698795794785904	0.32813096150663346	-0.03897407763556683	0.0	0.0	0.0	0.0	-0.12963247382181073	0.0	0.0	0.0	0.19157229818654564	0.18070315069331006	0.0	0.18431888277262234	0.0	0.0	0.0	1.516347616641463	0.0	0.0	0.25176285552706834	0.20876491797803204	0.0	-0.07113378228288547	0.0	0.0	-0.9224826418634884	0.0	0.014411180503111808	0.0	-0.28973065778958623	-0.2549444210137297	0.07935198962136529	0.0	0.0	0.0	0.0	0.0	0.0	0.0	-0.005085628207391909	0.01509370469953102	0.0
322	0.4823592345486006	0.06045360678939179	0.0	0.0	-0.041347802814216315	0.22146358637234115	-0.08463865261997604	0.0	0.0	0.0	0.0	0.5220415563059427	0.0	0.0	0.0	0.13095440717118062	0.12069533446479364	0.0	0.14420505757574992	0.0	0.0	0.0	1.783780328231667	0.0	0.0	0.16427791744693007	0.4789183800807666	0.0	0.6404216928134412	0.0	0.0	-0.767716887088718	0.0	0.027185676596929876	0.0	-0.17745315903219835	-0.111519426104898	0.03990896060886936	0.0	0.0	0.0	0.0	0.0	0.0	0.0	-0.11611080197236397	-0.051506227986715614	0.0
323	-0.37270927606295023	-0.024465174417297546	0.0	0.0	-0.11363051740953416	-0.7378056753125141	-0.024483783506374777	0.0	0.0	0.0	0.0	-0.24805706483275336	0.0	0.0	0.0	-0.30992100989568805	0.2409301951289561	0.0	-0.07730287564270624	0.0	0.0	0.0	0.14285991356737193	0.0	0.0	-0.45007272195503206	0.3995897931953345	0.0	-0.3369706338550036	0.0	0.0	-0.4476134619702573	0.0	0.004227512733864984	0.0	0.4930507493190139	0.18512780173131432	0.11893911693767609	0.0	0.0	0.0	0.0	0.0	0.0	0.0	-0.7513058148610092	-0.43253643642013595	0.0
324	0.614083421606854	0.023376967594415914	0.0	0.0	-0.09132655471023439	0.3692400067378115	0.07922144098192772	0.0	0.0	0.0	0.0	-0.1751065564824545	0.0	0.0	0.0	0.2149341144910323	0.20382984738436952	0.0	-0.0563196977894367	0.0	0.0	0.0	1.0996130377095856	0.0	0.0	0.28547909043071396	0.37200508175601776	0.0	0.3114362874137112	0.0	0.0	-0.24795346539531962	0.0	0.009413747071158588	0.0	-0.3330018151518988	-0.31021965953502495	0.09455312550464672	0.0	0.0	0.0	0.0	0.0	0.0	0.0	0.03770288969095718	0.040760968394221185	0.0
325	0.511642632312557	0.0638537639542646	0.0	0.0	-0.0524585008887473	0.2543155309873585	0.0619652358309221	0.0	0.0	0.0	0.0	-0.04797917902529645	0.0	0.0	0.0	0.14962380440542172	0.139176837855361	0.0	-0.01975331283165115	0.0	0.0	0.0	1.4989421594985888	0.0	0.0	0.1912219604295058	0.8254292400769044	0.0	0.6526083231603087	0.0	0.0	0.4096041439602106	0.0	0.015143452938495228	0.0	-0.21203293720754549	-0.15569216386301768	-0.12747215811108908	0.0	0.0	0.0	0.0	0.0	0.0	0.0	-0.08191672102861294	-0.03099445203631119	0.0
326	0.5172000523600391	0.0644990477340011	0.0	0.0	-0.054567095551109876	0.2605501919059355	-0.01786526593155534	0.0	0.0	0.0	0.0	1.5930468369335133	0.0	0.0	0.0	0.15316689333588976	0.14268426818425223	0.0	0.1935706896621125	0.0	0.0	0.0	0.5143994481855526	0.0	0.0	0.1963354163828943	-0.159280193763598	0.0	0.5401763659156487	0.0	0.0	0.15739503097541271	0.0	0.022113810446241	0.0	-0.21859550737164257	0.5591815530200146	0.05436224694989542	0.0	0.0	0.0	0.0	0.0	0.0	0.0	-0.07542734870666486	-0.02710171541486216	0.0
327	-0.19413858528174896	-0.0446425141540439	0.0	0.0	-0.054435516454164376	0.26016114081514974	0.06284296915763429	0.0	0.0	0.0	0.0	-0.0544454869391872	0.0	0.0	0.0	-0.03832524736417888	-0.6775257018836518	0.0	-0.021613254483594847	0.0	0.0	0.0	0.24603869372958176	0.0	0.0	-0.6730404161938431	-0.15894535273435478	0.0	0.19554621745713124	0.0	0.0	-0.8238639162411554	0.0	-0.0011516097698317906	0.0	0.36764162596323147	0.28900479509819493	-0.12156086325075059	0.0	0.0	0.0	0.0	0.0	0.0	0.0	-0.07583229412605007	-0.027344627330763926	0.0
328	0.3703052863240348	0.007115049688641771	0.0	0.0	-0.10227924073286063	0.40162474369919093	-0.05862189437886469	0.0	0.0	0.0	0.0	0.5242892504366521	0.0	0.0	0.0	0.23333800277659975	-0.39070217579724753	0.0	0.030697253177566653	0.0	0.0	0.0	1.3073268731598806	0.0	0.0	-0.16649151582748184	-0.28069753261896546	0.0	0.6227753384673029	0.0	0.0	0.11133008534485889	0.0	0.01279613621099901	0.0	0.46026670023983113	0.9989018779278886	-0.006575246739461393	0.0	0.0	0.0	0.0	0.0	0.0	0.0	0.07141067563716078	0.060981033798232206	0.0
329	0.5402676634297715	-0.028203951390419292	0.0	0.0	0.08597073108272688	0.28642887877732265	-0.01168375243969106	0.0	0.0	0.0	0.0	-0.08350238380173144	0.0	0.0	0.0	0.16787346522270333	-0.5921976723874466	0.0	-0.029971058267539864	0.0	0.0	0.0	-0.23855860422183084	0.0	0.0	-0.40878973178432326	-0.18155296552189198	0.0	0.03260533631445039	0.0	0.0	-0.1037146621570177	0.0	0.0018098274555141969	0.0	-0.24583527238307404	0.581281703884201	-0.09929449479209473	0.0	0.0	0.0	0.0	0.0	0.0	0.0	-0.04849141161167929	-0.010943833949487237	0.0
330	-0.2285312865544161	-0.0342708937600075	0.0	0.0	-0.05419647428117852	0.25945434452072524	0.06273684187902996	0.0	0.0	0.0	0.0	1.2440987002423363	0.0	0.0	0.0	0.15254413537186537	-0.4517212101549027	0.0	0.1419143363762832	0.0	0.0	0.0	1.529122839043244	0.0	0.0	-0.4531756679939778	0.28339195857469096	0.0	0.5208884981528984	0.0	0.0	-0.8228384118463865	0.0	0.02211483040481397	0.0	-0.21744202437576896	1.4606141446009997	0.053957028951855335	0.0	0.0	0.0	0.0	0.0	0.0	0.0	-0.07656796594047317	-0.0277859298899785	0.0
331	-0.001394145432472733	0.0042839800871748	0.0	0.0	-0.08337894496202307	0.34574063401446026	0.014608185205284984	0.0	0.0	0.0	0.0	-0.14911197520026737	0.0	0.0	0.0	0.20157968055206954	-0.5753379136057941	0.0	-0.04884272559828785	0.0	0.0	0.0	0.11712486422994153	0.0	0.0	-0.24787442152417044	-0.2326002691793812	0.0	0.0028776526327389043	0.0	0.0	-0.3577727889287665	0.0	0.014567059456230474	0.0	0.5981133435082316	0.6182016044173299	0.08586362284335378	0.0	0.0	0.0	0.0	0.0	0.0	0.0	0.013243471460282924	0.026088659831515343	0.0
332	-0.12067322144000237	-0.03829582452330496	0.0	0.0	-0.09185791972717469	0.3708111388115821	-0.0445487042485589	0.0	0.0	0.0	0.0	-0.17684451437935217	0.0	0.0	0.0	0.21582697149345406	-0.5641099345177581	0.0	-0.05681959670003802	0.0	0.0	0.0	0.5348750170020571	0.0	0.0	-0.34930760906344355	-0.2541774702942098	0.0	0.29556093633537567	0.0	0.0	0.09605974509681928	0.0	0.008682993888019273	0.0	0.07154335504200428	0.20655253095372345	0.09513409234563433	0.0	0.0	0.0	0.0	0.0	0.0	0.0	0.03933820893715119	0.04174193647581663	0.0
333	-0.47314684560295744	-0.05264334413650544	0.0	0.0	-0.05853726845052394	0.272289139299586	0.041958158074495856	0.0	0.0	0.0	0.0	-0.06786125961130841	0.0	0.0	0.0	-0.2828925344724006	-0.5956609341135326	0.0	-0.025472110993084534	0.0	0.0	0.0	-0.21967409681315436	0.0	0.0	-0.5238750210885027	-0.16938344580574147	0.0	-0.07978359495870223	0.0	0.0	0.14466258550912853	0.0	-0.014293512588065887	0.0	0.5890812534625989	-0.1798594847278005	0.002786026933346883	0.0	0.0	0.0	0.0	0.0	0.0	0.0	-0.06320881729013239	-0.019772266225360914	0.0
334	-0.5654541498746186	-0.042114675040874724	0.0	0.0	0.04571461779277567	-0.1747546028434496	0.07908496690356782	0.0	0.0	0.0	0.0	-0.1741011447177639	0.0	0.0	0.0	-0.1984787210687252	-0.024124046895912007	0.0	-0.05603050537184654	0.0	0.0	0.0	-0.34794415419293173	0.0	0.0	-0.4802578976420696	-0.25204300151952774	0.0	-0.282230815812282	0.0	0.0	0.07337088231157489	0.0	0.0025547203666109325	0.0	-0.33204510908685253	0.23461413348444277	0.09421703514373159	0.0	0.0	0.0	0.0	0.0	0.0	0.0	0.03675685457003559	0.04019347659721998	0.0
335	-0.16292112114096133	-0.03990480388304459	0.0	0.0	-0.11740420649596761	-0.5138974183375504	-0.04119318985432956	0.0	0.0	0.0	0.0	-0.2603998283552148	0.0	0.0	0.0	-0.3148361445238665	0.24720733875917777	0.0	-0.08085309630667978	0.0	0.0	0.0	-0.45213795194490586	0.0	0.0	-0.14458459527865394	0.009142356060920792	0.0	-0.3461063545425883	0.0	0.0	0.02484105270550404	0.0	-0.02085338694610847	0.0	-0.41416317945462355	-0.41389642817292893	0.12306507208624531	0.0	0.0	0.0	0.0	0.0	0.0	0.0	-0.27911188589324415	0.08890366358344567	0.0
336	-0.16608920617735307	-0.029204140855019316	0.0	0.0	-0.0728851625799293	-0.08962636738536893	-0.10543713173646266	0.0	0.0	0.0	0.0	-0.11478952005577348	0.0	0.0	0.0	-0.24972277001487156	-0.3734671888931739	0.0	-0.03897035874376946	0.0	0.0	0.0	-0.27633352047417403	0.0	0.0	0.24075771839050825	-0.20589580794613166	0.0	-0.23833023913407345	0.0	0.0	0.2042039380319646	0.0	0.02026983132379731	0.0	0.14999843385168596	-0.23690232402628902	0.07439026760509992	0.0	0.0	0.0	0.0	0.0	0.0	0.0	-0.019052001044904558	0.0067157894997006235	0.0
337	-0.3202330201302792	-0.037361581690808124	0.0	0.0	-0.0879093102692186	-0.45895230073640453	0.008737312300501784	0.0	0.0	0.0	0.0	-0.1639296314449514	0.0	0.0	0.0	-0.3927210999116181	0.19814561275758144	0.0	-0.05310481401113076	0.0	0.0	0.0	-0.33566345010674514	0.0	0.0	0.2771920880764912	-0.2441290926591682	0.0	-0.2747021854483143	0.0	0.0	-0.09966480554929787	0.0	0.0066588399973768475	0.0	-0.32236633986955393	-0.29663374067233783	0.09081688837106357	0.0	0.0	0.0	0.0	0.0	0.0	0.0	0.02718604077319735	0.03445229616933558	0.0
338	-0.04798732927044518	-0.020928413144942915	0.0	0.0	-0.0925743675142169	0.3729295208305663	0.07977543099733853	0.0	0.0	0.0	0.0	-0.179187830272397	0.0	0.0	0.0	-0.5434094686809929	-0.2802323487974018	0.0	-0.05749361824234247	0.0	0.0	0.0	-0.3540856277770935	0.0	0.0	-0.05938766826602071	-0.2560006786911505	0.0	-0.2859958185499697	0.0	0.0	0.09554513777354556	0.0	0.010045522492021796	0.0	0.34114964050529795	-0.31518058164736973	0.09591741905006632	0.0	0.0	0.0	0.0	0.0	0.0	0.0	0.04154313552751884	0.04306459112716159	0.0
339	-0.2269637943777547	-0.04685895042660093	0.0	0.0	-0.06288677237696268	0.28514968695695936	0.003608386894727525	0.0	0.0	0.0	0.0	-0.08208736493542199	0.0	0.0	0.0	0.16714651464145047	-0.5982243071336436	0.0	-0.029564048183457703	0.0	0.0	0.0	-0.2368501634512762	0.0	0.0	-0.6914895613529786	-0.18045201524602789	0.0	-0.21412514482776862	0.0	0.0	-0.25148210045296127	0.0	0.0062622336712135265	0.0	-0.24448880203222306	-0.1971517822082735	0.06345854838009983	0.0	0.0	0.0	0.0	0.0	0.0	0.0	-0.04982286365084161	-0.01174252323027038	0.0
340	-0.4183966522816404	-0.031107551516310162	0.0	0.0	-0.06714512110985939	0.2977407083118848	-0.07178585691494153	0.0	0.0	0.0	0.0	-0.09601532513629875	0.0	0.0	0.0	-0.05628572046404736	-0.6268172784588677	0.0	-0.03357022816269644	0.0	0.0	0.0	-0.2536662608365424	0.0	0.0	-0.5506859763478335	-0.19128861395893224	0.0	-0.22443417763970305	0.0	0.0	-0.28966726853228064	0.0	0.020962936155773916	0.0	-0.25774204261072375	-0.21408167451558596	0.06811440514955833	0.0	0.0	0.0	0.0	0.0	0.0	0.0	-0.0367174475660339	-0.0038810644324567154	0.0
341	0.5561017923067432	-0.04171068634969005	0.0	0.0	-0.06932718215737473	0.3041925935308599	-0.07388428372660051	0.0	0.0	0.0	0.0	-0.10315228392759952	0.0	0.0	0.0	-0.11450483403258013	-0.567389021385894	0.0	-0.035623073016500625	0.0	0.0	0.0	-0.2622831575204948	0.0	0.0	-0.623378451941553	-0.19684149875587478	0.0	-0.22971672736671306	0.0	0.0	-0.8877500014175925	0.0	0.023816245158391782	0.0	0.4232837734040233	-0.2227568819397761	0.07050015707752065	0.0	0.0	0.0	0.0	0.0	0.0	0.0	-0.030001976442399002	0.00014730057363989413	0.0
342	-0.4488408316510194	-0.017928795778595984	0.0	0.0	-0.06556873046756914	0.29307966021888804	0.06778576937829169	0.0	0.0	0.0	0.0	0.6231406056170897	0.0	0.0	0.0	0.17165303084981515	0.160984356229705	0.0	-0.03208718742866355	0.0	0.0	0.0	-0.24744113926460765	0.0	0.0	0.22301497531602799	-0.18727703250405742	0.0	-0.22061789487961497	0.0	0.0	0.38406577786625806	0.0	-0.015077067991432764	0.0	-0.2528358487458173	-0.20781442740121578	-0.4435457003902868	0.0	0.0	0.0	0.0	0.0	0.0	0.0	-0.0415689185411129	-0.006791284064749233	0.0
343	-0.4128128513821146	-0.02398544012875453	0.0	0.0	-0.08782147034105114	-0.2591860879349578	0.07766529270591664	0.0	0.0	0.0	0.0	-0.16364232969953385	0.0	0.0	0.0	-0.01718002028805043	-0.3232299398258779	0.0	-0.053022175743653276	0.0	0.0	0.0	-0.33531657274206117	0.0	0.0	-0.31382594262883756	-0.24390555858241153	0.0	-0.2744895338412072	0.0	0.0	-0.07033299128399842	0.0	-0.017556816090094657	0.0	-0.322092956036191	-0.29628451598046135	0.09072084876749045	0.0	0.0	0.0	0.0	0.0	0.0	0.0	0.02691570621872713	0.034290132377827645	0.0
344	-0.2276682422820986	-0.02097803844221819	0.0	0.0	-0.07777706527602261	0.3291770805860452	0.02896459526173959	0.0	0.0	0.0	0.0	-0.13078967183559365	0.0	0.0	0.0	-0.4910494738190212	-0.5149792333420302	0.0	-0.04357257520623918	0.0	0.0	0.0	-0.29565150434460213	0.0	0.0	-0.3828340820726534	-0.21834466777074324	0.0	-0.2501730421946194	0.0	0.0	-0.496498306057281	0.0	0.0029577127672890833	0.0	-0.2908317970413088	-0.25635103314278695	0.07973881928833515	0.0	0.0	0.0	0.0	0.0	0.0	0.0	-0.003996770884107359	0.015746870301317654	0.0
345	-0.4335227717240958	-0.014476818330684154	0.0	0.0	-0.10729483609210003	0.12964064018458554	0.022404804995382048	0.0	0.0	0.0	0.0	0.17974362137900685	0.0	0.0	0.0	-0.2039904714510159	-0.48056661135514317	0.0	-0.07134237751519003	0.0	0.0	0.0	-0.41221633728195933	0.0	0.0	-0.4294971633039456	-0.29346116416339707	0.0	-0.3216325883626709	0.0	0.0	-0.3153127302417348	0.0	0.0052082569447029076	0.0	-0.38269982911307404	0.19856731852181747	0.1120120128883944	0.0	0.0	0.0	0.0	0.0	0.0	0.0	0.08684658007309153	0.07024046714585071	0.0
346	-0.40909793633207	-0.014325309038074075	0.0	0.0	-0.07531574306120165	0.3218994801563876	-0.05145364840557236	0.0	0.0	0.0	0.0	-0.12273932180560876	0.0	0.0	0.0	0.18803101616964063	-0.5969083970660648	0.0	-0.0412570063324879	0.0	0.0	0.0	-0.2859318132960024	0.0	0.0	-0.3983544090458744	-0.21208112224683506	0.0	-0.24421442934609536	0.0	0.0	-0.03859593915859421	0.0	0.013475982244325196	0.0	-0.28317143442181825	-0.24656556871884047	0.0770477377413579	0.0	0.0	0.0	0.0	0.0	0.0	0.0	-0.011571691062630753	0.011202953305868343	0.0
347	-0.5931648497737279	-0.036760727673459705	0.0	0.0	-0.06975837032711416	-0.7039957344484524	0.06964583896801618	0.0	0.0	0.0	0.0	-0.10456258919941097	0.0	0.0	0.0	-0.5420808087125517	0.1679533911859263	0.0	-0.03602872730205757	0.0	0.0	0.0	-0.2639859072736309	0.0	0.0	0.2331750782816417	-0.19793878163670547	0.0	-0.23076059043871128	0.0	0.0	0.6138443833856899	0.0	0.0025850834235449814	0.0	-0.2658752469911668	-0.22447115424008662	-0.10690089952428636	0.0	0.0	0.0	0.0	0.0	0.0	0.0	-0.9872934934192832	0.0009433293263629378	0.0
348	-0.3423799857517988	-0.04571413869975469	0.0	0.0	-0.08017529712597495	-0.2959223612400275	-0.00846367528821983	0.0	0.0	0.0	0.0	-0.1386336695571905	0.0	0.0	0.0	-0.5500999323193485	-0.0466149366034671	0.0	-0.04582878976861796	0.0	0.0	0.0	-0.3051220533463058	0.0	0.0	0.25843668844619644	-0.2244476616325816	0.0	0.08152098643143611	0.0	0.0	0.267925702533346	0.0	0.007121303963722586	0.0	0.13559237291032183	-0.26588566956981363	0.08236092111552225	0.0	0.0	0.0	0.0	0.0	0.0	0.0	-0.5701282865351799	0.02017431437849169	0.0
349	-0.794132103774668	-0.03830451346275389	0.0	0.0	-0.029156792689704177	0.1854173913695571	-0.07211052372044054	0.0	0.0	0.0	0.0	0.028234697471362157	0.0	0.0	0.0	0.11046975272602966	-0.643075593966399	0.0	0.0021685265301428177	0.0	0.0	0.0	-0.10365143812327063	0.0	0.0	-0.6376593789940965	-0.09461633634976703	0.0	-0.13246826579961996	0.0	0.0	-0.715416766556635	0.0	0.01312190950249783	0.0	-0.13951113027656098	-0.06305169800857904	0.026579944932849448	0.0	0.0	0.0	0.0	0.0	0.0	0.0	-0.15362963149930886	-0.0740123987606612	0.0
350	-0.257583400951128	-0.007902992185579275	0.0	0.0	-0.07700092910113313	0.3268822128414493	0.07286130945688321	0.0	0.0	0.0	0.0	-0.1282511306234066	0.0	0.0	0.0	0.1908626481140988	-0.49626093256311943	0.0	-0.04284239987301981	0.0	0.0	0.0	-0.2925865647823847	0.0	0.0	-0.47694777710427305	-0.21636956502519444	0.0	-0.24829409479144973	0.0	0.0	-0.12862797698430184	0.0	-0.016351022254426667	0.0	0.680700603785801	-0.2532653530632808	0.07889023240864533	0.0	0.0	0.0	0.0	0.0	0.0	0.0	-0.006385393363947991	0.01431402321830338	0.0
351	-0.29829758458268996	-0.02742275308955956	0.0	0.0	-0.08459546594902131	-0.49810980614129885	-0.02059854916981932	0.0	0.0	0.0	0.0	-0.1530909015290456	0.0	0.0	0.0	-0.4502670791036481	-0.17016099927002024	0.0	-0.049987207257290486	0.0	0.0	0.0	-0.3225771736405758	0.0	0.0	-0.2597593154713089	-0.2356960583194494	0.0	-0.2666797025627199	0.0	0.0	0.1450121893947695	0.0	-0.01719732425659918	0.0	0.07456675347772418	-0.2834589090690145	0.087193703545469	0.0	0.0	0.0	0.0	0.0	0.0	0.0	0.016987414173886373	0.028334513850487374	0.0
352	-0.2694460995016567	-0.010816235236808863	0.0	0.0	0.07020099594965153	0.4351617364650072	-0.060179140354186436	0.0	0.0	0.0	0.0	-0.24802798216600888	0.0	0.0	0.0	0.022392764145338223	-0.471613442923147	0.0	-0.07729451042658159	0.0	0.0	0.0	-0.437200648323078	0.0	0.0	-0.5509691867976996	-0.30956150817711625	0.0	-0.33694910779078363	0.0	0.0	0.030010217352467995	0.0	0.010514233633703721	0.0	0.25517868230715995	0.14534291003822766	-0.030730251079100063	0.0	0.0	0.0	0.0	0.0	0.0	0.0	0.10631779175107563	0.0819205334145923	0.0
353	-0.4713803966904022	-0.05478563850618864	0.0	0.0	0.03679215957786065	-0.22956170983542995	0.001500546929148583	0.0	0.0	0.0	0.0	0.3974673870986303	0.0	0.0	0.0	-0.12535828652990672	0.2221378511780884	0.0	0.06421214690933695	0.0	0.0	0.0	-0.3926219847070157	0.0	0.0	-0.25288282027551745	-0.28083420732382347	0.0	0.027187496441470983	0.0	0.0	0.08806235838989732	0.0	0.006791298887579058	0.0	0.7074288268426239	-0.35397771500075875	0.10658694326676307	0.0	0.0	0.0	0.0	0.0	0.0	0.0	0.07157596540407504	0.061080185071561134	0.0
354	0.5757767878810311	0.07130051621733692	0.0	0.0	-0.07679226312938889	-0.7643869231895448	-0.07417013508228569	0.0	0.0	0.0	0.0	-0.12756863805832439	0.0	0.0	0.0	0.19051202496786365	0.17965354834996022	0.0	-0.04264609057784813	0.0	0.0	0.0	-0.2917625488264507	0.0	0.0	0.2502326482676156	-0.21583855417036207	0.0	-0.24778893551860168	0.0	0.0	0.7133270148473347	0.0	-0.016327769430296728	0.0	-0.2877668015253868	-0.252435760972211	-0.3810656889736696	0.0	0.0	0.0	0.0	0.0	0.0	0.0	-0.007027579937659649	0.013928799028772204	0.0
355	-0.06739376443711749	-0.060403175031979006	0.0	0.0	-0.07749434024886545	0.32834112348675787	-0.03557375152992372	0.0	0.0	0.0	0.0	-0.12986495120489075	0.0	0.0	0.0	-0.3948268223410537	-0.45571638328507513	0.0	-0.04330659244755157	0.0	0.0	0.0	-0.294535031296446	0.0	0.0	-0.38880230780852354	-0.21762519225157537	0.0	-0.24948859341774896	0.0	0.0	0.21071300485737604	0.0	-0.016406005836780212	0.0	0.5793972381576229	-0.2552270048955524	0.0794297024653245	0.0	0.0	0.0	0.0	0.0	0.0	0.0	-0.0048668802506464355	0.01522492358170394	0.0
356	-0.39570921196446446	0.010424638702245087	0.0	0.0	-0.09952579432803046	0.01567587055494119	-0.02225651174408199	0.0	0.0	0.0	0.0	-0.20192415415638268	0.0	0.0	0.0	-0.4787960102640749	-0.2544537127407122	0.0	-0.06403339895910343	0.0	0.0	0.0	-0.3815366134994683	0.0	0.0	-0.3240733271222162	-0.2736905926903218	0.0	-0.3028245217887996	0.0	0.0	-0.06637965153126342	0.0	0.0006086143454967213	0.0	0.502262074574267	-0.34281732882847143	0.10351774716280622	0.0	0.0	0.0	0.0	0.0	0.0	0.0	0.06293671940061467	0.05589781802110842	0.0
357	0.47408036366829975	0.059492329605383976	0.0	0.0	0.22103302022696206	0.21217583193117978	0.05563785180618171	0.0	0.0	0.0	0.0	-0.0013650057357149734	0.0	0.0	0.0	0.1256762789170362	0.11547032671543175	0.0	-0.006345407791132247	0.0	0.0	0.0	-0.13938901092835923	0.0	0.0	0.1566604184584574	-0.11764627763693321	0.0	-0.1543770239511602	0.0	0.0	0.24011309310248893	0.0	-0.012027955751583112	0.0	-0.1676769192361635	-0.09903110779987838	-0.4769469087576884	0.0	0.0	0.0	0.0	0.0	0.0	0.0	-0.12577799917692706	-0.05730522528845951	0.0
358	-0.7873495291117752	-0.04224854129666807	0.0	0.0	-0.04361668964714783	-0.7841873189685472	0.0580397470634052	0.0	0.0	0.0	0.0	-0.019059895330820736	0.0	0.0	0.0	-0.49264371354441766	-0.05822511017860569	0.0	-0.011435091521437965	0.0	0.0	0.0	-0.1607531577496654	0.0	0.0	-0.0965688356042212	-0.13141372204700827	0.0	-0.16747421799885887	0.0	0.0	0.25907495561275995	0.0	-0.01263082848134645	0.0	0.1573155638391765	-0.12053982629952471	0.04238964332952848	0.0	0.0	0.0	0.0	0.0	0.0	0.0	-0.10912811740141695	-0.047317571426909996	0.0
359	-0.13545569434330398	-0.050074085945387335	0.0	0.0	-0.06208249506428003	0.2827716119202572	-0.02619864380338614	0.0	0.0	0.0	0.0	-0.0794567813209394	0.0	0.0	0.0	-0.42067802426878514	-0.5102954005491764	0.0	-0.02880739816019101	0.0	0.0	0.0	-0.23367409534056743	0.0	0.0	-0.8489170411947289	-0.17840529924456344	0.0	-0.21217807056814145	0.0	0.0	0.036542254619153655	0.0	-0.0146885771511172	0.0	0.6981967934216604	-0.1939542215708034	0.06257919344567507	0.0	0.0	0.0	0.0	0.0	0.0	0.0	-0.05229809278105603	-0.01322732246872314	0.0
360	-0.7715534003947727	-0.037652801808361565	0.0	0.0	-0.03898726231762782	0.21448397580824796	-0.06091474307725535	0.0	0.0	0.0	0.0	-0.003918232765636567	0.0	0.0	0.0	0.12698797158606281	-0.6204872951634688	0.0	-0.0070798072912901105	0.0	0.0	0.0	-0.1424716815967565	0.0	0.0	-0.6461073866203952	-0.11963280662948787	0.0	-0.15626684132916502	0.0	0.0	-0.757590035315851	0.0	-0.012114945327921645	0.0	0.35719000101632564	-0.10213463897237304	0.03732806854483583	0.0	0.0	0.0	0.0	0.0	0.0	0.0	-0.12337555818029204	-0.05586408898366766	0.0
361	-0.6174049546687976	-0.0020371854777360364	0.0	0.0	-0.1008381700937114	-0.46350447343039824	0.08344430192393816	0.0	0.0	0.0	0.0	-0.2062165967390659	0.0	0.0	0.0	-0.054417182053031955	0.21965144120145527	0.0	-0.06526805911671163	0.0	0.0	0.0	-0.3867191478727722	0.0	0.0	-0.10325402293328904	-0.27703031201000955	0.0	-0.3060016511595051	0.0	0.0	0.37452510780220444	0.0	-0.0190073402343588	0.0	-0.36260477509586675	0.32707912616056906	-0.25825563398797236	0.0	0.0	0.0	0.0	0.0	0.0	0.0	0.06697566302587483	0.05832063227524596	0.0
362	-0.3240292621406794	-0.023928851550925462	0.0	0.0	-0.0838156540957927	0.34703188899945203	0.03881481844597614	0.0	0.0	0.0	0.0	-0.1505403381212082	0.0	0.0	0.0	-0.17461874634014166	-0.5663362575243113	0.0	-0.0492535739102035	0.0	0.0	0.0	0.19561407815250076	0.0	0.0	-0.22948610199554015	-0.02121818573784464	0.0	-0.26479185671299793	0.0	0.0	0.3316295788432647	0.0	0.00048531896826795664	0.0	0.7617425150261223	0.34740557803889777	0.08634109787047836	0.0	0.0	0.0	0.0	0.0	0.0	0.0	0.01458747949369612	0.02689488099307453	0.0
363	0.17868946204518202	-0.017901220630179956	0.0	0.0	0.026929865795131923	0.312493990974662	-0.061808282293931024	0.0	0.0	0.0	0.0	-0.11233513970630885	0.0	0.0	0.0	0.18268598056295918	-0.5857034481435736	0.0	-0.038264391087655385	0.0	0.0	0.0	-0.2733701935848215	0.0	0.0	-0.0012991169949896722	-0.20398618625333617	0.0	0.11695039974001697	0.0	0.0	-0.007216762486347209	0.0	0.015146305416757827	0.0	0.03504713743912306	0.45571990197730283	0.0735698141287782	0.0	0.0	0.0	0.0	0.0	0.0	0.0	-0.021361432953540354	0.005330445938030221	0.0
364	0.05967279807899384	0.00297158825339551	0.0	0.0	-0.02179411934696117	-0.3786028297549669	-0.05854395430861472	0.0	0.0	0.0	0.0	-0.1907333960691894	0.0	0.0	0.0	-0.4113876665088198	0.21177716942402963	0.0	-0.060814536300478506	0.0	0.0	0.0	-0.36802531140676376	0.0	0.0	0.29706543068170554	-0.26498366411391244	0.0	-0.2945414788559201	0.0	0.0	0.18651045917782352	0.0	0.017825578652645814	0.0	0.11495578827809508	-0.32921459544031506	0.0997768858992633	0.0	0.0	0.0	0.0	0.0	0.0	0.0	0.05240685437214717	0.04958133790844707	0.0
365	-0.3110747533195729	-0.003907727629065857	0.0	0.0	-0.08923145439713995	0.3630452457077672	0.07829128170560404	0.0	0.0	0.0	0.0	-0.16825402382062765	0.0	0.0	0.0	-0.15346378563096313	-0.5375561273149227	0.0	-0.054348664073016605	0.0	0.0	0.0	-0.340884559463225	0.0	0.0	0.2803983590032053	-0.24749367039894357	0.0	-0.045958109795859556	0.0	0.0	0.20460446206860766	0.0	-0.0070373595600085655	0.0	0.6031098085939194	0.07901862530409394	0.09226245191559598	0.0	0.0	0.0	0.0	0.0	0.0	0.0	0.03125504733121748	0.03689314407503329	0.0
366	-0.28690879678904196	-0.033246974208936936	0.0	0.0	-0.11039476789339711	-0.21303007084792105	-0.09552458687931427	0.0	0.0	0.0	0.0	0.1619287184493995	0.0	0.0	0.0	-0.1413555269735497	-0.48055601667546916	0.0	-0.07425873911409503	0.0	0.0	0.0	0.24313290511346247	0.0	0.0	-0.4994795916334981	-0.30134983629316486	0.0	-0.32913721061388657	0.0	0.0	-1.0639322588366906	0.0	0.014458966904715626	0.0	-0.012293720234163485	0.09945776817638233	-0.018111467422528928	0.0	0.0	0.0	0.0	0.0	0.0	0.0	-0.27942807920437607	0.07596333947513398	0.0
367	0.06146991826787176	-0.019122042046997828	0.0	0.0	-0.09145910726539787	-0.06724152646135206	0.034522793747722075	0.0	0.0	0.0	0.0	-0.17554010169648965	0.0	0.0	0.0	-0.2697376786324661	-0.22301961135764242	0.0	-0.056444400914052076	0.0	0.0	0.0	-0.34968149694366246	0.0	0.0	0.04132539810009385	-0.2531625767565821	0.0	0.07439891365501504	0.0	0.0	0.28952387870026447	0.0	-0.01796217845437239	0.0	-0.019656838418282314	-0.31074664795817586	0.09469805156636171	0.0	0.0	0.0	0.0	0.0	0.0	0.0	0.03811083100752917	0.041005677439046706	0.0
368	-0.49335766450354174	-0.009743854463168179	0.0	0.0	-0.08771076792627946	0.35854890286932445	0.07761614428215466	0.0	0.0	0.0	0.0	-0.16328025065814902	0.0	0.0	0.0	-0.1502152706514988	-0.513270987812364	0.0	-0.05291802884880453	0.0	0.0	0.0	-0.3348794120714914	0.0	0.0	-0.40764400537211365	-0.24362384430284303	0.0	-0.2742215344597969	0.0	0.0	-0.2512302303120797	0.0	0.01572279353654624	0.0	-0.3217484173833881	-0.29584439703346777	0.09059981251152778	0.0	0.0	0.0	0.0	0.0	0.0	0.0	0.026575010494120265	0.03408576149908108	0.0
369	-0.5267325837322089	-0.06622387595392579	0.0	0.0	-0.05986381051153304	-0.7840936062873858	0.06525296262692733	0.0	0.0	0.0	0.0	-0.07220003649160403	0.0	0.0	0.0	-0.4919250044971079	-0.023963498054237642	0.0	-0.02672009855346837	0.0	0.0	0.0	-0.22491257348164817	0.0	0.0	-0.27428620046622043	-0.17275921535695252	0.0	-0.2068068590285832	0.0	0.0	0.27433474390400664	0.0	-0.014441336639049545	0.0	-0.23508045072631206	-0.18513341028972424	0.060153399284102814	0.0	0.0	0.0	0.0	0.0	0.0	0.0	-0.05912627573377238	-0.6193891626262913	0.0
370	-0.7257360301219603	-0.02236076772883732	0.0	0.0	-0.0392796754868169	0.21534857865988521	0.05611424787486221	0.0	0.0	0.0	0.0	-0.0048746408097247755	0.0	0.0	0.0	0.12747931583603686	-0.596090171871838	0.0	-0.007354904484484587	0.0	0.0	0.0	-0.14362641284077973	0.0	0.0	-0.42538399477615946	-0.12037693642524538	0.0	-0.15697474412080967	0.0	0.0	-0.7588445042923817	0.0	0.014718040734222023	0.0	0.4332213074957747	-0.10329718430957655	0.0376477778778759	0.0	0.0	0.0	0.0	0.0	0.0	0.0	-0.12247563276523521	-0.05532425670930162	0.0
371	-0.4663229705738461	-0.0431001390004966	0.0	0.0	-0.04454452644882735	-0.6402679816428617	-0.1100243701669678	0.0	0.0	0.0	0.0	-0.02209461015980379	0.0	0.0	0.0	-0.6415210366399335	0.12601275541309614	0.0	-0.012307984150022764	0.0	0.0	0.0	-0.16441715874943022	0.0	0.0	0.17203014493404192	-0.13377487086819245	0.0	-0.16972041731991167	0.0	0.0	-0.781431011651846	0.0	0.023158894926469137	0.0	-0.1874023083503795	-0.12422862167925723	0.043404091775397856	0.0	0.0	0.0	0.0	0.0	0.0	0.0	-1.1296810376563429	-0.04560466549904416	0.0
372	-0.36344601665962906	-0.01742757184841904	0.0	0.0	0.2600852540533604	-0.4498269001390348	0.06355807704510251	0.0	0.0	0.0	0.0	0.8844611279920063	0.0	0.0	0.0	0.15565229981938625	0.1451446608672826	0.0	-0.023128588247344352	0.0	0.0	0.0	-0.20983706829192408	0.0	0.0	0.19992240412975537	-0.16304428588238354	0.0	-0.19756488842763223	0.0	0.0	0.3240699839227454	0.0	-0.014015922460692526	0.0	-0.22319901994339447	-0.16995588880581702	-0.462579536060394	0.0	0.0	0.0	0.0	0.0	0.0	0.0	-0.6703626393232545	-0.024371038023645732	0.0
373	-0.747902553757589	-0.02450724813906139	0.0	0.0	-0.024066793057648073	0.17036735716998702	0.049360201959891825	0.0	0.0	0.0	0.0	0.044882773226662835	0.0	0.0	0.0	0.10191698453670803	-0.7114430608975357	0.0	0.0069571091238479574	0.0	0.0	0.0	-0.08355117511700388	0.0	0.0	-0.4677091813019592	-0.08166336163557522	0.0	-0.12014589003592616	0.0	0.0	-0.013657713654788248	0.0	-0.010452273428239324	0.0	-0.12366954615570584	-0.0428154160551385	0.021014804374873994	0.0	0.0	0.0	0.0	0.0	0.0	0.0	-0.16929452116282787	-0.08340919195403536	0.0
374	0.6296827077907092	-0.04201234778445384	0.0	0.0	0.17544469340090293	-0.5972156477845691	-0.07224758040767434	0.0	0.0	0.0	0.0	0.7530990090477551	0.0	0.0	0.0	-0.09076919189314904	0.21367495698610406	0.0	-0.061887885106178965	0.0	0.0	0.0	-0.3725307350618571	0.0	0.0	-0.041884407755132115	-0.267887040983307	0.0	-0.29730350854853516	0.0	0.0	-0.08382771761338359	0.0	-0.01860695882742225	0.0	-0.3514224868334951	-0.3337505074020508	-0.23058683104796884	0.0	0.0	0.0	0.0	0.0	0.0	0.0	-0.37774678733915507	0.05168760558873792	0.0
375	-0.06666058772746217	-0.06639001408593921	0.0	0.0	-0.0749200897852382	-0.6956322713706433	-0.07519018281897503	0.0	0.0	0.0	0.0	-0.12144524200458225	0.0	0.0	0.0	-0.5064769477513031	0.17653938056540194	0.0	-0.04088478265323882	0.0	0.0	0.0	-0.28436938982231996	0.0	0.0	-0.2936373149559348	-0.21107426817029085	0.0	0.11503641398657143	0.0	0.0	0.12594019641275017	0.0	-0.016119142613242245	0.0	-0.28194004442045373	-0.24499257228917956	0.07661515105135241	0.0	0.0	0.0	0.0	0.0	0.0	0.0	-0.4682713511163087	0.010472526531945045	0.0
376	-0.7193171661901792	0.016774009209814693	0.0	0.0	-0.06642190379854743	0.29560231026556355	0.06816455176076806	0.0	0.0	0.0	0.0	-0.09364986787566519	0.0	0.0	0.0	0.1730866250055421	-0.21994180435720279	0.0	-0.032889837970405164	0.0	0.0	0.0	-0.25081029635345964	0.0	0.0	0.22508396672838246	-0.18944817855157123	0.0	-0.2226833414681897	0.0	0.0	-0.15538908205863758	0.0	0.0035274232752512957	0.0	0.2667706582355881	-0.21120638365443414	0.06732367699978288	0.0	0.0	0.0	0.0	0.0	0.0	0.0	-0.03894320792033762	-0.005216216495232124	0.0
377	-0.11196408319978739	-0.012798761432350753	0.0	0.0	-0.10147251985306535	0.3992394435600787	0.04985369371239438	0.0	0.0	0.0	0.0	-0.2082913911619511	0.0	0.0	0.0	0.024910004471637513	-0.46758890181940027	0.0	-0.06586484427104279	0.0	0.0	0.0	-0.38922417693420347	0.0	0.0	-0.5925156724619535	-0.278644598254967	0.0	-0.3075373479503532	0.0	0.0	-0.05999603431706289	0.0	-0.019078029399764516	0.0	0.8597135205364428	0.5126301416907219	0.10564619548456808	0.0	0.0	0.0	0.0	0.0	0.0	0.0	0.06892792622954515	-0.4112965204587681	0.0
378	-0.6014878590059417	-0.028015844162298503	0.0	0.0	-0.06151584941716135	0.28109616261089887	-0.01280952609116505	0.0	0.0	0.0	0.0	-0.07760342958389424	0.0	0.0	0.0	-0.05450476913909767	-0.6129299869947716	0.0	-0.028274307850026503	0.0	0.0	0.0	-0.23143642788246005	0.0	0.0	-0.5869371166313923	-0.17696330567489718	0.0	-0.21080627860480283	0.0	0.0	-0.09283634847300662	0.0	0.005152251184589405	0.0	0.5052752100325553	-0.19170141176497302	0.06195965260073756	0.0	0.0	0.0	0.0	0.0	0.0	0.0	-0.054041991048654016	-0.014273423125854768	0.0
379	-0.526308171702273	-0.03456544860884515	0.0	0.0	-0.0847679923125485	0.34984774828585885	-0.010120693146562757	0.0	0.0	0.0	0.0	-0.15365519075840056	0.0	0.0	0.0	-0.41507409168673426	-0.4711457073883154	0.0	-0.050149517041388425	0.0	0.0	0.0	-0.3232584753170187	0.0	0.0	-0.4301941046458483	-0.23613510149937972	0.0	-0.2670973714888897	0.0	0.0	0.14738869345780328	0.0	0.007537213390464087	0.0	-0.31258962940624935	-0.2841448211297449	0.08738233488778574	0.0	0.0	0.0	0.0	0.0	0.0	0.0	0.017518378151110254	0.028653019680676878	0.0
380	-0.5880830017600007	-0.0462779988953872	0.0	0.0	-0.06906368740800067	0.3034134962270975	0.06933742139140789	0.0	0.0	0.0	0.0	-0.10229046057478888	0.0	0.0	0.0	-0.2917802852908971	-0.5699301173221931	0.0	-0.03537518176667836	0.0	0.0	0.0	-0.2612426242894442	0.0	0.0	-0.5423516453667296	-0.1961709602347184	0.0	-0.22907883315291028	0.0	0.0	0.24675330461245676	0.0	0.02009291643187225	0.0	-0.26371318830826546	-0.22170930739615455	0.07021206563890352	0.0	0.0	0.0	0.0	0.0	0.0	0.0	-0.030812903058162387	-0.00033914458282327254	0.0
381	-0.07179788572634824	0.01047428268027017	0.0	0.0	0.16891032702631928	0.24515082149753095	0.06058913116676641	0.0	0.0	0.0	0.0	0.6760611517012671	0.0	0.0	0.0	0.14441560123793606	0.13402105144774695	0.0	-0.016837308272631128	0.0	0.0	0.0	-0.18342917416808988	0.0	0.0	0.18370537870776932	-0.1460265590628669	0.0	-0.18137564779828003	0.0	0.0	-0.06707559173634356	0.0	-0.013270720728514998	0.0	-0.20238621385787567	-0.14336929184835975	-0.34843244576643106	0.0	0.0	0.0	0.0	0.0	0.0	0.0	-0.09145584639222533	-0.036716623734480924	0.0
382	-0.3744046007101954	-0.06034210925661756	0.0	0.0	-0.08546393592745363	-0.5741764072366065	0.0169109898121673	0.0	0.0	0.0	0.0	-0.1559314427937439	0.0	0.0	0.0	-0.5209488521653773	0.19407798407346505	0.0	-0.050804248617310664	0.0	0.0	0.0	-0.32600673675284136	0.0	0.0	0.058959464589157	-0.23790613110606235	0.0	-0.2687821807920579	0.0	0.0	-0.17864678190610553	0.0	-0.007538419713729866	0.0	-0.3147556117472821	-0.2869116801146126	0.08814324339806995	0.0	0.0	0.0	0.0	0.0	0.0	0.0	-0.7296658198271876	0.029937820996246776	0.0
383	-0.32663392753994464	-0.052469834150573845	0.0	0.0	-0.06085404390725211	0.2791393460534123	0.06569259540870746	0.0	0.0	0.0	0.0	-0.07543883448355967	0.0	0.0	0.0	0.163730904297635	-0.5948036167361697	0.0	-0.027651692805968093	0.0	0.0	0.0	0.3958008424159201	0.0	0.0	-0.616733648544566	-0.17527915033987812	0.0	-0.20920411421087398	0.0	0.0	0.294759840438327	0.0	-0.014551683921866338	0.0	0.2541212970229222	-0.18907027544572222	0.06123606891686104	0.0	0.0	0.0	0.0	0.0	0.0	0.0	-0.0560787515674873	-0.015495201114146342	0.0
384	-0.18459512179419757	-0.05085417650816576	0.0	0.0	-0.05884074697997292	0.27318646004167	0.06479875428749841	0.0	0.0	0.0	0.0	-0.06885385959433339	0.0	0.0	0.0	0.16034794493417096	-0.6503370521576413	0.0	-0.025757618283602117	0.0	0.0	0.0	-0.2208725248484468	0.0	0.0	-0.5998754120624259	-0.17015573460778788	0.0	-0.20433012539846204	0.0	0.0	-0.28622779537715076	0.0	0.015821419328706322	0.0	-0.2318963744654574	-0.18106602255347562	-0.08280157210049946	0.0	0.0	0.0	0.0	0.0	0.0	0.0	-0.062274837324961384	-0.019212005874475253	0.0
385	0.04795808857989119	0.0498274717968462	0.0	0.0	-0.0066247674142354464	0.11879503862012046	-0.01614267086447101	0.0	0.0	0.0	0.0	1.8023310060031357	0.0	0.0	0.0	-0.14599458687899206	0.06293713671963194	0.0	0.023366261664642417	0.0	0.0	0.0	-0.014673114579109784	0.0	0.0	0.08007268101383523	-0.03727708787230153	0.0	0.23703198168123402	0.0	0.0	-0.6187531081966504	0.0	-0.00850861030307039	0.0	-0.06938480422211737	0.02652874392010185	0.0019446017544088624	0.0	0.0	0.0	0.0	0.0	0.0	0.0	-0.22297377989824554	-0.11560941193292426	0.0
386	-0.04345556927288394	0.013765168906490322	0.0	0.0	-0.06530890549391613	0.29231141365267044	-0.01070117406432952	0.0	0.0	0.0	0.0	-0.09000953753569388	0.0	0.0	0.0	0.1712164448124695	-0.4303606826334086	0.0	-0.03184274863962958	0.0	0.0	0.0	1.0919420936657172	0.0	0.0	0.22238488572029907	0.26260296434991603	0.0	0.501111589431981	0.0	0.0	0.5963583354783628	0.0	0.004623057441482647	0.0	0.1512776127402457	-0.20678144276360041	0.06610678260807164	0.0	0.0	0.0	0.0	0.0	0.0	0.0	-0.04236855112231465	-0.0072709543438027185	0.0
387	-0.38510903793807355	-0.004795737395353314	0.0	0.0	-0.11342299437751498	0.4345744265257615	0.018649088605461623	0.0	0.0	0.0	0.0	0.4246638514365363	0.0	0.0	0.0	0.06455801799870564	-0.4824358101643619	0.0	-0.07710764160522922	0.0	0.0	0.0	0.004247890218794712	0.0	0.0	-0.33963568601551664	-0.30905603352559263	0.0	0.047317453677451306	0.0	0.0	0.07076517278863978	0.0	0.00031603386259970983	0.0	0.43083818147124175	0.2321993623640184	0.11871222206033046	0.0	0.0	0.0	0.0	0.0	0.0	0.0	0.10570648779823602	0.08155383457747833	0.0
388	0.4391175449249867	-0.046185242175609306	0.0	0.0	-0.024941053791674817	0.17295235813218315	-0.10029077416682833	0.0	0.0	0.0	0.0	0.04202329189422979	0.0	0.0	0.0	0.10338601202898198	0.09340439507878175	0.0	0.00613461992228619	0.0	0.0	0.0	-0.08700360575753152	0.0	0.0	0.12449066484566826	-0.08388817067291536	0.0	-0.12226238710053668	0.0	0.0	0.9009006752658912	0.0	0.013588363426916394	0.0	-0.12639050410517538	-0.04629120937409294	0.021970675538112244	0.0	0.0	0.0	0.0	0.0	0.0	0.0	-0.16660391233656738	-0.08179519432955719	0.0
389	-0.2211714212442215	-0.04156187914182761	0.0	0.0	-0.04197673475256882	0.2233232028488906	0.05731165817505357	0.0	0.0	0.0	0.0	1.5622657981817571	0.0	0.0	0.0	0.13201120667303298	-0.27764650611623554	0.0	-0.009892250651041583	0.0	0.0	0.0	1.5090291883923885	0.0	0.0	-0.3026280629010895	-0.12724038298660562	0.0	0.3041245538374998	0.0	0.0	-0.7704150405515042	0.0	0.009077183012907206	0.0	-0.17941058121843045	1.0872597898737648	0.04059660204135272	0.0	0.0	0.0	0.0	0.0	0.0	0.0	-0.11417521255540135	-0.05034513883453155	0.0
390	0.350785150761112	0.0367732583920077	0.0	0.0	0.055514623145470454	0.4660496549040237	-0.016386279399789632	0.0	0.0	0.0	0.0	1.1927891403598359	0.0	0.0	0.0	-0.03180432276487677	0.11573645890124515	0.0	-0.0871223517877047	0.0	0.0	0.0	0.04534637128397569	0.0	0.0	0.15704841054449292	-0.3361455292636644	0.0	0.28920892121291764	0.0	0.0	-0.23437308174555946	0.0	0.017009482383800515	0.0	-0.43490312413227245	-0.09966719172684438	0.13035100425156543	0.0	0.0	0.0	0.0	0.0	0.0	0.0	0.138467608015071	0.10120602990559462	0.0
391	0.6140557746791638	0.07574517022486904	0.0	0.0	-0.09131606492114809	0.3692089906875375	-0.05605855495000396	0.0	0.0	0.0	0.0	0.8215083397097958	0.0	0.0	0.0	0.21491648841227265	-0.10597533244645363	0.0	0.1188996083207782	0.0	0.0	0.0	1.556533228551459	0.0	0.0	-0.0523499667701957	-0.017770173970097593	0.0	0.5884262835208272	0.0	0.0	-0.5858679603935477	0.0	0.01895738938652148	0.0	0.36460750894938304	-0.31017795534152587	-0.006436385633697342	0.0	0.0	0.0	0.0	0.0	0.0	0.0	0.0376706065081489	0.04074160289602714	0.0
392	0.44452000937538905	0.056060014432965266	0.0	0.0	-0.02699085524745639	0.1790131801836342	-0.0749584245740956	0.0	0.0	0.0	0.0	0.9607446804097094	0.0	0.0	0.0	0.1068303102515252	0.09681402895605047	0.0	0.004206202578227608	0.0	0.0	0.0	-0.0950982130954892	0.0	0.0	0.1294615440973452	0.2725577022671783	0.0	-0.12722474969483585	0.0	0.0	0.30632847685233944	0.0	-0.010778118142048484	0.0	-0.13277009242347598	-0.054440593108138126	0.024211821715319534	0.0	0.0	0.0	0.0	0.0	0.0	0.0	-0.16029548091061604	-0.07801099752015975	0.0
393	-0.35058020350223884	-0.04412542901819527	0.0	0.0	-0.0640126578163886	0.288478688055788	0.06709492159306493	0.0	0.0	0.0	0.0	-0.08576984576887986	0.0	0.0	0.0	-0.31209655087216326	-0.6124638357350941	0.0	-0.03062326150516138	0.0	0.0	0.0	-0.24129625285860373	0.0	0.0	-0.541730340030074	-0.18331715604802618	0.0	0.29623010484026363	0.0	0.0	-0.03930314467046499	0.0	0.0034829378904357748	0.0	0.6047459196567002	1.3562733132604847	0.06468953289395389	0.0	0.0	0.0	0.0	0.0	0.0	0.0	-0.04635785923879941	-0.00966399407535902	0.0
394	-0.5667087044474888	-0.03315052350879788	0.0	0.0	-0.02840172448393461	0.18318481707853196	0.051284776479395756	0.0	0.0	0.0	0.0	0.030704330791356982	0.0	0.0	0.0	-0.2787353305057364	-0.7179777054287979	0.0	0.0028788814866423955	0.0	0.0	0.0	-0.10066969536869882	0.0	0.0	-0.5601711280575306	-0.09269484713879779	0.0	-0.1306403218249036	0.0	0.0	-0.7121774813974557	0.0	-0.010935339245001464	0.0	-0.13716113472383729	-0.0600497777314503	0.02575439267357089	0.0	0.0	0.0	0.0	0.0	0.0	0.0	-0.15595341558316841	-0.07540635166624449	0.0
395	-0.26563467487936104	-0.014356075223055653	0.0	0.0	-0.11917123645751129	0.19878895395413537	-0.008892749776902919	0.0	0.0	0.0	0.0	0.21639983503209295	0.0	0.0	0.0	-0.356943909519562	-0.3784125131235694	0.0	-0.08251548717663534	0.0	0.0	0.0	-0.45911590273753344	0.0	0.0	-0.37962786421207917	-0.22557870221126103	0.0	-0.3503841558679001	0.0	0.0	-0.5334398929423648	0.0	-0.021050297044025307	0.0	-0.15358596430696897	-0.42092159892083425	0.12499705063575457	0.0	0.0	0.0	0.0	0.0	0.0	0.0	0.12339717236631356	-0.4576683525838118	0.0
396	-0.48558179609494456	-0.010644236793003897	0.0	0.0	-0.04340722111096747	0.22755284335423126	0.057946749558317225	0.0	0.0	0.0	0.0	-0.01837477778450091	0.0	0.0	0.0	0.13441486465059407	-0.6978539763588537	0.0	-0.01123802718768875	0.0	0.0	0.0	-0.15992597248972076	0.0	0.0	-0.5129599913516081	0.27625197811768554	0.0	-0.1669671157984524	0.0	0.0	-0.7765519076527231	0.0	-0.012607486222942738	0.0	-0.1838626778035836	-0.11970704345768998	0.042160621339236884	0.0	0.0	0.0	0.0	0.0	0.0	0.0	-0.10977277393274214	-0.047704277253489955	0.0
397	-0.4976402370555083	-0.06132880866022701	0.0	0.0	-0.050048222747579085	0.24718885690538114	0.06089514741677059	0.0	0.0	0.0	0.0	-0.04009578099265282	0.0	0.0	0.0	0.14557379424758848	-0.6074635268766494	0.0	-0.017485765329271152	0.0	0.0	0.0	-0.18615109806345517	0.0	0.0	-0.7374326046258177	-0.14778061627991063	0.0	-0.1830443109908167	0.0	0.0	0.3235111803618761	0.0	0.007676301503806026	0.0	0.38264505078569633	-0.14610963506602018	0.04942154672727265	0.0	0.0	0.0	0.0	0.0	0.0	0.0	-0.08933454890074015	-0.03544413511456234	0.0
398	-0.14647939416367942	-0.040538537705570726	0.0	0.0	-0.06345590480481697	0.286832489142119	0.06684774059886746	0.0	0.0	0.0	0.0	-0.08394885029075408	0.0	0.0	0.0	-0.25241551693853903	-0.5833598763865462	0.0	-0.03009947801342715	0.0	0.0	0.0	-0.23909765113540488	0.0	0.0	-0.5281584059358073	-0.18190033714778114	0.0	-0.21550295703646838	0.0	0.0	0.09328034998580403	0.0	-0.0004750226745023747	0.0	0.9917957018222691	0.7464653020190003	0.06408080814160642	0.0	0.0	0.0	0.0	0.0	0.0	0.0	-0.04807131211238606	-0.01069183165644239	0.0
399	-0.4159154504516295	-0.042662392793242875	0.0	0.0	-0.04146004985413983	0.2217954767282862	0.05708226617496357	0.0	0.0	0.0	0.0	-0.012006082905220504	0.0	0.0	0.0	0.13114301679432397	-0.6197552660392938	0.0	-0.009406162539076418	0.0	0.0	0.0	-0.15223664887287924	0.0	0.0	-0.5484029896092338	-0.12592552897710646	0.0	-0.16225321056518177	0.0	0.0	-0.7681984332163478	0.0	-0.012390501966202472	0.0	0.27409184923757024	-0.11196568600912718	0.040031685677542464	0.0	0.0	0.0	0.0	0.0	0.0	0.0	-0.11576535253767632	-0.05129900553151595	0.0
400	0.46797198302987086	0.009152044467699712	0.0	0.0	0.29999133797655675	-0.2742064671968296	-0.017393699399633027	0.0	0.0	0.0	0.0	0.0062153967233356	0.0	0.0	0.0	0.12178192944584414	0.11161517102653354	0.0	-0.004165012663056846	0.0	0.0	0.0	-0.13023671697199873	0.0	0.0	0.15104001635203435	-0.11174837310918498	0.0	-0.1487662513361506	0.0	0.0	-0.04853963290670488	0.0	-0.01176968808064755	0.0	-0.16046373826617938	-0.08981688005748867	-0.4201247681654882	0.0	0.0	0.0	0.0	0.0	0.0	0.0	-0.13291072549746247	-0.06158388639483784	0.0
401	0.07656280985170345	0.009774240756338709	0.0	0.0	0.01873810360916909	0.3213891560310311	-0.02089882614592439	0.0	0.0	0.0	0.0	-0.12217481048383931	0.0	0.0	0.0	0.18774100460636314	0.2629246156677639	0.0	-0.08974245818038565	0.0	0.0	0.0	-0.09988305279676801	0.0	0.0	-0.21905696541799094	-0.09218792037171239	0.0	-0.1301580741368996	0.0	0.0	-0.4451157480181961	0.0	0.011694252295224227	0.0	-0.44357095746562747	-0.05925781193094184	0.025536595698460722	0.0	0.0	0.0	0.0	0.0	0.0	0.0	0.14703876174268446	-0.16243253001257618	0.0
402	-0.27753617981898754	-0.04214448435564232	0.0	0.0	-0.030511085217013532	0.189421743103466	0.05222126693797824	0.0	0.0	0.0	0.0	0.023805155974447056	0.0	0.0	0.0	0.11274538158337852	-0.7273437427908012	0.0	0.000894431816616198	0.0	0.0	0.0	-0.10899950058969851	0.0	0.0	-0.5821571335753708	-0.09806272498040217	0.0	-0.13574687142276412	0.0	0.0	-0.7212267578281162	0.0	-0.011170397188291246	0.0	-0.1437260891265565	-0.06843595093808044	0.028060657863283912	0.0	0.0	0.0	0.0	0.0	0.0	0.0	-0.14946168561600906	-0.07151220077983875	0.0
403	-0.4662236650404557	-0.018904702819918337	0.0	0.0	-0.10483263737337474	-0.3253054410452215	-0.025066341541142095	0.0	0.0	0.0	0.0	-0.21928146877856064	0.0	0.0	0.0	0.23762849612441111	-0.23257466658678583	0.0	-0.06902598404190252	0.0	0.0	0.0	-0.4024931849445014	0.0	0.0	-0.0564962569293991	-0.2871953881220559	0.0	-0.31567185358659194	0.0	0.0	0.29180800122386585	0.0	-0.002233019899237028	0.0	0.10588672361703196	-0.3639157138797964	0.10931997301768745	0.0	0.0	0.0	0.0	0.0	0.0	0.0	0.07926896238220038	-0.21957567485374946	0.0
404	-0.5096542404442821	-0.0035737627220266493	0.0	0.0	-0.04446431347513119	-0.2904749249872066	-0.01752253804059964	0.0	0.0	0.0	0.0	-0.24919643202618094	0.0	0.0	0.0	-0.02155833389149489	0.002124025578491255	0.0	-0.07763059843724826	0.0	0.0	0.0	0.33647252413380574	0.0	0.0	-0.43803356165770024	-0.2530247316777351	0.0	-0.3378139571853745	0.0	0.0	-0.6632883547640961	0.0	-0.0022635674211424458	0.0	-0.33324577234980046	0.17187847840458156	0.1193199860946756	0.0	0.0	0.0	0.0	0.0	0.0	0.0	0.10741723641999715	0.08258004997700152	0.0
405	-0.4793893918667851	-0.023240694444087388	0.0	0.0	-0.02795463771022851	0.18186287764418266	0.051086283878690984	0.0	0.0	0.0	0.0	0.032166636295461536	0.0	0.0	0.0	-0.31104855050116964	-0.7295481660788017	0.0	0.0032994929006314915	0.0	0.0	0.0	-0.09890416248309633	0.0	0.0	-0.5575208975433144	-0.09155710566660129	0.0	-0.12955796983613618	0.0	0.0	-0.7102594539399851	0.0	-0.0108855178484747	0.0	-0.1357696684670672	-0.05827229744375415	0.02526557127531197	0.0	0.0	0.0	0.0	0.0	0.0	0.0	-0.1573293616512209	-0.07623173128425853	0.0
406	-0.25798075297967804	-0.02173033584019276	0.0	0.0	0.07127139047834488	-0.6005740658891167	-0.030632576087194906	0.0	0.0	0.0	0.0	-0.2571227232242074	0.0	0.0	0.0	0.2570690297947186	-0.422261521310499	0.0	-0.07991048354958223	0.0	0.0	0.0	-0.448181297974763	0.0	0.0	-0.3145673437318926	-0.3166376383371716	0.0	-0.34368074563529155	0.0	0.0	0.25923476547853336	0.0	-0.020741734522088752	0.0	0.02695796488008263	-0.409912999433363	-0.03190056472060774	0.0	0.0	0.0	0.0	0.0	0.0	0.0	0.11487542431408268	-0.5113222898752589	0.0
407	-0.156035746552241	-0.03463656121578067	0.0	0.0	-0.09153882451005484	-0.5183122345943462	-0.021015910026065843	0.0	0.0	0.0	0.0	-0.17580083623951342	0.0	0.0	0.0	-0.11829979374918627	0.20418293636210816	0.0	-0.05651939750300642	0.0	0.0	0.0	-0.3499962980634209	0.0	0.0	0.2859938561611749	-0.25336544031826647	0.0	-0.2834888733752819	0.0	0.0	-0.9830391989817009	0.0	0.004152187432186335	0.0	-0.3336624615435006	-0.31106357934443174	0.09478521025073897	0.0	0.0	0.0	0.0	0.0	0.0	0.0	-0.4281706771136452	0.0411528457133374	0.0
408	0.3570333154316724	-0.031059643411839234	0.0	0.0	-0.08248582258232859	0.3430998632226221	-0.038790034235921034	0.0	0.0	0.0	0.0	-0.14619080229049658	0.0	0.0	0.0	-0.5463154348247283	-0.29586111723870157	0.0	-0.04800249169050537	0.0	0.0	0.0	-0.31424625230751946	0.0	0.0	-0.017624484729612096	-0.23032746123495573	0.0	0.13324779705803247	0.0	0.0	0.040413906594422004	0.0	0.00991034424424869	0.0	0.16366458519748608	-0.2750716121975709	0.08488712933888064	0.0	0.0	0.0	0.0	0.0	0.0	0.0	0.01049481437869458	0.02443984118612532	0.0
409	-0.09082662062463609	-0.022124076725877247	0.0	0.0	0.10173107167415454	-0.06279653724016152	-0.09077601591615785	0.0	0.0	0.0	0.0	0.30280445805926354	0.0	0.0	0.0	-0.10946220083428101	0.2323835407485184	0.0	-0.07246906734123719	0.0	0.0	0.0	1.268636795303988	0.0	0.0	-0.0688625276196436	0.11901166597623732	0.0	0.33462000805174597	0.0	0.0	-0.15390045146042103	0.0	0.006625946885768223	0.0	0.7634448151797055	1.1678529948554668	0.11332141648006192	0.0	0.0	0.0	0.0	0.0	0.0	0.0	0.09053232036568656	0.07245140766557	0.0
410	-0.06303834075207666	-0.0028736576322684892	0.0	0.0	-0.017417874419154617	0.1507079347469942	0.04640828919921867	0.0	0.0	0.0	0.0	1.6981328942867797	0.0	0.0	0.0	0.09074475193642462	-0.34727436748948654	0.0	0.013212295442277488	0.0	0.0	0.0	1.6004505407541747	0.0	0.0	-0.2237160769786862	-0.0647432670920059	0.0	-0.10404952858046515	0.0	0.0	-0.6650561455584152	0.0	-0.009711346987462958	0.0	-0.102976145067607	-0.016381348868442388	0.013745222949224206	0.0	0.0	0.0	0.0	0.0	0.0	0.0	-0.18975711141485058	-0.09568394989547223	0.0
411	0.6104070367996723	0.020980545326015884	0.0	0.0	0.20897813094347045	0.36511560863884296	-0.02107358771925242	0.0	0.0	0.0	0.0	0.5637722328687835	0.0	0.0	0.0	0.21259026461048114	0.2015095866404962	0.0	0.22065813680128765	0.0	0.0	0.0	0.5429365201149989	0.0	0.0	0.2820963999702818	0.8317413520593311	0.0	0.5506934222758743	0.0	0.0	-0.09656038669788383	0.0	0.019740393795268072	0.0	-0.32866049615113646	-0.3046739922154547	0.09302802231661109	0.0	0.0	0.0	0.0	0.0	0.0	0.0	0.033409993057498664	0.03818581703780295	0.0
412	-0.18037800135883117	-0.022827051770333635	0.0	0.0	-0.10582212203738121	-0.16326086941199264	-0.008290957196282601	0.0	0.0	0.0	0.0	-0.22251781786223118	0.0	0.0	0.0	-0.2831355373849778	0.1234618823964184	0.0	-0.06995687390070715	0.0	0.0	0.0	-0.15836128407717917	0.0	0.0	-0.6123571038182324	-0.12987235519078438	0.0	-0.05236936871259592	0.0	0.0	-0.25429766946313725	0.0	0.0009582400585324606	0.0	0.41452065777076363	0.06848980800427988	0.11040182402617837	0.0	0.0	0.0	0.0	0.0	0.0	0.0	0.08231418226547642	0.06752164781273666	0.0
413	0.6821967061920091	0.015916473358965767	0.0	0.0	-0.11717007689951049	-0.30296116095456527	-0.031285926219646584	0.0	0.0	0.0	0.0	0.6582799131736345	0.0	0.0	0.0	0.25835919709583494	0.24681788825825354	0.0	-0.08063283127891827	0.0	0.0	0.0	0.608283604061726	0.0	0.0	-0.038170241522014266	0.6114837986650118	0.0	0.26739687449613025	0.0	0.0	-1.0929987163363302	0.0	0.02494946170648488	0.0	-0.4134344989112918	0.2203791475995871	0.12280908697676611	0.0	0.0	0.0	0.0	0.0	0.0	0.0	-0.4575390177727304	0.08847143027158218	0.0
414	-0.2312312966637989	-0.0235234053817452	0.0	0.0	-0.1056633886844188	0.41163094135912665	0.002889523877000477	0.0	0.0	0.0	0.0	0.3872347203457908	0.0	0.0	0.0	-0.07396261175479665	-0.46529379463034515	0.0	-0.06980754033961085	0.0	0.0	0.0	0.6648160452995497	0.0	0.0	-0.3372000075255738	0.18470232407897852	0.0	0.019613602218110406	0.0	0.0	-0.24453575080938808	0.0	0.009502523336032326	0.0	0.2875566538093189	0.48249122409194706	0.1102282732434027	0.0	0.0	0.0	0.0	0.0	0.0	0.0	0.08182566740500251	0.06722860565193269	0.0
415	-0.1829751306814274	-0.021424278239661615	0.0	0.0	-0.05476966120364317	0.26114913497444137	0.06299131901774405	0.0	0.0	0.0	0.0	0.35343829277263794	0.0	0.0	0.0	-0.05660006397996885	-0.6200115489005664	0.0	-0.021927612017347352	0.0	0.0	0.0	1.3748646803570423	0.0	0.0	-0.500203797472287	0.5866451966843926	0.0	0.2883498800149479	0.0	0.0	-0.8252974160491642	0.0	0.013581922350132669	0.0	-0.21922595158707958	1.5437637831537356	0.05458372168664723	0.0	0.0	0.0	0.0	0.0	0.0	0.0	-0.07480393636365112	-0.026727753198252702	0.0
416	-0.43823335259492086	-0.011397941084899464	0.0	0.0	-0.03575272684494142	-0.04592866908133892	-0.0097948759254331	0.0	0.0	0.0	0.0	0.16019177764272635	0.0	0.0	0.0	-0.17461274440745703	0.11138850110446008	0.0	-0.08675029487694455	0.0	0.0	0.0	0.20532571095588564	0.0	0.0	-0.37121302073276186	0.00805238933008138	0.0	-0.14843635716480025	0.0	0.0	-0.625915157126559	0.0	0.007886781545429272	0.0	-0.433672285834254	0.2065130827373765	0.1299186113746685	0.0	0.0	0.0	0.0	0.0	0.0	0.0	-0.21783590086219187	0.1004759303869647	0.0
417	-0.48622537465583376	-0.022434729220055884	0.0	0.0	-0.0698710494584909	0.3058006921700577	-0.05102772999239304	0.0	0.0	0.0	0.0	-0.10493113357088715	0.0	0.0	0.0	-0.5181513202774517	0.1681408213306958	0.0	-0.03613473385730089	0.0	0.0	0.0	-0.26443087394155285	0.0	0.0	0.23344833126167136	-0.19822552624280584	0.0	-0.23103337525166268	0.0	0.0	0.1928855026743115	0.0	0.026890649746129015	0.0	0.51943249102599	-0.22491913200779803	0.07109479326502373	0.0	0.0	0.0	0.0	0.0	0.0	0.0	-0.028328180395356294	0.0011513494778954102	0.0
418	-0.1984379193720597	-0.026397444253686918	0.0	0.0	0.023128920365064937	-0.7939616300106171	-0.004624121839049955	0.0	0.0	0.0	0.0	0.19924777699570378	0.0	0.0	0.0	0.022613639622510413	0.23227773858523926	0.0	-0.07240922785874482	0.0	0.0	0.0	-0.41669448338764753	0.0	0.0	0.3269530542680433	-0.2963469628843074	0.0	0.06058444624340396	0.0	0.0	0.0041671426529107545	0.0	-0.010423847622965506	0.0	-0.12287563928801501	-0.3782131128397432	-0.08190896762812035	0.0	0.0	0.0	0.0	0.0	0.0	0.0	-0.5055136915228888	0.07233398268003784	0.0
419	-0.6950038168792962	-0.045665290337614274	0.0	0.0	-0.04615083658254426	0.23566512423096198	-0.05524001278018964	0.0	0.0	0.0	0.0	-0.027348436235586016	0.0	0.0	0.0	0.13902498426263607	-0.5972322478882802	0.0	-0.013819172618086628	0.0	0.0	0.0	-0.17076043153750403	0.0	0.0	-0.5628120466647161	-0.13786259111362023	0.0	-0.17360913215124912	0.0	0.0	-0.7883221726587883	0.0	0.02103310898208148	0.0	-0.1924016205206976	-0.1306148195417959	0.04516034763395023	0.0	0.0	0.0	0.0	0.0	0.0	0.0	-0.10132907319636172	-0.04263921064205557	0.0
420	-0.5004484514349896	-0.03004822666024785	0.0	0.0	-0.10352311013957949	0.4053025980143503	0.029937088504205976	0.0	0.0	0.0	0.0	-0.2149983430088572	0.0	0.0	0.0	-0.19302385039578426	0.019178489655960643	0.0	-0.06779400373325187	0.0	0.0	0.0	-0.3973218993421675	0.0	0.0	0.3150563961520306	-0.2838629177147772	0.0	-0.31250162022429806	0.0	0.0	0.34954338186431516	0.0	0.0027136181699085214	0.0	0.012489720633222123	-0.35870943406753825	-0.22732902211802353	0.0	0.0	0.0	0.0	0.0	0.0	0.0	0.07523878534651367	0.06327737651324836	0.0
421	-0.08415861064566435	-0.08084850865674248	0.0	0.0	-0.05179240726138673	-0.4952804133130164	0.06166951100929098	0.0	0.0	0.0	0.0	-0.045800558598963495	0.0	0.0	0.0	-0.5753045463034873	-0.2368486077091986	0.0	-0.01912666360172425	0.0	0.0	0.0	-0.19303883283620255	0.0	0.0	-0.5374045862459992	-0.152219197721439	0.0	-0.18726680579120733	0.0	0.0	0.2192515006750373	0.0	0.0011131593193459243	0.0	-0.2099598568552905	-0.15304397930014155	0.051328547253805645	0.0	0.0	0.0	0.0	0.0	0.0	0.0	-0.48870370725351364	-0.03222414644027778	0.0
422	-0.19313151901373918	-0.039178005723906686	0.0	0.0	0.027184193291229397	0.39747924353991937	-0.02726471252202912	0.0	0.0	0.0	0.0	-0.20634428972075064	0.0	0.0	0.0	-0.25706216824016437	-0.41298852603839126	0.0	-0.06530478818969401	0.0	0.0	0.0	0.11883750453145306	0.0	0.0	-0.6508171877855522	-0.27712966306939135	0.0	-0.30609616544006457	0.0	0.0	-0.15453429052360027	0.0	0.013690165776213552	0.0	0.03583867981926535	0.27010945555879895	0.10499531586579489	0.0	0.0	0.0	0.0	0.0	0.0	0.0	0.06709581483790991	0.05839270694374042	0.0
423	-0.3500165535425086	-0.021048130447254402	0.0	0.0	0.05127457439130241	0.36904644300389833	0.07919237689022382	0.0	0.0	0.0	0.0	0.7779856894435346	0.0	0.0	0.0	-0.10355445377898938	0.20372095432350115	0.0	-0.05625811016015353	0.0	0.0	0.0	-0.34889953420714886	0.0	0.0	-0.060336350336532195	-0.25265866576047513	0.0	0.06224796209907145	0.0	0.0	0.23377212750266127	0.0	-0.017940112325849893	0.0	-0.33279807101863856	0.4433403953845855	-0.30539193541858467	0.0	0.0	0.0	0.0	0.0	0.0	0.0	0.03750141808668033	0.040640112962718536	0.0
424	-0.27977415729376215	-0.02606406888016487	0.0	0.0	-0.0816678106625603	0.34068117790668895	-0.07134934106249514	0.0	0.0	0.0	0.0	-0.14351529631928434	0.0	0.0	0.0	-0.08207597298975472	-0.5285926671311073	0.0	-0.047232920389208365	0.0	0.0	0.0	-0.3110159466261512	0.0	0.0	-0.3235936510553136	-0.22824579355743194	0.0	-0.25959214437919287	0.0	0.0	0.1789346325802674	0.0	0.012211592154222857	0.0	-0.3029409472945824	-0.2718194469625395	0.08399275770023937	0.0	0.0	0.0	0.0	0.0	0.0	0.0	0.00797731587321292	-0.3722178146158054	0.0
425	-0.0397376874933964	-0.015963032044024238	0.0	0.0	-0.08831715481209944	0.025384804976637365	-0.034929828034181584	0.0	0.0	0.0	0.0	-0.16526358573514482	0.0	0.0	0.0	-0.05934971812476721	0.010387384489544394	0.0	-0.053488507020983955	0.0	0.0	0.0	-0.3372740165448924	0.0	0.0	0.278181133122974	-0.2451669709367978	0.0	-0.0014398815567600476	0.0	0.0	0.4743070161542963	0.0	0.010704419529761002	0.0	0.569547048147965	-0.29825520585102466	-0.032596255288574676	0.0	0.0	0.0	0.0	0.0	0.0	0.0	0.028441215670236396	0.035205229588103744	0.0
426	0.2592813320272132	0.020186530776063527	0.0	0.0	0.23516041399198634	0.3160560907812102	-0.04660695309485228	0.0	0.0	0.0	0.0	0.41872782872040276	0.0	0.0	0.0	0.18471028253521027	-0.020094851327238657	0.0	-0.03939777117865634	0.0	0.0	0.0	-0.27812760091139366	0.0	0.0	0.2418594589504727	-0.20705194597931537	0.0	-0.23943009207086474	0.0	0.0	-0.904962978711796	0.0	0.00751565155491842	0.0	-0.27702071455565336	-0.23870854504754674	0.0748869929366209	0.0	0.0	0.0	0.0	0.0	0.0	0.0	-0.017653806798005222	0.0075545149848134	0.0
427	-0.6838104264379103	-0.05522304517610412	0.0	0.0	-0.060402410436492804	0.27780396301373794	0.06549208421614151	0.0	0.0	0.0	0.0	-0.07396165790628102	0.0	0.0	0.0	-0.26407090183026016	-0.5268815064568486	0.0	-0.027226803938944843	0.0	0.0	0.0	-0.22703948918487554	0.0	0.0	-0.5643228545531624	-0.17412983848335356	0.0	-0.2081107551270917	0.0	0.0	0.24083667818212184	0.0	-0.014501355861287141	0.0	0.1159401707654761	0.26326570268964333	0.060742276396792305	0.0	0.0	0.0	0.0	0.0	0.0	0.0	-0.05746869046713694	-0.016328974519001893	0.0
428	-0.8348016768565838	0.007578968646977191	0.0	0.0	-0.021463764151285217	0.1626707605304701	0.04820453821020982	0.0	0.0	0.0	0.0	0.5534750331567778	0.0	0.0	0.0	0.09754309368492603	-0.6139451732615687	0.0	0.009405993173547633	0.0	0.0	0.0	1.1717691874155738	0.0	0.0	0.1160580496395814	-0.07503920249181281	0.0	-0.11384421957882915	0.0	0.0	-0.682413240539779	0.0	-0.010162203260789362	0.0	-0.11556815040520951	-0.0324665691612463	0.018168788110127586	0.0	0.0	0.0	0.0	0.0	0.0	0.0	-0.177305555260419	-0.08821471770602594	0.0
429	0.4885398309583139	-0.046177346329160526	0.0	0.0	-0.04369284286668553	0.228397365456871	-0.0901072093496855	0.0	0.0	0.0	0.0	-0.019308972867071096	0.0	0.0	0.0	0.1348947972327297	-0.6627987969241804	0.0	-0.011506735137919957	0.0	0.0	0.0	-0.16105388463613407	0.0	0.0	-0.7851499060668775	-0.13160751591702347	0.0	-0.16765857726302183	0.0	0.0	-0.7777772410826891	0.0	0.01292885399267078	0.0	0.29779195909657463	0.49556595967976946	0.04247290529442134	0.0	0.0	0.0	0.0	0.0	0.0	0.0	-0.10889374964742722	-0.04717698280083295	0.0
430	-0.4204657817628843	-0.05087566394934033	0.0	0.0	-0.07515759461585672	0.32143186921668054	0.07204292636556717	0.0	0.0	0.0	0.0	-0.12222205903763032	0.0	0.0	0.0	-0.1557191592556466	-0.5776913674188398	0.0	-0.041108223042243944	0.0	0.0	0.0	-0.28530728960734725	0.0	0.0	-0.6748471131070353	-0.21167866783392358	0.0	-0.24383156790977822	0.0	0.0	0.11260848835777788	0.0	-0.01614560911379461	0.0	0.2680695526264074	-0.24593681886386226	0.07687482646611392	0.0	0.0	0.0	0.0	0.0	0.0	0.0	-0.012058405822134423	-0.22911965456349317	0.0
431	0.0028787373638312465	0.0	0.0	0.0	0.0	-0.8813944805288424	0.05656854992842658	0.0	0.0	0.0	0.0	-0.4728332264994897	0.0	0.0	0.0	-0.29398498435383	0.12956431433827623	0.0	-0.22982006452977943	0.0	0.0	0.0	-0.33236434640158574	0.0	0.0	0.2684281765053377	-0.24537122539795084	0.0	-0.48298811309614537	0.0	0.0	0.20597799869399874	0.0	0.0	0.0	-0.18692114507228652	-0.2841140918201529	0.04174271687489582	0.0	0.0	0.0	0.0	0.0	0.0	0.0	0.021501127558990307	0.11668100948689393	0.0
432	0.16943938963032207	0.0	0.0	0.0	0.0	0.6968398207269221	0.05654949096743789	0.0	0.0	0.0	0.0	0.09079342818889977	0.0	0.0	0.0	0.1140757137771283	-0.4169352703606757	0.0	0.13105182978483482	0.0	0.0	0.0	0.005061508468834122	0.0	0.0	-0.3748083491465246	-0.17378978517900837	0.0	-0.36842146754921173	0.0	0.0	-0.18252723927680806	0.0	0.0	0.0	-0.21521045410850825	1.677353592929677	0.04592949487389495	0.0	0.0	0.0	0.0	0.0	0.0	0.0	0.06884734158281872	0.1505708454695978	0.0
433	-0.17537209033897178	0.0	0.0	0.0	0.0	0.6295153436134114	0.049700351082922575	0.0	0.0	0.0	0.0	1.5647203420868832	0.0	0.0	0.0	0.09692969598120191	-0.2062898753338398	0.0	-0.22242375596248762	0.0	0.0	0.0	0.4251226816303616	0.0	0.0	-0.09785690753885623	0.3731860230384911	0.0	0.02676419337863135	0.0	0.0	0.10261799858053204	0.0	0.0	0.0	-0.17901751443635044	0.44388121430135097	0.019916622800716953	0.0	0.0	0.0	0.0	0.0	0.0	0.0	0.008273268682153737	0.10721267126849413	0.0
434	-0.8764563477003998	0.0	0.0	0.0	0.0	0.5954168229751036	0.12961623348885215	0.0	0.0	0.0	0.0	-0.2593833829080981	0.0	0.0	0.0	-0.26223728448191574	0.11133956891734835	0.0	-0.20526938518812332	0.0	0.0	0.0	-0.16268788589866814	0.0	0.0	-0.15527283242698492	-0.14563510562054077	0.0	-0.4469990701195046	0.0	0.0	0.1332914976447847	0.0	0.0	0.0	0.106758482256577	-0.23725825712290521	0.037869648961619706	0.0	0.0	0.0	0.0	0.0	0.0	0.0	-0.36048679824396535	0.08525261066018183	0.0
435	-0.046164970995013155	0.0	0.0	0.0	0.0	0.5673481065653467	0.12717638688110094	0.0	0.0	0.0	0.0	0.5336397485651453	0.0	0.0	0.0	-0.20047126830923215	-0.45770777447048944	0.0	-0.010267547572331679	0.0	0.0	0.0	-0.27210702144765514	0.0	0.0	-0.8836249189864631	-0.2099518645669991	0.0	-0.4262991537037812	0.0	0.0	0.02049490273171676	0.0	0.0	0.0	-0.145597053460889	1.4506561123907005	-0.0452486073446957	0.0	0.0	0.0	0.0	0.0	0.0	0.0	-0.047660663676997894	0.0671758524308724	0.0
436	-0.2958502241597076	0.0	0.0	0.0	0.0	-0.7444127009740302	0.0024547846593684967	0.0	0.0	0.0	0.0	-0.4002989752552327	0.0	0.0	0.0	-0.43741566425020456	0.10209494447228229	0.0	-0.19281588830008273	0.0	0.0	0.0	0.6480243052028483	0.0	0.0	0.22388438544275177	-0.21147902548652514	0.0	-0.4287433864996751	0.0	0.0	0.44910531550153976	0.0	0.0	0.0	0.8159218530485935	-0.21349032046142727	0.03590500926534297	0.0	0.0	0.0	0.0	0.0	0.0	0.0	-0.04467864530562994	0.06931034439790087	0.0
437	0.14245689017847013	0.0	0.0	0.0	0.0	0.8090532728534026	0.25089054949947714	0.0	0.0	0.0	0.0	0.38128206276530785	0.0	0.0	0.0	-0.09791393471372123	0.19112297332533654	0.0	0.27924792255749287	0.0	0.0	0.0	0.7960005941320655	0.0	0.0	0.36825048977241853	0.018034654151763203	0.0	0.1818403633814236	0.0	0.0	0.001296568926772379	0.0	0.0	0.0	-0.05691968680045743	0.9086336522291987	0.022550364553175578	0.0	0.0	0.0	0.0	0.0	0.0	0.0	0.16980951939645972	0.22283832698013284	0.0
438	-0.43895982114420545	0.0	0.0	0.0	0.0	0.710933072291902	-0.05380385259153431	0.0	0.0	0.0	0.0	-0.09026205691120759	0.0	0.0	0.0	-0.18812956085636556	0.15447958383608668	0.0	-0.26338359466552924	0.0	0.0	0.0	-0.02824923976105233	0.0	0.0	0.03348854519483087	0.15603500747116364	0.0	0.19983372989724163	0.0	0.0	0.20487257238532072	0.0	0.0	0.0	0.687760670957924	-0.34817126913941665	0.04703763477985636	0.0	0.0	0.0	0.0	0.0	0.0	0.0	-0.3275542865879786	0.15964715296745033	0.0
439	0.429888869437117	0.0	0.0	0.0	0.0	0.5007035297546887	0.1874440596090916	0.0	0.0	0.0	0.0	0.48760570043891943	0.0	0.0	0.0	0.06412424768899269	0.07596850288380677	0.0	0.7788298168323966	0.0	0.0	0.0	-0.21986473013444185	0.0	0.0	0.18151826051876482	0.29929019979405236	0.0	0.08180524086784483	0.0	0.0	-0.4917176152531586	0.0	0.0	0.0	-0.10976962113017918	-0.14631921875203396	0.030352696721749433	0.0	0.0	0.0	0.0	0.0	0.0	0.0	-0.10762300764524575	0.02425554625391614	0.0
440	-0.42093160282980924	0.0	0.0	0.0	0.0	0.6362838999914155	0.22426030513034628	0.0	0.0	0.0	0.0	-0.5077548912597132	0.0	0.0	0.0	0.09865349381945707	0.1427894612058498	0.0	-0.05989399548526366	0.0	0.0	0.0	0.6212151108327448	0.0	0.0	0.2898738151099024	0.6073667792577782	0.0	0.23555853600013923	0.0	0.0	-0.017329445775142067	0.0	0.0	0.0	0.21840898561511102	-0.3181159547357422	-0.023413940862780026	0.0	0.0	0.0	0.0	0.0	0.0	0.0	0.053363424366926614	0.13948764852058168	0.0
441	0.24942209403443744	0.0	0.0	0.0	0.0	0.6415884776084815	0.08931261232204575	0.0	0.0	0.0	0.0	0.8620813112138384	0.0	0.0	0.0	0.10000444946176797	0.1285825618424755	0.0	-0.22849753902061104	0.0	0.0	0.0	-0.3303036111304961	0.0	0.0	0.266836185925959	0.16726612596536755	0.0	-0.4810494120636902	0.0	0.0	-0.05929156282884016	0.0	0.0	0.0	-0.18550790588195698	-0.28159000538742723	-0.037348752443442296	0.0	0.0	0.0	0.0	0.0	0.0	0.0	0.01913586918217517	0.11498798671623187	0.0
442	0.5459907516868778	0.0	0.0	0.0	0.0	0.6736435307967411	0.061125331813665806	0.0	0.0	0.0	0.0	1.3771233073559384	0.0	0.0	0.0	0.10816814468792835	0.14055365232490594	0.0	0.5201191513124296	0.0	0.0	0.0	0.9349893174446201	0.0	0.0	0.2862482713084053	0.2954071298239139	0.0	0.6434995157735168	0.0	0.0	0.18998123423544225	0.0	0.0	0.0	-0.20274036955596958	-0.31236768835831985	0.044078137829269795	0.0	0.0	0.0	0.0	0.0	0.0	0.0	0.04797686746258448	0.13563201753163398	0.0
443	-0.29798981779974676	0.0	0.0	0.0	0.0	0.6793905033044964	0.22421095017608644	0.0	0.0	0.0	0.0	0.6717946239934777	0.0	0.0	0.0	-0.08894013100531836	-0.3948396972952356	0.0	-0.24751507856990607	0.0	0.0	0.0	0.5775281088793809	0.0	0.0	-0.47506663966294427	0.24966771104742996	0.0	-0.5089273798634764	0.0	0.0	0.09273458115478803	0.0	0.0	0.0	0.3252030250359115	1.3913051840882908	0.04453424822724981	0.0	0.0	0.0	0.0	0.0	0.0	0.0	0.05314760991121905	0.13933317119525793	0.0
444	-0.19250105501721207	0.0	0.0	0.0	0.0	-0.8425868635981274	0.08232543805679729	0.0	0.0	0.0	0.0	-0.593460172089121	0.0	0.0	0.0	-0.2493316350191837	0.17524681780892543	0.0	-0.29135927774392417	0.0	0.0	0.0	-0.42825363273017125	0.0	0.0	-0.5465056281737454	-0.30173511534645475	0.0	-0.5731989524090421	0.0	0.0	0.2993077201975699	0.0	0.0	0.0	0.5004950332152172	0.34419891578628453	0.05145102468956404	0.0	0.0	0.0	0.0	0.0	0.0	0.0	0.13156035783341388	0.19546004893671515	0.0
445	-0.4020471234549591	0.0	0.0	0.0	0.0	-0.700932171788516	0.17598064565182725	0.0	0.0	0.0	0.0	-0.2763716844323132	0.0	0.0	0.0	0.04993562475582354	-0.7348840305641027	0.0	-0.12959296629269118	0.0	0.0	0.0	-0.17619229903894282	0.0	0.0	-0.9180851399868575	-0.15357302324617944	0.0	-0.3360643846045145	0.0	0.0	0.26548359543986094	0.0	0.0	0.0	-0.0798193446308054	0.22679332182214812	0.025931082792565778	0.0	0.0	0.0	0.0	0.0	0.0	0.0	-0.6444951489095484	-0.011624084347905347	0.0
446	-0.575311391978898	0.0	0.0	0.0	0.0	0.5653015911075239	0.023627011030281798	0.0	0.0	0.0	0.0	0.6050294895253898	0.0	0.0	0.0	0.08057590920981976	0.1000929126267194	0.0	-0.19011893749297906	0.0	0.0	0.0	0.929905423230813	0.0	0.0	0.2206379298937371	0.7436361361403339	0.0	0.8144483858254004	0.0	0.0	-0.00456303069042015	0.0	0.0	0.0	0.14091594993448356	0.9347977195213526	0.03547954349760259	0.0	0.0	0.0	0.0	0.0	0.0	0.0	-0.049501981751037843	0.06585785966613318	0.0
447	-0.12313189855297146	0.0	0.0	0.0	0.0	0.5654769738193932	0.20077193730640186	0.0	0.0	0.0	0.0	-0.39518545872956345	0.0	0.0	0.0	0.08062057520987935	0.10015841001649142	0.0	-0.19020716947520463	0.0	0.0	0.0	-0.2706402515066061	0.0	0.0	-0.44336015005020213	-0.20908969463433574	0.0	-0.42491924409628323	0.0	0.0	0.7045887553377339	0.0	0.0	0.0	0.6222629728267994	-0.20851148886458865	0.03549346280527216	0.0	0.0	0.0	0.0	0.0	0.0	0.0	-0.04934418408769681	0.0659708092871187	0.0
448	0.4793319031546874	0.0	0.0	0.0	0.0	0.5743515890018631	0.06867749810825037	0.0	0.0	0.0	0.0	-0.40393693213240633	0.0	0.0	0.0	0.08288073847255242	0.103472671288253	0.0	0.3758512832493265	0.0	0.0	0.0	1.4270375237407265	0.0	0.0	0.22611848020835162	0.405253163648217	0.0	0.6164316774247209	0.0	0.0	0.16346905340061166	0.0	0.0	0.0	0.5551630277548123	-0.21703245718027503	0.03619779961170843	0.0	0.0	0.0	0.0	0.0	0.0	0.0	-0.04135939742352436	0.07168622108898881	0.0
449	0.43497304700844114	0.0	0.0	0.0	0.0	0.5082766858262753	0.18900232317469579	0.0	0.0	0.0	0.0	-0.3387788665884801	0.0	0.0	0.0	0.06605295882559542	0.07879672893721776	0.0	-0.16143070262954376	0.0	0.0	0.0	1.4699809444850633	0.0	0.0	0.1861044563803925	0.2687789106912037	0.0	0.4933838564476437	0.0	0.0	0.4093385141024598	0.0	0.0	0.0	0.6727066153582061	0.7872599042649217	0.03095374278993901	0.0	0.0	0.0	0.0	0.0	0.0	0.0	-0.10080918706116204	0.029132794979524246	0.0
450	0.4962672773700946	0.0	0.0	0.0	0.0	0.599577740186559	0.04712741131545049	0.0	0.0	0.0	0.0	-0.4288130520102561	0.0	0.0	0.0	-0.19355185385832288	0.1128934804374978	0.0	-0.2073626700365733	0.0	0.0	0.0	1.090373096215787	0.0	0.0	0.2413950794325633	-0.22480245232409798	0.0	0.12576052518819122	0.0	0.0	0.4773734121783346	0.0	0.0	0.0	0.6939141087028694	-0.24125336485366403	0.03819988154977131	0.0	0.0	0.0	0.0	0.0	0.0	0.0	-0.018662589570289084	0.08793231618520937	0.0
451	0.062374090909334136	0.0	0.0	0.0	0.0	0.6943664055369887	0.09257522109466489	0.0	0.0	0.0	0.0	1.173131488167652	0.0	0.0	0.0	0.11344579101082342	-0.0962170802651699	0.0	0.07433159806934708	0.0	0.0	0.0	0.6497906455331737	0.0	0.0	0.29879775021473914	0.21294244671324208	0.0	0.2698117588558179	0.0	0.0	-0.09628824546697623	0.0	0.0	0.0	-0.21388077179099882	0.9601271000959727	0.0457228157239851	0.0	0.0	0.0	0.0	0.0	0.0	0.0	0.06662192761078038	0.1489779215988945	0.0
452	-0.19430907731641353	0.0	0.0	0.0	0.0	0.5856734220639732	-0.0717356870282718	0.0	0.0	0.0	0.0	0.9959962397232338	0.0	0.0	0.0	0.08576415264059895	0.10770085606827831	0.0	-0.20036765019481498	0.0	0.0	0.0	0.7246291901039497	0.0	0.0	0.23297482166555383	0.5183671808646452	0.0	0.7393810794381064	0.0	0.0	0.6308519727367903	0.0	0.0	0.0	-0.15544855274838812	-0.2279031235488019	0.03709636068483612	0.0	0.0	0.0	0.0	0.0	0.0	0.0	-0.03117276737934266	0.07897768522253215	0.0
453	0.4935080027088329	0.0	0.0	0.0	0.0	0.595467652102307	-0.1517395863071061	0.0	0.0	0.0	0.0	-0.4247599944057178	0.0	0.0	0.0	0.08825852095558193	0.11135855126241934	0.0	-0.20529495643514103	0.0	0.0	0.0	0.23558514153217475	0.0	0.0	0.23890606840667994	-0.22290862925114743	0.0	0.781064118143727	0.0	0.0	0.2769978707998072	0.0	0.0	0.0	0.20257501473840875	0.4115374152311846	0.03787368303232548	0.0	0.0	0.0	0.0	0.0	0.0	0.0	-0.022360572620701447	0.08528534553234489	0.0
454	-0.20523259767174995	0.0	0.0	0.0	0.0	0.7422544996802787	-0.007216065464331898	0.0	0.0	0.0	0.0	-0.5695100670627321	0.0	0.0	0.0	-0.07081411167558449	-0.36826004047668937	0.0	-0.27914085828121005	0.0	0.0	0.0	-0.4092151130424724	0.0	0.0	-0.1393456229048617	-0.2905442402284288	0.0	-0.5552878707224284	0.0	0.0	0.24003681741819602	0.0	0.0	0.0	0.17506712394204163	-0.378244560757241	-0.011698271307914192	0.0	0.0	0.0	0.0	0.0	0.0	0.0	0.10970843982859828	0.1798187155722782	0.0
455	0.5698578164663695	0.0	0.0	0.0	0.0	0.7091948080702387	-0.1011256370378468	0.0	0.0	0.0	0.0	0.45513668125600243	0.0	0.0	0.0	0.11722224891471023	-0.22186619171063385	0.0	-0.26250910426524127	0.0	0.0	0.0	-0.38329981546734426	0.0	0.0	-0.1754200747776366	-0.2753111830597486	0.0	0.21099401358823613	0.0	0.0	0.35603535824550014	0.0	0.0	0.0	0.20709107547584615	-0.34650227346438867	-0.016426025663448317	0.0	0.0	0.0	0.0	0.0	0.0	0.0	0.07996353492152156	0.15852767954319602	0.0
456	-0.24932005482434955	0.0	0.0	0.0	0.0	-0.4562763161398948	0.20595726999029437	0.0	0.0	0.0	0.0	1.4681254438293034	0.0	0.0	0.0	0.08703862226890262	0.1095697145710606	0.0	-0.20288520228001827	0.0	0.0	0.0	-0.29039493237120456	0.0	0.0	0.236005325935567	-0.22070153054272473	0.0	0.5224348745452432	0.0	0.0	0.47733255443540734	0.0	0.0	0.0	-0.15813878688439656	0.7082009820309458	-0.007248881089972339	0.0	0.0	0.0	0.0	0.0	0.0	0.0	-0.026670274900133507	0.08220051380090543	0.0
457	0.47935901197430225	0.0	0.0	0.0	0.0	0.5743919690474028	0.04043829668475084	0.0	0.0	0.0	0.0	-0.40397675187526494	0.0	0.0	0.0	0.08289102235456892	-0.6316894251097874	0.0	-0.19469214802354537	0.0	0.0	0.0	-0.27762866376827905	0.0	0.0	-0.25114103822922873	-0.21319749556510828	0.0	-0.4314938110758484	0.0	0.0	0.6511760409314575	0.0	0.0	0.0	0.27430996135714825	-0.21707122811079332	0.036201004387546545	0.0	0.0	0.0	0.0	0.0	0.0	0.0	-0.04132306615253552	0.0717122265646167	0.0
458	0.5104151658213052	0.0	0.0	0.0	0.0	0.6206517813311425	0.047668530234329584	0.0	0.0	0.0	0.0	-0.44959467541309667	0.0	0.0	0.0	0.09467234764159509	0.12076366714068805	0.0	-0.21796465243173513	0.0	0.0	0.0	0.9928859768120439	0.0	0.0	0.2541572197306706	0.2296530015329279	0.0	0.4307625379532505	0.0	0.0	0.3480027066897984	0.0	0.0	0.0	0.79323916112342	-0.2614876210083587	0.03987242988378616	0.0	0.0	0.0	0.0	0.0	0.0	0.0	0.0002984266801807356	0.1015043777331583	0.0
459	-0.28815405987579246	0.0	0.0	0.0	0.0	-0.3607564962090764	0.2219477768525438	0.0	0.0	0.0	0.0	-0.49667195872505	0.0	0.0	0.0	-0.311013675532328	0.1385922555027224	0.0	-0.24198166588686232	0.0	0.0	0.0	-0.35131433314719795	0.0	0.0	0.28306770871580234	-0.25651006069801985	0.0	-0.5008159046539222	0.0	0.0	0.28086427697723576	0.0	0.0	0.0	0.39977437560613543	-0.30732493559808705	0.04366130769410258	0.0	0.0	0.0	0.0	0.0	0.0	0.0	0.04325142975422995	0.13224960750826792	0.0
460	-0.4344380388925978	0.0	0.0	0.0	0.0	-0.7003871304630496	0.1772872838901379	0.0	0.0	0.0	0.0	-0.282633827724318	0.0	0.0	0.0	0.051552891421981405	0.05753410042387316	0.0	-0.13278767017365758	0.0	0.0	0.0	-0.18117022870650148	0.0	0.0	0.1516253952821502	-0.1564990589973709	0.0	0.41884655262549486	0.0	0.0	0.6938697394611253	0.0	0.0	0.0	-0.0832331772523918	-0.09892435564391563	-0.06497226582178386	0.0	0.0	0.0	0.0	0.0	0.0	0.0	-0.1520355505483022	-0.007534404127372082	0.0
461	0.5012839977461112	0.0	0.0	0.0	0.0	0.6070504151358722	-0.09215026232046743	0.0	0.0	0.0	0.0	1.1544665989807736	0.0	0.0	0.0	0.09120838807099328	0.11568418140556824	0.0	0.713225121966918	0.0	0.0	0.0	0.893510229782842	0.0	0.0	0.24592042535226483	0.4645533345377125	0.0	0.45037434432793166	0.0	0.0	-0.030213142379597595	0.0	-8.881784197001253e-17	0.0	0.12182611329006901	0.4671283029146437	0.03879295290003375	0.0	0.0	0.0	0.0	0.0	0.0	0.0	-0.011939175196352517	0.09274485326075417	0.0
462	-0.010195370767946183	0.0	0.0	0.0	0.0	-0.1548256269210847	0.009741741572349312	0.0	0.0	0.0	0.0	1.4217120450388967	0.0	0.0	0.0	0.11284318326650775	-0.16884153696699783	0.0	-0.25385881899438384	0.0	0.0	0.0	-0.3698210977873703	0.0	0.0	0.2973648362388091	-0.26738836927054505	0.0	0.3495297116601521	0.0	0.0	0.22004515093145405	0.0	0.0	0.0	-0.212608747814608	0.4830875847199071	0.04553502450501627	0.0	0.0	0.0	0.0	0.0	0.0	0.0	0.06449301313808868	0.14745407087950205	0.0
463	-0.1500567052306736	0.0	0.0	0.0	0.0	0.5602832102418315	0.00969494554669514	0.0	0.0	0.0	0.0	0.5205626551104826	0.0	0.0	0.0	0.07929784139081739	0.09821877780417822	0.0	-0.18759427764130504	0.0	0.0	0.0	0.9467036009240124	0.0	0.0	0.21759886964715586	-0.20669654171473684	0.0	0.5031681568429611	0.0	0.0	0.5208498806226649	0.0	0.0	0.0	0.4665069282023143	-0.20352469293331463	0.03508125801933063	0.0	0.0	0.0	0.0	0.0	0.0	0.0	-0.054017186048715894	0.06262593212490046	0.0
464	0.4883177263039413	0.0	0.0	0.0	0.0	0.5877364561089504	-0.13241884741869653	0.0	0.0	0.0	0.0	-0.41713607441404693	0.0	0.0	0.0	-0.11077706479666079	0.1084713045550026	0.0	-0.20140552662655473	0.0	0.0	0.0	0.644741959781711	0.0	0.0	0.23422416581085245	-0.2193462926166065	0.0	0.12931369935594755	0.0	0.0	0.5606007372949141	0.0	0.0	0.0	0.25942354819444524	-0.22988394720932043	-0.04066817238141587	0.0	0.0	0.0	0.0	0.0	0.0	0.0	-0.029316586982629334	0.08030631625451376	0.0
465	-0.16574755398470747	0.0	0.0	0.0	0.0	-1.0108396392751897	-0.08075356383912503	0.0	0.0	0.0	0.0	-0.5022841665046351	0.0	0.0	0.0	0.10827998222063302	0.1407176487978578	0.0	0.33218204403252843	0.0	0.0	0.0	0.7341883625938029	0.0	0.0	0.2865142047703606	0.3254589814072014	0.0	0.4647607483511029	0.0	0.0	0.4671593945521922	0.0	0.0	0.0	-0.20297644356000105	-0.3127893234182408	-0.013885237225768138	0.0	0.0	0.0	0.0	0.0	0.0	0.0	0.04837197115020131	0.13591482787762596	0.0
466	-0.1856413893682272	0.0	0.0	0.0	0.0	0.588115743299663	-0.014996363057996348	0.0	0.0	0.0	0.0	-0.41751009871744654	0.0	0.0	0.0	-0.2651690591128092	-0.39859192116374914	0.0	0.1989449587855756	0.0	0.0	0.0	-0.28838664958969484	0.0	0.0	-0.4754689908002489	-0.21952105841683336	0.0	0.47856202308634216	0.0	0.0	0.21895755855452465	0.0	0.0	0.0	0.5733632380296249	1.1336313759143384	-0.02589842783756131	0.0	0.0	0.0	0.0	0.0	0.0	0.0	-0.02897532967287312	0.08055058402742912	0.0
467	-0.22534004229998822	0.0	0.0	0.0	0.0	-0.14545886103201422	-0.056198540465274505	0.0	0.0	0.0	0.0	-0.46260595290280804	0.0	0.0	0.0	0.09803265167601549	-0.48941805112485526	0.0	-0.2246025041630702	0.0	0.0	0.0	-0.3242344384321899	0.0	0.0	-0.3358130751324945	-0.24059245129686652	0.0	0.09937663547059697	0.0	0.0	0.5139196700050143	0.0	0.0	0.0	0.5267914649875886	-0.27415619441685746	0.04091960459516383	0.0	0.0	0.0	0.0	0.0	0.0	0.0	0.01216983052286986	0.11000178216998857	0.0
468	-0.23527208160159643	0.0	0.0	0.0	0.0	-0.2819859439955344	-0.07302749940800121	0.0	0.0	0.0	0.0	0.4405182909723626	0.0	0.0	0.0	0.10232092813598268	0.13197940298382244	0.0	-0.23307344698034535	0.0	0.0	0.0	-0.3374337079524585	0.0	0.0	0.272344436854579	0.42926835065228125	0.0	0.5070030986923642	0.0	0.0	0.2239656471431402	0.0	0.0	0.0	-0.19039768110005967	-0.290323286612251	-0.03176571551778325	0.0	0.0	0.0	0.0	0.0	0.0	0.0	0.027319608972647947	0.12084580671182177	0.0
469	-0.19742917345513517	0.0	0.0	0.0	0.0	0.69379332097059	0.026732265029745426	0.0	0.0	0.0	0.0	1.458756936513185	0.0	0.0	0.0	0.11329983936596481	0.14807867372969094	0.0	-0.2547608848340687	0.0	0.0	0.0	-0.12471083521057927	0.0	0.0	0.2984506983328119	0.02866798471219937	0.0	0.31196173313808284	0.0	0.0	0.09531668542887269	0.0	0.0	0.0	-0.21357268748009167	-0.3317145242614973	-0.0123135731141053	0.0	0.0	0.0	0.0	0.0	0.0	0.0	0.06610630435172693	0.148608844830277	0.0
470	0.630812397096172	0.0	0.0	0.0	0.0	0.7999899358784084	0.037577358554225546	0.0	0.0	0.0	0.0	-0.6264443818358888	0.0	0.0	0.0	-0.03736858078222035	0.18773823312967325	0.0	-0.3081865488514245	0.0	0.0	0.0	-0.07060203052399586	0.0	0.0	0.06620756779366074	0.004381896606691171	0.0	0.6545319140149035	0.0	0.0	0.2020741995645916	0.0	0.0	0.0	0.3642322054456313	0.5974446070118709	0.05410566258725734	0.0	0.0	0.0	0.0	0.0	0.0	0.0	0.1616549334540998	-0.500440384370123	0.0
471	0.09722263547758779	0.0	0.0	0.0	0.0	0.6349355331267981	-0.05675965719199898	0.0	0.0	0.0	0.0	-0.4636802297004965	0.0	0.0	0.0	0.09831009535210448	0.12609799256420628	0.0	0.09166882733618499	0.0	0.0	0.0	-0.3250884071283734	0.0	0.0	-0.24458875824001666	0.14496987704451153	0.0	0.14175582316920837	0.0	0.0	0.016536513357788298	0.0	0.0	0.0	0.4922420021549227	-0.2752021758343874	0.04100606462927281	0.0	0.0	0.0	0.0	0.0	0.0	0.0	0.013149993594042276	0.11070337080602184	0.0
472	0.1178746812667574	0.0	0.0	0.0	0.0	0.5428947509361263	0.023946371662518753	0.0	0.0	0.0	0.0	0.33221818333055975	0.0	0.0	0.0	-0.05424007595236948	-0.5206086396965018	0.0	-0.028500433409727067	0.0	0.0	0.0	-0.25293817996792345	0.0	0.0	-0.47800864591218667	-0.19868438607204425	0.0	0.4640604975885064	0.0	0.0	-0.005684158920807991	0.0	0.0	0.0	-0.13245118344428208	1.5246191167010228	0.009982919406447851	0.0	0.0	0.0	0.0	0.0	0.0	0.0	-0.06966216164708774	0.0514274515723608	0.0
473	0.36532090735950995	0.0	0.0	0.0	0.0	0.40452607584430655	0.1676544473464519	0.0	0.0	0.0	0.0	1.7489033060077517	0.0	0.0	0.0	0.0396300309194517	0.040050640062953426	0.0	-0.10923558101193112	0.0	0.0	0.0	-0.14447179037245259	0.0	0.0	0.12327455909016889	0.28072098092958975	0.0	-0.3062223259158061	0.0	0.0	0.22934699477737022	0.0	0.0	0.0	-0.058065620795631004	-0.053974365414345485	0.022719540878311142	0.0	0.0	0.0	0.0	0.0	0.0	0.0	-0.19415706411842465	-0.03768446397199367	0.0
474	-0.5599879708001959	0.0	0.0	0.0	0.0	0.17570159073968436	-0.015164012955314546	0.0	0.0	0.0	0.0	-0.5161162519487659	0.0	0.0	0.0	0.03435287986854454	0.1459559833027991	0.0	-0.09881124265416041	0.0	0.0	0.0	0.13032798227318682	0.0	0.0	0.29500858519635215	0.3624506026782518	0.0	0.38315092718885013	0.0	0.0	0.014724259033527106	0.0	0.0	0.0	-0.21051706061583303	0.4298671191212696	0.004558808975120151	0.0	0.0	0.0	0.0	0.0	0.0	0.0	0.06099227476171813	-0.18505154815916472	0.0
475	0.24114850324759524	0.0	0.0	0.0	0.0	-0.5003554201394491	-0.08051502353299067	0.0	0.0	0.0	0.0	-0.5230253314580889	0.0	0.0	0.0	-0.2814776469255054	0.14857251352430886	0.0	-0.255426139802728	0.0	0.0	0.0	-0.3722632686555139	0.0	0.0	-0.1884796893928053	-0.26882388157142695	0.0	-0.5205242696577147	0.0	0.0	0.2836809779203099	0.0	0.0	0.0	0.7676393334919164	-0.3329841867587839	0.0457822820186735	0.0	0.0	0.0	0.0	0.0	0.0	0.0	-0.3605730618374712	0.14946046682352207	0.0
476	0.2641721144840445	0.0	0.0	0.0	0.0	0.25385950604955687	0.1366530756532655	0.0	0.0	0.0	0.0	-0.0878919113501335	0.0	0.0	0.0	0.0012586718282179194	-0.016216405544416206	0.0	-0.033437858612879026	0.0	0.0	0.0	-0.02636515353773511	0.0	0.0	0.03203302222672466	-0.06550436548820518	0.0	-0.1951098205961463	0.0	0.0	-0.3134138413570268	0.0	0.0	0.0	0.022931162320835776	0.09068825274513843	0.010761838102033522	0.0	0.0	0.0	0.0	0.0	0.0	0.0	-0.3297167917796259	-0.1347164449026335	0.0
477	-0.29605402238372946	0.0	0.0	0.0	0.0	0.6632657311894269	0.06244141580846453	0.0	0.0	0.0	0.0	-0.6533589148164933	0.0	0.0	0.0	-0.19947960675621856	-0.29013299778674223	0.0	-0.32191730507306693	0.0	0.0	0.0	-0.18416513119962125	0.0	0.0	0.08021942107229066	0.04981198369567643	0.0	-0.06618900907217781	0.0	0.0	-0.2205696376322121	0.0	0.0	0.0	0.09202952352739996	0.807463305458692	0.02673829193692475	0.0	0.0	0.0	0.0	0.0	0.0	0.0	0.1862115759899902	0.23457871677041356	0.0
478	0.6018455287041691	0.0	0.0	0.0	0.0	0.7568422267041371	-0.049583001492538525	0.0	0.0	0.0	0.0	0.27418024797438967	0.0	0.0	0.0	0.1293569660763358	0.17162454498193233	0.0	0.2896743580908729	0.0	0.0	0.0	0.6402335958903688	0.0	0.0	0.33663222104567325	-0.2972658903374716	0.0	0.8054017997138143	0.0	0.0	0.10212341150790061	0.0	0.0	0.0	-0.2474671243839603	1.0426561381083659	0.050681230196673546	0.0	0.0	0.0	0.0	0.0	0.0	0.0	0.12283350337284707	0.18921347415959183	0.0
479	-0.9153474980372138	0.0	0.0	0.0	0.0	0.38226610898102303	0.1630742043134633	0.0	0.0	0.0	0.0	0.5243244111465792	0.0	0.0	0.0	0.03396092208506583	-0.4035024485054241	0.0	-0.09803698007999337	0.0	0.0	0.0	-0.1270223334301712	0.0	0.0	0.1097942390038866	0.2205585308009356	0.0	-0.28980620460978856	0.0	0.0	0.7223178872128162	0.0	0.0	0.0	-0.04609889379931477	-0.0326014418057919	0.02095287115241564	0.0	0.0	0.0	0.0	0.0	0.0	0.0	-0.21418509721060203	-0.05202028301358508	0.0
480	-0.2665147061225866	0.0	0.0	0.0	0.0	-0.8904946199748851	0.2066444662992613	0.0	0.0	0.0	0.0	-0.4233299113879185	0.0	0.0	0.0	-0.3338072437723342	0.11081696602949638	0.0	-0.20456538325962784	0.0	0.0	0.0	-0.29301295991206744	0.0	0.0	0.23802784442208905	0.20284277909345763	0.0	-0.44596706789636215	0.0	0.0	0.5442255294837494	0.0	0.0	0.0	0.48390401885138123	0.6498637395306238	0.03775858697257202	0.0	0.0	0.0	0.0	0.0	0.0	0.0	-0.023665370942487017	0.0843513869882981	0.0
481	0.43348168906336915	0.0	0.0	0.0	0.0	0.5060552279172663	0.04223287284327826	0.0	0.0	0.0	0.0	1.6050288358249136	0.0	0.0	0.0	0.06548720386582708	0.07796711641168345	0.0	-0.16031312591602526	0.0	0.0	0.0	-0.22405989480964278	0.0	0.0	0.184759172990909	-0.1817096796279351	0.0	-0.38109731952039294	0.0	0.0	0.1683722697398611	0.0	0.0	0.0	-0.1126466384802759	0.5312840393065588	0.030777436038929063	0.0	0.0	0.0	0.0	0.0	0.0	0.0	-0.10280790668136086	0.027702136129594913	0.0
482	0.5125149344637298	0.0	0.0	0.0	0.0	-0.089370085041899	-0.019609720296026235	0.0	0.0	0.0	0.0	-0.4526789944130972	0.0	0.0	0.0	-0.3821529849713299	0.1219317263395127	0.0	-0.21953815297619267	0.0	0.0	0.0	0.24269050174923876	0.0	0.0	0.2560513216032305	-0.23595400179371068	0.0	-0.46791577429710507	0.0	0.0	0.3565147067353803	0.0	0.0	0.0	0.5790862387888656	-0.26449070211992814	0.0401206623007167	0.0	0.0	0.0	0.0	0.0	0.0	0.0	-0.6385318790083816	0.1035186846277684	0.0
483	0.47795846188882	0.0	0.0	0.0	0.0	0.572305774331614	-0.12448250026461243	0.0	0.0	0.0	0.0	-0.4019195046377238	0.0	0.0	0.0	0.08235971586313698	0.10270865344732186	0.0	-0.19364261986243358	0.0	0.0	0.0	1.1068237515623527	0.0	0.0	-0.31788235546523935	0.42338389098888285	0.0	0.6618583995869548	0.0	0.0	0.40460047883968137	0.0	0.0	0.0	0.5108740367861715	1.2449082140980734	0.03603543284517589	0.0	0.0	0.0	0.0	0.0	0.0	0.0	-0.04320008497566167	0.07036867964405033	0.0
484	-0.3990687049683505	0.0	0.0	0.0	0.0	-0.42300753710540234	0.00326779030297313	0.0	0.0	0.0	0.0	-0.3946436168144081	0.0	0.0	0.0	-0.46654141797635446	0.09995320963569226	0.0	-0.18993074263721993	0.0	0.0	0.0	-0.06011412727104023	0.0	0.0	0.22041139026528941	-0.20883651473389095	0.0	-0.07338949830624839	0.0	0.0	0.13199138086709578	0.0	0.0	0.0	0.6375190893953997	-0.2079839185254439	0.03544985423942885	0.0	0.0	0.0	0.0	0.0	0.0	0.0	-0.9622207125067204	0.06561694319690976	0.0
485	0.38237725150692464	0.0	0.0	0.0	0.0	0.14308558355705497	-0.1654768212650235	0.0	0.0	0.0	0.0	-0.26152168305507617	0.0	0.0	0.0	0.04610045026365408	0.049538742360123726	0.0	-0.12201706858163605	0.0	0.0	0.0	-0.16438767257607886	0.0	0.0	0.13866027956236487	-0.14663424319773774	0.0	-0.3249588137762881	0.0	0.0	-0.44059725157440255	0.0	0.0	0.0	0.08248207256793452	-0.07836828382355665	0.02473592375315032	0.0	0.0	0.0	0.0	0.0	0.0	0.0	-0.17129813222423884	-0.021322322487061566	0.0
486	-0.14893603805257272	0.0	0.0	0.0	0.0	0.8012801611899005	0.010038421912008277	0.0	0.0	0.0	0.0	1.2040919835490842	0.0	0.0	0.0	0.1406743003977376	-0.10880790892818722	0.0	-0.1517974496213042	0.0	0.0	0.0	0.8845116794318357	0.0	0.0	-0.025235777597906184	0.34958805910220736	0.0	0.6396663694327649	0.0	0.0	-0.2451044667866457	0.0	0.0	0.0	0.008327448583314112	0.6454336768214233	0.05420806175125298	0.0	0.0	0.0	0.0	0.0	0.0	0.0	0.16281579211097014	0.21783230325680827	0.0
487	0.03280793987054719	0.0	0.0	0.0	0.0	0.7244310773423321	-0.010966130213242397	0.0	0.0	0.0	0.0	0.6260892826054899	0.0	0.0	0.0	0.1211025812289507	-0.29369122280981325	0.0	0.41056734381055104	0.0	0.0	0.0	1.2630194030208481	0.0	0.0	0.08993244081234945	0.28238329593458633	0.0	0.24419988598143716	0.0	0.0	0.179266101010785	0.0	0.0	0.0	-0.20578379776070319	0.5598290388795448	0.0018336654440667456	0.0	0.0	0.0	0.0	0.0	0.0	0.0	0.0936721135127211	0.1683401110034598	0.0
488	0.27791270488620595	0.0	0.0	0.0	0.0	0.06622329976513772	0.23692449895708592	0.0	0.0	0.0	0.0	-0.10807526069269704	0.0	0.0	0.0	-0.0775305932781311	-0.008572790580246686	0.0	-0.2785994464084036	0.0	0.0	0.0	0.44698406636391913	0.0	0.0	-0.2813410039778691	0.2798954395244133	0.0	-0.5544942106005507	0.0	0.0	0.12276257702947035	0.0	0.0	0.0	-0.23904636585105407	0.8702796405098422	0.04943805826054236	0.0	0.0	0.0	0.0	0.0	0.0	0.0	0.10874015682869878	0.1791256305447207	0.0
489	-0.18080923862421677	0.0	0.0	0.0	0.0	0.6628645659114492	0.0859088950162291	0.0	0.0	0.0	0.0	-0.4912217267182795	0.0	0.0	0.0	-0.21033669885378595	0.13652820388184972	0.0	-0.23920116781579157	0.0	0.0	0.0	-0.34698181146309276	0.0	0.0	0.27972068311634163	-0.2539633968865319	0.0	0.38347926111402036	0.0	0.0	0.6294741875593579	0.0	0.0	0.0	0.810867244533477	0.5272881064811833	-0.07169403491965742	0.0	0.0	0.0	0.0	0.0	0.0	0.0	0.038278673986021486	0.12869017026832658	0.0
490	-0.6476447166950867	0.0	0.0	0.0	0.0	-0.13793774644916684	0.20542774698198682	0.0	0.0	0.0	0.0	-0.4174987099983338	0.0	0.0	0.0	0.08638321522111372	-0.2402518113099684	0.0	-0.20159052930925875	0.0	0.0	0.0	0.28076240552692444	0.0	0.0	-0.331258394858032	0.40269207695004655	0.0	-0.44160620499806297	0.0	0.0	0.39159676863115495	0.0	0.0	0.0	-0.1567553106729707	0.4668726738238793	0.037289279739908116	0.0	0.0	0.0	0.0	0.0	0.0	0.0	-0.02898572066514462	0.08054314628333373	0.0
491	-0.4126271901505475	0.0	0.0	0.0	0.0	-1.4009571976063007	-0.002913403101847406	0.0	0.0	0.0	0.0	-0.45301746454970965	0.0	0.0	0.0	-0.21881991740307197	0.12205990800833448	0.0	-0.2197108273799242	0.0	0.0	0.0	-0.3166123163544536	0.0	0.0	0.2562591784817069	-0.23611215462961005	0.0	-0.4681688991271907	0.0	0.0	0.39308704229435765	0.0	0.0	0.0	-0.1761185026843143	-0.2648202572904835	0.040147903082254285	0.0	0.0	0.0	0.0	0.0	0.0	0.0	-0.41435660214206393	0.10373973268725871	0.0
492	0.4667385587297689	0.0	0.0	0.0	0.0	0.5555931248343036	-0.16784520294440433	0.0	0.0	0.0	0.0	1.4337752832778363	0.0	0.0	0.0	0.07810338298119154	0.0964672462608019	0.0	0.0828946258817195	0.0	0.0	0.0	0.7922375758109295	0.0	0.0	0.21475862047186384	-0.20453547076520734	0.0	-0.4176301737707918	0.0	0.0	-0.5313662233232377	0.0	0.0	0.0	-0.13927769736813136	-0.19902150396864346	-0.0075905507136731915	0.0	0.0	0.0	0.0	0.0	0.0	0.0	-0.05823701199562872	0.0596054327636534	0.0
493	0.46668525565165214	0.0	0.0	0.0	0.0	-0.5359395232208495	-0.12528135580829053	0.0	0.0	0.0	0.0	-0.38536045928114565	0.0	0.0	0.0	0.07808316216102217	0.09643759482708618	0.0	-0.18519483385707544	0.0	0.0	0.0	-0.2628301210197367	0.0	0.0	0.21471053828888728	-0.20449888629588492	0.0	-0.4175716200462989	0.0	0.0	0.7453138631001811	0.0	0.0	0.0	0.7226661326943141	-0.19894527010942392	-0.05192082639264486	0.0	0.0	0.0	0.0	0.0	0.0	0.0	-0.058308448841759966	0.0595542991503659	0.0
494	-0.07921859514259826	0.0	0.0	0.0	0.0	0.6378513655266446	0.1736502406205747	0.0	0.0	0.0	0.0	-0.46655560279214353	0.0	0.0	0.0	0.047051210183229684	-0.6310182796684641	0.0	-0.2266174631382226	0.0	0.0	0.0	-0.004182950175080168	0.0	0.0	-0.5002242179568946	-0.2424379563008229	0.0	-0.47829339334872883	0.0	0.0	-0.205041943796313	0.0	0.0	0.0	-0.1834988732399658	0.11785806894673292	0.04123748064432035	0.0	0.0	0.0	0.0	0.0	0.0	0.0	0.01577346505534443	0.11258121931750194	0.0
495	-0.07854390791615858	0.0	0.0	0.0	0.0	0.6989613438635374	0.2282378746845921	0.0	0.0	0.0	0.0	-0.5268176354625781	0.0	0.0	0.0	-0.07575330707000501	-0.2318817830120595	0.0	-0.25736082697866813	0.0	0.0	0.0	-0.37527786313731887	0.0	0.0	-0.15109031450111898	-0.022059407088244887	0.0	-0.523360343517517	0.0	0.0	0.27471527191909245	0.0	0.0	0.0	0.4746839975414864	-0.33667660525544535	0.046087494543308	0.0	0.0	0.0	0.0	0.0	0.0	0.0	0.0707561465620405	0.15193714452861545	0.0
496	-0.1386297551552163	0.0	0.0	0.0	0.0	0.6620146231468423	0.12388451325824627	0.0	0.0	0.0	0.0	-0.49038357753147366	0.0	0.0	0.0	-0.014545373798762468	-0.5723737108169166	0.0	-0.23877357644091238	0.0	0.0	0.0	-0.346315546334959	0.0	0.0	-0.2981666772203938	-0.2535717650807644	0.0	-0.4961131399223859	0.0	0.0	-0.030337374042228527	0.0	0.0	0.0	0.5037886185270315	-0.30120218409775	-0.02719560822392521	0.0	0.0	0.0	0.0	0.0	0.0	0.0	0.03751395219103625	0.1281427918403198	0.0
497	-0.2893997589186068	0.0	0.0	0.0	0.0	0.6097362924910827	-0.06159160659063373	0.0	0.0	0.0	0.0	-0.5067410824877892	0.0	0.0	0.0	0.09189242013339667	-0.2396428579216973	0.0	0.03061697873996826	0.0	0.0	0.0	0.27948418954985577	0.0	0.0	-0.9176197587945261	-0.22948325243049847	0.0	-0.45755929017984365	0.0	0.0	-0.42015543647116027	0.0	0.0	0.0	-0.20540614924789075	0.8332190973624549	0.02248991010538947	0.0	0.0	0.0	0.0	0.0	0.0	0.0	0.05243843192400268	0.13882555033971905	0.0
498	-0.28942508634209113	0.0	0.0	0.0	0.0	0.6188352091308629	0.123008335956862	0.0	0.0	0.0	0.0	-0.4478033094813654	0.0	0.0	0.0	-0.17926308192571402	-0.6253859026227231	0.0	-0.21705076665373987	0.0	0.0	0.0	0.12104313050696236	0.0	0.0	-0.37446503607008186	-0.23367579962609067	0.0	-0.46426949420796915	0.0	0.0	0.006168560157583236	0.0	0.0	0.0	-0.17327598506114672	-0.04545167656940095	0.03972825702266599	0.0	0.0	0.0	0.0	0.0	0.0	0.0	-0.0013360037915710818	0.1003344725621782	0.0
499	-0.5876174667510692	0.0	0.0	0.0	0.0	0.6068288043340997	-0.12441425556803083	0.0	0.0	0.0	0.0	-0.4359635023368069	0.0	0.0	0.0	-0.25181125296003637	0.11560141994688888	0.0	-0.21101055389097959	0.0	0.0	0.0	-0.30305570793934045	0.0	0.0	-0.49601097989230414	-0.2281435565302763	0.0	-0.45541509658899104	0.0	0.0	0.3648215119944966	0.0	0.0	0.0	0.6690020786356508	-0.24821547944520628	0.03877536468452453	0.0	0.0	0.0	0.0	0.0	0.0	0.0	-0.0121385658108468	0.09260213191838437	0.0
500	-0.6016206793160943	0.0	0.0	0.0	0.0	0.48412424199713566	0.18403268133931092	0.0	0.0	0.0	0.0	-0.3149615555909454	0.0	0.0	0.0	0.05990187901830104	-0.5335452822663252	0.0	-0.1492800295564544	0.0	0.0	0.0	-0.2068683240914361	0.0	0.0	0.17147807909589796	-0.17160444433937014	0.0	-0.36492381272963403	0.0	0.0	0.5557517284791061	0.0	0.0	0.0	-0.10085676822224274	-0.13040060337840362	0.029036875995776416	0.0	0.0	0.0	0.0	0.0	0.0	0.0	-0.12253994466911385	0.013578186732651066	0.0
501	-0.4452806063846251	0.0	0.0	0.0	0.0	-0.8251579312923824	0.07766263809489346	0.0	0.0	0.0	0.0	-0.4831489821556172	0.0	0.0	0.0	-0.2678761773065738	-0.3037367744365064	0.0	-0.23508276502911074	0.0	0.0	0.0	-0.340564590907247	0.0	0.0	-0.43420436511216665	-0.25019134343787536	0.0	-0.4907027490867793	0.0	0.0	0.5204985065092234	0.0	0.0	0.0	-0.19254482079049715	-0.29415814075363456	0.042572950375057275	0.0	0.0	0.0	0.0	0.0	0.0	0.0	0.03091315504308817	0.12341802266265163	0.0
502	-0.41562887441382185	0.0	0.0	0.0	0.0	-0.9550689685960982	0.0011113009700385646	0.0	0.0	0.0	0.0	-0.5971079178643762	0.0	0.0	0.0	-0.1225122277218413	0.17662825176817504	0.0	-0.2932202168891304	0.0	0.0	0.0	-0.16251315098241936	0.0	0.0	0.3447461337678117	-0.04964362049654716	0.0	-0.5759269184234127	0.0	0.0	0.31273118706102043	0.0	0.0	0.0	-0.07043827157643658	-0.4051155116745429	0.00802992952209618	0.0	0.0	0.0	0.0	0.0	0.0	0.0	0.13488853704162507	0.19784231856086187	0.0
503	0.03453842066643406	0.0	0.0	0.0	0.0	-0.539761344490272	-0.04935997556498999	0.0	0.0	0.0	0.0	-0.5500839032691502	0.0	0.0	0.0	-0.3239190277489148	0.1588198367457288	0.0	-0.26923037907788844	0.0	0.0	0.0	-0.39377278402416316	0.0	0.0	0.3158683574742359	-0.28146721226563826	0.0	-0.5407600176637045	0.0	0.0	0.1719136036072793	0.0	0.0	0.0	0.20681462712182386	-0.3593300627566326	0.047960012233784294	0.0	0.0	0.0	0.0	0.0	0.0	0.0	0.09198413599369892	0.16713187751654573	0.0
504	-0.29852158825024977	0.0	0.0	0.0	0.0	-1.000510152803359	-0.060856377094316016	0.0	0.0	0.0	0.0	-0.44189974485683026	0.0	0.0	0.0	-0.2822635314236729	0.11784952809717067	0.0	-0.21403899577305624	0.0	0.0	0.0	-0.3077745711745494	0.0	0.0	0.24943170905041132	-0.23091731258014336	0.0	-0.459854514477578	0.0	0.0	0.511401360707113	0.0	0.0	0.0	-0.1700576330434566	-0.25399536725368854	0.03925312584613934	0.0	0.0	0.0	0.0	0.0	0.0	0.0	-0.006722377252954405	0.09647897287943812	0.0
505	-0.800801449849365	0.0	0.0	0.0	0.0	0.11952083263746674	0.06619166657608873	0.0	0.0	0.0	0.0	-0.45093505864860484	0.0	0.0	0.0	-0.2009580117993949	0.12127128226356813	0.0	-0.21864846423941584	0.0	0.0	0.0	-0.3149569613694855	0.0	0.0	0.25498035845151207	-0.23513913407881795	0.0	-0.4666115722529134	0.0	0.0	0.44387766296870074	0.0	0.0	0.0	0.0951502379215865	-0.26279269988535525	0.03998030671823914	0.0	0.0	0.0	0.0	0.0	0.0	0.0	0.0015213835116893836	0.10237975514797941	0.0
506	0.5072128141515895	0.0	0.0	0.0	0.0	0.6158817062008684	-0.04857764014282882	0.0	0.0	0.0	0.0	-0.44489078856574193	0.0	0.0	0.0	0.09345751766328428	0.11898226310878228	0.0	-0.2155649108630536	0.0	0.0	0.0	-0.31015222440304796	0.0	0.0	0.25126852991425624	-0.23231490129977966	0.0	-0.46209136597111067	0.0	0.0	0.3852382741546274	0.0	0.0	0.0	-0.17168821256071423	-0.2569076298523714	-0.06600151087412058	0.0	0.0	0.0	0.0	0.0	0.0	0.0	-0.003993368682681593	0.09843236355171783	0.0
507	-0.21303980050649846	0.0	0.0	0.0	0.0	-0.127136989005792	0.14389806282703083	0.0	0.0	0.0	0.0	-0.6202958576596403	0.0	0.0	0.0	-0.2918930519796784	-0.0030668575900381413	0.0	-0.3050498090592916	0.0	0.0	0.0	-0.4495859704173871	0.0	0.0	-0.2724126911000395	-0.31427430069012624	0.0	-0.5932680149805947	0.0	0.0	0.24843701647713995	0.0	0.0	0.0	0.004002301346466924	-0.42769270424617156	-0.032810518445197875	0.0	0.0	0.0	0.0	0.0	0.0	0.0	0.15604506051191516	0.21298589709517746	0.0
508	-0.40858600336463535	0.0	0.0	0.0	0.0	0.6065727020849593	-0.07681854572340434	0.0	0.0	0.0	0.0	-0.4357109536937756	0.0	0.0	0.0	0.09108672538866142	-0.23502401428975164	0.0	-0.21088171331796754	0.0	0.0	0.0	0.26978906371650113	0.0	0.0	-0.6154010687222484	-0.2280255511886596	0.0	-0.45522622813224756	0.0	0.0	0.10980318040591319	0.0	0.0	0.0	0.337906157692852	0.6532427855562581	0.03875503904374221	0.0	0.0	0.0	0.0	0.0	0.0	0.0	-0.012368989528558333	0.09243719746352282	0.0
509	-0.5281588868069617	0.0	0.0	0.0	0.0	-0.8716217606685326	0.17706732379749338	0.0	0.0	0.0	0.0	-0.28157965559137194	0.0	0.0	0.0	-0.3913744012925046	0.057134876006090504	0.0	-0.13224987222696605	0.0	0.0	0.0	-0.18033224169620682	0.0	0.0	0.15097802080142703	-0.1560064887694034	0.0	-0.3399591648883022	0.0	0.0	0.45116697978755643	0.0	0.0	0.0	-0.08265849107093498	-0.09789794935429684	0.026350231158254973	0.0	0.0	0.0	0.0	0.0	0.0	0.0	-1.20436200900676	-0.008222862809984395	0.0
510	-0.666204312900274	0.0	0.0	0.0	0.0	-0.25329137223134607	0.03230097615614157	0.0	0.0	0.0	0.0	0.2921782327511841	0.0	0.0	0.0	-0.09689857980186288	0.14558498464689434	0.0	-0.2514016191963047	0.0	0.0	0.0	-0.36599233361086697	0.0	0.0	0.29440698105713337	-0.26513781500170075	0.0	0.17890018532369475	0.0	0.0	0.4290947785173804	0.0	0.0	0.0	0.1182536213442443	-0.3253032476839016	0.04514738139494164	0.0	0.0	0.0	0.0	0.0	0.0	0.0	-0.4892525916968733	0.14430850190455685	0.0
511	-0.3805224826898993	0.0	0.0	0.0	0.0	0.6507863248680191	0.038483094523569655	0.0	0.0	0.0	0.0	-0.47931108010754125	0.0	0.0	0.0	-0.26903708278850746	-0.27211063751200193	0.0	-0.23312481549074668	0.0	0.0	0.0	-0.3375137494340579	0.0	0.0	0.2724062717183059	-0.24839805349246982	0.0	-0.4878325747383762	0.0	0.0	0.3802485449183545	0.0	0.0	0.0	-0.19045257304092938	-0.2904213252204092	0.042264068024905954	0.0	0.0	0.0	0.0	0.0	0.0	0.0	0.027411478504607022	0.1209115657895874	0.0
512	-0.877058520115425	0.0	0.0	0.0	0.0	0.35173588433226133	-0.031230904971363327	0.0	0.0	0.0	0.0	-0.1844101832634339	0.0	0.0	0.0	0.026185566113733884	-0.6510601277487629	0.0	-0.08267775675752725	0.0	0.0	0.0	-0.1030898701107649	0.0	0.0	-0.9771946085607441	-0.11060328786868445	0.0	-0.26729099268641904	0.0	0.0	0.27594956511115876	0.0	0.0	0.0	-0.029686162111446056	-0.003287824082207498	0.018529829647321496	0.0	0.0	0.0	0.0	0.0	0.0	0.0	-0.24165415650132155	-0.07168229682303455	0.0
513	-0.652664401489057	0.0	0.0	0.0	2.7755575615628914e-17	0.5812620521282057	0.20401989788932479	0.0	0.0	0.0	0.0	-0.3840463331410583	0.0	0.0	0.0	0.08464067674199627	-0.08451364611040697	0.0	-0.19814836695072055	0.0	0.0	0.0	-0.2830140814395917	0.0	0.0	-0.13989214506813727	-0.21636305347647355	0.0	-0.4365603108568029	0.0	0.0	0.10820314318649107	0.0	0.0	0.0	-0.15307704608688738	0.40176658910907037	0.03459696277809479	0.0	0.0	0.0	0.0	0.0	0.0	0.0	-0.03514182373948928	0.07613668363824995	0.0
514	-0.17652457032270558	0.0	0.0	0.0	0.0	-0.7087658705167147	0.004456545780706346	0.0	0.0	0.0	0.0	-0.5998281759205678	0.0	0.0	0.0	-0.272784572843891	0.1776584378305492	0.0	-0.2946079875874538	0.0	0.0	0.0	-0.4333157135094729	0.0	0.0	-0.05554980303157492	-0.3047106152680756	0.0	-0.5779612629158246	0.0	0.0	0.17039605440751124	0.0	0.0	0.0	0.2315645922770459	-0.40776412084471436	0.05196353490076492	0.0	0.0	0.0	0.0	0.0	0.0	0.0	-0.08536529422719707	0.1996188645529282	0.0
515	-0.5688451844692122	0.0	0.0	0.0	0.0	-0.2587618356952843	0.03612006420449561	0.0	0.0	0.0	0.0	-0.611120667556637	0.0	0.0	0.0	-0.21712008045707404	-0.04324813693964159	0.0	-0.30036898109611054	0.0	0.0	0.0	-0.44229238914824676	0.0	0.0	-0.21154530492499832	-0.30998712088387026	0.0	-0.5864063507313547	0.0	0.0	-0.15034831334923515	0.0	0.0	0.0	-0.11547306804874775	-0.4187591795059042	-0.0018377097114368856	0.0	0.0	0.0	0.0	0.0	0.0	0.0	-0.09807747162192422	0.20699376441245915	0.0
516	-0.5797159234582596	0.0	0.0	0.0	0.0	0.5616322273509055	0.19998083670261174	0.0	0.0	0.0	0.0	-0.39139406093170725	0.0	0.0	0.0	-0.10224247190843286	-0.16798855312976516	0.0	-0.18827294461092223	0.0	0.0	0.0	-0.26762637739044465	0.0	0.0	-0.5398464758445247	-0.20731813416594455	0.0	-0.42208384794294584	0.0	0.0	0.32917614621865876	0.0	0.0	0.0	0.24140816939299228	-0.20481995270598025	0.03518832321403471	0.0	0.0	0.0	0.0	0.0	0.0	0.0	-0.052803430454721266	0.06349472340740678	0.0
517	-1.0348352052934533	0.0	0.0	0.0	0.0	-0.6194335965943015	0.1783376023049462	0.0	0.0	0.0	0.0	0.9527386352026734	0.0	0.0	0.0	0.052852903094161706	0.05944041330361125	0.0	-0.13535567730650766	0.0	0.0	0.0	-0.18517165086311677	0.0	0.0	0.15471663483475828	0.18490656296345612	0.0	-0.3445119901249973	0.0	0.0	0.37978378691024645	0.0	0.0	0.0	-0.08597732721096152	-0.10382548754514331	-0.05420303044146126	0.0	0.0	0.0	0.0	0.0	0.0	0.0	-1.0661977072254183	-0.5631104780550614	0.0
518	-0.8289684830808504	0.0	0.0	0.0	0.0	0.5628116200649029	0.20022351025619822	0.0	0.0	0.0	0.0	-0.3925570887087809	0.0	0.0	0.0	-0.34037022303422404	-0.4967323708482033	0.0	-0.18886627650702117	0.0	0.0	0.0	-0.2685508963938795	0.0	0.0	-0.454542269622255	-0.20786156805058426	0.0	-0.42295361805443416	0.0	0.0	0.3399354160287017	0.0	0.0	0.0	0.30698316590228164	-0.20595234749055277	0.03528192611180825	0.0	0.0	0.0	0.0	0.0	0.0	0.0	-0.051742291574790863	0.06425427352851296	0.0
519	-0.499572228098158	0.0	0.0	0.0	0.0	-0.22410612713576056	0.1738783803834612	0.0	0.0	0.0	0.0	-0.26629645016905495	0.0	0.0	0.0	-0.2692560622227783	-0.5510447138106231	0.0	-0.12445297052741403	0.0	0.0	0.0	-0.16818325082525595	0.0	0.0	-0.7092095057781859	-0.14886529072054924	0.0	-0.32852962249377865	0.0	0.0	0.5083407157653972	0.0	0.0	0.0	-0.0743267901180446	-0.08301728833059034	0.02512020695504482	0.0	0.0	0.0	0.0	0.0	0.0	0.0	-0.16694166617317996	-0.018204017824722002	0.0
520	-0.22947337497033188	0.0	0.0	0.0	0.0	0.516084997167454	-0.05746537696230166	0.0	0.0	0.0	0.0	-0.34647883189609374	0.0	0.0	0.0	0.06804155867741815	-0.4462557390411572	0.0	-0.1653589278240925	0.0	0.0	0.0	-0.23192217186275227	0.0	0.0	-0.41326120070067185	-0.18633113980908161	0.0	-0.38849400208033147	0.0	0.0	0.3056581944864338	0.0	0.0	0.0	-0.11803853826117894	-0.16108774603779386	0.031573452034858465	0.0	0.0	0.0	0.0	0.0	0.0	0.0	-0.09378378945407867	0.0341614879283962	0.0
521	0.4824905008742639	0.0	0.0	0.0	0.0	0.5790564902690096	-0.13077391058898497	0.0	0.0	0.0	0.0	-0.408576549451673	0.0	0.0	0.0	0.08407897014568612	0.10522973587489173	0.0	-0.19703878726250532	0.0	0.0	0.0	-0.2812851544860181	0.0	0.0	0.22896770165800642	-0.2153467871940621	0.0	-0.43493376885649937	0.0	0.0	0.22797419667569202	0.0	0.0	0.0	-0.15189135893808833	-0.22154987160348966	0.036571205676642335	0.0	0.0	0.0	0.0	0.0	0.0	0.0	-0.037126241154579354	0.07471626213031715	0.0
522	-0.3240710224725064	0.0	0.0	0.0	0.0	-0.7179696529026314	-0.07202713675658794	0.0	0.0	0.0	0.0	-0.47620095410392355	0.0	0.0	0.0	-0.031894296601966785	0.13083970291108424	0.0	-0.23153814920881474	0.0	0.0	0.0	-0.3350414347997024	0.0	0.0	0.2704963215843078	-0.24694482263317044	0.0	-0.2525790081897773	0.0	0.0	0.4356451412836343	0.0	0.0	0.0	-0.018961685923467676	-0.2873931168359777	0.016946555673307582	0.0	0.0	0.0	0.0	0.0	0.0	0.0	0.024573820033346967	0.11888040485837663	0.0
523	-0.9168337589645519	0.0	0.0	0.0	0.0	-0.5754335329165146	0.20714517559209042	0.0	0.0	0.0	0.0	-0.42572959115191633	0.0	0.0	0.0	-0.026596156582058633	-0.39295002073904683	0.0	-0.20578960728287998	0.0	0.0	0.0	-0.29492052359000104	0.0	0.0	-0.32682169407661615	-0.2233616809638474	0.0	-0.44776166797128125	0.0	0.0	0.3735442195778208	0.0	0.0	0.0	0.1471712383321387	-0.23825111928115975	0.0379517181978686	0.0	0.0	0.0	0.0	0.0	0.0	0.0	-0.021475918938710512	0.08591856972571074	0.0
524	0.368348212886645	0.0	0.0	0.0	0.0	0.40903541032599255	0.09074204380203779	0.0	0.0	0.0	0.0	-0.24091463640525487	0.0	0.0	0.0	0.04077845616663773	0.04173466943513375	0.0	-0.1115041485097696	0.0	0.0	0.0	-0.14800663111861304	0.0	0.0	0.12600534806944097	-0.13700543842400545	0.0	-0.30954783768837035	0.0	0.0	-0.1522413338572886	0.0	0.0	0.0	-0.0604897921795695	-0.05830400624420031	-0.03997916512428991	0.0	0.0	0.0	0.0	0.0	0.0	0.0	-0.1900998657956427	-0.03478037145808779	0.0
525	-0.1761210687843035	0.0	0.0	0.0	0.0	-0.07214455151220563	-0.058885058560107596	0.0	0.0	0.0	0.0	-0.523345877111064	0.0	0.0	0.0	-0.3365534083219558	0.14869390703081703	0.0	-0.2555896698265286	0.0	0.0	0.0	-0.37251807817381216	0.0	0.0	0.29944834857938885	-0.2689736590512385	0.0	-0.5207639896659731	0.0	0.0	0.3730305736827763	0.0	0.0	0.0	0.19818755782641684	-0.33329628955873536	0.0458080802004356	0.0	0.0	0.0	0.0	0.0	0.0	0.0	0.06758853711956697	0.14966980876215555	0.0
526	-0.67397856912466	0.0	0.0	0.0	0.0	-0.8718609479920534	0.07162480524166334	0.0	0.0	0.0	0.0	-0.3067155437027123	0.0	0.0	0.0	-0.16736474490923636	0.15431451091424744	0.0	0.3147728304946917	0.0	0.0	0.0	-0.037182217771236356	0.0	0.0	-0.4851233789198882	0.4531987196658099	0.0	0.28120436979171465	0.0	0.0	0.02565132826526294	0.0	0.0	0.0	0.3407192674546874	0.8277060066686518	0.04700255398052768	0.0	0.0	0.0	0.0	0.0	0.0	0.0	0.08112981200799879	0.15936248629566824	0.0
527	-0.5478757325854421	0.0	0.0	0.0	0.0	0.7407415090300384	0.12428350296031662	0.0	0.0	0.0	0.0	-0.5680180702648903	0.0	0.0	0.0	-0.13711199548994735	-0.03866700281946507	0.0	-0.27837969908408017	0.0	0.0	0.0	0.020759491278152832	0.0	0.0	-0.29699239261228405	0.2313894092742126	0.0	-0.5541720811886093	0.0	0.0	0.1520122607478569	0.0	0.0	0.0	0.23256553104477734	0.1484087558565961	0.04940339134566715	0.0	0.0	0.0	0.0	0.0	0.0	0.0	0.10834715178188785	0.1788443223799305	0.0
528	0.32416103735889246	0.0	0.0	0.0	2.2204460492503132e-17	0.3432162346697707	-0.046843722221665565	0.0	0.0	0.0	0.0	-0.17600874997423757	0.0	0.0	0.0	0.02401580452046037	0.017154229570250062	0.0	-0.07839166966511932	0.0	0.0	0.0	-0.09641136690983884	0.0	0.0	0.08614618919869943	-0.10667765202499042	0.0	-0.2610079823296115	0.0	0.0	-0.3779592238898813	0.0	0.0	0.0	-0.025106086936966043	0.004892323827553902	0.01785366479827181	0.0	0.0	0.0	0.0	0.0	0.0	0.0	-0.24931956887242376	-0.07716910444540717	0.0
529	0.01105960941933018	0.0	0.0	0.0	0.0	-0.209535969290287	-0.046857036189836464	0.0	0.0	0.0	0.0	-0.1614019638813576	0.0	0.0	0.0	0.15423667256390677	0.2081076827385516	0.0	-0.1756331185241476	0.0	0.0	0.0	0.5277390432860838	0.0	0.0	0.3957925612160581	0.3635673900044867	0.0	-0.047207039783558814	0.0	0.0	-0.04107617166199401	0.0	0.0	0.0	0.33749003315841797	0.5356177603143497	-0.031332730497840106	0.0	0.0	0.0	0.0	0.0	0.0	0.0	0.21072943188887097	0.25212829559507843	0.0
530	0.46997445386001735	0.0	0.0	0.0	0.0	0.560413164754012	-0.13409833377933686	0.0	0.0	0.0	0.0	-0.39019191372039125	0.0	0.0	0.0	0.07933093785846232	0.09826730984730996	0.0	-0.18765965548890748	0.0	0.0	0.0	0.7055321350673149	0.0	0.0	-0.1795877425362645	-0.20675642141769118	0.0	0.45931467429922224	0.0	0.0	-0.5348479009231815	0.0	0.0	0.0	-0.14186890076860204	0.42621103041759223	0.03509157190271745	0.0	0.0	0.0	0.0	0.0	0.0	0.0	-0.05390026164867452	0.06270962516818754	0.0
531	0.0948730054985976	0.0	0.0	0.0	0.0	0.6492329074509595	0.03242166284050041	0.0	0.0	0.0	0.0	0.9490855901826402	0.0	0.0	0.0	0.101951312411745	-0.1426496257712286	0.0	-0.23234331829260535	0.0	0.0	0.0	1.0601310022092363	0.0	0.0	0.2714655441719362	0.21724926975535896	0.0	0.25743954704684013	0.0	0.0	0.12984544359331804	0.0	0.0	0.0	-0.18961747197112813	-0.28892981034121284	0.04214078053129685	0.0	0.0	0.0	0.0	0.0	0.0	0.0	0.02601381715021589	0.11991113703226675	0.0
532	-0.611006508520115	0.0	0.0	0.0	0.0	0.6087560807320677	0.20967710904938838	0.0	0.0	0.0	0.0	-0.43786403636447524	0.0	0.0	0.0	0.09164278242383828	0.11632116918608766	0.0	-0.21198013301923885	0.0	0.0	0.0	0.7369825610095816	0.0	0.0	0.2469533522356754	0.4953754300750898	0.0	0.459337264877013	0.0	0.0	0.5886995977361317	0.0	0.0	0.0	0.7097030928639625	-0.2500659553007791	0.038928323621374626	0.0	0.0	0.0	0.0	0.0	0.0	0.0	-0.010404531087734644	0.09384333258386979	0.0
533	-0.27173072481830385	0.0	0.0	0.0	0.0	0.6546685602300751	-0.002549346969327576	0.0	0.0	0.0	0.0	-0.4831394466131348	0.0	0.0	0.0	0.10333564992581246	0.1334673720987913	0.0	-0.23507790036326823	0.0	0.0	0.0	0.7987933982446318	0.0	0.0	0.2747572983686246	0.24622022155031256	0.0	0.6107492238055975	0.0	0.0	0.5242945664862557	0.0	0.0	0.0	0.45206535969986994	-0.29414885636783855	-0.04293066337604247	0.0	0.0	0.0	0.0	0.0	0.0	0.0	0.03090445487696285	0.12341179519105563	0.0
534	0.4433822121532585	0.0	0.0	0.0	0.0	0.5208025898058453	-0.012023132748196379	0.0	0.0	0.0	0.0	-0.6960152540349959	0.0	0.0	0.0	-0.17375658292473312	-0.24059999220311493	0.0	-0.3436789234351254	0.0	0.0	0.0	0.2223467757669717	0.0	0.0	0.06766540592755699	-0.34965478473874634	0.0	0.20762022505379138	0.0	0.0	-0.055275169478442465	0.0	0.0	0.0	0.44376344372696525	0.9998569686704517	0.05970487127933113	0.0	0.0	0.0	0.0	0.0	0.0	0.0	0.22513093880536342	0.2624367166033149	0.0
535	0.5828014482528973	0.0	0.0	0.0	0.0	0.728475044111845	0.06765620399285377	0.0	0.0	0.0	0.0	1.0682338921204366	0.0	0.0	0.0	-0.06214421675572659	0.16103070482981857	0.0	0.16896179152816265	0.0	0.0	0.0	0.45214146318286624	0.0	0.0	0.31945345776903905	-0.006884182729637189	0.0	0.25506021574368487	0.0	0.0	-0.022805269200865126	0.0	0.0	0.0	-0.2322172216405522	-0.36501420632588055	0.0006648987514630056	0.0	0.0	0.0	0.0	0.0	0.0	0.0	0.09731060501546666	0.17094449834033093	0.0
536	-0.17717102126690878	0.0	0.0	0.0	0.0	0.012662266853687829	0.22109000980662435	0.0	0.0	0.0	0.0	-0.4925610579453118	0.0	0.0	0.0	-0.18322925967208356	-0.10629249924386046	0.0	-0.23988444292933875	0.0	0.0	0.0	-0.34804647835729263	0.0	0.0	0.2805431757914179	-0.25458920994609385	0.0	-0.49774156825371296	0.0	0.0	0.5360274383596078	0.0	0.0	0.0	0.8107129244005422	-0.3033223118477023	-0.034558432463485285	0.0	0.0	0.0	0.0	0.0	0.0	0.0	0.0395006709719285	0.1295648606375063	0.0
537	0.05449211703435414	0.0	0.0	0.0	0.0	0.6124725373620721	0.029567987603051828	0.0	0.0	0.0	0.0	1.1730973591992648	0.0	0.0	0.0	0.09258927966002757	0.11770909508752106	0.0	-0.2138498175042109	0.0	0.0	0.0	0.2184682113130491	0.0	0.0	0.24920398563809387	0.23038922752766594	0.0	-0.4595771964957426	0.0	0.0	-0.0878075961321651	0.0	0.0	0.0	-0.1698554788002024	-0.25363431387630697	0.03922328144661099	0.0	0.0	0.0	0.0	0.0	0.0	0.0	-0.007060711358417968	0.09623679750009764	0.0
538	-0.4638398210117666	0.0	0.0	0.0	0.0	0.574316223090156	0.20259071404303874	0.0	0.0	0.0	0.0	0.40535996546557457	0.0	0.0	0.0	0.08287173157673212	-0.20301530411882213	0.0	-0.19465404155408728	0.0	0.0	0.0	0.36573273318981403	0.0	0.0	0.22609706311402683	0.35674900829276746	0.0	-0.4314379504885329	0.0	0.0	0.3969247831176339	0.0	0.0	0.0	-0.14934304053459152	-0.21699850057405284	0.03619499278427894	0.0	0.0	0.0	0.0	0.0	0.0	0.0	-0.04139121731141485	0.07166344480573567	0.0
539	-0.6657132659425964	0.0	0.0	0.0	0.0	0.4342401593968551	0.17376846022926934	0.0	0.0	0.0	0.0	1.1267658189288126	0.0	0.0	0.0	0.04719753425887917	0.051147485877591305	0.0	-0.12418421798910736	0.0	0.0	0.0	0.3543766922807002	0.0	0.0	0.14126898647719155	0.7420157149175965	0.0	0.5194329388077005	0.0	0.0	0.2756797145179483	0.0	0.0	0.0	-0.07403960350651889	1.701539213457599	0.02507780907194638	0.0	0.0	0.0	0.0	0.0	0.0	0.0	-0.16742231413657452	-0.018548059708127528	0.0
540	0.3124277164967821	0.0	0.0	0.0	0.0	0.32573882187679853	0.003311281792061161	0.0	0.0	0.0	0.0	-0.15877384907280945	0.0	0.0	0.0	-0.15649501675649677	0.1564035300276681	0.0	0.4104156174024366	0.0	0.0	0.0	0.7912727010577111	0.0	0.0	0.31195012192251015	0.17056931735023856	0.0	0.26169984101601196	0.0	0.0	-0.6472948039462011	0.0	0.0	0.0	0.2734804844592703	0.4212948385174317	0.047446506019996317	0.0	0.0	0.0	0.0	0.0	0.0	0.0	-0.2650445788840363	0.16296497973723967	0.0
541	0.6037309111132269	0.0	0.0	0.0	0.0	-0.04664019218592467	-0.01809369134819759	0.0	0.0	0.0	0.0	-0.5866647889427379	0.0	0.0	0.0	-0.17106025557327775	0.17267334541723334	0.0	0.25613526805776343	0.0	0.0	0.0	0.980465897665568	0.0	0.0	0.33833293524786434	-0.022930594757563795	0.0	0.5129912308905822	0.0	0.0	0.20428768850638185	0.0	0.0	0.0	0.07260236927209937	0.1794024777826831	0.0034287872522470175	0.0	0.0	0.0	0.0	0.0	0.0	0.0	0.12536029502941118	0.1910221204593856	0.0
542	0.045155367695106065	0.0	0.0	0.0	0.0	0.6366847546584029	0.06952603062173437	0.0	0.0	0.0	0.0	0.43903450394056887	0.0	0.0	0.0	0.0987555824141037	0.12675124648662797	0.0	0.1306863993433244	0.0	0.0	0.0	0.9223395958208093	0.0	0.0	-0.16553161505429798	0.3540112008381139	0.0	-0.4774330495015163	0.0	0.0	0.2712710802578309	0.0	0.0	0.0	-0.18287171535348057	0.6037359514254245	-0.04130765978630449	0.0	0.0	0.0	0.0	0.0	0.0	0.0	0.014723826427472863	0.11182990093496366	0.0
543	-0.17962016651110202	0.0	0.0	0.0	0.0	0.40584484529658926	0.039466732258904555	0.0	0.0	0.0	0.0	-0.5747744019970553	0.0	0.0	0.0	0.12700137456461202	0.168170349504849	0.0	-0.10989903091318398	0.0	0.0	0.0	0.6773922546371025	0.0	0.0	0.3310309654518544	0.46716421517254697	0.0	0.22372658843248341	0.0	0.0	0.25678486766484643	0.0	0.0	0.0	0.4607536287903452	-0.3833702383561655	0.022824205457602824	0.0	0.0	0.0	0.0	0.0	0.0	0.0	0.11451158433289015	0.18325674716166276	0.0
544	0.14472886832528103	0.0	0.0	0.0	0.0	0.7115029253737578	0.014405208662028046	0.0	0.0	0.0	0.0	-0.5391851933520817	0.0	0.0	0.0	0.11781007405733261	-0.16037741099153008	0.0	-0.2636702778080843	0.0	0.0	0.0	0.11310304667896495	0.0	0.0	-0.6203801619964728	-0.2763747042580479	0.0	-0.06390075772029825	0.0	0.0	0.16413446763437664	0.0	0.0	0.0	0.6174734049681575	0.46132631124438184	0.04708286136056545	0.0	0.0	0.0	0.0	0.0	0.0	0.0	0.08204022488334503	0.1600141486018983	0.0
545	-0.7133155466712882	0.0	0.0	0.0	0.0	-0.7505918567259793	0.004352034502480491	0.0	0.0	0.0	0.0	-0.49937588986429604	0.0	0.0	0.0	-0.23749036538976495	-0.05544505367101493	0.0	-0.24336110722213897	0.0	0.0	0.0	-0.3534637536266474	0.0	0.0	-0.3573481458937973	-0.2577734938092196	0.0	-0.5028380390644657	0.0	0.0	0.3347845416631732	0.0	0.0	0.0	0.303149679662324	-0.30995764788603514	0.04387892570375475	0.0	0.0	0.0	0.0	0.0	0.0	0.0	0.04571847870789421	0.13401549071825183	0.0
546	0.4707547708099315	0.0	0.0	0.0	0.0	-0.2770951353690808	-0.029201470538761577	0.0	0.0	0.0	0.0	0.43569534589443526	0.0	0.0	0.0	-0.1869626933050779	0.09870138452245819	0.0	-0.18824440045591556	0.0	0.0	0.0	-0.26758190040561675	0.0	0.0	0.21838145522990943	0.17914590233975344	0.0	-0.42204200483111276	0.0	0.0	0.07011262572771326	0.0	0.0	0.0	-0.14249375412530088	-0.20476547518257004	0.03518382014308805	0.0	0.0	0.0	0.0	0.0	0.0	0.0	-0.05285447998175916	0.06345818278564867	0.0
547	-0.1302642597269671	0.0	0.0	0.0	0.0	0.6758434226462906	0.04080909895713377	0.0	0.0	0.0	0.0	-0.5040204923186865	0.0	0.0	0.0	-0.30071769533653214	-0.5288282523907449	0.0	-0.24573060418103565	0.0	0.0	0.0	-0.35715586082918654	0.0	0.0	-0.3760742734913244	-0.25994372087013234	0.0	-0.5063115041649651	0.0	0.0	0.2947322584151562	0.0	0.0	0.0	0.3387834483144939	-0.3144799161408832	-0.05238421913633653	0.0	0.0	0.0	0.0	0.0	0.0	0.0	0.049956183381275165	0.13704878745137053	0.0
548	0.529004500208248	0.0	0.0	0.0	0.0	0.6483415951907777	0.06620885823738284	0.0	0.0	0.0	0.0	-0.476900272843495	0.0	0.0	0.0	0.10172431538881932	-0.26725037565403764	0.0	-0.23189491464632767	0.0	0.0	0.0	-0.335597340236302	0.0	0.0	-0.7199636221400185	-0.2472715848195412	0.0	0.21084113308225189	0.0	0.0	0.1721353120765408	0.0	0.0	0.0	0.20697963141155834	0.41940418913763144	-0.016409572973037266	0.0	0.0	0.0	0.0	0.0	0.0	0.0	0.02521187384311091	0.11933711590501213	0.0
549	-0.5409806220694845	0.0	0.0	0.0	0.0	-1.1936525008921683	0.010089663888152458	0.0	0.0	0.0	0.0	-0.3353757843462747	0.0	0.0	0.0	-0.2393946223825177	0.07750795124678835	0.0	-0.15969458137848502	0.0	0.0	0.0	-0.22309608992541724	0.0	0.0	-0.4664860299455279	-0.1811431534339646	0.0	-0.3801905899902359	0.0	0.0	0.281212286125747	0.0	0.0	0.0	-0.11198566719816727	0.6812748464719613	0.03067985564337506	0.0	0.0	0.0	0.0	0.0	0.0	0.0	-0.8831407434856731	0.02691031020301391	0.0
550	-0.41202166416542896	0.0	0.0	0.0	0.0	-0.48697250431549144	0.005004233623020682	0.0	0.0	0.0	0.0	-0.585011127451508	0.0	0.0	0.0	0.1296451203360055	-0.07470359868309007	0.0	-0.2870489011786519	0.0	0.0	0.0	0.09640165614538235	0.0	0.0	-0.5426288917762749	-0.2977872327253981	0.0	-0.07961311220131996	0.0	0.0	0.31973445245017623	0.0	0.0	0.0	0.3308724821774328	0.24105887193989659	0.05077102798003215	0.0	0.0	0.0	0.0	0.0	0.0	0.0	0.12385150518175703	0.18994214729735687	0.0
551	-0.5583817454089075	0.0	0.0	0.0	0.0	0.5370253416515319	0.19491768824959166	0.0	0.0	0.0	0.0	-0.2766326685629631	0.0	0.0	0.0	0.07337458961312807	-0.5703496560698995	0.0	-0.17589364976212402	0.0	0.0	0.0	-0.24833718459280973	0.0	0.0	-0.27070448562155447	-0.15369497013579267	0.0	-0.4039369377033581	0.0	0.0	-0.0007053382930911907	0.0	0.0	0.0	-0.07996162118012382	-0.18119363324525423	0.033235389488631605	0.0	0.0	0.0	0.0	0.0	0.0	0.0	-0.07494306453905372	0.04764744642222855	0.0
552	-0.40622966010978445	0.0	0.0	0.0	0.0	0.6007646031963844	0.04186708247415456	0.0	0.0	0.0	0.0	0.16115976460925577	0.0	0.0	0.0	-0.11606089122499572	-0.29098807295553825	0.0	-0.20795976010815992	0.0	0.0	0.0	-0.2983020163776318	0.0	0.0	-0.12091135408404793	-0.2253493283292743	0.0	-0.4509429128650778	0.0	0.0	0.38903848097371857	0.0	0.0	0.0	0.15870268593586703	-0.24239293224828815	0.03829407733007577	0.0	0.0	0.0	0.0	0.0	0.0	0.0	-0.017594729416558264	0.08869667731119442	0.0
553	0.0753966699778432	0.0	0.0	0.0	0.0	0.7382458051319489	0.010927169165694908	0.0	0.0	0.0	0.0	0.4606782887365576	0.0	0.0	0.0	-0.07035434660565516	-0.4625866707989933	0.0	-0.2771241539985621	0.0	0.0	0.0	0.35719011000434586	0.0	0.0	-0.47857409588191746	0.12015265054828979	0.0	-0.552331567310643	0.0	0.0	0.2158836601094225	0.0	0.0	0.0	0.17409662165764345	0.8520951290532652	0.04920531896988013	0.0	0.0	0.0	0.0	0.0	0.0	0.0	0.1061016839172582	0.17723704418027494	0.0
554	-0.7203941818187601	0.0	0.0	0.0	0.0	-0.7295034805515199	0.17163944672373108	0.0	0.0	0.0	0.0	-0.25556622432119835	0.0	0.0	0.0	-0.49606333104169476	0.04728335685774029	0.0	-0.11897882332871426	0.0	0.0	0.0	-0.1596535339061532	0.0	0.0	0.1350029906957526	-0.14385150822066975	0.0	-0.32050502504566636	0.0	0.0	0.09626200026591511	0.0	0.0	0.0	-0.06847716430651574	-0.07256968593714096	0.02425661603062253	0.0	0.0	0.0	0.0	0.0	0.0	0.0	-0.17673185352902507	-0.025211713172075136	0.0
555	-0.7018968995214114	0.0	0.0	0.0	0.0	-0.656450962335986	0.09747806080889262	0.0	0.0	0.0	0.0	-0.31057520005558376	0.0	0.0	0.0	-0.28942841026327804	-0.33973807603365674	0.0	-0.22386819315409628	0.0	0.0	0.0	-0.3230902483310148	0.0	0.0	-0.5564727788266375	-0.23991989435737912	0.0	-0.3616434775405467	0.0	0.0	-0.2382769204361755	0.0	0.0	0.0	0.40760484312245604	0.07368100187427666	0.04080376110392438	0.0	0.0	0.0	0.0	0.0	0.0	0.0	0.01085655886714472	0.10906175851802655	0.0
556	-0.2796482732566883	0.0	0.0	0.0	0.0	0.48432755092873814	0.1840745144796397	0.0	0.0	0.0	0.0	0.09526988846281587	0.0	0.0	0.0	0.13431863472093947	0.1789002433811185	0.0	0.09370792845964496	0.0	0.0	0.0	0.7928492988154169	0.0	0.0	0.34843035077739437	0.6410295774292121	0.0	0.4676990265097369	0.0	0.0	0.04013384718545201	0.0	0.0	0.0	0.3361146241124463	0.2690257533017014	0.012536803326676015	0.0	0.0	0.0	0.0	0.0	0.0	0.0	0.1403622661307296	0.01370912134144274	0.0
557	0.3636887334034852	0.0	0.0	0.0	0.0	0.6101984199779629	0.004124444186037368	0.0	0.0	0.0	0.0	-0.602972175500621	0.0	0.0	0.0	-0.056777611214297474	0.1788490985989656	0.0	-0.29621193486106034	0.0	0.0	0.0	-0.3056971297999727	0.0	0.0	-0.3705619167115034	-0.1338074132773858	0.0	0.20538933199441858	0.0	0.0	-0.014558540220462357	0.0	0.0	0.0	0.48948369442081513	1.1262081103000856	0.03904279535872444	0.0	0.0	0.0	0.0	0.0	0.0	0.0	0.1402390470659085	0.20167214763770325	0.0
558	-0.5023803158382757	0.0	0.0	0.0	0.0	0.44085168608533654	0.17512885753975532	0.0	0.0	0.0	0.0	-0.2722894380569786	0.0	0.0	0.0	0.04888134019572647	-0.42219187732495334	0.0	-0.12751036170665717	0.0	0.0	0.0	0.6101449198959813	0.0	0.0	0.14527283322894485	0.5004149184380685	0.0	0.25023617694043326	0.0	0.0	0.42343039702217694	0.0	0.0	0.0	-0.07759389158771254	-0.08885242689053775	0.025602535102052876	0.0	0.0	0.0	0.0	0.0	0.0	0.0	-0.16147370351554396	-0.014290117601706375	0.0
559	0.631247458026158	0.0	0.0	0.0	0.0	-0.2793392026055817	0.02694133683912011	0.0	0.0	0.0	0.0	-0.6270834363799963	0.0	0.0	0.0	0.14051075205753102	0.18798024880275874	0.0	0.06887020524711121	0.0	0.0	0.0	0.6501629319489478	0.0	0.0	0.36315430936551774	0.18017991091149663	0.0	-0.045135587464974265	0.0	0.0	0.3099855112958917	0.0	0.0	0.0	0.533321870086594	0.48575757160638994	0.054157095027946224	0.0	0.0	0.0	0.0	0.0	0.0	0.0	0.1622380026090382	0.21741872865835682	0.0
560	0.531293472252172	0.0	0.0	0.0	0.0	0.6517511422195668	0.08359511590333238	0.0	0.0	0.0	0.0	-0.4802625099123331	0.0	0.0	0.0	0.10259264970849173	0.1323778504319974	0.0	-0.23361019826595514	0.0	0.0	0.0	1.252422353579049	0.0	0.0	0.2729905514166326	0.27595844464546937	0.0	-0.004943950088539562	0.0	0.0	0.17348869181216495	0.0	0.0	0.0	-0.1909712488286403	0.33827418047725766	-0.009703427721827976	0.0	0.0	0.0	0.0	0.0	0.0	0.0	0.028279556788971004	0.1215329255177892	0.0
561	-0.6886040786311728	0.0	0.0	0.0	0.0	0.6606237244200585	0.22034947056270687	0.0	0.0	0.0	0.0	-0.4890119785423094	0.0	0.0	0.0	0.10485229521675102	-0.3426925645254387	0.0	-0.23807383956018552	0.0	0.0	0.0	-0.34522522901359204	0.0	0.0	0.27836366130440027	0.06811393320308906	0.0	0.018747294012438808	0.0	0.0	0.3954061231465938	0.0	0.0	0.0	0.704683300687494	0.6858115266642153	0.04304481653530869	0.0	0.0	0.0	0.0	0.0	0.0	0.0	0.03626251431159104	0.12724702804269922	0.0
562	-0.08129055011683753	0.0	0.0	0.0	0.0	0.5093489384750437	0.030771273538271394	0.0	0.0	0.0	0.0	0.19063933561541863	0.0	0.0	0.0	0.15362840275309764	0.20721572722806297	0.0	-0.1619701342282295	0.0	0.0	0.0	0.09962048760481279	0.0	0.0	0.06072923719720086	0.35795512300290644	0.0	0.7600164134882285	0.0	0.0	0.07435996334243765	0.0	0.0	0.0	0.06289928286325805	0.7492363373268267	-0.007310605709614665	0.0	0.0	0.0	0.0	0.0	0.0	0.0	0.2085805142625295	0.2505901268650427	0.0
563	0.40117994142627794	0.0	0.0	0.0	0.0	0.4579400366579076	-0.0912809498507776	0.0	0.0	0.0	0.0	1.004495780192497	0.0	0.0	0.0	0.1305237122432384	0.17333543980922622	0.0	0.15780394715057067	0.0	0.0	0.0	0.30305077437117933	0.0	0.0	0.33940657451969647	0.10965439151596475	0.0	0.643189523253295	0.0	0.0	-0.16018764974892732	0.0	0.0	0.0	-0.24992996876765675	-0.39664968955882945	0.05104482440364494	0.0	0.0	0.0	0.0	0.0	0.0	0.0	0.12695542650460492	0.19216389589338137	0.0
564	-0.5707796615751755	0.0	0.0	0.0	0.0	-0.4780296297790839	0.20230925008325656	0.0	0.0	0.0	0.0	-0.40255312378866986	0.0	0.0	0.0	-0.4102738977104923	0.10294861068838893	0.0	-0.19396586790486775	0.0	0.0	0.0	-0.2764969872547627	0.0	0.0	0.2252686738247922	-0.21253229413429803	0.0	-0.43042915107029645	0.0	0.0	0.3366161700050549	0.0	0.0	0.0	0.5067094351501542	-0.21568509696912114	0.03608642783410186	0.0	0.0	0.0	0.0	0.0	0.0	0.0	-0.042621975037626054	0.07078248360671016	0.0
565	-0.2833395362106576	0.0	0.0	0.0	0.0	-0.12728012087196203	-0.011330959812714304	0.0	0.0	0.0	0.0	0.12838163395486113	0.0	0.0	0.0	0.1525373993016865	0.20561590010668418	0.0	0.24283146231593317	0.0	0.0	0.0	0.8143179104588671	0.0	0.0	0.39175193540378866	0.37255926956675134	0.0	0.6100785815061032	0.0	0.0	0.03743214606089397	0.0	0.0	0.0	0.3102753845248762	0.3737107794924314	0.05790497043675882	0.0	0.0	0.0	0.0	0.0	0.0	0.0	-0.0014006845523522522	0.24783124032571413	0.0
566	-0.3785991185379186	0.0	0.0	0.0	0.0	-0.48322329186302493	-0.0037470973083777795	0.0	0.0	0.0	0.0	-0.6393544273759865	0.0	0.0	0.0	0.1436798690472169	0.19262738287402778	0.0	-0.3147727559481306	0.0	0.0	0.0	0.22516740857528386	0.0	0.0	-0.4880535036105769	0.02625557576844776	0.0	0.22912873729932892	0.0	0.0	0.28139448417330637	0.0	0.0	0.0	0.48462149528932763	0.48170624839473775	0.05514468994049073	0.0	0.0	0.0	0.0	0.0	0.0	0.0	0.1734339739330372	0.2254326668297688	0.0
567	0.5428215653505599	0.0	0.0	0.0	0.0	-0.735350775667871	-0.04374129515007589	0.0	0.0	0.0	0.0	-0.49719595479704204	0.0	0.0	0.0	0.10696589616393863	0.1387906975030596	0.0	-0.2422489884642518	0.0	0.0	0.0	-0.35173087034074674	0.0	0.0	0.28338949836893884	-0.25675490198775697	0.0	0.40701369964948403	0.0	0.0	0.47018801373346814	0.0	0.0	0.0	0.10722309648793497	0.24123610683467298	-0.018198542182588196	0.0	0.0	0.0	0.0	0.0	0.0	0.0	0.043729520317398365	0.13259181883613677	0.0
568	-0.7185018126380962	0.0	0.0	0.0	0.0	0.5517557679610053	0.09792463390192546	0.0	0.0	0.0	0.0	-0.38165464464291093	0.0	0.0	0.0	0.07712609519434441	-0.5436900616709812	0.0	-0.18330427021858056	0.0	0.0	0.0	-0.259884279034023	0.0	0.0	-0.08195040343231608	-0.20276731523257033	0.0	-0.4148002272433139	0.0	0.0	0.2990477373206123	0.0	0.0	0.0	-0.13721477416738176	-0.19533706293530975	0.03440447470651646	0.0	0.0	0.0	0.0	0.0	0.0	0.0	-0.06168960969790456	0.05713410591615757	0.0
569	-0.8447416470146345	0.0	0.0	0.0	0.0	-0.9249039828228846	-0.09665357220103961	0.0	0.0	0.0	0.0	-0.37102021648374817	0.0	0.0	0.0	-0.3807935011190279	0.09100681658628859	0.0	-0.17787899530427093	0.0	0.0	0.0	-0.25143071402240585	0.0	0.0	0.20590409487771938	-0.19779829495688891	0.0	-0.1192358723965612	0.0	0.0	0.3332249906643999	0.0	0.0	0.0	0.33800448301965635	-0.18498273501491322	0.033548593779602745	0.0	0.0	0.0	0.0	0.0	0.0	0.0	-1.4680002016495768	0.05018897411843383	0.0
570	-0.6814687765088385	0.0	0.0	0.0	0.0	0.12506075241074482	0.11015125749535944	0.0	0.0	0.0	0.0	-0.5440688203061693	0.0	0.0	0.0	0.11907132387460868	-0.4911278444093745	0.0	-0.26616171584389736	0.0	0.0	0.0	-0.38899124860761025	0.0	0.0	-0.6237835580182154	0.14582290722310257	0.0	-0.5362616389641961	0.0	0.0	0.2561256877967691	0.0	0.0	0.0	0.09217203458842439	0.41416525303747764	0.0005396818794154018	0.0	0.0	0.0	0.0	0.0	0.0	0.0	0.08649601393517811	0.1632035474430423	0.0
571	-0.14019474478394495	0.0	0.0	0.0	0.0	0.6097600846859275	0.012717564924949867	0.0	0.0	0.0	0.0	-0.4388541090287978	0.0	0.0	0.0	0.09189847946595583	0.11669611856164416	0.0	-0.21248522989033547	0.0	0.0	0.0	0.3255727585686774	0.0	0.0	0.24756136278434476	-0.010614759809892349	0.0	-0.45757683627769286	0.0	0.0	0.12166670958923047	0.0	0.0	0.0	-0.16839729241271956	-0.25102995043789245	0.0013074660166846358	0.0	0.0	0.0	0.0	0.0	0.0	0.0	-0.4368972535352137	0.0944899291887961	0.0
572	-0.8356500972338343	0.0	0.0	0.0	0.0	0.5136342813757351	0.07179394105246786	0.0	0.0	0.0	0.0	-0.34406212157928817	0.0	0.0	0.0	0.06741741693314976	-0.5556484872176692	0.0	-0.16412601546992667	0.0	0.0	0.0	-0.2300010701851071	0.0	0.0	-0.8340399604471814	-0.18520191288828067	0.0	-0.38668666570959387	0.0	0.0	-0.08572326381244748	0.0	0.0	0.0	-0.11672105890439559	-0.15873468946208547	0.03137895015520213	0.0	0.0	0.0	0.0	0.0	0.0	0.0	-0.09598878002201348	0.03258318287842742	0.0
573	-0.4037370301546856	0.0	0.0	0.0	0.0	0.5000776444760732	0.1873152765473542	0.0	0.0	0.0	0.0	-0.330693592936636	0.0	0.0	0.0	0.0639648488999423	-0.5636373937913157	0.0	-0.15730590798500171	0.0	0.0	0.0	-0.21937410235017518	0.0	0.0	-0.7702003950572875	-0.17895536263779757	0.0	-0.37668901399639415	0.0	0.0	-0.491265517181154	0.0	0.0	0.0	-0.10943315170476642	-0.14571827453995567	0.030303023126976338	0.0	0.0	0.0	0.0	0.0	0.0	0.0	-0.10818613746250934	0.023852464876925876	0.0
574	-0.5310376207814357	0.0	0.0	0.0	0.0	-0.6195823384435675	0.06224451327760092	0.0	0.0	0.0	0.0	-0.48380679479698924	0.0	0.0	0.0	0.10350799985811872	-0.30670112504765695	0.0	-0.23541835565684735	0.0	0.0	0.0	-0.3410875021391513	0.0	0.0	-0.5962808138947132	-0.25049871157311104	0.0	-0.49119469415095046	0.0	0.0	0.29683313716301507	0.0	0.0	0.0	0.21733721145944082	-0.29479862726565204	0.04262589250648195	0.0	0.0	0.0	0.0	0.0	0.0	0.0	0.03151333896236335	0.12384762690880044	0.0
575	0.5543268910089539	0.0	0.0	0.0	0.0	0.6860606588838236	-0.03275743381593048	0.0	0.0	0.0	0.0	-0.5140959569269938	0.0	0.0	0.0	-0.18642929007926543	-0.3691556560381382	0.0	-0.2508707174594695	0.0	0.0	0.0	-0.36516509214974174	0.0	0.0	-0.08849301722004428	-0.2646515610262991	0.0	-0.513846438539204	0.0	0.0	0.179380584002421	0.0	0.0	0.0	0.3072409205785489	0.5984737772481414	0.04506362735891559	0.0	0.0	0.0	0.0	0.0	0.0	0.0	0.0591489708967601	0.1436288713619199	0.0
576	0.3566990015472645	0.0	0.0	0.0	0.0	0.3916832831930518	0.09714429436540553	0.0	0.0	0.0	0.0	-0.01858731677106406	0.0	0.0	0.0	-0.10064182883740921	-0.12017979778989356	0.0	-0.3326403534365664	0.0	0.0	0.0	-0.4925770564513877	0.0	0.0	-0.010527414086480915	-0.33954453613315266	0.0	-0.29675111495821993	0.0	0.0	-0.2626483845131545	0.0	0.0	0.0	-0.05116146885004273	0.27504924805711145	0.021700268337957906	0.0	0.0	0.0	0.0	0.0	0.0	0.0	0.20538911153915923	0.24830576016160685	0.0
577	-0.43998818539420037	0.0	0.0	0.0	0.0	-0.10372010518935908	0.19641747062356696	0.0	0.0	0.0	0.0	-0.37431641209625566	0.0	0.0	0.0	0.07523091676535941	-0.6649704901280185	0.0	-0.17956058712110895	0.0	0.0	0.0	-0.2540509399042582	0.0	0.0	-0.6643323461265137	-0.1993384683057544	0.0	-0.4093123313683824	0.0	0.0	0.24551843717677632	0.0	0.0	0.0	0.21516224754328536	0.4340185803203962	-0.017617587512267645	0.0	0.0	0.0	0.0	0.0	0.0	0.0	-0.06838496471756252	0.0523416533802906	0.0
578	-0.3406308323848831	0.0	0.0	0.0	0.0	0.5689352203390564	0.06197264758397038	0.0	0.0	0.0	0.0	-0.39859571954820566	0.0	0.0	0.0	-0.26723533034282804	-0.43037328182176804	0.0	-0.1919469529589732	0.0	0.0	0.0	-0.27335115058885895	0.0	0.0	-0.8442813868832996	-0.21068316584873195	0.0	-0.42746960702905756	0.0	0.0	0.09907500361116557	0.0	0.0	0.0	-0.14645026934205924	0.8387933081731729	0.03576792769861625	0.0	0.0	0.0	0.0	0.0	0.0	0.0	-0.04623268458897219	0.068197982247959	0.0
579	-0.10894568291897451	0.0	0.0	0.0	0.0	-0.856092016784747	0.04734308819028303	0.0	0.0	0.0	0.0	-0.524689615015481	0.0	0.0	0.0	-0.32591556235712693	0.14920279259682473	0.0	-0.2562751930568456	0.0	0.0	0.0	-0.37358624804280294	0.0	0.0	-0.3045388764420966	-0.269601531165499	0.0	0.12498751429888932	0.0	0.0	0.43707687879419554	0.0	0.0	0.0	-0.21519086400056775	-0.3346046347460049	0.04591622702562848	0.0	0.0	0.0	0.0	0.0	0.0	0.0	0.06881455472888184	0.15054737704397536	0.0
580	0.265834128180757	0.0	0.0	0.0	0.0	-0.28160472123464875	-0.04892225617685799	0.0	0.0	0.0	0.0	-0.6322504023433569	0.0	0.0	0.0	-0.2935768596295289	-0.015291860645614136	0.0	-0.3111485564873494	0.0	0.0	0.0	-0.45908892808991614	0.0	0.0	-0.2818442586587075	-0.31986015580437044	0.0	-0.19693555178351435	0.0	0.0	-0.0769501733080867	0.0	0.0	0.0	-0.2738280601586832	-0.22838134954222067	0.03713589048432321	0.0	0.0	0.0	0.0	0.0	0.0	0.0	0.16695230830584484	0.07929845375323033	0.0
581	-0.842483475578755	0.0	0.0	0.0	0.0	-0.7640623512601028	-0.03949908583321094	0.0	0.0	0.0	0.0	-0.3749365699677635	0.0	0.0	0.0	-0.2750448945280203	-0.11775051002757742	0.0	-0.17987696773818113	0.0	0.0	0.0	-0.2545439184458211	0.0	0.0	0.2083091549469509	-0.19962824195333773	0.0	-0.4097761163197605	0.0	0.0	0.5810386277502224	0.0	0.0	0.0	0.45828107092860193	-0.18879593565144542	0.03386379006471091	0.0	0.0	0.0	0.0	0.0	0.0	0.0	-0.06781913676218221	0.052746666051264504	0.0
582	0.6695291067995351	0.0	0.0	0.0	0.0	0.8576605583239688	-0.020363532226488023	0.0	0.0	0.0	0.0	0.9674638010331453	0.0	0.0	0.0	0.15503310917054486	0.20927556253041804	0.0	0.3219796531313325	0.0	0.0	0.0	0.467021337899186	0.0	0.0	0.3976863721658117	0.10272178092100959	0.0	0.3606263552269665	0.0	0.0	0.06613066589365565	0.0	0.0	0.0	-0.30166601237550367	-0.058792598364186696	-0.04087372682378973	0.0	0.0	0.0	0.0	0.0	0.0	0.0	0.21354311198914094	0.25414229310410763	0.0
583	0.012670869186572824	0.0	0.0	0.0	0.0	0.2954419780578836	0.10238945633993164	0.0	0.0	0.0	0.0	1.543560831348438	0.0	0.0	0.0	0.11198414084061008	0.12249146282735586	0.0	0.4377471181169012	0.0	0.0	0.0	0.26730089424594383	0.0	0.0	-0.24713926138591108	0.4555926158455895	0.0	0.33047746792273625	0.0	0.0	-0.15969996102554027	0.0	0.0	0.0	-0.21079542468229798	1.2481221942364011	0.007207199109296169	0.0	0.0	0.0	0.0	0.0	0.0	0.0	0.06145815693121559	0.10448394483697761	0.0
584	0.026161199987607364	0.0	0.0	0.0	0.0	-0.2647593573030679	0.02994130693247321	0.0	0.0	0.0	0.0	0.4926956962531083	0.0	0.0	0.0	0.04131595126789203	0.042522842230997025	0.0	-0.2564924258948601	0.0	0.0	0.0	-0.3739247363125811	0.0	0.0	-0.3167719121482355	-0.042089124483243166	0.0	-0.22132965230670948	0.0	0.0	0.06120207666883568	0.0	0.0	0.0	-0.1734986819813539	0.5204976838354526	-0.02312193298215931	0.0	0.0	0.0	0.0	0.0	0.0	0.0	0.06920306276617184	0.15082546630482146	0.0
585	0.19146759600611088	0.0	0.0	0.0	0.0	0.5560504847447991	-0.027874260060747797	0.0	0.0	0.0	0.0	1.8155453726164885	0.0	0.0	0.0	0.07821986218015028	0.09663804918661306	0.0	0.43663777314736496	0.0	0.0	0.0	-0.26325088223062026	0.0	0.0	0.21503559114419196	0.18724676689307268	0.0	0.07235794130538864	0.0	0.0	-0.1727985195872182	0.0	0.0	0.0	-0.1395235693059277	-0.12202261858760541	-0.004688058601571432	0.0	0.0	0.0	0.0	0.0	0.0	0.0	-0.05782551006129514	0.05989998077237246	0.0
586	0.3923694090346864	0.0	0.0	0.0	0.0	0.4448162745667381	-0.03892123851821018	0.0	0.0	0.0	0.0	0.22308309993979614	0.0	0.0	0.0	0.04989103098828988	0.055097179266264784	0.0	-0.12950487699660546	0.0	0.0	0.0	-0.17605503989483326	0.0	0.0	0.1476737317598329	-0.15349234208158596	0.0	-0.33593525378012734	0.0	0.0	-0.323877277644476	0.0	0.0	0.0	-0.07972521317956602	-0.0926590294462726	-0.034455366401155194	0.0	0.0	0.0	0.0	0.0	0.0	0.0	-0.15790663130065458	-0.12538745951657831	0.0
587	-0.163967042275541	0.0	0.0	0.0	0.0	0.7320182494318981	0.016694579545783773	0.0	0.0	0.0	0.0	1.004032284782599	0.0	0.0	0.0	0.12303486192753006	-0.1991641338630986	0.0	-0.2739911793856797	0.0	0.0	0.0	-0.20669208047343743	0.0	0.0	-0.6230892715233873	-0.28582763890420043	0.0	0.1450606997975987	0.0	0.0	-0.1305466788002068	0.0	0.0	0.0	0.12301271826569335	1.5335256548522078	0.0290190322161483	0.0	0.0	0.0	0.0	0.0	0.0	0.0	0.10049854477468731	0.17322638629674433	0.0
588	-0.1585747380403228	0.0	0.0	0.0	0.0	0.4304461186879318	0.13016810391578487	0.0	0.0	0.0	0.0	0.12264273517873969	0.0	0.0	0.0	0.13023311287892586	-0.38274846064092716	0.0	-0.30240887490140245	0.0	0.0	0.0	-0.4454709146925184	0.0	0.0	-0.46026123687539366	-0.3118554637492232	0.0	-0.2122350114810001	0.0	0.0	-0.20271639472186034	0.0	0.0	0.0	0.039874343239910987	0.6374526468558965	-0.011928802507183974	0.0	0.0	0.0	0.0	0.0	0.0	0.0	0.15132190651884647	0.1914290396713378	0.0
589	0.3770818968155904	0.0	0.0	0.0	0.0	0.6820383726308672	0.03552390263235344	0.0	0.0	0.0	0.0	0.8457117946947514	0.0	0.0	0.0	0.11030612055722813	-0.5334505934423929	0.0	-0.24884717542737517	0.0	0.0	0.0	0.39518810832134527	0.0	0.0	-0.49337592239799016	-0.2627981947831166	0.0	0.037206145511094094	0.0	0.0	-0.6227018956840605	0.0	0.0	0.0	-0.1793577624034193	1.0921396218503385	0.040626120900861803	0.0	0.0	0.0	0.0	0.0	0.0	0.0	0.05552998607637862	0.14103844666766893	0.0
590	0.22431887994961336	0.0	0.0	0.0	0.0	0.6107030788483856	0.0516260483077368	0.0	0.0	0.0	0.0	-0.2345680524946344	0.0	0.0	0.0	0.09858243453808149	0.12649734566925577	0.0	0.3779141121010664	0.0	0.0	0.0	1.065047675329762	0.0	0.0	0.26345484030378613	0.5371814823166507	0.0	0.7893346716555085	0.0	0.0	0.06737541631382862	0.0	0.0	0.0	-0.18250622345292442	-0.2519353669787749	-0.025444171300880225	0.0	0.0	0.0	0.0	0.0	0.0	0.0	0.014112123337603	0.1113920514085929	0.0
591	0.03139103691700081	0.0	0.0	0.0	0.0	-0.4689974194641227	0.21927444869849005	0.0	0.0	0.0	0.0	1.3077030161743377	0.0	0.0	0.0	-0.24111117057790424	0.1337402031917377	0.0	-0.068385579344903	0.0	0.0	0.0	0.24544224434248116	0.0	0.0	0.20012591438318275	0.4162160484774766	0.0	-0.24633997214744854	0.0	0.0	-0.5139125486478321	0.0	0.0	0.0	-0.19293236460818447	0.3406818956374876	-0.00555811658869221	0.0	0.0	0.0	0.0	0.0	0.0	0.0	0.03156176517747779	0.1238822897962419	0.0
592	-0.2416618529080087	0.0	0.0	0.0	0.0	0.6172736840733956	0.2114297034535714	0.0	0.0	0.0	0.0	0.8440348421729297	0.0	0.0	0.0	0.09381202286551038	-0.481989782775439	0.0	-0.21626519064317415	0.0	0.0	0.0	0.5882275276232434	0.0	0.0	-0.6593005289101646	-0.23295628896787593	0.0	-0.4631179118663063	0.0	0.0	-0.49180192080850144	0.0	0.0	0.0	-0.17243652540806703	1.0240564827088692	0.03960432606345943	0.0	0.0	0.0	0.0	0.0	0.0	0.0	-0.0027409598598934605	0.09932882233860682	0.0
593	0.3990546408633822	0.0	0.0	0.0	0.0	0.6117050088533508	0.0923542140971971	0.0	0.0	0.0	0.0	1.4623465304751684	0.0	0.0	0.0	0.09239380755190849	0.11742245843239454	0.0	0.782412426632877	0.0	0.0	0.0	0.7120312514324222	0.0	0.0	0.24873918126365563	0.5564067718991283	0.0	0.35095530535314245	0.0	0.0	0.0408116069613217	0.0	0.0	0.0	-0.16944286344537396	-0.25289737081232877	-0.02564763478403182	0.0	0.0	0.0	0.0	0.0	0.0	0.0	-0.0077512823042893255	0.09574249533523418	0.0
594	0.4444414591134759	0.0	0.0	0.0	0.0	0.5223803951510633	0.1160960589680202	0.0	0.0	0.0	0.0	0.9257754096795775	0.0	0.0	0.0	0.06964485380108427	0.08406381676494287	0.0	0.9334014078483666	0.0	0.0	0.0	0.5099184251739829	0.0	0.0	0.19464546263029964	0.49084340133947346	0.0	0.2930073426295111	0.0	0.0	-0.24124761480365303	0.0	0.0	0.0	-0.12142287883390782	-0.16713227705688738	0.0028326826465295885	0.0	0.0	0.0	0.0	0.0	0.0	0.0	-0.08811961035091379	-0.4114789035666956	0.0
595	0.1783485945115983	0.0	0.0	0.0	0.0	0.542227865031855	0.0757781023221498	0.0	0.0	0.0	0.0	1.4195471207403865	0.0	0.0	0.0	0.1293838015528563	0.1716638960244044	0.0	-0.2865326992756733	0.0	0.0	0.0	-0.08928426067210046	0.0	0.0	0.3366960319238458	0.07081672408127433	0.0	0.4197891950180316	0.0	0.0	-0.37139181965314694	0.0	0.0	0.0	-0.020218362642572176	0.8771897742156248	0.03364828949925491	0.0	0.0	0.0	0.0	0.0	0.0	0.0	0.12292830871659655	0.18928133465522395	0.0
596	-0.15149427037278013	0.0	0.0	0.0	0.0	0.7208459638383083	0.06333708270732082	0.0	0.0	0.0	0.0	0.8036629120946079	0.0	0.0	0.0	0.12018953410885498	-0.12426455756943748	0.0	0.40053272102942367	0.0	0.0	0.0	0.25294846647690994	0.0	0.0	-0.14317574055087248	0.21978749086208457	0.0	0.1978058844404198	0.0	0.0	-0.016495734352351688	0.0	0.0	0.0	0.06659287964891533	1.6640164363846381	-0.005345383376502288	0.0	0.0	0.0	0.0	0.0	0.0	0.0	0.09044646756550075	0.16603123342278214	0.0
597	-0.2921631428358523	0.0	0.0	0.0	0.0	-0.16708242739710272	-0.03893996775715582	0.0	0.0	0.0	0.0	-0.32331007645290893	0.0	0.0	0.0	-0.22373084100686186	0.15129427620517072	0.0	-0.25909264494607	0.0	0.0	0.0	-0.3779763504963843	0.0	0.0	0.30366505619784034	-0.2721820410538342	0.0	-0.12792191192641128	0.0	0.0	0.034165431676251704	0.0	0.0	0.0	0.3781047249309756	-0.1385292325215289	-0.012984996897797946	0.0	0.0	0.0	0.0	0.0	0.0	0.0	0.07385340020752341	-0.3830368593228552	0.0
598	-0.6964531452326325	0.0	0.0	0.0	0.0	0.24225997882987765	0.028954243099227873	0.0	0.0	0.0	0.0	-0.0764533360585448	0.0	0.0	0.0	0.08230637001670082	-0.10723997561726126	0.0	-0.316152081453228	0.0	0.0	0.0	-0.46688532997818477	0.0	0.0	-0.26761145378389384	0.010507127375445582	0.0	-0.1865554841454131	0.0	0.0	-0.15471488595776436	0.0	0.0	0.0	0.2529155674143595	0.21870736204471256	-0.017624638890725453	0.0	0.0	0.0	0.0	0.0	0.0	0.0	0.14384914794137021	0.22719840176047218	0.0
599	-0.3499981229691298	0.0	0.0	0.0	0.0	0.7152230990933717	0.009596976258925577	0.0	0.0	0.0	0.0	-0.5428537469391104	0.0	0.0	0.0	0.11875751795196401	-0.46863766332736256	0.0	-0.26554183229598216	0.0	0.0	0.0	-0.3880253573016949	0.0	0.0	-0.2536389135742476	-0.27808886480185324	0.0	-0.5353529465677059	0.0	0.0	0.027331404337505867	0.0	0.0	0.0	0.40741192317384545	-0.35229034153829325	0.04737811419386394	0.0	0.0	0.0	0.0	0.0	0.0	0.0	0.08538738900190312	0.1624100073906928	0.0
600	-0.46370050732150964	0.0	0.0	0.0	0.0	-0.628307833965797	-0.044862954350348094	0.0	0.0	0.0	0.0	-0.5294451205613011	0.0	0.0	0.0	-0.17041009037852398	0.1510037450916397	0.0	-0.2587012684937614	0.0	0.0	0.0	-0.3773665148040251	0.0	0.0	-0.14472617714131789	-0.20020676255605768	0.0	-0.013985979573337826	0.0	0.0	0.13567382859332627	0.0	0.0	0.0	-0.21778334699040663	-0.3392348850153858	-0.015585188633698222	0.0	0.0	0.0	0.0	0.0	0.0	0.0	-1.2968141065830499	0.15365310236236773	0.0
601	0.13866422830876327	0.0	0.0	0.0	0.0	0.6935907101705239	0.09818581846576199	0.0	0.0	0.0	0.0	-0.10875120574466286	0.0	0.0	0.0	0.11324823898921448	-0.4085403305970933	0.0	-0.2546589548757553	0.0	0.0	0.0	-0.04294671284881849	0.0	0.0	-0.6189015964926426	-0.2681212153439018	0.0	-0.5193996469569077	0.0	0.0	-0.24076153190449215	0.0	0.0	0.0	0.011559634020253047	0.6512064543280598	0.04566125240141297	0.0	0.0	0.0	0.0	0.0	0.0	0.0	0.06592400867116832	0.1484783598307502	0.0
602	-0.388006169214336	0.0	0.0	0.0	0.0	-0.026290094942196418	0.024195264873803697	0.0	0.0	0.0	0.0	-0.5432725504775685	0.0	0.0	0.0	-0.0893050241757198	-0.26356701132483423	0.0	-0.18641064233693455	0.0	0.0	0.0	-0.10159342038798651	0.0	0.0	-0.963107307475007	-0.27828455405218033	0.0	-0.17610854309592044	0.0	0.0	-0.29480262834890836	0.0	0.0	0.0	-0.22532142606648514	0.35967409884896356	0.047411820374895254	0.0	0.0	0.0	0.0	0.0	0.0	0.0	0.08576950259065128	0.16268351958414765	0.0
603	-0.5430264190459638	0.0	0.0	0.0	0.0	-0.37743646525001884	-0.11987377374209354	0.0	0.0	0.0	0.0	-0.6445731917067568	0.0	0.0	0.0	0.1450276717398612	0.19460377561519754	0.0	-0.3174351681421542	0.0	0.0	0.0	-0.4688846123945957	0.0	0.0	0.3738948904516515	-0.09315500663136797	0.0	-0.6114238148308232	0.0	0.0	0.04353707778348544	0.0	0.0	0.0	-0.07477136917865476	-0.45133059751081933	-0.013163607217781351	0.0	0.0	0.0	0.0	0.0	0.0	0.0	-0.3534352944397321	-0.09606952128859259	0.0
604	-0.5186962618581233	0.0	0.0	0.0	0.0	0.1718406987661942	0.10200499039169868	0.0	0.0	0.0	0.0	-0.5061897438911711	0.0	0.0	0.0	0.011372919175442937	-0.37698336585920456	0.0	-0.2468372726321157	0.0	0.0	0.0	-0.3588802515458364	0.0	0.0	-0.789208746373732	-0.26095732074455863	0.0	-0.5079337785587841	0.0	0.0	-0.3421005820324486	0.0	0.0	0.0	-0.20510558479273372	-0.14725392555437716	0.044427318867268785	0.0	0.0	0.0	0.0	0.0	0.0	0.0	0.05193539422154124	0.13846548215726687	0.0
605	-0.6763963221106292	0.0	0.0	0.0	0.0	-0.2511137505277452	0.010032571573810762	0.0	0.0	0.0	0.0	-0.6366224958029327	0.0	0.0	0.0	0.04065710273825103	0.1915927759463834	0.0	-0.3133790298719306	0.0	0.0	0.0	-0.46256441127944187	0.0	0.0	-0.22807888211696917	-0.1367858800311817	0.0	-0.6054778883456619	0.0	0.0	-0.03658630073327328	0.0	0.0	0.0	-0.2762115245064216	-0.05784649561416749	-0.003137962653102653	0.0	0.0	0.0	0.0	0.0	0.0	0.0	-0.19052858758430072	0.22364849709790874	0.0
606	-0.22270498162690816	0.0	0.0	0.0	0.0	-0.814793843461042	-0.003333789013348554	0.0	0.0	0.0	0.0	-0.6072856019929082	0.0	0.0	0.0	-0.20218336766369785	0.1804826318011947	0.0	-0.2984124786226135	0.0	0.0	0.0	-0.4392438024652977	0.0	0.0	-0.47048313793725427	-0.30819515630810457	0.0	-0.5835382976472527	0.0	0.0	0.07184914285645952	0.0	0.0	0.0	-0.1655747104709389	-0.41502512574685363	0.01241373292313457	0.0	0.0	0.0	0.0	0.0	0.0	0.0	-0.3109899162030122	0.2044891599904468	0.0
607	-0.1481009273571856	0.0	0.0	0.0	0.0	-0.8583733306538035	0.08589402604402921	0.0	0.0	0.0	0.0	-0.7045932329482005	0.0	0.0	0.0	-0.1488941610783653	0.21733390219610715	0.0	-0.3480550772928375	0.0	0.0	0.0	-0.5165959996963485	0.0	0.0	-0.09134034761772146	-0.353662912915093	0.0	-0.612776833832195	0.0	0.0	-0.16625591664895728	0.0	0.0	0.0	-0.2815321776844845	-0.2532813748970124	0.029532745237930556	0.0	0.0	0.0	0.0	0.0	0.0	0.0	-0.4421439062368212	-0.695655781569031	0.0
608	-0.4313434340040387	0.0	0.0	0.0	0.0	-0.17944626525217772	-0.06543847660254296	0.0	0.0	0.0	0.0	-0.561498569282476	0.0	0.0	0.0	-0.06415127737896911	0.16314267288504322	0.0	-0.27505370123968864	0.0	0.0	0.0	-0.4028465790402507	0.0	0.0	0.3228781837180404	-0.28680080482100945	0.0	-0.5492964735650385	0.0	0.0	0.12435461008471724	0.0	0.0	0.0	0.013112982713262823	-0.37044407784374944	-0.04699867373143738	0.0	0.0	0.0	0.0	0.0	0.0	0.0	0.10239880204634103	-0.8673940378815601	0.0
609	-0.3361455525477795	0.0	0.0	0.0	0.0	-0.4429660457185111	0.019968603932241237	0.0	0.0	0.0	0.0	-0.7214138606456596	0.0	0.0	0.0	0.1329318400804962	-0.4188611750066743	0.0	-0.3566363125152832	0.0	0.0	0.0	-0.529967124842759	0.0	0.0	-0.31623500281223327	-0.3615224836251872	0.0	-0.22004975528060983	0.0	0.0	0.04337824221908959	0.0	0.0	0.0	-0.14313889318835674	-0.20591771237456266	-0.03837383853918221	0.0	0.0	0.0	0.0	0.0	0.0	0.0	0.24830446011064683	0.27902403730825087	0.0
610	-0.6134105917168622	0.0	0.0	0.0	0.0	0.703830753610114	0.039343991531947405	0.0	0.0	0.0	0.0	0.2272306912045773	0.0	0.0	0.0	0.05687592139923011	-0.3991973022069083	0.0	-0.2598105420595985	0.0	0.0	0.0	0.06100229901674699	0.0	0.0	-0.7380368461653144	-0.2728395644732588	0.0	-0.5269514010235528	0.0	0.0	0.0850915300001859	0.0	0.0	0.0	-0.21896870701951004	-0.3413519726165707	-0.014599885267536649	0.0	0.0	0.0	0.0	0.0	0.0	0.0	0.07513731658546323	0.15507313198964925	0.0
611	-0.11805819703956348	0.0	0.0	0.0	0.0	0.4873664497310056	0.021670049024018475	0.0	0.0	0.0	0.0	-0.046878024394643926	0.0	0.0	0.0	0.0607275958138328	-0.14719182978486928	0.0	-0.2677324948687489	0.0	0.0	0.0	-0.39143880800601866	0.0	0.0	-0.6139508027793319	-0.280095297086518	0.0	0.3704733817655884	0.0	0.0	-0.11238147722758669	0.0	0.0	0.0	0.14015911657005753	1.4359737822503098	0.04772370890435297	0.0	0.0	0.0	0.0	0.0	0.0	0.0	0.08930525899011219	0.16521437040132617	0.0
612	-0.13101243678377644	0.0	0.0	0.0	0.0	0.7267979557449802	0.02714894395513634	0.0	0.0	0.0	0.0	-0.3548059912649839	0.0	0.0	0.0	0.1217053714911629	-0.43314438189180093	0.0	-0.2713649407166653	0.0	0.0	0.0	-0.3970988192702497	0.0	0.0	-0.43699486891136496	-0.283422261591303	0.0	-0.24125074389027815	0.0	0.0	-0.6592480189358524	0.0	0.0	0.0	-0.12257812270904153	-0.3634039486929743	-0.010450140076168724	0.0	0.0	0.0	0.0	0.0	0.0	0.0	0.09580167279124578	0.16986442326691337	0.0
613	-0.24976070414824902	0.0	0.0	0.0	0.0	-0.34365765249636626	0.020215804590643538	0.0	0.0	0.0	0.0	-0.18037842346088834	0.0	0.0	0.0	-0.26420149865592785	0.18006653494091104	0.0	-0.2978519516931004	0.0	0.0	0.0	-0.4383703995660471	0.0	0.0	-0.32048900010339865	-0.2046081919964748	0.0	-0.5827166166063729	0.0	0.0	-0.3811599997137007	0.0	0.0	0.0	-0.2596194245873513	-0.41395534039439524	0.052475296433493246	0.0	0.0	0.0	0.0	0.0	0.0	0.0	-0.43257040263367486	-0.6104050884852767	0.0
614	-0.30552125289742105	0.0	0.0	0.0	0.0	-0.926033870982983	0.08697425174322279	0.0	0.0	0.0	0.0	-0.5271759698745528	0.0	0.0	0.0	-0.41901699184835417	-0.040478880162051714	0.0	-0.24384395212212268	0.0	0.0	0.0	-0.37556271185717505	0.0	0.0	-0.479166785726005	-0.2707633000469429	0.0	-0.14719786234563975	0.0	0.0	-0.1390143496364889	0.0	0.0	0.0	-0.21654631035989555	0.7300257761665268	0.04395509838570526	0.0	0.0	0.0	0.0	0.0	0.0	0.0	-0.3881704464197463	-0.5970527042371746	0.0
615	-0.28877661583422	0.0	0.0	0.0	0.0	-0.8065059090721614	-0.06913266515348054	0.0	0.0	0.0	0.0	-0.5549615088869622	0.0	0.0	0.0	-0.16729289120503008	0.1606670296301633	0.0	-0.2717187452602692	0.0	0.0	0.0	-0.39765011109564063	0.0	0.0	-0.1886888450197836	-0.2837463118889495	0.0	-0.3407566454257129	0.0	0.0	0.13832489969344214	0.0	0.0	0.0	0.3642574154634907	-0.3640791971038034	0.04295226274903482	0.0	0.0	0.0	0.0	0.0	0.0	0.0	0.03521326879210841	0.17031734394370326	0.0
616	-0.7099835658113305	0.0	0.0	0.0	0.0	0.624931958104508	0.12132124056931792	0.0	0.0	0.0	0.0	-0.4538154616017252	0.0	0.0	0.0	0.035281241013486994	-0.3226564355709371	0.0	-0.22011793468491464	0.0	0.0	0.0	-0.3172466635762633	0.0	0.0	-0.4125791979897226	-0.23648502503430424	0.0	-0.46876568107735694	0.0	0.0	-0.2595908231103524	0.0	0.0	0.0	-0.17655353398926374	-0.2655972358954826	0.04021212754701437	0.0	0.0	0.0	0.0	0.0	0.0	0.0	0.004149444185454487	0.10426088856113287	0.0
617	-0.4644323320611945	0.0	0.0	0.0	0.0	-0.948785802129138	-0.01743354000097542	0.0	0.0	0.0	0.0	-0.5729932515916627	0.0	0.0	0.0	-0.3235745101379221	0.16749581191145746	0.0	-0.2809178446281864	0.0	0.0	0.0	-0.4119839809516881	0.0	0.0	-0.16533123110626363	-0.2921717856205432	0.0	-0.5578927696386755	0.0	0.0	-0.09867024949183723	0.0	0.0	0.0	-0.07701219079831487	-0.3816360016772437	0.04980380430081556	0.0	0.0	0.0	0.0	0.0	0.0	0.0	-0.5369226532873119	0.1820935135461002	0.0
618	0.23206711863968432	0.0	0.0	0.0	0.0	-0.002066167895610511	-0.008922075529454862	0.0	0.0	0.0	0.0	-0.5243139139843527	0.0	0.0	0.0	0.11396940429251605	0.14906051125516842	0.0	-0.25608352488729685	0.0	0.0	0.0	-0.37328759417594315	0.0	0.0	0.300042826794645	-0.26942598190104117	0.0	-0.5214879358655419	0.0	0.0	0.33555802474091573	0.0	0.0	0.0	-0.2149860490712019	-0.3342388293055885	0.04588598982415919	0.0	0.0	0.0	0.0	0.0	0.0	0.0	0.06847176758379384	-0.47670520108731634	0.0
619	0.021444248357449548	0.0	0.0	0.0	0.0	0.6339065359451013	0.012162919733671253	0.0	0.0	0.0	0.0	0.7139507045567142	0.0	0.0	0.0	-0.06882481980728332	0.12571370936567566	0.0	-0.22463288820603483	0.0	0.0	0.0	-0.3242817822970769	0.0	0.0	-0.3708445209770558	-0.24062028010332007	0.0	-0.4753841886163091	0.0	0.0	-0.20256980121625429	0.0	0.0	0.0	-0.18137817382746127	-0.27421418343112347	0.040924397923293984	0.0	0.0	0.0	0.0	0.0	0.0	0.0	0.012224170580317526	-0.7367818767401519	0.0
620	-0.25996739608119385	0.0	0.0	0.0	0.0	-0.20981583941140966	0.1018380304212035	0.0	0.0	0.0	0.0	-0.4515142644507475	0.0	0.0	0.0	-0.16982818212509918	-0.319353941086755	0.0	-0.28234168719559205	0.0	0.0	0.0	-0.4142025866260551	0.0	0.0	-0.40603170391601406	-0.23540977254960005	0.0	-0.036197942136878825	0.0	0.0	0.28125591016906787	0.0	0.0	0.0	0.5126996877438159	-0.38435345527780884	0.023510714056972932	0.0	0.0	0.0	0.0	0.0	0.0	0.0	0.1154329323620201	0.1839162367160856	0.0
621	0.2748739157311536	0.0	0.0	0.0	0.0	-0.8126780838029178	0.05127967301829981	0.0	0.0	0.0	0.0	0.0355395526037825	0.0	0.0	0.0	0.022380409664498946	0.1701903615471475	0.0	-0.2845476908920442	0.0	0.0	0.0	-0.4735331668387836	0.0	0.0	-0.2435113052286094	-0.1435162555393365	0.0	-0.31996845055102663	0.0	0.0	-0.10163880293823176	0.0	0.0	0.0	-0.28373382756159077	0.21086865495814816	-0.012506625297199115	0.0	0.0	0.0	0.0	0.0	0.0	0.0	-0.2550971510728746	-0.8039961245693122	0.0
622	0.05399064682344177	0.0	0.0	0.0	0.0	0.5901557877858126	0.042241368725063	0.0	0.0	0.0	0.0	-0.1895914043504478	0.0	0.0	0.0	0.08690570955614646	-0.5665978602887656	0.0	-0.20262265018013323	0.0	0.0	0.0	-0.28998582844921583	0.0	0.0	0.020767750389972285	-0.22046105854299075	0.0	-0.4431191994802954	0.0	0.0	-0.5382287123093752	0.0	0.0	0.0	-0.15785822600712895	-0.2322068703039919	0.037452105141681236	0.0	0.0	0.0	0.0	0.0	0.0	0.0	-0.0271398337474276	0.08186440937002068	0.0
623	0.4577651881202266	0.0	0.0	0.0	0.0	-0.9437209507419192	-0.15820235334052124	0.0	0.0	0.0	0.0	-0.1335620330521596	0.0	0.0	0.0	-0.4521780870690065	0.091475540092241	0.0	-0.17851041594849787	0.0	0.0	0.0	-0.06266944156509693	0.0	0.0	0.2066641677158338	-0.19837661440303783	0.0	-0.40777287680022295	0.0	0.0	0.07513512313487616	0.0	0.0	0.0	-0.13209210342852168	-0.1861878235144435	-0.023911983574920172	0.0	0.0	0.0	0.0	0.0	0.0	0.0	-0.4752853687419992	0.05099728331256985	0.0
624	-0.4192169748401636	0.0	0.0	0.0	0.0	-1.0391832516902373	0.1580966293424219	0.0	0.0	0.0	0.0	-0.47122891968739616	0.0	0.0	0.0	-0.2713201609522259	0.12895674899578236	0.0	-0.22900160909689346	0.0	0.0	0.0	-0.3310890439846047	0.0	0.0	-0.10459968869463668	-0.2446216004102797	0.0	-0.4817883325386023	0.0	0.0	-0.03965953730755818	0.0	0.0	0.0	-0.18604655075612883	-0.2825520408505379	0.04161359892131752	0.0	0.0	0.0	0.0	0.0	0.0	0.0	-0.23595054404842064	-0.9580254894107769	0.0
625	-0.4369689542962615	0.0	0.0	0.0	0.0	-0.05114165954646949	0.10228354958421479	0.0	0.0	0.0	0.0	-0.6642000399502435	0.0	0.0	0.0	-0.11627749233564652	-0.15154185172007664	0.0	-0.3274480288083488	0.0	0.0	0.0	-0.4844864703521862	0.0	0.0	-0.4163049676522469	-0.33478887549603364	0.0	-0.19126545720598534	0.0	0.0	-0.1753996886666031	0.0	0.0	0.0	0.20305014269764596	0.27414138245307684	-0.03234566373995511	0.0	0.0	0.0	0.0	0.0	0.0	0.0	0.19123566419529298	0.10415246459143723	0.0
626	-0.4604953420743193	0.0	0.0	0.0	0.0	0.7517906438132764	0.011683740471911636	0.0	0.0	0.0	0.0	-0.4041153328890463	0.0	0.0	0.0	-0.16619299978281754	-0.515985191671585	0.0	-0.28393832600570185	0.0	0.0	0.0	-0.27773882517910814	0.0	0.0	-0.6942277190290029	-0.21326224863476076	0.0	-0.5623205181580877	0.0	0.0	-0.1564746283709377	0.0	0.0	0.0	0.02785727715931837	0.1824154048620067	0.03621215767616302	0.0	0.0	0.0	0.0	0.0	0.0	0.0	0.1182884261080243	0.18596016391696038	0.0
627	0.05648039714898567	0.0	0.0	0.0	0.0	0.6905349583943294	-0.05078484216054248	0.0	0.0	0.0	0.0	-0.10807624033256857	0.0	0.0	0.0	-0.09459229008164341	0.14686182492286134	0.0	0.3493763173169783	0.0	0.0	0.0	-0.11011571157920615	0.0	0.0	0.4567773164799186	0.10791375237892317	0.0	0.16724608085833678	0.0	0.0	0.041503498629098176	0.0	0.0	0.0	0.3794796999981694	0.5046099701830231	-0.02929336011467735	0.0	0.0	0.0	0.0	0.0	0.0	0.0	0.30133593742621995	0.31698331462746204	0.0
628	0.49461475069641453	0.0	0.0	0.0	0.0	0.6669095773017361	0.059150286928347375	0.0	0.0	0.0	0.0	1.5417559054951253	0.0	0.0	0.0	0.10645315941938302	-0.22938405713786736	0.0	-0.10143105103300465	0.0	0.0	0.0	0.7860125136090614	0.0	0.0	-0.05271555354777383	0.08029198355288882	0.0	0.37397505466311903	0.0	0.0	-0.2607193015474945	0.0	0.0	0.0	-0.19912026609510103	0.7111878623918095	0.04354369535465904	0.0	0.0	0.0	0.0	0.0	0.0	0.0	0.04191810536885029	0.13129523035976695	0.0
629	0.33682525875142677	0.0	0.0	0.0	0.0	0.29508589287205833	0.023185534924082374	0.0	0.0	0.0	0.0	0.19671335871176857	0.0	0.0	0.0	-0.0021825302710032886	-0.05351804021854489	0.0	0.23973302537297075	0.0	0.0	0.0	0.6081102440459321	0.0	0.0	-0.4007558671628833	-0.08450042615123252	0.0	0.3911202176396743	0.0	0.0	-0.15333343640956357	0.0	0.0	0.0	0.1280257066268483	1.449780180670939	0.059481257007103515	0.0	0.0	0.0	0.0	0.0	0.0	0.0	0.22259591260413977	0.2606221761180281	0.0
630	-0.12968933039525818	0.0	0.0	0.0	0.0	0.2291527958483798	0.049916924904673664	0.0	0.0	0.0	0.0	-0.06352802483205525	0.0	0.0	0.0	-0.3559973926802665	-0.33454597738418307	0.0	-0.3278285855207322	0.0	0.0	0.0	-0.4850794469219558	0.0	0.0	-0.38739895970772814	-0.3351374281592166	0.0	-0.12748275508134307	0.0	0.0	-0.11970396059715598	0.0	0.0	0.0	0.18410302643171367	0.43110301540608004	-0.004533460333938051	0.0	0.0	0.0	0.0	0.0	0.0	0.0	0.19678355021628327	0.24214600551629162	0.0
631	0.19454029938074469	0.0	0.0	0.0	0.0	0.43076611603377424	0.09026351679322035	0.0	0.0	0.0	0.0	1.9385198573222873	0.0	0.0	0.0	0.04631277418525505	0.04985009020037531	0.0	0.756242670459738	0.0	0.0	0.0	0.7599817128922596	0.0	0.0	0.13916515510962466	0.2699536292439184	0.0	0.3275037121237427	0.0	0.0	-0.3888133657412267	0.0	0.0	0.0	-0.07217199387553999	0.5069680060163331	0.019046247287142003	0.0	0.0	0.0	0.0	0.0	0.0	0.0	-0.17054802658111062	-0.02078540612026464	0.0
632	-0.11745376508008347	0.0	0.0	0.0	0.0	-0.995362357255061	-0.12276907097530618	0.0	0.0	0.0	0.0	0.5109276294815045	0.0	0.0	0.0	0.11395614735694093	0.16288937350524807	0.0	0.16271573256305144	0.0	0.0	0.0	-0.37324678946866696	0.0	0.0	-0.27780657884256044	-0.11742188320115927	0.0	-0.3679788247543738	0.0	0.0	0.06501114942573964	0.0	0.0	0.0	-0.23489278745290426	0.22675093242649408	-0.00898379798787652	0.0	0.0	0.0	0.0	0.0	0.0	0.0	0.10178854795229411	0.17414975465908605	0.0
633	0.35372794053022094	0.0	0.0	0.0	0.0	0.38725772793566043	0.16410128706163962	0.0	0.0	0.0	0.0	1.6013891970638507	0.0	0.0	0.0	0.035232174252126235	0.03360170503600416	0.0	0.9768327434203039	0.0	0.0	0.0	1.1266293137602965	0.0	0.0	0.1128170926168562	0.3263015957326463	0.0	0.16540526817791584	0.0	0.0	-0.4097718816948343	0.0	0.0	0.0	-0.048782336306962756	0.9345990129730011	0.021349032662651847	0.0	0.0	0.0	0.0	0.0	0.0	0.0	-0.2096939714950512	-0.04880559062443121	0.0
634	-0.492999037907582	0.0	0.0	0.0	0.0	-0.7522548927624253	-0.036262028383825605	0.0	0.0	0.0	0.0	-0.6138315967892082	0.0	0.0	0.0	-0.18374726818652912	0.18296165859358543	0.0	-0.3017519925885773	0.0	0.0	0.0	-0.4444473725819057	0.0	0.0	-0.16930914085834264	-0.31125382390926737	0.0	-0.07382385167058103	0.0	0.0	0.13156594405189687	0.0	0.0	0.0	-0.26378697417272184	-0.4213987055643737	0.053090559377647596	0.0	0.0	0.0	0.0	0.0	0.0	0.0	0.1501471114905319	0.20876421793687244	0.0
635	-0.45106979618302356	0.0	0.0	0.0	0.0	-1.173983272524167	-0.007165947881487755	0.0	0.0	0.0	0.0	-0.5400914388191416	0.0	0.0	0.0	-0.2077531712570786	0.15503560106201614	0.0	-0.26413260927763316	0.0	0.0	0.0	-0.3858295315436213	0.0	0.0	-0.3017076238561174	-0.27679815458684487	0.0	-0.5332871549427477	0.0	0.0	0.13696695794782554	0.0	0.0	0.0	-0.0678226794540372	-0.3496007898611116	-0.0020175776512222797	0.0	0.0	0.0	0.0	0.0	0.0	0.0	-0.6125796923246776	-0.4896372092794586	0.0
636	-0.1970865027076324	0.0	0.0	0.0	0.0	-0.10337369348897171	0.020328565941118516	0.0	0.0	0.0	0.0	0.02429712686576872	0.0	0.0	0.0	-0.027715368425150166	-0.08372272311064453	0.0	-0.18558987519478393	0.0	0.0	0.0	-0.47136302891293014	0.0	0.0	-0.07743389746396448	-0.10897192982162655	0.0	0.09166799144644398	0.0	0.0	0.19076659632790743	0.0	0.0	0.0	-0.28224556072389306	-0.4543662797725518	-0.05892191145314857	0.0	0.0	0.0	0.0	0.0	0.0	0.0	0.18104020217401448	0.2308771111818345	0.0
637	0.43749043257983367	0.0	0.0	0.0	0.0	0.8688671850717876	0.003184861961278679	0.0	0.0	0.0	0.0	1.0749276084773427	0.0	0.0	0.0	0.15788718290254605	0.21346072304202676	0.0	-0.05862388464233146	0.0	0.0	0.0	0.464228592134223	0.0	0.0	0.40447294631374087	0.2905907451144965	0.0	0.5519787173562289	0.0	0.0	-0.09396584871389788	0.0	0.0	0.0	-0.05041443858018095	0.1069445409274169	-0.024776875909528075	0.0	0.0	0.0	0.0	0.0	0.0	0.0	0.2236260870778049	-0.1024747109816277	0.0
638	-0.2159299748156005	0.0	0.0	0.0	0.0	-0.3319444495746672	-0.019128633230734316	0.0	0.0	0.0	0.0	-0.4748216914776142	0.0	0.0	0.0	-0.2131371726685553	-0.07057848287124027	0.0	-0.3098908559836354	0.0	0.0	0.0	-0.45712920196705176	0.0	0.0	-0.500174801214591	-0.31870822536722254	0.0	-0.6003645455241101	0.0	0.0	0.004441881400074038	0.0	0.0	0.0	-0.272484092402125	0.7913929781575954	-0.02416208072443691	0.0	0.0	0.0	0.0	0.0	0.0	0.0	0.16470298560370286	-0.820177391716421	0.0
639	-0.5627014654165177	0.0	0.0	0.0	0.0	0.507952832827154	0.12106808535445168	0.0	0.0	0.0	0.0	-0.13324354132411664	0.0	0.0	0.0	0.06597048080980804	-0.16768166415539026	0.0	-0.27708854889657725	0.0	0.0	0.0	-0.22554741612411355	0.0	0.0	-0.10671163131252037	-0.18258404725413244	0.0	-0.5522793734985004	0.0	0.0	-0.25870211163684803	0.0	0.0	0.0	-0.11366677117153139	-0.15327964244604353	0.014411831737636157	0.0	0.0	0.0	0.0	0.0	0.0	0.0	0.10603800630564031	0.1771914645313423	0.0
640	0.3154381001057325	0.0	0.0	0.0	0.0	0.3302229502507805	-0.0981839203774096	0.0	0.0	0.0	0.0	-0.1631957568843559	0.0	0.0	0.0	0.020706709590544697	0.012301834457061813	0.0	-0.07185497498371651	0.0	0.0	0.0	-0.08622600776710126	0.0	0.0	0.0782776405159523	-0.1006906801349294	0.0	-0.25142578777848	0.0	0.0	-0.36857373578918795	0.0	0.0	0.0	-0.018121032180033827	0.01736783544969117	0.016822448428365583	0.0	0.0	0.0	0.0	0.0	0.0	0.0	-0.26101005933531995	-0.08553701331654764	0.0
641	0.2288686992500301	0.0	0.0	0.0	0.0	0.8163135622781621	0.1258328348318455	0.0	0.0	0.0	0.0	1.0182624996757024	0.0	0.0	0.0	0.1445029667854175	-0.12425848808064548	0.0	0.6178363314914429	0.0	0.0	0.0	0.5957204963065819	0.0	0.0	0.37264721803198486	0.14340779454282576	0.0	0.018244663204606708	0.0	0.0	-0.20245948464509037	0.0	0.0	0.0	-0.20856307241732014	0.8622580593837309	0.04493775406946811	0.0	0.0	0.0	0.0	0.0	0.0	0.0	0.17634184344487394	0.22751408395776887	0.0
642	0.4364818820884636	0.0	0.0	0.0	0.0	0.09431706673168702	0.022172929925808743	0.0	0.0	0.0	0.0	-0.5969284705632283	0.0	0.0	0.0	-0.308440624069939	0.17656029346982527	0.0	-0.2931286698001111	0.0	0.0	0.0	0.09869922514899013	0.0	0.0	-0.166330164236338	-0.30335570511226184	0.0	0.21520027558366697	0.0	0.0	-0.34849117510381294	0.0	0.0	0.0	0.7283890899388183	-0.15574852032438857	0.03113211566926067	0.0	0.0	0.0	0.0	0.0	0.0	0.0	0.13472481050654075	0.19772512512661572	0.0
643	0.42375923814612476	0.0	0.0	0.0	0.0	0.7291589408033565	-0.005386102970024701	0.0	0.0	0.0	0.0	0.20816850740813025	0.0	0.0	0.0	0.12230666085221635	-0.4798953523555406	0.0	-0.2725527111045294	0.0	0.0	0.0	0.9310421235634807	0.0	0.0	-0.3163751585993283	0.0728321958781726	0.0	0.46744576292730305	0.0	0.0	-0.03416173214660197	0.0	0.0	0.0	0.18432969128904925	1.1397012992849584	0.04848413693887169	0.0	0.0	0.0	0.0	0.0	0.0	0.0	0.09792592963177676	0.17138494011065702	0.0
644	0.34700543002124384	0.0	0.0	0.0	0.0	0.7196813033391244	0.02630568361260343	0.0	0.0	0.0	0.0	1.1900450744459428	0.0	0.0	0.0	0.11989292148739272	0.15774664643655917	0.0	-0.2677846770642557	0.0	0.0	0.0	-0.39152011735699765	0.0	0.0	0.3141280931312507	0.029623254840344358	0.0	-0.2861026733195974	0.0	0.0	-0.013966617572609183	0.0	0.0	0.0	-0.22748979793189045	-0.027779639513302135	-0.049605351254018326	0.0	0.0	0.0	0.0	0.0	0.0	0.0	0.08939858374958647	0.165281171112998	0.0
645	0.37611260810099667	0.0	0.0	0.0	0.0	0.8602073216446987	-0.03264077868931212	0.0	0.0	0.0	0.0	0.9880865365443929	0.0	0.0	0.0	0.15568171204265716	0.21022666169006543	0.0	-0.11732254195099061	0.0	0.0	0.0	0.16918955643343558	0.0	0.0	0.39922865589688544	0.30838489276490083	0.0	0.4075203010079845	0.0	0.0	0.01710389849457852	0.0	0.0	0.0	-0.3030351258863438	0.13040216725559622	-0.014354123921374362	0.0	0.0	0.0	0.0	0.0	0.0	0.0	0.2158345197157913	0.25578245449032927	0.0
646	0.0644295509082887	0.0	0.0	0.0	0.0	0.7073172755615604	0.1498097545861391	0.0	0.0	0.0	0.0	-0.5350576224938648	0.0	0.0	0.0	-0.10551736228851041	-0.4580544598702687	0.0	-0.26156455041974075	0.0	0.0	0.0	0.6932977987279205	0.0	0.0	-0.7533395750024677	0.0009218459911794327	0.0	-0.1785687760935587	0.0	0.0	-0.6409617009037356	0.0	0.0	0.0	0.10043122963355348	1.1773984896916834	0.04675066586127159	0.0	0.0	0.0	0.0	0.0	0.0	0.0	0.07827425643128824	-0.22755945377618172	0.0
647	0.12189493649866487	0.0	0.0	0.0	0.0	0.6759714938690082	0.16091375346033615	0.0	0.0	0.0	0.0	1.2144725762420525	0.0	0.0	0.0	0.10876102409786488	-0.23582477066197294	0.0	-0.2457950345785685	0.0	0.0	0.0	-0.3572562551065041	0.0	0.0	0.2876580527135612	-0.2157215761332832	0.0	-0.07918563840287281	0.0	0.0	-0.010009772707282576	0.0	0.0	0.0	-0.20399185832567218	0.6553015308140377	0.03663576059630471	0.0	0.0	0.0	0.0	0.0	0.0	0.0	0.050071413323102575	0.1371312676223691	0.0
648	0.15836298030446444	0.0	0.0	0.0	0.0	0.6767711697718471	0.07518851504085747	0.0	0.0	0.0	0.0	1.235064578604364	0.0	0.0	0.0	0.10896468341835137	0.14172168186918707	0.0	-0.24619733757235843	0.0	0.0	0.0	0.20779779287314262	0.0	0.0	0.28814232509373927	0.4100070651547233	0.0	0.3519688843490215	0.0	0.0	-0.09764005111914009	0.0	0.0	0.0	-0.2044217557856979	1.0226549381834926	0.03660264292071733	0.0	0.0	0.0	0.0	0.0	0.0	0.0	0.05079090834946243	0.13764627328726664	0.0
649	-0.7012219803207742	0.0	0.0	0.0	0.0	0.25816413326634463	0.026851511627942037	0.0	0.0	0.0	0.0	-0.46342385581750334	0.0	0.0	0.0	-0.32776779922145166	-0.5577492871211429	0.0	-0.22501976667112666	0.0	0.0	0.0	-0.3248846093073027	0.0	0.0	-0.7731008303133661	-0.24097462287260454	0.0	-0.4759513169435194	0.0	0.0	-0.16620299376804873	0.0	0.0	0.0	0.2803811426099101	0.64749494393535	0.04098543112521053	0.0	0.0	0.0	0.0	0.0	0.0	0.0	0.012916079752596166	0.11053593816364257	0.0
650	-0.2493587715886379	0.0	0.0	0.0	0.0	-0.2519600445432082	0.0777260382489747	0.0	0.0	0.0	0.0	-0.6477698151652032	0.0	0.0	0.0	-0.06555694297035437	0.1644193915089275	0.0	-0.3190659620880097	0.0	0.0	0.0	-0.4714256859548474	0.0	0.0	-0.15487174389353678	-0.3271117236201696	0.0	-0.020896183518914337	0.0	0.0	-0.013125854751690438	0.0	0.0	0.0	0.14992626640637635	-0.45444302509332923	0.022972441828625213	0.0	0.0	0.0	0.0	0.0	0.0	0.0	0.18111211829800228	0.23092858785629916	0.0
651	-0.14430849912507418	0.0	0.0	0.0	0.0	-0.7596114687341686	0.06584155202187517	0.0	0.0	0.0	0.0	-0.17690407743664466	0.0	0.0	0.0	-0.05310175870987631	-0.04525200308838442	0.0	-0.3345670227804244	0.0	0.0	0.0	-0.4955791576926048	0.0	0.0	-0.4056681528999235	-0.34130917648509396	0.0	-0.6365375415943898	0.0	0.0	0.0273156573337816	0.0	0.0	0.0	-0.29885282838686605	-0.4840273444242989	-0.02269476242017776	0.0	0.0	0.0	0.0	0.0	0.0	0.0	0.2088348453063496	-0.4846014895317854	0.0
652	-0.25184924964033367	0.0	0.0	0.0	0.0	-0.5147820828733171	0.21045193852018856	0.0	0.0	0.0	0.0	-0.4415774537670538	0.0	0.0	0.0	0.09260181288716043	0.11772747357812974	0.0	-0.21387457529474765	0.0	0.0	0.0	-0.30751837416618016	0.0	0.0	0.24923378783776876	-0.2307667195312458	0.0	-0.45961348914472444	0.0	0.0	0.3090640684434964	0.0	0.0	0.0	-0.1698819347586012	-0.2536815649900009	-0.026137382366155086	0.0	0.0	0.0	0.0	0.0	0.0	0.0	-0.007016433519501826	-0.897780318524012	0.0
653	0.2187259086562471	0.0	0.0	0.0	0.0	-0.3310612215830754	0.02582171359485922	0.0	0.0	0.0	0.0	0.07848068124752876	0.0	0.0	0.0	0.0010803498172107739	0.19467729184379337	0.0	-0.31753420235706165	0.0	0.0	0.0	-0.46903892571278194	0.0	0.0	0.03160899830038466	-0.25695928809711877	0.0	-0.14518691352777802	0.0	0.0	-0.16258784672129784	0.0	0.0	0.0	-0.023124457675133478	-0.45151960779190115	0.010706267445778829	0.0	0.0	0.0	0.0	0.0	0.0	0.0	0.178372656934288	-0.17831296495880541	0.0
654	-0.2976884022290141	0.0	0.0	0.0	0.0	0.2398203423748555	0.02845225996759177	0.0	0.0	0.0	0.0	-0.074047551344533	0.0	0.0	0.0	-0.1326648330324352	-0.2678168374035106	0.0	-0.2732401947699668	0.0	0.0	0.0	-0.4000208061378768	0.0	0.0	-0.7614530319611716	-0.28513981057455007	0.0	-0.5466380395001813	0.0	0.0	-0.0026324289743839837	0.0	0.0	0.0	-0.23331951643017396	-0.36698293698547924	0.04859259303853561	0.0	0.0	0.0	0.0	0.0	0.0	0.0	0.09915545336294497	-0.8445369190591417	0.0
655	-0.45967221537837333	0.0	0.0	0.0	0.0	-0.29085361987024483	0.0193485173452895	0.0	0.0	0.0	0.0	-0.594765679910523	0.0	0.0	0.0	-0.09689463774682991	0.02030698079574981	0.0	-0.34564444880112405	0.0	0.0	0.0	-0.512839802085088	0.0	0.0	-0.05618065503202814	-0.03315129790420305	0.0	-0.11376310776854115	0.0	0.0	0.0379449581972562	0.0	0.0	0.0	0.006370990329987081	0.11366841264758251	-0.0528581869143217	0.0	0.0	0.0	0.0	0.0	0.0	0.0	0.1327514945669057	-0.07173221517052994	0.0
656	-0.7412653552023503	0.0	0.0	0.0	0.0	-0.622994543967164	0.06837122045141839	0.0	0.0	0.0	0.0	-0.13154505015491305	0.0	0.0	0.0	0.06553182697794536	0.17074245229361631	0.0	-0.28529141611678815	0.0	0.0	0.0	-0.41879880075268117	0.0	0.0	-0.42735963794892573	-0.02981030026245688	0.0	-0.3812265353183234	0.0	0.0	-0.1071377455555643	0.0	0.0	0.0	-0.2461973461435536	-0.389983116632995	-0.02634535140651597	0.0	0.0	0.0	0.0	0.0	0.0	0.0	-0.1026502605340952	-0.7793174066807446	0.0
657	0.7872361793018727	-0.013347164660280983	0.0	0.0	0.07081264982887563	0.3651136331669437	-0.01972738485666813	0.0	0.0	0.0	0.0	-0.3365363208022353	0.0	0.0	0.0	0.08787034433441591	-0.15744053987184636	0.0	0.2865286577438714	0.0	0.0	0.0	0.3829151881955352	0.0	0.0	-0.22989039799231176	-0.054000587724597225	0.0	0.45348509512415164	0.0	0.0	0.06222294623165303	0.0	-0.006030792494922103	0.0	0.03172663390658499	1.1540238406093613	-0.024460977938884222	0.0	0.0	0.0	0.0	0.0	0.0	0.0	0.18850085701916192	0.16365000649645983	0.0
658	-0.047141028993905175	-0.01779360897930695	0.0	0.0	0.005985734811997635	0.6763103624915452	-0.017372636138717416	0.0	0.0	0.0	0.0	-0.7167547525476503	0.0	0.0	0.0	0.08367511463746642	-0.7532617978996198	0.0	-0.23515908504998	0.0	0.0	0.0	-0.4990221477741903	0.0	0.0	-0.44491912278731227	-0.03204568081450412	0.0	0.12976133194288092	0.0	0.0	0.010543440551224808	0.0	0.06119014372817009	0.0	0.2634649193136115	1.2779213962487213	0.007233712444323724	0.0	0.0	0.0	0.0	0.0	0.0	0.0	0.16682780238015807	0.14704336799395984	0.0
659	0.6217095334713496	-0.005484823635546134	0.0	0.0	-0.04112395419974253	0.006513913120389132	-0.026254236097717248	0.0	0.0	0.0	0.0	-0.50251216906284	0.0	0.0	0.0	-0.0292976746178784	0.283766982901985	0.0	-0.1461961364760376	0.0	0.0	0.0	1.5513301535984068	0.0	0.0	0.20902900522743	0.0438856515109835	0.0	0.9599628315369438	0.0	0.0	0.21390078483786573	0.0	0.04866835820458422	0.0	1.106898146381648	-0.296471434350306	0.015694487621326324	0.0	0.0	0.0	0.0	0.0	0.0	0.0	0.035617213269628224	0.046505310145060985	0.0
660	0.6453014525705832	-0.01456123959829515	0.0	0.0	0.09610252161178848	-0.5379482581129442	-0.02463516874421423	0.0	0.0	0.0	0.0	-0.5380911325513976	0.0	0.0	0.0	-0.16046897351178888	0.30618325870815194	0.0	-0.1609700877963697	0.0	0.0	0.0	-0.3374203655837752	0.0	0.0	0.22478836219352724	-0.25712479287287365	0.0	-0.03099728803740001	0.0	0.0	-0.058652331548539605	0.0	0.06522030473716664	0.0	0.7604988945271954	-0.33480426124192253	0.06610079913151198	0.0	0.0	0.0	0.0	0.0	0.0	0.0	-0.2950332546244111	0.06320152352726215	0.0
661	0.1847429694009711	0.012648421020588418	0.0	0.0	0.002521776812343857	0.6051669777773265	-0.0079550655170307	0.0	0.0	0.0	0.0	0.08239709365862166	0.0	0.0	0.0	0.07337050907263225	-0.6476607075244477	0.0	-0.1990649999819631	0.0	0.0	0.0	-0.4204004021050216	0.0	0.0	-0.16929702442371308	-0.30029415579529817	0.0	-0.43185561774533976	0.0	0.0	-0.04792743050461108	0.0	-0.07209236333619182	0.0	-0.3139875606261352	0.7266609874868261	0.001491595793094534	0.0	0.0	0.0	0.0	0.0	0.0	0.0	0.11359298675077537	0.10625302470227763	0.0
662	0.06005920088885506	0.005536411096646809	0.0	0.0	-0.0796581386334865	0.444530683903879	0.022464710873663578	0.0	0.0	0.0	0.0	-0.43356763135160453	0.0	0.0	0.0	0.05010350182505905	-0.1430488774447395	0.0	-0.11756733046047876	0.0	0.0	0.0	1.8019178595056904	0.0	0.0	0.07051322414481231	0.47085507918368547	0.0	0.05164133518509554	0.0	0.0	-0.6142209379080756	0.0	0.006834227398220353	0.0	-0.023339663931254747	-0.22219048937400707	0.05323717524311651	0.0	0.0	0.0	0.0	0.0	0.0	0.0	-0.006607134765670072	0.01415156511439961	0.0
663	0.39120188859239935	-0.013449854779217396	0.0	0.0	-0.015387195233977182	-0.032535459044973805	-0.016772765051811946	0.0	0.0	0.0	0.0	-0.5801897505276806	0.0	0.0	0.0	0.017065736843506832	0.33270719698753265	0.0	-0.1784512865624574	0.0	0.0	0.0	-0.1989459571418151	0.0	0.0	-0.004572732941111819	-0.2769345829617896	0.0	-0.40203060689608705	0.0	0.0	0.33597324008066265	0.0	0.0726064563240475	0.0	1.2051174117510755	-0.16986005781625427	0.07128184245336784	0.0	0.0	0.0	0.0	0.0	0.0	0.0	0.08319002096686906	0.0829572285818472	0.0
664	-0.0019432480316261519	-0.000802130889197085	0.0	0.0	-0.08394193979917611	0.47228694510533253	-0.01667361770295998	0.0	0.0	0.0	0.0	0.20790535560485518	0.0	0.0	0.0	-0.025942621518283682	-0.8820912378338187	0.0	-0.1316492701517054	0.0	0.0	0.0	-0.27355245306218756	0.0	0.0	0.19351187956668922	-0.22389828189108965	0.0	-0.33431497416119516	0.0	0.0	0.5629186580214995	0.0	-0.05785888826640544	0.0	1.226044262018153	0.716857494647474	0.05741075284338641	0.0	0.0	0.0	0.0	0.0	0.0	0.0	0.014162181363382284	0.030065728145141662	0.0
665	-0.9900821989373491	-0.012101498184838013	0.0	0.0	-0.07775828905247983	0.43222088725966223	0.04601935918002177	0.0	0.0	0.0	0.0	0.06055419556072624	0.0	0.0	0.0	0.048320516667527916	-0.7926003622057557	0.0	-0.111322043579188	0.0	0.0	0.0	0.3258089919390822	0.0	0.0	-0.44341243360807514	-0.20086335752008075	0.0	-0.30490446763465684	0.0	0.0	-0.2857185314952719	0.0	-0.011565902968337533	0.0	-0.17441981386469896	-0.20598632735138364	0.05138620939561648	0.0	0.0	0.0	0.0	0.0	0.0	0.0	-0.015818247751402316	0.007093694126318682	0.0
666	-0.6343327734049391	-0.01585461253603445	0.0	0.0	-0.0799868333312593	0.44666041297720327	0.04692500745908972	0.0	0.0	0.0	0.0	-0.4361697224791671	0.0	0.0	0.0	0.05041197770301633	-1.1065029842835796	0.0	-0.11864783320368091	0.0	0.0	0.0	0.36741447108751574	0.0	0.0	0.17964326165306693	-0.2091649824051137	0.0	0.09143374555347492	0.0	0.0	0.34255322607349276	0.0	-0.05511389642048179	0.0	0.41329788439590776	-0.2249939861307677	0.05355741252185359	0.0	0.0	0.0	0.0	0.0	0.0	0.0	-0.005013511760321646	0.015372653770332232	0.0
667	-0.47177482343424976	-0.011648960675315418	0.0	0.0	-0.0989365846275895	0.569442546493644	0.015855497566261534	0.0	0.0	0.0	0.0	-0.5861842497953665	0.0	0.0	0.0	0.06819608315959617	-0.9378832387970858	0.0	-0.18094046645099007	0.0	0.0	0.0	0.3022070965701813	0.0	0.0	-0.5050608873826765	0.13897413224192787	0.0	0.12899288534241818	0.0	0.0	0.45837731271461635	0.0	-0.0020524623047271985	0.0	0.21368999591973994	1.5244674079512073	0.007391123535751443	0.0	0.0	0.0	0.0	0.0	0.0	0.0	0.08686128821702101	-0.5029690774214763	0.0
668	-1.1018002282950299	-0.0011786854751282146	0.0	0.0	-0.06377156062166052	-0.9940611804314067	0.040335354310216044	0.0	0.0	0.0	0.0	-0.3078025247890909	0.0	0.0	0.0	0.035194146325431705	0.16109154044383733	0.0	-0.06534412382466752	0.0	0.0	0.0	-0.1291236265312543	0.0	0.0	0.12278425585920319	0.09859367431700698	0.0	-0.23838118152905716	0.0	0.0	0.615824692194548	0.0	-0.04385989056037247	0.0	0.24591818915208835	-0.08669098106435809	-0.02693364397074281	0.0	0.0	0.0	0.0	0.0	0.0	0.0	-0.08363063519776745	-0.04486648514100786	0.0
669	0.11935913116033425	0.014820495127925114	0.0	0.0	-0.11184036972675267	0.6530507290041638	-0.004175554662102332	0.0	0.0	0.0	0.0	0.7544101713557387	0.0	0.0	0.0	0.08030612467960889	-0.2402235424404958	0.0	0.34108865962266266	0.0	0.0	0.0	1.0397888370578743	0.0	0.0	0.29133798568900227	0.3675295386831804	0.0	0.7477125575067687	0.0	0.0	0.2730877599285768	0.0	0.011983064148064297	0.0	0.5877780709966605	1.5633866656194004	-0.03151441811882798	0.0	0.0	0.0	0.0	0.0	0.0	0.0	0.14942320031797068	0.13370736439220302	0.0
670	-0.6546567179002531	-0.010708097711115382	0.0	0.0	0.022391911568963974	-1.290309464273065	-0.03839246708318748	0.0	0.0	0.0	0.0	-0.4554877073948623	0.0	0.0	0.0	-0.08890652316331615	-0.49845521318103775	0.0	-0.12666951064358747	0.0	0.0	0.0	-0.26270531883498205	0.0	0.0	0.18819997579821113	-0.2182551911700754	0.0	-0.32710999472183844	0.0	0.0	0.6100507022510383	0.0	-0.05680751223011933	0.0	-0.19883215970407125	-0.24580721111148832	-0.10282673604320078	0.0	0.0	0.0	0.0	0.0	0.0	0.0	0.006817582413337015	0.024438044288814197	0.0
671	-0.21185846523748916	-0.007684558950855569	0.0	0.0	-0.05910397988601244	0.31135302768106526	0.0384385167643342	0.0	0.0	0.0	0.0	2.1300410738000077	0.0	0.0	0.0	0.030813679968286233	0.1378110667999743	0.0	0.40656978628905016	0.0	0.0	0.0	1.7079615726769923	0.0	0.0	0.10641734024547995	0.35115573016191715	0.0	0.3425224568559909	0.0	0.0	0.2992040193582842	0.0	0.008932425632212724	0.0	-0.07687927526813887	-0.046880337500652035	0.033211881532491536	0.0	0.0	0.0	0.0	0.0	0.0	0.0	-0.10626064441317942	-0.062206375092295665	0.0
672	0.2384828218445849	-0.008107394910329416	0.0	0.0	-0.06297233652527881	0.33641747702101865	0.020662246003990435	0.0	0.0	0.0	0.0	-0.30147551694801267	0.0	0.0	0.0	0.03444408447020127	-0.8900764076736202	0.0	-0.06271687174416432	0.0	0.0	0.0	-0.12340082889023166	0.0	0.0	-0.2508183334550271	-0.14578371085675484	0.0	-0.008135106372858565	0.0	0.0	0.4890917872579118	0.0	0.009912530572555275	0.0	1.4338287925211488	-0.0798742536351863	0.0369807041260347	0.0	0.0	0.0	0.0	0.0	0.0	0.0	-0.08750554378331338	-0.047835573125245535	0.0
673	0.5452909166254241	-0.02028054981832559	0.0	0.0	-0.09634705508235265	0.5526640697001459	-0.012971402089707377	0.0	0.0	0.0	0.0	-0.5656844002392794	0.0	0.0	0.0	-0.018727140909049856	-0.3085951854233824	0.0	-0.17242802680352376	0.0	0.0	0.0	-0.3623785592827072	0.0	0.0	-0.3266666373125485	-0.2701089920471114	0.0	-0.39331583610238413	0.0	0.0	0.04187768595620729	0.0	0.046157639762366316	0.0	1.0887425607465944	-0.1723042736148836	0.06949668056788147	0.0	0.0	0.0	0.0	0.0	0.0	0.0	0.07430637362824098	0.07615027301450498	0.0
674	0.30815431390033954	0.0017682869786074414	0.0	0.0	-0.028634184358034324	0.1139284576045502	0.007333325694984484	0.0	0.0	0.0	0.0	-0.5576163071136097	0.0	0.0	0.0	-0.10928666283189367	-0.24395255995314047	0.0	-0.16907779949505009	0.0	0.0	0.0	-0.3550809447598751	0.0	0.0	0.23343684898405015	-0.017869510877829925	0.0	0.3879987188290273	0.0	0.0	0.32627241969471604	0.0	0.03716262472225106	0.0	0.6904058243143197	-0.3558407126484561	-0.12458037978557275	0.0	0.0	0.0	0.0	0.0	0.0	0.0	0.06936515589832655	0.07236414235735456	0.0
675	0.6380836130301587	-0.005745139370768637	0.0	0.0	-0.09148647390438638	0.5211706470251968	-0.011569745945132983	0.0	0.0	0.0	0.0	-0.5272059117096821	0.0	0.0	0.0	0.06120424708255547	-0.6676103445907902	0.0	-0.1564500650903043	0.0	0.0	0.0	0.5772971288840928	0.0	0.0	0.2199668591456787	0.11046472632518245	0.0	0.6901043562199641	0.0	0.0	-0.16436574402581738	0.0	0.07909002776506487	0.0	0.2625811950738843	1.6721922302790677	0.06476116368835658	0.0	0.0	0.0	0.0	0.0	0.0	0.0	0.05074063302742778	0.05809339355197205	0.0
676	0.538331282911984	-0.04409862242749783	0.0	0.0	-0.07248342582091276	0.39804318479531997	0.0438757307794218	0.0	0.0	0.0	0.0	-0.3767694636935318	0.0	0.0	0.0	0.043370123255378194	-1.0373719560813566	0.0	-0.09398223180142729	0.0	0.0	0.0	-0.19150443040956366	0.0	0.0	-0.6496428022932617	-0.18121378793992676	0.0	0.23282918108008538	0.0	0.0	0.5732788806990197	0.0	0.08542309206766782	0.0	0.8985540397622461	0.7583244514604077	0.046247070071391415	0.0	0.0	0.0	0.0	0.0	0.0	0.0	-0.0413925677902061	-0.012502227856331713	0.0
677	-0.13006242581505328	0.010775826659482807	0.0	0.0	-0.08128387518841991	-0.5051445869822736	-0.043307700049823726	0.0	0.0	0.0	0.0	1.4652772021871914	0.0	0.0	0.0	0.05162923532337449	0.24843764130521495	0.0	-0.12291153838118207	0.0	0.0	0.0	1.4310371448603023	0.0	0.0	0.18419135108652476	0.12148778175215162	0.0	0.4640408098068474	0.0	0.0	0.20642558749903334	0.0	-0.05601409199059058	0.0	-0.1928545662588696	-0.23605669162791557	0.05482108107981911	0.0	0.0	0.0	0.0	0.0	0.0	0.0	0.0012749856096653024	0.020191116339948155	0.0
678	-0.15556806218254154	-0.004473732795000307	0.0	0.0	-0.07936333835469844	0.4426205687459115	0.04667162808587856	0.0	0.0	0.0	0.0	0.3049794112393935	0.0	0.0	0.0	0.049826835436956554	-0.8049116674486447	0.0	-0.11659824725930232	0.0	0.0	0.0	-0.24076764381498145	0.0	0.0	0.17745697067174307	-0.2068423803987745	0.0	-0.3125383581811988	0.0	0.0	0.36172778602096917	0.0	-0.05468116758232868	0.0	0.544359963152419	-0.21967608427080743	0.05294996026919173	0.0	0.0	0.0	0.0	0.0	0.0	0.0	-0.008036426170257746	0.013056392972490427	0.0
679	-0.2565536801868976	0.017355425234164678	0.0	0.0	-0.09639320307983228	0.5529630788797232	0.001060518118497638	0.0	0.0	0.0	0.0	-0.5660497279905762	0.0	0.0	0.0	0.06580915127039728	0.3237983752002133	0.0	-0.1725797269623925	0.0	0.0	0.0	1.2441311406606874	0.0	0.0	0.23717235100586334	0.6443767441388633	0.0	0.7055003835220612	0.0	0.0	0.520254033962992	0.0	-0.06650053077441688	0.0	0.7418359727127272	1.6264039424188546	-0.03983217946173582	0.0	0.0	0.0	0.0	0.0	0.0	0.0	0.07453011471970214	0.07632171111983668	0.0
680	-0.7618852560192225	-0.00329978875428156	0.0	0.0	-0.08846412987310817	-0.05637472274101072	0.05037005860632423	0.0	0.0	0.0	0.0	-0.503279713199254	0.0	0.0	0.0	-0.10174817496139812	0.2842505686888726	0.0	-0.14651485457785177	0.0	0.0	0.0	-0.3059333319727783	0.0	0.0	0.20936898146189362	-0.2407440434988284	0.0	-0.3558232879602391	0.0	0.0	0.35010280652944326	0.0	0.018942928096357968	0.0	0.9466002235782993	-0.2972983875166703	0.0062382211581434675	0.0	0.0	0.0	0.0	0.0	0.0	0.0	0.03608728750356095	0.04686549716079416	0.0
681	0.5442561317757737	-0.007565222649623181	0.0	0.0	0.12545989355656023	0.40535641350717067	-0.042700798899361	0.0	0.0	0.0	0.0	1.9750418906118612	0.0	0.0	0.0	0.044429391627048585	0.21017327451264425	0.0	0.5200793911067355	0.0	0.0	0.0	1.182886942735505	0.0	0.0	0.1572902806063033	0.024827386205092592	0.0	0.42149861042989745	0.0	0.0	-0.5824006887586762	0.0	0.10906796002138996	0.0	-0.15274014444664877	1.363925648673039	0.0473467256523737	0.0	0.0	0.0	0.0	0.0	0.0	0.0	-0.035920261634195746	-0.008309159014789935	0.0
682	0.22603742701269547	-0.00011379316407920045	0.0	0.0	-0.09060562576316418	0.515463320718268	0.004083200403121526	0.0	0.0	0.0	0.0	0.39839358328355756	0.0	0.0	0.0	0.060377582078367506	-0.9206452072988528	0.0	-0.15355449409574545	0.0	0.0	0.0	0.02635168374128668	0.0	0.0	-0.21682859137497576	-0.24872140151741196	0.0	0.0031411891464056415	0.0	0.0	-0.06111592176747075	0.0	-0.06248373560827407	0.0	-0.24159657882065363	0.49145423054836074	0.06390298004974829	0.0	0.0	0.0	0.0	0.0	0.0	0.0	0.04646998348064865	0.054821075257411755	0.0
683	0.7696352353921995	-0.012305227274400183	0.0	0.0	0.08889428905471623	0.18606343840320522	-0.007786488650827493	0.0	0.0	0.0	0.0	0.503632437531043	0.0	0.0	0.0	0.03994610216174472	-0.3152057419525972	0.0	-0.08198886554876614	0.0	0.0	0.0	0.45903370053719356	0.0	0.0	0.3078430920011937	-0.05934161760721072	0.0	0.4782242386277161	0.0	0.0	-0.20204099270031514	0.0	0.04855148772422714	0.0	0.1131385217738492	1.6401887337515788	0.01437267910671038	0.0	0.0	0.0	0.0	0.0	0.0	0.0	0.17224428137938932	0.15119366015142655	0.0
684	0.4512286052230697	0.03013818158569166	0.0	0.0	0.1820256866870625	0.5181919879928767	0.0016943334809232046	0.0	0.0	0.0	0.0	0.995432272222358	0.0	0.0	0.0	0.06077280982997814	0.29703218078031235	0.0	0.5203118813795369	0.0	0.0	0.0	0.9056502110362068	0.0	0.0	0.21835486249284877	0.5690018216055515	0.0	0.71960971567372	0.0	0.0	-0.336145956389152	0.0	0.06060219882243294	0.0	-0.2437986172826955	0.5561927015554495	0.06431327683047292	0.0	0.0	0.0	0.0	0.0	0.0	0.0	0.04851177696378649	0.056385567519160275	0.0
685	0.5421763458918591	-0.007271302393651416	0.0	0.0	-0.0732159191531887	-0.33065690803354697	0.009984310905788956	0.0	0.0	0.0	0.0	-0.38256820159174004	0.0	0.0	0.0	0.044057559120035894	0.20819712946927119	0.0	-0.0963901229547219	0.0	0.0	0.0	-0.1967494062967927	0.0	0.0	0.15590098760221033	-0.183942423369452	0.0	0.47420924096955674	0.0	0.0	0.6925910359942229	0.0	0.048322727061973395	0.0	1.21122260616951	-0.16724362974486845	-0.09164393391562212	0.0	0.0	0.0	0.0	0.0	0.0	0.0	-0.03784119250642489	-0.009781042194836342	0.0
686	0.6084659983775653	0.03910706273096356	0.0	0.0	-0.08584425026214931	0.4846126866732316	-0.017894200231696633	0.0	0.0	0.0	0.0	0.8931350935080852	0.0	0.0	0.0	0.05590909050271177	0.27118340570073024	0.0	0.10277883294662744	0.0	0.0	0.0	1.8204629136883246	0.0	0.0	0.20018234904155036	0.321659825791661	0.0	0.8215026284245341	0.0	0.0	-0.018965068862194855	0.0	-0.05917916289153659	0.0	-0.2167000722448801	-0.2749529586363204	-0.05695444122553195	0.0	0.0	0.0	0.0	0.0	0.0	0.0	0.02338522553675488	0.03713274121879423	0.0
687	-0.0154241529149888	-0.010274578703915637	0.0	0.0	-0.09687564970162436	0.5560890209886667	-0.038235548162279684	0.0	0.0	0.0	0.0	-0.5698689866600702	0.0	0.0	0.0	0.06626192141312519	0.3262046722734247	0.0	0.25279565506164947	0.0	0.0	0.0	0.8937533647294733	0.0	0.0	0.23886405460868615	0.536600477047777	0.0	0.8092012893315333	0.0	0.0	0.4636909805900114	0.0	0.07545821787824544	0.0	0.8865609925738663	-0.36904176737181504	0.07001167427960871	0.0	0.0	0.0	0.0	0.0	0.0	0.0	0.07686917902633167	0.07811398249188257	0.0
688	0.6202903361005935	-2.3866144210222402e-05	0.0	0.0	-0.08809681376658093	0.4992078414396479	-0.018724476676327644	0.0	0.0	0.0	0.0	0.24785632317798303	0.0	0.0	0.0	0.05802309328216537	0.28241850762312154	0.0	0.5241807789664781	0.0	0.0	0.0	1.8172486026159222	0.0	0.0	0.20808098409031722	0.17604856505885186	0.0	0.4973380510910067	0.0	0.0	0.3680410175108544	0.0	0.06349885725049162	0.0	-0.2284783833838381	-0.2941654817523236	-0.030625127100320206	0.0	0.0	0.0	0.0	0.0	0.0	0.0	0.03430641485314219	0.04550093139851084	0.0
689	0.6530443497215128	0.006824851996333847	0.0	0.0	-0.09433652861862972	-0.0256216133360757	-0.006321984978230567	0.0	0.0	0.0	0.0	-0.549768192559523	0.0	0.0	0.0	0.06387898791701334	0.31354030827007867	0.0	-0.16581891696982556	0.0	0.0	0.0	0.8147232515586008	0.0	0.0	0.22996060272385527	0.17064234787325033	0.0	0.41929515593052874	0.0	0.0	0.4867630817877025	0.0	-0.06507312175988983	0.0	-0.261104901038648	0.6446247012728643	-0.017457400018092345	0.0	0.0	0.0	0.0	0.0	0.0	0.0	0.06455866170235945	0.0686812414969869	0.0
690	-0.46474433720049585	-0.040128882583089845	0.0	0.0	-0.0598377904255323	0.3161076454187933	0.038736726792560114	0.0	0.0	0.0	0.0	-0.2766610777423981	0.0	0.0	0.0	-0.1632434954956919	-1.2717552269662777	0.0	-0.052412824607350236	0.0	0.0	0.0	-0.10095609391974855	0.0	0.0	-0.6031533065951115	-0.13410710826342703	0.0	-0.2196714938758626	0.0	0.0	0.316495264254401	0.0	-0.041129706885241105	0.0	0.6514118569222759	2.2035465075826886	0.033926810893618264	0.0	0.0	0.0	0.0	0.0	0.0	0.0	-0.10270288286341604	-0.05948029605456425	0.0
691	0.5248064952016286	-0.0009289761214252262	0.0	0.0	-0.06990692268685925	0.3813491107220513	0.042828677036048486	0.0	0.0	0.0	0.0	0.806092457010536	0.0	0.0	0.0	0.04095210717016995	0.19169286111592665	0.0	-0.08551261326763418	0.0	0.0	0.0	-0.17305552962640366	0.0	0.0	0.14429796046720994	0.3753899078517032	0.0	-0.26756201878084085	0.0	0.0	0.5418942335780005	0.0	-0.04811806135232933	0.0	-0.13336621615772803	-0.13902059808554518	-0.09932680264798419	0.0	0.0	0.0	0.0	0.0	0.0	0.0	-0.05388432593417998	-0.02207384178952841	0.0
692	0.07895563860000206	-0.009888978394616088	0.0	0.0	0.002022067396483738	0.19016537948909715	-0.0003934940907741269	0.0	0.0	0.0	0.0	1.4644982453306246	0.0	0.0	0.0	0.08308097321686707	0.4155913859946857	0.0	-0.028175013580849673	0.0	0.0	0.0	-0.49448898681350295	0.0	0.0	0.24468539257342212	-0.3388378481793125	0.0	0.4915519292837992	0.0	0.0	0.03710079672790307	0.0	0.04756807142576689	0.0	-0.28306225889011777	0.009748829640233138	0.026743256113675774	0.0	0.0	0.0	0.0	0.0	0.0	0.0	0.16375839726956662	0.14469148442524532	0.0
693	0.13005893544189798	0.011818540577000877	0.0	0.0	0.0194036566564643	0.6202095731911272	-0.027310106565381985	0.0	0.0	0.0	0.0	0.469058874140501	0.0	0.0	0.0	0.07554932039898765	-0.37503800001868637	0.0	-0.15573043112054447	0.0	0.0	0.0	0.7963384152342855	0.0	0.0	0.11727291332962868	-0.3089424997136163	0.0	0.450774592765313	0.0	0.0	-0.675321442626472	0.0	0.07020416723018544	0.0	-0.09306692244861167	0.8301143368099633	0.03622805933326583	0.0	0.0	0.0	0.0	0.0	0.0	0.0	0.12484898471401285	0.11487775676122583	0.0
694	-0.04237854922668753	0.01068613222386772	0.0	0.0	-0.1145333150895685	0.6704992734161499	0.005185509615675138	0.0	0.0	0.0	0.0	-0.12240743170873394	0.0	0.0	0.0	0.08283342034551461	0.04428466547863722	0.0	-0.2322108707603781	0.0	0.0	0.0	1.140577941547567	0.0	0.0	-0.1208840874304353	-0.27808445353545586	0.0	0.43810021343720484	0.0	0.0	-0.16488151366088075	0.0	0.023304368459292728	0.0	0.9348202770568136	0.5858180140168708	0.014942937762561661	0.0	0.0	0.0	0.0	0.0	0.0	0.0	0.16247950974863268	-0.27461640814168964	0.0
695	0.6717789908346077	0.022509577860388975	0.0	0.0	-0.0304123118619834	0.6863360082005526	-0.02228906904408478	0.0	0.0	0.0	0.0	0.24692450197016114	0.0	0.0	0.0	0.08512725702539321	0.18636029186283803	0.0	-0.2402455243659662	0.0	0.0	0.0	0.6161343510925781	0.0	0.0	0.2424753072585361	0.02806933691471934	0.0	0.6499687885257573	0.0	0.0	-0.1277932463037235	0.0	0.056102638700475896	0.0	-0.2797666170074814	0.991598164451602	-0.042264236152060264	0.0	0.0	0.0	0.0	0.0	0.0	0.0	0.17432974234307178	0.1527916119358797	0.0
696	-0.11517451796003723	0.011122712262917098	0.0	0.0	0.027017835982651783	-0.3465778788533492	-0.007729683933159405	0.0	0.0	0.0	0.0	-0.22300928310909182	0.0	0.0	0.0	0.0797014025416699	0.48886511654604997	0.0	0.13234793741677578	0.0	0.0	0.0	0.6235888691174011	0.0	0.0	0.3532195357654231	0.2584633836266554	0.0	0.6136472022161679	0.0	0.0	-0.29525774544554373	0.0	-0.004450838085435985	0.0	0.4754817328435503	-0.09823240007290518	-0.09351070226175673	0.0	0.0	0.0	0.0	0.0	0.0	0.0	0.005368890367819757	0.1992676259384103	0.0
697	-0.594414195706964	-0.013775385571122994	0.0	0.0	-0.08430360637484036	0.4746303106243438	0.048679281814447674	0.0	0.0	0.0	0.0	1.4963320604976864	0.0	0.0	0.0	0.054463215412611746	0.2634991423865146	0.0	0.3471249094150216	0.0	0.0	0.0	0.8910876711511145	0.0	0.0	0.1947800668053148	0.21037001589982962	0.0	-0.33603512260096513	0.0	0.0	0.332001818641093	0.0	0.023050546684959972	0.0	-0.20864428024461926	0.7355864067711756	0.057763113623116966	0.0	0.0	0.0	0.0	0.0	0.0	0.0	0.015915663178420626	0.03140930610902901	0.0
698	-0.47824366702819604	-0.015411842330642822	0.0	0.0	-0.09680245873993487	0.0582055036888434	0.05375863529311048	0.0	0.0	0.0	0.0	-0.5692895749648985	0.0	0.0	0.0	-0.07636995000042092	-0.46407089647489813	0.0	-0.17392505399811078	0.0	0.0	0.0	-0.3656394506761541	0.0	0.0	-0.26724711307597665	-0.27180543145489894	0.0	-0.39548181422634193	0.0	0.0	0.2288182609416937	0.0	-0.013504460029538742	0.0	0.1274111450361136	-0.36841750837064735	0.06994036654462335	0.0	0.0	0.0	0.0	0.0	0.0	0.0	0.07651432450290163	0.07784208077384006	0.0
699	-0.24939306535432615	-0.007023648376069079	0.0	0.0	-0.1128263837178078	0.05138258026220621	0.06027052748134646	0.0	0.0	0.0	0.0	0.04677853338716299	0.0	0.0	0.0	0.08123148652338553	-0.43708037694984087	0.0	-0.2265997549068425	0.0	0.0	0.0	-0.4803778331629715	0.0	0.0	-0.23812661263272833	-0.3314966907307024	0.0	0.19377299472848444	0.0	0.0	0.2343603456101327	0.0	0.007400479956917281	0.0	0.4368988462667696	1.2639473323703756	-0.005878643960277595	0.0	0.0	0.0	0.0	0.0	0.0	0.0	0.1542037294545723	0.13737036993271254	0.0
700	0.3505723862360866	0.024396712291937843	0.0	0.0	-0.03671492459988688	0.16628642852308914	0.029339927347507733	0.0	0.0	0.0	0.0	2.2656141119830324	0.0	0.0	0.0	0.009801830574844895	0.026141265886003334	0.0	0.023597893316035685	0.0	0.0	0.0	0.06461384147109862	0.0	0.0	0.027909907960403303	-0.04797134682519511	0.0	-0.1096951669235681	0.0	0.0	-0.38821030794750194	0.0	-0.025081572995374536	0.0	0.04018968138893674	0.1440799801038787	0.011398903754299784	0.0	0.0	0.0	0.0	0.0	0.0	0.0	-0.21481035274063487	-0.1453808881349403	0.0
701	0.3386026985745654	-0.00849279015246676	0.0	0.0	0.0818363000704723	0.5954444523768105	-0.027754850423719314	0.0	0.0	0.0	0.0	0.7493875312689545	0.0	0.0	0.0	0.07196227147262482	0.35649981404628284	0.0	0.3177527676136814	0.0	0.0	0.0	1.188636301791637	0.0	0.0	-0.14163520464507456	0.0688041220285672	0.0	0.4412823626932611	0.0	0.0	0.15302791198576202	0.0	0.0689985043885015	0.0	-0.3061414684773104	1.9411255668971976	0.07592936419102538	0.0	0.0	0.0	0.0	0.0	0.0	0.0	0.10631786413427884	0.1006785759978448	0.0
702	-0.0263328086271986	-0.01386502463495832	0.0	0.0	-0.09847528782627998	0.5664536415437361	-0.005573295738383199	0.0	0.0	0.0	0.0	-0.5825324223640288	0.0	0.0	0.0	-0.03747858900961419	0.334183180907745	0.0	0.13331273352941306	0.0	0.0	0.0	-0.37761764601900083	0.0	0.0	0.01280352654644119	-0.03192311167245783	0.0	0.45092713602855455	0.0	0.0	0.18290467623919598	0.0	0.05860481120201999	0.0	1.1742069639100525	0.42874857594207444	0.0072016557676998355	0.0	0.0	0.0	0.0	0.0	0.0	0.0	0.08462476538947679	0.08405657901336656	0.0
703	-0.6114203196189145	0.04083508516503635	0.0	0.0	-0.09161546402536133	0.5220064195906564	0.006750144337117105	0.0	0.0	0.0	0.0	-0.5282270539781913	0.0	0.0	0.0	0.06132530270372892	-0.25111012505980856	0.0	-0.15687408829634603	0.0	0.0	0.0	-0.3284982768164598	0.0	0.0	-0.32855604820905215	0.3548004971996549	0.0	0.49470582069117947	0.0	0.0	0.4617962724175265	0.0	0.053846133027979706	0.0	0.7575380900133657	1.459229266515271	0.06488683485252401	0.0	0.0	0.0	0.0	0.0	0.0	0.0	0.05136602073717824	0.05857258708480443	0.0
704	0.05850038069327226	-0.00643274325477768	0.0	0.0	-0.014139196460416465	0.6836267388884523	0.012155608763091233	0.0	0.0	0.0	0.0	-0.7256938605059136	0.0	0.0	0.0	0.05195632657894862	-0.9456173053494664	0.0	-0.23887099604663004	0.0	0.0	0.0	-0.5071075978354743	0.0	0.0	-0.3415379187951526	-0.215294957978205	0.0	-0.18507924639234288	0.0	0.0	0.05760956121627177	0.0	0.035002810717826106	0.0	0.3102255179834999	0.6497690784252537	0.08918891716375256	0.0	0.0	0.0	0.0	0.0	0.0	0.0	0.1723024638701768	0.15123824157327864	0.0
705	-0.3482224923215792	-0.019357270851377433	0.0	0.0	-0.0733366821061462	-1.3118459971794152	-0.021339088946971764	0.0	0.0	0.0	0.0	-0.3835242139964351	0.0	0.0	0.0	-0.15715780131436446	0.20879945836355435	0.0	-0.0967871013752186	0.0	0.0	0.0	-0.19761412239511406	0.0	0.0	0.15632444402905327	-0.18439228148759979	0.0	-0.28387454449056065	0.0	0.0	0.3492828193459784	0.0	-0.050498442693717206	0.0	-0.15129990526025788	-0.16827363889696767	-0.0652132248184781	0.0	0.0	0.0	0.0	0.0	0.0	0.0	-0.0372556928882966	-0.009332412287167236	0.0
706	-0.2430498724330054	-0.029180136706346095	0.0	0.0	0.04730373669570863	-0.16801098614125642	0.04802150669228485	0.0	0.0	0.0	0.0	-0.4575296530634657	0.0	0.0	0.0	-0.12206448260758147	-0.7509468775093759	0.0	-0.12751741634259292	0.0	0.0	0.0	-0.26455226483993355	0.0	0.0	-0.4319746475988415	-0.2192160425474481	0.0	-0.3283367895334949	0.0	0.0	0.09980876387445267	0.0	-0.021248422564678248	0.0	0.06906846938485413	-0.24800720633793244	0.056186162134760756	0.0	0.0	0.0	0.0	0.0	0.0	0.0	0.008068150296486462	0.025396272333002224	0.0
707	-0.4507320208707054	-0.018154372354106448	0.0	0.0	-0.01862954203318585	0.5787037938714773	0.00817030160689808	0.0	0.0	0.0	0.0	-0.5974995902928347	0.0	0.0	0.0	0.004151028891827861	-0.7665674286861364	0.0	-0.18563909376587334	0.0	0.0	0.0	-0.22216259274864553	0.0	0.0	-0.4883595053545606	-0.2850798454122965	0.0	-0.3001803466001383	0.0	0.0	-0.14004286554597356	0.0	-0.006035031039294474	0.0	0.07167350962888684	0.49849619942425366	0.07341215062092207	0.0	0.0	0.0	0.0	0.0	0.0	0.0	0.09379124802477393	0.09108025269478026	0.0
708	-0.7697249727349956	-0.029831474718061322	0.0	0.0	-0.08023794667905546	-0.8089685334986386	0.04702705630480862	0.0	0.0	0.0	0.0	-0.4381576456758064	0.0	0.0	0.0	-0.1945057308031523	-0.03522476711569707	0.0	-0.11947330639502732	0.0	0.0	0.0	-0.24703022583435832	0.0	0.0	0.18052379296160612	-0.21010041314206757	0.0	-0.31669814580268063	0.0	0.0	0.46124060933299094	0.0	-0.05528817847779033	0.0	-0.18738556554560656	-0.22713577746752495	0.053802064643405936	0.0	0.0	0.0	0.0	0.0	0.0	0.0	-0.7426219333328776	0.016305530577976943	0.0
709	-0.9551941392485379	-0.009818535324746178	0.0	0.0	-0.08655284806435606	-0.7338300996562996	0.022142664635249793	0.0	0.0	0.0	0.0	-0.488149169656794	0.0	0.0	0.0	0.05657410071016402	0.2747176761060377	0.0	-0.14023198706771883	0.0	0.0	0.0	-0.2922477097849906	0.0	0.0	-0.1957412579551368	-0.23362426366006556	0.0	-0.3467329029412633	0.0	0.0	0.31693534134078993	0.0	0.02755832853759337	0.0	0.13279480927311482	-0.2809967179479184	0.05995448160913577	0.0	0.0	0.0	0.0	0.0	0.0	0.0	0.026820747213219247	0.03976515586909667	0.0
710	-0.4582656776958743	0.03918839734478256	0.0	0.0	-0.08611588993154937	-0.7686107971984304	-0.009652779565584552	0.0	0.0	0.0	0.0	-0.4846900177806052	0.0	0.0	0.0	0.05616402094751079	0.27253826178619667	0.0	-0.13879559498606434	0.0	0.0	0.0	-0.28911889649848543	0.0	0.0	0.20113485608924958	-0.23199653629401276	0.0	-0.3446546549057297	0.0	0.0	0.5060157601907533	0.0	-0.05936769098391013	0.0	-0.21812043466200487	-0.2772698226968971	-0.06551626230229957	0.0	0.0	0.0	0.0	0.0	0.0	0.0	0.024702226477916422	0.038141872552682435	0.0
711	-0.8146256721637473	-0.0048764497832405555	0.0	0.0	-0.09397667781606057	0.3963592382453812	0.031957401686138455	0.0	0.0	0.0	0.0	-0.5469194560664912	0.0	0.0	0.0	0.04312621575703403	-0.6599983162613933	0.0	-0.1646359962170599	0.0	0.0	0.0	-0.34540561078267196	0.0	0.0	-0.5527930492056494	-0.2612790203529674	0.0	-0.38204191412386845	0.0	0.0	-0.045855293292340234	0.0	0.030970529344250923	0.0	0.9575767445206879	0.3370687380268575	0.01767404234643628	0.0	0.0	0.0	0.0	0.0	0.0	0.0	0.06281398336908227	0.06734440906305136	0.0
712	-0.10437841947614926	-0.01514765610986516	0.0	0.0	-0.07772050444983888	0.2436358915982068	0.010565868593965444	0.0	0.0	0.0	0.0	-0.6483414494377941	0.0	0.0	0.0	-0.1563085983894707	-0.88575331467638	0.0	-0.2067508710183042	0.0	0.0	0.0	-0.4371421091389173	0.0	0.0	-0.38138280208393344	-0.3090038269063984	0.0	-0.08560181380892336	0.0	0.0	-0.3615494565447454	0.0	0.013475933453223735	0.0	0.17868945556881788	0.3699977777914304	0.0796692176567595	0.0	0.0	0.0	0.0	0.0	0.0	0.0	0.12492880332016032	0.11493891651743711	0.0
713	-0.5357486538419753	-0.006232677245514323	0.0	0.0	-0.07772036526715334	-1.219993182029863	0.046003947500189435	0.0	0.0	0.0	0.0	-0.4182273690415241	0.0	0.0	0.0	-0.16804027568169003	-0.5061146832431282	0.0	-0.11119737848919224	0.0	0.0	0.0	-0.22900323061442726	0.0	0.0	0.17169587013541765	-0.20072208635800157	0.0	-0.3047240955888272	0.0	0.0	0.5241842216804165	0.0	-0.05354088279733725	0.0	0.24526812898606667	-0.20566286850069515	0.051349261401338574	0.0	0.0	0.0	0.0	0.0	0.0	0.0	-0.0160021150822628	0.006952808665229282	0.0
714	-0.462781040210307	-0.013954807147653204	0.0	0.0	0.05400694952023757	-0.8847424291569759	0.02791000057733976	0.0	0.0	0.0	0.0	-0.6493193889314407	0.0	0.0	0.0	-0.05269530880759667	0.3762618396442156	0.0	-0.20715695453105196	0.0	0.0	0.0	-0.4380266583552099	0.0	0.0	-0.3154775316257262	-0.3094640029649028	0.0	-0.2312110692569289	0.0	0.0	0.22051720955928414	0.0	-0.07380081674358283	0.0	-0.3268589740091997	-0.4546417460703867	0.0797895718898984	0.0	0.0	0.0	0.0	0.0	0.0	0.0	0.12552773195044836	-0.2216200468869441	0.0
715	-0.9262335875741258	-0.010691984960806544	0.0	0.0	-0.08265247961216614	-0.7813594470786207	0.00914447684552994	0.0	0.0	0.0	0.0	-0.4572721454381362	0.0	0.0	0.0	-0.1483413890502332	0.2552638240796378	0.0	-0.12741048784473402	0.0	0.0	0.0	-0.2643193484175432	0.0	0.0	0.1889903753307022	-0.2190948705886216	0.0	-0.3281820797272683	0.0	0.0	0.511267832458987	0.0	-0.05696395465900552	0.0	-0.2000107925410509	-0.24772976724873014	-0.03701771258465812	0.0	0.0	0.0	0.0	0.0	0.0	0.0	0.007910442493162684	0.025275426384444986	0.0
716	-0.6536785404157486	-0.04063066101658362	0.0	0.0	-0.07198300312181491	-1.088823252846106	-0.007032529523461772	0.0	0.0	0.0	0.0	-0.3728078985262925	0.0	0.0	0.0	-0.13482122112822761	0.20204771914321723	0.0	-0.0923372156122412	0.0	0.0	0.0	-0.1879211827886836	0.0	0.0	0.15157775597813267	-0.17934964659374847	0.0	-0.27743621441107263	0.0	0.0	0.3485691939157781	0.0	-0.04955893883860436	0.0	-0.14422172423301277	-0.1567278650588663	0.04575952340738058	0.0	0.0	0.0	0.0	0.0	0.0	0.0	-1.1169080366639788	-0.014361279691301309	0.0
717	-0.33086784460005275	-0.015519879424788541	0.0	0.0	0.07655083087147539	-0.28607817256032736	0.041832849938427424	0.0	0.0	0.0	0.0	-0.6175861357110108	0.0	0.0	0.0	-0.17833581305130075	0.35626852655501146	0.0	-0.19397991134751003	0.0	0.0	0.0	-0.4093238352778051	0.0	0.0	0.1357054386099686	0.009133955662385368	0.0	-0.11765607768696702	0.0	0.0	0.18544430415080343	0.0	0.08288634180951757	0.0	0.3354191954093992	-0.42045229300220593	0.07588418573752934	0.0	0.0	0.0	0.0	0.0	0.0	0.0	0.10609303889494096	0.10050630718119095	0.0
718	-0.5514484239052049	-0.018351408459236766	0.0	0.0	-0.08500745800288949	-0.19374573911021614	0.048965316972794985	0.0	0.0	0.0	0.0	-0.47591518537041555	0.0	0.0	0.0	-0.042346229192290655	-0.3358138597088889	0.0	-0.13515189842604727	0.0	0.0	0.0	-0.2811820341650195	0.0	0.0	0.19724812913852405	-0.22786747941596527	0.0	-0.3393827620050048	0.0	0.0	0.41243593453029587	0.0	-0.058598397759918854	0.0	1.1007350935815805	-0.2678158055248981	0.05844885492508798	0.0	0.0	0.0	0.0	0.0	0.0	0.0	0.019328173798194653	0.03402408889772321	0.0
719	-0.5899885365194266	-0.029253243083439427	0.0	0.0	-0.06493474333680102	-0.6542801810555081	-0.02903607352786055	0.0	0.0	0.0	0.0	-0.3170107883945376	0.0	0.0	0.0	0.036285778809038514	-1.1854412122536917	0.0	-0.06916780009043064	0.0	0.0	0.0	-0.13745252868576352	0.0	0.0	0.12686296695608082	-0.15309393815455732	0.0	-0.24391347858731072	0.0	0.0	0.7077947867986364	0.0	-0.044667182878362445	0.0	1.1583605177516296	-0.09661197763508392	0.038892617586628125	0.0	0.0	0.0	0.0	0.0	0.0	0.0	-0.07799113219746265	-0.0405453043374824	0.0
720	-0.13674335620083466	-0.015771662656809415	0.0	0.0	-0.08361911297050614	-0.4447577589751697	0.0060529846430871	0.0	0.0	0.0	0.0	-0.5352888812055012	0.0	0.0	0.0	0.010583502351431738	-0.3325196157175777	0.0	-0.15980646972230905	0.0	0.0	0.0	-0.33488572080465484	0.0	0.0	-0.41917799423926755	-0.2558061745046919	0.0	-0.3750542997541851	0.0	0.0	0.10812512065363515	0.0	-0.05763483437063077	0.0	-0.251541242036713	-0.33178511157547397	0.0657559282944216	0.0	0.0	0.0	0.0	0.0	0.0	0.0	0.05569096163184304	-0.8313234837081037	0.0
721	-0.1136732694988952	-0.009754908198732348	0.0	0.0	-0.10718449062388853	0.622883643394202	-0.014943708669123335	0.0	0.0	0.0	0.0	0.16332087066370587	0.0	0.0	0.0	0.07593664015901927	-0.8471426636730968	0.0	-0.1871332694017156	0.0	0.0	0.0	0.230003471271512	0.0	0.0	-0.32547280328089795	-0.3104798859253536	0.0	-0.2763409739578864	0.0	0.0	-0.48312483237928083	0.0	0.020391805337335277	0.0	0.5671480100659366	0.0931602724682961	0.04553517080433962	0.0	0.0	0.0	0.0	0.0	0.0	0.0	0.1268499245738824	0.11641094557431982	0.0
722	-0.6932950766906455	-0.030935571367185444	0.0	0.0	-0.09496268809011991	0.5436942668664276	-0.002990219295680127	0.0	0.0	0.0	0.0	-0.554725145063611	0.0	0.0	0.0	-0.18910775506740757	-0.46896420583408577	0.0	-0.16787726178406187	0.0	0.0	0.0	-0.35246587998120976	0.0	0.0	-0.17593547723937908	-0.26495204022785773	0.0	-0.05232556239881372	0.0	0.0	0.2327240708917664	0.0	0.05030691508337333	0.0	-0.04873003236323917	-0.3527257704603885	0.06814793377832205	0.0	0.0	0.0	0.0	0.0	0.0	0.0	-0.27329167676154575	0.0710074007950312	0.0
723	-0.4030926285733051	-0.021858279282204185	0.0	0.0	-0.09646541904898545	0.11334218690574613	0.02601926001775966	0.0	0.0	0.0	0.0	-0.4891493262686789	0.0	0.0	0.0	0.05669266849807875	-0.7242701998928858	0.0	-0.17281711914821193	0.0	0.0	0.0	-0.36322609757903046	0.0	0.0	-0.592664838589571	-0.2340948941341734	0.0	-0.3938787954860491	0.0	0.0	-0.7026778482748393	0.0	-0.012915828558056919	0.0	0.2607335937166811	0.8394255442200456	0.06961199899203588	0.0	0.0	0.0	0.0	0.0	0.0	0.0	0.07488024214972473	0.07658999077662847	0.0
724	-0.6873259257541081	0.0281523447408497	0.0	0.0	-0.0935879689073971	-0.29992743301253	0.0053846583131024585	0.0	0.0	0.0	0.0	-0.5438422661717585	0.0	0.0	0.0	0.021573264724783124	-0.17333038370777623	0.0	-0.16335821155863867	0.0	0.0	0.0	-0.34262228325836963	0.0	0.0	0.22733577107777275	-0.25983102778673295	0.0	-0.3801931476971292	0.0	0.0	0.09421724475150478	0.0	-0.06455359331730823	0.0	0.21550404273778048	-0.3410005409500353	-0.021266701009755064	0.0	0.0	0.0	0.0	0.0	0.0	0.0	0.06092939118238735	0.06590036983137072	0.0
725	-0.09911707219656961	-0.027150307585366483	0.0	0.0	-0.07340735779331227	-0.14345461955120534	-0.005006918946148767	0.0	0.0	0.0	0.0	-0.1539707351121186	0.0	0.0	0.0	-0.11722767744593214	-0.37077229008988394	0.0	-0.22820706871429977	0.0	0.0	0.0	-0.4838789557746742	0.0	0.0	-0.5424364490451047	-0.33331810753162017	0.0	-0.2842106902147977	0.0	0.0	-0.49183318171982454	0.0	0.003931449311030099	0.0	-0.30366025370072186	-0.5092588465020549	0.08602836334652177	0.0	0.0	0.0	0.0	0.0	0.0	0.0	-0.2916240026991124	-0.18022296674722077	0.0
726	-0.48280589818071673	0.000594756939873417	0.0	0.0	0.057299757721568534	-0.7435801825830859	0.026992665757033026	0.0	0.0	0.0	0.0	-0.8137532691628492	0.0	0.0	0.0	0.040442997397963254	-0.12561089536959974	0.0	-0.08372934739574872	0.0	0.0	0.0	-0.04741828448180006	0.0	0.0	-0.25581920123070884	-0.16959516323345575	0.0	-0.1267307104929373	0.0	0.0	0.03016374349147354	0.0	0.00889430105651679	0.0	0.27991230621308494	-0.6318030472436066	-0.01343130095925795	0.0	0.0	0.0	0.0	0.0	0.0	0.0	0.22623351109086381	0.19256206141191728	0.0
727	-0.19694246103693813	-0.017991928712838324	0.0	0.0	-0.09110544296119888	0.08138946717489376	0.005292477452343234	0.0	0.0	0.0	0.0	-0.706120203880044	0.0	0.0	0.0	-0.16175230622568068	0.06763508507731378	0.0	-0.2307431524616282	0.0	0.0	0.0	-0.48940316648683063	0.0	0.0	-0.3344483896939764	-0.3361920115101019	0.0	-0.36838582730763714	0.0	0.0	-0.3192506965809166	0.0	-0.06283062744144927	0.0	0.05977154534788727	-0.5158390265203294	0.08678000286155746	0.0	0.0	0.0	0.0	0.0	0.0	0.0	0.16031478627988224	-0.5140694035077213	0.0
728	-0.5648409832555025	-0.02029168550502234	0.0	0.0	-0.0020655313979902347	-0.4173633416622266	0.05983395359861197	0.0	0.0	0.0	0.0	-0.04942356159772212	0.0	0.0	0.0	-0.1272763385146359	-0.48847977191866826	0.0	-0.22306830843431796	0.0	0.0	0.0	-0.4726854789757418	0.0	0.0	-0.3570642113407644	-0.3274948362659675	0.0	-0.4665848739662012	0.0	0.0	-0.35883401822491073	0.0	-0.021207698892955706	0.0	-0.35216826267743845	-0.30416122523676414	0.062600512413194	0.0	0.0	0.0	0.0	0.0	0.0	0.0	-0.35565280595351945	-0.3612848017155783	0.0
729	-1.0921116674173383	-0.019006041928449388	0.0	0.0	-0.0647520196505913	-0.5658455380784885	0.04073379873005696	0.0	0.0	0.0	0.0	-0.3155642676994853	0.0	0.0	0.0	0.03611429490647133	-0.4203902948993122	0.0	-0.06856714104257909	0.0	0.0	0.0	-0.1361441463620383	0.0	0.0	-0.36830673408772374	-0.15241326803506694	0.0	-0.243044413307597	0.0	0.0	0.5739639052400309	0.0	-0.04454036580459362	0.0	-0.10641201409730452	-0.0950534941391716	0.03871459543893531	0.0	0.0	0.0	0.0	0.0	0.0	0.0	-0.07887703839533952	-0.5127325676531058	0.0
730	-0.3137923132109719	-0.021271860922561142	0.0	0.0	-0.07508920110114468	0.4149269234454017	0.044934680301157034	0.0	0.0	0.0	0.0	0.262308978077482	0.0	0.0	0.0	-0.03239212861991126	-0.909509424807983	0.0	-0.10254807529552287	0.0	0.0	0.0	-0.2101629326922946	0.0	0.0	0.16246966831698723	-0.19092064865486352	0.0	0.1041400934179098	0.0	0.0	0.5758332901937149	0.0	-0.05171475643649977	0.0	-0.16046355989616218	-0.18322119160145073	-0.09816039102492137	0.0	0.0	0.0	0.0	0.0	0.0	0.0	-0.028758888386530068	-0.00282186898178093	0.0
731	0.18975313020304435	0.00033625512396915356	0.0	0.0	-0.12235443791301792	0.7211750913591135	0.0022300494898831458	0.0	0.0	0.0	0.0	-0.05230558837457068	0.0	0.0	0.0	0.03218489787880473	-0.7041977631959778	0.0	0.3245062581664329	0.0	0.0	0.0	0.9754033492288782	0.0	0.0	-0.2693544473271988	-0.13681633383713393	0.0	0.5687612138359838	0.0	0.0	-0.6032237395540063	0.0	0.02231591872252008	0.0	0.5043645358095998	1.7199067259315146	0.09483488517295832	0.0	0.0	0.0	0.0	0.0	0.0	0.0	0.20039895701556398	-0.1015965368169153	0.0
732	-0.17627543658841366	-0.010133472772850899	0.0	0.0	-0.08544588392577952	0.2936913545669415	-0.015730191049828	0.0	0.0	0.0	0.0	-0.5359936194063263	0.0	0.0	0.0	-0.09920691525543787	-0.7286564391262355	0.0	-0.16009910803584315	0.0	0.0	0.0	0.5081334316985788	0.0	0.0	-0.25574794959025593	-0.25613779384273916	0.0	-0.37547770434405336	0.0	0.0	-0.07857433517498785	0.0	0.07424462641373833	0.0	0.13829462410003007	-0.33254439753569703	0.05887600000964723	0.0	0.0	0.0	0.0	0.0	0.0	0.0	0.05612257103924895	0.062217219219090195	0.0
733	-0.23331059995490794	-0.018963151536864675	0.0	0.0	-0.11155797779525267	-0.3781569878208637	0.025002500199196052	0.0	0.0	0.0	0.0	0.17666607439477613	0.0	0.0	0.0	0.02706489724984052	-0.3929620167782789	0.0	-0.22243018330102315	0.0	0.0	0.0	-0.4712954863539472	0.0	0.0	-0.5302087662159346	-0.3267717093734615	0.0	-0.46566160077246066	0.0	0.0	-0.2085249538538116	0.0	-0.03784808674516187	0.0	0.09599812021020848	-0.260734631073389	0.08431622140522468	0.0	0.0	0.0	0.0	0.0	0.0	0.0	0.14805406877551466	-0.626418452752935	0.0
734	-0.4387342784322822	0.0035719693033722287	0.0	0.0	-0.11158808040675905	-0.18574515375992626	0.03578861863559761	0.0	0.0	0.0	0.0	0.5560728340644236	0.0	0.0	0.0	-0.02644085105739875	0.19009653374364993	0.0	-0.2225291382112534	0.0	0.0	0.0	-0.47151103435219177	0.0	0.0	-0.3641401003876375	-0.32688384561916034	0.0	-0.465804773970377	0.0	0.0	-0.7141995988341986	0.0	-0.02772183156969462	0.0	-0.3513106351681896	-0.4945267601186162	0.08434554946697083	0.0	0.0	0.0	0.0	0.0	0.0	0.0	0.14820001641186162	-0.6806210984374199	0.0
735	0.28284910042651673	-0.02781056859623198	0.0	0.0	-0.09914557110645077	0.27103360655992653	-0.04087112710790743	0.0	0.0	0.0	0.0	-0.451702846515175	0.0	0.0	0.0	-0.07597323612038169	0.10677386212503107	0.0	-0.18162745795171092	0.0	0.0	0.0	-0.3824171704476894	0.0	0.0	-0.4053987676129577	-0.2805338377582964	0.0	-0.32483606169735246	0.0	0.0	-0.23082004785340798	0.0	0.05088942292169596	0.0	-0.28625065102112457	-0.3884023391718934	0.07222318988528795	0.0	0.0	0.0	0.0	0.0	0.0	0.0	0.0878745253114334	-0.2280728622684954	0.0
736	-0.7073857775177792	-0.03529206888749217	0.0	0.0	-0.07716465940178696	-0.1922813605919725	0.025573230438921513	0.0	0.0	0.0	0.0	-0.020234661883313434	0.0	0.0	0.0	-0.23098700891237306	0.22789224530987912	0.0	-0.10937063252702847	0.0	0.0	0.0	-0.2250241310980156	0.0	0.0	-0.2412567112199902	-0.19865200783876208	0.0	-0.30208106291287934	0.0	0.0	0.05602892181835262	0.0	0.03350059867162829	0.0	-0.17131581492596934	-0.20092315227824983	0.05080785402449691	0.0	0.0	0.0	0.0	0.0	0.0	0.0	-0.6553897239906588	0.004888381910460085	0.0
737	-0.4937585396373846	-0.01648376524036992	0.0	0.0	-0.10160825337022605	0.5867532321665275	0.004390797618560205	0.0	0.0	0.0	0.0	-0.6073343491979741	0.0	0.0	0.0	-0.05306980500965832	-0.9592306479005904	0.0	-0.1897229184494805	0.0	0.0	0.0	0.12803404578170835	0.0	0.0	-0.44366552551710575	-0.12325897271330047	0.0	-0.41833900007483116	0.0	0.0	-0.0356279577793419	0.0	0.017527293637038317	0.0	0.08650170902166429	0.21962314507425754	0.0746225065517568	0.0	0.0	0.0	0.0	0.0	0.0	0.0	0.09981444140077719	0.09569543023629343	0.0
738	-0.8321711390616949	-0.014705064416880293	0.0	0.0	-0.07884988370561949	0.4392937146731558	-0.0092907293163678	0.0	0.0	0.0	0.0	-0.4271691314948545	0.0	0.0	0.0	0.0493449646470128	-1.0563828609851516	0.0	-0.11491039174900744	0.0	0.0	0.0	-0.23709108167449094	0.0	0.0	-0.46696517345384203	-0.2049296932995226	0.0	0.12329941640869704	0.0	0.0	0.022597113245079053	0.0	-0.05432481084796359	0.0	0.4483304136516672	-0.21529673634340796	0.05244971697141323	0.0	0.0	0.0	0.0	0.0	0.0	0.0	-0.01052582787500465	0.011148927924908729	0.0
739	0.09368628254538944	-0.0403437858681198	0.0	0.0	-0.07533246486748514	0.4165031153315864	0.04503353919009372	0.0	0.0	0.0	0.0	-0.39932370407344076	0.0	0.0	0.0	-0.09068473195200843	-0.7843687288460363	0.0	-0.10334774492400585	0.0	0.0	0.0	-0.21190480873739972	0.0	0.0	-0.5090915296401481	-0.19182683865319844	0.0	-0.2933668305740327	0.0	0.0	0.3282993519578094	0.0	0.13605591784051527	0.0	1.1901834482640883	1.137137723619181	0.04902280243784801	0.0	0.0	0.0	0.0	0.0	0.0	0.0	-0.027579463415472082	-0.0019181530791810939	0.0
740	-0.16326295931882917	-0.03307033273596348	0.0	0.0	0.03210414642504074	0.5185411273375501	0.004479998278717763	0.0	0.0	0.0	0.0	-0.523993179191413	0.0	0.0	0.0	-0.10934343904227392	-1.0597578531060348	0.0	-0.1551159971699325	0.0	0.0	0.0	0.019360175727318695	0.0	0.0	-0.6049345860396869	-0.2504909053447383	0.0	-0.36826787598298794	0.0	0.0	-0.2684884350171262	0.0	0.03105444518189616	0.0	-0.24408037324199627	0.48312627498542693	0.06436577526092499	0.0	0.0	0.0	0.0	0.0	0.0	0.0	0.048773029204135204	0.05658574795453314	0.0
741	0.0036962070087862785	-0.004362772032237654	0.0	0.0	0.04697272862044571	0.5900946223199275	-0.005149620938846888	0.0	0.0	0.0	0.0	-0.15119088395858746	0.0	0.0	0.0	0.09399955742625897	-0.5743833775958171	0.0	-0.039970171430176386	0.0	0.0	0.0	1.1145432223290332	0.0	0.0	-0.11990490330699637	0.03321496409896936	0.0	0.26413176125415094	0.0	0.0	-0.22425736802470037	0.0	0.033000789023914866	0.0	0.2606086306509674	1.0792843750831527	0.018485294263268448	0.0	0.0	0.0	0.0	0.0	0.0	0.0	0.22016509946343227	0.1879122360938123	0.0
742	0.6202799185118806	-0.009730324676007016	0.0	0.0	-0.08809482919199248	-0.08535707702253661	-0.04603114873946211	0.0	0.0	0.0	0.0	-0.5003561673305648	0.0	0.0	0.0	0.058021230783647536	0.28240860916844995	0.0	0.15126741779063593	0.0	0.0	0.0	-0.303288975932609	0.0	0.0	0.20807402516092538	-0.23936834917065206	0.0	0.6151561077599317	0.0	0.0	0.36463464095283565	0.0	0.04222148058343951	0.0	0.7250657809978006	-0.2941485549553537	0.06145678707230395	0.0	0.0	0.0	0.0	0.0	0.0	0.0	0.034296792964693755	-0.568800398222566	0.0
743	0.3421125159449084	0.0004109030104541084	0.0	0.0	-0.006035556954422866	0.6679414892650535	-0.015027241724373091	0.0	0.0	0.0	0.0	-0.7065297098212733	0.0	0.0	0.0	0.08246294378043575	0.018102971716979666	0.0	-0.23091319734905294	0.0	0.0	0.0	0.19790664246893735	0.0	0.0	0.2993965971105254	-0.3363847073069211	0.0	0.43134044140257577	0.0	0.0	0.11715219806056373	0.0	0.025653776693733928	0.0	0.8186155502901824	0.40574987705189064	0.08683040043097948	0.0	0.0	0.0	0.0	0.0	0.0	0.0	0.16056558383337957	-0.36733919603333953	0.0
744	-0.8357637665802873	-0.029477648181338294	0.0	0.0	-0.07173832247262686	-0.8111935880456175	0.04357293151645568	0.0	0.0	0.0	0.0	-0.3708708993880226	0.0	0.0	0.0	-0.15380350343598892	0.20082732645432616	0.0	0.4798572638122763	0.0	0.0	0.0	-0.18616916123638225	0.0	0.0	-0.29723205633001565	0.6856267123617545	0.0	-0.2762724711589641	0.0	0.0	0.45502129501676186	0.0	0.0392732204169095	0.0	1.2477350219042642	-0.15464093937649315	0.045521138469056956	0.0	0.0	0.0	0.0	0.0	0.0	0.0	-0.04500508069423856	-0.01527025926132434	0.0
745	-0.14963580183026037	-0.028569145035138077	0.0	0.0	-0.05437398264326212	0.28070570445713644	0.03651631404945825	0.0	0.0	0.0	0.0	-0.23340718332519533	0.0	0.0	0.0	0.02637463649700375	0.11421927859492316	0.0	-0.03445190422415722	0.0	0.0	0.0	-0.06183281619458747	0.0	0.0	0.089831560564375	-0.11375369501324381	0.0	-0.19368468429965008	0.0	0.0	0.642543539929157	0.0	-0.03733761988791451	0.0	1.4923639387495526	1.6528434144392896	0.028603588622028154	0.0	0.0	0.0	0.0	0.0	0.0	0.0	-0.12919326995403144	-0.07977814006098255	0.0
746	-0.06548351129501304	0.0006647245002147168	0.0	0.0	0.042544679830706075	0.44572369251735305	0.04686625627231058	0.0	0.0	0.0	0.0	-0.4350252426351758	0.0	0.0	0.0	0.05027630050826306	0.24124731937666666	0.0	-0.1181725948087327	0.0	0.0	0.0	0.6321476274485619	0.0	0.0	0.17913632540103755	-0.2086264396557239	0.0	-0.3148162074840715	0.0	0.0	0.028933902864669715	0.0	0.06190275106001174	0.0	1.1002719533620824	-0.22376092188608335	-0.11070717962861507	0.0	0.0	0.0	0.0	0.0	0.0	0.0	-0.5990877075972251	0.014835581359747302	0.0
747	0.12867944167357176	0.002170053966408471	0.0	0.0	0.024510588950098885	0.04445430324304243	-0.005729661352756457	0.0	0.0	0.0	0.0	-0.8116024574531714	0.0	0.0	0.0	-0.047657550953664404	-0.538531019925115	0.0	-0.2745440259735694	0.0	0.0	0.0	0.7835694703300782	0.0	0.0	-0.33913378332359173	0.22855326784862112	0.0	0.25623812542924795	0.0	0.0	-0.136265350148781	0.0	0.047566757642024476	0.0	0.6263157557292172	0.777219346506301	0.09976161963950436	0.0	0.0	0.0	0.0	0.0	0.0	0.0	0.2249162693600079	0.191552745576697	0.0
748	0.24289628411039862	-0.0031508168381342767	0.0	0.0	-0.0761218414899817	0.4216177653521858	0.04535433047367166	0.0	0.0	0.0	0.0	0.20338339985607626	0.0	0.0	0.0	0.046784731022083956	-1.1910731620566468	0.0	-0.1059426258630874	0.0	0.0	0.0	-0.21755709411462343	0.0	0.0	0.16609063152268702	-0.19476737193107935	0.0	-0.2971212415617878	0.0	0.0	-0.1907627235111547	0.0	0.0009559930538497616	0.0	0.5578886335430868	-0.1920287689692075	0.04979186814897763	0.0	0.0	0.0	0.0	0.0	0.0	0.0	-0.023752298712117526	0.0010143519034698499	0.0
749	0.00505130143885408	-0.02806579133732049	0.0	0.0	-0.026876820016636153	-0.5004544113226075	-0.013899115857572291	0.0	0.0	0.0	0.0	-0.64089035630181	0.0	0.0	0.0	-0.1398037199276722	-0.5206423173824883	0.0	-0.2036568492571119	0.0	0.0	0.0	-0.34822217869797434	0.0	0.0	-0.6110856886925451	-0.30549766451788607	0.0	-0.16478981602043305	0.0	0.0	-0.38568205466944483	0.0	0.04153186586175084	0.0	-0.020380356979027826	-0.3476708730564891	0.07875221757009572	0.0	0.0	0.0	0.0	0.0	0.0	0.0	-0.2625088093909535	0.1114423267146158	0.0
750	0.15115369052586938	-0.026348991063056753	0.0	0.0	-0.09627117967164729	-0.26820256306963114	-0.04162348710537572	0.0	0.0	0.0	0.0	-0.5650837372704698	0.0	0.0	0.0	-0.06908837252564196	-0.16333990625363898	0.0	-0.17217860510623412	0.0	0.0	0.0	-0.3618352578189986	0.0	0.0	-0.34196697042043184	-0.2698263460150493	0.0	-0.39295495959865645	0.0	0.0	0.1176977558284454	0.0	0.033259907204351	0.0	-0.27122089643809144	-0.3638861327355311	0.06942275745560701	0.0	0.0	0.0	0.0	0.0	0.0	0.0	0.07393850398854329	0.07586839866756759	0.0
751	0.6222134873629039	-0.013824110381431522	0.0	0.0	0.05250872637598162	0.5015816479876465	-0.035971835554544036	0.0	0.0	0.0	0.0	-0.5032721817193815	0.0	0.0	0.0	0.058366922019898605	0.28424582353292943	0.0	-0.1465117271759801	0.0	0.0	0.0	-0.3059265197265587	0.0	0.0	0.20936564546589637	-0.24074049950991613	0.0	-0.3558187630698006	0.0	0.0	0.6298162163040196	0.0	0.06351168944337911	0.0	-0.2303940487230182	-0.2972902730893271	-0.047209173672016325	0.0	0.0	0.0	0.0	0.0	0.0	0.0	0.03608267492890414	0.04686196284774229	0.0
752	-0.22353602424865016	-0.021052802567900097	0.0	0.0	-0.08329485962349202	-0.16567342436883964	-0.01020332808344709	0.0	0.0	0.0	0.0	-0.46235750683679006	0.0	0.0	0.0	0.05351651915658184	-1.0713522808011215	0.0	-0.12952215368272713	0.0	0.0	0.0	-0.2689190731131582	0.0	0.0	-0.388406359150287	-0.22148782187007104	0.0	-0.331237349549179	0.0	0.0	0.44753968886589546	0.0	0.0104763825175519	0.0	0.7640541539647805	-0.25320874299906576	0.056780322246270706	0.0	0.0	0.0	0.0	0.0	0.0	0.0	0.011024917935457122	0.02766184920410485	0.0
753	0.6760582388604073	-0.01927240452668382	0.0	0.0	0.0938044127223085	-0.9438975775552099	-0.03393972310784962	0.0	0.0	0.0	0.0	-0.5844754293026765	0.0	0.0	0.0	-0.05574355072336841	0.3354073587690259	0.0	-0.1802308889844537	0.0	0.0	0.0	-0.37937510164483224	0.0	0.0	0.24533383677880866	-0.27895123816336914	0.0	-0.4046054298046652	0.0	0.0	0.36543059575112	0.0	0.023391043564154168	0.0	-0.28402920793386166	-0.38477876987053816	-0.0823285352728946	0.0	0.0	0.0	0.0	0.0	0.0	0.0	0.08581473930091403	0.08496837787623054	0.0
754	-0.9395770657469151	-0.033109880734439934	0.0	0.0	-0.06950459309276064	-0.15396922492080894	0.042665176087028175	0.0	0.0	0.0	0.0	-0.3531877197075631	0.0	0.0	0.0	-0.18640107293536073	-0.6553292825833653	0.0	-0.08419005396551976	0.0	0.0	0.0	-0.17017467197653396	0.0	0.0	-0.43155002384857843	-0.1701172384390438	0.0	-0.26564847003144215	0.0	0.0	0.1778928281588139	0.0	0.04957088648707199	0.0	0.29863645983294507	-0.13558905592849962	0.0433448836560307	0.0	0.0	0.0	0.0	0.0	0.0	0.0	-0.05583495580814211	-0.023568481364273464	0.0
755	-0.7294217976423938	-0.02503430663686354	0.0	0.0	-0.08514518073345254	-0.5503437389336775	0.049021285505756275	0.0	0.0	0.0	0.0	-0.47700545879949835	0.0	0.0	0.0	-0.05075955001879	0.267696659426852	0.0	-0.13560462793213052	0.0	0.0	0.0	-0.2821681897641189	0.0	0.0	0.19773105518455958	-0.22838051496933715	0.0	-0.34003779499959025	0.0	0.0	0.5633516605007763	0.0	0.01970523763396482	0.0	0.529602353400463	-0.2689904676995009	0.05858303400602455	0.0	0.0	0.0	0.0	0.0	0.0	0.0	0.019995900151166056	0.034535723752480985	0.0
756	-0.2826812471640193	-0.004217586525942571	0.0	0.0	-0.0949893430583545	0.5438669738227093	0.05302181120915139	0.0	0.0	0.0	0.0	-0.36324553044977426	0.0	0.0	0.0	0.04176687149504842	-0.86940341285875	0.0	-0.16796488341742835	0.0	0.0	0.0	0.6714838661099931	0.0	0.0	-0.6869119690166694	-0.17485000946895052	0.0	-0.38685832419256516	0.0	0.0	-0.26150161994087395	0.0	0.03697751659615575	0.0	0.6868365682865287	1.3930475145017014	0.06817390290575295	0.0	0.0	0.0	0.0	0.0	0.0	0.0	0.0677237267807437	0.07110642301703983	0.0
757	0.07841014150460528	0.003781257234402319	0.0	0.0	-0.1085069890602427	-0.120112108752746	0.015179830583931835	0.0	0.0	0.0	0.0	-0.04788302148969115	0.0	0.0	0.0	-0.05017853751715264	0.38421825676551125	0.0	-0.21240081039054948	0.0	0.0	0.0	0.3811176604582543	0.0	0.0	0.27964945512745365	0.2775297788236165	0.0	0.43689532008685666	0.0	0.0	0.3193372574546021	0.0	0.010902554447773804	0.0	1.1238010994808423	0.44127072598834366	0.03409109871741899	0.0	0.0	0.0	0.0	0.0	0.0	0.0	0.13326184404502955	0.12132397839493796	0.0
758	0.5987964492806108	-0.0043013552057142536	0.0	0.0	-0.08400217894193798	0.4726772557935276	-0.04277266156384636	0.0	0.0	0.0	0.0	-0.46795695622053446	0.0	0.0	0.0	0.05418032952295444	0.26199571399295174	0.0	-0.13184729147497015	0.0	0.0	0.0	1.5324422601252263	0.0	0.0	0.19372310868559928	0.20078365042078755	0.0	0.5652841056581485	0.0	0.0	0.6011715441859822	0.0	0.0779003525761918	0.0	0.5413496992822644	-0.25924159789053614	0.05746944201386047	0.0	0.0	0.0	0.0	0.0	0.0	0.0	0.014454241090475429	0.030289514334480398	0.0
759	0.28705020897959693	0.008457615643197072	0.0	0.0	-0.007610264293634071	-0.5377735295156569	0.00667360274185545	0.0	0.0	0.0	0.0	-0.5926459999857577	0.0	0.0	0.0	0.10232004913306651	0.5178395859080787	0.0	-0.08807063448400625	0.0	0.0	0.0	0.591574159575998	0.0	0.0	0.012287341897217512	0.11789217930341274	0.0	0.46449976593187436	0.0	0.0	-0.15387195343948643	0.0	0.036263801217176615	0.0	0.37816591003683975	-0.39358175458089906	-0.03198096602376953	0.0	0.0	0.0	0.0	0.0	0.0	0.0	0.26314974736391145	-0.19033610443232116	0.0
760	0.12471454541583786	0.011513694522407466	0.0	0.0	-0.051823972815657274	0.2641832898763223	-0.017197953799914994	0.0	0.0	0.0	0.0	-0.7047397442653022	0.0	0.0	0.0	0.08225074475691116	-0.12828894542338293	0.0	-0.23016992488139215	0.0	0.0	0.0	0.8559833402678452	0.0	0.0	0.29860374921987154	0.06736710846762428	0.0	0.3300337767441136	0.0	0.0	0.2677183370542904	0.0	0.034223105148523725	0.0	0.20208648398330623	1.612572855275421	0.08661011079830513	0.0	0.0	0.0	0.0	0.0	0.0	0.0	0.15946933848725742	0.14140506034243147	0.0
761	-0.6098558830269454	-0.0012254587049527032	0.0	0.0	0.027435548369976238	-0.647796501122885	-0.00854261220970374	0.0	0.0	0.0	0.0	-0.6322179899929468	0.0	0.0	0.0	-0.05040258892096476	0.3654872234753136	0.0	-0.20005570113146603	0.0	0.0	0.0	-0.42255839152804137	0.0	0.0	-0.1970343269961385	-0.3014168237584682	0.0	-0.4332890165673261	0.0	0.0	0.31887614244030826	0.0	0.027814263483373458	0.0	-0.3155634127836046	-0.4362166740380166	0.07768491636855597	0.0	0.0	0.0	0.0	0.0	0.0	0.0	0.1150541622574605	0.1073726275377982	0.0
762	0.6031313470090885	0.012577624778360002	0.0	0.0	0.04593622577962854	0.4780279574332872	0.017101453784841535	0.0	0.0	0.0	0.0	1.008844864444196	0.0	0.0	0.0	0.05495534001921003	0.26611459311696	0.0	0.5048070553593271	0.0	0.0	0.0	1.9221998803371059	0.0	0.0	0.19661881210113227	0.22224165940800328	0.0	0.31004133040174403	0.0	0.0	-0.38269636010683683	0.0	0.06283656941433978	0.0	0.24658873980191887	0.2980421028471553	0.05827400168950849	0.0	0.0	0.0	0.0	0.0	0.0	0.0	0.018458037317272736	0.03335736045416978	0.0
763	-0.005391478316696274	-0.0009988192657209322	0.0	0.0	-0.08870264396745828	-0.46143122590986696	0.013594846407195871	0.0	0.0	0.0	0.0	-0.505167895189756	0.0	0.0	0.0	0.05859165737637195	0.28544020447702356	0.0	-0.1472989108312211	0.0	0.0	0.0	-0.30764119826795006	0.0	0.0	-0.3446125315756444	-0.24163254033505663	0.0	0.6618598822871118	0.0	0.0	0.5736129192560868	0.0	0.001808345057514891	0.0	0.8640338810866055	0.4745362211021291	0.0620489625804285	0.0	0.0	0.0	0.0	0.0	0.0	0.0	0.037243684459253704	0.04775156820746724	0.0
764	-0.6151632672596126	-0.009157379470498087	0.0	0.0	0.04134126136225202	-0.6986112873933493	-0.0061838255626519446	0.0	0.0	0.0	0.0	-0.622203203347187	0.0	0.0	0.0	-0.09073264179481366	-0.3030066802094819	0.0	-0.1958971210076927	0.0	0.0	0.0	-0.41349998685536277	0.0	0.0	-0.2034915978931923	-0.29670429800882114	0.0	-0.4272721628940014	0.0	0.0	0.2990964402673798	0.0	-0.011255861890127975	0.0	0.14435198524839218	-0.4254267283733027	0.07645240456733604	0.0	0.0	0.0	0.0	0.0	0.0	0.0	0.10892071280855753	0.10267296800812653	0.0
765	-0.373635775699208	-0.015433457855939253	0.0	0.0	-0.096011614632756	-0.782152383208112	-0.008003671945962874	0.0	0.0	0.0	0.0	-0.5630289067870402	0.0	0.0	0.0	0.06545103526783166	-0.609412027990078	0.0	-0.17132534906510477	0.0	0.0	0.0	-0.3599766574602447	0.0	0.0	-0.29431037899872503	-0.26885943160070996	0.0	0.24648740421240004	0.0	0.0	0.09541853737149518	0.0	-0.06623569411724599	0.0	0.4317702133163815	0.9278438422679617	-0.1489990820987465	0.0	0.0	0.0	0.0	0.0	0.0	0.0	0.07268004493774433	0.07490412413982214	0.0
766	-0.39559991655510196	-0.021488849684722124	0.0	0.0	-0.09259021978141402	-0.1813559672515806	0.019348478588810957	0.0	0.0	0.0	0.0	-0.5359436472836329	0.0	0.0	0.0	-0.1801949112664187	0.30483025071320685	0.0	-0.16007835741143944	0.0	0.0	0.0	0.03252351011966782	0.0	0.0	-0.219850970107552	-0.2561142791216288	0.0	-0.3754476812431503	0.0	0.0	-0.6822826299057335	0.0	-0.0638611180989244	0.0	-0.2519737183709934	-0.33249055749819206	0.06583650983318849	0.0	0.0	0.0	0.0	0.0	0.0	0.0	-0.3340122200673911	0.06219376869828149	0.0
767	-0.6922943350784632	-0.026841962953178443	0.0	0.0	0.023739734440513173	-0.7340219572225937	0.00477202513308457	0.0	0.0	0.0	0.0	-0.4660343280650544	0.0	0.0	0.0	-0.15480346007105183	-0.6120238001032087	0.0	-0.13104893165807202	0.0	0.0	0.0	-0.272244768983955	0.0	0.0	-0.6170505104934103	-0.22321797502539426	0.0	-0.3334463726762781	0.0	0.0	-0.6358054691263968	0.0	0.04885141548210403	0.0	-0.20579825645041047	-0.25717015552587674	-0.019180417042064277	0.0	0.0	0.0	0.0	0.0	0.0	0.0	-0.366984732004691	0.029387278665113488	0.0
768	0.7585672897281215	-0.018778254001969037	0.0	0.0	0.014758939074037197	0.3977896078953602	-0.027540859460001576	0.0	0.0	0.0	0.0	-0.7089072949745678	0.0	0.0	0.0	-0.0783186269665758	-0.02544107402752118	0.0	-0.2319004753321794	0.0	0.0	0.0	-0.491924098772942	0.0	0.0	-0.38552629972424424	-0.3375034961192239	0.0	-0.27963017261013934	0.0	0.0	-0.4232705020880119	0.0	0.06155380772947742	0.0	0.3982475829801369	0.23228807156685197	0.08712300793860761	0.0	0.0	0.0	0.0	0.0	0.0	0.0	0.1620217105452121	0.14336077543641965	0.0
769	-0.10213801967997738	-0.01012955453635141	0.0	0.0	-0.08394239719974297	0.4722899087652056	-0.005707729985806565	0.0	0.0	0.0	0.0	-0.4674836977773311	0.0	0.0	0.0	-0.007794025793386722	-0.4040094682128661	0.0	-0.13165077374324796	0.0	0.0	0.0	-0.2735557282523363	0.0	0.0	0.19351348344606642	0.021871789920539154	0.0	0.8089861892365124	0.0	0.0	0.4118920432133314	0.0	0.01990624145332775	0.0	0.13822619916255183	-0.2587317085570801	0.05741119847489133	0.0	0.0	0.0	0.0	0.0	0.0	0.0	0.014164398995949424	0.030067427371346996	0.0
770	-0.6605886888747367	-0.013810250432337343	0.0	0.0	0.009284432068775156	0.46850577827073553	0.04829515062519507	0.0	0.0	0.0	0.0	0.7307666538269448	0.0	0.0	0.0	0.053576121125118094	-0.2032895401803604	0.0	-0.1297309223259373	0.0	0.0	0.0	-0.2693738222815945	0.0	0.0	0.1914655801362978	0.12338239635699988	0.0	-0.3315394070640977	0.0	0.0	0.006868701588968374	0.0	-0.057453867716721486	0.0	-0.20370177372133166	-0.253750418823431	-0.11292066275296828	0.0	0.0	0.0	0.0	0.0	0.0	0.0	0.01133282878039319	0.027897781064104076	0.0
771	0.6526017937013991	-0.02118171473025257	0.0	0.0	-0.09425222067995898	-0.5996691123309728	0.004924554433053135	0.0	0.0	0.0	0.0	-0.5491007740076435	0.0	0.0	0.0	-0.0898191942264764	0.3131198059037888	0.0	-0.16554177541681395	0.0	0.0	0.0	-0.3473786194277531	0.0	0.0	0.22966497614641906	-0.26230545429803803	0.0	-0.383352443377377	0.0	0.0	0.525679111055103	0.0	0.016615727856189984	0.0	-0.26066406768092265	-0.3466660649230994	-0.11289115084377666	0.0	0.0	0.0	0.0	0.0	0.0	0.0	0.06414990831659002	0.06836804062026633	0.0
772	0.3214402179671376	0.0053280185820410554	0.0	0.0	0.014906102895199728	0.5059389681768434	-0.0034508261321487253	0.0	0.0	0.0	0.0	1.692245883468909	0.0	0.0	0.0	0.05899804838603605	0.2876000145105244	0.0	0.4477436774460008	0.0	0.0	0.0	1.6226393796249112	0.0	0.0	0.211723748721115	0.2526050925911526	0.0	-0.08329962520271805	0.0	0.0	-0.35900193615440823	0.0	0.06123104576808878	0.0	-0.233910412457545	0.1914147627696656	0.062470848245848566	0.0	0.0	0.0	0.0	0.0	0.0	0.0	0.039343148658707354	0.04936024975190052	0.0
773	0.0383789636181563	-0.005726687461481842	0.0	0.0	0.022758639720110434	-0.2972320420741443	0.0033751591497546947	0.0	0.0	0.0	0.0	-0.7031863065807245	0.0	0.0	0.0	-0.07329308294384515	0.4102003123949126	0.0	0.01175964667737626	0.0	0.0	0.0	0.3687179825445934	0.0	0.0	-0.09420150477191963	-0.3348114462460663	0.0	-0.04595160944320366	0.0	0.0	-0.1646900787256711	0.0	0.04817049904421981	0.0	-0.3624383478680243	0.4411019750893697	-0.013412320635149124	0.0	0.0	0.0	0.0	0.0	0.0	0.0	0.15851795211754216	0.14067607544476768	0.0
774	0.23092419907299422	0.011157759825504297	0.0	0.0	-0.013921670035636241	0.5954801971394791	0.02007707716901618	0.0	0.0	0.0	0.0	-0.6179969064270103	0.0	0.0	0.0	0.07196744884339161	-0.6492692145440019	0.0	-0.19415048142507704	0.0	0.0	0.0	1.3010875363369059	0.0	0.0	-0.12713103876643722	-0.026403885775017837	0.0	0.16771067284727376	0.0	0.0	-0.15550530122588274	0.0	0.07203432819509963	0.0	0.15937213444713166	1.3226536565454041	-0.010807873126133516	0.0	0.0	0.0	0.0	0.0	0.0	0.0	0.10634461104627979	0.10069907040004297	0.0
775	0.12515730824721866	0.014340848429393835	0.0	0.0	-0.08425090137122897	0.47428881628549024	7.616887805759199e-05	0.0	0.0	0.0	0.0	-0.2879677523975217	0.0	0.0	0.0	0.0544137524234866	-1.0262285094348271	0.0	-0.1326649051114711	0.0	0.0	0.0	-0.27576475442261617	0.0	0.0	-0.26317354154843964	-0.031146318599692323	0.0	-0.3357844485386366	0.0	0.0	0.10789273821285172	0.0	0.02489594507176745	0.0	0.8699322790415656	0.3276293649052369	0.057711764735999725	0.0	0.0	0.0	0.0	0.0	0.0	0.0	0.015660131504741076	0.03121350896822721	0.0
776	0.023012346829590545	-0.009087201051946579	0.0	0.0	-0.09798931958224713	0.56330488160011	-0.013258760587613027	0.0	0.0	0.0	0.0	-0.5786852849911311	0.0	0.0	0.0	0.005798754875069085	-1.066879571079975	0.0	-0.17782656626650914	0.0	0.0	0.0	0.30329426066049175	0.0	0.0	-0.14859633157969138	0.1395397162442779	0.0	-0.4011267285300102	0.0	0.0	0.23193005326862845	0.0	-0.06760829533646315	0.0	0.3664746836605559	0.5734111476214309	0.07109668908026896	0.0	0.0	0.0	0.0	0.0	0.0	0.0	0.08226862706778411	0.08225122494482487	0.0
777	0.052364755936007666	0.0005241672295725214	0.0	0.0	-0.08046355478098081	0.6737632388079352	0.06116891597854692	0.0	0.0	0.0	0.0	-0.7136426910084885	0.0	0.0	0.0	0.08330618216412562	-0.7552718851290076	0.0	-0.23386682015023844	0.0	0.0	0.0	1.215276086630338	0.0	0.0	-0.25166069980727296	0.2788759832968005	0.0	0.12047471077382435	0.0	0.0	0.03140451983322662	0.0	0.016878636573829743	0.0	0.5846822911892483	1.2694906824024907	-0.04750362729439209	0.0	0.0	0.0	0.0	0.0	0.0	0.0	0.16492185342612778	0.14558296447396754	0.0
778	-0.27264822061944904	0.0012460753330121495	0.0	0.0	-0.08287456860822644	-0.18617888940919916	0.013760280554134424	0.0	0.0	0.0	0.0	0.7306365418807765	0.0	0.0	0.0	0.09715590910600061	-0.49316969271032846	0.0	-0.2823784511159908	0.0	0.0	0.0	0.6820728728296394	0.0	0.0	-0.3431850784295089	0.1746390195504254	0.0	0.010780962281156914	0.0	0.0	-0.15881704525796664	0.0	0.01267283009193432	0.0	-0.049181263586529265	0.7530785936626748	0.10208357116055586	0.0	0.0	0.0	0.0	0.0	0.0	0.0	0.23647118693813923	0.20040652010651727	0.0
[truncated: 192 more rows]
