# Supplementary material for: Mapping the landscape of histomorphological cancer phenotypes using self-supervised learning on unannotated pathology slides
Source: Nat Commun. 2024 Jun 11;15:4596. doi: 10.1038/s41467-024-48666-7 (PMC11525555; doi:10.1038/s41467-024-48666-7)
Supplement: Supplementary file 4 — Source Data [file 41467_2024_48666_MOESM4_ESM.zip › Source_Data/figure9c.csv]

	UMAP Dim. 0	UMAP Dim. 1	TIL Regional Fraction
0	4.116807	3.111814	0.00427849686464128
1	5.8470654	12.006763	0.015638056906437263
2	1.9262934	9.525841	0.06387064180632605
3	4.22083	10.438296	0.06387064180632605
4	4.7762537	2.4764662	-0.0681384997616255
5	7.0470524	1.9717921	-0.1417339683685706
6	1.3520308	4.2090793	0.5842031537526107
7	7.2638288	7.7145762	-0.04624915356508321
8	1.7620552	10.468535	0.06387064180632605
9	8.681603	0.94142395	-0.18687849031012363
10	2.3417344	7.0444164	-0.2172351190514589
11	7.431671	8.810037	-0.04624915356508321
12	7.7664347	11.249686	0.015638056906437263
13	4.2617984	6.4776664	-0.18037206154747365
14	1.615193	5.872851	0.03951668229409482
15	5.549098	1.3252493	-0.1417339683685706
16	2.8818877	4.0608454	0.09731646491002376
17	3.719415	10.994003	0.06387064180632605
18	2.221554	3.7427216	-0.16800136097507884
19	-0.18879232	3.8362374	0.5842031537526107
20	-0.6672067	6.968766	0.09731646491002376
21	3.6216054	10.488975	0.06387064180632605
22	3.647956	5.3830233	0.03951668229409482
23	3.573303	3.9659562	-0.1686209234929404
24	2.825998	5.9753995	0.06838196775739736
25	10.098785	4.473127	-0.18687849031012363
26	3.1680818	3.0669043	0.00427849686464128
27	4.2708936	6.973544	-0.18037206154747365
28	-1.0242475	6.5998154	0.3849264614008684
29	3.5344672	6.526621	0.3548753140337171
30	0.8268271	7.750574	0.06838196775739736
31	1.8865756	6.630541	0.09731646491002376
32	2.6796496	8.151693	-0.2172351190514589
33	3.5744154	6.852464	-0.12429834483542287
34	9.503387	9.987646	0.015638056906437263
35	5.159293	-0.5939364	-0.12304973054921335
36	6.0226626	11.491394	0.015638056906437263
37	5.915254	1.8424712	0.00427849686464128
38	2.1799452	5.7545114	0.3763134227158266
39	4.4953923	-0.38432238	-0.12304973054921335
40	4.2128882	8.100576	-0.18037206154747365
41	3.1801894	0.95500785	-0.16800136097507884
42	-1.8583524	3.9752355	0.3849264614008684
43	3.4571598	2.4855285	0.19064883632128063
44	3.7836144	-0.5393897	0.05837311686581581
45	9.063622	-0.7537601	-0.18687849031012363
46	4.587903	6.4156623	-0.20875262491094557
47	6.1382885	9.156431	0.015638056906437263
48	7.114059	4.3476825	-0.14223911149051238
49	5.1136026	-0.6084135	-0.10018740390910963
50	2.0238771	1.3775412	0.09731646491002376
51	1.3190618	7.062946	0.06838196775739736
52	3.4152822	3.1393685	0.00427849686464128
53	0.7270455	8.680249	0.3548753140337171
54	9.567557	1.1782804	-0.09965614998348243
55	4.0318136	11.437079	0.06387064180632605
56	7.5803823	8.084673	-0.04624915356508321
57	6.7063494	10.067336	-0.12429834483542287
58	3.5472732	5.341188	-0.1686209234929404
59	2.930604	4.917706	0.03951668229409482
60	-0.87367594	8.067845	0.05197208880961758
61	1.2890408	9.9765415	0.3548753140337171
62	5.901788	0.9266852	-0.16800136097507884
63	1.7225307	4.372124	0.5842031537526107
64	5.4394093	4.685508	0.005149385053993044
65	7.4583077	2.2224517	-0.18687849031012363
66	2.8251204	11.095325	0.06387064180632605
67	4.6102233	8.216205	-0.04624915356508321
68	4.5695434	0.13996932	-0.1417339683685706
69	7.2383084	5.968519	-0.22889984613796863
70	2.728563	7.691506	0.06838196775739736
71	2.892935	6.9903445	0.3763134227158266
72	7.073593	8.02443	-0.20875262491094557
73	5.4033995	0.49611747	-0.12304973054921335
74	9.552432	1.4316831	-0.18687849031012363
75	4.196993	4.718999	0.03951668229409482
76	1.4195617	3.6704059	0.06838196775739736
77	1.4250414	4.201971	0.5842031537526107
78	6.3613887	7.433544	0.3763134227158266
79	3.316224	-1.3729868	0.05837311686581581
80	3.9204962	3.9464433	0.03951668229409482
81	4.9030037	7.5255013	0.3763134227158266
82	1.1914208	4.3796306	0.5842031537526107
83	2.0719688	9.243266	-0.2172351190514589
84	2.8988466	6.474715	0.23016274542991416
85	0.8562514	1.3776101	0.5842031537526107
86	2.4611664	-2.2052877	0.05837311686581581
87	6.378578	3.6070917	-0.14223911149051238
88	6.6806827	10.268485	0.015638056906437263
89	2.2193854	3.7736676	0.00427849686464128
90	2.4864829	1.9826659	0.09731646491002376
91	8.09997	8.334532	-0.04624915356508321
92	5.8068733	5.7371955	-0.1686209234929404
93	7.0304	8.952347	-0.04624915356508321
94	5.757122	3.121667	-0.1925597493775714
95	7.968882	-0.4020584	-0.12304973054921335
96	1.1043463	4.350745	0.3849264614008684
97	4.67813	5.232889	0.005149385053993044
98	6.641305	11.245798	0.015638056906437263
99	9.730358	4.2540994	-0.14223911149051238
100	1.1921513	10.348149	0.06387064180632605
101	6.3600326	12.107582	0.015638056906437263
102	2.850592	6.4907503	0.06838196775739736
103	4.8922997	0.0970678	-0.10018740390910963
104	9.344792	3.5801568	-0.10379891125731833
105	5.085176	3.5703592	0.00427849686464128
106	6.1805415	1.2470068	-0.1417339683685706
107	7.9004602	7.6573415	-0.22889984613796863
108	9.739795	4.833197	-0.14223911149051238
109	5.48589	10.779256	0.015638056906437263
110	1.0264379	8.20428	0.06838196775739736
111	10.112011	7.1398244	-0.08647225622381374
112	6.04942	5.2808776	-0.04624915356508321
113	5.9362745	6.7398195	-0.22889984613796863
114	4.014394	-1.9361743	0.05837311686581581
115	1.4055256	4.292421	0.3763134227158266
116	2.3766968	3.6826003	-0.0681384997616255
117	5.7190013	4.073042	0.005149385053993044
118	4.521077	6.4167256	-0.0681384997616255
119	5.1780014	6.082475	0.005149385053993044
120	1.1366212	7.6107635	0.06838196775739736
121	9.512475	0.46825737	-0.18687849031012363
122	2.051046	10.531492	0.06387064180632605
123	8.889288	4.9270983	-0.14223911149051238
124	1.3320267	4.6747117	0.3763134227158266
125	-0.507565	4.4625506	0.5842031537526107
126	7.762893	2.5634782	0.00427849686464128
127	8.154304	6.709356	-0.20875262491094557
128	4.097054	7.2646055	-0.2172351190514589
129	8.033688	4.187532	-0.10379891125731833
130	8.975192	9.276083	-0.08647225622381374
131	3.8052425	10.136036	0.06387064180632605
132	9.758159	0.51821923	-0.18687849031012363
133	0.16748215	5.402547	0.5842031537526107
134	4.4589825	8.142847	0.23016274542991416
135	0.6648122	5.066413	0.23016274542991416
136	-0.4551009	3.3521292	0.5842031537526107
137	5.6197004	4.0398693	-0.1686209234929404
138	3.5279193	2.2072554	0.19064883632128063
139	7.035255	6.3213387	-0.12429834483542287
140	4.131944	6.7155304	0.03951668229409482
141	6.8209925	7.8578176	-0.04624915356508321
142	7.0759993	7.9532404	-0.04624915356508321
143	3.167609	10.845489	0.06387064180632605
144	6.218232	5.4801254	-0.20875262491094557
145	5.539963	1.9276628	-0.16800136097507884
146	4.157685	8.930275	0.23016274542991416
147	9.765852	3.1877017	-0.18687849031012363
148	6.509432	9.92732	0.015638056906437263
149	1.9325889	6.3958025	0.03951668229409482
150	3.038645	2.6826212	0.09731646491002376
151	5.6570063	11.566834	0.06387064180632605
152	9.419474	3.3453856	-0.18687849031012363
153	4.788223	0.7946903	-0.16800136097507884
154	9.129965	11.669696	0.015638056906437263
155	4.054179	9.3933525	0.06387064180632605
156	3.9137244	9.17425	-0.0681384997616255
157	3.5778196	3.3583417	-0.16800136097507884
158	6.827306	8.601677	-0.04624915356508321
159	1.4880738	4.0239673	0.09731646491002376
160	3.3368652	6.369117	-0.2172351190514589
161	5.0392365	6.4409804	-0.18037206154747365
162	6.6855536	6.463577	-0.20875262491094557
163	3.211972	9.110404	0.06387064180632605
164	8.229227	7.5062003	-0.08647225622381374
165	4.910367	4.291437	0.01713603920623894
166	3.4730222	4.9570923	0.03951668229409482
167	4.150736	6.3360443	-0.18037206154747365
168	0.66317016	8.355757	0.3548753140337171
169	2.7399042	1.9166825	0.09731646491002376
170	0.6200442	3.8670456	0.5842031537526107
171	1.0083843	6.7379093	0.23016274542991416
172	8.481032	4.597343	-0.14223911149051238
173	4.6159863	10.144479	0.06387064180632605
174	-0.15400355	7.519655	0.05197208880961758
175	6.7304068	1.0962265	-0.12304973054921335
176	3.04124	6.7702947	-0.2172351190514589
177	5.3852897	4.1242194	-0.2172351190514589
178	3.2427566	8.915436	0.06838196775739736
179	4.6674495	9.997053	-0.0681384997616255
180	0.45563608	4.276905	0.5842031537526107
181	3.2021992	-0.23128857	-0.1417339683685706
182	2.1092005	6.9191484	-0.0681384997616255
183	2.9573016	3.8646932	0.03951668229409482
184	9.613864	7.72184	-0.08647225622381374
185	6.080849	9.787623	0.015638056906437263
186	5.22586	5.35084	-0.18037206154747365
187	3.2621832	8.695444	0.06838196775739736
188	6.567388	6.9982347	-0.22889984613796863
189	7.983907	10.221513	0.015638056906437263
190	5.56011	4.959175	-0.1686209234929404
191	9.877731	9.754655	-0.08647225622381374
192	4.5961127	0.514248	-0.1417339683685706
193	6.259379	5.117489	-0.1686209234929404
194	6.5778465	2.9030144	-0.14223911149051238
195	7.256233	2.9775383	-0.18687849031012363
196	0.8339044	8.986427	0.05197208880961758
197	1.1053	9.363312	0.3548753140337171
198	3.5301516	6.5503836	-0.18037206154747365
199	2.7198434	8.790773	0.06838196775739736
200	1.4566904	6.8111463	0.06838196775739736
201	9.181212	-0.22869988	-0.18687849031012363
202	4.072524	7.1061916	-0.2172351190514589
203	4.4458513	6.6093307	-0.18037206154747365
204	-1.3167943	9.388241	0.05197208880961758
205	10.094746	8.545796	-0.08647225622381374
206	7.5455213	0.94470644	-0.12304973054921335
207	6.140393	6.3185196	0.3763134227158266
208	7.6078973	6.407365	-0.14223911149051238
209	9.866028	3.4879918	-0.18687849031012363
210	6.619452	1.3164668	-0.10018740390910963
211	0.60759485	9.985135	0.06387064180632605
212	4.5775247	5.3916197	-0.2172351190514589
213	3.714922	9.305937	0.06838196775739736
214	8.200056	0.7310198	-0.12304973054921335
215	-2.11666	4.483028	0.3849264614008684
216	4.174814	6.572428	-0.2172351190514589
217	8.164821	12.061747	0.015638056906437263
218	-0.5038893	5.1019597	0.5842031537526107
219	7.558406	-1.3466902	-0.12304973054921335
220	8.410625	3.4247985	-0.10379891125731833
221	5.2478685	2.0497258	-0.1417339683685706
222	2.3152304	7.5443425	0.23016274542991416
223	2.3453677	5.6248937	0.23016274542991416
224	-1.0533715	6.106895	0.3849264614008684
225	8.956084	8.187863	-0.08647225622381374
226	6.2710247	2.860336	0.005149385053993044
227	5.2006173	8.7327385	-0.20875262491094557
228	5.3779626	10.122246	0.015638056906437263
229	3.6997268	7.8963027	0.06838196775739736
230	7.159342	2.5564191	-0.18687849031012363
231	4.4507427	6.18119	-0.2172351190514589
232	0.5005881	3.639728	0.5842031537526107
233	4.747758	9.063728	-0.04624915356508321
234	6.2895727	-0.86014014	-0.1417339683685706
235	10.484422	5.622397	-0.1925597493775714
236	2.6095686	4.5720434	0.03951668229409482
237	4.6890326	0.17149633	-0.10018740390910963
238	2.4402103	3.5996144	-0.16800136097507884
239	4.9264503	4.969055	-0.1925597493775714
240	4.277603	3.4192047	0.00427849686464128
241	5.3874598	4.7945256	-0.1686209234929404
242	5.046738	1.9821655	-0.16800136097507884
243	10.512759	8.303575	-0.08647225622381374
244	3.1164718	4.279515	0.01713603920623894
245	1.0115992	4.5768943	0.5842031537526107
246	5.6382647	2.9557369	0.01713603920623894
247	1.3956844	9.500434	0.06387064180632605
248	-1.3700223	7.2254777	0.05197208880961758
249	9.955393	7.0693054	-0.20875262491094557
250	6.443759	6.5065064	0.005149385053993044
251	2.32573	5.0460405	0.09731646491002376
252	5.943506	1.5396512	0.01713603920623894
253	0.9746704	9.011021	0.3548753140337171
254	2.6700554	4.907729	0.03951668229409482
255	2.3735032	7.465431	0.23016274542991416
256	8.630028	6.724371	-0.22889984613796863
257	6.7938137	8.6702795	-0.04624915356508321
258	0.38952217	1.9226913	0.5842031537526107
259	1.6525271	9.484831	0.06387064180632605
260	6.2443805	1.9451808	0.00427849686464128
261	1.6433139	2.2647107	-0.16800136097507884
262	6.2776747	6.7657356	-0.20875262491094557
263	6.468809	2.8287516	-0.14223911149051238
264	7.084881	5.655459	-0.04624915356508321
265	4.9356995	7.432265	-0.0681384997616255
266	5.6230097	6.4167852	-0.1686209234929404
267	2.7646031	6.743865	0.3548753140337171
268	2.6311798	9.130608	0.23016274542991416
269	-0.0957063	6.06061	0.5842031537526107
270	-1.7562292	5.8871818	0.3849264614008684
271	9.441401	6.8774724	-0.12429834483542287
272	2.1948035	9.569684	0.06387064180632605
273	2.1523762	2.322612	0.5842031537526107
274	3.281999	3.6315317	-0.16800136097507884
275	6.4244328	6.536545	-0.14223911149051238
276	4.2277007	8.470602	0.06838196775739736
277	4.2460604	8.820791	0.06387064180632605
278	8.960746	6.663489	-0.22889984613796863
279	-0.034695	3.9472306	0.5842031537526107
280	5.813064	4.89831	-0.1925597493775714
281	4.6803703	7.576831	-0.18037206154747365
282	9.65679	3.0148933	-0.09965614998348243
283	4.105966	0.47823787	-0.10018740390910963
284	5.0845213	9.150838	-0.18037206154747365
285	-2.0078416	6.728158	0.3849264614008684
286	6.2743144	0.44123548	-0.12304973054921335
287	6.965864	9.704558	0.015638056906437263
288	3.8462312	9.861334	0.06387064180632605
289	4.0273786	3.6853945	0.09731646491002376
290	0.25177833	5.874312	0.23016274542991416
291	5.502208	4.6967955	0.005149385053993044
292	1.4867082	9.240566	0.06387064180632605
293	5.671705	11.12691	0.015638056906437263
294	5.9519615	10.030996	0.015638056906437263
295	3.478907	7.267517	0.06838196775739736
296	7.2652345	3.6467545	-0.14223911149051238
297	5.957211	6.5597835	-0.22889984613796863
298	3.6523552	6.982734	-0.2172351190514589
299	9.809385	0.9890264	-0.18687849031012363
300	5.1439514	8.095899	-0.18037206154747365
301	6.5660586	4.564521	-0.14223911149051238
302	1.4087951	6.136418	0.3763134227158266
303	4.092869	3.282875	0.00427849686464128
304	4.5598445	7.9383535	-0.18037206154747365
305	6.249346	8.726811	-0.04624915356508321
306	1.1994604	3.0804102	0.3763134227158266
307	6.353529	3.7943037	-0.22889984613796863
308	10.044917	1.5261232	-0.18687849031012363
309	4.633112	-1.1025162	0.05837311686581581
310	6.7649026	1.0193835	-0.12304973054921335
311	8.79663	3.2216666	-0.10379891125731833
312	5.6516385	8.006362	0.3763134227158266
313	6.1243777	7.152562	-0.1686209234929404
314	2.3134282	7.63269	0.09731646491002376
315	-0.057942737	1.8963338	0.01713603920623894
316	2.9585438	6.6935754	0.06838196775739736
317	1.2312874	9.85252	0.3548753140337171
318	2.8147705	3.779746	-0.0681384997616255
319	7.0426784	6.487096	-0.04624915356508321
320	7.137324	3.9824307	-0.22889984613796863
321	6.51716	3.6620293	-0.18687849031012363
322	2.5252206	2.1860366	0.19064883632128063
323	0.43878707	2.456196	0.5842031537526107
324	8.337707	6.4615383	-0.14223911149051238
325	1.5178975	8.267453	-0.2172351190514589
326	10.169873	-0.09468471	-0.18687849031012363
327	8.031495	9.949714	0.015638056906437263
328	-1.119864	7.602488	0.3548753140337171
329	8.7647	0.6506472	-0.18687849031012363
330	6.292699	6.481044	-0.1925597493775714
331	2.4636576	-2.3609967	0.05837311686581581
332	3.6733441	5.5934706	-0.1686209234929404
333	7.751654	1.7485303	-0.18687849031012363
334	7.6112466	7.7096853	-0.22889984613796863
335	-1.175211	7.3892117	0.09731646491002376
336	1.962453	6.2505565	0.03951668229409482
337	2.3235347	3.6100101	0.09731646491002376
338	3.332439	4.8087053	0.23016274542991416
339	5.2754483	6.0703464	-0.1686209234929404
340	5.399832	8.181471	-0.20875262491094557
341	6.728634	7.8557653	-0.04624915356508321
342	-1.4054039	4.0440335	0.5842031537526107
343	7.4008937	3.419839	-0.22889984613796863
344	2.5123715	4.197738	0.3763134227158266
345	4.839113	1.5736282	0.09731646491002376
346	1.0581712	8.953784	0.3548753140337171
347	5.1678896	2.9707882	0.00427849686464128
348	7.1413317	0.4657173	-0.12304973054921335
349	3.2197087	9.594918	0.06387064180632605
350	3.9348466	0.3292108	-0.0681384997616255
351	8.759358	3.2231202	-0.18687849031012363
352	1.7471341	11.247202	0.06387064180632605
353	8.461562	1.9142565	-0.18687849031012363
354	6.985113	7.9488645	-0.04624915356508321
355	6.693745	8.539075	-0.04624915356508321
356	8.096832	2.5610492	-0.18687849031012363
357	2.9964879	6.600991	-0.2172351190514589
358	0.27115738	8.440069	0.06838196775739736
359	9.632726	7.9599905	-0.08647225622381374
360	7.914382	7.063031	-0.12429834483542287
361	0.51831925	2.651169	0.5842031537526107
362	1.2643689	4.7503753	0.3763134227158266
363	5.2579284	7.111044	-0.04624915356508321
364	4.485578	4.728998	-0.2172351190514589
365	3.7147148	7.681729	0.005149385053993044
366	2.8619082	7.0848536	-0.2172351190514589
367	2.2738285	5.7740617	0.23016274542991416
368	0.36335373	7.223532	0.06838196775739736
369	4.588383	8.181571	-0.18037206154747365
370	9.705311	0.563818	-0.18687849031012363
371	3.4281259	3.7569988	0.19064883632128063
372	7.867197	3.3235247	-0.14223911149051238
373	9.1942215	6.37329	-0.14223911149051238
374	3.7796593	-0.9761517	0.05837311686581581
375	4.8625774	5.0337625	0.005149385053993044
376	-1.1484493	7.3274755	0.3849264614008684
377	7.1759605	8.964454	-0.12429834483542287
378	7.1558256	7.822144	-0.12429834483542287
379	3.898792	7.2155194	0.3763134227158266
380	7.695612	3.0497088	-0.14223911149051238
381	2.7901623	5.3085623	-0.0681384997616255
382	6.9632607	3.175825	-0.0681384997616255
383	4.906323	6.626744	-0.1686209234929404
384	5.7323503	10.674634	0.015638056906437263
385	5.2360377	2.6824522	-0.16800136097507884
386	8.629917	1.8495075	-0.18687849031012363
387	5.3998775	0.07263309	-0.10018740390910963
388	7.100963	-1.8108064	-0.1417339683685706
389	-1.2916108	4.1686025	0.5842031537526107
390	2.3785324	4.581004	-0.0681384997616255
391	-1.3900596	7.6541705	0.3548753140337171
392	8.133353	8.483458	-0.12429834483542287
393	0.35792834	3.6414483	0.3849264614008684
394	4.8859344	4.220906	0.3763134227158266
395	3.4967635	-0.26167524	-0.1417339683685706
396	4.0035586	8.544058	0.06838196775739736
397	2.1375751	7.8509684	0.06838196775739736
398	1.5361785	6.419043	0.23016274542991416
399	4.066745	11.758372	0.06387064180632605
400	-0.95331	4.252884	0.5842031537526107
401	1.1380565	6.968652	0.23016274542991416
402	3.1853564	2.5971568	0.09731646491002376
403	7.740399	5.3086014	-0.14223911149051238
404	8.526768	11.117055	-0.08647225622381374
405	2.7592542	9.680113	0.06387064180632605
406	0.50549793	5.764201	0.23016274542991416
407	1.9442481	3.4637203	0.00427849686464128
408	6.4489107	0.7875534	-0.12304973054921335
409	9.033052	0.1185524	-0.12304973054921335
410	8.75196	8.0076275	-0.08647225622381374
411	5.6896257	8.802755	0.015638056906437263
412	7.3718133	0.98972756	-0.12304973054921335
413	2.8386796	7.916019	0.06838196775739736
414	0.6231603	6.9246097	0.23016274542991416
415	-0.3062185	6.5050306	0.3849264614008684
416	5.7407346	11.504826	0.015638056906437263
417	5.3733506	8.441879	-0.04624915356508321
418	7.1841273	0.24365152	-0.1417339683685706
419	1.5773436	11.199855	0.06387064180632605
420	7.6054125	8.385057	-0.04624915356508321
421	6.5100923	2.7322078	-0.12304973054921335
422	3.664098	7.8334327	0.06838196775739736
423	5.1309013	5.695773	-0.1686209234929404
424	8.102748	6.665017	-0.20875262491094557
425	5.7913737	6.3319564	-0.1686209234929404
426	7.0773935	7.1478167	-0.12429834483542287
427	6.4557667	0.60197324	-0.12304973054921335
428	6.5460377	7.7375484	-0.04624915356508321
429	0.037353516	4.791942	0.3849264614008684
430	8.4911175	11.4029665	0.015638056906437263
431	3.6103816	7.5098433	0.06838196775739736
432	0.6467591	6.6262865	0.03951668229409482
433	7.9970484	1.8657898	-0.12304973054921335
434	7.251348	6.3459415	-0.1686209234929404
435	3.4252837	8.714243	0.06838196775739736
436	10.289552	2.7524412	-0.18687849031012363
437	6.902823	4.4522495	0.3763134227158266
438	8.815899	5.3442593	-0.20875262491094557
439	4.4722033	5.0685725	-0.0681384997616255
440	5.298047	6.770293	0.3763134227158266
441	1.1581922	7.0098095	0.03951668229409482
442	0.31296423	5.7024765	0.3849264614008684
443	8.520474	7.7233834	-0.20875262491094557
444	2.631845	8.200767	0.06838196775739736
445	9.109587	4.227358	-0.14223911149051238
446	8.1334915	4.130201	-0.14223911149051238
447	8.878879	9.292453	-0.12429834483542287
448	4.9722023	5.9427814	0.3763134227158266
449	2.053218	7.6906977	0.3548753140337171
450	9.318403	6.330654	-0.20875262491094557
451	5.0815563	6.699237	0.3763134227158266
452	6.170642	1.8551248	-0.12304973054921335
453	2.9917932	6.102879	-0.2172351190514589
454	4.066502	10.946076	0.06387064180632605
455	9.908789	7.806275	-0.08647225622381374
456	6.8033285	8.855267	-0.04624915356508321
457	5.7328224	1.664386	-0.16800136097507884
458	6.6715426	0.09873373	-0.12304973054921335
459	3.515329	9.262941	0.06838196775739736
460	-1.9880404	5.78947	0.3849264614008684
461	2.483464	7.099401	0.3548753140337171
462	6.701436	4.4829593	-0.22889984613796863
463	2.2791753	9.342802	0.06838196775739736
464	4.333745	10.313238	0.06387064180632605
465	2.5153363	3.666399	-0.0681384997616255
466	2.0693154	4.894437	0.09731646491002376
467	3.702553	0.2989616	-0.10018740390910963
468	3.2223318	11.185543	0.06387064180632605
469	3.4416087	6.9047403	0.03951668229409482
470	-0.9054829	7.8206553	0.3548753140337171
471	3.5137336	1.0584489	-0.10018740390910963
472	2.7103837	9.420244	0.06387064180632605
473	4.891485	3.3179698	0.00427849686464128
474	9.08193	2.8244603	-0.14223911149051238
475	4.6126666	2.3591719	0.19064883632128063
476	7.332604	9.191776	-0.04624915356508321
477	7.4047995	6.6414323	-0.14223911149051238
478	4.2482147	3.4414082	0.00427849686464128
479	8.920318	-0.9987639	-0.18687849031012363
480	9.889969	0.8198767	-0.18687849031012363
481	6.5772176	1.1544454	-0.12304973054921335
482	2.975319	5.6219378	-0.2172351190514589
483	4.7959347	7.9364605	-0.18037206154747365
484	3.3894749	3.2573295	0.3763134227158266
485	6.1630435	-0.49559042	-0.1417339683685706
486	2.852628	2.8579295	-0.16800136097507884
487	7.69109	6.7652426	-0.04624915356508321
488	6.0211787	12.061333	0.06387064180632605
489	7.50538	1.326141	-0.18687849031012363
490	4.195578	8.831076	0.06387064180632605
491	9.877135	7.734891	-0.08647225622381374
492	7.9071712	6.585938	-0.14223911149051238
493	8.984004	1.3703471	-0.18687849031012363
494	0.69594824	9.744227	0.06387064180632605
495	4.802476	8.529411	-0.04624915356508321
496	-0.049056973	8.418241	0.3548753140337171
497	1.88933	7.8054523	0.06838196775739736
498	0.8991452	5.9006653	0.03951668229409482
499	6.5497937	1.4346485	-0.1417339683685706
500	9.061903	2.4409206	-0.18687849031012363
501	5.1996365	5.9183702	-0.1686209234929404
502	7.08399	9.063174	-0.12429834483542287
503	1.9074882	9.988369	0.06387064180632605
504	6.7828026	-1.2527273	-0.10018740390910963
505	0.94197667	3.8465912	0.09731646491002376
506	5.6060424	5.4758472	-0.20875262491094557
507	3.4269745	7.398793	0.06838196775739736
508	6.627073	9.368855	-0.12429834483542287
509	8.897355	1.1602525	-0.18687849031012363
510	9.439849	7.4203486	-0.08647225622381374
511	2.7184093	1.656609	0.09731646491002376
512	4.738609	6.000683	-0.1686209234929404
513	2.3790796	7.154653	0.23016274542991416
514	3.295795	4.7288632	0.01713603920623894
515	3.8583314	1.5628477	-0.16800136097507884
516	6.8157473	2.1071165	0.00427849686464128
517	8.626281	5.217849	-0.14223911149051238
518	3.0492382	2.2818868	0.19064883632128063
519	8.4706955	2.5907896	-0.14223911149051238
520	6.050887	0.96632427	-0.16800136097507884
521	7.726653	4.2471375	-0.18687849031012363
522	4.2213736	1.5146459	0.5842031537526107
523	6.700369	8.594521	-0.04624915356508321
524	6.5961804	11.057438	0.015638056906437263
525	7.9945	3.6982524	-0.10379891125731833
526	6.358644	2.0981255	0.00427849686464128
527	7.0330343	7.678125	-0.22889984613796863
528	8.62225	5.104433	-0.20875262491094557
529	5.1751623	3.058326	0.00427849686464128
530	8.934338	5.1754427	-0.22889984613796863
531	1.1468776	4.0691767	0.3849264614008684
532	-0.61330205	9.237411	0.05197208880961758
533	2.5601351	10.616446	0.06387064180632605
534	6.1420507	9.380135	-0.04624915356508321
535	6.232399	9.307857	-0.04624915356508321
536	7.253211	3.0507138	-0.14223911149051238
537	7.840507	7.009097	-0.10379891125731833
538	4.5654664	0.034472723	-0.12304973054921335
539	-1.29034	6.5496206	0.3849264614008684
540	-2.4932053	5.8591294	0.05197208880961758
541	9.496337	6.265161	-0.20875262491094557
542	3.5765367	5.25147	0.09731646491002376
543	5.532865	5.7334485	0.005149385053993044
544	8.662692	5.7714815	-0.22889984613796863
545	6.3072886	2.6226263	0.01713603920623894
546	3.9042244	6.853712	-0.18037206154747365
547	5.743075	5.3726177	-0.12429834483542287
548	7.600362	3.5604565	-0.14223911149051238
549	2.5621448	7.233979	0.06838196775739736
550	9.926834	7.0649605	-0.08647225622381374
551	1.7250136	4.451263	0.00427849686464128
552	1.1174271	4.0873575	0.09731646491002376
553	7.205063	6.8531275	-0.20875262491094557
554	4.5849767	3.5753198	0.09731646491002376
555	6.951341	7.357281	0.005149385053993044
556	3.8271368	9.903687	0.06387064180632605
557	4.7713203	9.970115	0.015638056906437263
558	8.701536	5.4511294	-0.22889984613796863
559	5.3217106	-0.7257533	-0.10018740390910963
560	6.070843	5.035706	0.3763134227158266
561	1.0439788	6.6485467	0.09731646491002376
562	3.5619376	2.9500518	0.09731646491002376
563	8.100323	7.9878745	-0.14223911149051238
564	7.8789515	1.8798187	-0.18687849031012363
565	4.0338993	8.677653	0.06387064180632605
566	5.1214876	3.737005	0.09731646491002376
567	7.428747	9.018852	-0.04624915356508321
568	6.521482	6.6023827	-0.04624915356508321
569	1.7178998	9.215458	0.3548753140337171
570	7.643787	0.18718272	-0.12304973054921335
571	3.0873296	6.0887237	0.3763134227158266
572	4.8832693	2.7575324	0.19064883632128063
573	8.481178	8.783466	0.015638056906437263
574	6.346979	1.080337	-0.16800136097507884
575	7.0519214	10.026643	0.015638056906437263
576	7.7697163	7.3504896	-0.04624915356508321
577	2.8995218	3.3065138	0.00427849686464128
578	7.5590463	0.7337452	-0.12304973054921335
579	6.070728	1.2843593	0.00427849686464128
580	1.3659703	7.92664	0.23016274542991416
581	8.734368	4.5270004	-0.10379891125731833
582	2.5448346	1.5001487	0.19064883632128063
583	7.521473	7.147113	-0.14223911149051238
584	5.895982	5.1889358	-0.1686209234929404
585	9.833867	6.3403873	-0.20875262491094557
586	3.8136737	4.739513	-0.1686209234929404
587	2.8061364	6.6561203	-0.2172351190514589
588	10.746948	7.3783164	-0.08647225622381374
589	7.8031144	2.5577219	-0.18687849031012363
590	5.073052	10.676807	0.015638056906437263
591	6.6887465	9.425929	0.015638056906437263
592	1.1419886	6.283689	0.3548753140337171
593	4.660866	0.40895325	-0.10018740390910963
594	5.6940017	4.834422	-0.1686209234929404
595	5.9745812	0.5203724	-0.10018740390910963
596	5.744695	3.8295555	-0.16800136097507884
597	6.3910203	8.236537	-0.04624915356508321
598	6.60875	0.8350002	-0.1417339683685706
599	8.585953	6.5705557	-0.14223911149051238
600	3.207771	1.0469242	0.05837311686581581
601	7.168827	4.18452	0.005149385053993044
602	9.187761	1.6360133	-0.18687849031012363
603	7.2981787	10.976559	0.015638056906437263
604	3.4325588	5.096941	0.03951668229409482
605	6.823215	10.336445	0.015638056906437263
606	0.87959725	3.82598	0.5842031537526107
607	10.0474	0.48555642	-0.18687849031012363
608	9.638407	9.769691	0.015638056906437263
609	5.2639194	4.671785	-0.10379891125731833
610	0.4773118	8.467023	0.05197208880961758
611	7.2586355	11.598631	0.015638056906437263
612	6.7882037	8.246309	-0.04624915356508321
613	4.939125	-0.48891687	-0.10018740390910963
614	3.7665737	-1.5450374	0.05837311686581581
615	3.334461	0.85073197	0.19064883632128063
616	2.128895	3.5354102	0.09731646491002376
617	0.5921369	5.8516912	0.03951668229409482
618	4.282085	2.7441797	0.09731646491002376
619	3.6906114	4.4441667	0.00427849686464128
620	5.375782	4.5942883	-0.1686209234929404
621	0.582311	8.110307	0.3548753140337171
622	8.806245	1.9192169	-0.18687849031012363
623	3.711568	5.9103065	0.23016274542991416
624	9.764213	4.9931006	-0.20875262491094557
625	4.010761	2.2494538	0.01713603920623894
626	1.0940642	9.042116	0.06838196775739736
627	4.6940303	1.03789	-0.0681384997616255
628	7.312639	11.828951	0.015638056906437263
629	9.623262	8.211192	-0.08647225622381374
630	3.1532001	7.6692677	-0.2172351190514589
631	8.835172	1.7003276	-0.18687849031012363
632	3.1589203	8.6313925	0.06838196775739736
633	6.4923434	6.7576394	-0.04624915356508321
634	5.3486834	12.011941	0.06387064180632605
635	0.3039891	5.8570585	0.23016274542991416
636	7.389288	2.8759735	-0.14223911149051238
637	5.0443153	0.06081465	-0.16800136097507884
638	-0.20805937	4.9684434	0.5842031537526107
639	3.5640423	6.5818706	0.06838196775739736
640	4.101165	2.5877883	0.01713603920623894
641	4.119156	11.037041	0.06387064180632605
642	2.4570556	6.4721704	0.06838196775739736
643	-0.02605275	5.4535713	0.23016274542991416
644	8.985499	10.045628	-0.08647225622381374
645	4.284706	8.039946	-0.2172351190514589
646	1.3166322	10.042926	0.3548753140337171
647	9.085985	7.7888265	-0.12429834483542287
648	3.886079	5.223655	0.3763134227158266
649	6.9604917	1.2165118	-0.10018740390910963
650	0.7640016	5.824977	0.5842031537526107
651	-0.07316833	6.632067	0.5842031537526107
652	8.773907	7.918014	-0.08647225622381374
653	5.994916	3.5485654	-0.1686209234929404
654	4.2019076	7.0459805	0.23016274542991416
655	5.607614	4.7861533	-0.1686209234929404
656	2.3179755	10.113722	0.06387064180632605
657	6.3210936	9.014825	-0.04624915356508321
658	7.3756113	1.052953	-0.12304973054921335
659	9.827543	3.930524	-0.18687849031012363
660	4.65142	6.597889	0.01713603920623894
661	1.4450798	2.3255694	0.5842031537526107
662	4.621998	3.5150583	-0.16800136097507884
663	9.558081	0.6365752	-0.18687849031012363
664	-0.64407593	8.651216	0.05197208880961758
665	0.46639124	5.1656475	0.3763134227158266
666	5.814357	8.128839	-0.18037206154747365
667	4.932272	10.701208	0.06387064180632605
668	5.5469236	2.0166807	-0.1417339683685706
669	8.948357	3.1177886	-0.10379891125731833
670	2.3544333	8.425787	0.06838196775739736
671	4.4944687	7.196887	-0.2172351190514589
672	9.0293665	6.7871847	-0.22889984613796863
673	2.829863	5.2840858	0.03951668229409482
674	2.7236998	1.116959	0.09731646491002376
675	2.8685522	5.08687	0.005149385053993044
676	2.2047656	6.681035	0.06838196775739736
677	8.783323	4.9501796	-0.12429834483542287
678	1.3756918	9.144139	0.06838196775739736
679	8.4474125	8.909012	0.015638056906437263
680	6.965762	1.3018501	-0.12304973054921335
681	6.9815555	1.3892725	-0.12304973054921335
682	4.752845	0.6569146	-0.16800136097507884
683	4.016545	11.709437	0.06387064180632605
684	5.6522007	3.8720288	0.00427849686464128
685	6.453454	-1.88279	-0.1417339683685706
686	5.7080903	10.463081	-0.12429834483542287
687	2.6402423	4.6539164	0.09731646491002376
688	0.6134588	7.107262	0.06838196775739736
689	4.2054214	6.6049356	0.23016274542991416
690	9.9053545	-0.04856298	-0.18687849031012363
691	4.0280476	1.9001424	-0.0681384997616255
692	4.296567	2.3331397	-0.16800136097507884
693	5.601442	4.9173126	0.3763134227158266
694	3.6405423	3.8576663	0.03951668229409482
695	0.99070424	7.487536	0.3763134227158266
696	9.3228655	6.599494	-0.14223911149051238
697	8.44181	6.884608	-0.20875262491094557
698	8.791497	2.5854936	-0.10379891125731833
699	1.349644	5.8954954	0.3548753140337171
700	4.878563	6.144709	-0.1686209234929404
701	8.2728	3.8211594	-0.18687849031012363
702	5.302729	4.578632	0.00427849686464128
703	0.0041937316	1.9349594	0.01713603920623894
704	2.8940854	9.086203	0.06387064180632605
705	8.482473	10.51081	0.015638056906437263
706	2.856862	9.773298	0.23016274542991416
707	7.9304767	4.1897454	-0.14223911149051238
708	-0.939749	4.399811	0.5842031537526107
709	6.7914767	1.3256234	-0.12304973054921335
710	5.1411667	9.574113	0.015638056906437263
711	5.597987	4.5186486	-0.1686209234929404
712	6.183227	2.2290366	0.01713603920623894
713	0.93843496	6.740413	0.23016274542991416
714	2.668372	9.384687	0.06387064180632605
715	-2.2253482	7.5544267	0.05197208880961758
716	7.857404	6.238764	-0.22889984613796863
717	4.009407	0.5091431	-0.16800136097507884
718	4.616426	3.9323058	0.00427849686464128
719	9.239689	5.646672	-0.20875262491094557
720	9.916544	5.955555	-0.08647225622381374
721	-1.3554273	9.175032	0.05197208880961758
722	5.0903096	0.08486812	-0.1417339683685706
723	2.384353	1.0400369	0.09731646491002376
724	0.57121664	8.728697	0.3548753140337171
725	8.674041	6.2203155	-0.22889984613796863
726	2.2240956	8.78935	0.06838196775739736
727	8.401494	5.315506	-0.20875262491094557
728	2.7484152	3.5785818	0.00427849686464128
729	7.4468393	2.27818	-0.10379891125731833
730	9.719739	4.600196	-0.1925597493775714
731	5.1999297	8.784344	0.3763134227158266
732	6.878793	0.522111	-0.12304973054921335
733	4.763001	8.259075	-0.04624915356508321
734	5.1632423	4.273824	-0.20875262491094557
735	4.769521	6.9276695	-0.18037206154747365
736	5.699922	1.500826	-0.10018740390910963
737	3.5903652	6.6612763	0.23016274542991416
738	7.3579063	5.3880067	0.005149385053993044
739	5.3456645	2.8980508	0.19064883632128063
740	7.201596	7.174475	-0.18037206154747365
741	4.9637446	2.2111335	0.19064883632128063
742	5.85137	5.9466934	-0.18037206154747365
743	7.7849903	2.0097375	-0.1925597493775714
744	4.325143	10.29852	0.06387064180632605
745	5.508212	0.9813187	-0.1417339683685706
746	2.7529855	10.683118	0.06387064180632605
747	10.423089	-0.05855561	-0.18687849031012363
748	7.119583	9.0421	0.005149385053993044
749	4.498269	8.657558	0.06387064180632605
750	8.694955	0.3399142	-0.18687849031012363
751	1.6642779	8.84433	0.3548753140337171
752	7.7177024	3.707204	-0.14223911149051238
753	1.3216168	6.859885	0.06838196775739736
754	8.627074	11.284428	0.015638056906437263
755	3.5236185	2.2410023	-0.16800136097507884
756	3.4686358	5.5005693	0.3763134227158266
757	3.353032	8.682797	0.06838196775739736
758	-2.1498132	3.3408153	0.3849264614008684
759	9.037266	6.0705605	-0.14223911149051238
760	3.135034	3.017755	0.09731646491002376
761	5.047156	8.295932	-0.0681384997616255
762	-2.1462631	7.8925447	0.05197208880961758
763	7.090699	2.8641977	-0.18687849031012363
764	2.2405176	10.109175	0.06387064180632605
765	5.287547	2.5875823	0.19064883632128063
766	0.19484952	2.7042499	0.5842031537526107
767	5.1596317	5.8268523	-0.20875262491094557
768	9.484739	5.1899776	-0.14223911149051238
769	8.760871	5.3615637	-0.20875262491094557
770	2.218676	7.837038	0.06838196775739736
771	-0.053987246	7.6611214	0.3548753140337171
772	7.9572506	4.8901253	0.005149385053993044
773	7.266608	6.7185373	-0.20875262491094557
774	-0.086213455	4.7768793	0.3849264614008684
775	-1.0246283	6.7883043	0.3849264614008684
776	5.160283	5.9759727	-0.20875262491094557
777	3.1975977	10.373291	0.06387064180632605
778	-1.5573155	3.842035	0.3849264614008684
779	0.06940078	3.5215154	0.5842031537526107
780	7.3600326	10.71792	0.015638056906437263
781	0.528303	1.6188757	0.01713603920623894
782	6.1049924	1.6012453	0.00427849686464128
783	3.1077225	3.64388	0.00427849686464128
784	5.124494	1.0597196	-0.12304973054921335
785	1.7907894	8.094534	0.06838196775739736
786	4.076549	11.520119	0.06387064180632605
787	0.7775608	7.1411653	0.09731646491002376
788	7.540819	-0.5359867	-0.1417339683685706
789	6.605032	6.5288305	-0.20875262491094557
790	8.9424	5.3053756	-0.14223911149051238
791	6.3609715	3.2261722	-0.18687849031012363
792	3.8715608	5.626412	0.03951668229409482
793	8.496189	-0.15231898	-0.12304973054921335
794	-2.37312	4.3877373	0.3849264614008684
795	1.2189872	6.602355	0.03951668229409482
796	6.4780116	5.9808717	-0.12429834483542287
797	5.9465237	0.54739827	-0.10018740390910963
798	7.2169514	-0.36382896	-0.1417339683685706
799	2.4306095	2.7463608	-0.16800136097507884
800	7.491672	8.929545	-0.04624915356508321
801	1.8040655	-1.9861935	0.05837311686581581
802	6.076296	4.91852	-0.20875262491094557
803	2.5978076	1.565238	0.09731646491002376
804	0.5911451	3.057179	0.01713603920623894
805	9.764102	1.2088042	-0.18687849031012363
806	-0.35030276	5.5123096	0.3849264614008684
807	2.9562428	7.319898	0.3763134227158266
808	8.296125	8.375775	-0.12429834483542287
809	2.1855962	7.595807	0.06838196775739736
810	7.981544	1.709614	-0.18687849031012363
811	5.3951044	1.7733431	-0.12304973054921335
812	2.7311268	7.647227	-0.2172351190514589
813	4.6311693	5.8013124	0.3763134227158266
814	5.9991918	3.301632	-0.16800136097507884
815	10.069766	4.275483	-0.1925597493775714
816	7.407761	9.859788	0.015638056906437263
817	7.1383524	1.889976	-0.18687849031012363
818	1.9643445	6.818064	0.3849264614008684
819	7.521123	0.1572601	-0.12304973054921335
820	1.5119219	8.195803	0.3548753140337171
821	1.5840394	3.2503445	0.5842031537526107
822	0.9850648	6.7579355	0.3849264614008684
823	5.8665447	8.895346	-0.20875262491094557
824	7.502337	7.572929	-0.12429834483542287
825	4.589658	1.8045859	-0.16800136097507884
826	0.913082	6.7569494	0.03951668229409482
827	8.951673	1.3360626	-0.18687849031012363
828	3.9254146	8.4366255	0.06838196775739736
829	5.900989	4.678371	-0.1686209234929404
830	4.107508	1.8245041	0.09731646491002376
831	8.313056	1.2680255	-0.18687849031012363
832	1.6339151	3.401703	0.09731646491002376
833	6.990575	8.247891	-0.04624915356508321
834	7.1763344	4.169773	-0.14223911149051238
835	6.2016754	7.6260934	-0.04624915356508321
836	1.28058	5.806809	0.09731646491002376
837	7.861607	4.6665344	-0.14223911149051238
838	8.161981	8.194746	-0.20875262491094557
839	6.28352	3.2611735	-0.1686209234929404
840	1.818952	6.414493	0.23016274542991416
841	-0.92002255	6.741574	0.5842031537526107
842	9.215742	9.743742	0.015638056906437263
843	5.4432907	2.8538516	-0.16800136097507884
844	6.205556	1.8377144	-0.12304973054921335
845	3.3857005	7.8682203	0.3763134227158266
846	3.1199117	7.195714	-0.18037206154747365
847	8.301264	4.0959907	-0.14223911149051238
848	3.6156454	4.195989	0.01713603920623894
849	8.094749	7.449204	-0.04624915356508321
850	6.6988707	1.4700055	-0.12304973054921335
851	6.3361516	10.678079	0.015638056906437263
852	4.745078	5.9575977	0.3763134227158266
853	1.1563658	6.540066	0.3548753140337171
854	-1.1523646	6.796695	0.3849264614008684
855	6.5575867	5.7417307	-0.22889984613796863
856	5.150033	3.7012084	-0.1686209234929404
857	3.9822176	0.71506506	-0.10018740390910963
858	7.2056155	7.376302	-0.12429834483542287
859	8.549209	5.2833443	-0.14223911149051238
860	7.6817985	10.471472	0.015638056906437263
861	6.665122	6.246558	-0.04624915356508321
862	7.6963444	9.09319	-0.04624915356508321
863	1.2764649	2.2771995	0.5842031537526107
864	4.5754128	3.5779552	-0.16800136097507884
865	3.7152028	7.2317333	-0.0681384997616255
866	3.3030713	6.446668	-0.18037206154747365
867	8.103593	0.8981356	-0.1417339683685706
868	1.704059	7.09566	0.3763134227158266
869	5.5720544	2.5170197	-0.16800136097507884
870	6.5638533	8.882357	-0.12429834483542287
871	10.118994	6.2022676	-0.08647225622381374
872	-0.7349866	6.242136	0.3849264614008684
873	6.255174	9.410455	0.015638056906437263
874	2.824256	7.8865085	0.3548753140337171
875	0.97873193	9.9929	0.06387064180632605
876	9.076373	9.054113	-0.08647225622381374
877	10.425433	4.0331807	-0.1925597493775714
878	6.121417	8.079553	0.3763134227158266
879	9.47503	7.463965	-0.08647225622381374
880	3.7780154	8.88219	0.06838196775739736
881	9.976964	3.0682988	-0.18687849031012363
882	2.8759837	4.1766148	-0.16800136097507884
883	10.181321	2.0524971	-0.18687849031012363
884	5.2169538	5.981244	-0.1686209234929404
885	9.515234	0.6987765	-0.18687849031012363
886	0.9455553	3.6829073	0.5842031537526107
887	4.4527683	8.315854	0.06838196775739736
888	-0.0441122	6.2620687	0.09731646491002376
889	3.3825865	6.1811404	0.23016274542991416
890	4.580451	10.054499	0.06387064180632605
891	6.981272	3.5889733	-0.22889984613796863
892	1.9203359	3.792373	0.5842031537526107
893	6.278875	0.39347383	-0.12304973054921335
894	4.846249	5.7793283	-0.18037206154747365
895	3.5441692	7.459284	0.23016274542991416
896	4.466448	6.412803	-0.18037206154747365
897	4.2815614	3.1043515	0.00427849686464128
898	7.4298744	5.332163	-0.12429834483542287
899	5.996359	9.147299	0.3763134227158266
900	4.5414624	9.734002	-0.0681384997616255
901	7.121427	3.6150148	-0.14223911149051238
902	4.149254	2.9352946	0.00427849686464128
903	3.9039047	2.5387988	-0.16800136097507884
904	5.9205403	9.975762	-0.12429834483542287
905	6.3497443	1.298887	0.00427849686464128
906	2.065263	3.9804163	0.5842031537526107
907	5.4491863	5.817524	-0.1686209234929404
908	4.103184	4.5467777	0.005149385053993044
909	0.91578263	6.2993927	0.3849264614008684
910	8.34156	1.3849907	-0.18687849031012363
911	7.055782	10.491982	0.015638056906437263
912	9.360767	1.2935101	-0.18687849031012363
913	3.852438	8.888095	0.3763134227158266
914	1.9598485	2.4642825	0.19064883632128063
915	-0.43768373	5.1974444	0.23016274542991416
916	5.227178	0.03727711	-0.1417339683685706
917	0.77054095	6.5406437	0.09731646491002376
918	3.2329023	4.434004	-0.16800136097507884
919	0.8697706	6.63033	0.23016274542991416
920	8.569492	3.9475205	-0.14223911149051238
921	7.3786283	4.7125416	-0.22889984613796863
922	-0.54567933	5.43503	0.3849264614008684
923	3.9887872	5.3820887	0.3763134227158266
924	1.9766706	8.746114	0.06838196775739736
925	0.87981516	6.5742455	0.03951668229409482
926	5.054435	9.863284	0.015638056906437263
927	5.7760205	1.0752594	-0.1417339683685706
928	8.658671	5.496501	-0.22889984613796863
929	2.3358312	6.349779	0.03951668229409482
930	4.167084	8.943623	0.06387064180632605
931	1.1000116	4.721446	0.09731646491002376
932	3.0652838	1.3272768	0.09731646491002376
933	5.2993517	-0.42118955	-0.10018740390910963
934	3.894071	3.712655	-0.0681384997616255
935	0.6791136	7.1959405	0.06838196775739736
936	7.4089355	1.3280026	-0.12304973054921335
937	3.5874343	7.1594973	-0.2172351190514589
938	5.836498	5.808262	0.3763134227158266
939	4.4126124	8.528799	0.06838196775739736
940	6.704881	8.029345	-0.04624915356508321
941	6.5978	2.9645183	-0.14223911149051238
942	4.8884006	4.223286	-0.1686209234929404
943	7.090867	6.4591937	-0.22889984613796863
944	5.7168355	5.098595	-0.20875262491094557
945	3.1706629	7.5274177	-0.2172351190514589
946	1.5177983	-0.17594112	0.05837311686581581
947	5.109361	7.172022	-0.18037206154747365
948	0.07375706	9.221818	0.3548753140337171
949	-0.31367627	4.7442813	0.5842031537526107
950	6.562284	2.242835	-0.12304973054921335
951	3.3999596	5.702422	-0.2172351190514589
952	3.214267	8.262174	0.06838196775739736
953	2.29574	5.9468017	0.23016274542991416
954	4.699542	2.864053	0.00427849686464128
955	4.4048166	2.9681857	0.19064883632128063
956	4.731143	2.807738	0.09731646491002376
957	5.7902184	6.4036665	-0.18037206154747365
958	5.628832	9.447645	0.015638056906437263
959	5.8645453	1.7695285	-0.12304973054921335
960	4.801064	2.3862755	-0.1417339683685706
961	0.8884161	8.444714	0.06838196775739736
962	3.7732909	8.3835	0.005149385053993044
963	7.274513	1.9662596	-0.18687849031012363
964	2.3165343	4.5071993	0.3763134227158266
965	5.432798	3.3529603	-0.1417339683685706
966	6.2073	4.111429	0.005149385053993044
967	1.3243374	8.650299	0.3548753140337171
968	2.35255	5.140535	0.23016274542991416
969	1.2327241	7.5499477	0.06838196775739736
970	4.659161	1.8010335	0.5842031537526107
971	-1.2523868	7.352952	0.3548753140337171
972	7.0301023	7.8269234	-0.04624915356508321
973	10.2493305	5.1869807	-0.09965614998348243
974	8.37098	2.5799575	-0.14223911149051238
975	6.7461376	5.3534217	-0.14223911149051238
976	5.6975107	2.4994771	0.3763134227158266
977	2.560251	7.746463	0.005149385053993044
978	8.68016	0.6793816	-0.18687849031012363
979	3.7376406	4.9042625	0.3763134227158266
980	6.8109026	5.565661	-0.12429834483542287
981	5.9868565	4.114579	0.00427849686464128
982	5.172483	7.1839247	-0.18037206154747365
983	10.408534	4.1977043	-0.1925597493775714
984	5.0601683	6.31645	-0.1686209234929404
985	5.073175	0.36673057	-0.1417339683685706
986	0.9590539	4.6663632	0.03951668229409482
987	-0.07563019	9.886473	0.05197208880961758
988	6.1776943	6.0263066	-0.22889984613796863
989	2.4733887	10.284666	0.06387064180632605
990	2.7763414	5.026706	0.00427849686464128
991	4.9216433	5.290761	-0.20875262491094557
992	4.4402533	6.6483545	-0.18037206154747365
993	9.955377	2.1566296	-0.18687849031012363
994	2.4952724	3.448058	0.09731646491002376
995	3.4198432	9.316693	0.06838196775739736
996	1.3369755	5.8920355	0.3849264614008684
997	7.260134	12.220614	0.015638056906437263
998	6.99286	6.1412725	0.005149385053993044
999	2.4816763	0.37418616	-0.1417339683685706
1000	3.6529918	9.088369	0.23016274542991416
1001	-0.03349872	9.698201	0.05197208880961758
1002	3.519035	8.659827	0.06838196775739736
1003	3.1592023	11.546592	0.06387064180632605
1004	5.1155314	8.021841	0.005149385053993044
1005	3.8885553	3.3818767	0.00427849686464128
1006	6.8323874	8.288151	-0.04624915356508321
1007	0.7267459	6.731127	0.3849264614008684
1008	6.0291357	8.032973	-0.04624915356508321
1009	9.504479	5.5089545	-0.10379891125731833
1010	9.274139	9.797677	0.015638056906437263
1011	5.234105	5.159844	0.005149385053993044
1012	7.024324	0.984704	-0.10018740390910963
1013	8.784301	3.2595031	-0.18687849031012363
1014	6.5862093	4.568775	-0.20875262491094557
1015	6.454885	3.2077467	0.3763134227158266
1016	3.167587	5.1636324	-0.0681384997616255
1017	8.277016	9.141055	-0.08647225622381374
1018	6.3871026	-0.87574863	-0.12304973054921335
1019	3.4875042	4.0621033	0.00427849686464128
1020	3.4615145	4.78397	0.03951668229409482
1021	8.303357	8.315931	-0.20875262491094557
1022	0.76082176	5.527636	0.23016274542991416
1023	2.410152	4.1983414	0.5842031537526107
1024	5.9057426	6.583987	-0.20875262491094557
1025	2.6789625	8.932058	0.23016274542991416
1026	5.8435454	-0.33354184	-0.10018740390910963
1027	6.9171476	6.6480565	-0.18037206154747365
1028	6.1531496	6.490425	0.005149385053993044
1029	3.7001524	4.6680593	-0.16800136097507884
1030	3.930099	6.7485347	-0.2172351190514589
1031	6.54325	3.8114674	0.00427849686464128
1032	0.36715397	2.351199	0.5842031537526107
1033	10.035482	7.618513	-0.08647225622381374
1034	5.3490148	7.26692	-0.18037206154747365
1035	3.5931945	3.6232643	0.00427849686464128
1036	7.197345	1.9392189	-0.18687849031012363
1037	1.4404793	6.034224	0.5842031537526107
1038	6.994373	1.9745375	-0.14223911149051238
1039	2.2752473	4.6843343	0.09731646491002376
1040	3.2106621	8.509024	0.06838196775739736
1041	8.177484	5.177079	-0.22889984613796863
1042	5.0307016	4.2739534	-0.1686209234929404
1043	7.184898	8.5080805	-0.04624915356508321
1044	3.0357237	0.88348055	-0.1417339683685706
1045	3.4866118	6.4957695	-0.2172351190514589
1046	6.064166	8.19061	-0.04624915356508321
1047	4.419784	6.3296022	0.005149385053993044
1048	4.7648845	3.2276452	0.09731646491002376
1049	5.906176	8.638864	-0.04624915356508321
1050	4.439275	-0.015878689	0.19064883632128063
1051	6.238002	5.9944158	-0.20875262491094557
1052	2.5170784	4.268927	0.3763134227158266
1053	8.575214	4.0685105	-0.18687849031012363
1054	4.157168	4.0419593	0.00427849686464128
1055	3.0877836	8.973498	0.06838196775739736
1056	-0.15163969	6.0102286	0.3849264614008684
1057	10.029334	0.124942556	-0.18687849031012363
1058	6.0571036	6.924331	0.3763134227158266
1059	9.827366	-0.097442105	-0.18687849031012363
1060	4.456371	9.003045	0.06387064180632605
1061	3.3684142	6.711677	0.06838196775739736
1062	8.058107	3.9476883	-0.18687849031012363
1063	-0.055394173	6.8197837	0.06838196775739736
1064	9.136251	10.547287	-0.08647225622381374
1065	4.830584	8.953879	0.06387064180632605
1066	6.3823676	3.7900343	-0.14223911149051238
1067	2.807795	5.4947767	0.03951668229409482
1068	4.7583447	5.63963	0.09731646491002376
1069	5.644698	2.6402726	0.005149385053993044
1070	-2.2633948	4.2119613	0.3849264614008684
1071	5.6246023	3.6566777	0.09731646491002376
1072	0.9456821	4.748999	0.5842031537526107
1073	0.66074914	5.5494523	0.3849264614008684
1074	-1.8977832	4.379351	0.3849264614008684
1075	8.939116	0.9652196	-0.18687849031012363
1076	3.4852195	4.5259824	0.09731646491002376
1077	4.6907454	1.0489339	-0.16800136097507884
1078	0.51755893	6.9136744	0.5842031537526107
1079	5.4800797	0.09576199	-0.1417339683685706
1080	2.8887556	4.175272	0.09731646491002376
1081	1.1610686	7.054089	0.3548753140337171
1082	0.9526199	3.7909868	0.5842031537526107
1083	0.75079393	3.4504545	0.09731646491002376
1084	5.4868445	4.295546	0.005149385053993044
1085	8.207816	2.568347	-0.10379891125731833
1086	9.93376	8.189555	-0.08647225622381374
1087	2.0820305	5.073743	0.3763134227158266
1088	7.6840544	5.385767	0.005149385053993044
1089	7.994201	2.9450648	-0.1925597493775714
1090	9.028221	4.9250393	-0.20875262491094557
1091	9.069734	1.9817361	-0.18687849031012363
1092	5.400845	9.689831	0.06387064180632605
1093	7.215943	7.875518	-0.04624915356508321
1094	8.328751	7.482243	-0.14223911149051238
1095	7.1977816	6.9291935	0.005149385053993044
1096	-0.59712064	6.2233996	0.3849264614008684
1097	5.856167	4.591115	-0.14223911149051238
1098	3.4728706	5.8266644	0.03951668229409482
1099	2.538102	3.1957192	0.00427849686464128
1100	4.1373844	9.1012745	-0.12429834483542287
1101	-0.5841191	8.356481	0.3548753140337171
1102	5.103818	-0.22283795	-0.12304973054921335
1103	7.543804	1.7843038	-0.18687849031012363
1104	5.7124143	8.637278	-0.04624915356508321
1105	4.8447742	4.3583937	-0.20875262491094557
1106	7.8294816	-0.63626635	-0.12304973054921335
1107	3.0088308	-1.5724573	0.05837311686581581
1108	2.2492313	3.0209675	0.00427849686464128
1109	9.890866	2.3782964	-0.18687849031012363
1110	8.510145	7.9930143	-0.12429834483542287
1111	2.7879283	4.2138176	-0.1686209234929404
1112	0.33347887	4.218874	0.5842031537526107
1113	0.4505895	6.6426663	0.3548753140337171
1114	4.4740386	7.542548	0.03951668229409482
1115	-0.95699346	3.2024033	0.5842031537526107
1116	-0.31309626	8.193131	0.05197208880961758
1117	3.8940358	5.3092785	-0.2172351190514589
1118	7.2230196	8.068596	-0.12429834483542287
1119	2.8125787	3.4568686	0.09731646491002376
1120	1.7250342	7.556513	0.06838196775739736
1121	11.042098	7.95227	-0.08647225622381374
1122	8.63206	0.74204636	-0.18687849031012363
1123	5.3666997	7.7257466	-0.04624915356508321
1124	2.9686348	6.662031	0.06838196775739736
1125	0.32583183	2.5722299	0.5842031537526107
1126	5.2494793	6.487336	-0.1686209234929404
1127	0.22480609	5.361614	0.3849264614008684
1128	2.2923837	10.063915	0.3763134227158266
1129	1.2240119	2.5761511	0.5842031537526107
1130	1.325303	6.3649945	0.3548753140337171
1131	8.951922	2.5454304	-0.18687849031012363
1132	5.607182	6.0850177	0.3763134227158266
1133	5.7689257	4.014204	0.01713603920623894
1134	5.4336314	5.171533	-0.20875262491094557
1135	3.1253452	11.529827	0.06387064180632605
1136	5.341127	7.9474435	0.3763134227158266
1137	-1.5663536	8.196154	0.05197208880961758
1138	8.194291	5.695736	-0.14223911149051238
1139	1.0145576	4.947869	0.3849264614008684
1140	4.047173	-1.0599303	0.05837311686581581
1141	2.6805186	8.389419	0.06838196775739736
1142	3.342662	7.208358	0.23016274542991416
1143	4.6852264	3.550703	0.005149385053993044
1144	-0.47948843	0.82800025	0.01713603920623894
1145	7.189867	7.598948	-0.12429834483542287
1146	9.061321	5.468646	-0.14223911149051238
1147	7.5682206	5.7923183	0.005149385053993044
1148	9.586584	3.8766513	-0.18687849031012363
1149	8.784666	7.3446307	-0.12429834483542287
1150	5.088073	8.871343	-0.18037206154747365
1151	7.7013054	8.142125	-0.12429834483542287
1152	4.652616	7.6085124	-0.18037206154747365
1153	1.4454364	3.9400604	0.09731646491002376
1154	5.407378	-0.28707427	-0.12304973054921335
1155	2.0213544	4.740541	0.03951668229409482
1156	9.559036	3.6980314	-0.1925597493775714
1157	1.6661569	1.6689227	0.09731646491002376
1158	2.074455	6.685002	0.23016274542991416
1159	1.3738122	6.6342273	0.03951668229409482
1160	2.208338	7.971088	-0.2172351190514589
1161	4.609934	1.3298366	0.19064883632128063
1162	1.0153555	6.0337987	0.3548753140337171
1163	7.5530457	9.96393	0.015638056906437263
1164	2.5580792	9.533064	0.06387064180632605
1165	1.120182	10.188307	0.06387064180632605
1166	1.4792858	5.288678	0.3849264614008684
1167	10.406656	0.66357255	-0.18687849031012363
1168	7.0299277	7.486531	-0.12429834483542287
1169	5.6027985	5.10911	-0.20875262491094557
1170	3.7336948	4.365902	0.03951668229409482
1171	11.03663	7.9780855	-0.08647225622381374
1172	0.2825624	1.9680027	0.01713603920623894
1173	8.310986	4.8708034	-0.10379891125731833
1174	6.4539027	8.918684	-0.04624915356508321
1175	-0.7107235	4.775878	0.3849264614008684
1176	0.35418916	8.629023	0.3548753140337171
1177	5.554639	4.1678467	-0.0681384997616255
1178	5.3057475	3.3933516	0.3763134227158266
1179	2.806072	3.7080827	0.00427849686464128
1180	6.6428056	1.5088804	-0.12304973054921335
1181	8.749598	3.2701716	-0.14223911149051238
1182	6.403477	6.4256864	-0.18037206154747365
1183	4.4534698	6.1396966	-0.1686209234929404
1184	5.114886	0.58777964	-0.10018740390910963
1185	7.9014597	2.4194262	-0.14223911149051238
1186	7.9323926	0.29079846	-0.18687849031012363
1187	7.7343216	4.0372853	-0.14223911149051238
1188	3.4120703	1.7137672	-0.0681384997616255
1189	2.5206726	5.2650585	0.03951668229409482
1190	1.0997833	5.2840204	0.03951668229409482
1191	1.5020924	6.9515977	0.03951668229409482
1192	5.316265	8.609017	-0.18037206154747365
1193	2.9511771	4.22256	0.01713603920623894
1194	6.897678	9.220927	-0.04624915356508321
1195	3.7619681	5.29074	-0.2172351190514589
1196	9.1505165	11.486584	0.015638056906437263
1197	6.413011	1.5238559	-0.1417339683685706
1198	6.3111095	2.0442889	-0.12304973054921335
1199	4.809211	5.445764	-0.2172351190514589
1200	3.916139	11.416224	0.06387064180632605
1201	3.5973222	8.070051	0.03951668229409482
1202	4.680385	0.885583	-0.16800136097507884
1203	2.4315155	-1.3921818	0.05837311686581581
1204	6.742507	4.066756	-0.14223911149051238
1205	3.4848244	2.6465259	0.19064883632128063
1206	3.539625	4.0594387	0.03951668229409482
1207	0.8168028	3.0113695	0.5842031537526107
1208	7.441674	-0.9889236	-0.12304973054921335
1209	1.2118124	3.1553392	0.09731646491002376
1210	5.7812643	4.8911843	-0.20875262491094557
1211	7.607078	2.876375	-0.14223911149051238
1212	3.8005664	10.375292	0.06387064180632605
1213	9.49036	5.2615266	-0.10379891125731833
1214	0.96291614	9.615528	0.06838196775739736
1215	5.2491407	4.9781833	-0.2172351190514589
1216	7.5359206	9.3449745	0.015638056906437263
1217	7.4877505	6.6717954	-0.14223911149051238
1218	2.0728247	3.2129612	0.09731646491002376
1219	2.096401	9.587725	0.06387064180632605
1220	5.9677887	4.546951	-0.14223911149051238
1221	4.7644434	6.550209	0.3763134227158266
1222	1.0864415	1.6982247	0.5842031537526107
1223	3.5959375	9.492258	0.23016274542991416
1224	7.420106	3.0293486	-0.18687849031012363
1225	3.8502514	3.1415713	0.00427849686464128
1226	5.0760093	4.503851	0.03951668229409482
1227	4.612642	7.258733	0.3763134227158266
1228	7.223378	10.990839	0.015638056906437263
1229	7.107553	5.0218196	-0.20875262491094557
1230	0.38321432	9.256515	0.06387064180632605
1231	6.2616634	11.404467	-0.12429834483542287
1232	5.5793395	1.2566282	0.19064883632128063
1233	-0.58617926	9.993362	0.05197208880961758
1234	6.965102	6.2936435	-0.14223911149051238
1235	-1.6570182	2.6068227	0.5842031537526107
1236	2.2170794	8.130012	0.3763134227158266
1237	2.3783152	2.5705183	0.09731646491002376
1238	1.6001679	8.592888	0.06838196775739736
1239	5.2306557	6.3609986	-0.12429834483542287
1240	7.4851933	2.9098468	-0.14223911149051238
1241	5.9167666	8.857026	-0.04624915356508321
1242	4.8790526	1.9370406	-0.16800136097507884
1243	8.747758	1.638231	-0.18687849031012363
1244	9.328891	7.5359206	-0.08647225622381374
1245	7.2521963	4.1819487	-0.14223911149051238
1246	1.6326127	9.525112	0.3548753140337171
1247	8.461989	0.21030077	-0.12304973054921335
1248	7.516162	3.6686516	-0.10379891125731833
1249	8.826867	3.6778643	-0.14223911149051238
1250	8.060176	6.699178	-0.22889984613796863
1251	7.919714	4.6825986	-0.22889984613796863
1252	2.1967278	0.5831713	0.05837311686581581
1253	3.3105001	5.595479	0.03951668229409482
1254	3.0657828	4.71402	0.09731646491002376
1255	0.9914654	7.9706216	0.06838196775739736
1256	4.1820364	4.265258	0.03951668229409482
1257	5.4282656	6.5048223	-0.22889984613796863
1258	0.23114246	5.764794	0.3849264614008684
1259	6.0329313	5.995315	-0.22889984613796863
1260	9.302808	4.261893	-0.14223911149051238
1261	2.8372467	4.745039	0.00427849686464128
1262	8.756535	9.056061	-0.08647225622381374
1263	-0.32235947	7.147478	0.06838196775739736
1264	5.4487386	-0.054607943	-0.1417339683685706
1265	5.344585	0.63914686	-0.12304973054921335
1266	0.749148	5.701045	0.3849264614008684
1267	7.150042	8.424622	-0.04624915356508321
1268	-0.9522462	4.8680162	0.5842031537526107
1269	4.2882414	6.845278	-0.18037206154747365
1270	4.8612733	4.986389	0.03951668229409482
1271	5.4493284	2.2431827	0.00427849686464128
1272	4.1911316	0.07575378	-0.12304973054921335
1273	1.5036691	7.7974	0.06838196775739736
1274	3.4074292	4.399689	0.03951668229409482
1275	5.2460256	8.611356	-0.12429834483542287
1276	8.2895155	10.681317	0.015638056906437263
1277	2.919179	4.184554	0.03951668229409482
1278	0.095578864	10.009648	0.3548753140337171
1279	1.4340664	8.657948	0.06838196775739736
1280	6.294207	2.4647274	0.3763134227158266
1281	5.843896	4.9311996	0.3763134227158266
1282	-0.04275146	8.331931	0.3548753140337171
1283	5.5819674	4.3857903	-0.12429834483542287
1284	3.08347	3.1244085	0.01713603920623894
1285	8.539477	4.1327233	-0.18687849031012363
1286	-1.207444	4.4356933	0.5842031537526107
1287	6.714508	2.9522297	-0.18687849031012363
1288	4.9478827	3.3141625	-0.1686209234929404
1289	6.0813637	5.761546	-0.20875262491094557
1290	9.711767	4.414427	-0.14223911149051238
1291	-0.52487737	6.615958	0.3849264614008684
1292	8.182826	9.982321	-0.08647225622381374
1293	0.79121804	5.920459	0.23016274542991416
1294	7.294123	-0.009335762	-0.12304973054921335
1295	5.0004864	7.2782845	-0.04624915356508321
1296	-1.4434234	5.8260875	0.3849264614008684
1297	-2.0447876	4.5989866	0.3849264614008684
1298	3.2875507	11.270995	0.06387064180632605
1299	8.129545	2.5099716	-0.18687849031012363
1300	1.7598717	7.843134	0.3548753140337171
1301	3.9604735	0.7356644	-0.16800136097507884
1302	2.4605148	3.6097286	0.09731646491002376
1303	3.6081111	6.397065	-0.2172351190514589
1304	4.2537303	1.9584434	0.09731646491002376
1305	6.0790353	7.0829997	-0.04624915356508321
1306	8.964761	4.583055	-0.14223911149051238
1307	8.755895	5.195587	-0.14223911149051238
1308	3.5326207	3.0151992	0.09731646491002376
1309	8.8016405	8.560369	-0.08647225622381374
1310	9.369533	4.9420385	-0.20875262491094557
1311	10.292558	5.108995	-0.1925597493775714
1312	9.416758	4.300174	-0.09965614998348243
1313	6.7570286	6.232911	0.3763134227158266
1314	2.8811002	7.8870707	0.23016274542991416
1315	0.20967577	5.3400817	0.3849264614008684
1316	1.1896482	3.589166	0.5842031537526107
1317	5.3881745	9.533248	0.06387064180632605
1318	4.8080463	4.101622	-0.1686209234929404
1319	9.482299	5.172425	-0.1925597493775714
1320	6.713663	2.6617396	0.3763134227158266
1321	-0.9969322	5.5525107	0.5842031537526107
1322	6.22029	0.30021694	-0.12304973054921335
1323	2.8525229	4.4257364	0.09731646491002376
1324	2.087802	6.4239297	0.23016274542991416
1325	10.912858	5.6014256	-0.1925597493775714
1326	5.7091856	7.276694	-0.20875262491094557
1327	9.164751	0.26067856	-0.18687849031012363
1328	8.284656	4.7139745	-0.14223911149051238
1329	5.3651	7.1878657	0.3763134227158266
1330	8.616678	2.6288824	-0.18687849031012363
1331	8.216441	6.341195	-0.12429834483542287
1332	9.358601	6.3809633	-0.14223911149051238
1333	7.284	2.5322838	-0.18687849031012363
1334	10.864261	7.8257117	-0.08647225622381374
1335	7.4955025	2.0014641	-0.12304973054921335
1336	4.0861874	2.7394488	-0.16800136097507884
1337	1.1561106	10.361868	0.06387064180632605
1338	8.847961	8.23509	-0.12429834483542287
1339	-1.1543257	2.637547	0.5842031537526107
1340	9.260501	6.7243233	-0.08647225622381374
1341	3.1757753	5.067916	0.03951668229409482
1342	6.113495	5.7598896	-0.20875262491094557
1343	6.1708765	0.8660864	-0.1417339683685706
1344	5.8033566	6.012796	-0.04624915356508321
1345	8.231381	3.133797	-0.10379891125731833
1346	7.20307	9.5784	0.015638056906437263
1347	-1.4853172	7.875412	0.05197208880961758
1348	2.4507937	9.75006	0.06387064180632605
1349	8.691013	3.5783942	-0.14223911149051238
1350	8.472965	4.152493	-0.14223911149051238
1351	6.9673796	8.807425	0.015638056906437263
1352	9.362325	4.630588	-0.1925597493775714
1353	-0.9764929	2.7536314	0.3849264614008684
1354	6.490621	3.1396492	-0.14223911149051238
1355	4.5918226	7.1655045	-0.18037206154747365
1356	1.7436199	3.172082	0.09731646491002376
1357	5.2729745	2.2778592	0.09731646491002376
1358	6.139484	10.173176	0.015638056906437263
1359	0.59101784	9.010399	0.05197208880961758
1360	-0.7613126	6.771565	0.5842031537526107
1361	1.661118	4.126515	0.09731646491002376
1362	6.422385	6.150402	-0.22889984613796863
1363	4.402996	2.0636494	-0.16800136097507884
1364	1.7708688	3.8613281	0.09731646491002376
1365	3.5277383	4.561349	-0.1686209234929404
1366	-1.3971249	6.4878187	0.3849264614008684
1367	2.6520932	8.70593	0.06838196775739736
1368	7.590486	6.254453	0.005149385053993044
1369	2.3453696	9.868054	0.06387064180632605
1370	4.3462615	2.9210153	0.005149385053993044
1371	7.436643	6.7367663	-0.20875262491094557
1372	3.013645	8.235788	-0.2172351190514589
1373	1.2025063	8.153967	0.3548753140337171
1374	0.8946387	5.049926	0.5842031537526107
1375	7.3579755	4.128258	0.00427849686464128
1376	4.124479	-0.8314785	0.05837311686581581
1377	7.1874356	5.774359	-0.22889984613796863
1378	3.9851542	3.0773373	0.00427849686464128
1379	-0.70515347	4.654652	0.5842031537526107
1380	8.767584	7.0259824	-0.20875262491094557
1381	2.8198645	8.820375	0.23016274542991416
1382	2.6983893	1.9658703	0.19064883632128063
1383	7.561005	9.253966	0.015638056906437263
1384	3.536372	4.2690635	0.3763134227158266
1385	5.0231256	6.1919413	-0.20875262491094557
1386	5.007701	4.019387	-0.0681384997616255
1387	1.8812733	9.793592	0.06387064180632605
1388	2.6622968	4.5484586	0.19064883632128063
1389	8.190677	6.8643694	-0.12429834483542287
1390	6.0755982	2.3008435	-0.16800136097507884
1391	9.420942	8.565534	-0.12429834483542287
1392	3.7936332	6.9437895	0.09731646491002376
1393	2.9692678	10.327142	0.06387064180632605
1394	-0.47086906	7.950863	0.05197208880961758
1395	5.8149514	4.926755	-0.20875262491094557
1396	10.427195	0.6864172	-0.18687849031012363
1397	1.0170872	7.614326	0.3548753140337171
1398	6.446926	8.490617	-0.04624915356508321
1399	4.735177	4.7038097	0.005149385053993044
1400	1.2853415	5.4898925	0.23016274542991416
1401	8.860872	9.554919	-0.08647225622381374
1402	1.4760376	10.527388	0.06387064180632605
1403	1.417416	9.474769	0.06387064180632605
1404	-0.099385455	9.156981	0.05197208880961758
1405	1.538071	1.970832	0.01713603920623894
1406	6.9719853	8.765002	-0.18037206154747365
1407	5.6992664	3.897575	0.3763134227158266
1408	9.6641655	3.7637715	-0.18687849031012363
1409	3.0801485	4.7097154	0.03951668229409482
1410	2.1124997	0.03214046	0.05837311686581581
1411	-1.5887622	3.0215333	0.5842031537526107
1412	9.9759	1.9678259	-0.18687849031012363
1413	6.266498	9.455205	0.015638056906437263
1414	2.4974897	1.686869	0.09731646491002376
1415	7.9331875	4.816968	-0.14223911149051238
1416	5.5382423	4.34289	0.03951668229409482
1417	0.5205355	7.1949363	0.05197208880961758
1418	0.6037942	4.6006823	0.5842031537526107
1419	5.771278	-1.0687652	-0.1417339683685706
1420	5.5965066	-0.9673796	-0.10018740390910963
1421	4.301603	7.487077	-0.0681384997616255
1422	2.9524782	3.7872517	-0.0681384997616255
1423	6.2575064	3.2315943	0.00427849686464128
1424	6.641889	8.713626	-0.04624915356508321
1425	8.926083	3.6576655	-0.1925597493775714
1426	4.393303	8.963857	-0.0681384997616255
1427	2.8430932	4.949992	0.00427849686464128
1428	7.204649	6.420377	-0.22889984613796863
1429	3.401643	10.854027	0.06387064180632605
1430	5.896381	1.827885	0.00427849686464128
1431	4.8079185	2.0944242	-0.16800136097507884
1432	8.216923	8.224544	-0.20875262491094557
1433	-1.5352572	6.8719673	0.05197208880961758
1434	5.2335277	7.564395	0.3763134227158266
1435	7.2667685	10.182733	0.015638056906437263
1436	3.6250994	8.972966	0.06838196775739736
1437	10.116749	4.9219985	-0.1925597493775714
1438	2.6207688	0.18208471	0.05837311686581581
1439	6.8473344	1.0520658	-0.18687849031012363
1440	7.9454927	12.269113	0.015638056906437263
1441	2.5189123	2.9309654	0.09731646491002376
1442	5.8029804	6.5334682	-0.1686209234929404
1443	9.009255	1.5696851	-0.10379891125731833
1444	5.539244	3.2853189	0.3763134227158266
1445	4.8173804	11.268345	0.06387064180632605
1446	7.5693307	1.8656911	0.00427849686464128
1447	1.7727253	8.58016	0.3548753140337171
1448	3.4870775	4.5926876	0.01713603920623894
1449	8.4398775	7.132502	-0.20875262491094557
1450	2.2948763	7.8905854	0.23016274542991416
1451	-2.5079246	3.1011677	0.3849264614008684
1452	8.081371	5.489341	-0.22889984613796863
1453	1.8625078	5.7071877	0.3763134227158266
1454	6.869984	11.220882	0.015638056906437263
1455	5.9064207	9.099064	0.015638056906437263
1456	7.131342	7.734814	-0.04624915356508321
1457	4.018361	-0.3965604	0.05837311686581581
1458	4.025696	2.055796	0.00427849686464128
1459	-0.70362806	3.324416	0.5842031537526107
1460	-1.1994365	5.88717	0.3849264614008684
1461	6.684607	5.8313284	-0.1925597493775714
1462	8.551153	9.306374	0.015638056906437263
1463	2.4866776	8.749296	0.23016274542991416
1464	4.0404243	6.2704844	0.03951668229409482
1465	1.7709838	10.662107	0.06387064180632605
1466	2.6491218	4.4630795	0.005149385053993044
1467	10.308683	3.0457704	-0.09965614998348243
1468	4.223561	8.019979	0.3763134227158266
1469	2.249032	9.891278	0.06387064180632605
1470	4.0529127	5.827424	-0.1686209234929404
1471	6.440057	2.7290723	0.00427849686464128
1472	7.818062	5.9306793	-0.14223911149051238
1473	4.277815	-0.46045586	-0.12304973054921335
1474	3.8936503	4.1960564	-0.0681384997616255
1475	5.2511334	5.207311	-0.1686209234929404
1476	-0.7174799	7.0889173	0.3548753140337171
1477	0.15241703	8.51875	0.3548753140337171
1478	2.0059156	5.7751675	0.06838196775739736
1479	2.8056016	7.904725	0.06838196775739736
1480	2.4344404	7.5818586	0.06838196775739736
1481	9.889101	2.506133	-0.18687849031012363
1482	6.666945	7.2581687	-0.04624915356508321
1483	-0.8140638	3.9045968	0.5842031537526107
1484	2.8548715	1.7688767	0.19064883632128063
1485	8.342923	11.839257	0.015638056906437263
1486	-0.48095623	6.0666547	0.3849264614008684
1487	3.5184746	7.8979053	0.03951668229409482
1488	5.8636603	5.44436	-0.1686209234929404
1489	0.46104148	5.5892744	0.5842031537526107
1490	-1.3140117	4.4601045	0.5842031537526107
1491	7.7474256	4.5313516	-0.14223911149051238
1492	3.2015717	0.97646755	0.05837311686581581
1493	4.178558	8.6647835	0.23016274542991416
1494	7.1148777	6.517903	-0.04624915356508321
1495	2.640797	5.229982	0.03951668229409482
1496	5.1141768	0.29559878	-0.12304973054921335
1497	6.8709855	7.098663	-0.04624915356508321
1498	9.344363	4.2842474	-0.1925597493775714
1499	2.3339696	0.28904974	0.05837311686581581
1500	3.254339	5.757467	-0.2172351190514589
1501	5.1530876	2.176836	-0.16800136097507884
1502	3.86868	4.369079	-0.16800136097507884
1503	4.439777	1.1954372	0.19064883632128063
1504	7.625215	0.71436703	-0.12304973054921335
1505	4.4843473	6.1174912	-0.18037206154747365
1506	9.414178	4.7409124	-0.14223911149051238
1507	7.4556556	5.112677	-0.14223911149051238
1508	-0.077225514	6.7685013	0.3548753140337171
1509	3.1926305	10.144669	0.06387064180632605
1510	6.445055	1.0644892	0.19064883632128063
1511	3.561856	5.5531383	0.03951668229409482
1512	7.4235954	6.376851	-0.22889984613796863
1513	-1.5597752	5.473924	0.3849264614008684
1514	3.0932863	7.0401897	-0.18037206154747365
1515	4.8709803	9.871521	0.06387064180632605
1516	9.278917	7.930085	-0.08647225622381374
1517	8.78513	2.4950945	-0.18687849031012363
1518	1.5441592	8.762656	0.06838196775739736
1519	5.827646	0.836845	-0.12304973054921335
1520	3.0903108	5.6720014	0.03951668229409482
1521	3.0320938	-0.48762393	-0.1417339683685706
1522	4.5830503	1.7150803	-0.1417339683685706
1523	7.5922074	8.587074	-0.04624915356508321
1524	4.9520016	10.079596	0.06387064180632605
1525	8.463462	2.577737	-0.18687849031012363
1526	7.9121304	1.2035124	-0.18687849031012363
1527	7.66163	9.331042	-0.08647225622381374
1528	1.5592055	5.1106205	0.23016274542991416
1529	1.2832308	3.1560423	0.3849264614008684
1530	4.991251	9.550471	-0.12429834483542287
1531	0.5808981	9.308357	0.05197208880961758
1532	1.0615649	7.045517	0.09731646491002376
1533	-0.6689094	8.271955	0.05197208880961758
1534	9.857517	-0.23318024	-0.18687849031012363
1535	9.7121525	1.2926551	-0.18687849031012363
1536	6.723719	4.8409986	0.005149385053993044
1537	4.8479934	8.144172	-0.18037206154747365
1538	8.88503	5.0886073	-0.10379891125731833
1539	7.7444143	9.335389	0.015638056906437263
1540	0.5957687	6.1381087	0.09731646491002376
1541	0.008621745	5.064774	0.3849264614008684
1542	4.8242807	6.2284427	0.03951668229409482
1543	8.168828	3.4003818	-0.18687849031012363
1544	6.3698573	5.20526	-0.22889984613796863
1545	2.6676967	6.595608	0.01713603920623894
1546	1.6826715	5.8189793	0.23016274542991416
1547	4.503246	8.951298	0.3763134227158266
1548	7.22583	0.24628437	-0.12304973054921335
1549	2.8722231	11.0941105	0.06387064180632605
1550	-0.38072088	5.299743	0.5842031537526107
1551	0.7653151	1.4901313	0.01713603920623894
1552	7.071059	7.5110693	-0.04624915356508321
1553	2.094672	7.591352	0.06838196775739736
1554	-0.3975416	3.6302357	0.5842031537526107
1555	6.298683	6.0785036	-0.1686209234929404
1556	4.898076	1.2495357	-0.16800136097507884
1557	5.263309	3.9158654	-0.1417339683685706
1558	2.54893	1.7600645	0.19064883632128063
1559	-0.58428574	8.361452	0.05197208880961758
1560	3.2459786	8.04713	-0.2172351190514589
1561	7.957745	5.639938	-0.10379891125731833
1562	1.6938401	3.360937	0.09731646491002376
1563	7.458747	-1.1741161	-0.12304973054921335
1564	0.39151597	3.707134	0.00427849686464128
1565	7.485733	3.4598336	-0.18687849031012363
1566	4.8338795	6.6585197	-0.18037206154747365
1567	9.859565	5.8889832	-0.08647225622381374
1568	5.19488	2.2590303	0.01713603920623894
1569	5.733218	4.863768	0.03951668229409482
1570	8.249133	11.717117	0.015638056906437263
1571	6.7735033	4.164806	-0.1925597493775714
1572	0.97949886	7.460048	0.06838196775739736
1573	10.470934	9.635031	-0.08647225622381374
1574	6.1251626	6.4667473	0.005149385053993044
1575	4.9547024	1.3537571	-0.1417339683685706
1576	9.360301	8.398794	-0.12429834483542287
1577	9.472938	5.0614805	-0.20875262491094557
1578	1.6831461	10.652918	0.06387064180632605
1579	4.3485613	9.420179	0.06387064180632605
1580	7.732769	5.3124285	-0.14223911149051238
1581	9.067073	9.042011	-0.08647225622381374
1582	4.982354	0.08401502	-0.1417339683685706
1583	7.3122377	8.369423	-0.12429834483542287
1584	2.7722263	4.7694974	0.09731646491002376
1585	3.8894033	2.0885923	-0.16800136097507884
1586	2.706333	2.9666476	0.00427849686464128
1587	4.048474	9.23921	0.23016274542991416
1588	6.646788	6.1630077	-0.22889984613796863
1589	5.3089247	7.4219394	-0.20875262491094557
1590	5.951605	3.3123105	0.3763134227158266
1591	4.194121	3.04461	-0.16800136097507884
1592	9.917208	3.7530513	-0.18687849031012363
1593	5.298395	8.090008	-0.18037206154747365
1594	3.8221743	2.2595599	0.09731646491002376
1595	4.092777	9.852474	0.06387064180632605
1596	1.0182952	4.0073433	0.09731646491002376
1597	7.5468864	5.3155575	-0.20875262491094557
1598	6.876041	3.3714075	-0.10379891125731833
1599	2.8627355	11.399419	0.06387064180632605
1600	2.194378	11.47607	0.06387064180632605
1601	-1.4814074	7.0807037	0.3849264614008684
1602	6.285899	6.4028172	-0.1686209234929404
1603	-0.32069018	5.3510365	0.3849264614008684
1604	9.195841	5.666589	-0.1925597493775714
1605	4.8041153	0.33433184	-0.10018740390910963
1606	7.1398263	4.049012	-0.14223911149051238
1607	6.6113772	4.2789154	-0.10379891125731833
1608	2.6585858	-1.094231	0.05837311686581581
1609	0.48256385	7.6251383	0.3548753140337171
1610	1.468206	3.3333387	0.09731646491002376
1611	3.324067	5.7929735	-0.1686209234929404
1612	5.083673	0.6135147	0.19064883632128063
1613	1.2735146	3.9778008	0.09731646491002376
1614	8.091912	1.3015417	-0.18687849031012363
1615	3.2412238	3.7953732	0.19064883632128063
1616	8.142786	11.555008	0.015638056906437263
1617	3.1381931	8.324251	-0.2172351190514589
1618	3.7659771	2.957381	-0.16800136097507884
1619	0.11943	5.167183	0.09731646491002376
1620	2.661752	8.303086	0.06838196775739736
1621	0.66905874	7.6403203	0.06838196775739736
1622	5.364086	8.116582	-0.04624915356508321
1623	2.633265	5.82853	0.23016274542991416
1624	4.0640564	4.791518	-0.16800136097507884
1625	4.153878	5.4204764	-0.0681384997616255
1626	5.5201683	6.0864296	0.3763134227158266
1627	7.7783303	1.0999124	-0.1417339683685706
1628	5.388042	3.3977144	0.01713603920623894
1629	5.4672246	2.994661	-0.16800136097507884
1630	2.8106134	9.761605	0.06387064180632605
1631	1.8417189	8.586129	-0.2172351190514589
1632	1.777192	2.2153134	0.09731646491002376
1633	6.605886	3.3041387	-0.1686209234929404
1634	8.594962	3.1833942	-0.18687849031012363
1635	7.8903413	5.6387477	-0.22889984613796863
1636	2.1153545	6.7400923	0.03951668229409482
1637	8.633282	4.6100836	-0.14223911149051238
1638	1.549717	5.7027802	0.03951668229409482
1639	9.922125	8.01506	-0.08647225622381374
1640	9.181659	8.567403	-0.12429834483542287
1641	3.358931	1.8613646	-0.1417339683685706
1642	4.440525	0.9299148	0.19064883632128063
1643	2.6825142	7.0135336	0.06838196775739736
1644	2.30786	0.10863347	0.05837311686581581
1645	5.608899	8.093715	0.005149385053993044
1646	3.8474782	2.28058	0.09731646491002376
1647	2.504415	8.181206	0.3763134227158266
1648	8.873506	0.8325264	-0.18687849031012363
1649	7.752782	4.4790215	0.005149385053993044
1650	-0.28652847	7.1069007	0.3849264614008684
1651	3.7417963	2.3710237	-0.0681384997616255
1652	7.1695795	3.6363277	-0.14223911149051238
1653	0.91895556	4.816117	0.3763134227158266
1654	3.7494342	0.5255245	-0.16800136097507884
1655	2.4249024	3.489377	-0.16800136097507884
1656	1.934333	7.5267158	0.06838196775739736
1657	7.4082	5.736752	-0.1925597493775714
1658	4.8238487	2.3408008	-0.16800136097507884
1659	2.0781434	2.8622506	-0.16800136097507884
1660	3.8087292	7.6565275	-0.0681384997616255
1661	3.0057971	7.422088	0.005149385053993044
1662	2.8321729	4.8173466	0.23016274542991416
1663	5.7892437	6.3514895	-0.22889984613796863
1664	8.123435	3.853355	-0.18687849031012363
1665	9.915252	1.5608039	-0.18687849031012363
1666	9.211285	1.2176851	-0.18687849031012363
1667	6.8877816	-1.0821395	-0.1417339683685706
1668	2.6849957	11.22112	0.06387064180632605
1669	1.4589553	10.89382	0.06387064180632605
1670	2.6376057	4.561123	-0.1686209234929404
1671	0.98114187	8.271674	0.05197208880961758
1672	8.729101	6.7003627	-0.22889984613796863
1673	1.3142893	6.839692	0.3763134227158266
1674	4.9142776	3.1862469	-0.16800136097507884
1675	5.931131	7.0142236	0.3763134227158266
1676	3.4293876	4.3222704	0.03951668229409482
1677	6.1171365	7.977694	-0.12429834483542287
1678	4.793348	8.213323	-0.12429834483542287
1679	3.7062283	10.229754	0.06387064180632605
1680	8.753276	11.376266	0.015638056906437263
1681	4.480865	3.568633	0.03951668229409482
1682	9.079699	9.382884	-0.08647225622381374
1683	9.461707	7.6435723	-0.08647225622381374
1684	0.87229127	4.3452306	0.5842031537526107
1685	9.698477	4.841588	-0.1925597493775714
1686	4.0734196	9.919083	0.06387064180632605
1687	2.990283	7.045541	0.06838196775739736
1688	7.815524	4.1815825	-0.20875262491094557
1689	6.037238	7.110204	-0.20875262491094557
1690	2.9033604	4.7915225	0.19064883632128063
1691	7.5849857	8.234023	-0.04624915356508321
1692	4.6704855	7.6623187	0.06838196775739736
1693	4.8463535	-0.06392452	-0.1417339683685706
1694	1.3224523	6.203805	0.03951668229409482
1695	8.522312	0.4518442	-0.12304973054921335
1696	2.0500124	7.5018735	0.06838196775739736
1697	9.61779	9.136093	-0.08647225622381374
1698	5.866369	7.9881496	-0.12429834483542287
1699	0.15533844	6.751477	0.3548753140337171
1700	5.681832	-0.6084695	-0.12304973054921335
1701	7.1564207	2.8583128	0.3763134227158266
1702	4.6143675	0.8681042	0.19064883632128063
1703	3.2898817	11.5072155	0.06387064180632605
1704	6.201617	6.686306	-0.14223911149051238
1705	6.588542	8.28879	-0.18037206154747365
1706	6.167841	7.0081854	-0.04624915356508321
1707	3.811896	9.280016	0.06387064180632605
1708	5.1169515	8.852313	-0.0681384997616255
1709	0.26370418	5.7297873	0.01713603920623894
1710	3.473437	7.521065	-0.18037206154747365
1711	5.978237	2.0502012	-0.1417339683685706
1712	2.3759077	3.081582	0.19064883632128063
1713	0.09406629	4.9826403	0.3849264614008684
1714	7.068803	1.525814	-0.12304973054921335
1715	3.788727	4.4881263	-0.1686209234929404
1716	3.795154	5.424351	-0.0681384997616255
1717	1.7083865	5.1732917	0.3763134227158266
1718	8.847123	5.8626466	-0.22889984613796863
1719	2.7077649	8.585911	0.23016274542991416
1720	9.643686	4.2735767	-0.18687849031012363
1721	9.628176	3.842778	-0.1925597493775714
1722	6.9811115	12.203959	0.015638056906437263
1723	4.4819794	3.272609	0.00427849686464128
1724	2.8660884	6.5941463	0.06838196775739736
1725	1.8242633	10.413018	0.06387064180632605
1726	-1.8138127	6.107679	0.3849264614008684
1727	2.6434033	7.485397	-0.2172351190514589
1728	5.3339143	6.293393	-0.20875262491094557
1729	1.5677768	4.055143	0.09731646491002376
1730	2.9272957	7.0147047	0.06838196775739736
1731	9.902693	7.7662897	-0.08647225622381374
1732	4.464551	9.411639	0.06387064180632605
1733	1.9006687	4.345153	0.00427849686464128
1734	10.34991	3.9923272	-0.1925597493775714
1735	1.8770052	2.6079154	0.19064883632128063
1736	6.7416525	6.7969923	-0.20875262491094557
1737	4.091637	11.434674	0.06387064180632605
1738	7.0383916	-1.0994143	-0.12304973054921335
1739	0.96816146	9.5211315	0.3548753140337171
1740	9.641562	8.22754	-0.08647225622381374
1741	3.2031178	2.910761	-0.2172351190514589
1742	10.021786	6.789362	-0.09965614998348243
1743	1.6548969	10.355469	0.06387064180632605
1744	2.110373	6.1804695	0.3548753140337171
1745	5.2152114	11.106309	0.06387064180632605
1746	9.847266	6.682884	-0.09965614998348243
1747	1.0246782	7.598251	0.3849264614008684
1748	2.6070814	10.314263	0.06387064180632605
1749	1.2284983	4.2452517	0.5842031537526107
1750	10.056388	8.1673	-0.08647225622381374
1751	6.5294447	3.0509558	0.00427849686464128
1752	6.0501375	7.1334553	-0.18037206154747365
1753	3.9556804	-2.2941253	0.05837311686581581
1754	5.5015235	2.5619547	0.09731646491002376
1755	5.8374896	3.9599698	0.005149385053993044
1756	2.0912888	8.8258505	0.06838196775739736
1757	0.39972806	5.0937686	0.3849264614008684
1758	10.903818	3.2071352	-0.09965614998348243
1759	4.1195526	1.8156892	0.09731646491002376
1760	4.908468	0.2191511	-0.1417339683685706
1761	8.829769	4.008492	-0.22889984613796863
1762	7.559912	8.877082	-0.10379891125731833
1763	2.4049	4.411288	0.03951668229409482
1764	4.1683245	1.8450358	-0.0681384997616255
1765	8.371487	7.7170463	-0.12429834483542287
1766	10.081141	2.6359272	-0.1925597493775714
1767	6.8978243	5.664665	0.005149385053993044
1768	2.1615489	7.226346	0.06838196775739736
1769	1.8200101	5.815447	0.3849264614008684
1770	10.45037	9.707251	-0.08647225622381374
1771	4.7545795	9.52188	0.06387064180632605
1772	6.6325884	2.3873348	0.00427849686464128
1773	6.7909603	5.2411156	-0.20875262491094557
1774	2.5582368	6.2008166	0.09731646491002376
1775	6.8449664	10.747314	-0.12429834483542287
1776	-0.75518984	0.565908	0.01713603920623894
1777	2.267935	2.9122028	0.19064883632128063
1778	6.0635657	1.7269688	0.00427849686464128
1779	8.720102	6.3465233	-0.14223911149051238
1780	7.48038	1.6214777	-0.18687849031012363
1781	7.9650593	2.7463455	-0.18687849031012363
1782	5.2280407	0.23512681	-0.10018740390910963
1783	5.783139	2.3570964	-0.12304973054921335
1784	3.8041816	8.670001	0.06838196775739736
1785	4.821299	3.8057148	-0.20875262491094557
1786	-1.3164781	2.8640265	0.5842031537526107
1787	-1.7199675	3.5939643	0.3849264614008684
1788	6.4578595	9.2371025	-0.04624915356508321
1789	9.015611	3.408432	-0.18687849031012363
1790	-1.6012201	8.055118	0.05197208880961758
1791	1.5365003	4.5950027	0.23016274542991416
1792	8.808819	8.246662	-0.08647225622381374
1793	9.628805	2.9025316	-0.18687849031012363
1794	5.7398467	6.4376626	-0.20875262491094557
1795	3.2395504	5.0854383	-0.2172351190514589
1796	3.6602204	2.2281697	0.19064883632128063
1797	6.5029535	-0.5527859	-0.12304973054921335
1798	2.011863	8.664397	0.3548753140337171
1799	6.9315615	6.859604	-0.04624915356508321
1800	7.3177185	8.226765	-0.04624915356508321
1801	8.134798	7.156439	-0.04624915356508321
1802	7.032477	3.7569864	0.00427849686464128
1803	7.7278666	3.8890994	-0.18687849031012363
1804	4.031738	7.4809976	0.23016274542991416
1805	5.74757	7.837755	-0.18037206154747365
1806	6.6539083	6.472574	-0.04624915356508321
1807	3.2697325	0.69834006	0.19064883632128063
1808	0.6552511	7.181696	0.01713603920623894
1809	7.0117927	4.377691	0.005149385053993044
1810	9.251286	5.743647	-0.20875262491094557
1811	3.4526153	0.17080203	-0.12304973054921335
1812	9.558085	9.716961	-0.08647225622381374
1813	8.319986	5.0906706	-0.22889984613796863
1814	4.1967525	6.875332	-0.12429834483542287
1815	5.311705	10.015365	0.015638056906437263
1816	1.4963864	3.7124703	0.09731646491002376
1817	4.9306555	2.5570848	0.19064883632128063
1818	3.6006224	2.286262	0.00427849686464128
1819	4.263698	5.284126	-0.1686209234929404
1820	9.845959	-0.58002234	-0.18687849031012363
1821	5.3632803	8.3448	-0.0681384997616255
1822	4.1165133	8.156805	0.06838196775739736
1823	4.7609515	4.0633082	-0.2172351190514589
1824	4.068825	8.0249	0.3763134227158266
1825	7.3756213	10.953264	0.015638056906437263
1826	7.176678	5.898107	-0.09965614998348243
1827	3.567002	8.866165	0.06387064180632605
1828	3.5296955	7.3994517	-0.2172351190514589
1829	0.10601436	2.3078446	0.01713603920623894
1830	10.861389	0.4015215	-0.09965614998348243
1831	3.9013772	8.619631	-0.18037206154747365
1832	5.5700164	5.8060536	-0.1686209234929404
1833	-1.2759508	5.0736527	0.5842031537526107
1834	2.503595	8.89533	0.23016274542991416
1835	8.260972	3.525476	-0.14223911149051238
1836	7.6891913	5.083984	0.005149385053993044
1837	7.076192	3.6569037	0.3763134227158266
1838	8.45194	7.666879	-0.20875262491094557
1839	9.293964	10.004991	0.015638056906437263
1840	5.3568916	6.935563	-0.18037206154747365
1841	0.9901147	6.562224	0.03951668229409482
1842	5.630172	8.382925	0.3763134227158266
1843	9.138744	5.673283	-0.22889984613796863
1844	4.136643	6.5514617	-0.18037206154747365
1845	9.980549	9.056307	-0.08647225622381374
1846	4.1391225	3.3131292	0.00427849686464128
1847	2.3803754	8.648513	0.06838196775739736
1848	4.3357773	2.986799	-0.16800136097507884
1849	0.7813438	4.1033883	0.09731646491002376
1850	4.080596	1.0871798	0.19064883632128063
1851	10.29699	2.720191	-0.09965614998348243
1852	1.8351064	10.998708	0.06387064180632605
1853	5.107487	6.374019	-0.22889984613796863
1854	1.2736828	4.863157	0.5842031537526107
1855	6.9718256	11.597787	0.015638056906437263
1856	2.960605	4.012688	-0.1686209234929404
1857	4.0190196	9.521586	0.06387064180632605
1858	4.0635843	0.2479745	-0.10018740390910963
1859	6.822419	3.905847	0.00427849686464128
1860	8.033003	3.9562678	-0.18687849031012363
1861	1.9207923	9.581738	0.06387064180632605
1862	6.9916344	3.6790457	-0.18687849031012363
1863	5.7052307	1.1409788	-0.12304973054921335
1864	6.2467146	8.943409	-0.04624915356508321
1865	2.8955517	8.530525	-0.2172351190514589
1866	0.6706385	6.7014923	0.3763134227158266
1867	9.112906	4.034466	-0.22889984613796863
1868	7.818401	10.1209345	0.015638056906437263
1869	5.97498	6.684651	-0.04624915356508321
1870	9.333339	9.898409	-0.08647225622381374
1871	3.5079067	9.173608	0.06838196775739736
1872	5.435128	2.5235138	-0.16800136097507884
1873	4.1955204	1.3144153	-0.16800136097507884
1874	3.3308764	0.80444914	-0.1417339683685706
1875	4.1649933	3.317923	-0.16800136097507884
1876	2.2469485	5.975973	0.03951668229409482
1877	-0.5632737	5.3034053	0.3849264614008684
1878	0.2550193	8.558503	0.3548753140337171
1879	2.3294268	1.8125604	0.09731646491002376
1880	4.716869	6.6719937	-0.20875262491094557
1881	1.5027975	7.782818	0.3548753140337171
1882	1.7899914	8.356385	0.06838196775739736
1883	0.9536393	3.278884	0.5842031537526107
1884	5.0804973	4.0102534	0.00427849686464128
1885	5.7710156	0.6226877	-0.12304973054921335
1886	3.4222052	4.794019	0.005149385053993044
1887	6.977715	6.8528786	0.005149385053993044
1888	3.445172	11.1296215	0.06387064180632605
1889	3.4445958	2.973117	0.19064883632128063
1890	8.013776	-0.37827387	-0.12304973054921335
1891	3.3141646	6.1722264	0.23016274542991416
1892	1.8975878	7.895848	0.06838196775739736
1893	7.942436	5.5878887	-0.10379891125731833
1894	7.956743	8.928871	-0.12429834483542287
1895	3.7075267	4.3383417	-0.1686209234929404
1896	7.490326	9.700518	0.015638056906437263
1897	9.515114	2.0812438	-0.18687849031012363
1898	4.2584014	11.6465225	0.06387064180632605
1899	1.7115084	7.460406	0.06838196775739736
1900	9.2790575	8.071327	-0.12429834483542287
1901	7.7142797	1.0820411	-0.12304973054921335
1902	8.4231415	4.5274653	-0.14223911149051238
1903	8.314761	0.47042224	-0.12304973054921335
1904	0.42379814	4.9853106	0.3849264614008684
1905	7.9614944	5.7440124	-0.1925597493775714
1906	3.902456	6.332535	-0.2172351190514589
1907	5.3314548	-0.7956845	-0.10018740390910963
1908	1.8362465	-2.9206975	0.05837311686581581
1909	1.8445549	5.951757	0.3849264614008684
1910	3.4913607	8.977914	-0.12429834483542287
1911	1.1191435	8.804531	0.3548753140337171
1912	5.749281	1.359796	-0.1417339683685706
1913	8.6839485	2.187168	-0.18687849031012363
1914	9.722205	9.210248	-0.08647225622381374
1915	2.5664475	3.0695355	0.19064883632128063
1916	4.902741	9.826789	0.3763134227158266
1917	5.558115	7.0963316	-0.04624915356508321
1918	7.2854247	3.4503827	-0.18687849031012363
1919	10.675478	4.0475655	-0.1925597493775714
1920	5.234872	-0.46123374	-0.1417339683685706
1921	6.41188	7.80809	-0.04624915356508321
1922	2.0645185	7.555985	0.06838196775739736
1923	0.5310052	4.7264695	0.5842031537526107
1924	6.2388506	4.6849136	-0.14223911149051238
1925	9.221849	8.591035	-0.12429834483542287
1926	5.3250875	1.203618	-0.0681384997616255
1927	0.05452271	9.0336	0.3548753140337171
1928	7.8015943	5.671832	-0.20875262491094557
1929	7.128175	9.098052	-0.04624915356508321
1930	-0.9476613	3.6676636	0.3849264614008684
1931	4.408286	7.428967	0.06838196775739736
1932	10.08104	3.2781425	-0.1925597493775714
1933	2.7573287	4.638602	-0.0681384997616255
1934	5.0550904	6.221113	-0.20875262491094557
1935	5.098802	8.23797	-0.04624915356508321
1936	7.5511756	-0.0038360062	-0.1417339683685706
1937	7.375398	7.8046765	-0.20875262491094557
1938	9.221384	8.230147	-0.12429834483542287
1939	2.5331955	5.483863	0.3763134227158266
1940	9.753933	2.3145947	-0.18687849031012363
1941	5.6143823	5.225881	-0.20875262491094557
1942	4.2810516	3.6398306	0.00427849686464128
1943	1.709205	7.563155	0.06838196775739736
1944	3.4233987	9.988574	0.06387064180632605
1945	-0.303368	5.7134275	0.3849264614008684
1946	1.5488633	7.483422	0.5842031537526107
1947	7.1766734	0.6193624	-0.12304973054921335
1948	6.070862	6.363004	-0.20875262491094557
1949	-0.78042585	5.5920897	0.3849264614008684
1950	0.32150733	4.593778	0.5842031537526107
1951	8.524094	0.3588668	-0.18687849031012363
1952	5.2422047	10.225132	0.015638056906437263
1953	7.2965693	7.8421507	-0.04624915356508321
1954	4.2699976	6.3256373	-0.18037206154747365
1955	10.22634	8.389685	-0.08647225622381374
1956	-0.99059075	5.8030357	0.3849264614008684
1957	0.33887967	6.431276	0.03951668229409482
1958	8.671337	8.553342	-0.12429834483542287
1959	7.872529	7.498705	-0.04624915356508321
1960	6.88436	3.2461817	-0.14223911149051238
1961	8.960507	6.5642004	-0.08647225622381374
1962	3.3723154	10.909645	0.06387064180632605
1963	5.564039	1.4636444	-0.12304973054921335
1964	10.925971	6.5579057	-0.08647225622381374
1965	6.871026	4.1084566	-0.14223911149051238
1966	1.3158348	6.3552513	0.03951668229409482
1967	0.74084944	1.5973898	0.01713603920623894
1968	4.287833	4.5018544	0.09731646491002376
1969	5.566484	6.50847	0.3763134227158266
1970	0.24814647	8.498588	0.3548753140337171
1971	9.618961	6.9647956	-0.20875262491094557
1972	6.637405	7.1916084	-0.18037206154747365
1973	8.11063	4.333009	-0.1925597493775714
1974	4.095996	9.298535	0.3763134227158266
1975	8.890282	0.57042384	-0.18687849031012363
1976	2.3352318	8.865579	0.23016274542991416
1977	7.54632	9.234237	-0.04624915356508321
1978	1.9784927	4.054022	0.09731646491002376
1979	11.257061	0.22979197	-0.09965614998348243
1980	2.8731692	5.3773947	-0.16800136097507884
1981	4.315101	9.958557	0.06387064180632605
1982	3.6247814	2.3227682	0.09731646491002376
1983	4.1609864	3.7850807	-0.16800136097507884
1984	4.430747	5.6743603	-0.18037206154747365
1985	6.2303553	7.4544296	-0.12429834483542287
1986	5.7599773	1.3789845	-0.16800136097507884
1987	6.9520564	0.05047295	-0.12304973054921335
1988	4.417123	2.2278094	-0.0681384997616255
1989	6.225949	6.3297105	-0.04624915356508321
1990	0.987894	5.512565	0.01713603920623894
1991	10.031141	5.493365	-0.08647225622381374
1992	4.464716	4.575114	0.01713603920623894
1993	8.836294	9.48793	0.015638056906437263
1994	8.688364	10.684361	0.015638056906437263
1995	3.5951865	-0.5142217	0.05837311686581581
1996	8.625783	7.903451	-0.08647225622381374
1997	10.137467	8.407951	-0.08647225622381374
1998	3.6388497	10.484811	0.06387064180632605
[truncated: 198,001 more rows]
