# Supplementary material for: Mapping the landscape of histomorphological cancer phenotypes using self-supervised learning on unannotated pathology slides
Source: Nat Commun. 2024 Jun 11;15:4596. doi: 10.1038/s41467-024-48666-7 (PMC11525555; doi:10.1038/s41467-024-48666-7)
Supplement: Supplementary file 4 — Source Data [file 41467_2024_48666_MOESM4_ESM.zip › Source_Data/figure2c.csv]

HPC	Percentage of Institutions in HPC
0	96.96969696969697
1	93.93939393939394
2	90.9090909090909
3	90.9090909090909
4	63.63636363636363
5	72.72727272727273
6	87.87878787878788
7	93.93939393939394
8	81.81818181818183
9	100.0
10	81.81818181818183
11	75.75757575757575
12	39.39393939393939
13	96.96969696969697
14	81.81818181818183
15	78.78787878787878
16	69.6969696969697
17	90.9090909090909
18	45.45454545454545
19	57.57575757575758
20	57.57575757575758
21	84.84848484848484
22	93.93939393939394
23	90.9090909090909
24	63.63636363636363
25	78.78787878787878
26	66.66666666666666
27	42.42424242424242
28	39.39393939393939
29	42.42424242424242
30	51.515151515151516
31	90.9090909090909
32	72.72727272727273
33	63.63636363636363
34	54.54545454545454
35	27.27272727272727
36	78.78787878787878
37	60.60606060606061
38	45.45454545454545
39	24.242424242424242
40	60.60606060606061
41	33.33333333333333
42	48.484848484848484
43	36.36363636363637
44	36.36363636363637
45	6.0606060606060606
