# Supplementary material for: Mapping the landscape of histomorphological cancer phenotypes using self-supervised learning on unannotated pathology slides
Source: Nat Commun. 2024 Jun 11;15:4596. doi: 10.1038/s41467-024-48666-7 (PMC11525555; doi:10.1038/s41467-024-48666-7)
Supplement: Supplementary file 4 — Source Data [file 41467_2024_48666_MOESM4_ESM.zip › Source_Data/figure2b.csv]

HPC	samples
0	73.3173076923077
1	79.8076923076923
2	65.86538461538461
3	61.29807692307693
4	39.90384615384615
5	46.15384615384615
6	55.28846153846154
7	58.65384615384615
8	39.90384615384615
9	73.07692307692307
10	51.92307692307693
11	45.43269230769231
12	26.923076923076923
13	68.26923076923077
14	43.75
15	33.894230769230774
16	58.894230769230774
17	85.33653846153845
18	30.528846153846157
19	32.21153846153847
20	48.31730769230769
21	51.442307692307686
22	75.24038461538461
23	66.10576923076923
24	27.64423076923077
25	46.394230769230774
26	40.144230769230774
27	21.875
28	19.230769230769234
29	26.201923076923077
30	33.65384615384615
31	76.4423076923077
32	49.519230769230774
33	40.86538461538461
34	50.480769230769226
35	18.75
36	47.355769230769226
37	34.855769230769226
38	20.91346153846154
39	19.230769230769234
40	43.02884615384615
41	32.93269230769231
42	21.875
43	21.875
44	22.596153846153847
45	4.807692307692308
