# Supplementary material for: Mapping the landscape of histomorphological cancer phenotypes using self-supervised learning on unannotated pathology slides
Source: Nat Commun. 2024 Jun 11;15:4596. doi: 10.1038/s41467-024-48666-7 (PMC11525555; doi:10.1038/s41467-024-48666-7)
Supplement: Supplementary file 4 — Source Data [file 41467_2024_48666_MOESM4_ESM.zip › Source_Data/figure9a-2.csv]

	0	1	2	3	4	5	6	7	8	9	10	11	12	13	14	15	16	17	18	19	20	21	22	23	24	25	26	27	28	29	30	31	32	33
Leukocyte Fraction	False	True	False	False	True	False	False	False	False	True	False	True	False	False	False	False	False	False	False	True	False	False	False	True	False	False	True	False	True	False	False	True	False	True
Stromal Fraction	False	False	False	True	False	False	False	False	False	False	False	False	False	False	False	False	False	True	False	True	False	False	True	True	True	True	False	False	False	False	False	True	False	True
Intratumor Heterogeneity	True	False	True	False	False	True	False	True	True	True	True	True	False	True	False	False	False	True	True	True	True	True	False	True	False	True	False	False	True	True	True	True	True	False
TIL Regional Fraction	False	False	True	False	False	True	False	False	False	False	False	False	True	False	False	False	False	False	False	False	True	False	False	False	False	False	False	False	False	False	False	False	True	False
Proliferation	False	False	False	False	False	False	False	False	True	False	False	False	False	False	False	False	False	True	False	False	False	False	False	False	True	False	True	False	True	False	False	False	True	False
Wound Healing	True	False	False	False	False	False	False	False	True	False	False	True	False	False	False	False	False	True	False	False	False	True	False	True	True	False	True	False	True	False	False	False	True	False
Macrophage Regulation	False	True	False	False	True	False	False	False	False	True	False	False	False	False	False	False	False	True	False	True	False	False	False	True	False	False	True	False	True	False	False	True	True	True
Lymph. Infiltration Signature Score	False	True	False	True	True	False	False	False	False	True	False	False	False	False	False	False	False	True	False	True	False	False	False	True	False	False	True	False	True	False	False	True	False	True
IFN-gamma Response	False	False	True	False	False	True	False	False	False	True	False	True	True	False	False	True	False	True	False	True	True	False	False	True	True	False	True	True	True	True	False	False	True	True
TGF-beta Response	False	False	False	False	False	False	False	False	False	False	False	False	False	False	False	True	False	True	False	False	False	True	False	True	False	False	False	False	True	False	False	False	True	False
SNV Neoantigens	False	False	True	False	False	True	False	False	True	True	False	True	True	False	False	True	False	True	False	True	True	True	False	False	True	False	True	False	True	True	True	True	True	True
Silent Mutation Rate	False	False	True	False	False	True	False	False	True	True	False	True	True	False	False	False	False	True	False	True	False	True	False	False	True	True	True	False	True	True	False	True	True	False
Nonsilent Mutation Rate	False	False	False	False	False	False	False	False	True	True	False	True	True	False	False	False	False	True	False	False	False	True	False	False	True	True	True	False	True	True	False	True	True	False
Number of Segments	False	False	False	False	False	False	False	False	False	False	False	True	False	False	False	False	False	True	False	False	False	True	False	True	False	False	False	False	True	True	False	False	True	False
Fraction Altered	True	False	False	False	False	True	True	True	False	True	True	True	False	False	True	False	False	False	False	False	True	False	False	True	False	False	True	False	True	False	True	False	True	False
Aneuploidy Score	False	False	True	False	True	True	False	True	True	True	True	True	True	False	False	False	False	False	True	True	True	True	False	True	False	True	True	False	True	True	True	False	True	True
Homologous Recomb. Defects	False	False	True	False	False	False	False	True	True	True	False	True	False	False	False	False	False	True	False	False	True	True	False	True	False	False	False	False	True	True	False	False	True	False
BCR Richness	False	False	True	False	True	True	False	False	False	True	False	False	False	False	False	False	False	True	False	True	True	False	False	True	True	False	True	True	True	True	False	True	True	False
TCR Shannon	False	True	True	True	True	True	True	False	False	True	False	False	True	False	False	False	False	True	False	True	True	False	False	True	False	False	True	False	True	False	True	True	False	True
TCR Richness	False	True	True	True	True	True	False	False	False	True	False	False	True	False	False	False	True	True	False	True	False	False	False	True	False	False	True	False	True	False	False	True	True	True
Th1 Cells	False	True	False	True	True	False	False	False	False	True	False	True	True	False	True	True	False	False	False	True	False	False	True	True	True	True	True	True	False	True	False	True	False	True
Th2 Cells	False	False	False	False	False	False	False	False	True	False	True	True	False	False	True	True	False	False	False	False	False	True	False	False	True	True	False	False	True	False	False	False	True	False
Macrophages M1	False	True	True	False	False	True	False	False	False	True	False	True	True	False	False	True	False	True	False	True	True	False	False	True	False	True	True	True	True	True	True	False	True	False
Mast Cells Resting	False	False	False	False	False	True	True	False	True	False	False	True	False	False	False	True	False	True	False	False	False	True	False	True	True	False	True	True	True	True	True	False	True	False
T Cells CD4 Memory Activated	True	False	False	False	False	False	True	False	False	False	False	False	False	False	False	True	False	True	False	False	True	False	False	True	True	False	False	True	True	True	True	False	False	True
T Cells CD8	False	True	True	True	True	False	True	False	False	False	False	False	True	False	False	True	True	False	False	True	False	False	True	True	False	True	False	True	True	True	True	True	True	True
Lymphocytes	False	True	False	True	True	True	False	True	False	False	False	False	True	False	False	False	True	True	True	True	False	False	False	True	False	True	True	False	True	False	True	True	False	True
Mast Cells	True	False	False	False	False	True	True	True	False	False	False	True	False	False	False	False	False	True	False	False	True	True	False	True	True	False	True	True	True	True	True	False	False	False
Macrophages	False	False	False	True	False	False	False	True	False	False	False	True	True	True	False	False	False	True	True	True	False	False	False	True	False	True	True	False	True	False	True	True	True	True
