# Supplementary material for: Mapping the landscape of histomorphological cancer phenotypes using self-supervised learning on unannotated pathology slides
Source: Nat Commun. 2024 Jun 11;15:4596. doi: 10.1038/s41467-024-48666-7 (PMC11525555; doi:10.1038/s41467-024-48666-7)
Supplement: Supplementary file 4 — Source Data [file 41467_2024_48666_MOESM4_ESM.zip › Source_Data/supplementary_figure7b.csv]

	Clustering	Set	Mean	Lower 95% CI	Upper 95% CI
6	1.0	TCGA Train	0.6434911961738910	0.633639202621937	0.6498172761281860
7	1.0	TCGA Test	0.571567398446546	0.5504614101312760	0.5883889641739120
8	1.0	NYU Cohort	0.615616311399444	0.6044253938832250	0.6218489341983320
9	1.5	TCGA Train	0.6515108742741790	0.6449495196221500	0.6569431459938590
10	1.5	TCGA Test	0.5998621458524770	0.583470928627803	0.6191115418632010
11	1.5	NYU Cohort	0.6261584800741430	0.6148517145505100	0.6365152919369790
12	2.0	TCGA Train	0.6588654499856270	0.6522613897862400	0.6660111866946210
13	2.0	TCGA Test	0.5944108375169660	0.5764763733675650	0.619781292830572
14	2.0	NYU Cohort	0.6313253012048190	0.6166832715477290	0.648076923076923
15	2.5	TCGA Train	0.6675305402797250	0.662795988277507	0.6722650922819430
16	2.5	TCGA Test	0.5913696104487990	0.5680422683486820	0.6146969525489170
17	2.5	NYU Cohort	0.6338507877664500	0.6251477062094530	0.6425393883225210
18	3.0	TCGA Train	0.6686499922973580	0.6637108142012010	0.674467611006048
19	3.0	TCGA Test	0.5948961349377960	0.573210197255472	0.6150916073658160
20	3.0	NYU Cohort	0.6272011121408710	0.6190685820203890	0.6358665430954590
21	3.5	TCGA Train	0.6714681379384010	0.6664607689682430	0.6769701927611400
22	3.5	TCGA Test	0.5988559602294300	0.5800066992258650	0.6177052212329960
23	3.5	NYU Cohort	0.6229842446709920	0.6110518999073220	0.6344068582020390
24	4.0	TCGA Train	0.6750981056392720	0.6709832191967980	0.679272929568986
25	4.0	TCGA Test	0.6006778594181230	0.5772546449196460	0.624101073916601
26	4.0	NYU Cohort	0.6282900834105650	0.62451343836886	0.6326923076923080
27	4.5	TCGA Train	0.6833602126563730	0.678620319270644	0.6881001060421010
28	4.5	TCGA Test	0.5932770186667010	0.5648414591354770	0.6110451780401530
29	4.5	NYU Cohort	0.6271084337349400	0.6167979610750700	0.637720111214087
30	5.0	TCGA Train	0.6853963909107210	0.6762295205550110	0.6945632612664300
31	5.0	TCGA Test	0.5954777348920520	0.5667619195798930	0.6189596259246960
32	5.0	NYU Cohort	0.624374420759963	0.6101019462465250	0.6356116774791470
