# Supplementary material for: Mapping the landscape of histomorphological cancer phenotypes using self-supervised learning on unannotated pathology slides
Source: Nat Commun. 2024 Jun 11;15:4596. doi: 10.1038/s41467-024-48666-7 (PMC11525555; doi:10.1038/s41467-024-48666-7)
Supplement: Supplementary file 4 — Source Data [file 41467_2024_48666_MOESM4_ESM.zip › Source_Data/figure9a-1.csv]

	0	1	2	3	4	5	6	7	8	9	10	11	12	13	14	15	16	17	18	19	20	21	22	23	24	25	26	27	28	29	30	31	32	33
Leukocyte Fraction	0.20179388944961896	0.0009529333266827741	0.12250650151946056	0.04765170853547409	0.013235349294577573	-0.04028922994579858	-0.1669293869399595	-0.2053083364374845	0.24478842105863174	0.0645097604132074	0.23255599405150257	0.009956040682145279	-0.031073888140720842	0.24140933806559867	0.15056928034233302	-0.1524070118975482	-0.060458383878294025	-0.07705106350395302	0.17174598696739485	0.008134552405694821	0.12886428681221204	-0.2053667417296903	-0.10405444494731869	-0.015514476147363307	-0.07632095017672447	-0.07191811115981778	-0.00034068774832972035	-0.0627515019405226	-0.06326447775888183	0.008459235691934014	-0.12764617014286753	0.0016374200800945817	-0.016875468667830015	-0.012574384104435335
Stromal Fraction	0.20642973455386202	0.013250242672953364	0.1555163907327709	0.02667488747709028	0.052971231222292574	-0.07946461191892155	-0.15553919299507823	-0.12058653297740281	0.16858109235671123	0.10950183644697706	0.14715960439059572	0.05618610546348806	-0.07650049619426777	0.14175954443522218	0.05189658820676565	-0.1157988360681438	-0.07685001855966377	-0.04270507679844056	0.12270170721340048	0.03948998705102597	0.12903246090907394	-0.14026658537620001	-0.08320758929152064	-0.04270586980799487	0.02889479296100431	-0.043033695229498826	-0.05832434813091642	-0.05166742643685914	-0.05742811163249522	-0.029154513671855058	-0.0852161139237312	0.005045749427686905	-0.004461183786870659	0.0065948934427734794
Intratumor Heterogeneity	0.046870204015909994	0.0003779522294333759	0.008207189984365502	0.05828560898870546	0.022464934277973362	-0.02070120537787457	-0.07545414016574631	-0.0021624758607541625	-0.017732181856592304	0.015743432909007853	0.003250032579509256	0.045051727772346534	0.018711552350588044	-0.026679734765356802	-0.051210695848545464	0.0831221800500187	0.016863725176722157	0.03890967416942413	0.008557338573112527	0.012196433132153735	0.020135020002253718	0.026826828929455194	-0.016606543675498305	0.009811442061860434	0.12036469615610394	-0.01860314454281701	-0.06779944966552409	-0.10743747290498043	-0.025784655357968422	-0.03596533023379758	-0.029099098142941968	0.02009013496703766	-0.031113661780440824	-0.026784208385081425
TIL Regional Fraction	0.059776145560821926	-0.18003298907215698	0.016586890915182888	0.07770959747395195	-0.1348179204918914	0.08850746725174309	-0.12626798389687327	-0.16567653648555009	0.37038940702077644	-0.05201750201603903	0.5855461111338869	-0.20519496678078503	0.015209033050048485	0.3787950531121485	0.4319751069899561	-0.22479025252946094	0.051867841868194056	-0.1477202104369619	0.2309123835982571	-0.0814129249237036	0.0042353954110622835	-0.18854757335957267	-0.24233459394602885	-0.13741540387185314	-0.1839618057447938	-0.19284291655116947	0.08034714808518723	0.07454345889767071	0.003989480121962206	0.18825903584446635	-0.09169147929517261	-0.10039036259916337	-0.06042877397772686	-0.08132709958238743
Proliferation	-0.024552207186634464	-0.11345913896863606	-0.09249543930232114	0.16644033137456993	-0.15723436146218472	0.09528888401242679	-0.06951968048794038	-0.024226765884922903	0.014982014545439256	-0.09126902035273113	0.06942020887218738	-0.07120160034241166	0.1150564821440513	0.06102041954951359	0.1427978914658377	0.10529103982729471	0.18342210057781655	-0.03716078155461226	0.1103797320701227	-0.08889424367513205	-0.09517951519891034	0.023345705620612802	-0.040042333203842234	0.05197462130180131	0.013800484588843302	-0.073320824817234	0.05102997343594289	-0.10838461642707127	-0.035139744611998217	0.009618703976007364	-0.03929767420637974	-0.09459404743322601	-0.04451651066038976	-0.07700612410088323
Wound Healing	0.015453367963803536	-0.08285866362500222	-0.06826514189747374	0.16868184498251826	-0.1273030607802431	0.06905612690537613	-0.09296103285071541	-0.032882255187371486	-0.0039387926839732895	-0.05444215797466532	0.0591510831612078	-0.014912117914023745	0.0844992706029441	0.051328955222506	0.10013238341393021	0.10956144139232481	0.1510532415586402	-0.013434849364877963	0.10214254555817867	-0.06326846413204361	-0.06584363401821623	-0.01030478207732561	-0.03474614677748774	0.05354559752802369	0.03439605531726766	-0.061102397982757156	0.011024431111125024	-0.1166240421403441	-0.0653793260538846	-0.01742035084539406	-0.05618644647258204	-0.06630586938022237	-0.03381383559731306	-0.06391043494906039
Macrophage Regulation	0.17448102078685962	-0.03249652555604867	0.08675982663515465	0.09177940459406358	-0.031803592843374466	-0.04277737157562339	-0.14681503136579444	-0.17589174168980948	0.21585839815191127	0.012451012834534961	0.21711063993507296	-0.05027679024118666	0.020120750274569374	0.24359169378012346	0.15282734808480047	-0.10617819138585458	-0.02812001095448517	-0.06548979357921428	0.15123363737271345	-0.019197890267823845	0.08726041915361288	-0.1811870560195718	-0.13522109738023308	-0.0618079181097074	-0.07605651705609151	-0.07410488486379004	0.07103739154545351	-0.01705600024253157	-0.048042882562176696	0.03383349405677771	-0.1236392680194624	-0.015235350077188903	-0.003919791505756949	0.03349374017771537
Lymph. Infiltration Signature Score	0.10585780023133526	-0.012516470569601902	0.04451744196969812	0.057153719269084226	-0.03843526874211064	-0.01624456327538784	-0.08918435000265659	-0.15567072513707242	0.22766283869493803	-0.023784286390544744	0.30248310394544936	-0.06999681715934268	0.005968076891338321	0.2370150031457102	0.20701618033274233	-0.1463953943618311	-0.05145615554164459	-0.0678559097670845	0.15031215800249476	-0.028594012824940254	0.05397998574811609	-0.18333241980296763	-0.14086036511206398	-0.053574074864528524	-0.14147356415944087	-0.06689594225350487	0.07146153193703497	0.01929918696767001	-0.02456485135514326	0.07720946884617369	-0.08971072996733007	0.004735128536558767	-0.023662870747465693	0.015421758857215544
IFN-gamma Response	0.12575317391347474	-0.07313245180878696	0.038997311494848245	0.1241296562828212	-0.06247417887612489	0.006766330600421581	-0.1078149052851285	-0.1425917699040665	0.13045309149594095	0.0056408398005052636	0.1408835965905254	-0.03458144126957125	0.039852139449639605	0.18254414276364386	0.1230665299809248	-0.04038534023196357	0.012058763921037621	-0.037410305584619025	0.11032043270195561	-0.029872477471787333	0.05929154260257016	-0.14927573678069828	-0.10833282493016275	-0.036193479969897475	-0.0508827732825273	-0.06623947392053288	0.057763252409534824	-0.006939427970321357	-0.044788156385630454	0.03440509400203332	-0.0841591201866673	-0.06507897428263645	0.004170098903689692	0.009498216745351262
TGF-beta Response	0.20825332649252765	0.06782049293946855	0.24651246226291962	-0.02145432890570462	0.17648421621482732	-0.21110293025820023	-0.16599556204448174	-0.0935824171901554	0.09858566331294202	0.25762738684756603	-0.09359273502275697	0.15019439218037126	-0.131814969380587	-0.009357416281842232	-0.1440705158649749	-0.05306490513832275	-0.08313146925417571	-0.058726361376900384	0.0661685071490858	0.12143488450335133	0.14227268495330103	-0.02227726331867143	0.06193052496834059	-0.02414337637653367	0.15879674411809214	0.015423915791091897	-0.13741735339038713	-0.1297699085857326	-0.06791006622013983	-0.16122356021728868	-0.13313322530087632	0.046913565403166414	-0.005672060214180902	0.0058740253698769335
SNV Neoantigens	0.04259268963708128	-0.0743743566194527	-0.06112593348869354	0.09384281918273321	-0.10017562203213505	0.058750695536434146	-0.07970190787093807	-0.06941171709706889	0.08003439182610836	-0.021141582821107976	0.08462842842055927	-0.022283133340739808	0.04531684829837836	0.11988831702471733	0.10184565792776827	0.0011732340875010973	0.07322464522247989	-0.026455635522350227	0.10646218299440108	-0.07282869974261287	0.002541538840646701	-0.028172419852789447	-0.03711106069477483	0.03384851639501082	-0.036461225175641127	-0.048318784650752046	0.04697297494492752	-0.07607654805907729	-0.10211547816622901	0.020256331340546167	-0.038185624306685755	-0.02831524386651638	-0.016260578461556225	-0.06801676787557835
Silent Mutation Rate	0.03014934897769941	-0.04827128617684531	-0.0282670913828131	0.09444871346699749	-0.06968936795940554	0.04078945712400731	-0.07424691443911424	-0.056847703771416444	0.04433166769819361	-0.023350040913160033	0.0675523751407078	-0.01768827280121372	0.014902113366907459	0.07287135256975782	0.07781791230276305	0.016728369529951614	0.05541742795958753	-0.032843569269429496	0.08597531950388983	-0.04716712988456968	-0.021086916336017898	-0.021995838079723128	-0.01958095303746526	0.022612364356311098	-0.010033735665669936	-0.0532027171094962	0.018281966552360317	-0.06664069620068322	-0.07768481000446986	0.02431547630715211	-0.045486004466992754	-0.020820020623010367	-0.0070948001879045895	-0.07037404153537329
Nonsilent Mutation Rate	0.02314219008849033	-0.05335991915627942	-0.04631146517446737	0.09282983114138356	-0.09108877128094796	0.044837338982627706	-0.062398540722080335	-0.054620364540411255	0.04354463518832273	-0.036464496146658656	0.07372985440934159	-0.022541826780066117	0.027853142283812273	0.07645925957021342	0.08152499294502151	0.02353290740859106	0.06041026849060197	-0.025992539635606916	0.07945173304417172	-0.05431713438198551	-0.03465252975664698	-0.01879874765731533	-0.024036470968256982	0.017525441369237015	-0.012285911806695254	-0.053857777433121215	0.029883591464365453	-0.058068709793949354	-0.06721222019441499	0.032911806847357145	-0.039326139007510114	-0.03152137447901297	0.0007119810622548384	-0.06584193863491744
Number of Segments	-0.05349323384093145	-0.05781483272012882	-0.0937996310822099	0.12255014975191732	-0.09240982216603286	0.07110329549610278	-0.027694441646629223	0.03794617967892664	-0.1256751896208651	-0.06301116054447659	-0.02575344500226008	-0.0012237078074483394	0.061240310383762465	-0.0482372040359862	-0.03314206226301203	0.1622393190321597	0.10827995047179399	0.058003140100450525	-0.00046085313154904813	-0.0077260389783326035	-0.08729526713178976	0.04202768468231459	-0.001251769982159881	0.049935296904446244	0.09006562808864171	0.0065052450872704155	0.020433272411207945	-0.08588834580076161	-0.04922066170551144	-0.009792277363505497	0.003082372431150723	-0.05084691906589626	-0.002341135128953576	-0.03600675159945898
Fraction Altered	-0.015044323410070183	-0.03301464631588565	-0.0660648271795042	0.09883736430854385	-0.0494983490966395	0.038850867956447634	-0.027018437768579238	0.03290156942451275	-0.1047835974469838	-0.03855726477651249	-0.039160051516444874	0.009773215867118205	0.046119679441218	-0.09508156026606189	-0.0665949837667921	0.1680842944597053	0.10840803189595166	0.03718336689374032	-0.013507118067734457	-0.008724980783333355	-0.05246043830448295	0.06706493634656027	0.026461613202031473	0.03288842710245043	0.11470483850701779	0.0005471752400481265	-0.013093726482445002	-0.08686980888528972	-0.03167215998393323	-0.05242149672567928	-0.01722775219724569	-0.027411852544829213	-0.01577493180318321	-0.027992366782896277
Aneuploidy Score	0.03262401042078331	-0.004389899950837186	0.011364139095127684	0.08402398150720852	-0.0021349288691023677	-0.00819299083034999	-0.07180165792605571	0.01852495013214924	-0.06146428538093656	0.015617651498046713	-0.037100859827954275	0.043733673913981225	-0.0034190790554903725	-0.08239529335265332	-0.0885795783555223	0.1324841262711702	0.045734523013137886	0.04115821952251505	0.010972524389674984	0.031145932826878706	-0.03654628088839366	0.03372304858377497	0.019527158399843418	0.012123819471446192	0.13524587619713108	0.01646168360229563	-0.059280736320099586	-0.08889666071064568	-0.04027621756921391	-0.07591844440830947	-0.02784949741135227	-0.023025469674614225	-0.027710845092395107	-0.007242761744593673
Homologous Recomb. Defects	0.056125662995707946	-0.05964020092961824	-0.0259398543766052	0.13590623098363816	-0.06335050906392407	0.058299000617623525	-0.09579999963720212	-0.017527005265838204	-0.05952523294002247	-0.03235346518991791	0.024726274701259866	0.02547749420246155	0.02662536097552763	0.0005864923446129995	-0.02946714883282924	0.13690402755009665	0.04916418053724672	0.01615517160454781	0.053923902012061625	-0.011624973712241768	-0.012235493003949861	-0.009197385803608758	-0.022996704808184016	0.05407561574667507	0.11392457354232371	-0.024014030874626693	-0.01420668377518476	-0.10385525470961834	-0.0574085435235265	-0.03515715801949756	-0.025650324553850603	-0.0185083630632645	-0.0367001960346168	-0.06210541298691937
BCR Richness	0.08533429416544822	-0.0781692406885848	-0.02414956764161585	0.0799842007664649	-0.05248373817984671	0.022736619122805227	-0.05107566358620464	-0.11289970681139125	0.1540867620434744	-0.08512229894643378	0.2364370267655095	-0.10946662609574627	0.07075919272328629	0.19758829924701188	0.1624324298190656	-0.09395373348803744	0.009525498285098164	-0.052515267517019563	0.18232427643565285	-0.07969868804431411	0.008189819834017072	-0.10242444207022339	-0.1290850604847332	-0.008243080331607058	-0.0934109055340237	-0.06330793579521111	0.06480594952608659	0.005546763487767525	-0.04337299154013305	0.08563678864788049	-0.07054572021832545	-0.03531887678684604	-0.02250654118019768	-0.027334006141178143
TCR Shannon	0.0774574587516001	-0.022738502594097782	0.026508676287690366	0.03410625667734543	-0.03356488751685789	-0.010462291696823453	-0.07071583497718181	-0.11634968544076221	0.2058481099285835	-0.030736049093987045	0.24299663338639174	-0.06705550730589327	0.04335094043583603	0.20342610375928566	0.18240889765283722	-0.12249873156475569	-0.029095410497654253	-0.04699495034856233	0.1268487640533561	-0.03089165173543675	0.050610109433181436	-0.12425665682819126	-0.1232857052353751	-0.046954196478218	-0.1297247960708783	-0.06748312311521885	0.049680561943226606	-0.0027774835116597518	-0.005269120959344854	0.08678870608887945	-0.06087383275781158	0.0006422246460591181	-0.012335774353386345	-0.011900873511436047
TCR Richness	0.10322711531254276	-0.03700886191593299	0.037356628144815635	0.0501870358384917	-0.03712341816970879	-0.019612371854265658	-0.09469913180359484	-0.1320473151396628	0.2128342956916897	-0.030666699340315923	0.26346828660128124	-0.07663758693476695	0.04138810499314308	0.21812423761604693	0.1838848462506979	-0.11974484358020593	-0.035054947145717226	-0.06303853611281883	0.12945799660826735	-0.020353643590596507	0.05367501624077492	-0.14618136792048464	-0.12884984006940475	-0.05920612952238106	-0.1251409543688952	-0.06728937965906996	0.06003959902745781	0.008664248702435916	-0.014565877447636204	0.08700798081571896	-0.06934674898381067	-0.010550449883864844	-0.013913140408703999	0.010324087762770932
Th1 Cells	0.14787370103951458	0.010180474548057964	0.09484553861585404	0.05213278937624536	0.025368627762835296	-0.016826917353933227	-0.10809357302937828	-0.11130397095738827	0.12372616312885516	0.05919156566157873	0.09946025769510505	0.023464375802091184	-0.01903288198492925	0.138997275902826	0.04728853275976647	-0.05828998522861838	-0.06215920681378003	-0.021202745516509438	0.06558492178736287	0.011025642362633231	0.09411223055633375	-0.15354967847823586	-0.06779542322011074	-0.03918522730326885	-0.0011595760003498114	-0.04572574327122304	-0.015741331847352227	-0.02706108546521255	-0.05931372689746628	0.008342933779269776	-0.06761504405437932	0.004160287683704777	-0.012104556423903755	0.008137189117255257
Th2 Cells	0.03234138697481417	-0.07898441215917643	-0.03593265359906265	0.11194498558932316	-0.085898031539199	0.024000108834631134	-0.08636507350512374	-0.05193935163691315	0.029859636792741045	-0.017467334378180908	0.008269190883034362	-0.030550650209816184	0.05085595617593904	0.06031421330178591	0.06453563656664804	0.050486029532434556	0.10477187372002074	-0.058323687817274227	0.10796370368201585	-0.04531355349145296	-0.051507696612471135	0.021701396143298687	0.018813421448574882	0.04881989156227524	0.012144112044824521	-0.03532739807882103	0.05294269780600646	-0.09074989992187553	-0.038778906398871556	-0.01155959154805658	-0.06457782501708152	-0.05530485266585961	-0.02150715195369457	-0.06808363096363196
Macrophages M1	0.07969685248794277	-0.07189137544934829	0.00180113079913902	0.1219842619568557	-0.081573913035045	0.03263912593795969	-0.14251863232865286	-0.12961323568734584	0.15093585821532832	-0.01943102453258826	0.19719333837347516	-0.04670899885547379	0.012331543783279534	0.17838834324174163	0.15654135485960605	-0.0297038553676819	0.05225637421766909	-0.07454357806310671	0.15480235603551762	-0.03302602534517958	0.013847720501564215	-0.1249007235616141	-0.07752322321504991	-0.012225681516149152	-0.06950596700057637	-0.04614460240943655	0.07128902408081322	-0.03831441630534517	-0.0553200711198015	0.0061012793030406805	-0.07444796451654234	-0.025283930817759395	-0.03773061901403662	-0.031641489692591666
Mast Cells Resting	0.0198903646878035	0.046899523176680336	0.05729717615780808	-0.057776800763253325	0.06567324702083349	-0.025658510105838972	-0.021061173042454306	-0.021166703612584034	-0.03646057515001444	0.056602268025810094	-0.07313121911035106	0.05810015585590286	-0.06586932911159908	-0.03742109999881757	-0.05282797944797471	-0.014774962527054205	-0.05389735441042336	-0.008522058232525546	-0.048582227716124006	0.05861038945024863	0.06541237289970575	-0.010428180784259214	0.03481600854458864	-0.03520221797456327	-0.013050327360071981	0.05631829408801517	0.028016057364849592	0.0026010566484483636	0.013778013419877347	-0.022271974624873927	-0.011578649309584958	0.060924438165450824	0.019888678884768914	0.047208174463050055
T Cells CD4 Memory Activated	0.04713523096236758	-0.11618541913603948	-0.027731581632209384	0.10830664825318147	-0.129787268421923	0.06794191824135984	-0.083191521981015	-0.10568171996736044	0.10384700357053335	-0.0828230533814895	0.14082198165719062	-0.08682491720824126	0.0928363194533835	0.1893359438853448	0.1717043280788861	-0.005678738989551522	0.07095424201082613	-0.040530782834622955	0.12090536625820238	-0.0689730019266635	-0.03729969955505383	-0.09692925468361584	-0.11497420220185389	0.021021701002902397	-0.0781165034305405	-0.055282271043500586	0.11256181596928178	-0.026382660280418413	-0.040290032667192804	0.05287590427292613	-0.03933732881856675	-0.04485076665328235	-0.019873020785344375	0.01744105656437105
T Cells CD8	-0.012616884025648922	-0.04823277048628253	-0.043715382268719044	0.06949842769950508	-0.095324647546194	0.07691715252478376	0.017357991002153114	-0.0878995188639611	0.0802254210222097	-0.09460769464592414	0.19727121480896032	-0.08378354447813736	0.05893007968526297	0.13957825581923108	0.1978485117781798	-0.060802234839752826	-0.015551618852964244	-0.06053213395662935	0.0869184805509811	-0.04784123508663193	-0.036037771896556624	-0.11374174918651948	-0.08460741535820733	-0.004878472761039189	-0.16494512334484063	-0.015098230786834109	0.13033667553633085	0.05288948967242089	-0.005694205611435583	0.06816207707457377	-0.009555661470977942	-0.01153850849998915	-0.038153494394847866	0.027033479728097873
Lymphocytes	-0.06304812688323616	0.014146493734440428	-0.05954378021024044	-0.013448468475770846	-0.03396236652053173	0.05865376542884085	0.09234053845599671	-0.032555014668853514	0.09198883181375697	-0.09206891767797033	0.2015772913022145	-0.07744165190065022	0.004378852948434298	0.08585969112732003	0.1598002847998997	-0.10510592062722537	-0.07878953942915674	-0.029821874673151394	0.039672174518924755	-0.03807536128962546	-0.02186490558828626	-0.10309291331645426	-0.08033320445171292	0.014762602925338993	-0.18503091592960422	-0.015783855054539515	0.07049325308781175	0.0880314776790475	0.04481039272409318	0.10746542152247107	0.036992100286879326	0.017854495397879214	-0.04545265817559469	-0.011338930713299002
Mast Cells	0.012012580503351888	0.022363310757497964	0.04830919342474874	-0.07379020546421283	0.06842219623793622	-0.05908295088701675	0.01810160942254477	0.05029328989393492	-0.07032862360090451	0.08387961224950259	-0.12703233294329136	0.05044467214240823	-0.024698384141926297	-0.06809204245983295	-0.12803502968484431	0.01921950018671466	-0.022995401383015184	0.04686131712496395	-0.09930079431533878	0.06915654263762067	0.04337080261264328	0.036899034665193495	0.055507992448835086	-0.028126630412873017	0.03964297132672595	0.03576218842852412	-0.0044448311234312875	0.016785138457015188	-0.0017204490553540074	-0.024950379360569035	0.013029582719128232	-0.0024249872006723346	0.06611806178884455	0.035946892718083726
Macrophages	0.06644642236512345	-0.023236298102961035	0.041937727621322154	0.049418591302437066	0.0025802059519837734	-0.043203664788069286	-0.11122780141391009	0.0028848808786861037	-0.058017607832031456	0.06207683693570459	-0.15135538971347945	0.055798634792381945	-0.014289144347500159	-0.04991003652753886	-0.10704497576780503	0.10783328389556474	0.07705049427059432	0.008093616846838651	0.021943831720304414	0.02016610260294409	0.012501413499563345	0.0830717647731932	0.07237323009779659	0.006379751952031084	0.16371002490771452	0.009857009264788809	-0.07045115212930199	-0.10294539709465401	-0.05897892835221658	-0.11035653733966513	-0.05382605409672338	-0.011747764018717686	0.014505629213280543	-0.0007899903600849986
