# Supplementary material for: Mapping the landscape of histomorphological cancer phenotypes using self-supervised learning on unannotated pathology slides
Source: Nat Commun. 2024 Jun 11;15:4596. doi: 10.1038/s41467-024-48666-7 (PMC11525555; doi:10.1038/s41467-024-48666-7)
Supplement: Supplementary file 4 — Source Data [file 41467_2024_48666_MOESM4_ESM.zip › Source_Data/figure7c-2.csv]

	acinar	lepidic	micropapillary	papillary	solid
0	True	True	True	False	True
1	False	False	True	True	False
2	True	False	True	True	False
3	False	False	True	True	True
4	True	True	True	True	True
5	False	False	False	False	False
6	False	True	True	True	False
7	False	False	True	True	False
8	False	True	True	False	False
9	True	True	True	True	True
10	True	True	True	True	True
11	False	True	True	False	False
12	True	True	True	True	True
13	True	False	False	True	False
14	True	True	True	True	True
15	False	False	False	False	False
16	True	True	True	True	True
17	True	True	True	True	True
18	True	True	True	True	True
19	True	False	True	True	False
20	True	True	True	True	True
21	True	True	True	False	False
22	True	False	False	True	True
23	True	False	False	True	True
24	False	False	True	False	False
25	False	False	False	False	False
26	False	False	True	False	False
27	False	False	False	True	False
28	False	True	False	True	False
29	True	True	True	True	True
30	True	True	True	True	True
31	False	False	True	True	False
32	True	False	True	False	False
33	True	True	True	True	True
34	True	True	True	True	True
35	True	True	True	True	True
36	True	True	True	True	True
37	False	False	False	True	False
38	False	False	False	True	False
39	True	True	True	True	True
40	True	True	True	True	True
41	True	True	True	True	True
42	True	True	True	True	True
43	True	True	True	True	True
44	True	True	True	True	True
45	True	True	True	True	True
