# Supplementary material for: Mapping the landscape of histomorphological cancer phenotypes using self-supervised learning on unannotated pathology slides
Source: Nat Commun. 2024 Jun 11;15:4596. doi: 10.1038/s41467-024-48666-7 (PMC11525555; doi:10.1038/s41467-024-48666-7)
Supplement: Supplementary file 4 — Source Data [file 41467_2024_48666_MOESM4_ESM.zip › Source_Data/figure2e.csv]

UMAP Dim. 0	UMAP Dim. 1	Tissue Morphologies
3.374689	5.718272	Tumor with Stroma
7.9409046	0.6171609	Lung Parenchyma
0.8774018	7.7378383	Tumor with Stroma
5.9638515	7.734837	Stroma
9.478965	4.050502	Mesenchymal Tissues
5.3111763	5.6230965	Tumor with Stroma
2.7657366	2.3230793	Tumor with Stroma
7.361891	5.139444	Stroma
4.0381603	7.113999	Tumor with Stroma
5.0490894	10.452145	Tumor with Stroma
5.8027387	-0.46709168	Lung Parenchyma
6.4574385	7.31592	Tumor with Stroma
4.821166	3.7677197	Lung Parenchyma
6.849906	6.4738607	Tumor with Stroma
-2.6901448	1.1168934	Tumor with Stroma
2.7542372	5.763298	Tumor with Stroma
11.969835	7.491944	Fold Artefact
0.6716271	1.4765214	Tumor with Stroma
6.62855	10.081856	Lymphocytes
4.192146	1.56271	Lung Parenchyma
4.6825175	-2.7843535	Lung Parenchyma
8.554758	4.4691343	Stroma
2.8296099	2.9508865	Tumor with Stroma
7.7151523	5.6491036	Mesenchymal Tissues
10.421258	5.570572	Stroma
0.06429893	5.6210814	Tumor with Stroma
4.0349665	8.362405	Tumor with Stroma
3.6506915	2.551066	Lung Parenchyma
6.437007	8.013922	Stroma
3.8609915	0.04795107	Tumor with Stroma
-2.569684	10.13021	Tumor with Stroma
4.309404	3.010821	Tumor with Stroma
6.4196568	8.109877	Stroma
5.255142	4.232813	Stroma
4.3086386	6.2368584	Tumor with Stroma
0.5778126	0.6054844	Tumor with Stroma
1.9382043	11.370929	Tumor with Stroma
-3.3076036	5.478861	Tumor with Stroma
2.4575748	5.074127	Tumor with Stroma
10.56016	2.149756	Lung Parenchyma
7.4152727	7.388095	Tumor with Stroma
5.087215	-1.5757359	Lung Parenchyma
13.243396	5.2391243	Stroma
4.00062	-1.1012354	Tumor with Stroma
6.2200685	2.625808	Tumor with Stroma
-0.2684116	6.1300907	Tumor with Stroma
3.9438574	6.5954714	Tumor with Stroma
8.6417055	6.698658	Mesenchymal Tissues
9.677787	4.11295	Mesenchymal Tissues
0.08164482	5.560642	Tumor with Stroma
4.259801	3.5753982	Lung Parenchyma
-2.621599	1.1265033	Tumor with Stroma
-0.18204328	10.061088	Tumor with Stroma
7.4532676	10.139803	Lymphocytes
-1.3018748	2.2389712	Tumor with Stroma
2.3417623	5.3671517	Tumor with Stroma
7.1095138	-0.64647186	Lung Parenchyma
-0.29628104	7.501301	Tumor with Stroma
2.370274	4.319214	Tumor with Stroma
9.526547	1.5748292	Mesenchymal Tissues
3.0536675	9.557946	Tumor with Stroma
0.5860005	5.210204	Tumor with Stroma
-1.2608517	6.8003535	Tumor with Stroma
1.1523728	0.8674147	Tumor with Stroma
7.87719	3.6601806	Mesenchymal Tissues
7.086125	10.754111	Lymphocytes
0.595298	3.3497484	Tumor with Stroma
5.868476	-1.7508106	Lung Parenchyma
4.7052336	5.9491243	Tumor with Stroma
0.93149453	0.5455624	Tumor with Stroma
-0.070685714	1.4362164	Tumor with Stroma
8.2372265	2.6884127	Stroma
8.06492	0.21283898	Lung Parenchyma
9.757022	2.4255037	Lung Parenchyma
-2.8886092	2.149491	Tumor with Stroma
7.4398518	8.976288	Tumor with Stroma
2.504342	9.169352	Tumor with Stroma
3.595709	3.364422	Tumor with Stroma
2.4821532	10.002275	Tumor with Stroma
0.9293816	4.75494	Tumor with Stroma
9.355182	2.9503195	Mesenchymal Tissues
3.090882	10.278936	Tumor with Stroma
5.5325856	1.0550278	Tumor with Stroma
2.6959493	7.1965723	Tumor with Stroma
3.0875657	10.745483	Tumor with Stroma
10.569335	2.9343529	Mesenchymal Tissues
7.2056074	6.955973	Tumor with Stroma
0.14835046	1.2288444	Tumor with Stroma
2.5906951	7.185411	Tumor with Stroma
7.959866	-0.3526759	Lung Parenchyma
2.0621402	5.237599	Tumor with Stroma
3.9145167	1.1450553	Lung Parenchyma
1.4775698	7.7343736	Tumor with Stroma
0.21879847	8.513542	Tumor with Stroma
9.6105795	-0.17619398	Lung Parenchyma
8.643579	2.4869902	Mesenchymal Tissues
-0.18293671	2.448741	Tumor with Stroma
4.528275	8.184757	Tumor with Stroma
-3.3294423	4.9044642	Tumor with Stroma
1.2414731	4.2392025	Tumor with Stroma
0.0752376	3.1608052	Tumor with Stroma
1.5431912	6.8856688	Tumor with Stroma
1.7932512	0.21180394	Tumor with Stroma
-1.1297328	6.210337	Tumor with Stroma
4.924427	-4.1930223	Lung Parenchyma
2.03401	4.16941	Tumor with Stroma
2.6004014	2.5278325	Tumor with Stroma
5.7741485	-2.8605773	Lung Parenchyma
-2.3676572	9.84592	Tumor with Stroma
-1.4071115	6.479602	Tumor with Stroma
-2.150208	0.53637797	Tumor with Stroma
3.49192	7.3427305	Tumor with Stroma
5.7674084	2.5488467	Mesenchymal Tissues
-0.20722575	2.7565675	Tumor with Stroma
4.2718186	1.2498747	Tumor with Stroma
-0.107439026	2.5448766	Tumor with Stroma
9.452715	6.3413496	Stroma
6.3538017	-1.9458493	Lung Parenchyma
7.563878	5.7269044	Stroma
7.5320535	4.024857	Mesenchymal Tissues
-1.408717	9.741112	Tumor with Stroma
5.1839695	4.0907683	Tumor with Stroma
7.116247	6.623815	Stroma
0.9744734	9.574338	Tumor with Stroma
6.339598	-3.509556	Lung Parenchyma
7.520878	2.3932776	Lung Parenchyma
-1.0640006	5.9202576	Tumor with Stroma
5.2025814	7.622339	Tumor with Stroma
3.6344945	-0.7414625	Tumor with Stroma
-1.1727017	1.8995297	Tumor with Stroma
7.7917047	8.753416	Tumor with Stroma
4.040355	-2.8636682	Lung Parenchyma
5.583767	5.5334167	Mesenchymal Tissues
-0.40182626	1.603253	Tumor with Stroma
4.0902586	-1.2264043	Lung Parenchyma
10.062546	6.9896793	Mesenchymal Tissues
1.9534848	7.7125287	Tumor with Stroma
5.6590247	7.5345583	Tumor with Stroma
1.8865448	0.04580282	Tumor with Stroma
5.483392	6.4619484	Stroma
6.813597	7.193642	Tumor with Stroma
7.9823656	2.9045177	Mesenchymal Tissues
2.3187375	7.3688407	Tumor with Stroma
6.7507033	9.557855	Tumor with Stroma
1.8410045	6.1261015	Tumor with Stroma
0.52252066	8.78518	Tumor with Stroma
4.244475	2.3935559	Mesenchymal Tissues
12.242215	7.180856	Fold Artefact
4.6343727	3.9390137	Tumor with Stroma
7.575189	6.9848886	Mesenchymal Tissues
-1.3562173	4.2681446	Tumor with Stroma
0.53425986	5.421109	Tumor with Stroma
5.0833745	5.5480685	Stroma
-0.7309804	5.3232746	Tumor with Stroma
7.6630416	6.6160192	Tumor with Stroma
4.494221	8.0219145	Stroma
6.8773565	3.7316968	Mesenchymal Tissues
4.2903676	-3.7642076	Lung Parenchyma
4.0988994	1.2453911	Lung Parenchyma
6.525794	0.3260231	Tumor with Stroma
7.2431235	0.16336262	Lung Parenchyma
1.7797041	10.507551	Tumor with Stroma
2.1127753	5.463236	Tumor with Stroma
2.8314085	2.6042063	Tumor with Stroma
3.0358424	5.8598003	Tumor with Stroma
4.2609844	1.659104	Tumor with Stroma
8.025754	1.8297443	Mesenchymal Tissues
3.2744992	2.6862636	Tumor with Stroma
4.2856975	6.388045	Tumor with Stroma
8.600869	-0.5411946	Lung Parenchyma
5.6056376	8.244226	Tumor with Stroma
7.160672	8.133966	Tumor with Stroma
0.69120085	7.4962134	Tumor with Stroma
6.0036683	8.27528	Stroma
3.198013	-1.5995872	Tumor with Stroma
2.388145	3.4063976	Tumor with Stroma
5.653915	0.12205446	Lung Parenchyma
3.9153266	10.217633	Tumor with Stroma
1.8111001	3.4519186	Tumor with Stroma
3.5519133	1.1174557	Lung Parenchyma
8.497806	3.8639076	Mesenchymal Tissues
-2.3468974	5.469732	Tumor with Stroma
5.492327	6.903384	Tumor with Stroma
6.055671	-2.3865016	Lung Parenchyma
6.7199326	2.3635654	Lung Parenchyma
5.945133	1.9768902	Lung Parenchyma
5.0159616	-1.1368331	Lung Parenchyma
-1.2264999	4.0309057	Tumor with Stroma
4.9498873	-1.9540498	Lung Parenchyma
5.989264	-3.921418	Lung Parenchyma
6.757306	8.995103	Tumor with Stroma
4.495283	2.6649044	Mesenchymal Tissues
6.9467883	4.355318	Mesenchymal Tissues
3.9675806	6.3012943	Tumor with Stroma
3.736627	7.644883	Tumor with Stroma
-2.7777164	0.7567153	Tumor with Stroma
8.204753	7.639912	Mesenchymal Tissues
8.716033	5.897205	Mesenchymal Tissues
11.221639	5.363942	Stroma
4.731618	6.596222	Tumor with Stroma
9.868075	8.478642	Stroma
5.4475684	4.20207	Tumor with Stroma
7.612166	10.278219	Lymphocytes
7.492541	5.2584906	Stroma
7.5837727	-0.4072718	Lung Parenchyma
0.5664449	0.8862818	Tumor with Stroma
2.0762804	1.913468	Tumor with Stroma
1.9421972	9.033403	Tumor with Stroma
7.083401	9.815906	Lymphocytes
4.564859	3.8663733	Mesenchymal Tissues
4.7351203	1.9129225	Mesenchymal Tissues
1.7152188	2.2906003	Tumor with Stroma
6.325801	8.392089	Stroma
1.0851575	7.536884	Tumor with Stroma
5.2836514	6.1493096	Tumor with Stroma
4.862943	0.94592035	Lung Parenchyma
7.5755486	4.512215	Tumor with Stroma
7.246854	6.618976	Tumor with Stroma
0.9446649	1.1749282	Tumor with Stroma
2.5818987	2.4336429	Tumor with Stroma
5.3914013	-2.8661227	Lung Parenchyma
4.8497257	8.052007	Tumor with Stroma
6.440787	-2.4386823	Lung Parenchyma
4.446722	8.497638	Tumor with Stroma
3.4648957	4.7787943	Tumor with Stroma
9.830764	2.8855977	Mesenchymal Tissues
5.7150674	4.02688	Tumor with Stroma
9.852609	4.964373	Stroma
7.556133	-0.86395675	Lung Parenchyma
7.5437384	7.8502274	Tumor with Stroma
1.5853407	4.697383	Tumor with Stroma
2.170842	-2.7126467	Tumor with Stroma
10.685275	5.8417983	Stroma
3.6988213	5.145976	Stroma
8.1870575	7.965341	Tumor with Stroma
3.939257	-1.6789095	Tumor with Stroma
-0.96036834	5.7892303	Tumor with Stroma
7.4770145	-0.36556828	Lung Parenchyma
5.790859	-0.3498115	Lung Parenchyma
4.9106774	4.4733543	Mesenchymal Tissues
1.1790837	8.266196	Tumor with Stroma
7.09262	3.7944608	Tumor with Stroma
0.09779229	4.667574	Tumor with Stroma
8.9597025	1.5563744	Lung Parenchyma
-1.1394397	1.9286404	Tumor with Stroma
-0.15553196	1.555862	Tumor with Stroma
7.077744	6.6447735	Tumor with Stroma
3.348603	4.7340064	Tumor with Stroma
3.169793	7.0550985	Tumor with Stroma
4.3728533	1.0103202	Tumor with Stroma
0.46116018	8.943081	Tumor with Stroma
1.0460013	8.063639	Tumor with Stroma
0.66231924	-2.4528913	Tumor with Stroma
5.076207	4.432769	Stroma
3.0175767	6.4450197	Tumor with Stroma
10.357839	8.876786	Stroma
9.742942	4.180177	Stroma
4.2884803	11.375067	Tumor with Stroma
0.90135354	11.20946	Tumor with Stroma
9.496882	1.1357062	Mesenchymal Tissues
3.741313	0.18091808	Lung Parenchyma
10.862266	7.63134	Fold Artefact
3.7395868	10.596244	Tumor with Stroma
-0.26006833	-1.4724847	Tumor with Stroma
7.256314	1.0981693	Lung Parenchyma
-2.8475916	2.8736618	Tumor with Stroma
8.796682	4.879042	Mesenchymal Tissues
8.995001	6.617951	Tumor with Stroma
8.80511	6.2973657	Stroma
7.9882717	1.4495463	Lung Parenchyma
2.8001707	7.1856775	Tumor with Stroma
2.775075	2.7532802	Tumor with Stroma
-0.22677559	4.8961225	Tumor with Stroma
6.018825	3.8806489	Stroma
10.04422	5.3328185	Mesenchymal Tissues
3.6865575	6.0466905	Tumor with Stroma
1.6015278	10.393286	Tumor with Stroma
2.1170106	8.264718	Tumor with Stroma
5.9822264	1.759092	Mesenchymal Tissues
5.204058	6.3777905	Tumor with Stroma
-1.4805331	1.9804689	Tumor with Stroma
0.6415365	5.5606894	Tumor with Stroma
1.9159237	5.733613	Tumor with Stroma
3.9419794	8.3774805	Tumor with Stroma
6.711071	3.8499992	Mesenchymal Tissues
6.8467155	4.311013	Tumor with Stroma
6.409131	6.464972	Tumor with Stroma
3.6672096	2.0722396	Tumor with Stroma
-0.6113527	1.8151594	Tumor with Stroma
2.4583068	10.028254	Tumor with Stroma
-0.47537947	6.7599216	Tumor with Stroma
2.1609516	7.8810973	Tumor with Stroma
3.1667562	6.6669073	Tumor with Stroma
10.4558	1.7780832	Lung Parenchyma
9.3211975	6.9797993	Stroma
8.500713	2.8409362	Mesenchymal Tissues
1.8707837	2.5178106	Tumor with Stroma
11.647652	4.760337	Stroma
10.764205	2.0559216	Lung Parenchyma
4.1286645	5.9991117	Tumor with Stroma
9.856414	2.2532516	Mesenchymal Tissues
5.665911	7.4138207	Stroma
-1.0957696	3.2094004	Tumor with Stroma
-2.707784	3.4860232	Tumor with Stroma
-1.4694562	3.5930333	Tumor with Stroma
2.4178839	2.8137774	Tumor with Stroma
5.5449367	2.3333695	Mesenchymal Tissues
1.3536649	9.493306	Tumor with Stroma
3.1861067	8.154635	Tumor with Stroma
-0.6332748	-2.9566035	Tumor with Stroma
6.9256425	-0.25086814	Lung Parenchyma
7.218301	9.221713	Tumor with Stroma
1.9576294	2.8185651	Tumor with Stroma
1.5238934	10.517541	Tumor with Stroma
7.555797	1.7571217	Lung Parenchyma
6.511726	5.8027954	Stroma
4.513655	7.779667	Tumor with Stroma
2.3969395	6.027606	Tumor with Stroma
8.725381	3.0915644	Mesenchymal Tissues
0.88869065	4.902778	Tumor with Stroma
14.435661	1.9110593	Mesenchymal Tissues
4.5656953	11.048004	Tumor with Stroma
-1.6986854	2.4225464	Tumor with Stroma
5.483348	9.985143	Stroma
5.2872953	3.617841	Tumor with Stroma
7.6028867	0.04568969	Lung Parenchyma
1.3760909	5.1915693	Tumor with Stroma
4.427707	7.804386	Tumor with Stroma
6.3290105	0.9001922	Mesenchymal Tissues
1.2859812	2.6755488	Tumor with Stroma
-1.2299296	4.594314	Tumor with Stroma
1.9492327	4.0112934	Tumor with Stroma
6.9360175	2.293215	Mesenchymal Tissues
6.2925744	-1.6020932	Lung Parenchyma
10.0307	0.6781796	Mesenchymal Tissues
2.2374184	3.4197192	Tumor with Stroma
2.9583457	3.5375268	Tumor with Stroma
-0.71910894	5.886908	Tumor with Stroma
-0.33600038	0.33449936	Tumor with Stroma
3.3052764	7.502308	Tumor with Stroma
2.9765534	7.5877223	Tumor with Stroma
3.8483496	-1.9307169	Lung Parenchyma
7.2428694	1.9460576	Lung Parenchyma
0.9365276	0.94063133	Tumor with Stroma
7.429937	8.393637	Tumor with Stroma
5.0808535	-3.8607569	Lung Parenchyma
5.6982055	0.47453654	Lung Parenchyma
7.2153525	5.4280415	Stroma
5.5310206	8.325064	Tumor with Stroma
1.8109964	8.202899	Tumor with Stroma
4.6452584	7.962519	Tumor with Stroma
1.7489055	9.526774	Tumor with Stroma
4.2495923	5.4167967	Tumor with Stroma
0.9486893	10.116129	Tumor with Stroma
0.559095	10.415869	Tumor with Stroma
9.1557255	3.4447472	Mesenchymal Tissues
9.178654	-0.4874298	Lung Parenchyma
11.635509	7.5904565	Tumor with Stroma
6.064036	6.9035816	Stroma
0.15919639	1.8318437	Tumor with Stroma
2.9013376	-1.9629784	Tumor with Stroma
3.069214	3.7741194	Tumor with Stroma
8.5301485	3.416863	Stroma
1.6858748	6.9720507	Tumor with Stroma
3.7001724	9.508436	Tumor with Stroma
8.825587	6.2101808	Stroma
6.7825966	8.582406	Tumor with Stroma
1.0712389	0.80859	Tumor with Stroma
-1.3925145	2.4930499	Tumor with Stroma
0.4724635	-0.16729648	Tumor with Stroma
7.6491265	6.6334853	Mesenchymal Tissues
6.7411757	4.575031	Stroma
4.0455346	3.22818	Lung Parenchyma
-0.4898747	4.62664	Tumor with Stroma
6.804887	0.48252273	Lung Parenchyma
6.7442684	7.682091	Tumor with Stroma
3.5032065	0.29066804	Lung Parenchyma
6.687833	0.14200863	Mesenchymal Tissues
3.4361293	9.011731	Tumor with Stroma
-0.16824989	5.31475	Tumor with Stroma
7.8385386	3.7457123	Mesenchymal Tissues
6.279224	7.2600226	Tumor with Stroma
2.447832	9.898293	Tumor with Stroma
6.421143	3.8109448	Tumor with Stroma
5.0596437	5.4327235	Tumor with Stroma
4.915246	1.4339514	Tumor with Stroma
2.124539	1.6929199	Tumor with Stroma
-0.7780898	10.412229	Tumor with Stroma
8.601874	-0.84823644	Lung Parenchyma
0.4595377	5.322587	Tumor with Stroma
1.2812761	-0.92581344	Tumor with Stroma
9.528307	6.557351	Mesenchymal Tissues
3.9337811	2.3733146	Tumor with Stroma
9.950733	6.2551913	Stroma
10.941155	8.80784	Stroma
0.07177129	6.5065074	Tumor with Stroma
6.208615	1.5790807	Mesenchymal Tissues
3.8757384	7.6481037	Tumor with Stroma
6.6807084	9.015568	Tumor with Stroma
2.1677115	7.381651	Tumor with Stroma
2.5448997	3.002439	Tumor with Stroma
-0.8715248	9.166936	Tumor with Stroma
4.420418	3.958745	Tumor with Stroma
10.519678	4.4017525	Mesenchymal Tissues
1.0405153	-0.6466171	Tumor with Stroma
6.6910963	2.2311957	Mesenchymal Tissues
7.5425606	1.3935219	Mesenchymal Tissues
1.7492388	5.609279	Tumor with Stroma
5.7100525	4.220557	Tumor with Stroma
6.0321665	5.1239753	Tumor with Stroma
3.3420289	4.480577	Tumor with Stroma
9.229157	3.396543	Mesenchymal Tissues
-0.47811913	4.5365453	Tumor with Stroma
0.52426064	11.415233	Tumor with Stroma
-0.12724997	2.6804097	Tumor with Stroma
9.713386	5.3883433	Stroma
-0.16764045	3.4406476	Tumor with Stroma
-5.195689	4.8551054	Tumor with Stroma
1.9612072	3.6075969	Tumor with Stroma
7.0188355	-0.86733675	Lung Parenchyma
4.4887238	0.34581348	Lung Parenchyma
-0.1771553	10.790876	Tumor with Stroma
7.1095223	9.523411	Tumor with Stroma
2.087846	10.315216	Tumor with Stroma
1.0588719	6.5767713	Tumor with Stroma
3.7460778	3.299144	Lung Parenchyma
-0.6681759	-0.6154891	Tumor with Stroma
1.9111907	1.6488153	Tumor with Stroma
5.3998237	7.6198726	Tumor with Stroma
8.30414	3.9535892	Lung Parenchyma
0.84224296	7.955911	Tumor with Stroma
5.0468946	4.377098	Tumor with Stroma
3.9407065	3.8719609	Tumor with Stroma
5.1421804	5.326618	Stroma
4.4801087	3.852298	Lung Parenchyma
3.3725939	9.299458	Tumor with Stroma
11.294038	6.0703754	Stroma
4.1213336	8.134718	Tumor with Stroma
2.7740507	6.275379	Tumor with Stroma
8.793722	3.6214788	Stroma
2.744524	9.780325	Tumor with Stroma
4.233104	5.633516	Tumor with Stroma
8.014386	3.6806645	Lung Parenchyma
9.443214	3.339644	Mesenchymal Tissues
4.024448	4.007824	Tumor with Stroma
4.241997	1.2952416	Lung Parenchyma
6.610169	5.6507373	Stroma
4.280065	11.693046	Tumor with Stroma
9.287663	4.26663	Stroma
-0.17105108	6.4490223	Tumor with Stroma
6.612755	5.447523	Stroma
1.5845076	0.0037395002	Tumor with Stroma
3.7307932	1.2769715	Lung Parenchyma
1.934505	6.4768953	Tumor with Stroma
3.2464516	9.036306	Tumor with Stroma
1.4049742	5.6484942	Tumor with Stroma
7.686491	5.051297	Stroma
5.899207	8.110804	Stroma
4.3011947	0.99675924	Tumor with Stroma
12.689941	7.628847	Fold Artefact
4.797737	2.4748092	Mesenchymal Tissues
7.4803333	10.688719	Lymphocytes
9.632874	5.016217	Stroma
8.745275	6.7361546	Mesenchymal Tissues
5.619757	3.655852	Tumor with Stroma
7.4796405	4.0140285	Tumor with Stroma
-0.73391	1.4474623	Tumor with Stroma
1.6329905	2.890773	Tumor with Stroma
5.8142953	7.377043	Tumor with Stroma
8.471346	0.45142713	Lung Parenchyma
5.669546	8.115596	Tumor with Stroma
9.285639	5.1791997	Stroma
7.770428	0.32807437	Lung Parenchyma
1.9721226	2.3304503	Tumor with Stroma
-1.3615073	3.424047	Tumor with Stroma
10.214498	4.334214	Stroma
2.131322	5.213462	Tumor with Stroma
4.1939306	6.774593	Tumor with Stroma
3.0179944	3.319983	Tumor with Stroma
11.601607	9.057339	Stroma
9.063956	8.514245	Stroma
1.221229	1.8223133	Tumor with Stroma
12.078863	7.562735	Fold Artefact
7.7864065	10.765963	Lymphocytes
6.1485105	7.1506033	Tumor with Stroma
1.828009	11.401597	Tumor with Stroma
6.188883	3.7804716	Tumor with Stroma
9.513464	1.4886506	Mesenchymal Tissues
0.46083197	1.0744182	Tumor with Stroma
-0.000333742	4.0445113	Tumor with Stroma
4.81184	6.6526117	Tumor with Stroma
9.979655	7.896281	Stroma
0.16814734	-1.6140747	Tumor with Stroma
3.7595894	0.66071755	Lung Parenchyma
-0.94293207	7.1432886	Tumor with Stroma
9.3098345	0.7081388	Lung Parenchyma
-2.6138778	-2.3363025	Tumor with Stroma
7.8642855	2.3366976	Mesenchymal Tissues
2.4476027	3.0801873	Tumor with Stroma
3.7188368	5.097804	Tumor with Stroma
7.764719	5.556577	Mesenchymal Tissues
0.92122626	1.6133013	Tumor with Stroma
10.754857	5.4624214	Stroma
-4.319686	5.5286016	Tumor with Stroma
1.6278942	5.4763556	Tumor with Stroma
4.6176157	1.0968032	Tumor with Stroma
7.50364	4.667733	Stroma
-0.7374219	-1.3473693	Tumor with Stroma
5.525815	0.2940186	Lung Parenchyma
3.8937576	4.804734	Lung Parenchyma
11.837299	5.586926	Stroma
6.0588055	3.2391458	Mesenchymal Tissues
5.3229628	1.2744466	Lung Parenchyma
3.3840265	-0.18900457	Mesenchymal Tissues
2.6912496	9.364495	Tumor with Stroma
2.7258089	10.035768	Tumor with Stroma
4.0258822	1.0627055	Mesenchymal Tissues
2.3496773	1.236575	Tumor with Stroma
6.2908587	2.2567263	Mesenchymal Tissues
3.932625	4.976787	Tumor with Stroma
3.447652	9.970094	Tumor with Stroma
5.9808064	5.3829145	Stroma
3.5368347	7.641732	Tumor with Stroma
-1.6610785	1.2900317	Tumor with Stroma
0.55448216	9.9015875	Tumor with Stroma
8.6062765	3.2911081	Mesenchymal Tissues
9.263537	1.301241	Mesenchymal Tissues
4.7237225	4.4806356	Tumor with Stroma
6.4762263	1.4166269	Mesenchymal Tissues
3.3105054	9.310273	Tumor with Stroma
9.797389	-0.5012626	Lung Parenchyma
10.498009	3.32269	Mesenchymal Tissues
7.8844666	8.832032	Tumor with Stroma
1.821702	8.971885	Tumor with Stroma
-1.3698158	5.729678	Tumor with Stroma
-0.89289707	-1.2568835	Tumor with Stroma
2.624935	7.8002954	Tumor with Stroma
5.4213257	-1.191207	Lung Parenchyma
6.5478024	5.09512	Stroma
1.3732065	2.028415	Tumor with Stroma
3.9468396	8.106282	Tumor with Stroma
2.2145555	5.952714	Tumor with Stroma
6.147742	8.7358885	Tumor with Stroma
6.055432	6.538335	Lung Parenchyma
7.6525493	8.41023	Stroma
4.874703	10.06926	Tumor with Stroma
0.68679667	2.6585758	Tumor with Stroma
3.8823407	5.9883122	Tumor with Stroma
1.9015458	-1.0832152	Tumor with Stroma
10.041391	4.349549	Lung Parenchyma
6.7013793	1.3568074	Mesenchymal Tissues
-2.7491257	0.98093206	Tumor with Stroma
3.0088677	7.6176686	Tumor with Stroma
2.367068	4.024313	Tumor with Stroma
6.6632175	-2.1308587	Lung Parenchyma
-1.2361958	5.0306845	Tumor with Stroma
-0.4876701	1.0932071	Tumor with Stroma
0.37217128	4.2281766	Tumor with Stroma
0.4989844	4.894785	Tumor with Stroma
-1.111556	5.328483	Tumor with Stroma
4.59624	8.733163	Tumor with Stroma
8.081523	4.189982	Mesenchymal Tissues
9.721095	5.2862477	Stroma
5.208125	0.089706644	Lung Parenchyma
7.410834	8.044307	Tumor with Stroma
3.2548375	8.212882	Tumor with Stroma
-0.65485054	6.1170125	Tumor with Stroma
5.5068936	9.675335	Stroma
4.572818	1.0091496	Mesenchymal Tissues
8.833717	6.166413	Mesenchymal Tissues
9.043479	2.1347158	Mesenchymal Tissues
-1.2996271	2.213456	Tumor with Stroma
6.5630608	7.1398335	Tumor with Stroma
-0.702412	11.6038685	Tumor with Stroma
1.1366553	2.5606265	Tumor with Stroma
12.038338	7.4663014	Fold Artefact
10.23058	5.2705045	Stroma
4.8810678	-2.1351333	Lung Parenchyma
8.324537	8.766975	Tumor with Stroma
0.19352914	3.7911992	Tumor with Stroma
0.62267494	1.9451668	Tumor with Stroma
3.4110618	0.51296663	Lung Parenchyma
6.006255	7.1682105	Stroma
2.2424512	7.7240705	Tumor with Stroma
-1.6800723	1.5241224	Tumor with Stroma
2.6386225	5.84211	Tumor with Stroma
5.4968486	6.3108654	Tumor with Stroma
6.438094	7.033468	Tumor with Stroma
5.591121	1.7411113	Mesenchymal Tissues
-0.068395525	3.1713474	Tumor with Stroma
-0.55104953	0.09676689	Tumor with Stroma
7.569764	4.790647	Stroma
0.809982	4.4101224	Tumor with Stroma
0.37831184	9.291279	Tumor with Stroma
3.6363544	3.8359437	Tumor with Stroma
2.0876164	6.3544555	Tumor with Stroma
6.709292	4.3782096	Tumor with Stroma
9.288853	8.034741	Stroma
7.23097	5.6081514	Stroma
1.0892826	7.443463	Tumor with Stroma
4.957666	6.922945	Tumor with Stroma
4.5841804	-2.5585535	Lung Parenchyma
-1.1833285	0.83050495	Tumor with Stroma
5.804366	9.287814	Tumor with Stroma
0.2224021	6.326007	Tumor with Stroma
3.47163	5.982689	Tumor with Stroma
5.5993323	-0.6964796	Mesenchymal Tissues
2.007714	1.4085336	Tumor with Stroma
1.9432006	10.169625	Tumor with Stroma
3.548142	9.121085	Tumor with Stroma
2.3183682	6.150351	Tumor with Stroma
8.390585	3.4772074	Mesenchymal Tissues
3.811696	1.5940963	Tumor with Stroma
5.1024284	8.382643	Tumor with Stroma
-2.380529	1.3018353	Tumor with Stroma
2.0966926	8.220154	Tumor with Stroma
5.590828	11.183678	Tumor with Stroma
8.710973	1.8772691	Mesenchymal Tissues
-1.3802885	10.390863	Tumor with Stroma
12.539989	5.6463957	Stroma
4.5163584	2.1040843	Tumor with Stroma
2.4301684	9.796989	Tumor with Stroma
-0.73429495	-1.6049523	Tumor with Stroma
11.872975	7.4312677	Fold Artefact
10.716086	0.58777726	Mesenchymal Tissues
3.6194642	3.8489573	Tumor with Stroma
4.240052	11.0014305	Tumor with Stroma
5.606571	2.8247817	Mesenchymal Tissues
6.5688205	2.6800063	Mesenchymal Tissues
-0.0684289	-0.7684136	Tumor with Stroma
7.2159896	4.2774177	Tumor with Stroma
5.0831842	-1.8209898	Lung Parenchyma
5.258512	2.6446369	Mesenchymal Tissues
3.868349	1.4301109	Lung Parenchyma
-2.4271097	-2.7934995	Tumor with Stroma
-2.1517305	3.424729	Tumor with Stroma
5.9351726	1.6101073	Mesenchymal Tissues
3.266282	2.8578496	Tumor with Stroma
10.630961	7.407989	Stroma
1.4526082	11.820049	Tumor with Stroma
-4.7460523	5.6295013	Tumor with Stroma
-1.4133507	2.1392813	Tumor with Stroma
2.9282753	6.023808	Tumor with Stroma
2.2683356	10.126659	Tumor with Stroma
7.408745	8.156121	Tumor with Stroma
5.817974	4.0208144	Lung Parenchyma
0.54290307	8.670379	Tumor with Stroma
-4.4858775	4.750985	Tumor with Stroma
-3.3617687	4.645393	Tumor with Stroma
10.276437	3.211045	Stroma
5.2451744	-2.711698	Lung Parenchyma
10.958246	3.786024	Stroma
7.6414647	2.7115424	Mesenchymal Tissues
3.5912614	3.7634358	Mesenchymal Tissues
7.4438205	3.1117456	Mesenchymal Tissues
8.625194	2.5520802	Mesenchymal Tissues
11.391679	9.175068	Stroma
6.4163375	-2.3371446	Lung Parenchyma
3.807684	-1.1833088	Tumor with Stroma
5.244964	-2.616026	Lung Parenchyma
4.3372655	8.366987	Tumor with Stroma
2.244853	2.2489529	Tumor with Stroma
6.3472905	6.26275	Tumor with Stroma
3.2910054	8.113038	Tumor with Stroma
-0.66289276	2.3152544	Tumor with Stroma
1.1704873	3.157777	Tumor with Stroma
8.193475	2.355235	Mesenchymal Tissues
1.7281876	10.375645	Tumor with Stroma
10.602898	6.1703377	Stroma
7.019964	2.6429029	Mesenchymal Tissues
0.92920256	6.505993	Tumor with Stroma
6.4364233	3.371651	Stroma
3.65497	6.498538	Tumor with Stroma
5.824339	7.6700115	Tumor with Stroma
7.0499053	5.5659833	Stroma
7.1520076	7.068911	Tumor with Stroma
2.6330936	8.858677	Tumor with Stroma
7.8828244	-0.5405292	Lung Parenchyma
-0.6946243	-2.512933	Tumor with Stroma
-0.13381809	-1.6972867	Tumor with Stroma
7.297697	-2.7243347	Lung Parenchyma
-0.9914336	1.873931	Tumor with Stroma
1.8642219	1.2086997	Tumor with Stroma
-3.8197582	5.145254	Tumor with Stroma
5.1430106	7.2597303	Tumor with Stroma
2.3616765	3.9333043	Tumor with Stroma
4.95482	2.0351174	Tumor with Stroma
7.4773836	2.8824692	Mesenchymal Tissues
6.5121465	-2.737078	Lung Parenchyma
4.2405357	6.5839934	Tumor with Stroma
1.0829508	4.7117543	Tumor with Stroma
10.453714	1.8546898	Lung Parenchyma
3.0015	8.893325	Tumor with Stroma
4.6319833	2.2011566	Lung Parenchyma
3.306378	4.9831033	Tumor with Stroma
4.9797206	3.6518073	Tumor with Stroma
6.173232	7.607845	Tumor with Stroma
2.443535	4.7234874	Tumor with Stroma
12.502683	6.026941	Stroma
6.9886813	0.31183565	Lung Parenchyma
5.8172193	1.1858027	Tumor with Stroma
0.50809556	11.62207	Tumor with Stroma
-1.6122395	1.5644544	Tumor with Stroma
6.439217	7.6935987	Tumor with Stroma
5.281565	4.665009	Mesenchymal Tissues
0.028411685	3.0517757	Tumor with Stroma
4.7626567	1.5032759	Lung Parenchyma
3.3605692	-1.5373063	Tumor with Stroma
2.4931765	8.32463	Tumor with Stroma
5.614613	3.97106	Tumor with Stroma
11.197228	8.006023	Stroma
2.598936	1.6761063	Tumor with Stroma
-1.3766094	-1.5922576	Tumor with Stroma
9.666613	4.4596844	Stroma
1.0791247	11.206319	Tumor with Stroma
7.6082335	9.063117	Tumor with Stroma
5.715209	10.053481	Tumor with Stroma
9.731562	2.9102225	Mesenchymal Tissues
-1.5527806	5.286606	Tumor with Stroma
1.0400892	5.5647125	Tumor with Stroma
7.3352776	2.9881651	Lung Parenchyma
2.6997087	9.5450325	Tumor with Stroma
3.5549414	-0.2508746	Tumor with Stroma
8.585266	9.150067	Stroma
5.6139636	6.8409357	Tumor with Stroma
1.5171069	10.589786	Tumor with Stroma
4.971206	9.400576	Tumor with Stroma
6.073077	3.3585014	Tumor with Stroma
1.8063358	5.0167947	Tumor with Stroma
6.1364436	1.7663918	Lung Parenchyma
6.3464284	0.59467995	Lung Parenchyma
5.297802	-3.9099846	Lung Parenchyma
1.123438	10.791682	Tumor with Stroma
6.979065	-2.291038	Lung Parenchyma
-1.8364307	0.07623813	Tumor with Stroma
-0.37837198	-0.32225767	Tumor with Stroma
3.2952995	3.1779232	Lung Parenchyma
0.6632835	7.6689453	Tumor with Stroma
1.9944439	10.755905	Tumor with Stroma
3.9626522	8.818971	Tumor with Stroma
4.9542947	0.9090747	Tumor with Stroma
5.262811	7.55691	Tumor with Stroma
10.838825	5.2776117	Stroma
7.7805295	5.535264	Tumor with Stroma
2.6970422	10.857976	Tumor with Stroma
4.9109344	4.4475746	Tumor with Stroma
4.9081407	7.792982	Tumor with Stroma
3.9227424	4.3597493	Tumor with Stroma
6.564261	-1.0070207	Lung Parenchyma
6.6709533	6.082804	Stroma
-3.7831757	5.4228497	Tumor with Stroma
5.065342	10.157526	Tumor with Stroma
2.5877275	4.9401827	Tumor with Stroma
-1.2000515	2.1412675	Tumor with Stroma
7.9381065	3.5457592	Mesenchymal Tissues
5.293737	3.7084668	Lung Parenchyma
7.1545606	8.244011	Tumor with Stroma
-0.88812953	7.2827363	Tumor with Stroma
5.7111278	6.6014113	Stroma
-1.3494809	8.861994	Tumor with Stroma
-0.6494519	7.9100566	Tumor with Stroma
7.802895	6.357551	Mesenchymal Tissues
3.950509	8.789301	Tumor with Stroma
9.86532	4.9618177	Stroma
6.3384805	8.118739	Stroma
-1.7529012	5.5037084	Tumor with Stroma
8.657546	2.4334426	Mesenchymal Tissues
2.8844545	9.567601	Tumor with Stroma
3.213105	2.983929	Tumor with Stroma
2.3630965	7.9890246	Tumor with Stroma
6.8347898	5.0546284	Stroma
5.673857	9.38977	Stroma
1.2044883	6.545974	Tumor with Stroma
5.6593795	-0.30920854	Lung Parenchyma
4.459695	7.9102936	Tumor with Stroma
5.331175	10.869452	Tumor with Stroma
0.7336044	7.458921	Tumor with Stroma
6.169682	6.3090076	Tumor with Stroma
0.18469906	8.701135	Tumor with Stroma
-0.079929456	-2.3463726	Tumor with Stroma
2.3659441	7.494862	Tumor with Stroma
15.309454	1.3218439	Mesenchymal Tissues
3.5917852	5.3303967	Tumor with Stroma
3.541738	9.092767	Tumor with Stroma
-0.38688177	9.91458	Tumor with Stroma
3.7105763	-0.015309877	Tumor with Stroma
8.392194	1.6444939	Mesenchymal Tissues
-1.0681703	-1.2682501	Tumor with Stroma
1.9278759	6.170284	Tumor with Stroma
-4.7356825	4.2390594	Tumor with Stroma
3.4081743	-1.2983764	Lung Parenchyma
6.7099957	9.481836	Lymphocytes
-3.0754209	5.4705234	Tumor with Stroma
2.315464	10.9309845	Tumor with Stroma
4.7156544	8.180396	Tumor with Stroma
1.8236226	8.656981	Tumor with Stroma
4.218074	7.83217	Tumor with Stroma
3.0963693	3.9421363	Tumor with Stroma
7.267295	6.0545425	Stroma
4.297862	11.620088	Tumor with Stroma
5.775832	8.885723	Tumor with Stroma
0.001844247	0.8029649	Tumor with Stroma
4.4487205	10.797866	Tumor with Stroma
6.9278884	3.4749696	Mesenchymal Tissues
8.018721	5.7160316	Stroma
1.138809	6.3616114	Tumor with Stroma
-0.40343687	8.379185	Tumor with Stroma
3.1958082	11.337141	Tumor with Stroma
4.1084843	2.879729	Tumor with Stroma
-2.3900537	-1.5926756	Tumor with Stroma
2.6352768	8.772681	Tumor with Stroma
0.1795464	1.3947031	Tumor with Stroma
8.399636	9.7628975	Stroma
9.224817	2.7337012	Mesenchymal Tissues
3.998812	6.2680173	Tumor with Stroma
0.7361945	9.002012	Tumor with Stroma
-1.2885928	1.4253583	Tumor with Stroma
0.25255892	7.666529	Tumor with Stroma
-2.4807632	10.302312	Tumor with Stroma
4.705686	5.9395185	Tumor with Stroma
12.256581	5.7371883	Stroma
3.9699829	1.0523787	Lung Parenchyma
1.8828037	6.9363766	Tumor with Stroma
8.957788	4.2077775	Stroma
4.613616	-0.70768744	Lung Parenchyma
7.228277	6.448385	Mesenchymal Tissues
2.6186097	2.1012328	Tumor with Stroma
0.8368247	1.1345153	Tumor with Stroma
5.5091686	2.7039804	Mesenchymal Tissues
3.3972192	9.648402	Tumor with Stroma
2.5150774	8.724446	Tumor with Stroma
6.2310004	-0.13822778	Lung Parenchyma
6.638828	7.5367427	Stroma
2.108463	0.78403324	Tumor with Stroma
9.894942	6.2895737	Stroma
-0.98372835	3.237854	Tumor with Stroma
4.4644203	2.6439612	Lung Parenchyma
5.6728196	10.752148	Tumor with Stroma
7.161399	6.872741	Tumor with Stroma
6.6190133	-3.647486	Lung Parenchyma
7.7506213	2.9196615	Lung Parenchyma
-0.52622855	-2.493888	Tumor with Stroma
8.985796	2.2933357	Lung Parenchyma
4.6486278	4.701427	Tumor with Stroma
6.9237695	10.840867	Lymphocytes
7.862008	-0.2049284	Lung Parenchyma
3.2567277	-0.57900697	Lung Parenchyma
5.411945	5.806985	Stroma
4.527294	7.3005204	Tumor with Stroma
4.0120473	1.8641052	Mesenchymal Tissues
0.7058916	6.5510654	Tumor with Stroma
4.977844	2.9520056	Mesenchymal Tissues
0.85729694	7.3091125	Tumor with Stroma
-1.5819514	-1.1536592	Tumor with Stroma
7.199247	0.6148192	Mesenchymal Tissues
9.089759	5.055333	Stroma
4.081358	8.890856	Tumor with Stroma
-1.3883531	0.34995604	Tumor with Stroma
5.420369	2.875371	Mesenchymal Tissues
2.5176818	0.9861282	Tumor with Stroma
3.8405933	2.6995986	Tumor with Stroma
7.523355	11.361881	Lymphocytes
2.8543143	2.8613083	Lung Parenchyma
5.6417017	5.2234187	Lung Parenchyma
4.110846	-0.19167945	Tumor with Stroma
11.147053	2.997363	Lung Parenchyma
-0.06771506	0.07126715	Tumor with Stroma
10.187569	4.2712073	Stroma
0.10851588	-0.3267911	Tumor with Stroma
5.7117405	7.6773453	Stroma
-0.33469638	3.385137	Tumor with Stroma
5.010535	7.1347446	Tumor with Stroma
5.2706165	9.409096	Tumor with Stroma
2.2468386	8.245412	Tumor with Stroma
0.67666507	7.545103	Tumor with Stroma
4.695099	4.708894	Tumor with Stroma
-3.1837611	1.3592126	Tumor with Stroma
5.137207	-1.5597804	Lung Parenchyma
12.268273	6.9750834	Fold Artefact
-0.10318331	5.5257564	Tumor with Stroma
6.5615554	6.845243	Stroma
7.4881287	2.0365736	Lung Parenchyma
1.0179709	0.008096717	Tumor with Stroma
6.068174	7.8301725	Stroma
4.710884	1.3375977	Tumor with Stroma
1.108299	4.628448	Tumor with Stroma
2.7021458	12.600177	Tumor with Stroma
9.217016	5.6763415	Stroma
2.5112762	1.5019144	Tumor with Stroma
7.8765264	1.9516115	Mesenchymal Tissues
2.9536855	9.584726	Tumor with Stroma
2.3901045	8.249588	Tumor with Stroma
8.662708	7.9238024	Mesenchymal Tissues
7.9651513	2.020531	Mesenchymal Tissues
0.2011123	-0.35189673	Tumor with Stroma
3.4745347	6.5160804	Tumor with Stroma
0.13888612	2.2819045	Tumor with Stroma
-0.8874083	10.2782545	Tumor with Stroma
1.555047	-1.5244399	Tumor with Stroma
-0.6718351	1.1136328	Tumor with Stroma
1.6139739	-3.571114	Tumor with Stroma
6.628613	6.8447814	Tumor with Stroma
4.0692534	2.3092914	Lung Parenchyma
3.145726	7.90476	Tumor with Stroma
2.9461217	10.730032	Tumor with Stroma
-0.01723576	0.88483554	Tumor with Stroma
9.047264	5.28088	Stroma
8.673054	3.9274786	Stroma
4.725646	6.8369207	Tumor with Stroma
8.668922	2.9539819	Mesenchymal Tissues
9.114485	5.249228	Stroma
-1.5353312	2.987	Tumor with Stroma
1.4702858	0.41341382	Tumor with Stroma
4.424956	4.9330945	Tumor with Stroma
2.5403318	8.6262455	Tumor with Stroma
6.1115675	7.7605476	Stroma
0.55160826	0.14545532	Tumor with Stroma
2.3032012	1.6560419	Tumor with Stroma
5.365766	4.671629	Tumor with Stroma
9.313825	2.0779474	Lung Parenchyma
4.5445623	4.658932	Tumor with Stroma
2.0691693	3.3337424	Tumor with Stroma
7.245931	-0.7339759	Lung Parenchyma
1.0050383	10.165998	Tumor with Stroma
5.798634	7.02031	Tumor with Stroma
1.7211496	5.716968	Tumor with Stroma
8.163988	7.26011	Mesenchymal Tissues
11.729613	7.524741	Fold Artefact
6.7572207	-3.12038	Lung Parenchyma
4.332067	3.9563763	Tumor with Stroma
0.9740873	9.280714	Tumor with Stroma
8.405769	8.391649	Tumor with Stroma
9.327444	3.3149533	Mesenchymal Tissues
2.9679067	7.657969	Tumor with Stroma
2.0637233	4.9628706	Tumor with Stroma
5.8729944	7.5045724	Stroma
8.061182	3.4514565	Mesenchymal Tissues
2.729297	7.612052	Tumor with Stroma
1.4565426	0.87086666	Tumor with Stroma
3.1815648	6.3153634	Tumor with Stroma
11.302356	7.395699	Stroma
9.654129	3.497684	Mesenchymal Tissues
0.28810364	12.014671	Tumor with Stroma
9.664706	5.1108923	Stroma
2.769222	-1.2663534	Tumor with Stroma
0.13685913	0.56444514	Tumor with Stroma
9.225666	7.077367	Mesenchymal Tissues
0.55675995	-1.2906871	Tumor with Stroma
2.4225314	10.812311	Tumor with Stroma
6.77325	6.7121515	Tumor with Stroma
9.790315	2.6266875	Lung Parenchyma
3.6522264	5.4355597	Tumor with Stroma
3.7531283	9.830861	Tumor with Stroma
3.8505406	7.9367304	Tumor with Stroma
7.8869877	7.011087	Stroma
0.79124457	8.119956	Tumor with Stroma
-0.4417269	2.1698987	Tumor with Stroma
1.8008609	4.6193194	Tumor with Stroma
-1.6733521	3.0667205	Tumor with Stroma
6.5486836	1.9220445	Lung Parenchyma
1.9342923	11.84677	Tumor with Stroma
3.2899528	3.505345	Tumor with Stroma
1.5879629	10.476988	Tumor with Stroma
1.7814726	3.113663	Tumor with Stroma
8.08577	4.672089	Mesenchymal Tissues
9.919483	-0.08851267	Lung Parenchyma
8.493303	5.8427544	Mesenchymal Tissues
8.035981	0.24625799	Mesenchymal Tissues
5.588884	2.9206736	Lung Parenchyma
3.8256369	7.8791037	Tumor with Stroma
-1.1961253	2.5179253	Tumor with Stroma
8.572816	7.7079687	Mesenchymal Tissues
-0.42546526	3.0313768	Tumor with Stroma
4.2970486	4.9958763	Tumor with Stroma
3.6740665	8.881495	Tumor with Stroma
8.3756695	13.1694	Lymphocytes
3.8088565	3.741331	Lung Parenchyma
9.940139	4.7798915	Stroma
5.290336	6.0318284	Stroma
6.3292146	8.810811	Tumor with Stroma
3.958242	0.49329266	Lung Parenchyma
0.83873266	6.0142117	Tumor with Stroma
11.454408	7.0767875	Fold Artefact
1.6484199	7.3919935	Tumor with Stroma
7.962299	-0.56737566	Lung Parenchyma
6.713178	7.3059063	Stroma
7.944258	8.382651	Tumor with Stroma
3.9961343	6.725928	Tumor with Stroma
0.69812435	6.5962825	Tumor with Stroma
-1.0390239	1.9651748	Tumor with Stroma
3.1916697	0.43490982	Lung Parenchyma
8.070535	6.2305975	Mesenchymal Tissues
1.90135	1.0993154	Tumor with Stroma
3.1291313	-1.11093	Tumor with Stroma
6.0449247	5.569236	Tumor with Stroma
9.21886	0.6436812	Mesenchymal Tissues
11.184252	8.162495	Stroma
4.2348695	4.845043	Fold Artefact
3.2939265	4.8370605	Tumor with Stroma
5.6718955	4.9157963	Stroma
5.8232265	5.131777	Mesenchymal Tissues
10.964349	4.828181	Mesenchymal Tissues
0.902357	1.4182776	Tumor with Stroma
10.323722	1.0390557	Mesenchymal Tissues
2.350911	8.3172245	Tumor with Stroma
4.926829	1.8054187	Tumor with Stroma
7.5909114	2.4859238	Lung Parenchyma
2.427354	3.4205859	Tumor with Stroma
0.45192266	1.8056504	Tumor with Stroma
0.5773982	1.0121697	Tumor with Stroma
0.7649069	7.95198	Tumor with Stroma
3.8977075	3.3441217	Tumor with Stroma
-0.23492588	4.570821	Tumor with Stroma
2.5633404	4.9341216	Tumor with Stroma
4.76689	-2.3907316	Lung Parenchyma
8.763816	6.737685	Mesenchymal Tissues
4.5601273	5.3854647	Tumor with Stroma
8.565345	5.9128375	Stroma
2.7693827	8.912224	Tumor with Stroma
5.6584535	7.1198783	Tumor with Stroma
10.626522	8.076863	Stroma
4.1440372	5.821769	Tumor with Stroma
6.0578566	-0.3929189	Lung Parenchyma
3.7950704	-1.8752153	Tumor with Stroma
12.740199	5.961314	Stroma
8.444366	5.3152647	Mesenchymal Tissues
4.8393064	1.9663572	Tumor with Stroma
4.350493	0.0072615906	Lung Parenchyma
6.926885	4.338986	Tumor with Stroma
9.898523	3.8782547	Stroma
6.4090867	5.7697215	Stroma
1.828746	5.3760448	Tumor with Stroma
4.784656	6.3302574	Tumor with Stroma
9.868497	8.056004	Stroma
11.143981	7.8812885	Stroma
4.981906	3.82708	Tumor with Stroma
7.6284637	1.4206362	Mesenchymal Tissues
4.87895	5.5781193	Tumor with Stroma
7.4050627	2.921306	Mesenchymal Tissues
3.6946557	7.5173917	Tumor with Stroma
-0.6858649	4.8784733	Tumor with Stroma
3.9294467	4.7774625	Tumor with Stroma
7.8641872	-1.4160235	Lung Parenchyma
-2.9023142	1.5254031	Tumor with Stroma
7.314688	-3.653568	Lung Parenchyma
2.363922	5.012655	Tumor with Stroma
8.511411	7.831168	Mesenchymal Tissues
6.342574	-4.109609	Lung Parenchyma
4.9922576	5.2119937	Tumor with Stroma
1.7977942	-2.4856591	Tumor with Stroma
9.878897	3.975701	Lung Parenchyma
2.448153	2.3372247	Tumor with Stroma
4.4890985	4.137992	Tumor with Stroma
12.262835	5.308344	Stroma
4.8674755	1.0855104	Tumor with Stroma
10.454308	6.0026956	Stroma
12.238706	6.30421	Stroma
8.1093	5.1718802	Stroma
-1.3253425	3.219165	Tumor with Stroma
5.5823827	5.7935615	Tumor with Stroma
6.3425117	-2.560202	Lung Parenchyma
8.123001	6.3160095	Tumor with Stroma
4.7126327	9.370603	Tumor with Stroma
1.561293	2.9286985	Tumor with Stroma
-1.2594122	-1.4887586	Tumor with Stroma
2.057234	10.221861	Tumor with Stroma
3.7157886	-0.44315735	Tumor with Stroma
2.4734237	9.089591	Tumor with Stroma
6.4427443	8.071417	Tumor with Stroma
3.6631436	5.5166564	Tumor with Stroma
0.5559982	6.9251294	Tumor with Stroma
6.6118684	-0.12819806	Lung Parenchyma
6.1183624	5.202721	Stroma
4.7314935	3.7745523	Tumor with Stroma
-3.7007294	4.8560643	Tumor with Stroma
4.691864	9.284501	Tumor with Stroma
7.9855685	5.7928915	Mesenchymal Tissues
4.879893	8.657676	Tumor with Stroma
4.12984	6.2496815	Tumor with Stroma
0.37049425	1.3491429	Tumor with Stroma
0.951244	7.6311307	Tumor with Stroma
7.0737433	-0.11812083	Lung Parenchyma
5.8781815	3.4887643	Stroma
2.2857192	2.2336123	Tumor with Stroma
-2.1763382	0.09489316	Tumor with Stroma
3.025226	12.603559	Tumor with Stroma
6.3806963	3.208945	Mesenchymal Tissues
1.4487813	5.5841603	Tumor with Stroma
8.634723	3.472277	Mesenchymal Tissues
2.7959428	11.003088	Tumor with Stroma
5.1399736	10.060545	Tumor with Stroma
2.876739	8.070071	Tumor with Stroma
5.8990774	1.6186669	Lung Parenchyma
9.49465	1.493647	Mesenchymal Tissues
1.7456104	4.7504253	Tumor with Stroma
-0.4910022	0.7885223	Tumor with Stroma
0.7733754	2.0459387	Tumor with Stroma
3.3728573	0.6179747	Lung Parenchyma
1.4643881	4.563199	Tumor with Stroma
-0.5970068	5.7152133	Tumor with Stroma
-0.9646484	6.040705	Tumor with Stroma
2.1682293	11.234676	Tumor with Stroma
5.7420354	10.474079	Tumor with Stroma
6.0553923	1.038964	Lung Parenchyma
6.7645082	0.26594004	Lung Parenchyma
4.342332	-3.6023207	Lung Parenchyma
8.042799	6.4889827	Mesenchymal Tissues
1.0008987	5.80657	Tumor with Stroma
3.3141103	6.9115815	Tumor with Stroma
2.3281183	5.147192	Tumor with Stroma
1.6108778	3.2506175	Tumor with Stroma
8.215112	1.5015509	Lung Parenchyma
7.99871	6.4106765	Mesenchymal Tissues
4.207297	7.432592	Tumor with Stroma
6.560748	6.7108536	Tumor with Stroma
6.5836782	10.054555	Lymphocytes
-0.32927504	5.129451	Tumor with Stroma
2.819497	6.0824223	Tumor with Stroma
-1.8068352	3.3105655	Tumor with Stroma
3.3904374	3.5498908	Tumor with Stroma
-0.33212233	1.1233102	Tumor with Stroma
11.052869	4.697187	Stroma
-1.655559	9.29961	Tumor with Stroma
6.919151	8.577078	Stroma
5.304649	-0.5778024	Lung Parenchyma
0.42113578	6.462926	Tumor with Stroma
7.167864	10.247649	Lymphocytes
-1.6652572	1.3974842	Tumor with Stroma
2.1732554	-3.043843	Tumor with Stroma
10.615671	3.6372898	Mesenchymal Tissues
1.3714181	8.879871	Tumor with Stroma
2.31441	9.094925	Tumor with Stroma
6.4152856	0.5400604	Mesenchymal Tissues
1.2111692	10.272181	Tumor with Stroma
4.6135583	-1.6327099	Lung Parenchyma
14.4790535	8.118991	Fold Artefact
9.968063	3.911553	Mesenchymal Tissues
0.15253115	-1.8388097	Tumor with Stroma
9.712866	3.9576077	Stroma
2.3344517	3.6259594	Tumor with Stroma
9.498268	6.4510736	Stroma
0.21363088	6.5716734	Tumor with Stroma
4.4475474	5.559193	Tumor with Stroma
4.06308	6.618782	Tumor with Stroma
6.213017	5.341827	Stroma
-2.3346584	5.198897	Tumor with Stroma
5.496591	9.891133	Tumor with Stroma
1.2900307	5.666769	Tumor with Stroma
1.3727502	6.214382	Tumor with Stroma
2.6873271	11.350548	Tumor with Stroma
-0.06917382	10.1767025	Tumor with Stroma
0.16463877	8.41137	Tumor with Stroma
-0.72304213	2.3840022	Tumor with Stroma
4.4692197	-3.4958124	Lung Parenchyma
2.8616502	-1.2346241	Tumor with Stroma
2.4638753	7.4031363	Tumor with Stroma
3.1164958	1.7018659	Tumor with Stroma
9.042394	7.3528013	Mesenchymal Tissues
11.291553	4.0898666	Stroma
8.288306	12.659855	Lymphocytes
4.7771935	1.7702203	Mesenchymal Tissues
5.294017	8.701522	Tumor with Stroma
3.7310197	6.315316	Tumor with Stroma
-2.1073823	1.7726521	Tumor with Stroma
6.5290174	0.71671003	Mesenchymal Tissues
-0.9785549	-0.23342635	Tumor with Stroma
10.173897	6.1165924	Stroma
0.6248953	4.0826	Tumor with Stroma
5.1353025	4.521231	Lung Parenchyma
-5.0080056	4.527837	Tumor with Stroma
2.397061	3.8967526	Tumor with Stroma
10.869614	5.810687	Stroma
-0.41415182	7.133975	Tumor with Stroma
0.3990988	4.0079627	Tumor with Stroma
3.0056136	5.6382637	Tumor with Stroma
6.178871	0.65284795	Lung Parenchyma
-2.7175949	2.8116198	Tumor with Stroma
0.008040811	3.5564692	Tumor with Stroma
11.179139	6.6289625	Stroma
7.366798	8.553218	Stroma
0.785163	2.7093742	Tumor with Stroma
5.966352	6.123992	Stroma
-1.347065	5.969823	Tumor with Stroma
3.4393713	4.7134166	Tumor with Stroma
9.148719	5.362215	Stroma
6.8106813	6.6031766	Stroma
3.062527	3.4622598	Tumor with Stroma
10.113647	4.4575944	Stroma
2.8182673	12.350897	Tumor with Stroma
0.17967795	7.440359	Tumor with Stroma
2.6910875	5.5611143	Tumor with Stroma
7.884162	11.199191	Lymphocytes
4.6899967	3.1222532	Tumor with Stroma
2.8479984	2.692033	Tumor with Stroma
10.725111	3.5726812	Lung Parenchyma
1.9311601	9.533356	Tumor with Stroma
3.0404148	3.7094572	Tumor with Stroma
8.646931	0.8065285	Mesenchymal Tissues
1.3774185	8.898531	Tumor with Stroma
3.4898844	5.3887053	Tumor with Stroma
0.17587812	4.7495713	Tumor with Stroma
6.3335114	4.424698	Stroma
10.799796	7.0769873	Stroma
5.4722047	8.327205	Tumor with Stroma
1.3793877	10.188633	Tumor with Stroma
4.781621	-2.31632	Lung Parenchyma
0.43602586	5.5650153	Tumor with Stroma
7.808023	-1.6899742	Lung Parenchyma
6.161461	0.5246064	Lung Parenchyma
0.94008386	8.906809	Tumor with Stroma
8.249716	9.760977	Stroma
6.374954	-0.09546606	Tumor with Stroma
10.710574	2.9195845	Lung Parenchyma
5.345985	0.8193845	Mesenchymal Tissues
6.4239745	1.7962179	Mesenchymal Tissues
3.1336138	11.773326	Tumor with Stroma
-0.22462836	-0.66669315	Tumor with Stroma
0.18444578	1.8423468	Tumor with Stroma
2.993887	6.383177	Tumor with Stroma
14.331584	8.09636	Fold Artefact
0.48988584	2.8146846	Tumor with Stroma
0.42507944	9.940334	Tumor with Stroma
3.504927	10.550398	Tumor with Stroma
3.6338313	8.441945	Tumor with Stroma
2.8715367	3.937139	Tumor with Stroma
9.234695	3.3790035	Mesenchymal Tissues
10.042289	2.7504885	Lung Parenchyma
3.3732557	9.798405	Stroma
4.85653	4.221778	Tumor with Stroma
2.5205293	1.0574389	Tumor with Stroma
3.1655035	8.549419	Tumor with Stroma
8.145686	3.650119	Mesenchymal Tissues
-1.9852397	4.008157	Tumor with Stroma
6.946607	2.841278	Mesenchymal Tissues
3.782641	8.165344	Tumor with Stroma
3.8694224	3.3822181	Mesenchymal Tissues
7.989267	5.059969	Stroma
-0.36522087	3.160404	Tumor with Stroma
5.4089622	2.6138551	Tumor with Stroma
1.7229046	5.4963403	Tumor with Stroma
10.126633	5.401349	Stroma
1.2029182	3.922587	Tumor with Stroma
3.721811	8.006634	Tumor with Stroma
5.161172	10.101651	Tumor with Stroma
7.136357	-0.7335746	Lung Parenchyma
-0.49881765	1.0591018	Tumor with Stroma
6.4455256	7.901292	Tumor with Stroma
8.143872	9.358092	Stroma
9.081349	7.7500453	Mesenchymal Tissues
8.043009	7.625887	Tumor with Stroma
8.869725	4.061143	Mesenchymal Tissues
11.239126	3.3226871	Mesenchymal Tissues
1.9403995	3.4429014	Tumor with Stroma
12.980816	5.3472657	Stroma
3.9447794	-1.2532346	Tumor with Stroma
2.0041947	1.6743575	Tumor with Stroma
0.06171167	6.1522827	Tumor with Stroma
7.4893117	7.2885103	Mesenchymal Tissues
2.1349244	4.717915	Tumor with Stroma
15.178114	1.4336784	Mesenchymal Tissues
8.36412	9.252149	Stroma
2.2180078	5.1004224	Tumor with Stroma
3.4776123	3.9705074	Tumor with Stroma
9.585322	3.5653863	Stroma
11.175579	9.137927	Stroma
5.429455	-2.0626636	Lung Parenchyma
0.01710722	4.2423744	Tumor with Stroma
-2.5959587	4.573958	Tumor with Stroma
0.38423318	9.867178	Tumor with Stroma
0.09945612	5.387057	Tumor with Stroma
8.579089	2.5316358	Mesenchymal Tissues
4.0496316	8.648322	Tumor with Stroma
1.986357	1.0695468	Tumor with Stroma
0.20832855	9.715736	Tumor with Stroma
5.80821	1.3909398	Mesenchymal Tissues
1.6905115	6.1802816	Tumor with Stroma
5.6533155	6.784146	Stroma
2.5286615	6.4382834	Tumor with Stroma
6.8130713	5.6701427	Stroma
0.28554413	10.612408	Tumor with Stroma
1.84059	2.1845858	Tumor with Stroma
8.271845	4.4287844	Mesenchymal Tissues
3.0426323	1.7459962	Tumor with Stroma
9.101396	3.2044208	Mesenchymal Tissues
6.459226	5.406007	Tumor with Stroma
2.1062005	4.7982616	Tumor with Stroma
6.5890408	6.987715	Tumor with Stroma
4.530932	-0.026698899	Lung Parenchyma
6.5232844	5.9722915	Tumor with Stroma
9.35943	7.257081	Stroma
1.1551235	9.666882	Tumor with Stroma
1.0605209	0.11011012	Tumor with Stroma
1.9451461	5.0938125	Tumor with Stroma
5.2963653	-0.6062314	Lung Parenchyma
13.159817	2.2523742	Mesenchymal Tissues
1.5817314	-2.4174578	Tumor with Stroma
-3.1892462	0.28779164	Tumor with Stroma
7.20727	8.126021	Tumor with Stroma
2.7544441	6.771229	Tumor with Stroma
9.979856	4.4348254	Stroma
5.283508	7.986899	Tumor with Stroma
9.5784	0.3418456	Lung Parenchyma
-0.3412342	1.6263738	Tumor with Stroma
2.9112666	8.001794	Tumor with Stroma
6.1342688	2.260894	Tumor with Stroma
6.408362	2.3699622	Tumor with Stroma
5.689547	6.6116486	Tumor with Stroma
0.026241908	3.7258656	Tumor with Stroma
5.4010987	4.245028	Tumor with Stroma
12.195548	5.853656	Stroma
0.4487025	8.832111	Tumor with Stroma
2.4611948	6.9717393	Tumor with Stroma
7.9780226	3.4182367	Lung Parenchyma
6.4219203	4.0619655	Tumor with Stroma
2.0275533	11.821652	Tumor with Stroma
-0.14171015	4.326152	Tumor with Stroma
-1.5831703	9.956212	Tumor with Stroma
6.688185	3.1140554	Lung Parenchyma
-0.19704984	2.6565416	Tumor with Stroma
3.9992623	8.11558	Tumor with Stroma
3.181779	0.65519017	Lung Parenchyma
0.9991823	4.745358	Tumor with Stroma
4.3070354	6.4142737	Tumor with Stroma
5.6644793	4.6941423	Tumor with Stroma
6.8845124	7.505081	Tumor with Stroma
7.2698336	6.990674	Tumor with Stroma
-0.73299843	5.1445193	Tumor with Stroma
5.9409857	4.2612863	Tumor with Stroma
0.5579578	2.3963895	Tumor with Stroma
11.960796	6.741814	Stroma
1.0193348	4.408759	Tumor with Stroma
7.2721324	10.92443	Lymphocytes
3.4731915	3.2891014	Lung Parenchyma
1.9556149	-1.0360388	Tumor with Stroma
6.685455	5.3160443	Tumor with Stroma
3.724592	8.372575	Tumor with Stroma
1.7746928	6.7986326	Tumor with Stroma
-1.0029913	5.3158617	Tumor with Stroma
1.4421033	2.948335	Tumor with Stroma
7.842772	7.733081	Tumor with Stroma
1.8419725	-1.1347623	Tumor with Stroma
6.103366	7.966803	Stroma
7.4783487	5.3581758	Tumor with Stroma
7.4748273	5.4066434	Mesenchymal Tissues
9.66784	7.6053877	Stroma
5.797185	0.29154372	Tumor with Stroma
10.386767	4.717579	Mesenchymal Tissues
5.162753	8.877925	Tumor with Stroma
-0.49800506	3.0989408	Tumor with Stroma
2.437735	-1.2373341	Tumor with Stroma
3.7934961	6.1973433	Tumor with Stroma
5.063448	1.9528853	Lung Parenchyma
3.9957972	4.5792794	Tumor with Stroma
-1.1683211	10.717696	Tumor with Stroma
3.7572935	8.00243	Tumor with Stroma
1.2371564	9.602542	Tumor with Stroma
5.3038516	-1.396029	Lung Parenchyma
3.8545785	6.9518123	Tumor with Stroma
11.999138	7.7823834	Fold Artefact
10.714491	8.106984	Stroma
-0.41669556	7.0822372	Tumor with Stroma
2.8593922	7.370477	Tumor with Stroma
4.807908	4.3726187	Lung Parenchyma
1.7266204	5.591245	Tumor with Stroma
0.7777483	9.358362	Tumor with Stroma
2.674931	9.760164	Tumor with Stroma
1.1498209	9.764636	Tumor with Stroma
7.0549717	-0.59837735	Lung Parenchyma
6.563207	0.1140851	Lung Parenchyma
2.922674	2.278942	Tumor with Stroma
12.755726	7.702024	Fold Artefact
8.146527	0.10141246	Lung Parenchyma
9.633503	1.6695334	Mesenchymal Tissues
5.4424067	4.9349637	Tumor with Stroma
3.0918715	5.3977976	Tumor with Stroma
-0.5995598	1.5501044	Tumor with Stroma
7.315615	6.602635	Stroma
6.50094	5.221959	Stroma
4.570087	7.299646	Tumor with Stroma
2.0046315	2.1214304	Tumor with Stroma
11.513645	7.4201174	Fold Artefact
5.622677	0.10723947	Mesenchymal Tissues
0.81567144	4.506385	Tumor with Stroma
7.136568	4.8701167	Stroma
-1.571517	2.247539	Tumor with Stroma
5.2875986	3.3444493	Lung Parenchyma
-3.254465	4.425924	Tumor with Stroma
-1.1572669	0.5412173	Tumor with Stroma
6.2910113	1.6946898	Mesenchymal Tissues
9.087746	9.422282	Stroma
2.7134924	11.026813	Tumor with Stroma
2.3417616	5.837412	Tumor with Stroma
3.552257	6.8085504	Tumor with Stroma
1.294751	-1.0577745	Tumor with Stroma
7.8355126	2.665055	Mesenchymal Tissues
5.2233934	9.321722	Tumor with Stroma
-2.868249	3.2528245	Tumor with Stroma
8.500651	3.0241923	Mesenchymal Tissues
7.2048845	7.7404704	Tumor with Stroma
4.431714	4.483065	Tumor with Stroma
1.4056113	6.360115	Tumor with Stroma
5.169337	3.2534752	Mesenchymal Tissues
6.12305	-0.9045009	Lung Parenchyma
1.8295283	0.3528976	Tumor with Stroma
3.9803276	5.6223545	Tumor with Stroma
4.387517	1.4023675	Tumor with Stroma
9.424417	3.9975853	Stroma
-0.4598887	10.398421	Tumor with Stroma
-2.7529526	3.9666615	Tumor with Stroma
9.990135	1.9489262	Mesenchymal Tissues
2.2354124	1.1526703	Tumor with Stroma
2.305722	9.2369585	Tumor with Stroma
1.7374657	10.273086	Tumor with Stroma
7.068307	8.655103	Stroma
2.1212907	5.7029667	Tumor with Stroma
3.6989822	6.3461633	Tumor with Stroma
4.592822	3.033006	Mesenchymal Tissues
4.426292	2.401865	Lung Parenchyma
8.141997	8.632386	Tumor with Stroma
6.633442	6.603539	Tumor with Stroma
2.3889573	2.7453556	Tumor with Stroma
4.360025	6.3958287	Tumor with Stroma
6.472315	3.7950246	Mesenchymal Tissues
-0.20157406	6.537564	Tumor with Stroma
5.4812646	9.183072	Tumor with Stroma
-0.30807593	5.6106915	Tumor with Stroma
3.8034377	6.23258	Tumor with Stroma
1.8121562	6.0864806	Tumor with Stroma
1.3211894	6.030937	Tumor with Stroma
9.424058	1.387608	Mesenchymal Tissues
5.0708146	8.123577	Tumor with Stroma
-0.81713593	-0.051122632	Tumor with Stroma
0.83889675	10.917609	Tumor with Stroma
1.699925	10.617441	Tumor with Stroma
6.0204215	-0.15128826	Lung Parenchyma
5.06455	10.490646	Tumor with Stroma
5.9854174	0.8443233	Lung Parenchyma
-0.2022507	3.9528642	Tumor with Stroma
-0.12227575	1.9095786	Tumor with Stroma
5.55531	3.6831033	Tumor with Stroma
2.5867271	-1.3942654	Tumor with Stroma
3.0135546	7.087383	Tumor with Stroma
-5.0985065	4.758917	Tumor with Stroma
0.8015834	5.4094763	Tumor with Stroma
4.9065814	5.824705	Tumor with Stroma
2.0535176	-0.016625274	Tumor with Stroma
5.9166384	4.0434275	Lung Parenchyma
4.9154296	-0.4456326	Lung Parenchyma
3.6224592	8.067541	Tumor with Stroma
2.0648143	12.1139765	Tumor with Stroma
2.198521	8.053259	Tumor with Stroma
9.12649	6.804009	Mesenchymal Tissues
1.4320221	9.18528	Tumor with Stroma
3.6079586	7.508155	Tumor with Stroma
11.877379	5.2728076	Stroma
5.5408964	1.2208489	Lung Parenchyma
0.108159944	11.822684	Tumor with Stroma
12.138717	7.171824	Fold Artefact
-1.5946218	4.7963147	Tumor with Stroma
7.390135	6.953336	Mesenchymal Tissues
5.996812	8.660105	Tumor with Stroma
4.1828275	8.160221	Tumor with Stroma
6.7553654	4.9979796	Tumor with Stroma
1.4094112	5.7679014	Tumor with Stroma
-0.37579843	2.990572	Tumor with Stroma
14.558715	8.138264	Fold Artefact
7.7591243	2.7373948	Lung Parenchyma
12.391239	5.18953	Stroma
10.106063	4.0352283	Mesenchymal Tissues
4.220905	5.210707	Stroma
7.644184	2.1217933	Mesenchymal Tissues
2.8095455	9.301278	Tumor with Stroma
5.802936	4.0457115	Tumor with Stroma
-4.9069715	5.3682413	Tumor with Stroma
12.990461	2.4586673	Mesenchymal Tissues
9.296578	2.3536248	Mesenchymal Tissues
3.1404777	10.606593	Tumor with Stroma
5.5277896	1.8477039	Tumor with Stroma
-0.07805597	10.093918	Tumor with Stroma
0.17150046	7.4631095	Tumor with Stroma
2.8387113	10.964071	Tumor with Stroma
4.810034	8.07813	Tumor with Stroma
2.0611699	9.396897	Tumor with Stroma
3.171834	10.578705	Tumor with Stroma
7.644686	4.6062756	Tumor with Stroma
0.99707425	9.287507	Tumor with Stroma
2.438982	2.7482755	Tumor with Stroma
7.191745	5.3364	Stroma
7.7204533	3.541223	Stroma
2.8242528	6.0780535	Tumor with Stroma
-2.1426797	4.019692	Tumor with Stroma
-0.84836406	0.4935072	Tumor with Stroma
3.4085693	3.7427275	Tumor with Stroma
10.560911	2.0072637	Lung Parenchyma
4.256374	7.843148	Tumor with Stroma
3.651743	3.9333744	Lung Parenchyma
-0.18216741	5.2936764	Tumor with Stroma
5.295819	-0.28150246	Lung Parenchyma
4.119897	7.0665708	Tumor with Stroma
0.6041914	0.25487602	Tumor with Stroma
1.5198886	11.588279	Tumor with Stroma
9.230364	2.8058777	Mesenchymal Tissues
7.549156	8.178289	Tumor with Stroma
1.7178527	8.372711	Tumor with Stroma
1.1869715	6.342712	Tumor with Stroma
7.8580575	-2.0546014	Lung Parenchyma
-3.5050461	3.774922	Tumor with Stroma
-3.5154772	5.739956	Tumor with Stroma
8.727015	5.166487	Stroma
8.70122	1.2695115	Mesenchymal Tissues
2.9705992	10.8406725	Tumor with Stroma
12.686792	6.157603	Stroma
1.2437328	7.4168963	Tumor with Stroma
3.4588404	5.2162104	Stroma
-0.38131383	5.1940618	Tumor with Stroma
3.764509	8.741552	Tumor with Stroma
0.9058957	7.5042644	Tumor with Stroma
8.230756	7.261477	Mesenchymal Tissues
2.7423346	2.8427649	Tumor with Stroma
0.8935912	3.748369	Tumor with Stroma
-0.6171492	0.7082184	Tumor with Stroma
-3.0859911	5.064495	Tumor with Stroma
4.9964314	9.617059	Tumor with Stroma
10.3621855	8.806189	Stroma
4.525869	-0.4577776	Lung Parenchyma
1.614077	0.57388514	Tumor with Stroma
8.077696	8.167465	Tumor with Stroma
0.22178282	1.0894504	Tumor with Stroma
-0.14966744	-0.89195275	Tumor with Stroma
5.7858543	7.163149	Tumor with Stroma
2.5119019	1.9906166	Tumor with Stroma
0.14034714	5.075104	Tumor with Stroma
5.0576673	7.250844	Tumor with Stroma
6.363301	2.413862	Tumor with Stroma
3.245683	11.558853	Tumor with Stroma
8.423531	6.4765854	Tumor with Stroma
5.2164016	7.015079	Tumor with Stroma
4.5039587	7.905364	Tumor with Stroma
5.040321	-0.37393713	Lung Parenchyma
2.7466471	9.426059	Tumor with Stroma
5.76066	0.2247386	Tumor with Stroma
4.5959396	2.7778988	Tumor with Stroma
0.84873605	2.5294657	Tumor with Stroma
1.6576208	4.146601	Tumor with Stroma
4.151117	2.5183628	Lung Parenchyma
5.691214	-0.8512723	Lung Parenchyma
5.3307056	1.1383157	Tumor with Stroma
4.405576	-1.1757078	Tumor with Stroma
-3.205334	1.7981869	Tumor with Stroma
2.0928617	4.372702	Tumor with Stroma
8.602654	0.5077574	Lung Parenchyma
9.155714	-0.7207125	Lung Parenchyma
3.885391	9.958848	Tumor with Stroma
2.4663944	-1.9778187	Tumor with Stroma
9.551743	3.6320326	Mesenchymal Tissues
4.6255913	8.968567	Tumor with Stroma
2.6091444	7.7170773	Tumor with Stroma
6.0941734	0.49134737	Mesenchymal Tissues
3.9011745	9.296364	Tumor with Stroma
4.553992	-2.1733625	Lung Parenchyma
5.223641	8.965237	Tumor with Stroma
9.858003	5.388547	Stroma
6.547279	-2.3607981	Lung Parenchyma
2.9782498	5.8973837	Mesenchymal Tissues
7.3621807	8.542365	Tumor with Stroma
10.817121	2.483787	Lung Parenchyma
5.2055516	1.230608	Mesenchymal Tissues
-2.07999	4.721321	Tumor with Stroma
3.1618133	9.917644	Tumor with Stroma
6.163938	1.1213744	Lung Parenchyma
6.4936094	7.111692	Tumor with Stroma
7.293043	5.564392	Stroma
7.4455743	1.7590963	Lung Parenchyma
9.52862	0.7964821	Mesenchymal Tissues
0.7878224	-0.8871483	Tumor with Stroma
9.850425	8.224622	Stroma
5.4436283	-0.39801675	Lung Parenchyma
-0.8686603	7.3314543	Tumor with Stroma
0.96016234	4.753976	Tumor with Stroma
1.410419	6.3408074	Tumor with Stroma
5.0385656	2.735982	Mesenchymal Tissues
5.4748945	8.033827	Tumor with Stroma
-2.0279133	-2.0886056	Tumor with Stroma
2.725955	-2.3419228	Tumor with Stroma
-0.9772975	11.232603	Tumor with Stroma
9.571503	4.6406	Stroma
11.303042	7.5559273	Fold Artefact
2.8509889	3.8337126	Tumor with Stroma
2.0771427	4.1005235	Tumor with Stroma
2.3224428	9.16307	Tumor with Stroma
7.5778465	2.1863894	Lung Parenchyma
4.741763	-1.1237737	Lung Parenchyma
4.92699	0.5612655	Mesenchymal Tissues
8.93793	-0.2347265	Lung Parenchyma
10.153398	8.194078	Stroma
4.900348	9.001729	Tumor with Stroma
2.0156722	-2.4218295	Tumor with Stroma
4.2588897	6.2732477	Tumor with Stroma
3.912794	2.7601929	Tumor with Stroma
3.2513072	6.2234178	Tumor with Stroma
8.623018	0.84216774	Lung Parenchyma
3.538711	5.7308507	Tumor with Stroma
6.303566	5.8425813	Tumor with Stroma
9.603575	3.3867478	Mesenchymal Tissues
1.1313378	5.4960704	Tumor with Stroma
9.177537	7.283854	Mesenchymal Tissues
3.135727	12.00512	Tumor with Stroma
0.63258505	2.54896	Tumor with Stroma
3.422491	-0.061412685	Lung Parenchyma
2.2420263	2.5105557	Lung Parenchyma
5.6720805	3.6382916	Mesenchymal Tissues
8.301479	5.5493193	Mesenchymal Tissues
-2.2910714	4.571766	Tumor with Stroma
10.269201	3.9660063	Mesenchymal Tissues
2.8940055	6.3593554	Tumor with Stroma
1.5165135	11.039155	Tumor with Stroma
4.830129	-2.1935394	Lung Parenchyma
4.7515717	7.689267	Stroma
1.3395272	-2.7160244	Tumor with Stroma
7.356628	0.24326287	Lung Parenchyma
9.140112	3.043428	Mesenchymal Tissues
3.760263	4.5914645	Tumor with Stroma
-1.6851709	3.5871525	Tumor with Stroma
-1.3052346	3.68281	Tumor with Stroma
8.20104	0.42597166	Lung Parenchyma
10.195612	8.30229	Stroma
9.090183	5.4589624	Stroma
2.302672	6.1499653	Tumor with Stroma
8.699605	5.226705	Stroma
7.660094	1.5040178	Lung Parenchyma
1.7058399	-0.4752712	Tumor with Stroma
9.986071	5.543051	Stroma
6.868074	7.2948666	Tumor with Stroma
1.3211449	11.494675	Tumor with Stroma
5.504144	-3.4942071	Lung Parenchyma
0.78052837	2.5506487	Tumor with Stroma
2.618296	-2.2014203	Tumor with Stroma
4.2251534	3.3215916	Mesenchymal Tissues
-1.3886373	-1.3156976	Tumor with Stroma
3.032514	2.2553346	Tumor with Stroma
5.5501814	5.625602	Tumor with Stroma
6.066003	2.224348	Lung Parenchyma
9.75622	3.0708776	Mesenchymal Tissues
11.502858	9.364309	Stroma
-1.0640489	1.4062604	Tumor with Stroma
3.6014965	8.371729	Tumor with Stroma
6.8947573	5.4472175	Tumor with Stroma
6.897718	3.9333625	Mesenchymal Tissues
4.9305525	5.714909	Tumor with Stroma
-1.074107	4.6747713	Tumor with Stroma
2.4877746	10.258685	Tumor with Stroma
3.0934312	8.474624	Tumor with Stroma
10.30499	5.8568807	Stroma
-2.9003088	1.8529903	Tumor with Stroma
-0.8854962	1.403677	Tumor with Stroma
4.3463044	0.6144634	Tumor with Stroma
7.4139233	4.831233	Mesenchymal Tissues
4.64925	-2.8326635	Lung Parenchyma
5.002802	-0.88750464	Lung Parenchyma
1.7828269	5.1592946	Tumor with Stroma
2.742372	5.4394407	Tumor with Stroma
4.2602735	3.9016352	Lung Parenchyma
6.4691133	4.3690324	Stroma
7.105888	2.8992937	Mesenchymal Tissues
0.074115194	0.82188785	Tumor with Stroma
3.0881133	5.3667035	Tumor with Stroma
4.648843	9.240792	Tumor with Stroma
4.8065357	6.991214	Tumor with Stroma
7.5119143	7.937455	Tumor with Stroma
7.7793403	2.9134383	Mesenchymal Tissues
0.7546091	6.084497	Tumor with Stroma
3.8825705	8.612012	Tumor with Stroma
7.4054203	4.8316913	Tumor with Stroma
7.2707505	7.517903	Tumor with Stroma
7.4265304	3.6655877	Lung Parenchyma
0.08238506	-0.93408823	Tumor with Stroma
-0.66812706	-3.4629343	Tumor with Stroma
2.907951	0.99217004	Tumor with Stroma
3.9667451	4.2544303	Tumor with Stroma
0.8506119	8.404642	Tumor with Stroma
9.635035	5.0320725	Stroma
4.020926	0.6073273	Tumor with Stroma
6.3230805	1.4374859	Mesenchymal Tissues
2.167636	7.1204243	Tumor with Stroma
5.89134	2.9430282	Mesenchymal Tissues
6.7133284	9.824443	Lymphocytes
1.5943139	11.269999	Tumor with Stroma
-0.78541136	10.09145	Tumor with Stroma
3.8209774	8.840472	Tumor with Stroma
1.8805305	-1.9514681	Tumor with Stroma
6.946291	8.135658	Tumor with Stroma
2.1650527	3.3907444	Tumor with Stroma
0.04169173	10.3052635	Tumor with Stroma
12.421932	2.5896478	Mesenchymal Tissues
8.525282	-0.5108351	Lung Parenchyma
5.982635	8.742547	Tumor with Stroma
6.198394	-0.9621129	Lung Parenchyma
5.7504697	5.6110806	Tumor with Stroma
11.393594	2.780456	Mesenchymal Tissues
9.986485	2.1096349	Lung Parenchyma
4.6651487	3.0701365	Lung Parenchyma
2.5995965	6.1405673	Tumor with Stroma
5.114287	3.9201758	Tumor with Stroma
10.571619	6.663048	Stroma
5.0508018	-0.10628228	Lung Parenchyma
3.3066506	5.0680833	Tumor with Stroma
7.3989415	4.2774167	Mesenchymal Tissues
5.4153895	-1.6921779	Lung Parenchyma
9.6294775	5.9361734	Stroma
8.24553	6.8961453	Stroma
2.6385107	8.038379	Tumor with Stroma
11.739106	9.193095	Stroma
1.9595851	7.319929	Tumor with Stroma
5.7324076	6.812986	Tumor with Stroma
2.9310343	7.578917	Tumor with Stroma
2.9583497	-2.3052053	Tumor with Stroma
5.5813437	-0.10910946	Tumor with Stroma
0.7256821	3.03858	Tumor with Stroma
1.9410524	2.3247626	Tumor with Stroma
6.9351807	9.839354	Lymphocytes
7.14434	7.622175	Tumor with Stroma
2.4077322	6.8976073	Tumor with Stroma
6.6672316	3.8509479	Mesenchymal Tissues
3.2238684	6.3450046	Tumor with Stroma
1.2120824	2.0008698	Tumor with Stroma
2.0359483	2.0204194	Tumor with Stroma
5.678138	5.7518363	Tumor with Stroma
-1.4883407	-0.20923966	Tumor with Stroma
5.5510044	-1.5713835	Lung Parenchyma
1.9065437	1.7442275	Tumor with Stroma
2.0634997	4.607292	Tumor with Stroma
8.89668	6.478353	Mesenchymal Tissues
10.849898	3.8442729	Mesenchymal Tissues
3.6874835	0.48982033	Lung Parenchyma
10.015376	3.2760737	Mesenchymal Tissues
10.211659	4.063768	Mesenchymal Tissues
7.3137813	-3.7652993	Lung Parenchyma
14.491124	8.111679	Fold Artefact
4.3395686	8.203308	Tumor with Stroma
2.3050213	-0.92176926	Tumor with Stroma
11.454827	9.210158	Stroma
8.81162	2.076596	Mesenchymal Tissues
1.8031564	-2.418575	Tumor with Stroma
5.8043184	3.25805	Tumor with Stroma
7.2803926	11.005052	Lymphocytes
5.2703023	3.0962245	Tumor with Stroma
-2.3126366	3.42496	Tumor with Stroma
4.158103	12.375484	Tumor with Stroma
7.2687187	5.5266595	Stroma
10.877165	2.3890715	Lung Parenchyma
1.1549054	8.065353	Tumor with Stroma
2.402704	6.6314745	Tumor with Stroma
9.808202	1.7457968	Mesenchymal Tissues
-0.106357485	7.9104075	Tumor with Stroma
1.2001256	4.9454126	Tumor with Stroma
7.400155	2.7439582	Mesenchymal Tissues
4.384621	2.4439478	Tumor with Stroma
2.5072706	4.902033	Tumor with Stroma
6.0333133	5.819614	Lung Parenchyma
4.986651	6.900535	Tumor with Stroma
10.160725	5.3505983	Stroma
1.9751831	8.334731	Tumor with Stroma
10.467098	1.7084929	Lung Parenchyma
0.9552578	8.94658	Tumor with Stroma
5.510104	1.8519565	Lung Parenchyma
5.1088324	5.0150194	Stroma
11.426322	8.869055	Stroma
7.175598	-3.150263	Lung Parenchyma
-2.0446498	6.340749	Tumor with Stroma
0.15899594	4.0746937	Tumor with Stroma
6.526868	-3.6965742	Lung Parenchyma
7.8669257	4.98039	Tumor with Stroma
4.123118	-0.8675611	Lung Parenchyma
7.3958592	5.501747	Stroma
1.9313941	-3.3202286	Tumor with Stroma
10.037138	6.100707	Stroma
11.307939	2.5307653	Mesenchymal Tissues
9.728446	3.4168103	Stroma
0.62064964	5.538114	Tumor with Stroma
4.8817124	9.353584	Tumor with Stroma
4.0753617	4.330731	Tumor with Stroma
2.3302324	5.0651574	Tumor with Stroma
5.919223	8.646984	Tumor with Stroma
0.694111	0.47326115	Tumor with Stroma
2.3277755	11.61438	Tumor with Stroma
-2.6280265	-1.0428321	Tumor with Stroma
9.363488	4.005803	Mesenchymal Tissues
5.979334	7.102494	Tumor with Stroma
5.3184805	2.4440405	Tumor with Stroma
1.0927296	10.886013	Tumor with Stroma
4.3785653	7.559451	Tumor with Stroma
6.657247	2.2555435	Mesenchymal Tissues
5.144287	8.3427	Tumor with Stroma
1.96937	10.844841	Tumor with Stroma
7.496704	-0.44412225	Lung Parenchyma
5.2921543	-0.8493529	Lung Parenchyma
7.7192907	7.821844	Tumor with Stroma
-0.008192812	6.073016	Tumor with Stroma
2.3028152	-1.359655	Tumor with Stroma
-2.8290105	2.069024	Tumor with Stroma
1.8963721	12.215399	Tumor with Stroma
4.512479	3.109512	Lung Parenchyma
6.948969	0.66645074	Lung Parenchyma
2.0152953	11.843698	Tumor with Stroma
5.5402246	-0.5877309	Lung Parenchyma
4.915683	8.933132	Tumor with Stroma
-0.29220602	4.4933615	Tumor with Stroma
1.7592391	-3.7121944	Tumor with Stroma
-0.7869987	7.7168937	Tumor with Stroma
7.4824	4.2550716	Mesenchymal Tissues
4.5968885	5.6268005	Tumor with Stroma
0.7565003	7.808707	Tumor with Stroma
1.874974	2.808032	Tumor with Stroma
5.2565575	9.678742	Stroma
2.6194277	10.529534	Tumor with Stroma
4.0169244	4.617765	Tumor with Stroma
7.222546	1.3571081	Lung Parenchyma
6.9332094	2.460858	Lung Parenchyma
6.9314713	4.1088424	Mesenchymal Tissues
-0.3887772	2.8770516	Tumor with Stroma
4.329801	5.8546557	Tumor with Stroma
2.8052938	9.5891905	Tumor with Stroma
8.73738	3.930463	Mesenchymal Tissues
2.9025223	8.103548	Tumor with Stroma
4.05902	6.5866084	Tumor with Stroma
4.545605	6.2194347	Tumor with Stroma
9.1955805	6.698441	Mesenchymal Tissues
10.891806	5.6490006	Stroma
7.3862514	0.13314746	Lung Parenchyma
8.755213	6.8598566	Mesenchymal Tissues
7.544475	0.99771327	Lung Parenchyma
5.1202087	7.1861773	Tumor with Stroma
11.735557	9.135894	Stroma
4.587981	-1.2204591	Lung Parenchyma
1.6484927	-0.08989499	Tumor with Stroma
8.612282	2.1047826	Mesenchymal Tissues
4.141332	5.272668	Tumor with Stroma
3.2121215	6.4891853	Tumor with Stroma
9.630556	6.2499466	Mesenchymal Tissues
5.720847	5.59581	Mesenchymal Tissues
6.4631963	5.1581097	Tumor with Stroma
1.0925665	9.449798	Tumor with Stroma
7.234008	-1.303	Lung Parenchyma
8.555759	6.946502	Mesenchymal Tissues
5.1705284	3.9790087	Mesenchymal Tissues
4.004136	9.002839	Tumor with Stroma
11.149029	8.085842	Stroma
1.1742762	9.402426	Tumor with Stroma
5.9545765	8.189798	Stroma
9.803738	4.7258925	Stroma
7.707292	-1.4060955	Lung Parenchyma
5.170312	5.49428	Tumor with Stroma
0.84999156	2.0756385	Tumor with Stroma
7.3201666	-3.541776	Lung Parenchyma
9.503908	0.58118075	Lung Parenchyma
8.740949	0.98642486	Lung Parenchyma
-1.2275865	-4.5197887	Tumor with Stroma
1.7100327	2.8332767	Tumor with Stroma
6.6030498	5.459181	Stroma
7.881557	7.2344265	Tumor with Stroma
4.3091235	1.423289	Tumor with Stroma
6.929641	1.2182562	Lung Parenchyma
7.780159	5.835952	Mesenchymal Tissues
3.2232018	4.5701017	Tumor with Stroma
4.321924	0.4621708	Lung Parenchyma
2.3268862	7.6279316	Tumor with Stroma
-0.06270356	8.232176	Tumor with Stroma
4.6518517	7.594863	Tumor with Stroma
10.840471	7.8282166	Stroma
8.720354	1.8472635	Mesenchymal Tissues
-1.9533225	3.35957	Tumor with Stroma
5.2962747	7.7721367	Tumor with Stroma
10.869776	6.8010855	Stroma
4.1701264	0.08012704	Tumor with Stroma
11.6675	5.967819	Stroma
0.30326888	1.4385816	Tumor with Stroma
0.53720397	2.470679	Tumor with Stroma
1.2518303	6.05546	Tumor with Stroma
3.848033	9.350388	Tumor with Stroma
3.871793	7.8137145	Tumor with Stroma
4.3557816	2.2022345	Lung Parenchyma
3.943795	-0.9147031	Tumor with Stroma
10.454132	6.648189	Stroma
2.7663379	11.947235	Tumor with Stroma
9.294801	0.780597	Mesenchymal Tissues
1.2576908	-0.69543326	Tumor with Stroma
5.431395	7.8466206	Tumor with Stroma
3.2699935	5.194756	Tumor with Stroma
5.2004976	0.040345713	Lung Parenchyma
8.304256	0.55071753	Lung Parenchyma
8.233225	9.69069	Stroma
2.17131	6.03238	Tumor with Stroma
0.76466286	6.177298	Tumor with Stroma
9.324662	6.0278516	Mesenchymal Tissues
-2.6353183	1.045154	Tumor with Stroma
8.955124	6.584384	Mesenchymal Tissues
1.7678479	7.314011	Tumor with Stroma
7.2379723	7.255621	Tumor with Stroma
5.0371766	10.162106	Tumor with Stroma
3.0101957	8.84649	Tumor with Stroma
0.6926408	7.7113695	Tumor with Stroma
5.2360406	7.955784	Tumor with Stroma
3.6432788	9.72272	Tumor with Stroma
3.2774377	8.218211	Tumor with Stroma
8.292354	8.53904	Tumor with Stroma
0.39148214	5.5404024	Tumor with Stroma
11.670678	6.4565587	Stroma
-1.7487371	-0.15011634	Tumor with Stroma
10.436021	4.129691	Stroma
5.209729	0.9307605	Lung Parenchyma
-1.8765944	6.3295994	Tumor with Stroma
0.7360922	10.8928175	Tumor with Stroma
9.04166	5.284061	Stroma
2.5977368	-0.7000408	Tumor with Stroma
1.9694481	11.290225	Tumor with Stroma
3.122166	9.295503	Tumor with Stroma
1.1878492	5.8281345	Tumor with Stroma
1.6620846	6.445658	Tumor with Stroma
3.2841995	11.339834	Tumor with Stroma
10.867139	2.2332041	Lung Parenchyma
7.711196	-0.91582286	Lung Parenchyma
0.8559864	-0.62291247	Tumor with Stroma
4.7766056	-1.2921321	Lung Parenchyma
6.68755	-4.374942	Lung Parenchyma
1.0403665	1.7844601	Tumor with Stroma
1.1869785	2.997868	Tumor with Stroma
0.44196442	6.752374	Tumor with Stroma
-1.7363524	4.8560023	Tumor with Stroma
-1.9732509	-0.0361612	Tumor with Stroma
-0.6504691	2.2553575	Tumor with Stroma
-2.003731	4.8804035	Tumor with Stroma
5.8446136	3.4520693	Tumor with Stroma
6.853716	8.746979	Tumor with Stroma
5.8245244	1.7455721	Mesenchymal Tissues
6.8545356	-4.1963215	Lung Parenchyma
-5.129563	5.3469996	Tumor with Stroma
7.627991	5.7006507	Tumor with Stroma
9.209337	4.1378503	Stroma
1.6733311	9.954232	Tumor with Stroma
3.1727948	10.013021	Tumor with Stroma
3.6302297	8.271348	Tumor with Stroma
8.045278	-2.0527682	Lung Parenchyma
-1.8999918	0.39369893	Tumor with Stroma
5.550762	4.7646904	Stroma
-0.54648983	6.661002	Tumor with Stroma
0.19190474	1.6228379	Tumor with Stroma
7.4363914	7.1816745	Tumor with Stroma
8.024202	1.7384956	Lung Parenchyma
8.888366	0.6019423	Lung Parenchyma
8.055792	0.09823838	Lung Parenchyma
5.350364	6.9516673	Tumor with Stroma
11.142039	1.4382179	Lung Parenchyma
7.4099994	4.871414	Stroma
3.1537888	-1.0422735	Tumor with Stroma
4.9473753	5.0263667	Mesenchymal Tissues
8.081976	6.2495165	Mesenchymal Tissues
3.5284104	3.695186	Tumor with Stroma
3.809424	9.997154	Tumor with Stroma
11.247895	2.083714	Lung Parenchyma
10.403535	7.0577693	Stroma
10.478783	6.614984	Stroma
1.4656749	9.555964	Tumor with Stroma
3.3386035	-1.1082797	Tumor with Stroma
0.057188492	5.5075874	Tumor with Stroma
1.1574113	10.06767	Tumor with Stroma
8.470864	1.633119	Mesenchymal Tissues
8.286682	4.5443487	Stroma
4.971403	7.3745894	Tumor with Stroma
7.197535	3.514745	Tumor with Stroma
7.363888	0.8271931	Mesenchymal Tissues
2.9465802	4.986038	Tumor with Stroma
0.23336121	0.5141592	Tumor with Stroma
6.3328147	5.7924457	Stroma
1.3177896	7.670911	Tumor with Stroma
-4.496153	4.220536	Tumor with Stroma
0.96217996	2.7601554	Tumor with Stroma
9.044188	2.5408688	Mesenchymal Tissues
7.553827	-1.3347814	Lung Parenchyma
8.254967	3.2953455	Mesenchymal Tissues
10.0866585	4.8467956	Stroma
-0.3319101	3.4046428	Tumor with Stroma
2.4691844	8.741957	Tumor with Stroma
3.1778202	5.7000084	Tumor with Stroma
3.4303098	9.136278	Tumor with Stroma
8.311814	2.338499	Mesenchymal Tissues
1.455023	6.2334757	Tumor with Stroma
4.989869	9.9827795	Tumor with Stroma
4.3957434	8.14707	Tumor with Stroma
8.224253	6.538077	Mesenchymal Tissues
10.329177	6.1435685	Stroma
6.1657906	4.5095253	Mesenchymal Tissues
3.4561372	3.992693	Tumor with Stroma
7.0589767	8.88912	Stroma
9.908221	0.75358886	Lung Parenchyma
6.5305357	-3.4133542	Lung Parenchyma
0.061190493	-0.37167856	Tumor with Stroma
3.8779671	4.1685643	Tumor with Stroma
2.4061682	8.152796	Tumor with Stroma
1.7713609	-0.23549838	Lung Parenchyma
[truncated: 198,001 more rows]
