# Supplementary material for: Mapping the landscape of histomorphological cancer phenotypes using self-supervised learning on unannotated pathology slides
Source: Nat Commun. 2024 Jun 11;15:4596. doi: 10.1038/s41467-024-48666-7 (PMC11525555; doi:10.1038/s41467-024-48666-7)
Supplement: Supplementary file 4 — Source Data [file 41467_2024_48666_MOESM4_ESM.zip › Source_Data/supplementary_figure6b.csv]

	os_event_data	os_event_ind	risk
0	37.61095890410960	0	1
4	62.630136986301400	0	1
7	100.37260273972600	0	1
9	22.88219178082190	0	1
11	34.586301369863000	0	1
15	84.42739726027400	0	1
17	106.88219178082200	0	1
22	68.64657534246580	1	1
27	3.4520547945205500	0	1
32	63.55068493150690	0	1
38	74.86027397260270	1	1
40	99.74794520547940	1	1
41	87.22191780821920	0	1
43	24.95342465753420	0	1
45	77.2931506849315	0	1
52	93.07397260273970	0	1
53	18.34520547945210	1	1
56	70.12602739726030	0	1
58	82.15890410958900	0	1
59	35.079452054794500	1	1
61	58.98082191780820	0	1
62	40.47123287671230	0	1
64	116.3835616438360	0	1
65	37.93972602739730	0	1
66	34.1917808219178	1	1
69	39.32054794520550	0	1
70	55.035616438356200	1	1
71	106.35616438356200	0	1
73	16.93150684931510	1	1
75	50.76164383561640	1	1
77	33.5013698630137	0	1
79	125.85205479452100	1	1
82	75.84657534246580	0	1
83	39.28767123287670	1	1
87	28.405479452054800	1	1
88	36.2958904109589	0	1
89	125.88493150684900	0	1
91	46.29041095890410	0	1
92	147.45205479452100	0	1
93	65.75342465753420	0	1
96	59.30958904109590	0	1
105	83.14520547945210	0	1
107	16.076712328767100	1	1
112	118.91506849315100	0	1
115	81.6	0	1
116	65.91780821917810	0	1
117	27.32054794520550	1	1
122	30.575342465753400	0	1
125	124.07671232876700	0	1
128	59.37534246575340	1	1
131	53.42465753424660	1	1
137	151.56164383561600	0	1
138	25.972602739726000	0	1
139	37.51232876712330	1	1
141	80.97534246575340	0	1
142	119.67123287671200	0	1
145	22.652054794520500	0	1
146	48.69041095890410	0	1
149	79.20000000000000	0	1
153	81.73150684931510	0	1
154	85.08493150684930	0	1
158	89.81917808219180	0	1
159	108.7890410958900	0	1
161	11.506849315068500	0	1
166	66.18082191780820	0	1
168	42.64109589041100	1	1
170	50.66301369863010	1	1
171	74.82739726027400	0	1
172	117.76438356164400	0	1
173	71.9013698630137	0	1
174	13.150684931506800	1	1
176	136.93150684931500	0	1
177	59.86849315068490	0	1
190	108.6904109589040	0	1
197	12.887671232876700	1	1
204	92.05479452054790	0	1
206	41.19452054794520	0	1
207	62.56438356164380	0	1
208	34.29041095890410	0	1
214	84.2958904109589	0	1
215	45.83013698630140	0	1
216	18.542465753424700	1	1
220	47.40821917808220	0	1
221	71.17808219178080	1	1
222	48.78904109589040	0	1
223	61.70958904109590	0	1
230	48.62465753424660	0	1
233	86.76164383561640	0	1
234	70.22465753424660	0	1
238	110.82739726027400	1	1
241	70.68493150684930	0	1
243	24.131506849315100	0	1
244	95.96712328767120	0	1
246	25.249315068493100	0	1
247	101.5890410958900	1	1
249	3.8794520547945200	1	1
255	26.63013698630140	1	1
256	51.0904109589041	0	1
257	12.591780821917800	0	1
258	109.84109589041100	0	1
259	18.016438356164400	1	1
271	141.63287671232900	0	1
1	153.23835616438400	0	0
2	54.57534246575340	0	0
3	51.51780821917810	0	0
5	100.8986301369860	1	0
6	34.78356164383560	0	0
8	31.95616438356170	0	0
10	30.969863013698600	0	0
12	152.67945205479500	1	0
13	72.23013698630140	0	0
14	125.42465753424700	0	0
16	74.20273972602740	1	0
18	44.35068493150690	0	0
19	77.85205479452050	0	0
20	98.23561643835620	0	0
21	61.84109589041100	0	0
23	128.28493150684900	0	0
24	58.68493150684930	0	0
25	121.70958904109600	0	0
26	119.24383561643800	0	0
28	70.84931506849320	0	0
29	141.56712328767100	1	0
30	96.82191780821920	0	0
31	70.42191780821920	1	0
33	37.93972602739730	0	0
34	116.58082191780800	0	0
35	38.367123287671200	0	0
36	74.36712328767120	0	0
37	15.123287671232900	0	0
39	89.68767123287670	0	0
42	70.55342465753430	0	0
44	65.62191780821920	0	0
46	103.2	0	0
47	99.15616438356170	0	0
48	113.0958904109590	0	0
49	121.57808219178100	0	0
50	126.54246575342500	1	0
51	57.8958904109589	0	0
54	49.67671232876710	0	0
55	67.89041095890410	0	0
57	92.54794520547940	0	0
60	117.07397260274000	0	0
63	113.98356164383600	0	0
67	63.74794520547950	0	0
68	48.03287671232880	0	0
72	135.32054794520500	0	0
74	42.44383561643840	0	0
76	103.06849315068500	1	0
78	47.67123287671230	0	0
80	140.21917808219200	0	0
81	114.7068493150690	0	0
84	119.86849315068500	0	0
85	102.31232876712300	0	0
86	108.72328767123300	0	0
90	57.2054794520548	1	0
94	70.75068493150680	0	0
95	36.821917808219200	0	0
97	59.21095890410960	0	0
98	89.65479452054800	0	0
99	106.61917808219200	0	0
100	90.9041095890411	0	0
101	45.86301369863010	0	0
102	5.654794520547950	1	0
103	36.0986301369863	0	0
104	81.96164383561640	0	0
106	46.02739726027400	1	0
108	23.671232876712300	0	0
109	26.531506849315100	0	0
110	83.21095890410960	0	0
111	63.18904109589040	0	0
113	114.1808219178080	0	0
114	38.630136986301400	0	0
118	69.13972602739730	1	0
119	65.26027397260270	0	0
120	120.52602739726000	0	0
121	83.30958904109590	1	0
123	54.18082191780820	1	0
124	89.88493150684930	1	0
126	43.79178082191780	1	0
127	35.14520547945210	0	0
129	92.28493150684930	0	0
130	96.49315068493150	0	0
132	82.81643835616440	0	0
133	75.22191780821920	0	0
134	66.18082191780820	1	0
135	49.51232876712330	1	0
136	30.608219178082200	0	0
140	95.37534246575340	0	0
143	128.5150684931510	0	0
144	82.35616438356170	0	0
147	22.78356164383560	1	0
148	47.07945205479450	1	0
150	87.55068493150690	0	0
151	62.531506849315100	0	0
152	66.11506849315070	0	0
155	64.47123287671230	0	0
156	50.92602739726030	1	0
157	69.79726027397260	0	0
160	38.56438356164380	0	0
162	78.64109589041100	0	0
163	29.293150684931500	0	0
164	82.15890410958900	1	0
165	112.63561643835600	0	0
167	48.23013698630140	0	0
169	114.11506849315100	0	0
175	74.46575342465750	0	0
178	61.28219178082190	0	0
179	148.0109589041100	0	0
180	94.68493150684930	1	0
181	89.2931506849315	0	0
182	165.33698630137000	0	0
183	112.66849315068500	0	0
184	29.424657534246600	0	0
185	58.1917808219178	0	0
186	97.70958904109590	0	0
187	151.75890410958900	0	0
188	1.7424657534246600	0	0
189	118.19178082191800	0	0
191	76.24109589041100	0	0
192	104.4164383561640	0	0
193	94.09315068493150	0	0
194	57.99452054794520	0	0
195	63.32054794520550	0	0
196	114.54246575342500	0	0
198	59.013698630137000	1	0
199	48.0986301369863	0	0
200	75.74794520547950	0	0
201	68.84383561643840	0	0
202	93.66575342465750	0	0
203	98.23561643835620	0	0
205	97.97260273972600	0	0
209	58.915068493150700	1	0
210	23.112328767123300	0	0
211	89.42465753424660	0	0
212	31.134246575342500	0	0
213	90.213698630137	0	0
217	130.02739726027400	1	0
218	29.35890410958900	0	0
219	81.17260273972600	0	0
224	36.88767123287670	0	0
225	36.2958904109589	0	0
226	38.7945205479452	0	0
227	100.86575342465800	0	0
228	36.23013698630140	0	0
229	27.61643835616440	1	0
231	117.56712328767100	1	0
232	1.5123287671232900	0	0
235	37.90684931506850	1	0
236	71.04657534246580	0	0
237	102.5095890410960	0	0
239	90.93698630136990	0	0
240	61.939726027397300	0	0
242	114.8054794520550	0	0
245	50.3013698630137	0	0
248	107.24383561643800	0	0
250	126.67397260274000	0	0
251	39.87945205479450	0	0
252	51.02465753424660	0	0
253	73.05205479452050	0	0
254	61.77534246575340	0	0
260	64.40547945205480	0	0
261	105.76438356164400	0	0
262	66.7068493150685	0	0
263	60.821917808219200	0	0
264	79.85753424657530	0	0
265	142.9808219178080	0	0
266	88.37260273972600	0	0
267	50.5972602739726	0	0
268	56.97534246575340	0	0
269	37.21643835616440	0	0
270	89.68767123287670	0	0
272	78.01643835616440	0	0
273	30.73972602739730	0	0
274	40.56986301369860	0	0
275	56.08767123287670	0	0
276	92.5150684931507	0	0
