# Supplementary material for: Mapping the landscape of histomorphological cancer phenotypes using self-supervised learning on unannotated pathology slides
Source: Nat Commun. 2024 Jun 11;15:4596. doi: 10.1038/s41467-024-48666-7 (PMC11525555; doi:10.1038/s41467-024-48666-7)
Supplement: Supplementary file 4 — Source Data [file 41467_2024_48666_MOESM4_ESM.zip › Source_Data/supplementary_figure20a.csv]

Institution	AUC	Sample Size	Subtype	Fold
Albert Einstein Medical Center	1.0	1	LUSC	0
University of Miami	1.0	5	LUSC	1
Washington University - St. Louis	1.0	5	LUSC	4
St. Joseph's Medical Center (MD)	1.0	5	LUAD	4
St. Joseph's Medical Center (MD)	1.0	7	LUSC	4
Gundersen Lutheran Health System	1.0	2	LUAD	4
Gundersen Lutheran Health System	1.0	2	LUSC	4
ABS - IUPUI	1.0	1	LUAD	4
ABS - IUPUI	1.0	4	LUSC	4
Albert Einstein Medical Center	1.0	1	LUAD	0
Washington University - CALGB	1.0	1	LUAD	1
Washington University - CALGB	1.0	5	LUSC	1
University of Miami	1.0	4	LUAD	1
Washington University - St. Louis	1.0	7	LUAD	4
ABS - Lahey Clinic	1.0	5	LUAD	1
ILSBio	1.0	2	LUAD	1
ABS - Lahey Clinic	1.0	1	LUSC	1
ILSBio	1.0	2	LUSC	1
Roswell Park	0.9933333333333334	25	LUSC	4
Roswell Park	0.9933333333333334	12	LUAD	4
Washington University - NYU	0.9927536231884058	23	LUAD	4
Washington University - NYU	0.9927536231884058	6	LUSC	4
Washington University - Alabama	0.9846153846153847	5	LUAD	2
Washington University - Alabama	0.9846153846153847	13	LUSC	2
University Hospital Heidelberg	0.9777777777777779	9	LUAD	1
University Hospital Heidelberg	0.9777777777777779	5	LUSC	1
Ontario Institute for Cancer Research	0.9736842105263157	19	LUAD	1
Ontario Institute for Cancer Research	0.9736842105263157	24	LUSC	1
Asterand	0.9709090909090909	33	LUAD	1
Asterand	0.9709090909090909	50	LUSC	1
Washington University - Emory	0.9696969696969697	11	LUAD	4
Washington University - Emory	0.9696969696969697	9	LUSC	4
Prince Charles Hospital	0.9560117302052786	31	LUAD	2
Prince Charles Hospital	0.9560117302052786	44	LUSC	2
Washington University - Cleveland Clinic	0.9523809523809523	15	LUAD	4
Washington University - Cleveland Clinic	0.9523809523809523	7	LUSC	4
UNC	0.9318181818181818	4	LUSC	2
UNC	0.9318181818181818	11	LUAD	2
Johns Hopkins	0.9187951807228917	50	LUSC	0
Johns Hopkins	0.9187951807228917	83	LUAD	0
University of Pittsburgh	0.8986013986013986	22	LUAD	3
University of Pittsburgh	0.8986013986013986	13	LUSC	3
International Genomics Consortium	0.8985507246376812	69	LUAD	2
International Genomics Consortium	0.8985507246376812	34	LUSC	2
Indivumed	0.8970588235294118	34	LUSC	1
Indivumed	0.8970588235294118	10	LUAD	1
Washington University - Rush University	0.8666666666666667	9	LUAD	2
Washington University - Rush University	0.8666666666666667	5	LUSC	2
Christiana Healthcare	0.8604651162790697	20	LUSC	3
Christiana Healthcare	0.8604651162790697	43	LUAD	3
Candler	0.8571428571428571	7	LUAD	0
Candler	0.8571428571428571	2	LUSC	0
Cureline	0.7692307692307692	4	LUAD	4
Cureline	0.7692307692307692	13	LUSC	4
Fox Chase Cancer Center	0.5888888888888889	15	LUSC	1
Fox Chase Cancer Center	0.5888888888888889	6	LUAD	1
Mary Bird Perkins Cancer Center		0	LUSC	1
Mary Bird Perkins Cancer Center		1	LUAD	1
Mayo Clinic - Rochester		37	LUSC	1
Mayo Clinic - Rochester		0	LUAD	1
Princess Margaret Hospital (Canada)		18	LUSC	1
Princess Margaret Hospital (Canada)		0	LUAD	1
University of Minnesota		1	LUSC	1
University of Minnesota		0	LUAD	1
University of Kansas		1	LUSC	2
University of Kansas		0	LUAD	2
BLN - Baylor		0	LUSC	3
BLN - Baylor		5	LUAD	3
CHI-Penrose Colorado		0	LUSC	3
CHI-Penrose Colorado		1	LUAD	3
Washington University - CHUV		16	LUSC	3
Washington University - CHUV		0	LUAD	3
Washington University - Mayo Clinic		0	LUSC	3
Washington University - Mayo Clinic		19	LUAD	3
MSKCC		17	LUSC	4
MSKCC		0	LUAD	4
