# Supplementary material for: Mapping the landscape of histomorphological cancer phenotypes using self-supervised learning on unannotated pathology slides
Source: Nat Commun. 2024 Jun 11;15:4596. doi: 10.1038/s41467-024-48666-7 (PMC11525555; doi:10.1038/s41467-024-48666-7)
Supplement: Supplementary file 4 — Source Data [file 41467_2024_48666_MOESM4_ESM.zip › Source_Data/supplementary_figure14a-1.csv]

	0	1	2	3	4	5	6	7	8	9	10	11	12	13	14	15	16	17	18	19	20	21	22	23	24	25	26	27	28	29	30	31	32	33	34	35	36	37	38	39	40	41	42	43	44	45	46	47	48
0	0.0	-0.2582577753434112	0.0	0.0	0.0	-0.1333656437017296	0.0	0.0	0.14567479572008932	0.0	0.0	0.0	0.0	-0.09256972533570623	0.0	0.4472623958473527	0.10951438221703926	0.0	0.05895504594013533	0.0	0.13474068315017082	0.06594334110103653	0.0	0.02166783351306841	0.0	0.0	0.0	0.0	0.0	0.0	0.0	0.38653938955480777	-0.1451283613288145	0.0	0.0	0.0	0.0	0.0	0.0	-0.2044343053738546	0.0	0.0	0.0	0.0	0.0	0.0	0.05597088415277862	-0.12408097340200891	0.021225105673002967
1	0.0	-0.2779075768705006	0.0	0.0	0.0	-0.1012292540926336	0.0	0.0	0.1352289214023048	0.0	0.0	0.0	0.0	0.027091845922946	0.0	0.1509965449708718	-0.05385733636891117	0.0	0.053737951494902986	0.0	0.0020706844324606434	0.08371331696042689	0.0	-0.014275827724082278	0.0	0.0	0.0	0.0	0.0	0.0	0.0	-0.05363830843059067	-0.15166824771911952	0.0	0.0	0.0	0.0	0.0	0.0	-0.21635967433018194	0.0	0.0	0.0	0.0	0.0	0.0	0.05597088415277866	0.2024479039716989	-0.07984682610320182
2	0.0	0.1824548987618668	0.0	0.0	0.0	-0.1136440897233689	0.0	0.0	0.15628366010338673	0.0	0.0	0.0	0.0	0.045914312460337295	0.0	-0.3829447893994067	0.03482502580593105	0.0	0.06425354425253588	0.0	0.07884978993473789	0.05792737179664675	0.0	0.01136640950094408	0.0	0.0	0.0	0.0	0.0	0.0	0.0	0.1224747760484506	-0.18693910741481154	0.0	0.0	0.0	0.0	0.0	0.0	0.18602521112702003	0.0	0.0	0.0	0.0	0.0	0.0	0.04539037675149725	0.20244790397169893	0.021225105673002957
3	0.0	0.271841731134543	0.0	0.0	0.0	0.13991275210263754	0.0	0.0	0.057072876837852386	0.0	0.0	0.0	0.0	0.08606177432770981	0.0	-0.14077098369205415	0.12433422519196795	0.0	0.014703644403504787	0.0	0.14562536655891573	0.07466304060159189	0.0	0.12522120132982628	0.0	0.0	0.0	0.0	0.0	0.0	0.0	0.3079629029439169	0.08570606485316985	0.0	0.0	0.0	0.0	0.0	0.0	-0.012439906809579637	0.0	0.0	0.0	0.0	0.0	0.0	-0.018092667656191226	0.20244790397169887	0.021225105673003
4	0.0	-0.18486304049301255	0.0	0.0	0.0	-0.1781803372925075	0.0	0.0	0.15117628335235594	0.0	0.0	0.0	0.0	-0.12228746202505589	0.0	0.6858086683737037	0.10453581674899351	0.0	0.06170271259719502	0.0	0.0017372018296502381	-0.11977724430062886	0.0	0.003038728876348413	0.0	0.0	0.0	0.0	0.0	0.0	0.0	0.10987229715658546	0.2002350661615804	0.0	0.0	0.0	0.0	0.0	0.0	0.023553208243656178	0.0	0.0	0.0	0.0	0.0	0.0	0.11945392856046708	-0.12408097340200903	0.021225105673003036
5	0.0	-0.12728264180946328	0.0	0.0	0.0	-0.4649127856972478	0.0	0.0	0.1474594763836173	0.0	0.0	0.0	0.0	-0.02677057201044722	0.0	0.4905035446146709	-0.08574398575784332	0.0	-0.07668007278643227	0.0	-0.08395304194004918	-0.046413709927526026	0.0	0.02281627454051456	0.0	0.0	0.0	0.0	0.0	0.0	0.0	0.1658346505456691	0.19571150845041335	0.0	0.0	0.0	0.0	0.0	0.0	0.1396318233138135	0.0	0.0	0.0	0.0	0.0	0.0	0.024229361948934384	-0.12408097340200896	0.02122510567300302
6	0.0	-0.11755155245880156	0.0	0.0	0.0	0.25831177306132846	0.0	0.0	-0.3325643752122197	0.0	0.0	0.0	0.0	-0.1150766719398931	0.0	-0.27771711436177987	-0.08502863103936499	0.0	0.055000557565849706	0.0	0.07601027495715158	-0.08331234496242318	0.0	-0.15048341393830544	0.0	0.0	0.0	0.0	0.0	0.0	0.0	0.21406995090975972	-0.18642056799533355	0.0	0.0	0.0	0.0	0.0	0.0	-0.187276891355636	0.0	0.0	0.0	0.0	0.0	0.0	0.08771240635662286	-0.12408097340200905	0.02122510567300298
7	0.0	0.1088544240282702	0.0	0.0	0.0	0.17043540390659126	0.0	0.0	-0.22717170148681803	0.0	0.0	0.0	0.0	0.018971562501696508	0.0	-0.06648658837546038	-0.008725574012929938	0.0	-0.0004952923168891794	0.0	0.03391353172976622	-0.21166273619450177	0.0	-0.09474742628775981	0.0	0.0	0.0	0.0	0.0	0.0	0.0	0.24633084577257341	-0.0961080428387033	0.0	0.0	0.0	0.0	0.0	0.0	-0.05751197208970057	0.0	0.0	0.0	0.0	0.0	0.0	-0.018092667656191233	0.20244790397169882	0.02122510567300302
8	0.0	0.2490001234749826	0.0	0.0	0.0	0.0885242386518638	0.0	0.0	0.13739920322183952	0.0	0.0	0.0	0.0	0.014801752394857152	0.0	0.04567637173267379	-0.07885526250960725	0.0	-0.05619883025919707	0.0	0.09055197788009267	-0.010992870824526508	0.0	0.07879480125547358	0.0	0.0	0.0	0.0	0.0	0.0	0.0	-0.031167427332165813	0.04308581915782177	0.0	0.0	0.0	0.0	0.0	0.0	0.9410685714552144	0.0	0.0	0.0	0.0	0.0	0.0	-0.2297028156818196	0.20244790397169876	0.021225105673003005
9	0.0	-0.0008690134620776037	0.0	0.0	0.0	-0.10109379538671666	0.0	0.0	0.19216000546280598	0.0	0.0	0.0	0.0	0.00042617673278089185	0.0	0.3120331776327287	-0.09677068980455841	0.0	-0.06059220719455796	0.0	0.07256558052976136	0.016428837749248547	0.0	0.050383687261308936	0.0	0.0	0.0	0.0	0.0	0.0	0.0	-0.0853492224170451	0.04699925312987273	0.0	0.0	0.0	0.0	0.0	0.0	0.1674924935486259	0.0	0.0	0.0	0.0	0.0	0.0	0.013648854547653083	-0.12408097340200894	0.02122510567300297
10	0.0	0.07976394405621143	0.0	0.0	0.0	0.07988467577318042	0.0	0.0	-0.07642794262109844	0.0	0.0	0.0	0.0	1.4269979856599418e-05	0.0	0.7961504108143286	-0.02826259397089172	0.0	0.0646690568464644	0.0	-0.09334255653448278	-0.04239227240686855	0.0	0.027314774976482055	0.0	0.0	0.0	0.0	0.0	0.0	0.0	0.10372898606809813	-0.03702673321361283	0.0	0.0	0.0	0.0	0.0	0.0	-0.2292257933099417	0.0	0.0	0.0	0.0	0.0	0.0	-0.15563926387284946	-0.12408097340200899	-0.07984682610320176
11	0.0	0.038691592508835	0.0	0.0	0.0	-0.13187462133522748	0.0	0.0	-0.02340098843861062	0.0	0.0	0.0	0.0	-0.0835376816610479	0.0	0.5720621190804724	0.15054491172872855	0.0	-0.020559014729133015	0.0	0.0550596071163714	-0.11165026809287096	0.0	-0.028337361100203677	0.0	0.0	0.0	0.0	0.0	0.0	0.0	0.11158139273687676	0.050116934999029326	0.0	0.0	0.0	0.0	0.0	0.0	-0.26417233306526566	0.0	0.0	0.0	0.0	0.0	0.0	-0.018092667656191247	-0.12408097340200892	0.02122510567300302
12	0.0	-0.13240411119057932	0.0	0.0	0.0	-0.1683142806711133	0.0	0.0	0.13116868920535021	0.0	0.0	0.0	0.0	-0.11153650427387793	0.0	0.02086759908151854	-0.2345774293052702	0.0	-0.018368369990356816	0.0	0.11347631398104913	-0.19892215515368458	0.0	0.019366956611113827	0.0	0.0	0.0	0.0	0.0	0.0	0.0	0.0094041182432601	0.17588472794202425	0.0	0.0	0.0	0.0	0.0	0.0	0.3070064394787553	0.0	0.0	0.0	0.0	0.0	0.0	0.003068347146371559	-0.12408097340200894	0.021225105673003005
13	0.0	0.3815798740074696	0.0	0.0	0.0	0.23689320287591892	0.0	0.0	-0.19515080998511153	0.0	0.0	0.0	0.0	0.10276401284947162	0.0	-0.3020924839817121	0.20310774287409125	0.0	-0.14100647661380628	0.0	-0.0966719701019245	-0.07736665085905017	0.0	0.18478458674705145	0.0	0.0	0.0	0.0	0.0	0.0	0.0	0.045368081531481835	-0.07209826893626418	0.0	0.0	0.0	0.0	0.0	0.0	0.3334665766030753	0.0	0.0	0.0	0.0	0.0	0.0	-0.07099520466259829	-0.12408097340200898	0.021225105673003036
14	0.0	0.007196366674364633	0.0	0.0	0.0	0.036618405325916564	0.0	0.0	0.1681315285898802	0.0	0.0	0.0	0.0	0.09394380822011453	0.0	-0.41186547026143444	0.04043217083565686	0.0	0.07017085160166701	0.0	0.031352456344203285	-0.142920045714587	0.0	0.22531514639619243	0.0	0.0	0.0	0.0	0.0	0.0	0.0	-0.1458667998809896	-0.10826670960062991	0.0	0.0	0.0	0.0	0.0	0.0	-0.03586379869806816	0.0	0.0	0.0	0.0	0.0	0.0	-0.29318586008950764	-0.12408097340200896	-0.07984682610320182
15	0.0	-0.1563170651578465	0.0	0.0	0.0	-0.13908802131535974	0.0	0.0	0.15300283116556032	0.0	0.0	0.0	0.0	0.08019721793707134	0.0	0.5058433276425303	-0.07694295395221758	0.0	-0.029079269877419663	0.0	0.05394601727200511	0.14194032137010482	0.0	0.21168008973895253	0.0	0.0	0.0	0.0	0.0	0.0	0.0	-0.2646176247708735	-0.28585236004786607	0.0	0.0	0.0	0.0	0.0	0.0	-0.22031366527666782	0.0	0.0	0.0	0.0	0.0	0.0	-0.07099520466259827	0.20244790397169887	-0.07984682610320179
16	0.0	0.28960240159184886	0.0	0.0	0.0	0.15560864217232595	0.0	0.0	-0.25370147962970824	0.0	0.0	0.0	0.0	0.09527111559448324	0.0	-0.16688020997667058	0.1370833974641379	0.0	0.02004571492083305	0.0	-0.05597099631192342	-0.2121848773545535	0.0	0.13486129211340947	0.0	0.0	0.0	0.0	0.0	0.0	0.0	0.32962512850575765	-0.2195762209878806	0.0	0.0	0.0	0.0	0.0	0.0	-0.035617649896730406	0.0	0.0	0.0	0.0	0.0	0.0	0.03480986935021579	-0.12408097340200891	0.021225105673003
17	0.0	-0.10314237632134884	0.0	0.0	0.0	0.2549082210124832	0.0	0.0	-0.2598259992870315	0.0	0.0	0.0	0.0	0.06379186052874009	0.0	-0.3320594487706265	-0.09553967339488843	0.0	0.05384216419194075	0.0	0.08743043313345608	-0.11376971944935535	0.0	0.19584903798449732	0.0	0.0	0.0	0.0	0.0	0.0	0.0	-0.253152418426946	0.048256202241202376	0.0	0.0	0.0	0.0	0.0	0.0	0.27627051153336	0.0	0.0	0.0	0.0	0.0	0.0	-0.2508638304843822	0.20244790397169876	0.021225105673003043
18	0.0	-0.022984600235310553	0.0	0.0	0.0	-0.0014813896395108517	0.0	0.0	0.16298312782026603	0.0	0.0	0.0	0.0	0.023686451519501377	0.0	0.09443018207006748	-0.17371151956245373	0.0	-0.08459416320777471	0.0	0.1619872131110322	0.1489396702689686	0.0	-0.05396772492610527	0.0	0.0	0.0	0.0	0.0	0.0	0.0	-0.09469211617170809	0.2146046427327015	0.0	0.0	0.0	0.0	0.0	0.0	-0.24194029682016846	0.0	0.0	0.0	0.0	0.0	0.0	-0.02867317505747257	-0.12408097340200896	0.021225105673003012
19	0.0	-0.14207031551969787	0.0	0.0	0.0	0.26726067505232304	0.0	0.0	-0.08103037392590351	0.0	0.0	0.0	0.0	0.04611998397102622	0.0	-0.35260705812980037	-0.1820671171162665	0.0	0.058046301724116595	0.0	-0.11187763374114229	-0.043208637766026424	0.0	-0.08269967591179923	0.0	0.0	0.0	0.0	0.0	0.0	0.0	-0.1361808445311895	0.19132499407374415	0.0	0.0	0.0	0.0	0.0	0.0	0.17580456684594997	0.0	0.0	0.0	0.0	0.0	0.0	-0.03925368245875396	0.20244790397169887	0.02122510567300304
20	0.0	-0.08183571275704854	0.0	0.0	0.0	0.03526428879390846	0.0	0.0	0.0022522072393523457	0.0	0.0	0.0	0.0	-0.09732226869785346	0.0	0.8257030601762414	0.08433549075219665	0.0	0.047208339956691506	0.0	-0.09593277472778598	0.1203062728969185	0.0	-0.03139928984980455	0.0	0.0	0.0	0.0	0.0	0.0	0.0	0.19693766934467988	-0.03135386581747094	0.0	0.0	0.0	0.0	0.0	0.0	-0.15346864842091623	0.0	0.0	0.0	0.0	0.0	0.0	-0.03925368245875417	0.2024479039716988	0.021225105673003012
21	0.0	-0.2953353755808044	0.0	0.0	0.0	-0.16699016516579557	0.0	0.0	0.15714026573276446	0.0	0.0	0.0	0.0	-0.02052104111435754	0.0	-0.3850357661907248	-0.22583628715707316	0.0	0.06468136794013002	0.0	0.08156586485923006	-0.04300351514243425	0.0	-0.02599358464767574	0.0	0.0	0.0	0.0	0.0	0.0	0.0	-0.10450701879598383	0.006213189334304893	0.0	0.0	0.0	0.0	0.0	0.0	-0.2292792076864797	0.0	0.0	0.0	0.0	0.0	0.0	0.10887342115918563	0.20244790397169887	0.021225105673003005
22	0.0	-0.11694832170684344	0.0	0.0	0.0	-0.14097913351373587	0.0	0.0	0.17098516904832287	0.0	0.0	0.0	0.0	-0.0019451175629231644	0.0	-0.41883121478228835	-0.09368603898215383	0.0	-0.07184884480015333	0.0	0.05247880936271885	0.10295005220649223	0.0	0.05436098936968487	0.0	0.0	0.0	0.0	0.0	0.0	0.0	-0.08915908444044085	0.13479493149482505	0.0	0.0	0.0	0.0	0.0	0.0	-0.2592801819180216	0.0	0.0	0.0	0.0	0.0	0.0	0.013648854547652994	0.20244790397169887	0.021225105673003
23	0.0	0.07763183156399739	0.0	0.0	0.0	0.2768788938672559	0.0	0.0	0.14805742804610186	0.0	0.0	0.0	0.0	0.010286313151921102	0.0	-0.3686064216816002	-0.1766652030638069	0.0	-0.041426877169493226	0.0	0.1338545398080541	0.1401217110206492	0.0	0.12067160604050517	0.0	0.0	0.0	0.0	0.0	0.0	0.0	0.11616250081999596	-0.07599110038818624	0.0	0.0	0.0	0.0	0.0	0.0	0.1537600511824539	0.0	0.0	0.0	0.0	0.0	0.0	-0.028673175057472737	-0.1240809734020091	0.021225105673002995
24	0.0	0.25981258084527203	0.0	0.0	0.0	0.12928205992094155	0.0	0.0	0.11790612478991479	0.0	0.0	0.0	0.0	-0.1044099467950038	0.0	-0.28926511593430915	-0.006431801217217821	0.0	-0.21343735180553536	0.0	0.0545199194672692	-0.049773630069800685	0.0	-0.000665454033894435	0.0	0.0	0.0	0.0	0.0	0.0	0.0	0.0020085208606628793	0.15974346044121188	0.0	0.0	0.0	0.0	0.0	0.0	0.29023032956308037	0.0	0.0	0.0	0.0	0.0	0.0	-0.039253682458754074	-0.12408097340200899	0.02122510567300298
25	0.0	-0.006099501958531015	0.0	0.0	0.0	-0.4423742433174801	0.0	0.0	0.10076264147268552	0.0	0.0	0.0	0.0	-0.03153258762577395	0.0	0.7664292025457258	0.09625189911165968	0.0	-0.07817294997276898	0.0	-0.08021405668977809	-0.2022763037654549	0.0	0.1645975203498488	0.0	0.0	0.0	0.0	0.0	0.0	0.0	0.2602479871151689	0.13887890201561365	0.0	0.0	0.0	0.0	0.0	0.0	0.2963843330700286	0.0	0.0	0.0	0.0	0.0	0.0	-0.12389774166900526	0.202447903971699	-0.07984682610320187
26	0.0	-0.14481921832917008	0.0	0.0	0.0	-0.3645290474960557	0.0	0.0	0.11459212105859323	0.0	0.0	0.0	0.0	0.03469139696950265	0.0	-0.28117562334765706	-0.19711601795013445	0.0	-0.010653342879239837	0.0	0.04246142667213154	0.11500224820521454	0.0	-0.08966998381353947	0.0	0.0	0.0	0.0	0.0	0.0	0.0	0.024917354468604387	0.12274079533715762	0.0	0.0	0.0	0.0	0.0	0.0	-0.13708024010428885	0.0	0.0	0.0	0.0	0.0	0.0	-0.08157571206387959	0.20244790397169887	0.021225105673002946
27	0.0	-0.11537627918121741	0.0	0.0	0.0	0.20651376943692207	0.0	0.0	-0.13359727705704297	0.0	0.0	0.0	0.0	-0.0840605129994386	0.0	0.5388429629358789	0.15170466498555119	0.0	0.026172217919197105	0.0	0.12652867955020417	0.10649290736348876	0.0	-0.08495198900414984	0.0	0.0	0.0	0.0	0.0	0.0	0.0	0.3998803573691041	0.14094315057012535	0.0	0.0	0.0	0.0	0.0	0.0	-0.110788026111078	0.0	0.0	0.0	0.0	0.0	0.0	-0.09215621946516095	-0.12408097340200891	-0.07984682610320196
28	0.0	0.2103862374564549	0.0	0.0	0.0	0.32008834112094986	0.0	0.0	-0.18251861142991452	0.0	0.0	0.0	0.0	0.07269557508549125	0.0	-0.44048289577583255	0.008777397715985952	0.0	-0.10890692465906313	0.0	-0.0962052538685645	-0.1381161253468119	0.0	0.06485461430009941	0.0	0.0	0.0	0.0	0.0	0.0	0.0	0.035153984285555114	-0.04176278586053556	0.0	0.0	0.0	0.0	0.0	0.0	0.13269993436348068	0.0	0.0	0.0	0.0	0.0	0.0	0.06655139155406013	0.20244790397169876	0.021225105673003022
29	0.0	-0.21613235579693324	0.0	0.0	0.0	-0.5028054595445113	0.0	0.0	0.07579640042827132	0.0	0.0	0.0	0.0	-0.05722115324982336	0.0	-0.1864751583280626	-0.06568303761570082	0.0	0.024054933529437286	0.0	-0.061869377099725995	0.08779416072352304	0.0	0.1420961706558787	0.0	0.0	0.0	0.0	0.0	0.0	0.0	0.34588260723888176	0.10849361885584725	0.0	0.0	0.0	0.0	0.0	0.0	-0.053012523024861105	0.0	0.0	0.0	0.0	0.0	0.0	0.034809869350215863	0.20244790397169887	0.021225105673002988
30	0.0	0.0880011228058451	0.0	0.0	0.0	0.2935983427765119	0.0	0.0	0.006294961567945819	0.0	0.0	0.0	0.0	0.023269618536141384	0.0	-0.3964182802629025	-0.032976888784794336	0.0	-0.040592099977385665	0.0	-0.12506548533870382	0.1109111510700429	0.0	0.17180410869816692	0.0	0.0	0.0	0.0	0.0	0.0	0.0	-0.04309446011504116	-0.17374451824232562	0.0	0.0	0.0	0.0	0.0	0.0	0.16253260623618015	0.0	0.0	0.0	0.0	0.0	0.0	0.03480986935021585	0.20244790397169884	0.021225105673003022
31	0.0	-0.07481925964519823	0.0	0.0	0.0	0.07034999096406191	0.0	0.0	-0.13008771881184858	0.0	0.0	0.0	0.0	0.016665882497949473	0.0	0.44946139109536437	-0.04861429297865221	0.0	-0.01720918911048113	0.0	0.039132443719108956	-0.0006174181669766111	0.0	-0.13259006490077418	0.0	0.0	0.0	0.0	0.0	0.0	0.0	0.041396287296014016	-0.01566120964763375	0.0	0.0	0.0	0.0	0.0	0.0	-0.29734127456154896	0.0	0.0	0.0	0.0	0.0	0.0	-0.11331723426772386	0.20244790397169884	0.021225105673002988
32	0.0	-0.034205781586568174	0.0	0.0	0.0	0.24036492326413775	0.0	0.0	-0.3968499721330266	0.0	0.0	0.0	0.0	-0.10906696340363238	0.0	0.1523456272594808	0.20717439330577983	0.0	-0.0099970420770156	0.0	0.08178972843739503	0.1234045403428475	0.0	0.04933816522550656	0.0	0.0	0.0	0.0	0.0	0.0	0.0	0.44659904146270807	0.10793937829401559	0.0	0.0	0.0	0.0	0.0	0.0	-0.16077521021642618	0.0	0.0	0.0	0.0	0.0	0.0	0.024229361948934436	-0.12408097340200899	0.021225105673002998
33	0.0	-0.05190280704216312	0.0	0.0	0.0	0.2948279084261266	0.0	0.0	0.1626412126087049	0.0	0.0	0.0	0.0	0.07852482222959843	0.0	-0.39846359324834296	0.06337283474583352	0.0	-0.03642724967056157	0.0	-0.010531822888605021	-0.04463173267854343	0.0	0.07912618232400284	0.0	0.0	0.0	0.0	0.0	0.0	0.0	-0.17956365351174985	-0.22594743591026523	0.0	0.0	0.0	0.0	0.0	0.0	0.20940267703893067	0.0	0.0	0.0	0.0	0.0	0.0	0.055970884152778635	-0.12408097340200905	0.021225105673002995
34	0.0	0.016618955792640416	0.0	0.0	0.0	-0.05443652899540867	0.0	0.0	-0.1714007283413233	0.0	0.0	0.0	0.0	0.030152932183428866	0.0	-0.42063003636402874	0.12432390792906019	0.0	-0.025855544246470966	0.0	-0.13235359625713308	-0.17603499288231286	0.0	0.12521340008995388	0.0	0.0	0.0	0.0	0.0	0.0	0.0	-0.09742189870086661	-0.13000685682512514	0.0	0.0	0.0	0.0	0.0	0.0	-0.26087703599660356	0.0	0.0	0.0	0.0	0.0	0.0	-0.20854180087925658	-0.12408097340200937	0.021225105673002904
35	0.0	0.03344380651904733	0.0	0.0	0.0	0.19087923703275309	0.0	0.0	0.09180444940862917	0.0	0.0	0.0	0.0	-0.09038437194590797	0.0	0.4598021387810084	-0.10786092287598979	0.0	0.03205000420267427	0.0	-0.07363176170877112	0.09902087310293879	0.0	-0.22848718060778778	0.0	0.0	0.0	0.0	0.0	0.0	0.0	0.3783028128023852	0.12797629148719297	0.0	0.0	0.0	0.0	0.0	0.0	-0.08770088841180433	0.0	0.0	0.0	0.0	0.0	0.0	0.1300344359617483	-0.12408097340200916	0.02122510567300301
36	0.0	-0.38996259928494414	0.0	0.0	0.0	-0.23389704361768615	0.0	0.0	0.12120395204945356	0.0	0.0	0.0	0.0	0.0262045467549463	0.0	-0.29731512170707275	-0.13789035976372133	0.0	-0.03576009422700163	0.0	0.06377487666762136	0.11963923581855683	0.0	0.03415631925851994	0.0	0.0	0.0	0.0	0.0	0.0	0.0	-0.00042578773385002367	0.1637570968919223	0.0	0.0	0.0	0.0	0.0	0.0	-0.1514076331282039	0.0	0.0	0.0	0.0	0.0	0.0	0.06655139155406006	-0.12408097340200896	0.021225105673003033
37	0.0	0.29500102465484357	0.0	0.0	0.0	0.2991077593473193	0.0	0.0	-0.010180341617528406	0.0	0.0	0.0	0.0	0.04886884381968546	0.0	-0.40558288343639315	-0.04052726768704865	0.0	-0.06158523517763254	0.0	0.14342213676946877	0.10350581371415707	0.0	0.11251195870384999	0.0	0.0	0.0	0.0	0.0	0.0	0.0	-0.030878970451290712	0.047529011868177325	0.0	0.0	0.0	0.0	0.0	0.0	0.31855610786349875	0.0	0.0	0.0	0.0	0.0	0.0	-0.22970281568181927	-0.12408097340200898	0.021225105673002988
38	0.0	-0.056252290128452315	0.0	0.0	0.0	0.0960259421463956	0.0	0.0	-0.2305174683992663	0.0	0.0	0.0	0.0	0.028557459239786715	0.0	0.0851010987135189	-0.033444476046665964	0.0	-0.057098117521013986	0.0	-0.010512905572044075	-0.04717885983334731	0.0	-0.024692344450617736	0.0	0.0	0.0	0.0	0.0	0.0	0.0	-0.0031832603122551343	0.08578109559221528	0.0	0.0	0.0	0.0	0.0	0.0	-0.2766262992926881	0.0	0.0	0.0	0.0	0.0	0.0	0.003068347146371604	-0.12408097340200896	0.021225105673003033
39	0.0	-0.1964584706541439	0.0	0.0	0.0	-0.19876519876892354	0.0	0.0	0.049496542778513564	0.0	0.0	0.0	0.0	-0.06765047833635449	0.0	1.2109332037188194	0.1153036504563495	0.0	0.010919715061285327	0.0	-0.042544783501895	0.0693496308613461	0.0	0.11839287095505138	0.0	0.0	0.0	0.0	0.0	0.0	0.0	0.29261897765215106	0.0764852512234184	0.0	0.0	0.0	0.0	0.0	0.0	0.003977499488112331	0.0	0.0	0.0	0.0	0.0	0.0	0.13003443596174857	-0.12408097340200881	-0.07984682610320196
40	0.0	-0.03650590305970418	0.0	0.0	0.0	0.11715370452261384	0.0	0.0	0.12276408516342621	0.0	0.0	0.0	0.0	0.005503920682550642	0.0	-0.4150717311280153	0.009061296247119646	0.0	-0.14229009975385912	0.0	0.0935114671426222	0.06378606783008273	0.0	-0.015132997114842252	0.0	0.0	0.0	0.0	0.0	0.0	0.0	0.12973261175367018	0.10330389131056036	0.0	0.0	0.0	0.0	0.0	0.0	0.06724362630394792	0.0	0.0	0.0	0.0	0.0	0.0	-0.060414697261316874	0.20244790397169884	0.021225105673002936
41	0.0	0.4568865457581568	0.0	0.0	0.0	-0.004624271815435786	0.0	0.0	-0.05281676269707903	0.0	0.0	0.0	0.0	-0.007369702616363561	0.0	0.20901676267253258	0.0069323187402333675	0.0	-0.10164285523108149	0.0	-0.12999594381677934	-0.17013810006726995	0.0	0.10963327176700731	0.0	0.0	0.0	0.0	0.0	0.0	0.0	-0.028674962656709324	-0.048035646910869034	0.0	0.0	0.0	0.0	0.0	0.0	-0.08597771149391116	0.0	0.0	0.0	0.0	0.0	0.0	-0.1556392638728495	-0.12408097340200898	0.021225105673003047
42	0.0	-0.27498778766261106	0.0	0.0	0.0	0.24376855482546012	0.0	0.0	0.1278463538416124	0.0	0.0	0.0	0.0	0.10905839007761567	0.0	-0.31352924347989497	-0.09587022261215633	0.0	0.05005079702216836	0.0	0.03171662938758013	0.12429766324594525	0.0	0.1345169803601266	0.0	0.0	0.0	0.0	0.0	0.0	0.0	-0.25970244464017195	-0.37467851547783027	0.0	0.0	0.0	0.0	0.0	0.0	0.0762261629276872	0.0	0.0	0.0	0.0	0.0	0.0	-0.09215621946516095	-0.12408097340200902	0.021225105673003095
43	0.0	-0.10641798003663373	0.0	0.0	0.0	0.30258359539964175	0.0	0.0	-0.2490302405960455	0.0	0.0	0.0	0.0	0.011390470236089138	0.0	-0.4113647403183788	0.0948391824974993	0.0	-0.06617971813742933	0.0	0.11492504234242691	0.14073505597447358	0.0	-0.04491257760832381	0.0	0.0	0.0	0.0	0.0	0.0	0.0	0.0169313208786572	0.025322356506430745	0.0	0.0	0.0	0.0	0.0	0.0	-0.2526520258399833	0.0	0.0	0.0	0.0	0.0	0.0	-0.028673175057472612	0.2024479039716989	-0.0798468261032019
44	0.0	-0.11382027425989127	0.0	0.0	0.0	-0.08652519055828231	0.0	0.0	0.21547228055374387	0.0	0.0	0.0	0.0	0.032494926778107516	0.0	0.012759940677990288	-0.06773066617729032	0.0	-0.0241171893130784	0.0	-0.0615610525035474	-0.013367698900418133	0.0	0.09554419805039438	0.0	0.0	0.0	0.0	0.0	0.0	0.0	0.005434184081091309	-0.0003203077429685536	0.0	0.0	0.0	0.0	0.0	0.0	0.2998090901024513	0.0	0.0	0.0	0.0	0.0	0.0	-0.11331723426772392	0.20244790397169893	0.02122510567300303
45	0.0	-0.1029213454015031	0.0	0.0	0.0	0.24974886687934042	0.0	0.0	-0.36027945661478916	0.0	0.0	0.0	0.0	0.10034651308535032	0.0	-0.32347715468302685	-0.03751940229566002	0.0	0.052086186449949515	0.0	0.05166360320677192	-0.053152757452581134	0.0	0.01173321953603673	0.0	0.0	0.0	0.0	0.0	0.0	0.0	-0.027737911104039448	-0.1473626393864068	0.0	0.0	0.0	0.0	0.0	0.0	-0.17463225389421708	0.0	0.0	0.0	0.0	0.0	0.0	0.03480986935021578	-0.1240809734020091	0.021225105673003054
46	0.0	-0.16788057509388507	0.0	0.0	0.0	-0.10082347045907544	0.0	0.0	0.07025409392976255	0.0	0.0	0.0	0.0	0.09621340294971124	0.0	-0.3729704636101238	0.01791439214335028	0.0	0.06221275027617233	0.0	0.1368202253834768	-0.008969822594042724	0.0	0.09092726479516984	0.0	0.0	0.0	0.0	0.0	0.0	0.0	-0.10609415695968721	-0.23008438896871436	0.0	0.0	0.0	0.0	0.0	0.0	0.13495344998285208	0.0	0.0	0.0	0.0	0.0	0.0	0.09829291375790428	-0.12408097340200899	0.02122510567300305
47	0.0	-0.31582318988625413	0.0	0.0	0.0	0.24856429748390607	0.0	0.0	-0.07541941624182857	0.0	0.0	0.0	0.0	0.08888493681675287	0.0	-0.32150669042404556	-0.0946548831868484	0.0	0.05168302019337018	0.0	-0.10251594479562441	0.017673736088517272	0.0	-0.0865378348447967	0.0	0.0	0.0	0.0	0.0	0.0	0.0	-0.06412332822604322	-0.2912467016622645	0.0	0.0	0.0	0.0	0.0	0.0	-0.1728830287789562	0.0	0.0	0.0	0.0	0.0	0.0	0.03480986935021582	-0.12408097340200888	-0.0798468261032019
48	0.0	-0.12814980040317328	0.0	0.0	0.0	0.21400377044811628	0.0	0.0	0.10756287205799023	0.0	0.0	0.0	0.0	0.01408607834353914	0.0	-0.2640172064325876	0.03078087098053575	0.0	0.03992040133445225	0.0	0.17225476480573948	0.110072518363065	0.0	-0.1784365029745271	0.0	0.0	0.0	0.0	0.0	0.0	0.0	-0.17989631384775048	-0.24721418418681834	0.0	0.0	0.0	0.0	0.0	0.0	-0.12184833033015562	0.0	0.0	0.0	0.0	0.0	0.0	0.08771240635662285	-0.12408097340200898	0.021225105673003106
49	0.0	-0.017287334252142076	0.0	0.0	0.0	0.2644121383882534	0.0	0.0	0.1419141107531429	0.0	0.0	0.0	0.0	0.021842773240148845	0.0	-0.34786867833661783	-0.11893284638915123	0.0	0.05707680692878521	0.0	0.079830855673795	-0.011523128327232566	0.0	-0.05872145821188609	0.0	0.0	0.0	0.0	0.0	0.0	0.0	-0.3248698017995782	-0.3012562449631865	0.0	0.0	0.0	0.0	0.0	0.0	-0.19628515400639707	0.0	0.0	0.0	0.0	0.0	0.0	0.15119545076431146	-0.12408097340200891	0.021225105673003033
50	0.0	-0.022391701602920096	0.0	0.0	0.0	0.22900914174992298	0.0	0.0	-0.14499426018150585	0.0	0.0	0.0	0.0	-0.10434669787147395	0.0	-0.038863589748037386	-0.022213923469782043	0.0	-0.043489960615482263	0.0	-0.03305974259458874	-0.03258052172236088	0.0	-0.19324105737145247	0.0	0.0	0.0	0.0	0.0	0.0	0.0	-0.017503629530756744	0.09724823199297283	0.0	0.0	0.0	0.0	0.0	0.0	-0.21638646113523125	0.0	0.0	0.0	0.0	0.0	0.0	0.10887342115918562	0.2024479039716991	0.021225105673002998
51	0.0	0.08152406361971444	0.0	0.0	0.0	0.09087753921633843	0.0	0.0	0.12101700073801272	0.0	0.0	0.0	0.0	0.07638953147830303	0.0	0.812637355739593	0.14557035431341186	0.0	0.046639940347331627	0.0	0.0690244122710547	0.08715795467100912	0.0	-0.06463026525483272	0.0	0.0	0.0	0.0	0.0	0.0	0.0	0.07583741804062853	-0.1300065353432563	0.0	0.0	0.0	0.0	0.0	0.0	-0.1510025222112654	0.0	0.0	0.0	0.0	0.0	0.0	0.0030683471463717814	0.20244790397169896	0.021225105673003026
52	0.0	0.0965586990244408	0.0	0.0	0.0	0.2848830472359905	0.0	0.0	-0.26374628127514177	0.0	0.0	0.0	0.0	0.06113408049974287	0.0	-0.38192087856128015	0.14030034878521971	0.0	-0.05043889241167963	0.0	0.0017104051543283746	0.0481274330276629	0.0	0.21425895578678672	0.0	0.0	0.0	0.0	0.0	0.0	0.0	-0.14674153768915285	-0.04276826577576142	0.0	0.0	0.0	0.0	0.0	0.0	0.43833708553329587	0.0	0.0	0.0	0.0	0.0	0.0	-0.08157571206387966	-0.12408097340200887	-0.07984682610320179
53	0.0	-0.07604911919756668	0.0	0.0	0.0	0.21478417841895328	0.0	0.0	0.10809468813498896	0.0	0.0	0.0	0.0	0.04085853042612556	0.0	-0.2653153709976069	-0.18645841590986392	0.0	0.04018601191110565	0.0	-0.085601493529789	-0.108201139671883	0.0	-0.10977988039775469	0.0	0.0	0.0	0.0	0.0	0.0	0.0	-0.4276214930953101	-0.3928112739842212	0.0	0.0	0.0	0.0	0.0	0.0	-0.12300073999733083	0.0	0.0	0.0	0.0	0.0	0.0	-0.01809266765619113	-0.12408097340200902	0.02122510567300301
54	0.0	-0.024303537979664683	0.0	0.0	0.0	0.2540943348144891	0.0	0.0	-0.13776929275991123	0.0	0.0	0.0	0.0	-0.06989971372162179	0.0	-0.20564849305913183	-0.0325236437828841	0.0	-0.027544571807379604	0.0	0.007647375997620998	0.0004257190424314288	0.0	-0.09314129948145647	0.0	0.0	0.0	0.0	0.0	0.0	0.0	-0.010174693348834264	0.005361068482531449	0.0	0.0	0.0	0.0	0.0	0.0	0.04098286114595885	0.0	0.0	0.0	0.0	0.0	0.0	0.07713189895534144	-0.12408097340200896	0.021225105673002963
55	0.0	-0.10438100092241799	0.0	0.0	0.0	0.2380511447264256	0.0	0.0	0.0727183190242135	0.0	0.0	0.0	0.0	0.043528214151976344	0.0	-0.42941810847281253	-0.09848247969970461	0.0	0.04810488584478902	0.0	0.11410898262104055	0.15759332210283544	0.0	0.0008006282883459462	0.0	0.0	0.0	0.0	0.0	0.0	0.0	-0.17677892229341843	-0.1552556261811172	0.0	0.0	0.0	0.0	0.0	0.0	-0.26867840380997143	0.0	0.0	0.0	0.0	0.0	0.0	0.19351748036943694	0.20244790397169887	0.021225105673003022
56	0.0	0.08729385756254397	0.0	0.0	0.0	0.34020603460950394	0.0	0.0	-0.11877599967997628	0.0	0.0	0.0	0.0	-0.02910951914157578	0.0	-0.11958899970389444	-0.04954692962052355	0.0	-0.09104477705043251	0.0	0.04567130382320922	0.17038693117667836	0.0	-0.025938620419568324	0.0	0.0	0.0	0.0	0.0	0.0	0.0	0.06860773095540844	-0.11629985127451295	0.0	0.0	0.0	0.0	0.0	0.0	-0.25140731308342557	0.0	0.0	0.0	0.0	0.0	0.0	0.0030683471463716834	0.2024479039716989	0.02122510567300302
57	0.0	-0.052056461641393215	0.0	0.0	0.0	0.25644848361059336	0.0	0.0	-0.06367004226170839	0.0	0.0	0.0	0.0	0.016503500801750698	0.0	-0.5026071852042833	-0.07457207200712718	0.0	-0.005045414164650433	0.0	-0.019056812230148826	-0.06085793883261883	0.0	0.058273678608732594	0.0	0.0	0.0	0.0	0.0	0.0	0.0	0.0361373649101456	0.05765370828390364	0.0	0.0	0.0	0.0	0.0	0.0	-0.3336499812430151	0.0	0.0	0.0	0.0	0.0	0.0	-0.13447824907028666	-0.12408097340200891	0.021225105673003036
58	0.0	0.10795386653191813	0.0	0.0	0.0	0.11423472508782356	0.0	0.0	-0.11860209248272958	0.0	0.0	0.0	0.0	-0.04621534660064566	0.0	0.44243076602192855	0.10347694417331976	0.0	-0.12310811121429122	0.0	0.05732895372721022	-0.030486037925147008	0.0	-0.0041109795812335195	0.0	0.0	0.0	0.0	0.0	0.0	0.0	0.2725241217911266	-0.018015422463825516	0.0	0.0	0.0	0.0	0.0	0.0	-0.08553776382729114	0.0	0.0	0.0	0.0	0.0	0.0	-0.07099520466259837	-0.12408097340200887	-0.0798468261032018
59	0.0	-0.0963218098425411	0.0	0.0	0.0	-0.03509035117038827	0.0	0.0	-0.15263619050272056	0.0	0.0	0.0	0.0	-0.011823829236126036	0.0	0.5693402666126602	0.12397572616206061	0.0	0.0662581091251238	0.0	-0.01024660866613658	-0.0924005114097575	0.0	0.005592623519151091	0.0	0.0	0.0	0.0	0.0	0.0	0.0	0.11982803849889342	-0.13436102649113763	0.0	0.0	0.0	0.0	0.0	0.0	-0.23612024469304332	0.0	0.0	0.0	0.0	0.0	0.0	-0.14505875647156807	-0.12408097340200915	-0.07984682610320182
60	0.0	-0.0445684339932661	0.0	0.0	0.0	0.2965415055523719	0.0	0.0	0.16380895888410274	0.0	0.0	0.0	0.0	0.049337867155599985	0.0	-0.40131406524650093	0.251557781909038	0.0	0.06801198450111759	0.0	0.004496103193635036	-0.11234629308965517	0.0	-0.012490598559802711	0.0	0.0	0.0	0.0	0.0	0.0	0.0	-0.2090029743244875	-0.14620790696499597	0.0	0.0	0.0	0.0	0.0	0.0	0.31866161386765146	0.0	0.0	0.0	0.0	0.0	0.0	0.22525900257328102	0.2024479039716989	0.02122510567300299
61	0.0	-0.22146531454990764	0.0	0.0	0.0	-0.37234811670198403	0.0	0.0	0.16134672875069392	0.0	0.0	0.0	0.0	0.03802327187833581	0.0	0.0629405432419003	-0.1569476699984803	0.0	0.06678224663896251	0.0	-0.024435526226266602	0.023057024435426225	0.0	-0.017380980975885103	0.0	0.0	0.0	0.0	0.0	0.0	0.0	0.0017888249580533828	-0.10686050326344461	0.0	0.0	0.0	0.0	0.0	0.0	0.28912511835025684	0.0	0.0	0.0	0.0	0.0	0.0	-0.1027367268664425	0.20244790397169887	0.021225105673003022
62	0.0	-0.07892640182772699	0.0	0.0	0.0	-0.08212200855017546	0.0	0.0	-0.10771046121940099	0.0	0.0	0.0	0.0	-0.032112236549605565	0.0	0.6449018444623992	0.20790482743266298	0.0	0.053880433902628665	0.0	-0.012222233617385107	-0.13449432664562055	0.0	0.042044391187332414	0.0	0.0	0.0	0.0	0.0	0.0	0.0	0.1586756724232863	-0.08382420007459039	0.0	0.0	0.0	0.0	0.0	0.0	-0.1824169894865455	0.0	0.0	0.0	0.0	0.0	0.0	-0.08157571206387959	0.20244790397169884	-0.07984682610320179
63	0.0	-0.016077985578891067	0.0	0.0	0.0	-0.14690957732586132	0.0	0.0	0.11542787953502383	0.0	0.0	0.0	0.0	-0.11242518998640061	0.0	0.09195562799933686	0.05210033115732777	0.0	-0.07189710829384807	0.0	0.14420791118842968	0.12778754468652923	0.0	-0.09602973233592971	0.0	0.0	0.0	0.0	0.0	0.0	0.0	0.2616950312867368	0.0579017440236708	0.0	0.0	0.0	0.0	0.0	0.0	-0.17658432829464848	0.0	0.0	0.0	0.0	0.0	0.0	0.18293697296815548	0.20244790397169893	0.02122510567300301
64	0.0	-0.11087405625629154	0.0	0.0	0.0	0.247560647052482	0.0	0.0	-0.013395487915005935	0.0	0.0	0.0	0.0	-0.0836107260499494	0.0	-0.36303590347592646	-0.22667267241505382	0.0	-0.14405895693373266	0.0	0.12793657691597973	-0.006845920251437447	0.0	-0.14288823832396233	0.0	0.0	0.0	0.0	0.0	0.0	0.0	0.2490159978154358	0.17498632270192585	0.0	0.0	0.0	0.0	0.0	0.0	-0.20974943838586163	0.0	0.0	0.0	0.0	0.0	0.0	0.08771240635662284	-0.12408097340200899	0.021225105673003005
65	0.0	0.3662134798121083	0.0	0.0	0.0	-0.3686386226346737	0.0	0.0	0.11390689480314209	0.0	0.0	0.0	0.0	0.035547994853551416	0.0	0.891467499006235	0.089242464862689	0.0	0.04308886429095292	0.0	0.09284974752087508	-0.017843761404324976	0.0	0.17644405504157867	0.0	0.0	0.0	0.0	0.0	0.0	0.0	-0.14670154942572736	-0.04895048077235566	0.0	0.0	0.0	0.0	0.0	0.0	-0.1355954008992758	0.0	0.0	0.0	0.0	0.0	0.0	0.04539037675149711	-0.12408097340200902	0.021225105673002963
66	0.0	0.2521348887940989	0.0	0.0	0.0	0.293252637658453	0.0	0.0	0.16156773008266645	0.0	0.0	0.0	0.0	0.09081259650650247	0.0	-0.39584321933197897	0.013401405566475226	0.0	0.008776202547658915	0.0	-0.03939123806996117	-0.0414495656249807	0.0	0.007312562386990678	0.0	0.0	0.0	0.0	0.0	0.0	0.0	-0.239464249187398	0.07126186367739332	0.0	0.0	0.0	0.0	0.0	0.0	0.18923376567074945	0.0	0.0	0.0	0.0	0.0	0.0	0.1088734211591857	-0.12408097340200896	0.021225105673003
67	0.0	-0.1775834386375252	0.0	0.0	0.0	0.10981125213949995	0.0	0.0	0.05782307771421911	0.0	0.0	0.0	0.0	-0.0518366750668512	0.0	-0.45940040294687995	-0.23299733598467287	0.0	-0.06463823570856084	0.0	0.0831855612364326	0.1662074391590027	0.0	-0.01262402113709272	0.0	0.0	0.0	0.0	0.0	0.0	0.0	0.0899866601609697	0.12309266650363178	0.0	0.0	0.0	0.0	0.0	0.0	-0.19002170926673728	0.0	0.0	0.0	0.0	0.0	0.0	0.07713189895534144	0.20244790397169882	0.021225105673003026
68	0.0	-0.14297526559627682	0.0	0.0	0.0	-0.23810691556279273	0.0	0.0	0.05085705429294089	0.0	0.0	0.0	0.0	0.07167184364420806	0.0	-0.3136253369993864	0.11692530557523409	0.0	0.05007045820828652	0.0	-0.04354445933480683	-0.10599959995199557	0.0	0.046435341882008034	0.0	0.0	0.0	0.0	0.0	0.0	0.0	-0.06356592220922806	-0.14538841697436317	0.0	0.0	0.0	0.0	0.0	0.0	0.22306132549927948	0.0	0.0	0.0	0.0	0.0	0.0	0.024229361948934595	-0.12408097340200899	0.021225105673003054
69	0.0	-0.1086090576238486	0.0	0.0	0.0	0.07763539947092477	0.0	0.0	-0.24036186700783158	0.0	0.0	0.0	0.0	0.0360781519975519	0.0	-0.03717612637279087	-0.006975570808667067	0.0	-0.021459944954955786	0.0	0.02071603831245356	0.12874677026104592	0.0	-0.09116584683920413	0.0	0.0	0.0	0.0	0.0	0.0	0.0	-0.03317063310512132	0.17956217909453226	0.0	0.0	0.0	0.0	0.0	0.0	-0.03149242058488061	0.0	0.0	0.0	0.0	0.0	0.0	0.013648854547652967	-0.12408097340200888	-0.07984682610320182
70	0.0	0.38063552585949034	0.0	0.0	0.0	-0.2198679367012756	0.0	0.0	0.12259236302471427	0.0	0.0	0.0	0.0	-0.06274209791226262	0.0	0.5827609658777448	-0.03737404200651104	0.0	-0.04481698048590906	0.0	-0.09625408637224511	-0.10594221435023515	0.0	0.0639864033848389	0.0	0.0	0.0	0.0	0.0	0.0	0.0	0.27411933714464976	0.16544686911475592	0.0	0.0	0.0	0.0	0.0	0.0	0.2458033619002993	0.0	0.0	0.0	0.0	0.0	0.0	-0.0604146972613167	-0.12408097340200902	0.021225105673002953
71	0.0	0.26665150359919687	0.0	0.0	0.0	0.1353259184565039	0.0	0.0	0.05394713752368904	0.0	0.0	0.0	0.0	0.027483450561407486	0.0	-0.13314104508614721	0.0010625948910389822	0.0	0.013142523073009747	0.0	0.02787957556497734	-0.19632775525937196	0.0	0.12240406304957605	0.0	0.0	0.0	0.0	0.0	0.0	0.0	-0.19277170011023448	-0.31821677675027155	0.0	0.0	0.0	0.0	0.0	0.0	-0.005666639963190966	0.0	0.0	0.0	0.0	0.0	0.0	-0.1556392638728496	-0.1240809734020091	0.021225105673003022
72	0.0	-0.09092858070307187	0.0	0.0	0.0	0.15610554987053685	0.0	0.0	0.06810760547512973	0.0	0.0	0.0	0.0	-0.07765101849554143	0.0	0.22720613515601407	-0.2438871734318872	0.0	0.02021483664331354	0.0	-0.05621980896497655	0.08240188027828321	0.0	-0.18644389586974602	0.0	0.0	0.0	0.0	0.0	0.0	0.0	0.3303109211937966	0.09913593415701849	0.0	0.0	0.0	0.0	0.0	0.0	-0.03635142153478468	0.0	0.0	0.0	0.0	0.0	0.0	0.05597088415277851	0.20244790397169887	0.02122510567300303
73	0.0	-0.13770284483729292	0.0	0.0	0.0	0.28492754327588676	0.0	0.0	-0.2075260325162747	0.0	0.0	0.0	0.0	0.09988880057139529	0.0	-0.3819948952095406	-0.1977053034156867	0.0	0.06405919143292534	0.0	0.07207646448432072	-0.08339912180064843	0.0	-0.0918769605433166	0.0	0.0	0.0	0.0	0.0	0.0	0.0	-0.2091788218816915	-0.1685198504579099	0.0	0.0	0.0	0.0	0.0	0.0	-0.06880173470734635	0.0	0.0	0.0	0.0	0.0	0.0	-0.0921562194651608	-0.12408097340200891	0.02122510567300301
74	0.0	0.0006986314596667633	0.0	0.0	0.0	-0.3107643621031183	0.0	0.0	0.10692088035368846	0.0	0.0	0.0	0.0	-0.0985070932108859	0.0	-0.2624501028462044	-0.23104182103360105	0.0	0.03959976456892114	0.0	-0.015535036999310437	0.10962227884774299	0.0	-0.1236069190253399	0.0	0.0	0.0	0.0	0.0	0.0	0.0	-0.0930979599208036	0.1463738161211005	0.0	0.0	0.0	0.0	0.0	0.0	-0.120457177489386	0.0	0.0	0.0	0.0	0.0	0.0	-0.018092667656191205	0.20244790397169882	0.021225105673002974
75	0.0	-0.29079013212819155	0.0	0.0	0.0	0.24992818140198955	0.0	0.0	-0.1927760412843632	0.0	0.0	0.0	0.0	-0.008628541930428973	0.0	-0.3237754342598571	-0.137750921275771	0.0	0.05214721585449541	0.0	-0.1031988715792843	0.1272414635222972	0.0	-0.14613417516995877	0.0	0.0	0.0	0.0	0.0	0.0	0.0	0.07016584418944688	0.17694989177392953	0.0	0.0	0.0	0.0	0.0	0.0	-0.1748970433339559	0.0	0.0	0.0	0.0	0.0	0.0	-0.09215621946516103	-0.12408097340200898	0.021225105673003022
76	0.0	-0.27939119143518826	0.0	0.0	0.0	-0.40108035861399594	0.0	0.0	0.10778380470843359	0.0	0.0	0.0	0.0	0.05690666609771432	0.0	0.8841975908984284	-0.18064981907083624	0.0	0.040030744084932755	0.0	-0.08537306279246373	0.11022746212446842	0.0	0.0018244108979031549	0.0	0.0	0.0	0.0	0.0	0.0	0.0	0.4106649066607664	-0.08092600252388593	0.0	0.0	0.0	0.0	0.0	0.0	-0.1223270765230168	0.0	0.0	0.0	0.0	0.0	0.0	-0.13447824907028677	-0.12408097340200885	0.021225105673002908
77	0.0	-0.008396210876159878	0.0	0.0	0.0	-0.4084645175381234	0.0	0.0	0.10902009792937953	0.0	0.0	0.0	0.0	-0.09963509487370262	0.0	-0.26757429895251095	0.1862524641054813	0.0	0.04064819919682268	0.0	-0.08628146558234558	0.11109449522920303	0.0	-0.08792404859228542	0.0	0.0	0.0	0.0	0.0	0.0	0.0	-0.221361726331126	-0.057343372503496165	0.0	0.0	0.0	0.0	0.0	0.0	0.5539169632181264	0.0	0.0	0.0	0.0	0.0	0.0	-0.049834189860035454	-0.12408097340200899	0.02122510567300303
78	0.0	0.053136962135600666	0.0	0.0	0.0	0.3114885190425834	0.0	0.0	-0.3222848264182672	0.0	0.0	0.0	0.0	0.0045397357821664545	0.0	0.13539587865878888	0.08626817760632438	0.0	0.07058602300020958	0.0	-0.09268201829046362	-0.07592029401199338	0.0	-0.027515298974698402	0.0	0.0	0.0	0.0	0.0	0.0	0.0	-0.03525093138607276	0.09717828685441607	0.0	0.0	0.0	0.0	0.0	0.0	-0.07894167942402021	0.0	0.0	0.0	0.0	0.0	0.0	0.21467849517199972	-0.124080973402009	0.021225105673002998
79	0.0	0.01944002376227774	0.0	0.0	0.0	-0.42912526329781026	0.0	0.0	0.14352067665482054	0.0	0.0	0.0	0.0	-0.11817376881636217	0.0	-0.3517903102976075	0.017798356802279394	0.0	0.0578791912756151	0.0	0.045305162213838	-0.03886248737053	0.0	-0.1208655490087153	0.0	0.0	0.0	0.0	0.0	0.0	0.0	-0.10364186887271917	0.19091777338808716	0.0	0.0	0.0	0.0	0.0	0.0	0.26305515401974733	0.0	0.0	0.0	0.0	0.0	0.0	-0.060414697261316805	0.2024479039716988	0.021225105673003057
80	0.0	0.11099886027493203	0.0	0.0	0.0	0.2864911550285475	0.0	0.0	0.1569600565307505	0.0	0.0	0.0	0.0	0.05761240802663901	0.0	-0.3845958750131862	-0.18469713323518333	0.0	0.06459136413592897	0.0	0.07495574474654759	-0.09559803833902568	0.0	-0.1397572603206991	0.0	0.0	0.0	0.0	0.0	0.0	0.0	-0.18371257534120972	-0.17696109550986563	0.0	0.0	0.0	0.0	0.0	0.0	0.47338275535318275	0.0	0.0	0.0	0.0	0.0	0.0	-0.1873807860766938	-0.12408097340200896	0.021225105673003022
81	0.0	0.1377049548993774	0.0	0.0	0.0	0.22370477884161502	0.0	0.0	-0.16753505001789473	0.0	0.0	0.0	0.0	-0.012210397564292918	0.0	-0.2801542857705707	0.19239528953342483	0.0	0.04322212367687255	0.0	0.13351052328635354	0.1147088109751022	0.0	0.052414788788555176	0.0	0.0	0.0	0.0	0.0	0.0	0.0	-0.06315422948557496	-0.2774766309761383	0.0	0.0	0.0	0.0	0.0	0.0	-0.13617357593473794	0.0	0.0	0.0	0.0	0.0	0.0	-0.060414697261316964	-0.124080973402009	0.02122510567300298
82	0.0	0.43061420898721997	0.0	0.0	0.0	0.28022701357481944	0.0	0.0	0.15269130062592223	0.0	0.0	0.0	0.0	0.035789575685184725	0.0	-0.37417582964028473	-0.22648107071410173	0.0	-0.14615815225838757	0.0	0.1365462242296307	0.1417218397943544	0.0	-0.07338561206467362	0.0	0.0	0.0	0.0	0.0	0.0	0.0	-0.061860661489275416	-0.03771101637375872	0.0	0.0	0.0	0.0	0.0	0.0	-0.2196385995518309	0.0	0.0	0.0	0.0	0.0	0.0	-0.00751216025490959	-0.1240809734020091	0.02122510567300299
83	0.0	-0.07288924441947214	0.0	0.0	0.0	0.2472590256467419	0.0	0.0	-0.3224111693014333	0.0	0.0	0.0	0.0	-0.062033884816953044	0.0	-0.3193354444731532	-0.05500735561398425	0.0	-0.019887966264837492	0.0	-0.03486449242051428	0.005071793453063794	0.0	-0.07572281837010704	0.0	0.0	0.0	0.0	0.0	0.0	0.0	0.003242118480442594	-0.060939975632470327	0.0	0.0	0.0	0.0	0.0	0.0	-0.170955565273136	0.0	0.0	0.0	0.0	0.0	0.0	0.16177595816559262	-0.12408097340200899	0.021225105673003043
84	0.0	-0.06070896366045824	0.0	0.0	0.0	0.30005107325253627	0.0	0.0	-0.04621471585896796	0.0	0.0	0.0	0.0	0.10756203273719148	0.0	-0.40715203281877166	-0.08674829406228511	0.0	-0.031191964640119696	0.0	0.041430505857432826	0.10309330151342433	0.0	0.04239978661558122	0.0	0.0	0.0	0.0	0.0	0.0	0.0	-0.2458929908339262	-0.1821698217470477	0.0	0.0	0.0	0.0	0.0	0.0	-0.24891231133972092	0.0	0.0	0.0	0.0	0.0	0.0	0.04539037675149736	-0.12408097340200898	0.021225105673002957
85	0.0	0.24610704359485036	0.0	0.0	0.0	0.11716987043205052	0.0	0.0	0.04157453422517883	0.0	0.0	0.0	0.0	-0.06339363572771342	0.0	-0.10293948504717435	0.10586105067962584	0.0	0.006963141818936182	0.0	-0.03672385481815568	0.0637937938193252	0.0	-0.16572563598520645	0.0	0.0	0.0	0.0	0.0	0.0	0.0	0.2765749771565205	0.06684373279623729	0.0	0.0	0.0	0.0	0.0	0.0	0.021143959163100315	0.0	0.0	0.0	0.0	0.0	0.0	-0.060414697261316964	0.20244790397169884	-0.0798468261032019
86	0.0	-0.1315877908981961	0.0	0.0	0.0	0.015498618605745588	0.0	0.0	0.15254447344386035	0.0	0.0	0.0	0.0	0.05883126383563174	0.0	-0.3738174240689257	-0.037788186116497056	0.0	0.06238604237020027	0.0	-0.11826228006498479	-0.03229334474527825	0.0	0.048808615847525105	0.0	0.0	0.0	0.0	0.0	0.0	0.0	-0.1550263819087067	0.2019002284610549	0.0	0.0	0.0	0.0	0.0	0.0	0.23621963578982322	0.0	0.0	0.0	0.0	0.0	0.0	0.0030683471463715615	0.2024479039716989	0.021225105673003022
87	0.0	0.02884170639504208	0.0	0.0	0.0	-0.07388857858599383	0.0	0.0	0.18766731847607568	0.0	0.0	0.0	0.0	0.035828896166432055	0.0	0.2626405778477523	0.03873648484344329	0.0	0.07354724470535011	0.0	0.03659767191984355	0.007287988423881422	0.0	-0.0037437340072086255	0.0	0.0	0.0	0.0	0.0	0.0	0.0	-0.005684353367452202	-0.136541535044882	0.0	0.0	0.0	0.0	0.0	0.0	-0.14329851715152836	0.0	0.0	0.0	0.0	0.0	0.0	-0.0946185613692118	-0.12062096040511625	-0.07869556443311643
88	0.0	0.020422757431654046	0.0	0.0	0.0	0.007141577836718859	0.0	0.0	-0.05591855968459942	0.0	0.0	0.0	0.0	0.039231809664871296	0.0	-0.12685101590181452	0.10627070807071458	0.0	0.10709434812554251	0.0	0.06128109396203143	0.00823064985240928	0.0	-0.016786070814386538	0.0	0.0	0.0	0.0	0.0	0.0	0.0	-0.05139513134649389	-0.3229361216470071	0.0	0.0	0.0	0.0	0.0	0.0	-0.1257339206065045	0.0	0.0	0.0	0.0	0.0	0.0	0.08827814230838829	-0.1206209604051163	0.02623185481103878
89	0.0	0.0190877970734852	0.0	0.0	0.0	0.1506305513500745	0.0	0.0	-0.32307458912088866	0.0	0.0	0.0	0.0	-0.02221216722866743	0.0	-0.14361478277388673	0.08634304210441071	0.0	-0.10716378687634788	0.0	0.03388585241168199	0.1450510092741612	0.0	0.01968157272550989	0.0	0.0	0.0	0.0	0.0	0.0	0.0	0.04285377163032193	-0.11233321091176836	0.0	0.0	0.0	0.0	0.0	0.0	-0.10338016733769263	0.0	0.0	0.0	0.0	0.0	0.0	0.08827814230838837	-0.12062096040511627	0.026231854811038766
90	0.0	0.04898132042013174	0.0	0.0	0.0	0.21607510943828281	0.0	0.0	-0.09729884722711346	0.0	0.0	0.0	0.0	0.008300026595080206	0.0	-0.49355260759286146	-0.1059962760885241	0.0	-0.1312190962457832	0.0	0.12869976798993227	0.10643821118563647	0.0	-0.009697346158173338	0.0	0.0	0.0	0.0	0.0	0.0	0.0	-0.06264486809004312	-0.24158015811661887	0.0	0.0	0.0	0.0	0.0	0.0	-0.05785873600850887	0.0	0.0	0.0	0.0	0.0	0.0	0.0029263472588415846	0.19680261960834766	0.026231854811038877
91	0.0	-0.009098415426206482	0.0	0.0	0.0	0.1338538139119122	0.0	0.0	-0.36522398649423377	0.0	0.0	0.0	0.0	-0.029120426602498157	0.0	0.12199370713207328	0.1823475873849191	0.0	0.07728763900207947	0.0	-0.21454312027393174	-0.06316346509638557	0.0	0.02064374111880928	0.0	0.0	0.0	0.0	0.0	0.0	0.0	-0.019328591256773452	-0.24824368956582044	0.0	0.0	0.0	0.0	0.0	0.0	-0.0776794396328507	0.0	0.0	0.0	0.0	0.0	0.0	-0.021459879898171975	-0.12062096040511619	-0.07869556443311643
92	0.0	0.11557821263005359	0.0	0.0	0.0	0.08876997596773353	0.0	0.0	0.006267222516599504	0.0	0.0	0.0	0.0	0.07239537228627727	0.0	-0.32204526500538705	-0.09150702489621124	0.0	-0.17919921139277079	0.0	0.26351292041271795	0.1716467189666795	0.0	-0.007643364811352358	0.0	0.0	0.0	0.0	0.0	0.0	0.0	-0.2267783936123182	-0.31429603869429945	0.0	0.0	0.0	0.0	0.0	0.0	-0.09823702604650061	0.0	0.0	0.0	0.0	0.0	0.0	0.05169880157286833	0.19680261960834763	0.02623185481103882
93	0.0	-0.06860469483260781	0.0	0.0	0.0	0.18183397144073396	0.0	0.0	0.03478917901446972	0.0	0.0	0.0	0.0	0.05808377006120188	0.0	-0.4081972627008857	0.0074787186676043785	0.0	0.11152871174576728	0.0	0.31596230510167395	0.20869736362097424	0.0	-0.026837034984469602	0.0	0.0	0.0	0.0	0.0	0.0	0.0	0.012033808646126548	0.0011452659045583236	0.0	0.0	0.0	0.0	0.0	0.0	0.07539381707045494	0.0	0.0	0.0	0.0	0.0	0.0	0.17362993735793497	-0.12062096040511633	0.026231854811038846
94	0.0	-0.03406995970122924	0.0	0.0	0.0	0.16303827970411472	0.0	0.0	-0.18326884496230633	0.0	0.0	0.0	0.0	0.04160382952896341	0.0	-0.36134389144969603	0.06804076617622329	0.0	-0.007492849334914502	0.0	0.15128815651713684	-0.21766528262858134	0.0	0.001958932568493845	0.0	0.0	0.0	0.0	0.0	0.0	0.0	-0.05793634765419521	-0.2074217466271277	0.0	0.0	0.0	0.0	0.0	0.0	-0.122387894497889	0.0	0.0	0.0	0.0	0.0	0.0	-0.11900478852622484	-0.12062096040511629	0.0262318548110387
95	0.0	-0.24725850693281765	0.0	0.0	0.0	-0.24350442436516131	0.0	0.0	0.12313537243111733	0.0	0.0	0.0	0.0	0.0748034500030074	0.0	-0.08914515780776573	-0.2198341631167715	0.0	0.09279769144139154	0.0	-0.2429615895249454	0.07148538385492217	0.0	0.011528608389240007	0.0	0.0	0.0	0.0	0.0	0.0	0.0	0.0906481052501609	-0.1539298206864379	0.0	0.0	0.0	0.0	0.0	0.0	-0.10268480056545319	0.0	0.0	0.0	0.0	0.0	0.0	-0.15558412926174509	0.19680261960834763	0.026231854811038794
96	0.0	-0.21565529202001893	0.0	0.0	0.0	-0.16926512466289462	0.0	0.0	0.10710180979262979	0.0	0.0	0.0	0.0	-0.023292044803891892	0.0	0.6383382329104155	-0.026573742158223904	0.0	0.07869543835878434	0.0	-0.21712257659019188	-0.11176619595226411	0.0	0.003341416200964586	0.0	0.0	0.0	0.0	0.0	0.0	0.0	-0.0577901828808435	0.1981414683807004	0.0	0.0	0.0	0.0	0.0	0.0	-0.07994909869253669	0.0	0.0	0.0	0.0	0.0	0.0	-0.03365299347667834	-0.1206209604051163	0.026231854811038798
97	0.0	0.06344005120305156	0.0	0.0	0.0	0.05830228978639984	0.0	0.0	0.11131054761019721	0.0	0.0	0.0	0.0	-0.04952810823349375	0.0	-0.3019981402922183	-0.39857838089441616	0.0	0.005498080727234202	0.0	0.14559460082064243	0.16302522539768308	0.0	0.01409855796328997	0.0	0.0	0.0	0.0	0.0	0.0	0.0	-0.12141809145572091	0.20432522528961625	0.0	0.0	0.0	0.0	0.0	0.0	0.5181421174345023	0.0	0.0	0.0	0.0	0.0	0.0	0.11266436946540159	-0.1206209604051163	-0.0786955644331164
98	0.0	-0.011108951813838697	0.0	0.0	0.0	-0.10616213913188804	0.0	0.0	-0.30688482179427357	0.0	0.0	0.0	0.0	0.029651531170376357	0.0	0.7025263224656061	0.26049442794837624	0.0	0.0829323863916861	0.0	-0.22488577261175913	-0.24738976870806856	0.0	-0.015163209100654683	0.0	0.0	0.0	0.0	0.0	0.0	0.0	0.34519991301822694	0.20521921811321892	0.0	0.0	0.0	0.0	0.0	0.0	-0.08677992116911681	0.0	0.0	0.0	0.0	0.0	0.0	-0.0702323342121984	-0.12062096040511625	-0.07869556443311644
99	0.0	-0.09979472799939276	0.0	0.0	0.0	-0.0124816715941643	0.0	0.0	-0.06588120631348587	0.0	0.0	0.0	0.0	-0.009527108400115072	0.0	0.07618730215607336	-0.01435628103359891	0.0	-0.16233481072351072	0.0	0.0402308875252514	-0.19551055918752655	0.0	-0.05298754038053791	0.0	0.0	0.0	0.0	0.0	0.0	0.0	0.053144883492608076	0.2827006060203219	0.0	0.0	0.0	0.0	0.0	0.0	-0.16155815239150662	0.0	0.0	0.0	0.0	0.0	0.0	0.08827814230838832	-0.1206209604051162	0.02623185481103887
100	0.0	0.05955554196124064	0.0	0.0	0.0	0.19105555309579128	0.0	0.0	0.16729841387540523	0.0	0.0	0.0	0.0	0.01820143377272528	0.0	-0.43118456185762755	-0.19707144246984662	0.0	-0.0034141620063675823	0.0	0.20955715039066866	-0.024410532482874375	0.0	0.015605127826803686	0.0	0.0	0.0	0.0	0.0	0.0	0.0	-0.17954534942102496	-0.08750003515678308	0.0	0.0	0.0	0.0	0.0	0.0	-0.16530829646076742	0.0	0.0	0.0	0.0	0.0	0.0	0.1980161645149484	-0.1206209604051163	0.02623185481103879
101	0.0	0.0723307313224973	0.0	0.0	0.0	0.14980761514832405	0.0	0.0	0.12273670654990565	0.0	0.0	0.0	0.0	-0.09358236794998676	0.0	-0.32836286329606373	-0.3264096559949268	0.0	-0.10444581109777025	0.0	0.30751265402102607	0.174363673832471	0.0	0.031055021093878414	0.0	0.0	0.0	0.0	0.0	0.0	0.0	-0.12271418535633963	0.08411320024531163	0.0	0.0	0.0	0.0	0.0	0.0	-0.10211948960952293	0.0	0.0	0.0	0.0	0.0	0.0	-0.058039220633691734	-0.1206209604051162	0.026231854811038794
102	0.0	0.3419961136562423	0.0	0.0	0.0	0.11248221315507653	0.0	0.0	-0.4081540119840138	0.0	0.0	0.0	0.0	-0.07561245257151814	0.0	-0.23531915193946887	0.2175936886867678	0.0	-0.13561881275986948	0.0	-0.1773345897587753	-0.15612184784494593	0.0	-0.03642685705297729	0.0	0.0	0.0	0.0	0.0	0.0	0.0	0.29281707859005784	0.1618665356891698	0.0	0.0	0.0	0.0	0.0	0.0	-0.04493971930924275	0.0	0.0	0.0	0.0	0.0	0.0	0.027312574415855047	-0.12062096040511627	0.026231854811038912
103	0.0	-0.2123937967137703	0.0	0.0	0.0	-0.18015406752927265	0.0	0.0	0.08694958073776621	0.0	0.0	0.0	0.0	-0.07763427424553604	0.0	-0.2457876370875534	-0.12069610844363388	0.0	0.060970629424045825	0.0	-0.18464609466578188	0.13885126036165307	0.0	-0.0020122949565200363	0.0	0.0	0.0	0.0	0.0	0.0	0.0	-0.07669860331473574	0.1685324760771372	0.0	0.0	0.0	0.0	0.0	0.0	0.08384214107161528	0.0	0.0	0.0	0.0	0.0	0.0	-0.3262877193608386	0.19680261960834758	0.02623185481103885
104	0.0	-0.0047959201819965675	0.0	0.0	0.0	-0.23187427742201272	0.0	0.0	0.06866857358284323	0.0	0.0	0.0	0.0	-0.06948756761564658	0.0	0.9836513394162074	0.19761047580410224	0.0	0.04489164589952125	0.0	-0.15518519499009198	0.12071058351164499	0.0	-0.018642063259112614	0.0	0.0	0.0	0.0	0.0	0.0	0.0	-0.07226238236957415	0.14167280717014546	0.0	0.0	0.0	0.0	0.0	0.0	0.08029875931561117	0.0	0.0	0.0	0.0	0.0	0.0	0.12485748304390847	-0.12062096040511622	0.02623185481103881
105	0.0	0.12662646961797883	0.0	0.0	0.0	0.13222849420439417	0.0	0.0	-0.12034722300606052	0.0	0.0	0.0	0.0	0.01784120912768406	0.0	-0.2845421254697011	0.09337259151659566	0.0	0.07574324945853722	0.0	-0.21171339504079814	0.020237780769152842	0.0	0.014577135126214565	0.0	0.0	0.0	0.0	0.0	0.0	0.0	-0.2968481392119874	-0.3224540645831101	0.0	0.0	0.0	0.0	0.0	0.0	-0.07518956939495694	0.0	0.0	0.0	0.0	0.0	0.0	0.19801616451494833	0.19680261960834766	0.026231854811038808
106	0.0	0.03695042349410715	0.0	0.0	0.0	0.12810143926297057	0.0	0.0	0.0992867038324164	0.0	0.0	0.0	0.0	0.010207879963954431	0.0	-0.2742543190907615	0.24212769255352287	0.0	0.0718216945375722	0.0	-0.20452808162076502	-0.05675123347020911	0.0	-0.03982474048159635	0.0	0.0	0.0	0.0	0.0	0.0	0.0	-0.1912453610217894	0.18665899606473368	0.0	0.0	0.0	0.0	0.0	0.0	-0.0688672247994474	0.0	0.0	0.0	0.0	0.0	0.0	-0.04584610705518521	-0.12062096040511626	0.02623185481103868
107	0.0	0.04093808200632133	0.0	0.0	0.0	-0.1966483490914568	0.0	0.0	0.15293659814991545	0.0	0.0	0.0	0.0	0.015008827162471669	0.0	-0.3980461033929087	-0.025872980347998568	0.0	-0.0698834450611924	0.0	0.2022841177687068	0.09149939128291812	0.0	-0.0506280857156102	0.0	0.0	0.0	0.0	0.0	0.0	0.0	-0.1107081483930091	-0.08416496318877192	0.0	0.0	0.0	0.0	0.0	0.0	-0.055357764774730915	0.0	0.0	0.0	0.0	0.0	0.0	-0.03365299347667848	0.1968026196083476	0.026231854811038787
108	0.0	0.05685629165709817	0.0	0.0	0.0	-0.0815024890476716	0.0	0.0	0.10837755388405086	0.0	0.0	0.0	0.0	-0.08718338767328976	0.0	0.45075121874524354	-0.14125060642725776	0.0	-0.10134851234909352	0.0	0.32325625809760455	0.0058594381031122755	0.0	0.031235822134757698	0.0	0.0	0.0	0.0	0.0	0.0	0.0	0.33891274047483805	-0.028379488274420158	0.0	0.0	0.0	0.0	0.0	0.0	-0.08175811257065378	0.0	0.0	0.0	0.0	0.0	0.0	0.1492437102009215	-0.12062096040511634	0.02623185481103894
109	0.0	-0.024081433525604205	0.0	0.0	0.0	0.15103620410134583	0.0	0.0	-0.318347217228737	0.0	0.0	0.0	0.0	0.004861059261399137	0.0	-0.33142545525264994	-0.1698849457535382	0.0	-0.11615576485132285	0.0	0.0322522828537466	0.05543548779216004	0.0	0.016062781125073373	0.0	0.0	0.0	0.0	0.0	0.0	0.0	-0.20717514232776763	0.22306344046873147	0.0	0.0	0.0	0.0	0.0	0.0	-0.1040015975139455	0.0	0.0	0.0	0.0	0.0	0.0	-0.04584610705518521	-0.12062096040511631	-0.07869556443311644
110	0.0	-0.29165292689234773	0.0	0.0	0.0	-0.24778495896639577	0.0	0.0	0.11524413173030114	0.0	0.0	0.0	0.0	0.08333643292123372	0.0	0.23791182625983198	-0.15406623275322942	0.0	-0.07896635073713133	0.0	-0.230244399020435	0.16692861418695526	0.0	0.004872148868439466	0.0	0.0	0.0	0.0	0.0	0.0	0.0	-0.18986657571534007	0.21010470812600607	0.0	0.0	0.0	0.0	0.0	0.0	-0.09149496708761373	0.0	0.0	0.0	0.0	0.0	0.0	-0.07023233421219847	-0.1206209604051163	0.026231854811038877
111	0.0	0.41271321614849354	0.0	0.0	0.0	0.15380677135615026	0.0	0.0	0.12705714624580186	0.0	0.0	0.0	0.0	0.10305000568702519	0.0	-0.338331847312317	0.2825045148502154	0.0	0.09624707122768235	0.0	-0.048928296806600505	-0.06113983810704758	0.0	-0.020382223389638812	0.0	0.0	0.0	0.0	0.0	0.0	0.0	-0.14662379670946335	0.044797791956420176	0.0	0.0	0.0	0.0	0.0	0.0	0.3408392730442079	0.0	0.0	0.0	0.0	0.0	0.0	0.002926347258841632	0.19680261960834766	0.026231854811038784
112	0.0	-0.37814326364887557	0.0	0.0	0.0	-0.07663011715615789	0.0	0.0	0.11030224451980702	0.0	0.0	0.0	0.0	0.06771715765450453	0.0	-0.29967158140026434	-0.195895790507091	0.0	0.08151036736206625	0.0	0.07048591548437538	0.16202466233380888	0.0	-0.042042912399716706	0.0	0.0	0.0	0.0	0.0	0.0	0.0	-0.3121252966413036	-0.23645138188135262	0.0	0.0	0.0	0.0	0.0	0.0	-0.08448733710289195	0.0	0.0	0.0	0.0	0.0	0.0	0.12485748304390844	-0.12062096040511634	0.026231854811038957
113	0.0	0.347648923245223	0.0	0.0	0.0	-0.33011167051045154	0.0	0.0	0.08598134390848905	0.0	0.0	0.0	0.0	-0.07720279137757763	0.0	0.5987245929308214	-0.04909758351919638	0.0	0.06011902076299902	0.0	-0.18308572505113713	-0.1934206968682186	0.0	-0.037145473382385635	0.0	0.0	0.0	0.0	0.0	0.0	0.0	-0.03281937886615459	0.16710987827180013	0.0	0.0	0.0	0.0	0.0	0.0	-0.05000013310167848	0.0	0.0	0.0	0.0	0.0	0.0	0.08827814230838835	-0.12062096040511631	0.026231854811038794
114	0.0	-0.004394801369611661	0.0	0.0	0.0	-0.23024857219130962	0.0	0.0	0.05028973714758664	0.0	0.0	0.0	0.0	-0.061297264566810575	0.0	1.0242621546720696	0.17088857480879632	0.0	0.0287266170398916	0.0	-0.12556663777459387	-0.3125441644525511	0.0	-0.029958343664798978	0.0	0.0	0.0	0.0	0.0	0.0	0.0	0.235789011257709	0.11466940099217622	0.0	0.0	0.0	0.0	0.0	0.0	0.0006108102661637016	0.0	0.0	0.0	0.0	0.0	0.0	0.17362993735793505	0.19680261960834758	0.026231854811038804
115	0.0	0.07012532331447674	0.0	0.0	0.0	0.15748109793726275	0.0	0.0	0.13102666021118764	0.0	0.0	0.0	0.0	0.05908090805789654	0.0	-0.34749110517924475	-0.264835006697503	0.0	0.09973844066421883	0.0	0.09926515638245821	0.18258999140876297	0.0	0.0319346127121492	0.0	0.0	0.0	0.0	0.0	0.0	0.0	-0.4058923640267722	-0.20797769118627205	0.0	0.0	0.0	0.0	0.0	0.0	-0.1138747008019981	0.0	0.0	0.0	0.0	0.0	0.0	-0.045846107055185104	0.19680261960834788	0.02623185481103881
116	0.0	0.006635313891190542	0.0	0.0	0.0	0.08032387642998572	0.0	0.0	0.1701836146876167	0.0	0.0	0.0	0.0	-0.03761288659621171	0.0	-0.43784187518801365	-0.016766607857221658	0.0	-0.24924717784648912	0.0	0.007716066924724646	-0.016548284605121436	0.0	0.001692474819594154	0.0	0.0	0.0	0.0	0.0	0.0	0.0	0.03178407171490523	0.2908254424733715	0.0	0.0	0.0	0.0	0.0	0.0	-0.03758769840312455	0.0	0.0	0.0	0.0	0.0	0.0	0.173629937357935	0.1968026196083476	0.02623185481103882
117	0.0	-0.05410416570343435	0.0	0.0	0.0	0.14804957940730729	0.0	0.0	0.12083743405151476	0.0	0.0	0.0	0.0	0.06267993517060685	0.0	-0.32398048129060436	0.06025915558545996	0.0	0.09077654933292427	0.0	-0.2392583290049605	-0.052502555631625536	0.0	-0.04416435720524145	0.0	0.0	0.0	0.0	0.0	0.0	0.0	-0.16840150278743843	0.2183227590884797	0.0	0.0	0.0	0.0	0.0	0.0	0.5019931183527979	0.0	0.0	0.0	0.0	0.0	0.0	0.19801616451494858	0.1968026196083478	0.026231854811038773
118	0.0	0.18642232237942497	0.0	0.0	0.0	-0.010143508369474415	0.0	0.0	-0.058650548240665006	0.0	0.0	0.0	0.0	0.01152432070513286	0.0	-0.4027629707324635	0.055469443182104866	0.0	0.12080723301579904	0.0	0.06237440968729275	-0.11876485315152813	0.0	0.0004244870539804437	0.0	0.0	0.0	0.0	0.0	0.0	0.0	-0.14401677001283492	-0.19680626883036323	0.0	0.0	0.0	0.0	0.0	0.0	-0.0720341969042033	0.0	0.0	0.0	0.0	0.0	0.0	0.015119460837348254	-0.12062096040511625	-0.0786955644331164
119	0.0	0.1763175228378369	0.0	0.0	0.0	0.10920704779058828	0.0	0.0	0.14661146241266146	0.0	0.0	0.0	0.0	0.06055641971883079	0.0	-0.3834514830524813	-0.09389631659396101	0.0	-0.016570594102384734	0.0	0.03885882784335291	0.05136747903917611	0.0	0.033284212337765594	0.0	0.0	0.0	0.0	0.0	0.0	0.0	-0.035046753359152735	-0.0660503633595437	0.0	0.0	0.0	0.0	0.0	0.0	-0.039922406882955994	0.0	0.0	0.0	0.0	0.0	0.0	-0.009266766319665031	-0.1206209604051163	0.02623185481103881
120	0.0	-0.2360068783406279	0.0	0.0	0.0	-0.2878989414374143	0.0	0.0	0.11327042683161563	0.0	0.0	0.0	0.0	0.07657572476099675	0.0	0.061897837828083384	0.10377544711328085	0.0	0.08412101972300606	0.0	-0.0511784416312943	0.16497006001863673	0.0	-0.01048864339870062	0.0	0.0	0.0	0.0	0.0	0.0	0.0	-0.09798620146180098	0.2072048099065291	0.0	0.0	0.0	0.0	0.0	0.0	0.06606485275024579	0.0	0.0	0.0	0.0	0.0	0.0	-0.07023233421219842	-0.12062096040511633	0.026231854811038863
121	0.0	0.22590635774379192	0.0	0.0	0.0	0.17837346050148029	0.0	0.0	0.1535974696201477	0.0	0.0	0.0	0.0	-0.002255510856428236	0.0	-0.2993903311297896	0.257966510303143	0.0	-0.12236119289943423	0.0	0.225113032199791	0.08243314112837206	0.0	-0.042018367606326434	0.0	0.0	0.0	0.0	0.0	0.0	0.0	0.25241015395326116	-0.12840088154171342	0.0	0.0	0.0	0.0	0.0	0.0	0.10089639863716143	0.0	0.0	0.0	0.0	0.0	0.0	0.07608502872988154	-0.12062096040511625	0.026231854811038794
122	0.0	-0.22088862629329184	0.0	0.0	0.0	0.17013535629626547	0.0	0.0	0.023050665445539197	0.0	0.0	0.0	0.0	0.022219578943179424	0.0	-0.37903528419169935	0.30815274884671023	0.0	0.11176260071133294	0.0	-0.0816692993034557	0.025302506814572932	0.0	0.013177733201111352	0.0	0.0	0.0	0.0	0.0	0.0	0.0	0.008025064841803937	-0.07383086143934586	0.0	0.0	0.0	0.0	0.0	0.0	-0.13326009379573114	0.0	0.0	0.0	0.0	0.0	0.0	0.05169880157286852	0.19680261960834777	-0.07869556443311641
123	0.0	0.25917537883671865	0.0	0.0	0.0	0.06408472293437512	0.0	0.0	0.030127024126546907	0.0	0.0	0.0	0.0	-0.05231199879600036	0.0	-0.114675250735317	0.14157300725135152	0.0	-0.12963871135097688	0.0	0.16460002883806063	0.08246489015021545	0.0	-0.025898228497906624	0.0	0.0	0.0	0.0	0.0	0.0	0.0	0.19999399821224179	0.08504500494975215	0.0	0.0	0.0	0.0	0.0	0.0	0.029201675723298202	0.0	0.0	0.0	0.0	0.0	0.0	-0.00926676631966503	0.1968026196083476	0.02623185481103878
124	0.0	-0.09361480050332638	0.0	0.0	0.0	0.0015311192795197694	0.0	0.0	0.013076214412270446	0.0	0.0	0.0	0.0	0.044946972079632816	0.0	-0.3883716802752475	-0.14115249199385116	0.0	-0.025577662187597366	0.0	0.09726337998130334	0.18196724274438922	0.0	-0.04608976482373166	0.0	0.0	0.0	0.0	0.0	0.0	0.0	-0.1807366700227099	-0.10345516478049124	0.0	0.0	0.0	0.0	0.0	0.0	0.08816035966848887	0.0	0.0	0.0	0.0	0.0	0.0	0.039505687994361695	-0.12062096040511627	0.026231854811038825
125	0.0	-0.3094423632552107	0.0	0.0	0.0	-0.30240857953612904	0.0	0.0	0.07444690664428025	0.0	0.0	0.0	0.0	-0.0720626108757024	0.0	-0.21693896265361232	-0.20360061462230444	0.0	0.04997395462062644	0.0	0.01901547048376838	0.12644456041515553	0.0	-0.011892508198755633	0.0	0.0	0.0	0.0	0.0	0.0	0.0	0.2786754123275129	0.15016271757547672	0.0	0.0	0.0	0.0	0.0	0.0	-0.03364422189069083	0.0	0.0	0.0	0.0	0.0	0.0	-0.14339101568323837	0.19680261960834775	-0.07869556443311652
126	0.0	-0.27751356695644547	0.0	0.0	0.0	0.0010395464672528173	0.0	0.0	0.11908947227145425	0.0	0.0	0.0	0.0	0.0005577056596106416	0.0	-0.3199472336878207	-0.23331021602432353	0.0	0.08923913684657112	0.0	0.0166900839811176	0.17074443678054294	0.0	0.021616685483328398	0.0	0.0	0.0	0.0	0.0	0.0	0.0	-0.14154101089939097	-0.11316601265338651	0.0	0.0	0.0	0.0	0.0	0.0	-0.09694768636870695	0.0	0.0	0.0	0.0	0.0	0.0	-0.04584610705518505	0.19680261960834766	0.026231854811038784
127	0.0	0.173689582092801	0.0	0.0	0.0	0.12823126706309726	0.0	0.0	-0.18401174671003628	0.0	0.0	0.0	0.0	0.10009662368938234	0.0	-0.27457795017618775	-0.010359393511729851	0.0	0.07194505777254023	0.0	-0.20475411530526474	0.1512328613490508	0.0	-0.01503080257356231	0.0	0.0	0.0	0.0	0.0	0.0	0.0	-0.12769518404032512	-0.06848794654648452	0.0	0.0	0.0	0.0	0.0	0.0	-0.06906611143946738	0.0	0.0	0.0	0.0	0.0	0.0	-0.2897083786253186	0.19680261960834766	0.026231854811038798
128	0.0	-0.16579648038852265	0.0	0.0	0.0	0.12938993185809064	0.0	0.0	0.10067871111258485	0.0	0.0	0.0	0.0	0.00904156023096243	0.0	-0.27746623716004704	-0.17504077109472502	0.0	0.07304602872956556	0.0	0.12879934774773572	0.152475001955898	0.0	-0.04010504551121906	0.0	0.0	0.0	0.0	0.0	0.0	0.0	-0.3287751067598063	-0.2349041805413025	0.0	0.0	0.0	0.0	0.0	0.0	0.3379885317454265	0.0	0.0	0.0	0.0	0.0	0.0	0.11266436946540165	-0.12062096040511616	0.026231854811038832
129	0.0	0.15022181160339196	0.0	0.0	0.0	-0.04635461828860087	0.0	0.0	0.1384343291324402	0.0	0.0	0.0	0.0	-0.04417671750912912	0.0	-0.36458356295473593	-0.07487487404011811	0.0	0.1062538249387597	0.0	0.017775459384601785	0.014209309846662712	0.0	0.03686613755923582	0.0	0.0	0.0	0.0	0.0	0.0	0.0	-0.16435584700601902	-0.11415555554916675	0.0	0.0	0.0	0.0	0.0	0.0	-0.12437882617726503	0.0	0.0	0.0	0.0	0.0	0.0	0.13705059662241495	0.19680261960834755	0.026231854811038714
130	0.0	0.02858750200435589	0.0	0.0	0.0	0.053886253958197364	0.0	0.0	-0.018128322885149192	0.0	0.0	0.0	0.0	0.06715376454150809	0.0	-0.4380644566483688	-0.18079182347889547	0.0	0.07174064706209479	0.0	-0.04152130654630023	-0.09503094601038312	0.0	0.026728057421582373	0.0	0.0	0.0	0.0	0.0	0.0	0.0	-0.15797898301631785	-0.16243424169397766	0.0	0.0	0.0	0.0	0.0	0.0	0.23562470376328867	0.0	0.0	0.0	0.0	0.0	0.0	-0.14339101568323845	0.19680261960834766	0.02623185481103879
131	0.0	-0.09923139103088642	0.0	0.0	0.0	0.13732309234692344	0.0	0.0	-0.2971955320871952	0.0	0.0	0.0	0.0	0.0008859356872059996	0.0	-0.29724179630344305	0.25661266580743	0.0	0.08058417033304432	0.0	0.051673206378958746	-0.08613394133161004	0.0	0.002362884170978288	0.0	0.0	0.0	0.0	0.0	0.0	0.0	0.13024302724501616	-0.385051135381249	0.0	0.0	0.0	0.0	0.0	0.0	-0.08299411900475769	0.0	0.0	0.0	0.0	0.0	0.0	-0.05803922063369174	-0.1206209604051164	0.026231854811038798
132	0.0	-0.07893239934282542	0.0	0.0	0.0	0.16133914572928587	0.0	0.0	0.13519465514889545	0.0	0.0	0.0	0.0	0.018168614286806693	0.0	-0.4105135697873106	-0.18259102353128287	0.0	0.032965670404240664	0.0	0.3029271473184311	-0.013835387722127201	0.0	0.03157414850491862	0.0	0.0	0.0	0.0	0.0	0.0	0.0	-0.16513010937000944	-0.19730658045905994	0.0	0.0	0.0	0.0	0.0	0.0	-0.15260499216189122	0.0	0.0	0.0	0.0	0.0	0.0	0.06389191515137502	-0.12062096040511622	0.026231854811038773
133	0.0	-0.2427902545954198	0.0	0.0	0.0	-0.05165697187135518	0.0	0.0	0.07293798777086366	0.0	0.0	0.0	0.0	0.03567694823622722	0.0	0.019720353596474633	-0.07589114593936663	0.0	0.11957564377239739	0.0	0.09605865595264715	0.02466653477375571	0.0	-0.010893950035827606	0.0	0.0	0.0	0.0	0.0	0.0	0.0	-0.03432516033888773	-0.08738763312618432	0.0	0.0	0.0	0.0	0.0	0.0	-0.14585630921720166	0.0	0.0	0.0	0.0	0.0	0.0	-0.07023233421219839	-0.12062096040511636	0.02623185481103881
134	0.0	0.3333118798799743	0.0	0.0	0.0	0.1074074559680378	0.0	0.0	-0.43238769396844323	0.0	0.0	0.0	0.0	-0.07316926502771445	0.0	0.513512120462368	0.20962247989642102	0.0	-0.24015260361231391	0.0	-0.16849930129351845	-0.07127194501007622	0.0	-0.0353228693629988	0.0	0.0	0.0	0.0	0.0	0.0	0.0	-0.07504743614023437	0.15381135321046277	0.0	0.0	0.0	0.0	0.0	0.0	-0.03716556458380768	0.0	0.0	0.0	0.0	0.0	0.0	-0.28970837862531856	0.19680261960834752	-0.07869556443311637
135	0.0	0.389587630698877	0.0	0.0	0.0	0.1402930021522821	0.0	0.0	-0.11456519286325574	0.0	0.0	0.0	0.0	0.06669308808577404	0.0	-0.3046451038615211	0.03022364782565458	0.0	0.09737704076169226	0.0	0.29082026388186555	0.1641635821304629	0.0	-0.042476953160022236	0.0	0.0	0.0	0.0	0.0	0.0	0.0	-0.0963998931253477	0.11168209444582561	0.0	0.0	0.0	0.0	0.0	0.0	0.05629700517903345	0.0	0.0	0.0	0.0	0.0	0.0	-0.16777724284025192	-0.12062096040511636	-0.07869556443311632
136	0.0	-0.13902287914219222	0.0	0.0	0.0	-0.18029984028818907	0.0	0.0	0.1712404123626122	0.0	0.0	0.0	0.0	0.039730849990737636	0.0	0.3779308907302087	-0.10891357009029493	0.0	0.13510827848674548	0.0	0.016912144947047437	-0.13415718980366007	0.0	0.014939654253593379	0.0	0.0	0.0	0.0	0.0	0.0	0.0	-0.07697818550910344	-0.10597899768167583	0.0	0.0	0.0	0.0	0.0	0.0	-0.059233254425383484	0.0	0.0	0.0	0.0	0.0	0.0	0.16143682377942833	0.19680261960834758	0.02623185481103879
137	0.0	0.2200516993140286	0.0	0.0	0.0	-0.0796784075577174	0.0	0.0	-0.11884287146149211	0.0	0.0	0.0	0.0	0.024150166692176418	0.0	-0.38061110102650847	0.1791270784845105	0.0	-0.01073149861777668	0.0	0.12342606276732743	0.19683362161947343	0.0	-0.014972769081711683	0.0	0.0	0.0	0.0	0.0	0.0	0.0	0.1036723555358408	-0.08542166567461792	0.0	0.0	0.0	0.0	0.0	0.0	-0.007424031621133584	0.0	0.0	0.0	0.0	0.0	0.0	-0.10681167494771847	-0.1206209604051163	0.02623185481103877
138	0.0	0.3682813981416131	0.0	0.0	0.0	0.12784239803632946	0.0	0.0	0.09900685179856374	0.0	0.0	0.0	0.0	-0.08300744921652903	0.0	-0.27360858841315416	0.015430277779429236	0.0	-0.22463811133379769	0.0	-0.20407708389271306	-0.2921798390917446	0.0	-0.008427851773371504	0.0	0.0	0.0	0.0	0.0	0.0	0.0	0.32227686399109406	0.18624781888458547	0.0	0.0	0.0	0.0	0.0	0.0	-0.06847039269458949	0.0	0.0	0.0	0.0	0.0	0.0	0.0029263472588416314	-0.1206209604051163	0.026231854811038784
139	0.0	0.11956311243497607	0.0	0.0	0.0	-0.0024428977636281103	0.0	0.0	0.1606791748721527	0.0	0.0	0.0	0.0	0.03618572357457495	0.0	-0.11381462035202992	0.05122706411136246	0.0	-0.06652948820460583	0.0	0.44312218598377273	-0.03669943392337768	0.0	-0.02849942779448964	0.0	0.0	0.0	0.0	0.0	0.0	0.0	-0.11098994626732753	0.08449698766263622	0.0	0.0	0.0	0.0	0.0	0.0	0.42807918402287204	0.0	0.0	0.0	0.0	0.0	0.0	0.100471255886895	-0.12062096040511625	0.026231854811038742
140	0.0	0.3179575548381752	0.0	0.0	0.0	-0.07463741978601872	0.0	0.0	0.01670864306681916	0.0	0.0	0.0	0.0	0.06774228127761063	0.0	-0.4048228647773708	0.32440213591996236	0.0	0.043632385647021384	0.0	0.16525683022025256	-0.08127152203000645	0.0	-0.033370942886722064	0.0	0.0	0.0	0.0	0.0	0.0	0.0	-0.15576870671689752	-0.29715468727742583	0.0	0.0	0.0	0.0	0.0	0.0	0.4015131787277947	0.0	0.0	0.0	0.0	0.0	0.0	0.06389191515137482	0.19680261960834772	0.026231854811038686
141	0.0	-0.12986537759838887	0.0	0.0	0.0	-0.12714758162465323	0.0	0.0	-0.0591455869708147	0.0	0.0	0.0	0.0	0.046500030305312905	0.0	-0.2235286729465883	0.1130481443867108	0.0	0.12592897463787472	0.0	-0.02192841219971642	-0.21300695503602168	0.0	0.004353698579274719	0.0	0.0	0.0	0.0	0.0	0.0	0.0	-0.037836771487162774	-0.09225916722487328	0.0	0.0	0.0	0.0	0.0	0.0	-0.037693911175479065	0.0	0.0	0.0	0.0	0.0	0.0	-0.20435658357577227	-0.12062096040511636	0.026231854811038655
142	0.0	-0.15093652956679254	0.0	0.0	0.0	0.17445980140596368	0.0	0.0	0.008723698591465523	0.0	0.0	0.0	0.0	0.02044012441708685	0.0	-0.38981513922546485	-0.06012789673665829	0.0	-0.007832618644432028	0.0	-0.2852392343348877	0.20079192273629026	0.0	0.020839609555556495	0.0	0.0	0.0	0.0	0.0	0.0	0.0	-0.13599076741276941	-0.27248521468964393	0.0	0.0	0.0	0.0	0.0	0.0	-0.13988482560956256	0.0	0.0	0.0	0.0	0.0	0.0	0.12485748304390801	-0.12062096040511648	0.026231854811038825
143	0.0	0.33806538551561544	0.0	0.0	0.0	0.11018523550617293	0.0	0.0	-0.03179570541661415	0.0	0.0	0.0	0.0	0.020317663926276847	0.0	-0.22959331071756298	0.2139856956830956	0.0	0.054797599146380674	0.0	0.054351789351137325	0.13188670645924777	0.0	0.028998900747915578	0.0	0.0	0.0	0.0	0.0	0.0	0.0	-0.1617663496681108	-0.4661959666563802	0.0	0.0	0.0	0.0	0.0	0.0	-0.041420918510447935	0.0	0.0	0.0	0.0	0.0	0.0	0.13705059662241503	-0.1206209604051163	0.026231854811038856
144	0.0	-0.1355175924591097	0.0	0.0	0.0	0.1140841196464278	0.0	0.0	0.08414326332792638	0.0	0.0	0.0	0.0	-0.07638367331011883	0.0	0.37434698604562894	-0.2563755382461309	0.0	0.058502344661887445	0.0	-0.1801235519541694	0.13606648505693214	0.0	0.051526004753911545	0.0	0.0	0.0	0.0	0.0	0.0	0.0	0.29588942581976646	-0.10867941901023662	0.0	0.0	0.0	0.0	0.0	0.0	-0.047393722222180475	0.0	0.0	0.0	0.0	0.0	0.0	0.18582305093644166	-0.12062096040511633	-0.07869556443311643
145	0.0	-0.35037398453165125	0.0	0.0	0.0	-0.2689737164380036	0.0	0.0	0.09750750704510541	0.0	0.0	0.0	0.0	-0.08233928461596979	0.0	0.19564358903308396	-0.186744691827138	0.0	0.07025680943099014	0.0	0.12366275138320872	0.149328140969189	0.0	-0.039466468067883606	0.0	0.0	0.0	0.0	0.0	0.0	0.0	0.3196150661986199	0.1840448820707633	0.0	0.0	0.0	0.0	0.0	0.0	0.26181949535036275	0.0	0.0	0.0	0.0	0.0	0.0	-0.1677772428402519	0.19680261960834755	0.026231854811038808
146	0.0	0.18737412453571983	0.0	0.0	0.0	0.16377122566307614	0.0	0.0	-0.21731475204056008	0.0	0.0	0.0	0.0	-0.03211172152835403	0.0	-0.3631709585033319	-0.0949145041130432	0.0	0.10571536166158128	0.0	0.3376395334874736	-0.2394693731377217	0.0	0.017029298490102845	0.0	0.0	0.0	0.0	0.0	0.0	0.0	-0.0226548344713945	-0.05579465784016725	0.0	0.0	0.0	0.0	0.0	0.0	-0.12351071379353948	0.0	0.0	0.0	0.0	0.0	0.0	-0.10681167494771848	0.19680261960834772	0.02623185481103883
147	0.0	0.3993533443418411	0.0	0.0	0.0	0.14599973768853938	0.0	0.0	0.1186229125195133	0.0	0.0	0.0	0.0	0.019877355097520033	0.0	-0.3188706935583183	-0.09395390257793593	0.0	0.0888287761645203	0.0	0.18940345028174566	0.17028145847636877	0.0	-0.016903497409981542	0.0	0.0	0.0	0.0	0.0	0.0	0.0	0.35710140117883993	-0.45641390286771694	0.0	0.0	0.0	0.0	0.0	0.0	-0.09628610143807079	0.0	0.0	0.0	0.0	0.0	0.0	0.137050596622415	-0.12062096040511663	0.02623185481103885
148	0.0	-0.026434315780468273	0.0	0.0	0.0	0.14148282992931074	0.0	0.0	0.11374312624172705	0.0	0.0	0.0	0.0	0.018694773492158354	0.0	0.33890194102914906	-0.04712103284432911	0.0	0.08453678051576888	0.0	0.03464609144781249	-0.12578976623986876	0.0	0.02879941789054752	0.0	0.0	0.0	0.0	0.0	0.0	0.0	-0.12010907377698304	-0.17987626123222422	0.0	0.0	0.0	0.0	0.0	0.0	-0.08936653100217931	0.0	0.0	0.0	0.0	0.0	0.0	-0.009266766319665058	-0.12062096040511629	0.02623185481103881
149	0.0	-0.28088242826335663	0.0	0.0	0.0	-0.23340447820735752	0.0	0.0	0.08667544068337	0.0	0.0	0.0	0.0	-0.07751210709250439	0.0	0.8028315731297982	0.22379155215194158	0.0	0.060729510683666936	0.0	-0.18420430212277783	-0.10105589218868655	0.0	0.0011680255035111178	0.0	0.0	0.0	0.0	0.0	0.0	0.0	0.30038481894354707	0.16812969131627414	0.0	0.0	0.0	0.0	0.0	0.0	-0.050984367092617645	0.0	0.0	0.0	0.0	0.0	0.0	0.0395056879943614	0.19680261960834736	-0.07869556443311669
150	0.0	0.021930460021996737	0.0	0.0	0.0	-0.09805508482321813	0.0	0.0	0.17476219769055593	0.0	0.0	0.0	0.0	0.04365377113006058	0.0	0.49151762249409753	0.006494905554950814	0.0	-0.172735338003036	0.0	-0.09598908499954432	-0.01602036782130431	0.0	-0.011864927831022758	0.0	0.0	0.0	0.0	0.0	0.0	0.0	0.01344121106886576	-0.003046307609760267	0.0	0.0	0.0	0.0	0.0	0.0	-0.08692549305321985	0.0	0.0	0.0	0.0	0.0	0.0	-0.08242544779070521	-0.12062096040511631	0.026231854811038787
151	0.0	0.24787558015770442	0.0	0.0	0.0	0.13161141341775356	0.0	0.0	-0.33145957512941043	0.0	0.0	0.0	0.0	-0.010021220013494548	0.0	0.6257378502921522	0.10071005964063351	0.0	-0.05816874392903153	0.0	0.03364837155007097	0.054575840117691066	0.0	-0.030413577286644962	0.0	0.0	0.0	0.0	0.0	0.0	0.0	0.3295055780442353	-0.1567274571799683	0.0	0.0	0.0	0.0	0.0	0.0	-0.1298963305846317	0.0	0.0	0.0	0.0	0.0	0.0	0.12485748304390838	0.19680261960834766	-0.07869556443311637
152	0.0	-0.15430047628263366	0.0	0.0	0.0	0.07466689688122467	0.0	0.0	-0.11002529525966798	0.0	0.0	0.0	0.0	-0.05740667320512074	0.0	0.5202871706968742	-0.01238652067247132	0.0	0.09879431835569988	0.0	-0.11149710919167896	-0.022612820301712768	0.0	0.009450686250114183	0.0	0.0	0.0	0.0	0.0	0.0	0.0	-0.12124169550198012	0.027602726885043158	0.0	0.0	0.0	0.0	0.0	0.0	-0.11235258350539876	0.0	0.0	0.0	0.0	0.0	0.0	-0.10681167494771845	0.1968026196083475	-0.07869556443311643
153	0.0	0.32951186385963693	0.0	0.0	0.0	-0.32378769005617974	0.0	0.0	0.07453121922320269	0.0	0.0	0.0	0.0	-0.07210018374244173	0.0	-0.21713350552674796	0.20613446680451786	0.0	0.05004811139743453	0.0	0.20252180189319022	0.1265282257863063	0.0	-0.034839790369934814	0.0	0.0	0.0	0.0	0.0	0.0	0.0	0.01653973846901274	0.15028659521172322	0.0	0.0	0.0	0.0	0.0	0.0	0.36094460354232294	0.0	0.0	0.0	0.0	0.0	0.0	0.19801616451494833	0.19680261960834775	0.026231854811038784
154	0.0	-0.12479761148058098	0.0	0.0	0.0	-0.21349732590685605	0.0	0.0	0.1295983996757648	0.0	0.0	0.0	0.0	-0.009741842008063013	0.0	0.2598643702282454	0.07614795338324218	0.0	0.09848222007291471	0.0	0.060873012104105104	0.18117269461481955	0.0	0.015416102078812392	0.0	0.0	0.0	0.0	0.0	0.0	0.0	-0.02206763292549595	0.23119495119358097	0.0	0.0	0.0	0.0	0.0	0.0	-0.11184941755944049	0.0	0.0	0.0	0.0	0.0	0.0	-0.0702323342121984	0.19680261960834766	-0.07869556443311652
155	0.0	0.06911002350103485	0.0	0.0	0.0	-0.062039526805505785	0.0	0.0	-0.19389554209208576	0.0	0.0	0.0	0.0	0.04409821425326491	0.0	-0.2557760286999351	0.15701859437716897	0.0	-0.005660660805573217	0.0	-0.3279877870274363	-0.09253478676651988	0.0	-0.0017360723436830828	0.0	0.0	0.0	0.0	0.0	0.0	0.0	0.12915032074681604	-0.13468004142522416	0.0	0.0	0.0	0.0	0.0	0.0	-0.1774992016683793	0.0	0.0	0.0	0.0	0.0	0.0	-0.14339101568323848	0.19680261960834766	0.026231854811038794
156	0.0	-0.003153535571712169	0.0	0.0	0.0	-0.05749702551438646	0.0	0.0	0.016100542918075635	0.0	0.0	0.0	0.0	0.03183571704383378	0.0	-0.4584054725235407	-0.04940233723522493	0.0	-0.04578622572670635	0.0	0.20003296433799414	-0.08187495422590878	0.0	-0.05589566551907993	0.0	0.0	0.0	0.0	0.0	0.0	0.0	-0.18371976055476175	0.06443636790930167	0.0	0.0	0.0	0.0	0.0	0.0	0.3059515707921077	0.0	0.0	0.0	0.0	0.0	0.0	-0.021459879898171823	-0.12062096040511641	0.02623185481103872
157	0.0	0.058509731012778	0.0	0.0	0.0	0.07665037251411994	0.0	0.0	-0.4859944939851882	0.0	0.0	0.0	0.0	-0.05836159632382769	0.0	0.4790095453748022	0.16131058536490123	0.0	0.02293255037506143	0.0	-0.11495039350352655	0.09593582985759146	0.0	0.015738077082074056	0.0	0.0	0.0	0.0	0.0	0.0	0.0	0.22409405579004565	0.10499051102969773	0.0	0.0	0.0	0.0	0.0	0.0	0.009952024861571302	0.0	0.0	0.0	0.0	0.0	0.0	0.137050596622415	0.19680261960834752	-0.07869556443311641
158	0.0	0.14241740663502905	0.0	0.0	0.0	0.049057415984157186	0.0	0.0	-0.05576127424293236	0.0	0.0	0.0	0.0	0.04657682897147705	0.0	-0.46206088061340767	-0.03906394549920267	0.0	-0.0693016199244301	0.0	0.01451882184888265	-0.1524862234266156	0.0	-0.01995280731826046	0.0	0.0	0.0	0.0	0.0	0.0	0.0	-0.11027117635056854	0.11590398767022023	0.0	0.0	0.0	0.0	0.0	0.0	0.3055783117492532	0.0	0.0	0.0	0.0	0.0	0.0	0.06389191515137507	-0.1206209604051163	0.026231854811038745
159	0.0	0.005787385034112016	0.0	0.0	0.0	-0.07168388632791951	0.0	0.0	0.07933980728490708	0.0	0.0	0.0	0.0	-0.07424307203687289	0.0	0.8595072987860538	0.21312591126101177	0.0	0.05427748495246597	0.0	-0.17238250490021276	-0.026133436894317564	0.0	-0.00981273111175365	0.0	0.0	0.0	0.0	0.0	0.0	0.0	0.2873618149003545	0.15735169190759743	0.0	0.0	0.0	0.0	0.0	0.0	0.07082454957227408	0.0	0.0	0.0	0.0	0.0	0.0	-0.30190149220382523	-0.12062096040511625	-0.07869556443311637
160	0.0	-0.1176940359533287	0.0	0.0	0.0	-0.1256462334647952	0.0	0.0	0.1615266326138289	0.0	0.0	0.0	0.0	0.028101448649298682	0.0	-0.4178667518216219	-0.14443664950020807	0.0	-0.17371457599218587	0.0	0.0348672642368901	-0.06543409132431424	0.0	0.0002629467081221651	0.0	0.0	0.0	0.0	0.0	0.0	0.0	-0.15919052551336732	0.14077946580224693	0.0	0.0	0.0	0.0	0.0	0.0	0.04706102300779466	0.0	0.0	0.0	0.0	0.0	0.0	0.015119460837348317	0.1968026196083476	0.02623185481103888
161	0.0	-0.21347093052106927	0.0	0.0	0.0	-0.20512645689271658	0.0	0.0	0.12410070264254341	0.0	0.0	0.0	0.0	0.06695169307776361	0.0	-0.11763509650591362	-0.2392768828695037	0.0	0.09364674359884141	0.0	-0.0951405056475414	0.17571719949610226	0.0	-0.04482147345176293	0.0	0.0	0.0	0.0	0.0	0.0	0.0	-0.24624425883548826	-0.40081244907649327	0.0	0.0	0.0	0.0	0.0	0.0	0.0273827102196724	0.0	0.0	0.0	0.0	0.0	0.0	0.05169880157286826	0.19680261960834772	0.026231854811038752
162	0.0	0.041946724507330516	0.0	0.0	0.0	0.1651266219767202	0.0	0.0	-0.34658966866234253	0.0	0.0	0.0	0.0	0.036902172491188726	0.0	-0.3665496522787748	0.16257648339876982	0.0	-0.1407561596948407	0.0	0.04650475993333823	0.19078633595213174	0.0	0.011891816298089884	0.0	0.0	0.0	0.0	0.0	0.0	0.0	-0.026188721955335906	-0.06610881609228647	0.0	0.0	0.0	0.0	0.0	0.0	-0.12558708124683676	0.0	0.0	0.0	0.0	0.0	0.0	0.13705059662241503	-0.12062096040511629	0.02623185481103881
163	0.0	-0.0856229507128311	0.0	0.0	0.0	0.16978831797108476	0.0	0.0	-0.07022506650217195	0.0	0.0	0.0	0.0	-0.04328036302335144	0.0	-0.37817019682402364	-0.120773891545536	0.0	-0.23835086243150852	0.0	-0.27710605629570184	0.19578388305669422	0.0	0.006746946771124751	0.0	0.0	0.0	0.0	0.0	0.0	0.0	-0.015391962768619104	-0.06239894633637681	0.0	0.0	0.0	0.0	0.0	0.0	0.12958944355546087	0.0	0.0	0.0	0.0	0.0	0.0	0.1126643694654016	-0.12062096040511616	0.026231854811038798
164	0.0	-0.014912245177789267	0.0	0.0	0.0	-0.07667071437630452	0.0	0.0	0.07472177309430877	0.0	0.0	0.0	0.0	0.011626951657347706	0.0	-0.21757318959341734	-0.0795195372442902	0.0	0.018123264443967977	0.0	-0.024709387425833534	0.12671731691071544	0.0	-0.007181279963640291	0.0	0.0	0.0	0.0	0.0	0.0	0.0	0.07221075081950323	0.09695668055831261	0.0	0.0	0.0	0.0	0.0	0.0	-0.03403398440346629	0.0	0.0	0.0	0.0	0.0	0.0	-0.05803922063369169	0.19680261960834758	0.0262318548110388
165	0.0	-0.10440771348888972	0.0	0.0	0.0	-0.1677919146254447	0.0	0.0	-0.039236324251161164	0.0	0.0	0.0	0.0	-0.021401073303154466	0.0	0.9919515072065369	0.04072219797507039	0.0	0.052261408760688625	0.0	-0.1686885264634599	0.1290253184774287	0.0	-0.03534651344197496	0.0	0.0	0.0	0.0	0.0	0.0	0.0	0.07685273456054811	0.15398387086842438	0.0	0.0	0.0	0.0	0.0	0.0	-0.037332063476838276	0.0	0.0	0.0	0.0	0.0	0.0	0.0029263472588417112	-0.12062096040511638	-0.07869556443311662
166	0.0	-0.09051714839405126	0.0	0.0	0.0	0.10059440803884973	0.0	0.0	-0.031486610363831914	0.0	0.0	0.0	0.0	-0.04012297243724473	0.0	0.2606697066674686	0.10180476502078709	0.0	0.01968749831455495	0.0	0.19819409918042	-0.21188111587147285	0.0	0.006392195104616758	0.0	0.0	0.0	0.0	0.0	0.0	0.0	0.12784101354095878	0.21723638015132446	0.0	0.0	0.0	0.0	0.0	0.0	-0.158891602945825	0.0	0.0	0.0	0.0	0.0	0.0	0.051698801572868214	0.19680261960834772	-0.07869556443311641
167	0.0	0.17115515155932898	0.0	0.0	0.0	0.11680068199651165	0.0	0.0	-0.24823976056616762	0.0	0.0	0.0	0.0	-0.0725832983972714	0.0	-0.24608410949994253	-0.02516935368353203	0.0	-0.32022792181592297	0.0	0.0441109940776405	0.04813343488344526	0.0	0.00014072587709390919	0.0	0.0	0.0	0.0	0.0	0.0	0.0	0.07246552573768003	0.003400612271814732	0.0	0.0	0.0	0.0	0.0	0.0	-0.051555295919692865	0.0	0.0	0.0	0.0	0.0	0.0	0.0760850287298816	0.19680261960834766	0.02623185481103882
168	0.0	0.021152596295827126	0.0	0.0	0.0	0.11686513026100631	0.0	0.0	0.087147694270239	0.0	0.0	0.0	0.0	-0.007864901492648764	0.0	-0.24624476431941814	0.2244781850428451	0.0	0.06114487935445808	0.0	-0.1849653660743598	0.13904785311727874	0.0	0.04505950136870861	0.0	0.0	0.0	0.0	0.0	0.0	0.0	-0.47255262070715365	0.16882355762658977	0.0	0.0	0.0	0.0	0.0	0.0	-0.05165402592026257	0.0	0.0	0.0	0.0	0.0	0.0	-0.058039220633691706	0.19680261960834775	0.026231854811038804
169	0.0	0.43823875731114703	0.0	0.0	0.0	0.16872298927536636	0.0	0.0	0.14317170058221573	0.0	0.0	0.0	0.0	0.04935359152788433	0.0	-0.3755145754409709	-0.1338834839689101	0.0	-0.07844683118210201	0.0	0.15223226405182494	0.19464180293282293	0.0	0.017190732930056875	0.0	0.0	0.0	0.0	0.0	0.0	0.0	-0.20501585066064174	-0.18202869760471027	0.0	0.0	0.0	0.0	0.0	0.0	-0.1310964514095272	0.0	0.0	0.0	0.0	0.0	0.0	-0.0824254477907051	-0.12062096040511636	0.026231854811038798
170	0.0	-0.17383380754197691	0.0	0.0	0.0	-0.19685085579747041	0.0	0.0	0.05257896073192661	0.0	0.0	0.0	0.0	0.3598521182608255	0.0	-0.27789060964738715	-0.07455361716487757	0.0	0.09583512129073744	0.0	0.32766249668494724	0.005983843012438563	0.0	0.20435368663622586	0.0	0.0	0.0	0.0	0.0	0.0	0.0	-0.15606064672379516	-0.48210753562397163	0.0	0.0	0.0	0.0	0.0	0.0	0.15129077469954216	0.0	0.0	0.0	0.0	0.0	0.0	-0.08788995156424592	0.18780665679012215	0.04503756074916579
171	0.0	-0.19334704249337623	0.0	0.0	0.0	-0.10980020782986731	0.0	0.0	0.07470429520682514	0.0	0.0	0.0	0.0	-0.0993958071136336	0.0	0.6056051013340081	0.017362700710042436	0.0	0.1366786886847851	0.0	0.05777221770012716	0.008518066537413861	0.0	-0.09545261048156942	0.0	0.0	0.0	0.0	0.0	0.0	0.0	-0.024038221126868705	-0.10800750803645522	0.0	0.0	0.0	0.0	0.0	0.0	-0.18835334040285054	0.0	0.0	0.0	0.0	0.0	0.0	-0.1477808895978035	-0.16654552583274984	0.04503756074916575
172	0.0	0.05040215966314181	0.0	0.0	0.0	-0.08262838972585534	0.0	0.0	-0.18213911364057925	0.0	0.0	0.0	0.0	0.290650026027771	0.0	0.9439338620556172	0.20314649115772906	0.0	0.06533867394530485	0.0	-0.21891846993328024	-0.02888773295276626	0.0	0.17360434803663377	0.0	0.0	0.0	0.0	0.0	0.0	0.0	-0.1027765834582437	0.18413001932441792	0.0	0.0	0.0	0.0	0.0	0.0	-0.08444161110106688	0.0	0.0	0.0	0.0	0.0	0.0	0.04686465901125867	0.18780665679012198	-0.3014052142444175
173	0.0	-0.02412889098612214	0.0	0.0	0.0	-0.05000083302159619	0.0	0.0	0.08281595122429124	0.0	0.0	0.0	0.0	0.11808034313362803	0.0	0.40378494228884304	0.17476852377883667	0.0	0.1516528790005333	0.0	-0.08418045779918217	-0.059140171213014917	0.0	-0.07862044602913218	0.0	0.0	0.0	0.0	0.0	0.0	0.0	-0.017044900924823234	-0.29221479822815216	0.0	0.0	0.0	0.0	0.0	0.0	-0.21016429763751912	0.0	0.0	0.0	0.0	0.0	0.0	-0.20767182763136122	-0.16654552583274973	-0.30140521424441713
174	0.0	0.07996581622611076	0.0	0.0	0.0	-0.046696752296980004	0.0	0.0	0.087423764554431	0.0	0.0	0.0	0.0	-0.12495540235967445	0.0	-0.4175519084052294	-0.03799469068994206	0.0	-0.11496997259188027	0.0	0.30119013089314234	-0.07485588047453809	0.0	-0.0656198844048145	0.0	0.0	0.0	0.0	0.0	0.0	0.0	0.010734713629401989	0.08111687619306869	0.0	0.0	0.0	0.0	0.0	0.0	-0.22255397728771814	0.0	0.0	0.0	0.0	0.0	0.0	0.07681012802803772	-0.16654552583274973	-0.30140521424441713
175	0.0	-0.22137110459530418	0.0	0.0	0.0	-0.04331268403976832	0.0	0.0	-0.08466935460534997	0.0	0.0	0.0	0.0	0.3208905332518975	0.0	0.4004944219942339	-0.07408932195809806	0.0	0.13766750762576158	0.0	-0.2512775725784967	-0.08985270369281853	0.0	0.05948267705549545	0.0	0.0	0.0	0.0	0.0	0.0	0.0	0.01766650075562208	-0.06633599770611034	0.0	0.0	0.0	0.0	0.0	0.0	-0.1897936244636045	0.0	0.0	0.0	0.0	0.0	0.0	-0.07291721705585645	-0.16654552583274976	0.0450375607491658
176	0.0	-0.030682959335141598	0.0	0.0	0.0	-0.08022527506082158	0.0	0.0	-0.0643672050940052	0.0	0.0	0.0	0.0	0.03924542769065592	0.0	0.3287662499520564	0.08240608758396233	0.0	-0.02978789419659024	0.0	-0.4014669987264442	-0.06224487912378748	0.0	0.13510932411732657	0.0	0.0	0.0	0.0	0.0	0.0	0.0	0.1139033252699173	0.12491093017365106	0.0	0.0	0.0	0.0	0.0	0.0	0.46506229580412795	0.0	0.0	0.0	0.0	0.0	0.0	-0.11783542058102464	-0.16654552583274998	0.045037560749165775
177	0.0	0.3860934615890016	0.0	0.0	0.0	0.0734333936682424	0.0	0.0	0.04120088480671319	0.0	0.0	0.0	0.0	0.30226229804758675	0.0	-0.2322861955954305	0.21519484110481643	0.0	-0.14544628199559756	0.0	0.4860526304174073	0.04853285047662039	0.0	0.1831754800929867	0.0	0.0	0.0	0.0	0.0	0.0	0.0	0.0553896961100436	-0.14282143234197503	0.0	0.0	0.0	0.0	0.0	0.0	0.2225814440889994	0.0	0.0	0.0	0.0	0.0	0.0	0.07681012802803773	-0.16654552583274962	0.045037560749165824
178	0.0	-0.058452896709925026	0.0	0.0	0.0	0.10147518919633318	0.0	0.0	-0.05839414639169593	0.0	0.0	0.0	0.0	-0.09105060454141403	0.0	-0.35943386339196615	-0.10897372543744047	0.0	0.038186564330916724	0.0	-0.05451813552743871	-0.021509390300115647	0.0	-0.18056159700084287	0.0	0.0	0.0	0.0	0.0	0.0	0.0	0.12489271849973428	-0.14710167371115404	0.0	0.0	0.0	0.0	0.0	0.0	-0.18356533203758096	0.0	0.0	0.0	0.0	0.0	0.0	0.0019464554860906189	0.18780665679012215	0.045037560749165775
179	0.0	-0.19938678193321607	0.0	0.0	0.0	0.05022238370235857	0.0	0.0	-0.16908011911276555	0.0	0.0	0.0	0.0	0.08963178282440677	0.0	-0.37586569808487097	0.023375089447456063	0.0	0.14095952067371204	0.0	-0.21624312043072824	-0.048629000788370874	0.0	-0.06508840366259698	0.0	0.0	0.0	0.0	0.0	0.0	0.0	-0.005975830101368035	-0.4190566912415879	0.0	0.0	0.0	0.0	0.0	0.0	-0.08214795725209537	0.0	0.0	0.0	0.0	0.0	0.0	0.13670106606159543	0.18780665679012207	0.045037560749165734
180	0.0	-0.44264983068442404	0.0	0.0	0.0	-0.15424472007755688	0.0	0.0	0.01620806680925784	0.0	0.0	0.0	0.0	0.011759266123254907	0.0	0.7083790053424103	0.15663500622755017	0.0	0.028694122414646358	0.0	-0.1566607175222144	0.03137079459960426	0.0	0.13665592220580677	0.0	0.0	0.0	0.0	0.0	0.0	0.0	0.17218948577638837	0.12729015015476114	0.0	0.0	0.0	0.0	0.0	0.0	-0.031066254606616765	0.0	0.0	0.0	0.0	0.0	0.0	0.12172833155320603	-0.16654552583274973	-0.30140521424441713
181	0.0	-0.16875220000188848	0.0	0.0	0.0	-0.18436398547797606	0.0	0.0	0.05863261553846838	0.0	0.0	0.0	0.0	-0.08282857165236496	0.0	-0.3021542357771231	-0.004594612733267592	0.0	0.1070102227723351	0.0	-0.289716906838376	-0.037064164753334225	0.0	-0.08243300326935055	0.0	0.0	0.0	0.0	0.0	0.0	0.0	-0.04436989664356735	0.24876733331756798	0.0	0.0	0.0	0.0	0.0	0.0	0.15395661452810241	0.0	0.0	0.0	0.0	0.0	0.0	0.12172833155320598	-0.16654552583274967	0.04503756074916576
182	0.0	-0.26729927068178727	0.0	0.0	0.0	0.07855894380036316	0.0	0.0	-0.028384161820873527	0.0	0.0	0.0	0.0	-0.4335399293340735	0.0	-0.25356437281478533	-0.223050883427181	0.0	-0.20083233631827455	0.0	0.07994677353542999	-0.11347847682651568	0.0	-0.10754373791362215	0.0	0.0	0.0	0.0	0.0	0.0	0.0	0.000189129523367932	0.21405489643679376	0.0	0.0	0.0	0.0	0.0	0.0	-0.11254250238141385	0.0	0.0	0.0	0.0	0.0	0.0	-0.10286268607263523	-0.1665455258327499	0.0450375607491658
183	0.0	-0.19723675839571592	0.0	0.0	0.0	0.11325101321323602	0.0	0.0	-0.04525131439594553	0.0	0.0	0.0	0.0	-0.189291021376894	0.0	-0.3975848158979866	-0.15309532447776514	0.0	-0.009479106902072255	0.0	0.16399470047470366	-0.05940147710355564	0.0	-0.030910709122000724	0.0	0.0	0.0	0.0	0.0	0.0	0.0	0.0883207168753686	0.24474521257442391	0.0	0.0	0.0	0.0	0.0	0.0	-0.20915900011214533	0.0	0.0	0.0	0.0	0.0	0.0	0.22653747311193176	-0.16654552583274979	0.0450375607491658
184	0.0	0.012175815933711365	0.0	0.0	0.0	0.09969298356750941	0.0	0.0	-0.17642358365428454	0.0	0.0	0.0	0.0	0.33608018785305216	0.0	-0.34130009521227855	-0.05813335114815951	0.0	-0.05025267221251444	0.0	0.23511632842627797	-0.02389055311061723	0.0	0.23380037968141884	0.0	0.0	0.0	0.0	0.0	0.0	0.0	-0.05763593735911316	0.05650620578734919	0.0	0.0	0.0	0.0	0.0	0.0	-0.04754569723822376	0.0	0.0	0.0	0.0	0.0	0.0	0.1516738005699848	0.18780665679012207	0.04503756074916583
185	0.0	0.26544295089231434	0.0	0.0	0.0	0.09792144774410654	0.0	0.0	-0.12796055119654232	0.0	0.0	0.0	0.0	0.22242621959981063	0.0	-0.3339457523165625	0.07796670240103189	0.0	-0.1708173986742391	0.0	0.1907643327643036	0.020707187804985455	0.0	0.07416232533324023	0.0	0.0	0.0	0.0	0.0	0.0	0.0	-0.036298376315389964	-0.18217492126366458	0.0	0.0	0.0	0.0	0.0	0.0	-0.16646656485454478	0.0	0.0	0.0	0.0	0.0	0.0	-0.11783542058102466	0.1878066567901221	0.04503756074916575
186	0.0	-0.3745774727305796	0.0	0.0	0.0	-0.10956474756392863	0.0	0.0	0.05052707466097672	0.0	0.0	0.0	0.0	0.4962663908072701	0.0	-0.26966645447545	-0.06107803945897675	0.0	0.0920473210602448	0.0	-0.2642954842467244	-0.011250487898097194	0.0	-0.036293927342699074	0.0	0.0	0.0	0.0	0.0	0.0	0.0	0.001236469659215372	-0.050435417535649396	0.0	0.0	0.0	0.0	0.0	0.0	0.36869370730443274	0.0	0.0	0.0	0.0	0.0	0.0	0.0768101280280376	-0.16654552583274984	0.04503756074916577
187	0.0	0.013875450719039683	0.0	0.0	0.0	-0.0349039622401819	0.0	0.0	0.057650858121866815	0.0	0.0	0.0	0.0	-0.4729629760725949	0.0	-0.2982192583679765	-0.16228650031532965	0.0	-0.4267284048329369	0.0	0.0602839959901831	-0.016128297324618922	0.0	-0.11669328064257027	0.0	0.0	0.0	0.0	0.0	0.0	0.0	0.01172376693025107	0.24595619851259512	0.0	0.0	0.0	0.0	0.0	0.0	0.07197771671346082	0.0	0.0	0.0	0.0	0.0	0.0	0.16664653507837426	0.1878066567901222	-0.30140521424441713
188	0.0	-0.3281627573033124	0.0	0.0	0.0	-0.1266632312447808	0.0	0.0	0.07333392124411836	0.0	0.0	0.0	0.0	0.21578353172295256	0.0	-0.3610784719055854	0.10472410820663533	0.0	0.13414896596514192	0.0	-0.08717560344181641	-0.005026267086670602	0.0	0.15283861680504798	0.0	0.0	0.0	0.0	0.0	0.0	0.0	-0.08168980316788887	-0.2088731169093882	0.0	0.0	0.0	0.0	0.0	0.0	0.11145427915640184	0.0	0.0	0.0	0.0	0.0	0.0	0.09178286253642708	0.1878066567901222	0.04503756074916579
189	0.0	-0.2524317310420378	0.0	0.0	0.0	0.019151972426648192	0.0	0.0	-0.015021219122259335	0.0	0.0	0.0	0.0	0.03764971258002009	0.0	-0.3632986716368146	-0.3285766266391422	0.0	-0.028955421643501067	0.0	0.038036552053130605	0.00992628401217956	0.0	-0.1201135564912806	0.0	0.0	0.0	0.0	0.0	0.0	0.0	-0.10136262884129661	-0.050463894952479056	0.0	0.0	0.0	0.0	0.0	0.0	-0.18615804893960036	0.0	0.0	0.0	0.0	0.0	0.0	0.07681012802803756	0.18780665679012212	0.04503756074916575
190	0.0	0.39812965556220753	0.0	0.0	0.0	0.07733636679477408	0.0	0.0	0.04524339798585784	0.0	0.0	0.0	0.0	0.04871982446069087	0.0	-0.24848897417099738	-0.16398321085655934	0.0	0.08229360616778059	0.0	-0.24772427948371561	-0.07498398838043685	0.0	-0.06062075701435864	0.0	0.0	0.0	0.0	0.0	0.0	0.0	-0.1545961346859677	-0.35285789319417543	0.0	0.0	0.0	0.0	0.0	0.0	-0.10913765768678403	0.0	0.0	0.0	0.0	0.0	0.0	-0.057944482547467105	-0.1665455258327499	0.045037560749165796
191	0.0	-0.09716270985692534	0.0	0.0	0.0	-0.07091027434451444	0.0	0.0	-0.1571984213986368	0.0	0.0	0.0	0.0	0.11426622001876362	0.0	0.2946123302312768	0.21365469265794956	0.0	-0.16784263311614847	0.0	-0.2329841788279411	-0.02055345964230489	0.0	-0.061510610919463304	0.0	0.0	0.0	0.0	0.0	0.0	0.0	-0.11364744953163043	0.19697168196704307	0.0	0.0	0.0	0.0	0.0	0.0	-0.09650054669582891	0.0	0.0	0.0	0.0	0.0	0.0	0.1666465350783741	0.18780665679012215	-0.30140521424441713
192	0.0	-0.1553833422476375	0.0	0.0	0.0	0.030670658831573955	0.0	0.0	-0.07896252637904784	0.0	0.0	0.0	0.0	-0.11372674722499902	0.0	-0.3502037533192025	-0.09869926549871759	0.0	-0.0822129448427863	0.0	0.16514119618588088	0.06873485704903015	0.0	-0.18239003664542042	0.0	0.0	0.0	0.0	0.0	0.0	0.0	0.0048964269346034265	-0.19296852789154975	0.0	0.0	0.0	0.0	0.0	0.0	-0.17737328811792435	0.0	0.0	0.0	0.0	0.0	0.0	-0.07291721705585663	-0.16654552583274973	-0.3014052142444171
193	0.0	0.11296866334967233	0.0	0.0	0.0	0.1852548153109293	0.0	0.0	0.08539025207987602	0.0	0.0	0.0	0.0	-0.056810348450360586	0.0	-0.4120562877456998	-0.24988471872717927	0.0	-0.29550459661653394	0.0	0.18972853385565408	0.049674942784692734	0.0	-0.08189615375542281	0.0	0.0	0.0	0.0	0.0	0.0	0.0	0.024312929546801507	0.08490064224830715	0.0	0.0	0.0	0.0	0.0	0.0	-0.029369850348353047	0.0	0.0	0.0	0.0	0.0	0.0	0.07681012802803758	0.18780665679012207	0.04503756074916574
194	0.0	0.13408566624192514	0.0	0.0	0.0	0.030712536558523656	0.0	0.0	0.08711724208358747	0.0	0.0	0.0	0.0	-0.010295144701510163	0.0	-0.18651166999303154	0.056450951418761955	0.0	-0.006851530478387189	0.0	0.3427104775187958	0.0012362322555398673	0.0	0.057070350511186606	0.0	0.0	0.0	0.0	0.0	0.0	0.0	0.052964062436872204	0.03411555513852396	0.0	0.0	0.0	0.0	0.0	0.0	0.30575757658571445	0.0	0.0	0.0	0.0	0.0	0.0	0.04686465901125876	-0.16654552583274984	0.04503756074916577
195	0.0	-0.06551163577885244	0.0	0.0	0.0	-0.10997122422799777	0.0	0.0	0.061960688663455235	0.0	0.0	0.0	0.0	0.10694615737998821	0.0	0.8004269767075938	0.10985915005134438	0.0	0.11315387583787122	0.0	-0.30015474863140823	-0.0035213469438044563	0.0	-0.09914439525722207	0.0	0.0	0.0	0.0	0.0	0.0	0.0	0.0455016858897144	-0.1582103989448764	0.0	0.0	0.0	0.0	0.0	0.0	-0.15408780242461353	0.0	0.0	0.0	0.0	0.0	0.0	0.04686465901125887	-0.16654552583274976	0.04503756074916583
196	0.0	-0.2782171021458396	0.0	0.0	0.0	-0.14888436295104582	0.0	0.0	0.06588897764779333	0.0	0.0	0.0	0.0	-0.03159947873470724	0.0	-0.0853819006281335	-0.11079868496255778	0.0	0.12040553280410311	0.0	0.13000803714235334	0.044548346208206815	0.0	-0.1639924304320161	0.0	0.0	0.0	0.0	0.0	0.0	0.0	0.060780422055761965	0.26954498341530936	0.0	0.0	0.0	0.0	0.0	0.0	-0.16465034882183877	0.0	0.0	0.0	0.0	0.0	0.0	-0.013026279022298727	0.1878066567901221	0.04503756074916572
197	0.0	0.3672196293541067	0.0	0.0	0.0	0.06731318156702003	0.0	0.0	0.03486186138116945	0.0	0.0	0.0	0.0	-0.041544517672851625	0.0	-0.20687878480966504	-0.10421344131775365	0.0	-0.34236001577253955	0.0	0.367363529482276	0.04417997301214378	0.0	0.17137654780680803	0.0	0.0	0.0	0.0	0.0	0.0	0.0	-0.08939180458960673	-0.36814863461408515	0.0	0.0	0.0	0.0	0.0	0.0	-0.08122335135680034	0.0	0.0	0.0	0.0	0.0	0.0	0.1367010660615955	0.18780665679012198	0.04503756074916579
198	0.0	-0.12488564025195348	0.0	0.0	0.0	0.06972581958227127	0.0	0.0	-0.23160725504261764	0.0	0.0	0.0	0.0	0.1395298583256342	0.0	-0.21689459539221054	-0.09856292330120647	0.0	0.0677421789732989	0.0	-0.22300193704370147	0.045895913158144765	0.0	-0.26718657823137437	0.0	0.0	0.0	0.0	0.0	0.0	0.0	0.00500348579189433	0.18785812911518643	0.0	0.0	0.0	0.0	0.0	0.0	-0.08794248455555678	0.0	0.0	0.0	0.0	0.0	0.0	0.19659200409515312	0.1878066567901221	0.04503756074916579
199	0.0	-0.10826542599162439	0.0	0.0	0.0	0.02396843088111529	0.0	0.0	-0.0689999204452162	0.0	0.0	0.0	0.0	-0.09067006216574489	0.0	-0.15928813697032498	-0.11595292841187073	0.0	0.07051434898375053	0.0	-0.007104919401899073	-0.02430423710185893	0.0	-0.07723931415626456	0.0	0.0	0.0	0.0	0.0	0.0	0.0	0.013374352995231964	-0.17207283345971253	0.0	0.0	0.0	0.0	0.0	0.0	0.17096161510438496	0.0	0.0	0.0	0.0	0.0	0.0	-0.08788995156424581	-0.16654552583274979	0.04503756074916579
200	0.0	0.01894246743201454	0.0	0.0	0.0	0.001584709691334913	0.0	0.0	0.0432932899943945	0.0	0.0	0.0	0.0	-0.15142860694942725	0.0	0.45120555595107503	0.15539414213317482	0.0	0.07869368919181853	0.0	-0.24160815224438192	-0.011360066304934684	0.0	-0.19165122489501982	0.0	0.0	0.0	0.0	0.0	0.0	0.0	-0.025133277677185487	0.1257737386085055	0.0	0.0	0.0	0.0	0.0	0.0	-0.10389412641361173	0.0	0.0	0.0	0.0	0.0	0.0	-0.25259003115652956	0.1878066567901221	0.045037560749165734
201	0.0	-0.037273273335627716	0.0	0.0	0.0	-0.0398049790492004	0.0	0.0	0.08141326396417944	0.0	0.0	0.0	0.0	-0.21805571456902556	0.0	0.33763794134644937	0.012665863512216949	0.0	-0.11804597196931436	0.0	0.03604857256946406	-0.07797248498682667	0.0	-0.03513262259897306	0.0	0.0	0.0	0.0	0.0	0.0	0.0	0.025940823544811135	0.3139967602477412	0.0	0.0	0.0	0.0	0.0	0.0	0.13414894607267222	0.0	0.0	0.0	0.0	0.0	0.0	-0.1477808895978034	-0.1665455258327497	0.04503756074916579
202	0.0	0.37771785573065836	0.0	0.0	0.0	-0.035771331585071404	0.0	0.0	-0.25338373918937523	0.0	0.0	0.0	0.0	-0.4048007351457677	0.0	0.6786140830845462	0.20860366196794627	0.0	-0.2938428546167588	0.0	-0.2262231429549521	-0.10507922465692413	0.0	0.1779394895878042	0.0	0.0	0.0	0.0	0.0	0.0	0.0	-0.04668651519884167	0.19079901463503476	0.0	0.0	0.0	0.0	0.0	0.0	-0.09070411675711484	0.0	0.0	0.0	0.0	0.0	0.0	0.07681012802803763	0.18780665679012212	-0.3014052142444173
203	0.0	-0.1701126636440285	0.0	0.0	0.0	-0.04544838446416679	0.0	0.0	-0.12189512720920102	0.0	0.0	0.0	0.0	-0.24752429987301175	0.0	-0.35638705560504913	-0.2372827571479304	0.0	0.1319882397418396	0.0	0.0880433442827191	-0.0810458159875591	0.0	-0.03811683224183024	0.0	0.0	0.0	0.0	0.0	0.0	0.0	0.18797867641702126	0.2875110798599777	0.0	0.0	0.0	0.0	0.0	0.0	0.19470526239295358	0.0	0.0	0.0	0.0	0.0	0.0	0.12172833155320603	-0.16654552583274984	0.045037560749165796
204	0.0	0.21636083226736108	0.0	0.0	0.0	0.03285242224022273	0.0	0.0	-0.17122912167752544	0.0	0.0	0.0	0.0	0.27779575542018914	0.0	0.28330255392587805	0.06769905059344442	0.0	-0.09832312265755311	0.0	-0.23112147504640868	-0.056777123177041006	0.0	-0.09519361687125226	0.0	0.0	0.0	0.0	0.0	0.0	0.0	0.027325813311366458	-0.11031104275801276	0.0	0.0	0.0	0.0	0.0	0.0	-0.23550063815085184	0.0	0.0	0.0	0.0	0.0	0.0	0.046864659011258844	0.1878066567901221	-0.3014052142444172
205	0.0	0.11105515372225004	0.0	0.0	0.0	0.0036685578558495677	0.0	0.0	0.10171719505488172	0.0	0.0	0.0	0.0	-0.0414818981200803	0.0	-0.47484134179008985	-0.1912058517660637	0.0	-0.21241426866943539	0.0	0.2598737767998631	0.13677254408637637	0.0	-0.08224624865527193	0.0	0.0	0.0	0.0	0.0	0.0	0.0	0.01912630960105273	0.04085035956355098	0.0	0.0	0.0	0.0	0.0	0.0	0.053904212318067427	0.0	0.0	0.0	0.0	0.0	0.0	0.18161926958676355	0.18780665679012215	0.04503756074916579
206	0.0	0.05686268677116395	0.0	0.0	0.0	0.1141823098420021	0.0	0.0	0.1414144876148074	0.0	0.0	0.0	0.0	-0.02074093505127169	0.0	-0.40145099498118086	-0.188457218519677	0.0	0.017914743724592903	0.0	0.3405106551173894	0.03669398919588087	0.0	-0.018926947136111524	0.0	0.0	0.0	0.0	0.0	0.0	0.0	0.009850789108476928	-0.10106956210022622	0.0	0.0	0.0	0.0	0.0	0.0	0.22278223398723165	0.0	0.0	0.0	0.0	0.0	0.0	0.0618373935196483	-0.16654552583274973	0.045037560749165796
207	0.0	0.017127385476948146	0.0	0.0	0.0	0.09434718373124387	0.0	0.0	-0.12604569346929417	0.0	0.0	0.0	0.0	-0.491403983411156	0.0	-0.319107574728984	-0.18972714358583337	0.0	-0.3892231402913993	0.0	0.16158976050964008	0.06340736200602713	0.0	-0.1317257359576574	0.0	0.0	0.0	0.0	0.0	0.0	0.0	0.042253856981836584	0.2050770826621743	0.0	0.0	0.0	0.0	0.0	0.0	-0.1565123339097735	0.0	0.0	0.0	0.0	0.0	0.0	-0.08788995156424569	-0.16654552583274979	0.04503756074916581
208	0.0	-0.307619012614893	0.0	0.0	0.0	-0.15755734164820645	0.0	0.0	0.051103149023334585	0.0	0.0	0.0	0.0	0.22106858562398754	0.0	-0.27197541549121035	-0.22909389000059902	0.0	0.09311075953931655	0.0	0.038249217564351255	-0.03248748061935589	0.0	-0.012607039842545643	0.0	0.0	0.0	0.0	0.0	0.0	0.0	-0.032107544440147545	0.22720768423761553	0.0	0.0	0.0	0.0	0.0	0.0	-0.12489359938463311	0.0	0.0	0.0	0.0	0.0	0.0	0.13670106606159532	-0.1665455258327498	0.04503756074916578
209	0.0	0.046162551189847835	0.0	0.0	0.0	-0.0070114375946378656	0.0	0.0	-0.22809237798767718	0.0	0.0	0.0	0.0	0.04324541082471883	0.0	-0.36072919491360933	0.15545882418051307	0.0	-0.029180682884712546	0.0	-0.3355513322695967	-0.06775229892859073	0.0	-0.012707957373131164	0.0	0.0	0.0	0.0	0.0	0.0	0.0	0.1294376570246999	-0.10248481814323725	0.0	0.0	0.0	0.0	0.0	0.0	-0.1844343086380006	0.0	0.0	0.0	0.0	0.0	0.0	0.1666465350783741	-0.16654552583274956	0.045037560749165775
210	0.0	0.2936734590260355	0.0	0.0	0.0	0.1007659866498949	0.0	0.0	-0.038734609872883775	0.0	0.0	0.0	0.0	0.42032770971989397	0.0	-0.3457545535934066	-0.04438136676859112	0.0	-0.3705020445928969	0.0	-0.040940662532591744	-0.05450793276202028	0.0	0.12539933063072886	0.0	0.0	0.0	0.0	0.0	0.0	0.0	-0.05205486353547318	-0.11836410834099359	0.0	0.0	0.0	0.0	0.0	0.0	-0.17438853063483167	0.0	0.0	0.0	0.0	0.0	0.0	0.016919189994480034	0.18780665679012207	0.045037560749165775
211	0.0	-0.10453114821101812	0.0	0.0	0.0	0.10080630198896315	0.0	0.0	0.06955243606024883	0.0	0.0	0.0	0.0	-0.018389179377048374	0.0	-0.3459219184434684	-0.1369666194903311	0.0	0.12716831014128555	0.0	-0.32396475979536343	0.044897582405876345	0.0	-0.204789343005853	0.0	0.0	0.0	0.0	0.0	0.0	0.0	0.012083523679450977	-0.35022451075519856	0.0	0.0	0.0	0.0	0.0	0.0	-0.08403330548742967	0.0	0.0	0.0	0.0	0.0	0.0	0.18161926958676355	0.1878066567901221	0.04503756074916573
212	0.0	-0.17181633642244426	0.0	0.0	0.0	-0.1617805776486088	0.0	0.0	-0.08091936786552988	0.0	0.0	0.0	0.0	0.15080463114568438	0.0	0.9514257401766257	0.04362326930149421	0.0	0.09092898070452592	0.0	-0.2623954648967974	0.05452095301470111	0.0	-0.1656005314030764	0.0	0.0	0.0	0.0	0.0	0.0	0.0	-0.07588800638978144	0.22382349700249898	0.0	0.0	0.0	0.0	0.0	0.0	-0.12171568566391089	0.0	0.0	0.0	0.0	0.0	0.0	0.061837393519648245	0.18780665679012196	-0.30140521424441713
213	0.0	-0.0014934595431530199	0.0	0.0	0.0	0.007319628032834657	0.0	0.0	0.07755020213227215	0.0	0.0	0.0	0.0	0.08101537074455917	0.0	0.6938634400784304	0.30036370924536804	0.0	0.14193225858848746	0.0	0.1130951747190307	0.017122352883777482	0.0	-0.05912358140823973	0.0	0.0	0.0	0.0	0.0	0.0	0.0	-0.05721551127866764	-0.2212398014129186	0.0	0.0	0.0	0.0	0.0	0.0	-0.1960055330144591	0.0	0.0	0.0	0.0	0.0	0.0	0.21156473860354214	-0.16654552583274965	-0.3014052142444169
214	0.0	-0.21044737252209675	0.0	0.0	0.0	0.11263710229926066	0.0	0.0	-0.16924415269969756	0.0	0.0	0.0	0.0	0.1878159185389178	0.0	0.0027841829715999546	0.31033582823127037	0.0	0.14978889504284496	0.0	-0.22597174882476678	-0.0849924435290135	0.0	-0.020851583375758355	0.0	0.0	0.0	0.0	0.0	0.0	0.0	-0.03447447470047831	-0.14574574604333276	0.0	0.0	0.0	0.0	0.0	0.0	-0.17343754221205337	0.0	0.0	0.0	0.0	0.0	0.0	0.09178286253642708	0.18780665679012212	0.04503756074916578
215	0.0	0.021357716106314952	0.0	0.0	0.0	0.044679626021594754	0.0	0.0	0.011419105405907543	0.0	0.0	0.0	0.0	-0.30937189764544093	0.0	-0.11291798185477224	0.145414151138607	0.0	0.019853656384759815	0.0	0.6039359400766149	0.02808231295637626	0.0	-0.1022586017637899	0.0	0.0	0.0	0.0	0.0	0.0	0.0	-0.1665473946485806	0.11357758139492395	0.0	0.0	0.0	0.0	0.0	0.0	-0.018189496501732096	0.0	0.0	0.0	0.0	0.0	0.0	0.10675559704481685	-0.16654552583274973	0.04503756074916579
216	0.0	0.2674978035175848	0.0	0.0	0.0	-0.07365731557888533	0.0	0.0	-0.12919434757927697	0.0	0.0	0.0	0.0	-0.273809530654091	0.0	-0.07263612747319251	0.12186604311403681	0.0	0.0013010374079364482	0.0	-0.11012086827078656	0.021181099068688484	0.0	0.10903568052264254	0.0	0.0	0.0	0.0	0.0	0.0	0.0	-0.06212480517543454	0.0848003582785525	0.0	0.0	0.0	0.0	0.0	0.0	0.008833692770079567	0.0	0.0	0.0	0.0	0.0	0.0	0.2564829421287106	0.18780665679012223	-0.301405214244417
217	0.0	-0.17269405045758182	0.0	0.0	0.0	-0.02313779918345648	0.0	0.0	0.06952085598137148	0.0	0.0	0.0	0.0	0.13647114655353781	0.0	-0.3457953424738241	-0.10752464717512145	0.0	0.1271100130302789	0.0	0.18658472913455548	-0.09389426303406938	0.0	-0.060420957872626795	0.0	0.0	0.0	0.0	0.0	0.0	0.0	-0.06444026156852486	-0.35775278951950634	0.0	0.0	0.0	0.0	0.0	0.0	0.08773129002247373	0.0	0.0	0.0	0.0	0.0	0.0	0.0019464554860907108	-0.1665455258327498	0.04503756074916578
218	0.0	-0.26305995928640474	0.0	0.0	0.0	0.07918011299324187	0.0	0.0	-0.08427779867433229	0.0	0.0	0.0	0.0	-0.4358165205136547	0.0	-0.2561430907725792	-0.29565614169778237	0.0	0.08581886365886238	0.0	0.15849328509837413	-0.0971006768826808	0.0	-0.19880965907035558	0.0	0.0	0.0	0.0	0.0	0.0	0.0	-0.012687098378177476	-0.16043806976189562	0.0	0.0	0.0	0.0	0.0	0.0	-0.11427244218984461	0.0	0.0	0.0	0.0	0.0	0.0	0.10675559704481669	-0.1665455258327498	0.045037560749165775
219	0.0	0.013645719202669406	0.0	0.0	0.0	0.03197486427489829	0.0	0.0	0.07549352195056662	0.0	0.0	0.0	0.0	-0.21750317798161736	0.0	-0.3697343576151819	-0.09319068212279762	0.0	-0.19630954234210224	0.0	0.17124891964268762	0.0034347220466487086	0.0	0.012239954411971874	0.0	0.0	0.0	0.0	0.0	0.0	0.0	-0.0075474270399615625	0.29704634813012054	0.0	0.0	0.0	0.0	0.0	0.0	0.3004667141772622	0.0	0.0	0.0	0.0	0.0	0.0	-0.08788995156424584	0.1878066567901221	0.0450375607491658
220	0.0	0.16552257595173686	0.0	0.0	0.0	0.1120599656354482	0.0	0.0	0.08120844344992938	0.0	0.0	0.0	0.0	-0.08876218384350956	0.0	-0.3926403083263939	-0.08393470915896635	0.0	-0.1686717705305113	0.0	0.20197492321941315	-0.030340675188218008	0.0	-0.01213427522571425	0.0	0.0	0.0	0.0	0.0	0.0	0.0	-0.07549042445179796	0.3134102833170413	0.0	0.0	0.0	0.0	0.0	0.0	0.25641099523718563	0.0	0.0	0.0	0.0	0.0	0.0	-0.28253550017330825	0.1878066567901222	0.045037560749165866
221	0.0	-0.07248791844778692	0.0	0.0	0.0	-0.0495816600317534	0.0	0.0	-0.02838612072572338	0.0	0.0	0.0	0.0	-0.40255994911164483	0.0	0.852596859264799	0.20711989482712817	0.0	0.06846916087200668	0.0	-0.22423705269300126	0.013140492349727388	0.0	-0.02759998909092165	0.0	0.0	0.0	0.0	0.0	0.0	0.0	0.180102287085811	0.1396050479322476	0.0	0.0	0.0	0.0	0.0	0.0	-0.08900138462085233	0.0	0.0	0.0	0.0	0.0	0.0	-0.13280815508941402	-0.16654552583274979	-0.3014052142444175
222	0.0	-0.24347120121181204	0.0	0.0	0.0	-0.16677144853925285	0.0	0.0	0.04985746985849367	0.0	0.0	0.0	0.0	-0.2264619536295427	0.0	0.10464200422194804	-0.15954053342535043	0.0	0.09081122454343836	0.0	-0.26219540148721415	0.05447715001010786	0.0	-0.14020516644816838	0.0	0.0	0.0	0.0	0.0	0.0	0.0	0.2340985579095125	0.2236408437973003	0.0	0.0	0.0	0.0	0.0	0.0	-0.12154416556569858	0.0	0.0	0.0	0.0	0.0	0.0	0.04686465901125881	0.1878066567901223	0.04503756074916582
223	0.0	0.016610490766218004	0.0	0.0	0.0	0.09321985139457599	0.0	0.0	-0.0828948037760586	0.0	0.0	0.0	0.0	0.10480534421997983	0.0	-0.31442757421657047	-0.21106003882011526	0.0	-0.1542506723086678	0.0	0.3222120862023468	0.06260556961025747	0.0	-0.24126862339075067	0.0	0.0	0.0	0.0	0.0	0.0	0.0	-0.07952246623741518	-0.016473483795535135	0.0	0.0	0.0	0.0	0.0	0.0	-0.15337274310441684	0.0	0.0	0.0	0.0	0.0	0.0	0.2415102076203212	0.18780665679012218	0.04503756074916583
224	0.0	-0.03500456192659251	0.0	0.0	0.0	-0.0559376425644648	0.0	0.0	0.01392568406146433	0.0	0.0	0.0	0.0	0.17209087926839908	0.0	0.39263433760110955	0.1090049562500887	0.0	0.17511174502506108	0.0	-0.09290571457455689	-0.06175047214445952	0.0	0.007809766990431012	0.0	0.0	0.0	0.0	0.0	0.0	0.0	-0.045127426455489714	-0.22435268889804852	0.0	0.0	0.0	0.0	0.0	0.0	-0.02492928918327108	0.0	0.0	0.0	0.0	0.0	0.0	-0.23761729664814005	-0.1665455258327498	0.045037560749165796
225	0.0	0.12058409878738315	0.0	0.0	0.0	0.0903740744473053	0.0	0.0	0.05620215725280095	0.0	0.0	0.0	0.0	0.32821946956484815	0.0	-0.2924127270436513	0.0533857969946593	0.0	-0.2743557593842459	0.0	0.0313294739633021	0.0588339168058486	0.0	0.21583479681078854	0.0	0.0	0.0	0.0	0.0	0.0	0.0	0.046980963071453344	0.10909096564913862	0.0	0.0	0.0	0.0	0.0	0.0	0.1519215560369545	0.0	0.0	0.0	0.0	0.0	0.0	-0.19269909312297182	0.18780665679012207	0.04503756074916579
226	0.0	-0.25488982854440806	0.0	0.0	0.0	-0.11775582494287026	0.0	0.0	-0.0874767245860267	0.0	0.0	0.0	0.0	0.22619165655316276	0.0	-0.30344252621595746	-0.18185699876624628	0.0	0.1076035708693906	0.0	-0.29072498354765547	-0.07584886347161064	0.0	0.21621972587638139	0.0	0.0	0.0	0.0	0.0	0.0	0.0	-0.1417319104441998	0.007068306301158619	0.0	0.0	0.0	0.0	0.0	0.0	0.3146949595172626	0.0	0.0	0.0	0.0	0.0	0.0	0.18161926958676336	0.1878066567901221	0.04503756074916577
227	0.0	-0.1740648980742916	0.0	0.0	0.0	-0.0014327999124035535	0.0	0.0	-0.11608629920369816	0.0	0.0	0.0	0.0	-0.14036940467905135	0.0	-0.3277812456085192	-0.3279032986736894	0.0	0.118813258064936	0.0	0.2016575813572563	-0.0594730350941895	0.0	-0.2746389428196616	0.0	0.0	0.0	0.0	0.0	0.0	0.0	0.01874915200830523	0.26707518411156583	0.0	0.0	0.0	0.0	0.0	0.0	-0.16233108911500227	0.0	0.0	0.0	0.0	0.0	0.0	0.16664653507837424	-0.16654552583274979	0.045037560749165845
228	0.0	0.15307618916343255	0.0	0.0	0.0	0.10379103131259401	0.0	0.0	-0.15491096762312526	0.0	0.0	0.0	0.0	-0.2922909772378791	0.0	-0.35831270535666526	0.13410378591420594	0.0	-0.23919163066014992	0.0	0.08852104946305052	0.07012410819634378	0.0	-0.02493725450021412	0.0	0.0	0.0	0.0	0.0	0.0	0.0	0.04098264373818621	-0.087110912929249	0.0	0.0	0.0	0.0	0.0	0.0	-0.18281320018425193	0.0	0.0	0.0	0.0	0.0	0.0	0.24151020762032116	0.1878066567901219	-0.30140521424441713
229	0.0	-0.310824554788356	0.0	0.0	0.0	-0.1293953824451999	0.0	0.0	0.06414122203294775	0.0	0.0	0.0	0.0	0.4310725699903941	0.0	-0.3242332562613202	0.07044794352645148	0.0	0.1171791601440987	0.0	-0.09789214924529584	0.0396872759883456	0.0	0.1591986198961995	0.0	0.0	0.0	0.0	0.0	0.0	0.0	-0.02162372730218684	-0.17434637699355218	0.0	0.0	0.0	0.0	0.0	0.0	0.01931772427103081	0.0	0.0	0.0	0.0	0.0	0.0	-0.1926990931229718	-0.16654552583274984	0.04503756074916579
230	0.0	-0.010384740564194084	0.0	0.0	0.0	0.11209865880380548	0.0	0.0	-0.11595017652293588	0.0	0.0	0.0	0.0	-0.026164353179677042	0.0	0.050469099309183044	0.16446505953441548	0.0	0.034863110403784044	0.0	-0.26389440575049616	-0.0524688736570451	0.0	-0.08006677139868049	0.0	0.0	0.0	0.0	0.0	0.0	0.0	0.046551167998041036	-0.2944397629711234	0.0	0.0	0.0	0.0	0.0	0.0	-0.18044369095033633	0.0	0.0	0.0	0.0	0.0	0.0	-0.11783542058102471	0.18780665679012207	0.04503756074916579
231	0.0	-0.18489909446209557	0.0	0.0	0.0	-0.04943847276508185	0.0	0.0	-0.00821373636170072	0.0	0.0	0.0	0.0	0.021245156134881704	0.0	0.6554049435672524	0.2862842350028894	0.0	0.13083960007247578	0.0	-0.2735721784870263	-0.027766359551479054	0.0	-0.006440690192024598	0.0	0.0	0.0	0.0	0.0	0.0	0.0	-0.08117978518447877	-0.21905759954648596	0.0	0.0	0.0	0.0	0.0	0.0	-0.17984829877274797	0.0	0.0	0.0	0.0	0.0	0.0	-0.013026279022298779	-0.16654552583274984	-0.30140521424441713
232	0.0	0.06886726897432267	0.0	0.0	0.0	-0.08900238453928253	0.0	0.0	0.057905311754731376	0.0	0.0	0.0	0.0	0.36313653567449966	0.0	0.8143780601864063	0.11011789071016168	0.0	0.10566761341469068	0.0	0.058954136800493925	-0.024629119376073913	0.0	0.09970302347255179	0.0	0.0	0.0	0.0	0.0	0.0	0.0	0.022148397418809335	-0.0695611597000904	0.0	0.0	0.0	0.0	0.0	0.0	0.2551827144699564	0.0	0.0	0.0	0.0	0.0	0.0	-0.3424264382068659	-0.16654552583274992	0.0450375607491658
233	0.0	0.09955152690366476	0.0	0.0	0.0	0.003677150465205909	0.0	0.0	-0.13478232783404656	0.0	0.0	0.0	0.0	0.13394336756929984	0.0	0.2532753802471697	0.17654712861898886	0.0	0.10133023091592255	0.0	-0.08656120182276127	-0.08110320364763768	0.0	-0.05337592296735448	0.0	0.0	0.0	0.0	0.0	0.0	0.0	0.07431007906296068	-0.1480297414735254	0.0	0.0	0.0	0.0	0.0	0.0	-0.2102186076064077	0.0	0.0	0.0	0.0	0.0	0.0	-0.11783542058102467	0.1878066567901221	-0.3014052142444173
234	0.0	0.004158266217759075	0.0	0.0	0.0	0.11176696863036989	0.0	0.0	-0.05049386030932964	0.0	0.0	0.0	0.0	-0.04303083444545735	0.0	-0.3914239623658443	-0.16748571519236571	0.0	-0.0020974937113155422	0.0	0.37463869834095487	-0.00946523322486861	0.0	-0.13311863126116644	0.0	0.0	0.0	0.0	0.0	0.0	0.0	0.017644761800023064	-0.02272029289221999	0.0	0.0	0.0	0.0	0.0	0.0	0.00420517717132257	0.0	0.0	0.0	0.0	0.0	0.0	-0.05794448254746698	-0.16654552583274984	0.04503756074916576
235	0.0	-0.14994548950018227	0.0	0.0	0.0	0.0878944528349749	0.0	0.0	-0.23467202212228527	0.0	0.0	0.0	0.0	-0.20063680285629368	0.0	-0.18572857316773642	-0.04115058267552599	0.0	-0.06050823635194434	0.0	-0.19861478009653372	0.05881798725264328	0.0	-0.14807429975769365	0.0	0.0	0.0	0.0	0.0	0.0	0.0	0.01688394190844647	-0.011072858536333835	0.0	0.0	0.0	0.0	0.0	0.0	-0.13854164866246887	0.0	0.0	0.0	0.0	0.0	0.0	0.09178286253642703	0.18780665679012218	0.04503756074916582
236	0.0	-0.10923270034600843	0.0	0.0	0.0	-0.09845964383194125	0.0	0.0	0.05824675047121336	0.0	0.0	0.0	0.0	0.21523492918386833	0.0	-0.3006076517667037	0.06551384516836427	0.0	0.1062979123710024	0.0	-0.03469087086718516	-0.016517568703652445	0.0	0.21490324022782004	0.0	0.0	0.0	0.0	0.0	0.0	0.0	-0.126390506807639	0.24766245883203725	0.0	0.0	0.0	0.0	0.0	0.0	0.1564509454862466	0.0	0.0	0.0	0.0	0.0	0.0	-0.342426438206866	0.18780665679012204	-0.30140521424441713
237	0.0	-0.1593183314052372	0.0	0.0	0.0	-0.04959602821228664	0.0	0.0	0.03500685400271173	0.0	0.0	0.0	0.0	0.2334408152443192	0.0	-0.20745992907261007	-0.011095410992374618	0.0	0.06339685346412707	0.0	-0.21561938797718702	-0.15093319830480648	0.0	0.17164642504320995	0.0	0.0	0.0	0.0	0.0	0.0	0.0	-0.016273502979263495	0.18111803480036734	0.0	0.0	0.0	0.0	0.0	0.0	-0.08161321353303035	0.0	0.0	0.0	0.0	0.0	0.0	-0.1477808895978034	-0.16654552583274987	0.04503756074916569
238	0.0	0.24260763956153575	0.0	0.0	0.0	0.11173135596429157	0.0	0.0	-0.12751565454593586	0.0	0.0	0.0	0.0	0.18741272379453158	0.0	0.08451734642961983	0.30813773005626877	0.0	0.1480571007996768	0.0	-0.18065516965967643	-0.07023415897094856	0.0	0.017570039429068436	0.0	0.0	0.0	0.0	0.0	0.0	0.0	0.039549383259270265	-0.29246868922095415	0.0	0.0	0.0	0.0	0.0	0.0	-0.20492679478023573	0.0	0.0	0.0	0.0	0.0	0.0	0.18161926958676355	-0.16654552583274973	0.045037560749165706
239	0.0	-0.20530434892395752	0.0	0.0	0.0	-0.018686884510483302	0.0	0.0	0.025531455757887626	0.0	0.0	0.0	0.0	0.2330245649162608	0.0	-0.3698432462842616	-0.2035592603600766	0.0	0.13818575925487095	0.0	0.26340442537412934	0.07209955670544885	0.0	-0.07567181359646669	0.0	0.0	0.0	0.0	0.0	0.0	0.0	-0.05995369424501352	-0.2510172238948738	0.0	0.0	0.0	0.0	0.0	0.0	-0.1905484942683121	0.0	0.0	0.0	0.0	0.0	0.0	0.0768101280280378	0.18780665679012204	0.04503756074916572
240	0.0	-0.12281505221406988	0.0	0.0	0.0	-0.11684735777471636	0.0	0.0	0.05384116705155527	0.0	0.0	0.0	0.0	0.34053725911026705	0.0	-0.28294965302147623	0.24481186312831818	0.0	0.09816516556371478	0.0	-0.27468947823701134	-0.09002047056280305	0.0	-0.13496749264789182	0.0	0.0	0.0	0.0	0.0	0.0	0.0	-0.13478344789075533	-0.31379825822526913	0.0	0.0	0.0	0.0	0.0	0.0	-0.1322556958533055	0.0	0.0	0.0	0.0	0.0	0.0	-0.16275362410619293	0.1878066567901221	-0.30140521424441713
241	0.0	0.4112261632164206	0.0	0.0	0.0	-0.007831925715362002	0.0	0.0	0.04964203138365729	0.0	0.0	0.0	0.0	0.1652588944826951	0.0	-0.2661191165654133	0.23497300896771928	0.0	0.09041352317190701	0.0	-0.261519721406872	-0.04284068307963763	0.0	-0.13469233189926133	0.0	0.0	0.0	0.0	0.0	0.0	0.0	-0.1733618137797315	0.22302396371602762	0.0	0.0	0.0	0.0	0.0	0.0	0.34247372181071434	0.0	0.0	0.0	0.0	0.0	0.0	-0.1028626860726351	0.18780665679012198	0.04503756074916587
242	0.0	0.08742404289446777	0.0	0.0	0.0	-0.05869350589053019	0.0	0.0	0.07877760389473391	0.0	0.0	0.0	0.0	0.0262719265711529	0.0	0.518049750614803	0.0010832060798940616	0.0	-0.0035982988664673386	0.0	-0.01718973660139348	-0.006536032454567166	0.0	-0.08525835237590074	0.0	0.0	0.0	0.0	0.0	0.0	0.0	0.07062537284113249	-0.011132112164534566	0.0	0.0	0.0	0.0	0.0	0.0	-0.19930582179558815	0.0	0.0	0.0	0.0	0.0	0.0	-0.08788995156424588	0.18780665679012204	0.0450375607491658
243	0.0	-0.0050164535056589025	0.0	0.0	0.0	-0.21379389475214344	0.0	0.0	0.04624675713401207	0.0	0.0	0.0	0.0	0.18793378365426516	0.0	-0.2525105333815348	-0.09258892477369093	0.0	-0.18263883328522057	0.0	-0.25087111660438877	0.007517854874235463	0.0	-0.0428407394645429	0.0	0.0	0.0	0.0	0.0	0.0	0.0	0.018321702567297683	-0.060506751729634524	0.0	0.0	0.0	0.0	0.0	0.0	-0.11183553139152197	0.0	0.0	0.0	0.0	0.0	0.0	-0.1627536241061929	-0.16654552583274979	0.045037560749165734
244	0.0	0.0982318075859824	0.0	0.0	0.0	0.08702885954965098	0.0	0.0	0.05528241911926082	0.0	0.0	0.0	0.0	-0.29096579856749366	0.0	-0.2887263288391541	-0.2648882613365998	0.0	-0.3204667174328696	0.0	0.30613541706706826	0.05820235148009598	0.0	-0.20683645487305313	0.0	0.0	0.0	0.0	0.0	0.0	0.0	0.007092661517809412	0.2391744811544234	0.0	0.0	0.0	0.0	0.0	0.0	-0.13613099420735528	0.0	0.0	0.0	0.0	0.0	0.0	-0.057944482547466994	0.18780665679012215	0.04503756074916576
245	0.0	-0.13021978210277785	0.0	0.0	0.0	0.11110054627624039	0.0	0.0	-0.1332328469194365	0.0	0.0	0.0	0.0	0.1421635250698376	0.0	-0.3886573807134203	0.056539736219469075	0.0	0.06372931134555411	0.0	-0.2161842217547728	-0.01035561045185815	0.0	-0.12714715003447588	0.0	0.0	0.0	0.0	0.0	0.0	0.0	0.036835084863661834	-0.33134761370566945	0.0	0.0	0.0	0.0	0.0	0.0	-0.08209746172817385	0.0	0.0	0.0	0.0	0.0	0.0	0.10675559704481657	0.18780665679012215	0.04503756074916582
246	0.0	-0.052995997600438216	0.0	0.0	0.0	0.08559111771235198	0.0	0.0	0.053793274783119106	0.0	0.0	0.0	0.0	0.08956547909845378	0.0	0.766710952666979	-0.026218897445598386	0.0	0.09807675600336445	0.0	0.24794065740934246	0.05717978658531619	0.0	-0.17472407537903054	0.0	0.0	0.0	0.0	0.0	0.0	0.0	-0.0005972194572904412	-0.07652386475767736	0.0	0.0	0.0	0.0	0.0	0.0	-0.13212692113498856	0.0	0.0	0.0	0.0	0.0	0.0	0.1067555970448166	-0.16654552583274954	0.045037560749165706
247	0.0	-0.03966921323276648	0.0	0.0	0.0	-0.17140474046833334	0.0	0.0	0.06639204257452883	0.0	0.0	0.0	0.0	0.08037827153896412	0.0	-0.3332547597747068	-0.0875156559834106	0.0	0.033345703225314105	0.0	-0.06781077981470403	-0.04528754704277745	0.0	0.050336927695884034	0.0	0.0	0.0	0.0	0.0	0.0	0.0	-0.0266477304123609	-0.09383232086488288	0.0	0.0	0.0	0.0	0.0	0.0	0.04510734492096791	0.0	0.0	0.0	0.0	0.0	0.0	-0.07291721705585644	-0.16654552583274973	0.04503756074916576
248	0.0	0.00420569413473338	0.0	0.0	0.0	0.07832508026054393	0.0	0.0	-0.025362461087730416	0.0	0.0	0.0	0.0	-0.041347015544794724	0.0	-0.4109113863513331	-0.14662649544967732	0.0	-0.00607662927624528	0.0	0.14453744078677347	-0.06874387786062104	0.0	-0.05556076875328866	0.0	0.0	0.0	0.0	0.0	0.0	0.0	-0.021803038451260786	-0.23602975330041273	0.0	0.0	0.0	0.0	0.0	0.0	-0.218099165385907	0.0	0.0	0.0	0.0	0.0	0.0	-0.13280815508941407	0.1878066567901221	0.045037560749165796
249	0.0	0.11842498566351918	0.0	0.0	0.0	0.1231972761975469	0.0	0.0	-0.1471030178390869	0.0	0.0	0.0	0.0	0.0023528128513697136	0.0	-0.19158157037431306	0.16812997290209508	0.0	-0.19502284862508967	0.0	-0.20319470243824456	-0.07356579102618649	0.0	-0.07516599301233332	0.0	0.0	0.0	0.0	0.0	0.0	0.0	0.06770074542200494	-0.27867597931583266	0.0	0.0	0.0	0.0	0.0	0.0	-0.23685908002425263	0.0	0.0	0.0	0.0	0.0	0.0	-0.07291721705585644	0.18780665679012212	-0.3014052142444172
250	0.0	-0.10103262275652473	0.0	0.0	0.0	-0.009781619931976621	0.0	0.0	0.05238498098112092	0.0	0.0	0.0	0.0	0.06584024860458057	0.0	-0.3001141790217343	-0.055871869690915024	0.0	0.10389951642916848	0.0	0.015674521430487105	-0.0823678215794792	0.0	0.0678276530329342	0.0	0.0	0.0	0.0	0.0	0.0	0.0	-0.05288812922835477	0.045289769639313165	0.0	0.0	0.0	0.0	0.0	0.0	0.31217425173801644	0.0	0.0	0.0	0.0	0.0	0.0	-0.07870116976434323	0.1437340563663648	-0.13917967311595386
251	0.0	-0.02089425853261594	0.0	0.0	0.0	0.13148963341884262	0.0	0.0	-0.1258107230878158	0.0	0.0	0.0	0.0	0.06694561020589969	0.0	-0.3237275742639959	0.009611456333187017	0.0	0.17713849602532256	0.0	0.0011548809149143583	-0.02656651993215277	0.0	-0.13022758740460175	0.0	0.0	0.0	0.0	0.0	0.0	0.0	-0.023624212879631557	-0.0367013579862872	0.0	0.0	0.0	0.0	0.0	0.0	0.05614255041816857	0.0	0.0	0.0	0.0	0.0	0.0	-0.2319440594306585	-0.11760059157248033	0.0326470838173225
252	0.0	0.0031849139932865794	0.0	0.0	0.0	0.06702480918176414	0.0	0.0	0.10788507287038188	0.0	0.0	0.0	0.0	0.15179261541373626	0.0	0.43959677091176363	0.05125832748426194	0.0	0.14024457389537257	0.0	-0.04896350574821716	-0.08437477924428932	0.0	0.0006144514101389768	0.0	0.0	0.0	0.0	0.0	0.0	0.0	-0.03718525231755188	-0.11678394230762013	0.0	0.0	0.0	0.0	0.0	0.0	-0.13195315781009032	0.0	0.0	0.0	0.0	0.0	0.0	-0.1443766939070498	-0.11760059157248012	-0.13917967311595394
253	0.0	0.0386979932528174	0.0	0.0	0.0	0.09083517239407303	0.0	0.0	-0.10928554452484363	0.0	0.0	0.0	0.0	-0.2657463039510142	0.0	-0.08303066589165295	0.05295735641522173	0.0	-0.27165614191044196	0.0	0.016730675570542617	0.08385591747530244	0.0	-0.12212143711451891	0.0	0.0	0.0	0.0	0.0	0.0	0.0	0.08204959220150966	0.1548605720995017	0.0	0.0	0.0	0.0	0.0	0.0	-0.11281202394675446	0.0	0.0	0.0	0.0	0.0	0.0	-0.12248485252614762	0.14373405636636472	0.03264708381732249
254	0.0	-0.08252742898851481	0.0	0.0	0.0	-0.0845964417602436	0.0	0.0	0.07917162603299693	0.0	0.0	0.0	0.0	0.017216041661394406	0.0	-0.1647632170142386	-0.06750460912186847	0.0	0.16055165206485958	0.0	-0.03981666760634498	0.07231736364158003	0.0	-0.25388668567583256	0.0	0.0	0.0	0.0	0.0	0.0	0.0	0.0037664111115119836	-0.059107735729488284	0.0	0.0	0.0	0.0	0.0	0.0	-0.08331126160999944	0.0	0.0	0.0	0.0	0.0	0.0	0.04170395783061866	0.14373405636636472	0.03264708381732251
255	0.0	0.026748276088405867	0.0	0.0	0.0	0.09455632564667568	0.0	0.0	-0.001545215932516197	0.0	0.0	0.0	0.0	-0.12306278617220551	0.0	-0.2371809709861713	0.002496943137922268	0.0	-0.5972335433619673	0.0	0.05813125252491225	0.0163054586872306	0.0	0.049077519781319294	0.0	0.0	0.0	0.0	0.0	0.0	0.0	0.007905685116146076	0.07651594414081773	0.0	0.0	0.0	0.0	0.0	0.0	-0.134838426106069	0.0	0.0	0.0	0.0	0.0	0.0	0.019812116449716435	-0.11760059157248026	0.032647083817322536
256	0.0	-0.22354769122175744	0.0	0.0	0.0	0.11138437842880072	0.0	0.0	-0.09992096505439498	0.0	0.0	0.0	0.0	-0.1366973351640559	0.0	-0.2656175775458679	-0.09213483020883288	0.0	-0.22205174065984312	0.0	0.04630349582282603	0.04900553442521704	0.0	-0.038003780901164685	0.0	0.0	0.0	0.0	0.0	0.0	0.0	0.01797209431129197	0.09440178493590037	0.0	0.0	0.0	0.0	0.0	0.0	0.02172833355670282	0.0	0.0	0.0	0.0	0.0	0.0	0.04170395783061852	-0.11760059157248015	0.03264708381732255
257	0.0	0.21884003347768893	0.0	0.0	0.0	0.07785614065972278	0.0	0.0	-0.08678205787360249	0.0	0.0	0.0	0.0	0.12420680711181355	0.0	-0.16871128176942765	0.0683053685276255	0.0	0.16348223154207706	0.0	0.03798855061887302	-0.07402124851273155	0.0	0.04720082900389785	0.0	0.0	0.0	0.0	0.0	0.0	0.0	-0.03467570382487972	-0.3204690384943799	0.0	0.0	0.0	0.0	0.0	0.0	-0.0861204150416373	0.0	0.0	0.0	0.0	0.0	0.0	-0.19910629735930524	-0.11760059157248023	0.03264708381732253
258	0.0	-0.44126216878271685	0.0	0.0	0.0	-0.14640297068067368	0.0	0.0	0.07515195275045815	0.0	0.0	0.0	0.0	0.050529298456631365	0.0	0.7450662375610846	0.052503434146771485	0.0	0.1520502859709525	0.0	-0.05206785637411929	0.0488661828708606	0.0	0.024096256392225148	0.0	0.0	0.0	0.0	0.0	0.0	0.0	0.007788419454074139	-0.028219705732836567	0.0	0.0	0.0	0.0	0.0	0.0	-0.07516214232421775	0.0	0.0	0.0	0.0	0.0	0.0	-0.013025645621636783	-0.11760059157248018	-0.13917967311595386
259	0.0	-0.04598234605522912	0.0	0.0	0.0	-0.03873256905108894	0.0	0.0	0.12241321740469442	0.0	0.0	0.0	0.0	0.10635563282623206	0.0	-0.0852189201394318	0.03379383108555575	0.0	0.10150731049355897	0.0	-0.07835127681373524	-0.07887793170054648	0.0	-0.09765622136956921	0.0	0.0	0.0	0.0	0.0	0.0	0.0	-0.0582332571485091	-0.22440641692524052	0.0	0.0	0.0	0.0	0.0	0.0	-0.02671337165913347	0.0	0.0	0.0	0.0	0.0	0.0	0.04170395783061867	0.14373405636636477	0.0326470838173225
260	0.0	-0.4561919690232826	0.0	0.0	0.0	0.029244100885057182	0.0	0.0	0.07785294431652796	0.0	0.0	0.0	0.0	0.0005888073581689583	0.0	0.08096061730782016	-0.015529502034944473	0.0	0.15776271991911955	0.0	-0.05356995957542467	0.03431450781603025	0.0	-0.08902252435638944	0.0	0.0	0.0	0.0	0.0	0.0	0.0	0.018068893363087413	-0.06732760874618363	0.0	0.0	0.0	0.0	0.0	0.0	-0.08063788647422265	0.0	0.0	0.0	0.0	0.0	0.0	0.085487640592423	0.14373405636636472	0.032647083817322536
261	0.0	0.06527928988464302	0.0	0.0	0.0	0.058852847281413316	0.0	0.0	-0.2094582597717199	0.0	0.0	0.0	0.0	-0.12746782858241634	0.0	-0.004617215789663671	0.07991891259998193	0.0	-0.08675822623393925	0.0	-0.023045121985507823	-0.11245257524635793	0.0	0.029584398638950703	0.0	0.0	0.0	0.0	0.0	0.0	0.0	0.23507344873408675	-0.17026595107512338	0.0	0.0	0.0	0.0	0.0	0.0	-0.04703980524386588	0.0	0.0	0.0	0.0	0.0	0.0	0.030758037140167508	-0.11760059157248023	0.032647083817322516
262	0.0	0.007451897824745545	0.0	0.0	0.0	-0.1301987406391606	0.0	0.0	-0.08365901053525945	0.0	0.0	0.0	0.0	-0.031070506520201213	0.0	0.43262744661063457	0.08638320759525717	0.0	-0.264859587984373	0.0	-0.07477204388918232	-0.15772197217436706	0.0	-0.08427022481669005	0.0	0.0	0.0	0.0	0.0	0.0	0.0	-0.01688586428324553	-0.05831421371146299	0.0	0.0	0.0	0.0	0.0	0.0	-0.15792764196378162	0.0	0.0	0.0	0.0	0.0	0.0	0.04170395783061848	-0.1176005915724803	0.03264708381732242
263	0.0	0.4967417531966338	0.0	0.0	0.0	0.11184454985462344	0.0	0.0	-0.01489266244183966	0.0	0.0	0.0	0.0	-0.2089038795597095	0.0	-0.26694760594180617	0.08590249102527985	0.0	-0.43205164148846037	0.0	0.015211985194418067	-0.08080456475005049	0.0	0.08405717358349984	0.0	0.0	0.0	0.0	0.0	0.0	0.0	-0.017536445310454722	0.0581552910328911	0.0	0.0	0.0	0.0	0.0	0.0	0.2932134204167257	0.0	0.0	0.0	0.0	0.0	0.0	-0.16626853528795205	-0.11760059157248023	-0.13917967311595392
264	0.0	-0.0172656942086976	0.0	0.0	0.0	0.08453249191470187	0.0	0.0	-0.011797685861006943	0.0	0.0	0.0	0.0	0.0730959984719794	0.0	-0.1880078661553542	-0.01649516084262432	0.0	-0.5150887962647385	0.0	0.061712032497262564	0.07878629183103492	0.0	0.013798205754605879	0.0	0.0	0.0	0.0	0.0	0.0	0.0	-0.026946957986123937	0.048549204892588765	0.0	0.0	0.0	0.0	0.0	0.0	-0.09985044978216909	0.0	0.0	0.0	0.0	0.0	0.0	0.09643356128287409	0.14373405636636477	-0.1391796731159538
265	0.0	-0.1929944854288539	0.0	0.0	0.0	0.06874763526714792	0.0	0.0	-0.23160988485241052	0.0	0.0	0.0	0.0	0.10649483754410272	0.0	-0.14238506910852156	0.06358954072160575	0.0	0.1439407439219691	0.0	-0.04993542575287643	-0.18389309364772324	0.0	-0.11003313243047523	0.0	0.0	0.0	0.0	0.0	0.0	0.0	-0.044741308968727585	-0.11757964661384843	0.0	0.0	0.0	0.0	0.0	0.0	-0.06738861219032605	0.0	0.0	0.0	0.0	0.0	0.0	0.09643356128287398	-0.11760059157248025	0.03264708381732247
266	0.0	0.37026194821021186	0.0	0.0	0.0	0.10229646627675204	0.0	0.0	-0.04389075571357839	0.0	0.0	0.0	0.0	0.16304429681556953	0.0	-0.23935088530089282	0.009137898154032213	0.0	-0.2911670217555841	0.0	0.05563387070311288	-0.01051522813409218	0.0	0.2927107673462529	0.0	0.0	0.0	0.0	0.0	0.0	0.0	-0.014927715228507638	-0.061561505317150364	0.0	0.0	0.0	0.0	0.0	0.0	-0.0518918621082458	0.0	0.0	0.0	0.0	0.0	0.0	0.227784609568287	-0.1176005915724803	0.03264708381732255
267	0.0	-0.47694262548110833	0.0	0.0	0.0	-0.18422581082683265	0.0	0.0	0.05813121699373253	0.0	0.0	0.0	0.0	-0.05901324927141424	0.0	-0.10481408420788664	0.056859431169726894	0.0	0.11605245836537283	0.0	-0.04260210979796361	0.05563366870645541	0.0	0.21077366416796767	0.0	0.0	0.0	0.0	0.0	0.0	0.0	-0.020387383969820476	0.1059003374546846	0.0	0.0	0.0	0.0	0.0	0.0	0.29750237106802363	0.0	0.0	0.0	0.0	0.0	0.0	0.030758037140167678	-0.11760059157248014	-0.13917967311595397
268	0.0	-0.3575481924332956	0.0	0.0	0.0	0.057981627899222114	0.0	0.0	0.06039642354432463	0.0	0.0	0.0	0.0	-0.2865619054897308	0.0	-0.1112681967720416	-0.11657210035307136	0.0	-0.3258794904826377	0.0	0.10737808785323111	0.057429832221366224	0.0	-0.3978570137849152	0.0	0.0	0.0	0.0	0.0	0.0	0.0	-0.02556284158197887	0.10901633958019795	0.0	0.0	0.0	0.0	0.0	0.0	-0.04524812713597849	0.0	0.0	0.0	0.0	0.0	0.0	0.008866195759265462	0.14373405636636472	-0.1391796731159539
269	0.0	-0.27479843997642056	0.0	0.0	0.0	-0.1833234948987338	0.0	0.0	0.10032317362522519	0.0	0.0	0.0	0.0	0.12919245529059023	0.0	0.6072042192787784	0.07839359170733674	0.0	0.20528589708804376	0.0	-0.06606633453737004	0.08908918432130027	0.0	0.0430817616822042	0.0	0.0	0.0	0.0	0.0	0.0	0.0	-0.05930414795383097	-0.21598230712354644	0.0	0.0	0.0	0.0	0.0	0.0	-0.1261919815821212	0.0	0.0	0.0	0.0	0.0	0.0	0.10737948197332511	-0.11760059157248028	0.032647083817322516
270	0.0	-0.12871951689787778	0.0	0.0	0.0	-0.04609693262912223	0.0	0.0	-0.12305425782514437	0.0	0.0	0.0	0.0	-0.15635208155610067	0.0	0.5478456239667749	-0.0026737796911756803	0.0	0.26442870058615137	0.0	-0.08161812826921437	-0.11100545045390953	0.0	-0.05463401230664738	0.0	0.0	0.0	0.0	0.0	0.0	0.0	0.06863438408689268	-0.08167495356246326	0.0	0.0	0.0	0.0	0.0	0.0	-0.09992594412294488	0.0	0.0	0.0	0.0	0.0	0.0	-0.0239715663120879	0.14373405636636472	0.03264708381732251
271	0.0	-0.08313853750077382	0.0	0.0	0.0	-0.10239205789709534	0.0	0.0	0.019168357329905992	0.0	0.0	0.0	0.0	-0.07241857774930067	0.0	0.4218457213940258	0.025534115614170426	0.0	0.11468264775296014	0.0	-0.04224191361455776	-0.12285402119798298	0.0	-0.0363826989564943	0.0	0.0	0.0	0.0	0.0	0.0	0.0	0.039846528428225655	0.05230330300463893	0.0	0.0	0.0	0.0	0.0	0.0	-0.11939244764198116	0.0	0.0	0.0	0.0	0.0	0.0	0.08548764059242286	0.14373405636636477	-0.13917967311595386
272	0.0	0.09708692364029461	0.0	0.0	0.0	0.09929208464627559	0.0	0.0	-0.10798748284191957	0.0	0.0	0.0	0.0	-0.37457828680607097	0.0	-0.23066735421543907	-0.027925135277468115	0.0	0.20947114146576457	0.0	0.037317014109552765	-0.02793430337929353	0.0	-0.27286762291426664	0.0	0.0	0.0	0.0	0.0	0.0	0.0	-0.13150700149795097	0.16666144952830042	0.0	0.0	0.0	0.0	0.0	0.0	-0.13020381395087882	0.0	0.0	0.0	0.0	0.0	0.0	0.11832540266377617	0.14373405636636477	0.0326470838173225
273	0.0	0.052824187663500215	0.0	0.0	0.0	-0.028093375715561513	0.0	0.0	0.06952190536214076	0.0	0.0	0.0	0.0	-0.3057285804440515	0.0	0.13751343668873048	0.013451179632464002	0.0	-0.06382302583766905	0.0	0.03846948286318665	-0.011805479180532735	0.0	0.06318865455473952	0.0	0.0	0.0	0.0	0.0	0.0	0.0	0.18953871378470083	0.12156928789001718	0.0	0.0	0.0	0.0	0.0	0.0	-0.06374829733554552	0.0	0.0	0.0	0.0	0.0	0.0	-0.023971566312087866	0.14373405636636474	0.032647083817322564
274	0.0	0.07242862539314546	0.0	0.0	0.0	-0.2095243163655856	0.0	0.0	0.12148796331139594	0.0	0.0	0.0	0.0	0.08064132753824331	0.0	0.3833241604053941	0.011218948369215878	0.0	0.19611709699482455	0.0	0.015194451878912177	-0.07817496532875277	0.0	-0.08431255698138494	0.0	0.0	0.0	0.0	0.0	0.0	0.0	0.0020497408776404538	0.021732493924867313	0.0	0.0	0.0	0.0	0.0	0.0	-0.16909954736870253	0.0	0.0	0.0	0.0	0.0	0.0	-0.14437669390704977	-0.11760059157248026	-0.13917967311595386
275	0.0	-0.03739975670377959	0.0	0.0	0.0	-0.18745980887010813	0.0	0.0	0.08350662406355577	0.0	0.0	0.0	0.0	-0.33510133719584545	0.0	0.5015659626256621	-0.03429700645072663	0.0	0.16971991094655423	0.0	-0.0030952652614926884	0.0757547390534004	0.0	0.021014423148193486	0.0	0.0	0.0	0.0	0.0	0.0	0.0	-0.05501165090246256	0.1408065681225515	0.0	0.0	0.0	0.0	0.0	0.0	-0.09209964155324245	0.0	0.0	0.0	0.0	0.0	0.0	-0.15532261459750077	-0.11760059157248019	0.032647083817322564
276	0.0	-0.08323742220952329	0.0	0.0	0.0	-0.25342089069504126	0.0	0.0	0.08266245419528828	0.0	0.0	0.0	0.0	0.30138079548354585	0.0	-0.17470941723852215	0.06937981757176884	0.0	0.16793454268621308	0.0	-0.05624467366055879	0.07508536648895484	0.0	-0.032690291116062066	0.0	0.0	0.0	0.0	0.0	0.0	0.0	-0.11814752127341495	-0.1925114195081446	0.0	0.0	0.0	0.0	0.0	0.0	-0.09038824849454344	0.0	0.0	0.0	0.0	0.0	0.0	0.14021724404467836	-0.11760059157248029	0.03264708381732247
277	0.0	0.43148300935138745	0.0	0.0	0.0	0.08572019463252603	0.0	0.0	-0.15581177710536132	0.0	0.0	0.0	0.0	0.0590759269028637	0.0	-0.020053979568062243	-0.03986869278011268	0.0	-0.4886992631670779	0.0	0.037866533563022164	-0.10139995180211572	0.0	0.05377215290896885	0.0	0.0	0.0	0.0	0.0	0.0	0.0	0.014212128009257604	0.06497872916367445	0.0	0.0	0.0	0.0	0.0	0.0	0.1750066168975306	0.0	0.0	0.0	0.0	0.0	0.0	-0.023971566312087834	-0.11760059157248023	-0.13917967311595392
278	0.0	0.030850054675210188	0.0	0.0	0.0	-0.022647760710444276	0.0	0.0	0.1111540838800345	0.0	0.0	0.0	0.0	-0.000520602648690572	0.0	-0.23485796954937696	-0.0455965108189634	0.0	0.22819261779252722	0.0	0.05888857804956804	0.0705441657271784	0.0	-0.09549674749914384	0.0	0.0	0.0	0.0	0.0	0.0	0.0	0.02519651495704958	-0.024874516064393976	0.0	0.0	0.0	0.0	0.0	0.0	0.43090999354672643	0.0	0.0	0.0	0.0	0.0	0.0	0.20589276818738478	0.14373405636636474	0.03264708381732247
279	0.0	-0.07256563165333771	0.0	0.0	0.0	-0.3292343619702648	0.0	0.0	0.0701989892431602	0.0	0.0	0.0	0.0	0.11539906300172625	0.0	-0.13919803938231737	-0.0051352584791845195	0.0	0.04731411154917688	0.0	-0.003218906599263372	0.06520263813002004	0.0	0.23171456405496	0.0	0.0	0.0	0.0	0.0	0.0	0.0	-0.07614169130038557	-0.07505151731874359	0.0	0.0	0.0	0.0	0.0	0.0	-0.06512095549084272	0.0	0.0	0.0	0.0	0.0	0.0	0.052649878521069816	0.14373405636636472	0.032647083817322536
280	0.0	-0.2147917448195472	0.0	0.0	0.0	0.05976754339757016	0.0	0.0	0.062208069984068484	0.0	0.0	0.0	0.0	-0.18932136871395464	0.0	-0.11643000863661468	-0.016164202977129158	0.0	0.12467475608604656	0.0	0.1266624884674284	0.058866351657589265	0.0	0.06787839850570215	0.0	0.0	0.0	0.0	0.0	0.0	0.0	-0.07025085723574337	-0.09091325951341478	0.0	0.0	0.0	0.0	0.0	0.0	-0.048920894026079825	0.0	0.0	0.0	0.0	0.0	0.0	-0.15532261459750096	0.1437340563663647	-0.13917967311595397
281	0.0	-0.20811718776384147	0.0	0.0	0.0	0.05519917933312048	0.0	0.0	0.05757388628362556	0.0	0.0	0.0	0.0	-0.09792494166971145	0.0	-0.10322611637442378	-0.03322981604325873	0.0	0.11487373759157822	0.0	0.11357259047057139	0.05519174119791435	0.0	0.05885540568415213	0.0	0.0	0.0	0.0	0.0	0.0	0.0	0.17343772116051373	-0.06723491347816773	0.0	0.0	0.0	0.0	0.0	0.0	-0.03952597232157675	0.0	0.0	0.0	0.0	0.0	0.0	-0.10059301114524546	-0.11760059157248018	0.03264708381732251
282	0.0	0.4018504734366296	0.0	0.0	0.0	-0.05320203991482239	0.0	0.0	0.07650124278065105	0.0	0.0	0.0	0.0	-0.049673115748420794	0.0	0.2100847318520248	-0.058215078485283595	0.0	0.15490395285063518	0.0	-0.05281823741910423	-0.0320018905858869	0.0	-0.32993035293695105	0.0	0.0	0.0	0.0	0.0	0.0	0.0	-0.12964608441732745	0.13117001512836396	0.0	0.0	0.0	0.0	0.0	0.0	0.1834030572258494	0.0	0.0	0.0	0.0	0.0	0.0	-0.11153893183569644	-0.11760059157248028	0.032647083817322564
283	0.0	0.4399070871884986	0.0	0.0	0.0	0.08909251823037481	0.0	0.0	-0.12691235186898353	0.0	0.0	0.0	0.0	-0.2287238986038282	0.0	-0.032807696725329155	0.07412287859133045	0.0	-0.14686720800046532	0.0	-0.028547498464829044	-0.11631291860275139	0.0	0.16691953092917278	0.0	0.0	0.0	0.0	0.0	0.0	0.0	0.0884993233441091	-0.06510711827282403	0.0	0.0	0.0	0.0	0.0	0.0	0.01057861244942356	0.0	0.0	0.0	0.0	0.0	0.0	0.008866195759265444	0.14373405636636474	-0.13917967311595397
284	0.0	-0.02791108372877256	0.0	0.0	0.0	0.10417573606278371	0.0	0.0	-0.1342743896720562	0.0	0.0	0.0	0.0	0.06920675134035288	0.0	0.4352117430895872	0.027032794783726336	0.0	0.27778019236419943	0.0	-0.0023764443831748028	-0.1110409042762209	0.0	-0.012738921486171482	0.0	0.0	0.0	0.0	0.0	0.0	0.0	-0.0023091318598437265	-0.22863737169016635	0.0	0.0	0.0	0.0	0.0	0.0	-0.19568253794899546	0.0	0.0	0.0	0.0	0.0	0.0	-0.013025645621636767	0.14373405636636477	0.032647083817322564
285	0.0	-0.44114526518968966	0.0	0.0	0.0	-0.17187022042361855	0.0	0.0	0.08317365806222748	0.0	0.0	0.0	0.0	0.1467942424250882	0.0	-0.17616595871797142	-0.008179217985412233	0.0	0.16901570797403642	0.0	0.049574054745169176	0.0754907183692225	0.0	0.254229178616057	0.0	0.0	0.0	0.0	0.0	0.0	0.0	-0.11742299673348972	-0.016686009196346108	0.0	0.0	0.0	0.0	0.0	0.0	-0.09142461662653506	0.0	0.0	0.0	0.0	0.0	0.0	-0.12248485252614749	-0.11760059157248023	0.03264708381732258
286	0.0	0.3820933258976349	0.0	0.0	0.0	-0.21792546624886244	0.0	0.0	0.06847811604968854	0.0	0.0	0.0	0.0	0.21453548518287258	0.0	-0.13429486209969893	-0.0408729177587024	0.0	0.13793552463185105	0.0	0.021273336295495042	0.06383809605632099	0.0	0.2287283763379679	0.0	0.0	0.0	0.0	0.0	0.0	0.0	0.01940902074642792	-0.13563328630284377	0.0	0.0	0.0	0.0	0.0	0.0	-0.061632214007741944	0.0	0.0	0.0	0.0	0.0	0.0	0.05264987852106973	0.14373405636636472	-0.13917967311595383
287	0.0	-0.03078053000366608	0.0	0.0	0.0	0.09594018400673368	0.0	0.0	-0.16290151207165604	0.0	0.0	0.0	0.0	0.057906845034666546	0.0	-0.24440007331960062	0.015678686660541973	0.0	-0.33253926903919634	0.0	-0.04396767754041098	0.027199230566885585	0.0	-0.05672999994147401	0.0	0.0	0.0	0.0	0.0	0.0	0.0	0.005976548920546972	-0.12039143063253739	0.0	0.0	0.0	0.0	0.0	0.0	-0.13997501006575275	0.0	0.0	0.0	0.0	0.0	0.0	0.15116316473512945	-0.11760059157248019	-0.13917967311595403
288	0.0	-0.2018338721818887	0.0	0.0	0.0	0.09627741170955668	0.0	0.0	-0.22021090462836446	0.0	0.0	0.0	0.0	0.059466223947476776	0.0	-0.22195407828107583	0.05033175608640519	0.0	0.20300342900005203	0.0	-0.0654661520839782	0.08823343845011929	0.0	-0.15245244205181846	0.0	0.0	0.0	0.0	0.0	0.0	0.0	-0.006719272573864362	-0.17756335015826138	0.0	0.0	0.0	0.0	0.0	0.0	-0.12400408560051343	0.0	0.0	0.0	0.0	0.0	0.0	0.14021724404467845	-0.11760059157248018	0.03264708381732248
289	0.0	0.0036935499551461496	0.0	0.0	0.0	0.1132863148201739	0.0	0.0	0.07757486484044854	0.0	0.0	0.0	0.0	0.13610116525855587	0.0	-0.27111472331773384	-0.07401006715191552	0.0	-0.4376048847798461	0.0	0.06220878599818858	0.10191472400357202	0.0	0.04505166464889789	0.0	0.0	0.0	0.0	0.0	0.0	0.0	-0.08149619712201106	-0.056302460388877255	0.0	0.0	0.0	0.0	0.0	0.0	-0.15898319644836595	0.0	0.0	0.0	0.0	0.0	0.0	-0.10059301114524546	-0.11760059157248011	0.032647083817322536
290	0.0	0.07198810654154082	0.0	0.0	0.0	-0.05819266651308369	0.0	0.0	0.04846789412256616	0.0	0.0	0.0	0.0	-0.26150785895560286	0.0	0.2245090848577453	0.05192741183125568	0.0	0.09561511442294973	0.0	0.02167703690044262	-0.15471326160102272	0.0	0.1940051444579295	0.0	0.0	0.0	0.0	0.0	0.0	0.0	0.16116660645458136	-0.05309467302723985	0.0	0.0	0.0	0.0	0.0	0.0	0.6125237768235892	0.0	0.0	0.0	0.0	0.0	0.0	-0.1443766939070499	-0.11760059157248028	0.032647083817322495
291	0.0	0.07552737311086495	0.0	0.0	0.0	0.08755517332191792	0.0	0.0	-0.056014424472770455	0.0	0.0	0.0	0.0	-0.34957153200483243	0.0	0.3295830708562429	-0.03239359031247244	0.0	-0.20639295895443488	0.0	0.020877737979339565	0.08121761660255519	0.0	-0.28806005651715566	0.0	0.0	0.0	0.0	0.0	0.0	0.0	-0.031265411041268135	0.15028362180573543	0.0	0.0	0.0	0.0	0.0	0.0	-0.10606664769411701	0.0	0.0	0.0	0.0	0.0	0.0	-0.023971566312087765	0.14373405636636477	0.032647083817322536
292	0.0	0.012230648458039305	0.0	0.0	0.0	-0.18042825300227053	0.0	0.0	-0.10413136208575198	0.0	0.0	0.0	0.0	0.022994144957201867	0.0	0.5810130545857595	0.02190427726332969	0.0	-0.03896731257705477	0.0	-0.07822835903072678	-0.12469202105614165	0.0	-0.06918432904323835	0.0	0.0	0.0	0.0	0.0	0.0	0.0	0.06393124453869242	-0.09018578183137288	0.0	0.0	0.0	0.0	0.0	0.0	-0.16563148257715504	0.0	0.0	0.0	0.0	0.0	0.0	0.21683868887783575	-0.11760059157248032	0.03264708381732256
293	0.0	0.2759492794942371	0.0	0.0	0.0	-0.11980288490667688	0.0	0.0	0.025374366667304717	0.0	0.0	0.0	0.0	-0.21300344646315575	0.0	1.147828278694816	0.04014081155706733	0.0	0.04677369933836875	0.0	-0.02438503338864877	0.02965958726812365	0.0	0.1539315304981474	0.0	0.0	0.0	0.0	0.0	0.0	0.0	0.13004607402320584	0.060840245598784766	0.0	0.0	0.0	0.0	0.0	0.0	0.025752399290892698	0.0	0.0	0.0	0.0	0.0	0.0	0.04170395783061884	-0.11760059157248035	-0.1391796731159538
294	0.0	-0.2607728253516323	0.0	0.0	0.0	-0.10018505334684719	0.0	0.0	0.11134192697859673	0.0	0.0	0.0	0.0	0.12080229413999843	0.0	0.17285035611683555	0.026676767781292965	0.0	0.2285898945951041	0.0	-0.009714234009020627	0.008741821470257451	0.0	0.10815472632590803	0.0	0.0	0.0	0.0	0.0	0.0	0.0	-0.02539163822074003	-0.21048728727866245	0.0	0.0	0.0	0.0	0.0	0.0	-0.14853039795225054	0.0	0.0	0.0	0.0	0.0	0.0	-0.03491748700253908	0.14373405636636474	0.032647083817322495
295	0.0	-0.2223356162074623	0.0	0.0	0.0	-0.18997810363529521	0.0	0.0	0.00771320598379188	0.0	0.0	0.0	0.0	0.09142378070434044	0.0	-0.22885234523795478	-0.015656171295337404	0.0	-0.1664169052687825	0.0	0.026069336181034252	-0.07266021214633628	0.0	0.10188041712932451	0.0	0.0	0.0	0.0	0.0	0.0	0.0	-0.053168920742776085	0.08925176391079562	0.0	0.0	0.0	0.0	0.0	0.0	-0.12891238662794735	0.0	0.0	0.0	0.0	0.0	0.0	0.22778460956828717	0.14373405636636474	0.032647083817322564
296	0.0	-0.12707625962293753	0.0	0.0	0.0	-0.059681395975718116	0.0	0.0	-0.00831194595494849	0.0	0.0	0.0	0.0	0.05567261961959649	0.0	-0.3630654606529737	0.04250331633869492	0.0	0.3077479422802192	0.0	0.020940071565215226	-0.03496538003292	0.0	0.048906139119737596	0.0	0.0	0.0	0.0	0.0	0.0	0.0	-0.03523732855369093	0.036376594171986	0.0	0.0	0.0	0.0	0.0	0.0	0.29483630891651147	0.0	0.0	0.0	0.0	0.0	0.0	-0.03491748700253898	0.14373405636636472	0.03264708381732252
297	0.0	-0.24524903070931553	0.0	0.0	0.0	-0.059716424192239784	0.0	0.0	0.0880290134760651	0.0	0.0	0.0	0.0	0.19012879587121528	0.0	-0.19000002182876904	-0.014360542654584127	0.0	0.1792844912774887	0.0	-0.05922917978672193	0.07934070381270428	0.0	-0.19775388236752173	0.0	0.0	0.0	0.0	0.0	0.0	0.0	-0.01385557037309276	0.14702753504413052	0.0	0.0	0.0	0.0	0.0	0.0	-0.10126792170660368	0.0	0.0	0.0	0.0	0.0	0.0	-0.13343077321659869	-0.11760059157248014	0.03264708381732253
298	0.0	0.44837362406202963	0.0	0.0	0.0	0.09248183901334317	0.0	0.0	-0.30097994017777074	0.0	0.0	0.0	0.0	0.09860607777982722	0.0	-0.21098377638589383	0.03373050673921109	0.0	0.1948603656040817	0.0	0.008646833168177779	-0.07820051870338866	0.0	0.0656495873008276	0.0	0.0	0.0	0.0	0.0	0.0	0.0	-0.044819192199584294	0.12710033599558707	0.0	0.0	0.0	0.0	0.0	0.0	0.10845991028231444	0.0	0.0	0.0	0.0	0.0	0.0	0.0417039578306186	-0.1176005915724802	0.032647083817322425
299	0.0	-0.03154196872190616	0.0	0.0	0.0	0.0687993313646032	0.0	0.0	0.12973569338875468	0.0	0.0	0.0	0.0	0.059365364654176016	0.0	-0.3088322787650262	0.0016268107432068943	0.0	-0.13628090802410564	0.0	0.01396010011011365	-0.03017584273936833	0.0	0.0470929561058386	0.0	0.0	0.0	0.0	0.0	0.0	0.0	-0.07281123961626168	-0.012131762716749372	0.0	0.0	0.0	0.0	0.0	0.0	0.28388042606836833	0.0	0.0	0.0	0.0	0.0	0.0	0.10737948197332511	-0.11760059157248019	0.03264708381732245
300	0.0	-0.1293924452076889	0.0	0.0	0.0	-0.11387473688959357	0.0	0.0	0.12220743034400416	0.0	0.0	0.0	0.0	-0.24374627010369151	0.0	0.47386206293002126	0.053906803043558195	0.0	0.07773012027292332	0.0	0.0563285952178662	-0.09381802590789569	0.0	0.11284343108765801	0.0	0.0	0.0	0.0	0.0	0.0	0.0	0.18782249733597667	0.20335457438730709	0.0	0.0	0.0	0.0	0.0	0.0	0.2041024114690742	0.0	0.0	0.0	0.0	0.0	0.0	-0.19910629735930524	0.14373405636636466	0.03264708381732248
301	0.0	-0.22203693370024905	0.0	0.0	0.0	0.09376256538330079	0.0	0.0	0.09669288217502531	0.0	0.0	0.0	0.0	0.1580298923429906	0.0	0.6709327211410019	0.018472670651780775	0.0	0.19760805004017679	0.0	-0.03454756531186555	0.08621059603113451	0.0	-0.06039111638291266	0.0	0.0	0.0	0.0	0.0	0.0	0.0	-0.03639349116635133	-0.14552450665640912	0.0	0.0	0.0	0.0	0.0	0.0	-0.11883225953746096	0.0	0.0	0.0	0.0	0.0	0.0	0.09643356128287395	0.14373405636636488	0.03264708381732246
302	0.0	0.011875711511082227	0.0	0.0	0.0	0.10486802937943214	0.0	0.0	-0.13630241102597163	0.0	0.0	0.0	0.0	0.07666700752641815	0.0	0.2601819541615104	0.036883990389091494	0.0	0.05936526830597445	0.0	-0.010492723326636868	-0.14046155159394833	0.0	-0.09708161990361949	0.0	0.0	0.0	0.0	0.0	0.0	0.0	0.0396105769586687	-0.08160297477507944	0.0	0.0	0.0	0.0	0.0	0.0	-0.18339998671697827	0.0	0.0	0.0	0.0	0.0	0.0	-0.0020797249311857472	-0.1176005915724803	-0.13917967311595394
303	0.0	0.354153757631791	0.0	0.0	0.0	-0.07889577404268419	0.0	0.0	-0.24121316017320335	0.0	0.0	0.0	0.0	-0.2797059301307101	0.0	0.9840542110314267	0.05634955364640747	0.0	0.11393962352076775	0.0	-0.04204653296106561	-0.21034344789037204	0.0	0.2090401163627522	0.0	0.0	0.0	0.0	0.0	0.0	0.0	0.17284252695524907	0.1045261134715854	0.0	0.0	0.0	0.0	0.0	0.0	-0.03863056246562204	0.0	0.0	0.0	0.0	0.0	0.0	-0.06775524907389215	-0.11760059157248026	-0.13917967311595386
304	0.0	0.0061540088737363045	0.0	0.0	0.0	-0.1865456109976338	0.0	0.0	0.09293176775937356	0.0	0.0	0.0	0.0	0.09758659217346519	0.0	-0.20396913559925167	0.003778269470770472	0.0	0.18965352032567884	0.0	0.06471278916882203	0.08322827351973584	0.0	-0.10267327447739666	0.0	0.0	0.0	0.0	0.0	0.0	0.0	-0.14458401408082652	-0.0371642263303361	0.0	0.0	0.0	0.0	0.0	0.0	-0.11120731893500903	0.0	0.0	0.0	0.0	0.0	0.0	-0.0568093283834411	0.1437340563663648	0.03264708381732255
305	0.0	-0.08837547704129611	0.0	0.0	0.0	-0.10733575268443038	0.0	0.0	0.12309428046213847	0.0	0.0	0.0	0.0	0.10167392397760769	0.0	-0.28990931273254444	-0.026263231348231077	0.0	0.253445412047879	0.0	-0.04562183715647264	-0.09196816351045572	0.0	-0.14911391126613477	0.0	0.0	0.0	0.0	0.0	0.0	0.0	-0.05205916706999247	0.02983248837660549	0.0	0.0	0.0	0.0	0.0	0.0	0.42759547394334574	0.0	0.0	0.0	0.0	0.0	0.0	-0.21005221804975624	0.1437340563663647	0.0326470838173225
306	0.0	0.34169645325660536	0.0	0.0	0.0	0.04977687504992389	0.0	0.0	-0.23588170158322858	0.0	0.0	0.0	0.0	-0.26908079508197214	0.0	0.7065880667101927	0.053767639687584814	0.0	0.10324066636246913	0.0	-0.03923320716265263	-0.16599997669072697	0.0	0.20026179005522365	0.0	0.0	0.0	0.0	0.0	0.0	0.0	0.16602541810100868	0.09756732842569059	0.0	0.0	0.0	0.0	0.0	0.0	-0.028374907415202388	0.0	0.0	0.0	0.0	0.0	0.0	0.11832540266377631	-0.11760059157248019	-0.13917967311595394
307	0.0	0.052417617704423755	0.0	0.0	0.0	0.16059878349378026	0.0	0.0	0.07552697178382323	0.0	0.0	0.0	0.0	-0.03579610782270882	0.0	-0.22144780961728372	0.003748476149411803	0.0	0.1528434285650703	0.0	0.08085586034488026	0.024297924604797218	0.0	0.2234716150347257	0.0	0.0	0.0	0.0	0.0	0.0	0.0	0.0408926148101868	0.05717386244391791	0.0	0.0	0.0	0.0	0.0	0.0	0.3037243986406507	0.0	0.0	0.0	0.0	0.0	0.0	0.1183254026637763	-0.11760059157248044	0.032647083817322384
308	0.0	-0.013529659465340028	0.0	0.0	0.0	-0.22126140331958816	0.0	0.0	-0.02035873929613927	0.0	0.0	0.0	0.0	0.2947207342837212	0.0	-0.21948669408987884	0.016799299943803005	0.0	0.2011719328312951	0.0	0.05250870609688861	-0.0495947628294909	0.0	0.17995199564875408	0.0	0.0	0.0	0.0	0.0	0.0	0.0	-0.08331203622768947	-0.0020698918238533284	0.0	0.0	0.0	0.0	0.0	0.0	0.2533892809556463	0.0	0.0	0.0	0.0	0.0	0.0	-0.023971566312087883	-0.11760059157248026	0.03264708381732241
309	0.0	-0.05121862925290198	0.0	0.0	0.0	0.09787585856710487	0.0	0.0	0.10086543846839621	0.0	0.0	0.0	0.0	0.34791019250254096	0.0	-0.2265740516010977	0.0033263954807620337	0.0	-0.10577819305225526	0.0	0.0796536758064322	0.08951916556361474	0.0	0.28492927757805053	0.0	0.0	0.0	0.0	0.0	0.0	0.0	-0.08704436263311473	-0.03838211895357965	0.0	0.0	0.0	0.0	0.0	0.0	-0.12729131990662687	0.0	0.0	0.0	0.0	0.0	0.0	-0.002079724931185711	-0.11760059157248026	0.03264708381732251
310	0.0	-0.1394815925551929	0.0	0.0	0.0	0.09619766033448082	0.0	0.0	-0.20405495322174091	0.0	0.0	0.0	0.0	0.08202013562240852	0.0	-0.22172357376142554	-0.03155008943144088	0.0	0.20283232952307279	0.0	-0.0654211609165627	-0.1772072492045665	0.0	-0.050919892510038825	0.0	0.0	0.0	0.0	0.0	0.0	0.0	-0.08067131469157816	0.0038618927602775566	0.0	0.0	0.0	0.0	0.0	0.0	0.10972543886589048	0.0	0.0	0.0	0.0	0.0	0.0	-0.04586340769298996	-0.11760059157248014	0.03264708381732245
311	0.0	0.2948940124801434	0.0	0.0	0.0	0.08578370383961015	0.0	0.0	0.08859906355807291	0.0	0.0	0.0	0.0	0.15348842812525199	0.0	-0.1916242301798894	0.04406731676793074	0.0	0.18049011275425456	0.0	0.005109281932929494	-0.07991325476495655	0.0	0.10079401614632294	0.0	0.0	0.0	0.0	0.0	0.0	0.0	0.03714729830822495	-0.29692323875483095	0.0	0.0	0.0	0.0	0.0	0.0	-0.10242358929215892	0.0	0.0	0.0	0.0	0.0	0.0	0.11832540266377616	-0.11760059157248032	0.0326470838173226
312	0.0	-0.14558351244700582	0.0	0.0	0.0	-0.13313131255986854	0.0	0.0	0.10971343971974852	0.0	0.0	0.0	0.0	0.08722461011821019	0.0	-0.2517841129215906	-0.021375540633462742	0.0	0.22514574244799598	0.0	0.021336677784540077	0.09653506308669484	0.0	-0.121707107411043	0.0	0.0	0.0	0.0	0.0	0.0	0.0	0.019255534852239218	-0.05225279188879805	0.0	0.0	0.0	0.0	0.0	0.0	-0.14522895129354468	0.0	0.0	0.0	0.0	0.0	0.0	0.08548764059242285	-0.11760059157248001	0.03264708381732247
313	0.0	-0.3739613034798489	0.0	0.0	0.0	0.08904748534119576	0.0	0.0	0.09190986865658808	0.0	0.0	0.0	0.0	0.10738848662708624	0.0	-0.2010575018513885	-0.018159104968797496	0.0	0.18749226547405912	0.0	-0.061387440872649364	-0.1394502621097096	0.0	0.02220326133091382	0.0	0.0	0.0	0.0	0.0	0.0	0.0	-0.023885034250895658	-0.22591694230013196	0.0	0.0	0.0	0.0	0.0	0.0	-0.10913561382335081	0.0	0.0	0.0	0.0	0.0	0.0	-0.08964709045479438	-0.11760059157248018	0.032647083817322536
314	0.0	0.04552244646364894	0.0	0.0	0.0	0.06926493532956222	0.0	0.0	-0.27115594901440837	0.0	0.0	0.0	0.0	-0.35831946038076773	0.0	0.2708938056695469	0.07545268694061115	0.0	0.19309935074775403	0.0	0.039574381829377024	0.02375723336950749	0.0	0.0356347491468727	0.0	0.0	0.0	0.0	0.0	0.0	0.0	0.19266564360112012	-0.1648333846555002	0.0	0.0	0.0	0.0	0.0	0.0	-0.06845244894141575	0.0	0.0	0.0	0.0	0.0	0.0	0.019812116449716394	-0.11760059157248019	0.03264708381732247
315	0.0	-0.16202001319781578	0.0	0.0	0.0	0.1138920953061782	0.0	0.0	-0.17418455984322984	0.0	0.0	0.0	0.0	-0.21860715235836264	0.0	-0.27286560397411075	-0.06474176811236682	0.0	0.1595378346261043	0.0	0.029212191399055575	-0.006597718569236295	0.0	-0.19717919054859195	0.0	0.0	0.0	0.0	0.0	0.0	0.0	0.023275649213805857	-0.008145637219655808	0.0	0.0	0.0	0.0	0.0	0.0	-0.16022899475949678	0.0	0.0	0.0	0.0	0.0	0.0	0.04170395783061879	-0.11760059157248016	0.032647083817322564
316	0.0	-0.1912244021618701	0.0	0.0	0.0	0.08216584469016186	0.0	0.0	-0.1361019662199427	0.0	0.0	0.0	0.0	0.18546024273591394	0.0	-0.18116757178857773	-0.011279610841657017	0.0	0.17272831795553073	0.0	-0.057505212555838424	-0.16590035408291195	0.0	-0.08738165447039599	0.0	0.0	0.0	0.0	0.0	0.0	0.0	-0.057353914569511194	0.14276328758560627	0.0	0.0	0.0	0.0	0.0	0.0	-0.0949833977996534	0.0	0.0	0.0	0.0	0.0	0.0	0.08548764059242281	-0.11760059157248028	0.03264708381732233
317	0.0	-0.22914229308898337	0.0	0.0	0.0	-0.12676259055227934	0.0	0.0	0.10528817391556733	0.0	0.0	0.0	0.0	0.17024957751426847	0.0	-0.2391754774666803	-0.05500594048302378	0.0	0.09356879839032275	0.0	0.05762590938036941	0.0930261111197429	0.0	-0.07943842512812768	0.0	0.0	0.0	0.0	0.0	0.0	0.0	-0.11207737955954677	-0.2557910211270662	0.0	0.0	0.0	0.0	0.0	0.0	-0.1362575706924847	0.0	0.0	0.0	0.0	0.0	0.0	0.06359579921152085	-0.11760059157248029	0.03264708381732252
318	0.0	-0.03720616097836859	0.0	0.0	0.0	-0.03767799325072758	0.0	0.0	-0.08146731608668084	0.0	0.0	0.0	0.0	0.044801327296396166	0.0	0.6573274399272843	0.02804435845798076	0.0	0.22212769607644925	0.0	-0.032512629080946466	0.0954035332593686	0.0	-0.19203759800382872	0.0	0.0	0.0	0.0	0.0	0.0	0.0	0.14974045303501576	-0.14684799257390588	0.0	0.0	0.0	0.0	0.0	0.0	-0.14233595508327893	0.0	0.0	0.0	0.0	0.0	0.0	0.12927132335422722	-0.11760059157248025	-0.13917967311595394
319	0.0	-0.1070980485697138	0.0	0.0	0.0	-0.04403022332483883	0.0	0.0	-0.1675301003632894	0.0	0.0	0.0	0.0	0.07056791025991466	0.0	0.6202517585451051	0.05575030920730642	0.0	0.18935247017184245	0.0	-0.06187658778567764	-0.0727779487139695	0.0	0.05262386612319887	0.0	0.0	0.0	0.0	0.0	0.0	0.0	0.11962729733469103	-0.12859083310676064	0.0	0.0	0.0	0.0	0.0	0.0	-0.1109187425359318	0.0	0.0	0.0	0.0	0.0	0.0	0.041703957830618615	0.14373405636636488	-0.1391796731159544
320	0.0	-0.17478339285471212	0.0	0.0	0.0	0.09749797621745378	0.0	0.0	-0.1588908788719996	0.0	0.0	0.0	0.0	-0.16284080544552024	0.0	-0.08774722917402747	-0.013848707366426518	0.0	0.022349746959153736	0.0	-0.011102957307346428	0.08921521202248613	0.0	-0.18658889625836012	0.0	0.0	0.0	0.0	0.0	0.0	0.0	0.07279756289604461	-0.22205924485251377	0.0	0.0	0.0	0.0	0.0	0.0	-0.12651419815398185	0.0	0.0	0.0	0.0	0.0	0.0	0.2168386888778359	0.14373405636636477	0.032647083817322516
321	0.0	-0.03884254771596785	0.0	0.0	0.0	-0.24727611223704304	0.0	0.0	0.09246844003654708	0.0	0.0	0.0	0.0	0.07141928905234159	0.0	0.5333105873841173	-0.002016581929657002	0.0	0.06023731012439224	0.0	0.06467543562291736	-0.022241760093612215	0.0	-0.021675396056151798	0.0	0.0	0.0	0.0	0.0	0.0	0.0	-0.016274325620468856	0.04772220653638059	0.0	0.0	0.0	0.0	0.0	0.0	-0.1730338481276142	0.0	0.0	0.0	0.0	0.0	0.0	-0.11153893183569659	-0.1176005915724802	0.03264708381732256
322	0.0	0.12617580956750515	0.0	0.0	0.0	-0.14055507628081854	0.0	0.0	0.10447947281023344	0.0	0.0	0.0	0.0	0.24621436301414196	0.0	0.3533911925233732	0.009098605232283796	0.0	-0.29374039874853697	0.0	0.013060225474128937	-0.143390691629767	0.0	0.048390206979825115	0.0	0.0	0.0	0.0	0.0	0.0	0.0	0.031462236076470945	-0.022824835658603444	0.0	0.0	0.0	0.0	0.0	0.0	0.07137886603063377	0.0	0.0	0.0	0.0	0.0	0.0	-0.04586340769299005	0.14373405636636472	0.03264708381732251
323	0.0	0.09277988018001931	0.0	0.0	0.0	-0.16648581950233907	0.0	0.0	-0.1321494599985506	0.0	0.0	0.0	0.0	0.04960851169033181	0.0	0.7691632943526576	0.06712545287955386	0.0	0.15859288698201301	0.0	-0.0537882547214352	-0.2173771930472606	0.0	-0.01403561384022399	0.0	0.0	0.0	0.0	0.0	0.0	0.0	0.02980884000505212	0.13356936109161172	0.0	0.0	0.0	0.0	0.0	0.0	-0.08143365627732452	0.0	0.0	0.0	0.0	0.0	0.0	-0.1772144559784029	-0.11760059157248028	-0.1391796731159539
324	0.0	0.12729333694889847	0.0	0.0	0.0	0.050195746132306776	0.0	0.0	-0.23750404314640886	0.0	0.0	0.0	0.0	-0.26997324507677994	0.0	-0.08876474858661562	0.05398450555221382	0.0	-0.5322487288471377	0.0	0.05866322271061094	0.05116717841907042	0.0	0.20099911877920107	0.0	0.0	0.0	0.0	0.0	0.0	0.0	0.04869591096706856	0.09815182618968035	0.0	0.0	0.0	0.0	0.0	0.0	-0.029236323223520485	0.0	0.0	0.0	0.0	0.0	0.0	-0.01302564562163685	0.14373405636636472	0.03264708381732255
325	0.0	-0.13309669414230493	0.0	0.0	0.0	-0.2500037022153352	0.0	0.0	0.11017746551447047	0.0	0.0	0.0	0.0	-0.012297358473874052	0.0	-0.1305799319716322	0.010924624576491376	0.0	0.2261271289639301	0.0	0.04122248804981949	-0.05589286914044937	0.0	0.027003798425440494	0.0	0.0	0.0	0.0	0.0	0.0	0.0	0.05290565411423039	-0.07669577919373448	0.0	0.0	0.0	0.0	0.0	0.0	0.26491705948257266	0.0	0.0	0.0	0.0	0.0	0.0	0.0526498785210697	0.14373405636636472	0.0326470838173225
326	0.0	-0.12841691084058993	0.0	0.0	0.0	-0.12748377630776808	0.0	0.0	-0.1595455813929306	0.0	0.0	0.0	0.0	-0.018957966818788065	0.0	0.18789174952134355	-0.05047236587744648	0.0	0.21902644907674795	0.0	-0.006778370322478531	-0.09175116662025988	0.0	-0.0728732743752999	0.0	0.0	0.0	0.0	0.0	0.0	0.0	-0.046086936908617065	0.017290016285817666	0.0	0.0	0.0	0.0	0.0	0.0	0.08993546088207457	0.0	0.0	0.0	0.0	0.0	0.0	-0.045863407692990035	-0.11760059157248023	0.03264708381732255
327	0.0	-0.06518706947979104	0.0	0.0	0.0	0.046506602360811826	0.0	0.0	0.10680633023093138	0.0	0.0	0.0	0.0	-0.04918177308089653	0.0	0.12125923961095833	-0.06287808397422616	0.0	-0.1756628762456636	0.0	0.134596678920842	0.008013554061861591	0.0	-0.19219833028114117	0.0	0.0	0.0	0.0	0.0	0.0	0.0	0.07380419801522523	0.12645953442578703	0.0	0.0	0.0	0.0	0.0	0.0	-0.17747751311868937	0.0	0.0	0.0	0.0	0.0	0.0	0.1244898986937369	0.12429102843774309	-0.21040103755581224
328	0.0	0.01474204215400796	0.0	0.0	0.0	0.09574760507379534	0.0	0.0	-0.15696072777993897	0.0	0.0	0.0	0.0	-0.009864737550877025	0.0	-0.2725153582884592	0.01700317756707566	0.0	0.10680379797581391	0.0	-0.06049393384148542	-0.3296223731260525	0.0	-0.10277115799466509	0.0	0.0	0.0	0.0	0.0	0.0	0.0	0.007048726468099077	-0.1414565493547131	0.0	0.0	0.0	0.0	0.0	0.0	-0.0775987950403968	0.0	0.0	0.0	0.0	0.0	0.0	-0.08241852018782025	-0.0900038490343305	0.07013367918527073
329	0.0	-0.1637745656490241	0.0	0.0	0.0	0.18842568173479954	0.0	0.0	-0.02184904838461394	0.0	0.0	0.0	0.0	0.09565296051243119	0.0	-0.3014999651715576	-0.029692434169795875	0.0	0.11980994984162147	0.0	0.020088902855069084	0.08490201128999778	0.0	-0.14005410329612755	0.0	0.0	0.0	0.0	0.0	0.0	0.0	-0.0490067620971132	-0.25597770191395375	0.0	0.0	0.0	0.0	0.0	0.0	-0.14964173307566658	0.0	0.0	0.0	0.0	0.0	0.0	-0.11690325666808007	-0.0900038490343305	-0.2104010375558119
330	0.0	0.27545291708347935	0.0	0.0	0.0	0.1410166886849647	0.0	0.0	-0.08788596518960777	0.0	0.0	0.0	0.0	0.10899062640572159	0.0	-0.21753753304868356	0.05547653814952493	0.0	-0.015489243541774073	0.0	-0.05353823872081478	0.1523837101811706	0.0	0.1667478303609674	0.0	0.0	0.0	0.0	0.0	0.0	0.0	0.028530432253181415	-0.08586458435251507	0.0	0.0	0.0	0.0	0.0	0.0	-0.04313462433683052	0.0	0.0	0.0	0.0	0.0	0.0	0.07851025005339073	0.12429102961883752	0.07013367918527076
331	0.0	0.14084603672597248	0.0	0.0	0.0	0.14672536814920398	0.0	0.0	-0.08566916787659698	0.0	0.0	0.0	0.0	0.0010636510949490776	0.0	0.39681581091279483	0.11388367506252692	0.0	0.15385451572298103	0.0	0.17226973625632908	-0.1746316101863531	0.0	0.04085357336287434	0.0	0.0	0.0	0.0	0.0	0.0	0.0	0.03381732715271522	-0.07614943755566381	0.0	0.0	0.0	0.0	0.0	0.0	0.025120803056087257	0.0	0.0	0.0	0.0	0.0	0.0	-0.03643887154747426	-0.09000384903433056	0.0701336791852707
332	0.0	-0.12598167165314295	0.0	0.0	0.0	-0.5198556290741934	0.0	0.0	0.06875376900367768	0.0	0.0	0.0	0.0	0.02462497956740343	0.0	-0.2335770043456598	-0.046536575327761405	0.0	0.08933113923570407	0.0	-0.09688260196882477	-0.02480356257375264	0.0	-0.00409819077726364	0.0	0.0	0.0	0.0	0.0	0.0	0.0	-0.07056163219730394	0.1958970447427893	0.0	0.0	0.0	0.0	0.0	0.0	-0.05318935229966003	0.0	0.0	0.0	0.0	0.0	0.0	-0.00195413506721457	-0.0900038490343306	0.07013367918527075
333	0.0	-0.07557460501067097	0.0	0.0	0.0	-0.14034995753020318	0.0	0.0	-0.13621818046481032	0.0	0.0	0.0	0.0	0.11639550001636675	0.0	0.5247782988173403	0.013731446546602757	0.0	0.13417099394336152	0.0	-0.13467629874283749	-0.155411877363952	0.0	-0.09988520078478744	0.0	0.0	0.0	0.0	0.0	0.0	0.0	-0.015089865694145305	-0.20321755833684021	0.0	0.0	0.0	0.0	0.0	0.0	-0.11583098470772454	0.0	0.0	0.0	0.0	0.0	0.0	-0.036438871547474265	0.12429102961883742	0.07013367918527076
334	0.0	0.041325650228275654	0.0	0.0	0.0	0.19734742622724763	0.0	0.0	-0.19509465827730121	0.0	0.0	0.0	0.0	-0.004396368920127689	0.0	-0.31730058269527006	0.10030586395711286	0.0	0.12690010055216194	0.0	0.04579481566967434	0.004174246322931003	0.0	-0.04023677436236896	0.0	0.0	0.0	0.0	0.0	0.0	0.0	0.21153706468806122	-0.27558359190502135	0.0	0.0	0.0	0.0	0.0	0.0	-0.10567348901423461	0.0	0.0	0.0	0.0	0.0	0.0	0.03253060141304484	-0.09000384903433056	0.07013367918527076
335	0.0	-0.11457496138601629	0.0	0.0	0.0	0.13781587010998392	0.0	0.0	-0.021408939688114963	0.0	0.0	0.0	0.0	-0.16054067440756503	0.0	0.8502092058512435	-0.02619266070227632	0.0	0.07959010358220882	0.0	-0.08867227769027272	0.14990007680924916	0.0	-0.1894063733329541	0.0	0.0	0.0	0.0	0.0	0.0	0.0	0.16731471979170137	0.18390118373690734	0.0	0.0	0.0	0.0	0.0	0.0	-0.03958104828845409	0.0	0.0	0.0	0.0	0.0	0.0	0.0785102500533909	0.12429102961883748	0.07013367918527064
336	0.0	-0.26824901183140054	0.0	0.0	0.0	-0.07123682824842012	0.0	0.0	-0.04115590015400085	0.0	0.0	0.0	0.0	-0.0031863457217956737	0.0	0.5744165340195773	0.014501908536935757	0.0	0.1310946962245698	0.0	0.05135628806570287	0.20018834725869242	0.0	-0.09352031658103309	0.0	0.0	0.0	0.0	0.0	0.0	0.0	0.1521379938549498	-0.07182176786075317	0.0	0.0	0.0	0.0	0.0	0.0	-0.11153337241315532	0.0	0.0	0.0	0.0	0.0	0.0	0.044025513573131406	0.12429102961883738	0.07013367918527078
337	0.0	-0.20982749512529703	0.0	0.0	0.0	0.21816870392194648	0.0	0.0	-0.06365208822430585	0.0	0.0	0.0	0.0	0.08792095230599539	0.0	-0.17432542507203108	-0.0015391442151736039	0.0	0.06274340453121477	0.0	0.06054059365312152	0.08131718209141053	0.0	0.19766637779608404	0.0	0.0	0.0	0.0	0.0	0.0	0.0	0.001836836408380477	0.05893608921109629	0.0	0.0	0.0	0.0	0.0	0.0	-0.016046076194500228	0.0	0.0	0.0	0.0	0.0	0.0	-0.27783202690929093	0.12429102961883745	0.07013367918527069
338	0.0	0.17236061207094608	0.0	0.0	0.0	-0.0006582490974924894	0.0	0.0	0.0916753566093024	0.0	0.0	0.0	0.0	-0.20334339960641692	0.0	-0.3243144157472816	-0.03873467954231803	0.0	-0.0526168367827391	0.0	-0.022244894662358544	-0.009681151529862892	0.0	-0.1758769252547243	0.0	0.0	0.0	0.0	0.0	0.0	0.0	0.014540558532760664	0.24603817088406205	0.0	0.0	0.0	0.0	0.0	0.0	0.21970634718088128	0.0	0.0	0.0	0.0	0.0	0.0	0.055520425733217894	-0.09000384903433062	0.07013367918527075
339	0.0	-0.2730157350537164	0.0	0.0	0.0	-0.22867011824133424	0.0	0.0	0.0738239715128622	0.0	0.0	0.0	0.0	0.07963901172026264	0.0	0.538091618539448	-0.11286720104240047	0.0	0.09833748057937194	0.0	-0.10447368218094918	0.168204719488349	0.0	0.07688461976737655	0.0	0.0	0.0	0.0	0.0	0.0	0.0	-0.01823292066261304	0.04366835832685652	0.0	0.0	0.0	0.0	0.0	0.0	-0.06577128253716462	0.0	0.0	0.0	0.0	0.0	0.0	-0.08241852018782028	0.12429102961883745	-0.2104010375558121
340	0.0	0.02217410585081017	0.0	0.0	0.0	0.2269475592528813	0.0	0.0	-0.05908700559830573	0.0	0.0	0.0	0.0	-0.08452632319421893	0.0	0.10681836078137791	-0.046850333437507115	0.0	-0.23267134866257144	0.0	0.06819398610666977	-0.10887332160068428	0.0	-0.03165761261489462	0.0	0.0	0.0	0.0	0.0	0.0	0.0	0.10426928604084057	0.07355066884797234	0.0	0.0	0.0	0.0	0.0	0.0	-0.13853580885042976	0.0	0.0	0.0	0.0	0.0	0.0	0.13598481085382338	-0.09000384903433055	0.07013367918527078
341	0.0	-0.024856374549710205	0.0	0.0	0.0	-0.12591578772845063	0.0	0.0	0.035457690532746396	0.0	0.0	0.0	0.0	0.10985304850366069	0.0	-0.20875597519840056	0.008957629085019448	0.0	-0.09379298197541816	0.0	-0.047031890490504505	0.14853625370478835	0.0	0.09067103174560798	0.0	0.0	0.0	0.0	0.0	0.0	0.0	-0.08287088102076778	0.1821810445373139	0.0	0.0	0.0	0.0	0.0	0.0	0.029436328971420112	0.0	0.0	0.0	0.0	0.0	0.0	-0.02494395938738766	0.12429102961883748	0.07013367918527068
342	0.0	-0.18517574569714068	0.0	0.0	0.0	-0.5045135101221049	0.0	0.0	0.0806134226318524	0.0	0.0	0.0	0.0	-0.043031339319275407	0.0	0.16644213157971016	-0.02020149939336893	0.0	0.11039777091353516	0.0	-0.11463881226149075	0.06678153078776168	0.0	0.11266685002268796	0.0	0.0	0.0	0.0	0.0	0.0	0.0	0.008635829652232477	0.22184011634818665	0.0	0.0	0.0	0.0	0.0	0.0	0.07934474714379333	0.0	0.0	0.0	0.0	0.0	0.0	0.216449195974429	-0.09000384903433048	0.0701336791852707
343	0.0	-0.047082329364513176	0.0	0.0	0.0	-0.37238613987555114	0.0	0.0	0.05715749775772396	0.0	0.0	0.0	0.0	-0.15133009262966737	0.0	0.8389091240862478	0.07100489136251667	0.0	0.06873236098855923	0.0	-0.07952072637704712	0.13929874850030927	0.0	-0.033024092445195136	0.0	0.0	0.0	0.0	0.0	0.0	0.0	-0.021657151164520685	0.17053012385947786	0.0	0.0	0.0	0.0	0.0	0.0	0.31743983634141326	0.0	0.0	0.0	0.0	0.0	0.0	-0.3812862363500694	-0.0900038490343305	0.07013367918527072
344	0.0	0.16698090815842973	0.0	0.0	0.0	-0.1902439167385641	0.0	0.0	-0.07260088891302727	0.0	0.0	0.0	0.0	-0.21410279780799554	0.0	0.6870063435222025	0.0730371546775531	0.0	-0.12481824335682296	0.0	-0.011590738171778851	-0.15394909126204975	0.0	-0.01065658285111104	0.0	0.0	0.0	0.0	0.0	0.0	0.0	0.04504875669561898	0.10974368334353571	0.0	0.0	0.0	0.0	0.0	0.0	-0.1277892837378504	0.0	0.0	0.0	0.0	0.0	0.0	-0.28932693906937745	-0.09000384903433058	-0.21040103755581216
345	0.0	0.16389675589079758	0.0	0.0	0.0	0.23719693157499622	0.0	0.0	0.10773167949747534	0.0	0.0	0.0	0.0	0.035858265194014846	0.0	-0.3878749858337924	-0.0711358513679664	0.0	-0.23365339928178017	0.0	0.1303434888796145	0.22701351357845906	0.0	0.035781850956569314	0.0	0.0	0.0	0.0	0.0	0.0	0.0	-0.019901235197339752	0.2811614845546788	0.0	0.0	0.0	0.0	0.0	0.0	-0.14991474931255216	0.0	0.0	0.0	0.0	0.0	0.0	-0.09391343234790675	0.12429102961883744	0.07013367918527078
346	0.0	-0.08417827771650563	0.0	0.0	0.0	0.20840049363520885	0.0	0.0	-0.08971302515151254	0.0	0.0	0.0	0.0	0.029529975593410987	0.0	-0.3368758227982388	-0.03351714163713249	0.0	-0.2615478565073278	0.0	-0.13595156982223788	0.12962262650322984	0.0	-0.3041082782402682	0.0	0.0	0.0	0.0	0.0	0.0	0.0	0.04808177280261507	-0.011647505152256361	0.0	0.0	0.0	0.0	0.0	0.0	-0.1179446986070053	0.0	0.0	0.0	0.0	0.0	0.0	0.15897463517399635	0.12429102961883745	0.07013367918527072
347	0.0	0.14885516911258764	0.0	0.0	0.0	0.04691702451925238	0.0	0.0	-0.01713304121514922	0.0	0.0	0.0	0.0	-0.14455647176687714	0.0	0.16417668629495613	-0.02236661343661997	0.0	-0.12396899577285198	0.0	0.09374588633794433	-0.24435561001682343	0.0	0.12871416855859302	0.0	0.0	0.0	0.0	0.0	0.0	0.0	0.09979153775902778	0.056478042833443494	0.0	0.0	0.0	0.0	0.0	0.0	0.23453579183971712	0.0	0.0	0.0	0.0	0.0	0.0	0.20495428381434236	0.1242910296188372	0.07013367918527079
348	0.0	0.08242087344439987	0.0	0.0	0.0	-0.07570508049366895	0.0	0.0	0.03753896194418707	0.0	0.0	0.0	0.0	0.08725442396410422	0.0	0.21132178415234165	0.08034714217480246	0.0	-0.2421647847554133	0.0	-0.050147958970772614	-0.23564000783961364	0.0	0.22820821438396857	0.0	0.0	0.0	0.0	0.0	0.0	0.0	-0.01018850953934333	-0.042359051739849184	0.0	0.0	0.0	0.0	0.0	0.0	-0.05032168942083356	0.0	0.0	0.0	0.0	0.0	0.0	-0.07092360802773362	-0.09000384903433054	0.07013367918527072
349	0.0	0.044194828388434984	0.0	0.0	0.0	-0.4215346449247627	0.0	0.0	0.08081204780021786	0.0	0.0	0.0	0.0	0.15537210105094376	0.0	-0.28131091452597523	-0.037504359527057135	0.0	0.11075059430914944	0.0	-0.11493619280644482	0.18032468759871384	0.0	-0.024146109794993324	0.0	0.0	0.0	0.0	0.0	0.0	0.0	-0.12329214803669522	0.009475799241980214	0.0	0.0	0.0	0.0	0.0	0.0	-0.0831125007986821	0.0	0.0	0.0	0.0	0.0	0.0	0.09000516221347739	0.12429102961883748	0.07013367918527072
350	0.0	-0.40141562977395195	0.0	0.0	0.0	-0.14348171771329127	0.0	0.0	0.052391014735338935	0.0	0.0	0.0	0.0	-0.14414770783260344	0.0	-0.16880339480102521	-0.09858673016707784	0.0	0.06026552499322555	0.0	-0.07238437336410375	0.13103186361606253	0.0	-0.05964143550195773	0.0	0.0	0.0	0.0	0.0	0.0	0.0	0.1492513455775457	0.16010341037925677	0.0	0.0	0.0	0.0	0.0	0.0	-0.012584458841318192	0.0	0.0	0.0	0.0	0.0	0.0	-0.185872729628599	-0.09000384903433054	-0.21040103755581216
351	0.0	-0.2862617962431807	0.0	0.0	0.0	0.1551169564884614	0.0	0.0	-0.14304187208274974	0.0	0.0	0.0	0.0	-0.17220411230000915	0.0	-0.24250943610346826	-0.09507582975534239	0.0	0.09333935519811451	0.0	-0.10026096480420264	0.16332462883976917	0.0	-0.3168353464471597	0.0	0.0	0.0	0.0	0.0	0.0	0.0	-0.114234957028328	0.20083307036439485	0.0	0.0	0.0	0.0	0.0	0.0	-0.0587888617665487	0.0	0.0	0.0	0.0	0.0	0.0	0.02103568925295826	-0.0900038490343306	0.07013367918527066
352	0.0	-0.17228565037334553	0.0	0.0	0.0	-0.038285911518975174	0.0	0.0	-0.0155155441314859	0.0	0.0	0.0	0.0	0.10793952663704517	0.0	0.08055644432112673	-0.02359647766973919	0.0	0.05830588628467414	0.0	0.033764517426665766	-0.0333039228442082	0.0	-0.0392394101740971	0.0	0.0	0.0	0.0	0.0	0.0	0.0	-0.06828879768823679	-0.03957401334813503	0.0	0.0	0.0	0.0	0.0	0.0	-0.2026675871679119	0.0	0.0	0.0	0.0	0.0	0.0	0.14747972301390994	-0.09000384903433058	0.0701336791852707
353	0.0	-0.13934318275478014	0.0	0.0	0.0	-0.3931924931797238	0.0	0.0	0.07276586643451297	0.0	0.0	0.0	0.0	0.03549286752997375	0.0	0.23691776318530502	0.009462314623640007	0.0	0.15348353274121984	0.0	-0.15095405521687827	0.04531806360965651	0.0	0.23963512015385535	0.0	0.0	0.0	0.0	0.0	0.0	0.0	-0.020924497089095433	0.10045476196066039	0.0	0.0	0.0	0.0	0.0	0.0	0.011447703656474165	0.0	0.0	0.0	0.0	0.0	0.0	-0.047933783707560726	-0.09000384903433055	0.0701336791852707
354	0.0	-0.06405040399032433	0.0	0.0	0.0	-0.304413790601364	0.0	0.0	0.06539020221888682	0.0	0.0	0.0	0.0	-0.024793937973415257	0.0	1.014924475323209	0.07837146393006814	0.0	0.08335634226434618	0.0	-0.09184668768020796	-0.027981243733458706	0.0	-0.06181240487683426	0.0	0.0	0.0	0.0	0.0	0.0	0.0	0.09684151946259986	-0.013163212931533632	0.0	0.0	0.0	0.0	0.0	0.0	-0.04484251357699358	0.0	0.0	0.0	0.0	0.0	0.0	-0.07092360802773368	-0.09000384903433045	-0.21040103755581202
355	0.0	0.06826585956839418	0.0	0.0	0.0	0.17364999049130297	0.0	0.0	0.07930165470639683	0.0	0.0	0.0	0.0	0.09432165626819791	0.0	-0.27533187145573995	0.09081934478777817	0.0	0.10806764116449141	0.0	-0.11267484030498877	-0.2139027657802699	0.0	-0.10962499634517568	0.0	0.0	0.0	0.0	0.0	0.0	0.0	-0.05574438373504698	-0.10997026730851321	0.0	0.0	0.0	0.0	0.0	0.0	-0.07936439399165846	0.0	0.0	0.0	0.0	0.0	0.0	-0.13989308098825287	-0.09000384903433055	0.07013367918527069
356	0.0	-0.06277562138062097	0.0	0.0	0.0	-0.08318409766691331	0.0	0.0	0.09346159790459141	0.0	0.0	0.0	0.0	-0.022471099044891675	0.0	0.42399098266874385	0.08753390334561609	0.0	-0.07582893876762567	0.0	0.009157375024559333	-0.21315370498073646	0.0	-0.17542590801243402	0.0	0.0	0.0	0.0	0.0	0.0	0.0	0.029625495088903966	0.040965183110672675	0.0	0.0	0.0	0.0	0.0	0.0	0.004340418234828152	0.0	0.0	0.0	0.0	0.0	0.0	-0.11690325666807974	0.12429102961883738	0.07013367918527075
357	0.0	0.24278511110622442	0.0	0.0	0.0	0.058104824778072287	0.0	0.0	0.027608341547703162	0.0	0.0	0.0	0.0	-0.10680388550122452	0.0	-0.0706986888204228	0.04456449081638866	0.0	0.0162433752404151	0.0	-0.03527988696589589	0.08804933217643984	0.0	0.13978191433857873	0.0	0.0	0.0	0.0	0.0	0.0	0.0	0.10810226897362206	0.10589114708409755	0.0	0.0	0.0	0.0	0.0	0.0	0.04891483326404631	0.0	0.0	0.0	0.0	0.0	0.0	0.05552042573321793	0.12429102961883745	0.07013367918527069
358	0.0	-0.05901465254271406	0.0	0.0	0.0	0.179573386999041	0.0	0.0	0.08195170058886646	0.0	0.0	0.0	0.0	-0.04220828614522691	0.0	-0.2858223447862964	-0.12867953511932617	0.0	-0.3769956593992889	0.0	0.24126973092335935	0.18230127670383028	0.0	-0.13692775860877732	0.0	0.0	0.0	0.0	0.0	0.0	0.0	0.03692451853903898	0.22476760832689519	0.0	0.0	0.0	0.0	0.0	0.0	-0.08594059925348341	0.0	0.0	0.0	0.0	0.0	0.0	-0.1858727296285988	0.12429102961883741	0.07013367918527072
359	0.0	0.3669233911392962	0.0	0.0	0.0	0.1616873425140483	0.0	0.0	0.07394973102981309	0.0	0.0	0.0	0.0	-0.027343820485696592	0.0	-0.2541457429559368	-0.05641380256450419	0.0	-0.2807205669907229	0.0	0.29082896992769597	0.16842283406986494	0.0	-0.08216973042357399	0.0	0.0	0.0	0.0	0.0	0.0	0.0	0.0205453961590986	-0.14097098154658705	0.0	0.0	0.0	0.0	0.0	0.0	-0.0660833603025222	0.0	0.0	0.0	0.0	0.0	0.0	0.12448989869373694	-0.09000384903433062	0.07013367918527069
360	0.0	-0.19266195519226662	0.0	0.0	0.0	-0.18853347469234585	0.0	0.0	0.07538961561311727	0.0	0.0	0.0	0.0	0.08596179843790056	0.0	0.247111079229826	-0.02727256035259571	0.0	0.10111857761919468	0.0	-0.10681775619518152	-0.20105009068866578	0.0	0.24543680586173083	0.0	0.0	0.0	0.0	0.0	0.0	0.0	0.18743815384223747	0.21041300356827666	0.0	0.0	0.0	0.0	0.0	0.0	-0.06965649714358002	0.0	0.0	0.0	0.0	0.0	0.0	-0.11690325666807984	-0.0900038490343305	0.07013367918527075
361	0.0	0.04423673445191967	0.0	0.0	0.0	-0.0749512954022325	0.0	0.0	0.03787619499539656	0.0	0.0	0.0	0.0	0.004882512943612195	0.0	-0.1113450200660944	-0.008700320142594668	0.0	0.03448244810765447	0.0	-0.14607562404647384	-0.11560396496215491	0.0	-0.17844431369124264	0.0	0.0	0.0	0.0	0.0	0.0	0.0	-0.014964730554200932	0.02413337241489391	0.0	0.0	0.0	0.0	0.0	0.0	-0.13472493810000932	0.0	0.0	0.0	0.0	0.0	0.0	-0.07092360802773374	-0.09000384903433054	0.07013367918527068
362	0.0	-0.034740928542754096	0.0	0.0	0.0	-0.37976121105319194	0.0	0.0	0.08481515566258693	0.0	0.0	0.0	0.0	-0.01056783096783339	0.0	-0.29715761987825684	-0.07503449719622199	0.0	0.11786142583485353	0.0	0.1503483731587843	0.029416213548025892	0.0	-0.06790653505095498	0.0	0.0	0.0	0.0	0.0	0.0	0.0	0.20308829241253792	-0.07227939067086438	0.0	0.0	0.0	0.0	0.0	0.0	-0.09304638879749336	0.0	0.0	0.0	0.0	0.0	0.0	0.06701533789330433	-0.09000384903433066	-0.2104010375558122
363	0.0	-0.08716867766901862	0.0	0.0	0.0	-0.5327295110762134	0.0	0.0	0.072943657690434	0.0	0.0	0.0	0.0	-0.17511750036242024	0.0	0.5358874809703844	0.05925466798515978	0.0	0.09677375472030099	0.0	0.011470515358807512	0.0338927912080254	0.0	0.043149332773612915	0.0	0.0	0.0	0.0	0.0	0.0	0.0	0.019473701487243505	0.2050624542587075	0.0	0.0	0.0	0.0	0.0	0.0	0.08276761339288419	0.0	0.0	0.0	0.0	0.0	0.0	-0.30082185122946403	-0.09000384903433055	0.07013367918527076
364	0.0	-0.007303101798969388	0.0	0.0	0.0	0.1618031687931784	0.0	0.0	-0.05327503605259473	0.0	0.0	0.0	0.0	-0.07551416861930288	0.0	-0.25435087399698797	-0.06586942304477682	0.0	-0.24470866260359342	0.0	0.17582725635617263	0.16851270795851375	0.0	-0.0001879934823572106	0.0	0.0	0.0	0.0	0.0	0.0	0.0	0.02371397408811214	-0.08566513462185343	0.0	0.0	0.0	0.0	0.0	0.0	-0.06621195162428795	0.0	0.0	0.0	0.0	0.0	0.0	0.12448989869373701	0.12429102961883745	0.07013367918527072
365	0.0	0.23615523293068996	0.0	0.0	0.0	-0.09322124712339938	0.0	0.0	0.0853759986449313	0.0	0.0	0.0	0.0	0.024084053671409318	0.0	-0.29937777326799025	-0.00028050168196207346	0.0	0.06524203800964867	0.0	-0.12176931572089483	-0.11200066173821419	0.0	-0.009920301909781576	0.0	0.0	0.0	0.0	0.0	0.0	0.0	-0.12332770316679359	0.2322582832194287	0.0	0.0	0.0	0.0	0.0	0.0	0.429691312729939	0.0	0.0	0.0	0.0	0.0	0.0	-0.1054083445079933	-0.09000384903433056	0.07013367918527065
366	0.0	0.3421979629810498	0.0	0.0	0.0	0.14105613914914875	0.0	0.0	-0.12678989355788972	0.0	0.0	0.0	0.0	-0.036528687619656316	0.0	-0.2176074007406169	-0.03979649786300894	0.0	0.08216516004676269	0.0	-0.09084268845167652	0.007162970958079677	0.0	0.22184309154371984	0.0	0.0	0.0	0.0	0.0	0.0	0.0	-0.12754548531867926	0.003872197420401219	0.0	0.0	0.0	0.0	0.0	0.0	0.5441372221686567	0.0	0.0	0.0	0.0	0.0	0.0	-0.1628829053084258	-0.09000384903433056	0.07013367918527072
367	0.0	-0.056686205768450265	0.0	0.0	0.0	-0.031555747633500886	0.0	0.0	-0.007396750215333857	0.0	0.0	0.0	0.0	-0.017487423845848633	0.0	-0.2891047435795521	-0.029388257021037686	0.0	-0.1639109244044453	0.0	0.06607026114769755	-0.045249878279495614	0.0	0.03184068899694472	0.0	0.0	0.0	0.0	0.0	0.0	0.0	0.059594878047998324	0.3296384242570768	0.0	0.0	0.0	0.0	0.0	0.0	-0.20490779505388612	0.0	0.0	0.0	0.0	0.0	0.0	-0.0019541350672147764	-0.09000384903433048	0.07013367918527069
368	0.0	0.18301265718156476	0.0	0.0	0.0	-0.07037556402559196	0.0	0.0	-0.1229612258020341	0.0	0.0	0.0	0.0	0.04913483745992989	0.0	0.35770892837411317	0.02459866125018801	0.0	-0.20633785437179558	0.0	0.03446211074105116	-0.27462801235327644	0.0	0.09044223801912545	0.0	0.0	0.0	0.0	0.0	0.0	0.0	-0.0448346708210648	0.25556941357694546	0.0	0.0	0.0	0.0	0.0	0.0	0.17887959693693506	0.0	0.0	0.0	0.0	0.0	0.0	0.04402551357313139	0.1242910296188373	0.07013367918527082
369	0.0	-0.08860946579327529	0.0	0.0	0.0	-0.08592014460416701	0.0	0.0	0.07440585465431435	0.0	0.0	0.0	0.0	-0.10553028085515913	0.0	-0.1369589430715937	0.08643861345823455	0.0	-0.007418923982551254	0.0	-0.10534487452343323	-0.12502312166254823	0.0	-0.053145853552581196	0.0	0.0	0.0	0.0	0.0	0.0	0.0	0.0011149451891849793	-0.04209055446271534	0.0	0.0	0.0	0.0	0.0	0.0	0.007378000851804999	0.0	0.0	0.0	0.0	0.0	0.0	-0.05942869586764724	0.12429102961883748	0.07013367918527072
370	0.0	0.21499898491331745	0.0	0.0	0.0	0.2247297665585767	0.0	0.0	-0.019508498315584353	0.0	0.0	0.0	0.0	0.029444646340366573	0.0	-0.36579534589384555	0.07791348419721894	0.0	-0.32722205728983517	0.0	0.07025902774305302	-0.08314190700100937	0.0	0.15572662715949448	0.0	0.0	0.0	0.0	0.0	0.0	0.0	-0.002675685260489268	0.1874195946151803	0.0	0.0	0.0	0.0	0.0	0.0	0.1492483670938936	0.0	0.0	0.0	0.0	0.0	0.0	-0.0479337837075607	-0.09000384903433054	0.07013367918527078
371	0.0	-0.30265797662836974	0.0	0.0	0.0	0.1663849450500797	0.0	0.0	0.0760513735995492	0.0	0.0	0.0	0.0	-0.1798003685053249	0.0	-0.26246530658086276	-0.12424905346494179	0.0	-0.10063197830237383	0.0	0.2577357847193654	0.1720678774089992	0.0	-0.07217512695265248	0.0	0.0	0.0	0.0	0.0	0.0	0.0	-0.11703325190052621	0.21186060358811717	0.0	0.0	0.0	0.0	0.0	0.0	-0.07129867865493292	0.0	0.0	0.0	0.0	0.0	0.0	0.0670153378933043	-0.09000384903433056	0.07013367918527066
372	0.0	0.1328783928835066	0.0	0.0	0.0	-0.14209264400765012	0.0	0.0	-0.05093205680558676	0.0	0.0	0.0	0.0	0.042472599597569036	0.0	0.05607207849176353	0.11543945893375546	0.0	-0.020431354793642224	0.0	0.017478144040901516	-0.2132101976943437	0.0	0.03257936036569274	0.0	0.0	0.0	0.0	0.0	0.0	0.0	-0.014297146352150174	-0.05253321716056017	0.0	0.0	0.0	0.0	0.0	0.0	0.27548095518216825	0.0	0.0	0.0	0.0	0.0	0.0	0.06701533789330426	0.12429102961883737	0.07013367918527075
373	0.0	0.1267971214851232	0.0	0.0	0.0	0.20200647612326061	0.0	0.0	-0.1269228046692216	0.0	0.0	0.0	0.0	0.08075690773006008	0.0	-0.325551868695795	0.10217096728060752	0.0	0.13060266858228486	0.0	0.08903961912254957	0.19970793924312685	0.0	-0.08889638456566172	0.0	0.0	0.0	0.0	0.0	0.0	0.0	-0.06361145797523422	-0.2357269675057428	0.0	0.0	0.0	0.0	0.0	0.0	-0.11084600589728319	0.0	0.0	0.0	0.0	0.0	0.0	0.009540777092871827	0.1242910296188375	0.07013367918527078
374	0.0	-0.2559900457499661	0.0	0.0	0.0	0.16597609742097402	0.0	0.0	0.07586846081046714	0.0	0.0	0.0	0.0	0.1492795891918812	0.0	-0.2617412278966497	-0.05708491512976373	0.0	0.10196916362444729	0.0	0.06347239585011878	-0.19953270565687978	0.0	0.24649563776548314	0.0	0.0	0.0	0.0	0.0	0.0	0.0	-0.1803408292399718	0.21146048063904369	0.0	0.0	0.0	0.0	0.0	0.0	-0.07084477253429808	0.0	0.0	0.0	0.0	0.0	0.0	0.09000516221347743	-0.09000384903433051	0.07013367918527078
375	0.0	-0.15989225141707092	0.0	0.0	0.0	-0.2652877737301483	0.0	0.0	-0.06943032380489733	0.0	0.0	0.0	0.0	0.14237490961336624	0.0	0.005847713391227157	-0.08267754373464459	0.0	0.14266919355171903	0.0	-0.05133352420812822	-0.2404733240975186	0.0	-0.02310624297761177	0.0	0.0	0.0	0.0	0.0	0.0	0.0	-0.05302044139358815	0.2615816298997571	0.0	0.0	0.0	0.0	0.0	0.0	0.3391732600415489	0.0	0.0	0.0	0.0	0.0	0.0	-0.07092360802773377	-0.09000384903433048	0.07013367918527069
376	0.0	-0.1376888083251848	0.0	0.0	0.0	-0.08250915461069372	0.0	0.0	0.10240050326905623	0.0	0.0	0.0	0.0	-0.026591362122547937	0.0	-0.3667709881956052	-0.022889048331729056	0.0	0.149098766533574	0.0	0.08075315255296694	-0.02591241855228521	0.0	0.10602536316276483	0.0	0.0	0.0	0.0	0.0	0.0	0.0	0.003648760627039235	-0.1199016873468795	0.0	0.0	0.0	0.0	0.0	0.0	0.0627845003471121	0.0	0.0	0.0	0.0	0.0	0.0	0.032530601413044875	-0.0900038490343306	0.07013367918527073
377	0.0	-0.15141002650522697	0.0	0.0	0.0	-0.23403159117806133	0.0	0.0	-0.14215321729786712	0.0	0.0	0.0	0.0	-0.16432323582700062	0.0	0.791697013673787	0.07872043536786363	0.0	0.08404911379755309	0.0	-0.09243059673679135	0.15425378392820688	0.0	-0.14154414895323794	0.0	0.0	0.0	0.0	0.0	0.0	0.0	0.07578180281459045	0.1893923520961858	0.0	0.0	0.0	0.0	0.0	0.0	-0.04581032089949339	0.0	0.0	0.0	0.0	0.0	0.0	0.12448989869373683	-0.09000384903433054	-0.21040103755581216
378	0.0	0.3634596559541273	0.0	0.0	0.0	0.01947741771694238	0.0	0.0	0.072656702793591	0.0	0.0	0.0	0.0	-0.03546863488922909	0.0	0.4626016818547343	0.08487348329056342	0.0	0.09626402877808804	0.0	-0.00940631321097063	-0.16724268913741513	0.0	-0.11923130107291606	0.0	0.0	0.0	0.0	0.0	0.0	0.0	0.1829004335522959	-0.254563202997792	0.0	0.0	0.0	0.0	0.0	0.0	-0.06287465393748094	0.0	0.0	0.0	0.0	0.0	0.0	-0.036438871547474196	-0.09000384903433051	0.07013367918527065
379	0.0	-0.20721724922330717	0.0	0.0	0.0	-0.3184842336878222	0.0	0.0	0.10452676424978631	0.0	0.0	0.0	0.0	0.02173350187452821	0.0	0.3792369808899787	-0.025280797170684516	0.0	0.15287570288739558	0.0	-0.029098207004436445	0.08088835842136526	0.0	0.003905854796879474	0.0	0.0	0.0	0.0	0.0	0.0	0.0	-0.007054690308922393	-0.028527787906159247	0.0	0.0	0.0	0.0	0.0	0.0	-0.09002576838749599	0.0	0.0	0.0	0.0	0.0	0.0	-0.23185237826894492	-0.09000384903433059	0.07013367918527073
380	0.0	-0.041969221525303135	0.0	0.0	0.0	0.10245194453310182	0.0	0.0	0.04744863114382895	0.0	0.0	0.0	0.0	0.019993940826980715	0.0	-0.4560184806072224	-0.045269718723667265	0.0	-0.22384537593105824	0.0	0.039512527766011725	0.05873164037348335	0.0	-0.046286678343129516	0.0	0.0	0.0	0.0	0.0	0.0	0.0	-0.06573093250895863	-0.08376390621212189	0.0	0.0	0.0	0.0	0.0	0.0	-0.11854722403225851	0.0	0.0	0.0	0.0	0.0	0.0	0.05552042573321777	0.12429102961883755	0.07013367918527073
381	0.0	-0.2280693112133863	0.0	0.0	0.0	-0.18546270751203803	0.0	0.0	0.09686132476964475	0.0	0.0	0.0	0.0	0.06746912321744265	0.0	-0.34484359263401776	-0.0032348775126946534	0.0	0.13925937013099796	0.0	0.10673860541679911	-0.16817090827432957	0.0	-0.11127520230472594	0.0	0.0	0.0	0.0	0.0	0.0	0.0	0.05618693246218338	0.07595881492988135	0.0	0.0	0.0	0.0	0.0	0.0	-0.12293948657014106	0.0	0.0	0.0	0.0	0.0	0.0	0.11299498653365053	-0.09000384903433056	0.07013367918527073
382	0.0	0.043333155798908785	0.0	0.0	0.0	-0.33585313246464515	0.0	0.0	0.11239610790790665	0.0	0.0	0.0	0.0	0.09829254744883184	0.0	-0.318646282142384	-0.044793820967835137	0.0	0.028830138070229442	0.0	0.06861708893645083	0.13737974177207601	0.0	0.043249358022478535	0.0	0.0	0.0	0.0	0.0	0.0	0.0	-0.06326695981835126	-0.023605236499490388	0.0	0.0	0.0	0.0	0.0	0.0	-0.02166698608879596	0.0	0.0	0.0	0.0	0.0	0.0	0.17046954733408298	-0.09000384903433054	0.0701336791852707
383	0.0	-0.07421235611260331	0.0	0.0	0.0	0.06235223849648666	0.0	0.0	-0.03060984574841765	0.0	0.0	0.0	0.0	0.1330019030142306	0.0	-0.2987248543758404	0.04626480861063482	0.0	-0.08717120558719507	0.0	-0.038124907651264424	0.18795424226281446	0.0	0.26715418065602525	0.0	0.0	0.0	0.0	0.0	0.0	0.0	0.011436964522734894	-0.0745489274282998	0.0	0.0	0.0	0.0	0.0	0.0	0.04419931837192411	0.0	0.0	0.0	0.0	0.0	0.0	-0.1743778174685124	-0.09000384903433052	0.07013367918527075
384	0.0	-0.1887089207425181	0.0	0.0	0.0	-0.3698939126823604	0.0	0.0	0.08266453059273635	0.0	0.0	0.0	0.0	-0.029650481995796913	0.0	0.4395793563937664	-0.02405887855595913	0.0	0.11404121087376767	0.0	-0.06311814905527668	0.037667191285849284	0.0	-0.005701429648942168	0.0	0.0	0.0	0.0	0.0	0.0	0.0	0.08906482866701362	0.22632692872634916	0.0	0.0	0.0	0.0	0.0	0.0	-0.0877095182194702	0.0	0.0	0.0	0.0	0.0	0.0	-0.05942869586764752	0.12429102961883749	0.07013367918527075
385	0.0	0.29048072862941243	0.0	0.0	0.0	0.09790263852825291	0.0	0.0	0.04541333439634718	0.0	0.0	0.0	0.0	-0.13363337578732315	0.0	-0.14118154493436333	-0.025498300935515843	0.0	0.04787087787486758	0.0	0.27645736487409295	0.11892992601330295	0.0	-0.033357671753463235	0.0	0.0	0.0	0.0	0.0	0.0	0.0	0.13766562596558257	-0.13114642782603253	0.0	0.0	0.0	0.0	0.0	0.0	0.004730961417687869	0.0	0.0	0.0	0.0	0.0	0.0	-0.17437781746851233	0.1242910296188374	-0.2104010375558122
386	0.0	0.25843093996163774	0.0	0.0	0.0	0.1355200546946133	0.0	0.0	0.033449001242408107	0.0	0.0	0.0	0.0	-0.07031011169644227	0.0	0.9872037269284455	0.0497906766568239	0.0	0.07776560868523691	0.0	-0.044024491575654204	0.14811866882006927	0.0	-0.03390101584746219	0.0	0.0	0.0	0.0	0.0	0.0	0.0	0.0019121317853579328	-0.15552464085751527	0.0	0.0	0.0	0.0	0.0	0.0	-0.03703221445721974	0.0	0.0	0.0	0.0	0.0	0.0	0.10150007437356372	-0.09000384903433054	0.07013367918527076
387	0.0	-0.07378013273238035	0.0	0.0	0.0	-0.3031140692706009	0.0	0.0	-0.06507679860528423	0.0	0.0	0.0	0.0	0.009551428881007587	0.0	0.20851145346443775	-0.13878485751010133	0.0	0.13518390184272872	0.0	0.02531656012567808	-0.17882707318756969	0.0	-0.13163280489282833	0.0	0.0	0.0	0.0	0.0	0.0	0.0	0.07009608997156125	0.252363665596618	0.0	0.0	0.0	0.0	0.0	0.0	-0.11724602507101423	0.0	0.0	0.0	0.0	0.0	0.0	0.13598481085382336	-0.09000384903433041	-0.21040103755581246
388	0.0	0.12529176952912324	0.0	0.0	0.0	-0.10712158027052751	0.0	0.0	0.08067919874560625	0.0	0.0	0.0	0.0	0.04987742477263404	0.0	0.4105196366453619	0.00531811762835412	0.0	0.11051461084875515	0.0	-0.11473729190892903	-0.14442402694098272	0.0	0.2571332359590256	0.0	0.0	0.0	0.0	0.0	0.0	0.0	-0.12293574481270497	0.009945346240668906	0.0	0.0	0.0	0.0	0.0	0.0	-0.08278283003420756	0.0	0.0	0.0	0.0	0.0	0.0	0.07851025005339075	-0.09000384903433054	0.07013367918527073
389	0.0	0.06618913596179875	0.0	0.0	0.0	0.17789744030500879	0.0	0.0	-0.10354197923293845	0.0	0.0	0.0	0.0	0.07439771311320972	0.0	-0.28285420411325335	-0.06821755985060846	0.0	-0.30415316389423735	0.0	0.06342130634150984	0.18100084775374986	0.0	0.2582890546431686	0.0	0.0	0.0	0.0	0.0	0.0	0.0	-0.06733561678980818	-0.07678228375893266	0.0	0.0	0.0	0.0	0.0	0.0	-0.08407994895708097	0.0	0.0	0.0	0.0	0.0	0.0	-0.07092360802773381	0.12429102961883745	0.07013367918527072
390	0.0	-0.2748808145900241	0.0	0.0	0.0	-0.10508800760448136	0.0	0.0	0.03898499302713159	0.0	0.0	0.0	0.0	-0.12394681630441809	0.0	0.589978427069153	-0.030516572870204338	0.0	0.11908863252946048	0.0	-0.007308458583922792	0.1884658163705181	0.0	-0.13981288442887246	0.0	0.0	0.0	0.0	0.0	0.0	0.0	-0.013123685611199521	-0.08765481876215571	0.0	0.0	0.0	0.0	0.0	0.0	-0.09476080627617346	0.0	0.0	0.0	0.0	0.0	0.0	0.216449195974429	0.12429102961883723	0.07013367918527068
391	0.0	0.07301582929523302	0.0	0.0	0.0	-0.2588347618161203	0.0	0.0	0.10975841474445827	0.0	0.0	0.0	0.0	0.06671257286956134	0.0	0.16209299246553793	0.0016967218786642267	0.0	-0.025748189169276785	0.0	0.07664052433779973	-0.22142771049596593	0.0	0.04862870184541178	0.0	0.0	0.0	0.0	0.0	0.0	0.0	0.028555988123790316	-0.2288144149762406	0.0	0.0	0.0	0.0	0.0	0.0	-0.15494418185321246	0.0	0.0	0.0	0.0	0.0	0.0	0.14747972301390994	-0.09000384903433058	0.07013367918527073
392	0.0	-0.10396990624402215	0.0	0.0	0.0	0.2019843163942305	0.0	0.0	-0.08223598645926206	0.0	0.0	0.0	0.0	0.16751779726861055	0.0	-0.3255126232989859	-0.005111474890555443	0.0	0.13058505814537302	0.0	0.047839369022706406	0.1996907446907827	0.0	-0.021858631525870312	0.0	0.0	0.0	0.0	0.0	0.0	0.0	-0.0500551638147212	-0.20669372025417876	0.0	0.0	0.0	0.0	0.0	0.0	-0.1108214039773445	0.0	0.0	0.0	0.0	0.0	0.0	-0.001954135067214563	0.12429102961883748	0.07013367918527076
393	0.0	-0.10738733989301724	0.0	0.0	0.0	-0.17228142334086288	0.0	0.0	-0.03910807394112766	0.0	0.0	0.0	0.0	0.04298427755416678	0.0	0.6604278594804027	0.04982382527266603	0.0	0.11131319541840012	0.0	-0.12112448795519871	0.09824349775521012	0.0	-0.03381909879159163	0.0	0.0	0.0	0.0	0.0	0.0	0.0	0.0679513702202153	0.07028969811612806	0.0	0.0	0.0	0.0	0.0	0.0	-0.0933693674994647	0.0	0.0	0.0	0.0	0.0	0.0	0.032530601413044834	0.1242910296188375	-0.21040103755581216
394	0.0	0.03524627465435724	0.0	0.0	0.0	-0.029059610862596126	0.0	0.0	-0.026855487971448946	0.0	0.0	0.0	0.0	-0.17520096671223567	0.0	-0.30656810124135325	-0.01990301990434795	0.0	-0.33118540993557666	0.0	0.07258900798737956	0.11463994761763924	0.0	-0.21650534745773561	0.0	0.0	0.0	0.0	0.0	0.0	0.0	0.025257197400449807	0.23623162934359515	0.0	0.0	0.0	0.0	0.0	0.0	0.05450330634604675	0.0	0.0	0.0	0.0	0.0	0.0	0.03253060141304484	-0.09000384903433052	0.07013367918527069
395	0.0	-0.047901273265507735	0.0	0.0	0.0	0.1498344240991547	0.0	0.0	0.0686468988456764	0.0	0.0	0.0	0.0	-0.0672587602155446	0.0	0.8106828512177565	0.036815555313886736	0.0	0.0891413028099071	0.0	-0.0967225965370494	-0.19649952323620912	0.0	-0.058858824429921346	0.0	0.0	0.0	0.0	0.0	0.0	0.0	0.1762425670432954	0.19566326555762623	0.0	0.0	0.0	0.0	0.0	0.0	-0.052924149308259234	0.0	0.0	0.0	0.0	0.0	0.0	-0.2893269390693775	0.12429102961883735	-0.21040103755581208
396	0.0	0.1694086964608419	0.0	0.0	0.0	0.23983316451316045	0.0	0.0	0.10891109374635875	0.0	0.0	0.0	0.0	0.07508169127879148	0.0	-0.3925438158361092	-0.06433426473046112	0.0	-0.2964441194770908	0.0	0.14074436998456724	0.22905906409874197	0.0	-0.08250003739486425	0.0	0.0	0.0	0.0	0.0	0.0	0.0	-0.04071250963210431	0.00138507454254973	0.0	0.0	0.0	0.0	0.0	0.0	-0.15284151757746642	0.0	0.0	0.0	0.0	0.0	0.0	-0.16288290530842586	0.12429102961883738	0.07013367918527078
397	0.0	0.28422100269646267	0.0	0.0	0.0	0.0926794457121498	0.0	0.0	0.043076549985987686	0.0	0.0	0.0	0.0	0.04177860355100309	0.0	1.1152802159657735	0.05840534718238346	0.0	0.04371998291394026	0.0	-0.05843880631481109	-0.29150446069828817	0.0	0.17398552059585587	0.0	0.0	0.0	0.0	0.0	0.0	0.0	-0.05562045254528088	0.13972795646344474	0.0	0.0	0.0	0.0	0.0	0.0	0.01052979457631747	0.0	0.0	0.0	0.0	0.0	0.0	-0.10540834450799336	0.1242910296188373	-0.2104010375558123
398	0.0	0.3045201000025106	0.0	0.0	0.0	-0.5249791749713638	0.0	0.0	0.07016081705333012	0.0	0.0	0.0	0.0	-0.09623594588885792	0.0	0.6180179121383591	0.0651858671468329	0.0	0.09183051771203868	0.0	0.03471302319121068	0.16185142375899297	0.0	0.0189255421991442	0.0	0.0	0.0	0.0	0.0	0.0	0.0	-0.038322071684096785	0.15630432684567136	0.0	0.0	0.0	0.0	0.0	0.0	-0.05668100384010163	0.0	0.0	0.0	0.0	0.0	0.0	-0.036438871547474355	-0.09000384903433058	0.07013367918527075
399	0.0	0.12546678684000134	0.0	0.0	0.0	0.20801942124144743	0.0	0.0	0.03882348300413867	0.0	0.0	0.0	0.0	0.056099923302353076	0.0	-0.3362009347034536	-0.0325315192015576	0.0	-0.12294248931117169	0.0	0.12080471345573551	0.20437360548106753	0.0	-0.02647777020231889	0.0	0.0	0.0	0.0	0.0	0.0	0.0	-0.057965918513316686	-0.011080026744256895	0.0	0.0	0.0	0.0	0.0	0.0	-0.06618454330184223	0.0	0.0	0.0	0.0	0.0	0.0	0.009540777092871905	-0.09000384903433058	0.07013367918527075
400	0.0	-0.08566914618845842	0.0	0.0	0.0	0.04813889619157237	0.0	0.0	-0.09051496615705606	0.0	0.0	0.0	0.0	0.11528619578295274	0.0	0.3699203012136855	0.0943685348124497	0.0	0.16075870374616888	0.0	-0.11861344723521332	-0.10003776001931013	0.0	0.02457440622757893	0.0	0.0	0.0	0.0	0.0	0.0	0.0	0.010493702504824499	-0.02270423687076174	0.0	0.0	0.0	0.0	0.0	0.0	-0.08920741185158125	0.0	0.0	0.0	0.0	0.0	0.0	-0.19736764178868524	0.1242910296188375	0.07013367918527082
401	0.0	0.32890664250593304	0.0	0.0	0.0	-0.2913696743644094	0.0	0.0	0.05975790434433946	0.0	0.0	0.0	0.0	-0.1552485206710927	0.0	-0.1979659687336515	0.07333171894582281	0.0	0.07335153533296729	0.0	-0.08341404127864627	-0.26575134612134826	0.0	0.21087165893486334	0.0	0.0	0.0	0.0	0.0	0.0	0.0	-0.05168047253478348	0.1762185306540443	0.0	0.0	0.0	0.0	0.0	0.0	0.4609180627351391	0.0	0.0	0.0	0.0	0.0	0.0	-0.09391343234790686	0.1242910296188373	0.07013367918527064
402	0.0	0.09114821494422953	0.0	0.0	0.0	0.20033114620941989	0.0	0.0	0.092831576112292	0.0	0.0	0.0	0.0	0.1158923507924928	0.0	-0.32889142701362145	-0.008439344962396721	0.0	-0.06214783176245474	0.0	0.10212331496328445	0.20117109709020115	0.0	-0.03905091795134783	0.0	0.0	0.0	0.0	0.0	0.0	0.0	-0.1078152650904817	0.14086363073639813	0.0	0.0	0.0	0.0	0.0	0.0	0.2705043572191965	0.0	0.0	0.0	0.0	0.0	0.0	0.03253060141304485	0.12429102961883746	0.07013367918527066
403	0.0	-0.06098697776907336	0.0	0.0	0.0	0.12763262912931975	0.0	0.0	-0.06415178512416064	0.0	0.0	0.0	0.0	-0.15367569517310867	0.0	0.21781205803356896	-0.012863071353490138	0.0	-0.06652666231495871	0.0	-0.010520866300278237	-0.014403607901120883	0.0	-0.051117690862174645	0.0	0.0	0.0	0.0	0.0	0.0	0.0	0.030734156898217166	0.22164607680783802	0.0	0.0	0.0	0.0	0.0	0.0	-0.08239948204054938	0.0	0.0	0.0	0.0	0.0	0.0	-0.001954135067214674	-0.09000384903433054	0.07013367918527072
[truncated: 2 more columns]
