# Supplementary material for: Mapping the landscape of histomorphological cancer phenotypes using self-supervised learning on unannotated pathology slides
Source: Nat Commun. 2024 Jun 11;15:4596. doi: 10.1038/s41467-024-48666-7 (PMC11525555; doi:10.1038/s41467-024-48666-7)
Supplement: Supplementary file 4 — Source Data [file 41467_2024_48666_MOESM4_ESM.zip › Source_Data/figure2d.csv]

HPC	Lymphocytic Infiltration	Inflammation	Epithelium Stroma Ratio	Tissue Morphologies	Pathologists Agreement	Patients QC	Institutions QC
0	Hot	Severe	More Stroma	Malignant Epithelium	2/3	*	*
1	Hot	Severe	No Epithelium	Elastosis/Collagenosis	1/3	*	*
2	Cold	Mild	No Epithelium	Near-normal Lung	2/3	*	*
3	Cold	Mild	No Epithelium	Elastosis/Collagenosis	3/3	*	*
4	Cold	Mild	No Epithelium	Near-normal Lung	3/3	**	*
5	Hot	Moderate	More Epithelium	Malignant Epithelium	3/3	**	*
6	Warm	Mild	More Epithelium	Malignant Epithelium	2/3	*	*
7	Warm	Mild	More Stroma	Malignant Epithelium	2/3	*	*
8	Hot	Moderate	More Epithelium	Malignant Epithelium	3/3	**	*
9	Hot	Moderate	No Epithelium	Reactive Lung Changes	2/3	*	*
10	Cold	Mild	No Epithelium	Near-normal Lung	3/3	*	*
11	Warm	Moderate	More Epithelium	Malignant Epithelium	2/3	**	*
12	Hot	Severe	No Epithelium	Reactive Lung Changes	3/3	**	**
13	Warm	Moderate	No Epithelium	Near-normal Lung	2/3	*	*
14	Warm	Mild	No Epithelium	Necrosis	2/3	**	*
15	Warm	Mild	More Epithelium	Malignant Epithelium	3/3	**	*
16	Hot	Moderate	No Epithelium	Elastosis/Collagenosis	3/3	*	*
17	Hot	Moderate	No Epithelium	Reactive Lung Changes	2/3	*	*
18	Warm	Mild	Roughly Equal	Malignant Epithelium	3/3	**	**
19	Warm	Mild	More Epithelium	Malignant Epithelium	2/3	**	*
20	Warm	Mild	No Epithelium	Connective Tissue	2/3	**	*
21	Warm	Mild	More Epithelium	Malignant Epithelium	2/3	*	*
22	Cold	Mild	No Epithelium	Vessels	3/3	*	*
23	Cold	Mild	No Epithelium	Elastosis/Collagenosis	3/3	*	*
24	Cold	Very Sparse	More Epithelium	Malignant Epithelium	2/3	**	*
25	Hot	Severe	More Epithelium	Malignant Epithelium	2/3	**	*
26	Cold	Very Sparse	More Stroma	Malignant Epithelium	2/3	**	*
27	Warm	Mild	More Stroma	Malignant Epithelium	1/3	***	*
28	Warm	Moderate	Roughly Equal	Malignant Epithelium	2/3	***	*
29	Hot	Severe	More Epithelium	Malignant Epithelium	3/3	***	*
30	Warm	Moderate	More Epithelium	Malignant Epithelium	3/3	**	*
31	Warm	Moderate	No Epithelium	Vessels	2/3	*	*
32	Cold	Mild	No Epithelium	Near-normal Lung	2/3	**	*
33	Hot	Moderate	More Epithelium	Malignant Epithelium	2/3	**	*
34	Hot	Moderate	No Epithelium	Elastosis/Collagenosis	2/3	*	*
35	Warm	Mild	More Epithelium	Malignant Epithelium	2/3	***	**
36	Hot	Severe	No Epithelium	Reactive Lung Changes	2/3	**	*
37	Warm	Mild	More Stroma	Malignant Epithelium	2/3	**	*
38	Hot	Moderate	More Epithelium	Malignant Epithelium	3/3	***	**
39	Warm	Moderate	More Epithelium	Malignant Epithelium	2/3	***	*
40	Hot	Moderate	No Epithelium	Airway	3/3	**	*
41	Warm	Mild	Roughly Equal	Malignant Epithelium	2/3	**	**
42	Cold	Very Sparse	No Epithelium	Cartilage	3/3	***	**
43	Hot	Severe	No Epithelium	Connective Tissue	1/3	***	**
44	Hot	Severe	No Epithelium	Connective Tissue	2/3	***	**
45	Warm	Moderate	More Stroma	Malignant Epithelium	3/3	***	***
