# Supplementary material for: Mapping the landscape of histomorphological cancer phenotypes using self-supervised learning on unannotated pathology slides
Source: Nat Commun. 2024 Jun 11;15:4596. doi: 10.1038/s41467-024-48666-7 (PMC11525555; doi:10.1038/s41467-024-48666-7)
Supplement: Supplementary file 4 — Source Data [file 41467_2024_48666_MOESM4_ESM.zip › Source_Data/supplementary_figure16b.csv]

Lung Type	Cohort	UMAP Dim. 0	UMAP Dim. 1
1	TCGA	5.903211	6.5908275
1	TCGA	8.260021	3.7913232
1	TCGA	8.660069	7.56687
1	TCGA	3.8814766	5.557389
1	TCGA	8.666737	8.002551
1	TCGA	5.35741	6.887181
1	TCGA	4.4626412	6.7952642
1	TCGA	7.881234	4.7385764
1	TCGA	8.754095	4.575214
1	TCGA	3.4190068	4.727784
1	TCGA	10.350315	6.803844
1	TCGA	3.454366	4.698133
1	TCGA	4.926942	8.545881
1	TCGA	6.528739	6.159948
1	TCGA	8.483803	6.808243
1	TCGA	3.752065	5.965348
1	TCGA	4.68461	7.144081
1	TCGA	5.1824174	8.745856
1	TCGA	9.579667	6.724623
1	TCGA	10.502125	7.169275
1	TCGA	8.251902	5.2918687
1	TCGA	3.5256047	4.7173796
1	TCGA	8.293253	8.008367
1	TCGA	4.0015345	5.7809877
1	TCGA	4.4555397	8.177978
1	TCGA	3.3943465	4.8197236
1	TCGA	8.004228	5.4435444
1	TCGA	3.7735307	5.94847
1	TCGA	3.3784113	4.8811207
1	TCGA	5.233408	8.312993
1	TCGA	8.185309	6.206066
1	TCGA	9.931126	7.7396946
1	TCGA	3.409187	5.22537
1	TCGA	10.825318	6.9812307
1	TCGA	4.970267	7.5659156
1	TCGA	10.577322	6.097443
1	TCGA	8.129304	5.514037
1	TCGA	5.3170424	6.905726
1	TCGA	3.7606795	6.598362
1	TCGA	4.0172276	5.7441406
1	TCGA	9.152786	4.766349
1	TCGA	5.2311554	6.814544
1	TCGA	7.709148	4.1355553
1	TCGA	3.4804175	4.962829
1	TCGA	4.5211844	5.349838
1	TCGA	4.780243	8.565069
1	TCGA	4.001692	6.368693
1	TCGA	3.4097283	4.7167864
1	TCGA	3.888763	5.789735
1	TCGA	4.571307	8.839073
1	TCGA	8.174355	6.344573
1	TCGA	6.954034	8.045605
1	TCGA	9.273994	5.189974
1	TCGA	8.551663	6.9564066
1	TCGA	5.6133184	6.358394
1	TCGA	4.560186	6.7534986
1	TCGA	10.834652	7.414287
1	TCGA	3.9156904	6.2084975
1	TCGA	4.0769334	5.9481707
1	TCGA	4.7709184	5.6910563
1	TCGA	8.124716	5.509213
1	TCGA	6.5258846	7.2363505
1	TCGA	8.330503	8.1535015
1	TCGA	8.278383	6.290389
1	TCGA	9.657555	7.3525023
1	TCGA	7.982873	8.0490055
1	TCGA	5.040835	7.1928673
1	TCGA	9.944573	7.1916337
1	TCGA	5.28767	7.2039804
1	TCGA	3.987127	5.991889
1	TCGA	4.7898445	5.4741874
1	TCGA	5.2631254	7.5716553
1	TCGA	3.69631	4.65382
1	TCGA	3.3988483	4.7459564
1	TCGA	8.614327	5.9115696
1	TCGA	5.0734925	5.0769777
1	TCGA	5.268652	6.9437356
1	TCGA	3.9111242	5.1610026
1	TCGA	5.6080256	7.371531
1	TCGA	9.011364	5.5767465
1	TCGA	3.450522	5.5587792
1	TCGA	4.4761286	6.888006
1	TCGA	8.527798	7.771015
1	TCGA	3.416367	4.7717376
1	TCGA	4.760637	7.421825
1	TCGA	4.1878567	6.983318
1	TCGA	4.325035	6.6740522
1	TCGA	5.6802998	6.55601
1	TCGA	3.3927708	5.2770905
1	TCGA	8.01655	5.5009
1	TCGA	3.8953445	5.8840165
1	TCGA	5.8096867	6.930249
1	TCGA	8.590952	6.180562
1	TCGA	7.9402504	6.500568
1	TCGA	5.397101	6.9461074
1	TCGA	4.79011	5.8631263
1	TCGA	7.972382	6.8816414
1	TCGA	3.9180143	6.8942585
1	TCGA	5.318074	6.4691625
1	TCGA	3.4901824	4.7715693
1	TCGA	4.0752163	6.2322907
1	TCGA	5.4416447	7.479169
1	TCGA	8.094616	5.0619984
1	TCGA	8.456781	5.179104
1	TCGA	3.3817503	5.5243006
1	TCGA	4.7756305	5.8799677
1	TCGA	5.67201	7.4287267
1	TCGA	6.882963	5.3573513
1	TCGA	5.29786	6.645059
1	TCGA	10.393572	7.2374883
1	TCGA	10.530662	7.1940074
1	TCGA	5.1397996	6.379675
1	TCGA	8.146016	6.3145022
1	TCGA	5.2841496	7.251974
1	TCGA	4.6051974	6.2066975
1	TCGA	4.6465015	5.880203
1	TCGA	8.158779	8.212485
1	TCGA	4.2928405	5.119772
1	TCGA	5.7685833	7.1755056
1	TCGA	4.031001	5.137322
1	TCGA	4.7173243	5.6904464
1	TCGA	4.716533	5.816509
1	TCGA	4.0846815	5.1030517
1	TCGA	3.6993873	4.800861
1	TCGA	8.894415	5.5091352
1	TCGA	4.5955925	6.1157727
1	TCGA	4.7082253	5.455503
1	TCGA	5.203428	8.667611
1	TCGA	4.1195583	7.5703735
1	TCGA	10.452128	7.2028913
1	TCGA	8.836459	5.3676734
1	TCGA	4.250838	4.824121
1	TCGA	4.236267	5.192245
1	TCGA	3.426343	5.18667
1	TCGA	3.715232	4.66985
1	TCGA	4.4792614	5.5298815
1	TCGA	5.377865	7.0731378
1	TCGA	5.714208	7.308964
1	TCGA	3.7648532	5.1671505
1	TCGA	5.629569	6.266375
1	TCGA	5.3464255	6.650936
1	TCGA	8.240782	5.3845224
1	TCGA	3.7504184	4.6930094
1	TCGA	3.3534749	5.134599
1	TCGA	4.4249263	5.461205
1	TCGA	4.775219	7.0162535
1	TCGA	10.271017	6.549987
1	TCGA	7.972933	5.170397
1	TCGA	9.733163	4.924805
1	TCGA	7.919279	8.285135
1	TCGA	4.5432653	7.307069
1	TCGA	11.079651	6.602437
1	TCGA	9.550358	7.32275
1	TCGA	4.0133276	5.8587008
1	TCGA	3.4546056	5.3821025
1	TCGA	6.734983	5.969678
1	TCGA	10.225793	6.0165286
1	TCGA	9.4317875	5.6001525
1	TCGA	4.4241066	5.548329
1	TCGA	4.489575	5.344725
1	TCGA	4.3617635	6.9722004
1	TCGA	10.371786	5.779271
1	TCGA	4.2630577	5.570595
1	TCGA	7.9481177	5.3119483
1	TCGA	8.474924	5.0276694
1	TCGA	4.482051	5.6742115
1	TCGA	8.03763	5.014398
1	TCGA	5.509105	7.809451
1	TCGA	4.4241486	5.2458744
1	TCGA	3.3045464	5.2564673
1	TCGA	4.509152	5.94768
1	TCGA	4.408823	5.276436
1	TCGA	3.820456	4.777351
1	TCGA	3.4861627	4.9209633
1	TCGA	3.414963	4.854882
1	TCGA	5.392128	6.3975835
1	TCGA	9.153595	4.062676
1	TCGA	4.3158064	4.6135244
1	TCGA	6.6427183	4.9374113
1	TCGA	4.6488376	6.5889935
1	TCGA	3.7522612	4.5009727
1	TCGA	3.8988934	4.503999
1	TCGA	3.5482552	5.110888
1	TCGA	3.5253067	5.1174407
1	TCGA	4.167911	4.6557026
1	TCGA	3.6075053	5.087174
1	TCGA	4.384773	5.111552
1	TCGA	7.949762	5.475534
1	TCGA	3.802934	4.446363
1	TCGA	4.402043	7.20332
1	TCGA	3.3882506	5.148186
1	TCGA	3.5666971	5.0469403
1	TCGA	3.8924038	4.980789
1	TCGA	3.9707336	4.500384
1	TCGA	4.2169614	4.5895395
1	TCGA	4.1424255	4.617583
1	TCGA	3.3858306	5.0915895
1	TCGA	3.4782186	5.1032095
1	TCGA	3.581626	4.7567306
1	TCGA	7.9557376	5.560912
1	TCGA	3.5232036	4.97081
1	TCGA	3.4778621	4.7913733
1	TCGA	9.070253	7.832707
1	TCGA	5.3033757	8.72531
1	TCGA	3.4123635	5.1746345
1	TCGA	8.218988	5.463596
1	TCGA	3.9114904	4.4836354
1	TCGA	8.1268	3.952712
1	TCGA	8.170437	7.461692
1	TCGA	7.684431	4.5613713
1	TCGA	9.324899	5.1588335
1	TCGA	9.876496	5.4161882
1	TCGA	4.0882506	9.136465
1	TCGA	7.606691	3.7206585
0	TCGA	9.550229	5.2939944
0	TCGA	9.7785635	6.5917115
0	TCGA	8.682909	6.5683284
0	TCGA	7.730882	3.8575501
0	TCGA	11.167103	5.38364
0	TCGA	9.917388	7.618437
0	TCGA	11.238295	5.423422
0	TCGA	6.693347	5.213705
0	TCGA	8.6256485	3.868257
0	TCGA	9.115948	8.055669
0	TCGA	9.113699	5.365194
0	TCGA	8.263253	3.8389568
0	TCGA	10.319843	7.31711
0	TCGA	10.956578	5.9983354
0	TCGA	9.233258	4.518638
0	TCGA	9.52094	6.198627
0	TCGA	9.199833	7.6204176
0	TCGA	8.990254	4.915019
0	TCGA	7.993641	7.230587
0	TCGA	8.384011	7.8209753
0	TCGA	8.009537	4.893916
0	TCGA	9.457135	7.6851087
0	TCGA	9.745995	7.332618
0	TCGA	7.828711	3.554816
0	TCGA	8.197929	3.8982956
0	TCGA	10.27197	5.6143827
0	TCGA	9.121479	7.2366323
0	TCGA	8.267051	7.4686403
0	TCGA	8.32208	5.297531
0	TCGA	7.8116736	3.6008427
0	TCGA	8.963615	4.1130323
0	TCGA	8.806678	6.4088297
0	TCGA	10.824327	7.1836133
0	TCGA	8.759033	4.2425785
0	TCGA	10.53905	6.39241
0	TCGA	8.030676	6.817815
0	TCGA	9.371378	5.9565754
0	TCGA	7.4944487	4.206761
0	TCGA	9.72567	6.5354357
0	TCGA	8.919197	4.756581
0	TCGA	8.738717	5.470079
0	TCGA	8.333636	3.6434367
0	TCGA	9.996062	7.1545057
0	TCGA	9.69029	6.623699
0	TCGA	8.045946	3.7535458
0	TCGA	9.513845	5.908612
0	TCGA	9.649627	5.5269766
0	TCGA	8.5116415	3.9046414
0	TCGA	7.7104096	3.8288813
0	TCGA	8.877566	5.3220177
0	TCGA	9.043064	7.556036
0	TCGA	7.7603393	3.8156338
0	TCGA	4.5601187	5.249835
0	TCGA	10.88322	5.437687
0	TCGA	8.5322485	4.5962934
0	TCGA	8.908262	6.7330294
0	TCGA	9.049317	4.2105484
0	TCGA	9.475378	7.4867578
0	TCGA	7.957892	4.0242715
0	TCGA	6.686107	4.835333
0	TCGA	8.115389	4.9933186
0	TCGA	9.817716	7.4575477
0	TCGA	10.669025	5.448247
0	TCGA	8.8115225	5.3599052
0	TCGA	9.120418	5.1203
0	TCGA	9.015909	4.156986
0	TCGA	6.8314786	5.204283
0	TCGA	8.9164095	7.087132
0	TCGA	7.4963446	4.0942154
0	TCGA	8.012783	4.0713634
0	TCGA	8.500496	5.0698304
0	TCGA	8.030363	4.031446
0	TCGA	8.509917	6.8566275
0	TCGA	6.6291356	5.125762
0	TCGA	9.406301	4.505341
0	TCGA	8.87499	4.4872985
0	TCGA	7.825976	3.6225224
0	TCGA	8.973253	7.00347
0	TCGA	7.7341275	3.8408816
0	TCGA	9.380271	5.1946187
0	TCGA	9.4304495	4.2479725
0	TCGA	7.9856787	3.9899158
0	TCGA	11.071934	5.774902
0	TCGA	9.325845	4.643816
0	TCGA	9.032669	6.851061
0	TCGA	9.0153475	4.640462
0	TCGA	9.665559	4.9761415
0	TCGA	9.329745	4.109253
0	TCGA	8.117013	5.0517745
0	TCGA	9.381814	5.429458
0	TCGA	8.832949	6.909772
0	TCGA	9.473114	4.2267666
0	TCGA	8.78729	7.4973316
0	TCGA	10.206487	6.04204
0	TCGA	7.9615626	4.000362
0	TCGA	10.814849	7.382428
0	TCGA	11.232636	5.470622
0	TCGA	8.202745	6.3753653
0	TCGA	8.37767	4.9315047
0	TCGA	9.869282	7.1294913
0	TCGA	10.810133	7.469233
0	TCGA	10.300678	5.550567
0	TCGA	10.5791025	5.381227
0	TCGA	10.073264	6.8585634
0	TCGA	9.677468	7.240667
0	TCGA	10.177294	7.177649
0	TCGA	10.544893	5.899122
0	TCGA	9.742792	5.1368775
0	TCGA	10.381418	6.645801
0	TCGA	8.376621	3.8124309
0	TCGA	10.488435	5.900978
0	TCGA	4.136585	4.759663
0	TCGA	9.752274	7.485655
0	TCGA	10.383974	6.7031813
0	TCGA	8.57796	5.0018277
0	TCGA	8.382975	4.5878234
0	TCGA	9.836824	5.5963955
0	TCGA	8.767191	5.015328
0	TCGA	10.29511	5.5698996
0	TCGA	10.8062935	5.629086
0	TCGA	9.975768	7.3595247
0	TCGA	9.481148	5.259177
0	TCGA	9.800036	7.445409
0	TCGA	11.218452	5.602097
0	TCGA	8.139703	4.1689825
0	TCGA	9.859036	7.4072256
0	TCGA	10.482927	5.629104
0	TCGA	10.301383	6.0028925
0	TCGA	8.086504	3.6390398
0	TCGA	10.899424	6.153521
0	TCGA	9.183841	5.6688495
0	TCGA	10.504515	6.222735
0	TCGA	10.417419	6.6198883
0	TCGA	8.801155	3.93915
0	TCGA	4.742035	4.660944
0	TCGA	10.193771	7.315381
0	TCGA	10.7511425	7.369995
0	TCGA	8.865448	7.6540794
0	TCGA	8.340284	3.871429
0	TCGA	8.596365	5.7772164
0	TCGA	6.7408586	5.2505655
0	TCGA	7.946802	4.274572
0	TCGA	9.587459	4.433541
0	TCGA	8.863678	4.1545305
0	TCGA	6.8832197	7.990954
0	TCGA	8.838128	6.8896117
0	TCGA	10.64812	5.4242296
0	TCGA	10.476244	5.612874
0	TCGA	3.9001296	4.3433733
0	TCGA	9.3521385	4.5124393
0	TCGA	10.2752285	5.074836
0	TCGA	3.778024	4.3742146
0	TCGA	3.7492867	4.409636
0	TCGA	10.420057	6.2246146
0	TCGA	9.162147	4.6137605
0	TCGA	8.070896	3.6520085
0	TCGA	9.669363	5.873918
0	TCGA	9.532127	7.813811
0	TCGA	9.853081	5.3052597
0	TCGA	7.8562026	6.0894246
0	TCGA	3.720316	4.394756
0	TCGA	9.732028	7.3048224
0	TCGA	3.7416835	4.405092
0	TCGA	9.097115	6.863084
0	TCGA	6.1945157	5.6783295
0	TCGA	9.697289	5.9804335
0	TCGA	9.069164	4.305643
0	TCGA	3.7421577	4.4139075
0	TCGA	9.8165	5.1247005
0	TCGA	3.723726	4.4282618
0	TCGA	7.2457123	8.153667
0	TCGA	10.155801	7.249288
0	TCGA	8.136888	5.0244026
0	TCGA	8.298928	6.2991376
0	TCGA	8.98406	6.7933116
0	TCGA	8.854079	4.997136
1	TCGA	8.768893	4.764851
1	TCGA	5.4490695	8.271224
1	TCGA	4.3439183	5.106428
1	TCGA	3.503282	5.052911
1	TCGA	9.278594	7.217211
1	TCGA	7.412032	5.2686615
1	TCGA	3.8923378	7.1055465
1	TCGA	4.144533	4.960735
1	TCGA	5.5007477	6.7759924
1	TCGA	8.902449	3.9958525
1	TCGA	3.5863845	5.063833
1	TCGA	4.1547985	7.612781
1	TCGA	3.405142	5.189585
1	TCGA	6.67477	5.934332
1	TCGA	4.427082	7.6422915
1	TCGA	4.69941	6.3377914
1	TCGA	5.335802	7.220118
1	TCGA	8.863259	4.7618737
1	TCGA	4.7315016	8.544162
1	TCGA	3.4390419	5.336004
1	TCGA	9.94222	5.8152356
1	TCGA	4.546585	6.1117506
1	TCGA	4.299435	6.3774705
1	TCGA	3.5884962	5.0131636
1	TCGA	3.870657	5.691966
1	TCGA	6.8750343	7.9920106
1	TCGA	8.063017	6.13063
1	TCGA	4.286472	5.5100393
1	TCGA	8.913061	5.5686703
1	TCGA	8.052877	5.576862
1	TCGA	4.5725455	5.516179
1	TCGA	10.452141	5.8263373
1	TCGA	4.4505773	6.2459345
1	TCGA	5.589538	7.086668
1	TCGA	4.6565495	6.3429246
1	TCGA	8.217663	6.6373997
1	TCGA	3.9375935	5.4649167
1	TCGA	4.1598587	4.65663
1	TCGA	4.5200443	5.1399283
1	TCGA	8.873697	7.715719
1	TCGA	3.3881721	5.2653008
1	TCGA	5.435113	6.8324304
1	TCGA	4.835943	7.127715
1	TCGA	5.326723	7.2658334
1	TCGA	8.75558	6.875025
0	TCGA	9.78172	6.4393997
0	TCGA	7.919923	3.770422
0	TCGA	9.06808	6.000766
0	TCGA	10.770383	5.531138
0	TCGA	9.612985	5.1813984
0	TCGA	6.4712753	5.577471
0	TCGA	10.839111	5.132601
0	TCGA	9.53682	5.8368807
0	TCGA	8.781285	5.316686
0	TCGA	8.75953	3.8936186
0	TCGA	9.218735	4.9042897
0	TCGA	9.315979	7.6048245
0	TCGA	8.797418	5.2408195
0	TCGA	9.495692	4.4375105
0	TCGA	8.727876	7.1636324
0	TCGA	9.655802	5.4053984
0	TCGA	6.8164315	4.897675
0	TCGA	9.355028	6.065319
0	TCGA	9.735004	7.015938
0	TCGA	8.946881	7.019937
0	TCGA	9.385152	4.220643
0	TCGA	10.501868	6.1281357
0	TCGA	8.840586	5.9972534
0	TCGA	9.062495	4.379847
0	TCGA	8.622911	6.7396626
0	TCGA	10.342496	5.3494425
0	TCGA	10.178668	6.024128
0	TCGA	8.338203	4.977783
0	TCGA	10.187615	4.8962107
0	TCGA	7.6249537	3.777576
0	TCGA	9.018981	5.1004715
0	TCGA	5.0372047	4.6597853
0	TCGA	10.856268	6.7998567
0	TCGA	8.912413	6.130524
0	TCGA	8.59951	5.793904
0	TCGA	10.3596	7.3138404
0	TCGA	7.3282633	7.7808466
0	TCGA	10.889514	6.55489
0	TCGA	10.209138	7.0865207
0	TCGA	9.523814	5.3503222
0	TCGA	9.544207	4.550219
0	TCGA	8.202866	3.881157
0	TCGA	8.19084	3.6945834
0	TCGA	7.8221946	3.714507
0	TCGA	8.040762	3.8816037
0	TCGA	8.18644	3.7398372
0	TCGA	9.340594	4.887446
0	TCGA	8.126206	3.6176722
0	TCGA	8.1313925	3.6515892
0	TCGA	8.059735	3.800224
0	TCGA	9.8106985	5.1953697
0	TCGA	9.911252	7.747865
1	TCGA	8.13353	8.209173
1	TCGA	8.065614	5.386495
1	TCGA	4.2063565	7.124894
1	TCGA	5.404697	6.843896
1	TCGA	5.42922	6.4785447
1	TCGA	5.850877	6.890977
1	TCGA	4.488065	6.8223324
1	TCGA	5.2569137	7.4096727
1	TCGA	4.3694916	8.890054
1	TCGA	8.034919	6.4946795
1	TCGA	9.411312	5.0461187
1	TCGA	6.828326	8.056624
1	TCGA	5.3815346	7.8341084
1	TCGA	5.234766	8.652262
1	TCGA	3.7796888	6.654802
1	TCGA	7.980592	5.4669943
1	TCGA	8.436378	5.344164
1	TCGA	4.355734	8.179243
1	TCGA	8.605506	6.0801387
1	TCGA	4.7466955	6.3428316
1	TCGA	4.1666775	5.733843
1	TCGA	7.8328314	4.51408
1	TCGA	3.531337	5.1753154
1	TCGA	3.5241258	5.2328377
1	TCGA	5.28086	8.486504
1	TCGA	4.259805	6.7730293
1	TCGA	8.790484	7.8318954
1	TCGA	3.4259808	5.1848693
1	TCGA	3.6716356	5.182849
1	TCGA	4.880863	7.5783324
1	TCGA	9.524622	4.6409154
1	TCGA	9.571469	5.0665236
1	TCGA	11.011706	6.64852
1	TCGA	8.939856	4.680023
1	TCGA	7.555485	4.57191
1	TCGA	3.9323223	5.7957797
1	TCGA	3.9125843	5.8543863
1	TCGA	7.6927238	4.471565
1	TCGA	4.056451	5.56289
1	TCGA	7.8479457	4.464073
1	TCGA	4.162197	4.934854
1	TCGA	4.8772326	6.465636
1	TCGA	8.896293	5.4200354
1	TCGA	10.787158	6.8680005
1	TCGA	8.106873	5.1485705
1	TCGA	7.867971	4.4126425
0	TCGA	8.294523	4.3382764
0	TCGA	7.826437	4.280454
0	TCGA	7.785015	4.278079
0	TCGA	7.5652223	6.116118
0	TCGA	9.555106	7.84621
0	TCGA	7.831196	4.2574735
0	TCGA	8.367802	3.6329954
0	TCGA	8.396922	4.460712
0	TCGA	9.266046	4.0978103
0	TCGA	9.598471	7.041963
0	TCGA	9.168798	5.5076423
0	TCGA	7.7908998	4.17407
0	TCGA	8.980421	7.547655
0	TCGA	7.965562	4.4234223
0	TCGA	10.336572	6.223302
0	TCGA	6.508153	5.6154666
0	TCGA	9.175853	4.412202
0	TCGA	7.8777313	4.140262
0	TCGA	10.5612335	7.0565457
0	TCGA	9.400166	7.7227306
0	TCGA	8.101401	4.440135
0	TCGA	8.249862	3.5702739
0	TCGA	9.938802	5.6523924
0	TCGA	8.572604	3.5722778
0	TCGA	8.835275	5.694595
0	TCGA	9.575184	5.682501
0	TCGA	7.916032	4.275
0	TCGA	9.18976	4.276171
0	TCGA	8.491015	6.609499
0	TCGA	9.116277	6.297623
0	TCGA	9.968977	5.5567718
0	TCGA	8.662976	6.561029
0	TCGA	9.192375	6.3204994
0	TCGA	8.435993	5.481732
0	TCGA	9.480825	4.345345
0	TCGA	9.3276825	7.043581
0	TCGA	10.827645	7.3635073
0	TCGA	11.114777	6.459906
0	TCGA	9.0922785	6.8109884
0	TCGA	8.635895	4.3747845
0	TCGA	8.184301	5.067447
0	TCGA	9.259227	4.4192476
0	TCGA	10.768325	6.820429
0	TCGA	10.457797	6.1842484
0	TCGA	8.9505415	4.3393717
0	TCGA	8.120545	4.6513305
0	TCGA	8.487756	5.4461403
0	TCGA	8.305732	4.952304
0	TCGA	9.484998	5.8210807
1	TCGA	4.074762	5.5946264
1	TCGA	3.7903872	7.5887737
1	TCGA	7.802173	7.22583
1	TCGA	4.150738	6.231121
1	TCGA	4.0627313	9.221524
1	TCGA	5.293003	8.628826
1	TCGA	8.000092	8.262336
1	TCGA	7.0610027	8.133724
1	TCGA	8.458901	6.7784514
1	TCGA	5.942544	8.238795
1	TCGA	7.845711	4.508591
1	TCGA	4.2891316	8.13839
1	TCGA	4.256441	5.664049
1	TCGA	4.257661	8.644756
1	TCGA	4.646615	5.448291
1	TCGA	3.898934	7.128806
1	TCGA	8.003053	8.002688
1	TCGA	8.885092	4.713588
1	TCGA	4.4173627	8.263384
1	TCGA	4.391427	8.155718
1	TCGA	4.2640867	6.2323236
1	TCGA	10.1538725	6.2130523
1	TCGA	10.583487	7.3266034
1	TCGA	8.079287	8.197288
1	TCGA	9.263081	7.532859
1	TCGA	6.0793	8.313344
1	TCGA	4.8304048	7.1656427
1	TCGA	10.31661	5.748468
1	TCGA	8.08963	8.250162
1	TCGA	7.769935	7.2048774
1	TCGA	7.5440407	8.128208
1	TCGA	7.9064565	7.2727942
1	TCGA	7.6357203	8.233189
1	TCGA	4.3639894	6.9357047
1	TCGA	10.128392	7.600349
1	TCGA	3.8059251	5.940295
1	TCGA	4.3093524	6.937743
1	TCGA	4.8193398	7.899439
1	TCGA	7.945774	7.245301
1	TCGA	6.790909	4.972308
1	TCGA	3.6933618	5.846098
1	TCGA	4.6049333	5.8369265
1	TCGA	4.4439235	6.3200274
1	TCGA	9.415836	7.1868243
0	TCGA	10.59877	7.421297
0	TCGA	8.588629	5.1229553
0	TCGA	8.903289	5.2062583
0	TCGA	9.135749	7.546069
0	TCGA	10.15871	6.165606
0	TCGA	8.434538	4.3854837
0	TCGA	8.9742985	4.5022
0	TCGA	8.214359	5.573947
0	TCGA	8.673519	7.971373
0	TCGA	9.040631	4.1440268
0	TCGA	9.958533	7.171115
0	TCGA	9.236191	6.548007
0	TCGA	10.773827	7.522956
0	TCGA	10.801984	7.5776005
0	TCGA	8.185984	7.1076183
0	TCGA	8.069078	4.253313
0	TCGA	4.924262	4.7051716
0	TCGA	10.267056	6.6898937
0	TCGA	10.543758	6.021363
0	TCGA	10.0067835	7.547342
0	TCGA	9.957809	7.6507096
0	TCGA	8.951786	7.652031
0	TCGA	9.317246	4.124163
0	TCGA	8.505477	5.2673306
0	TCGA	10.818875	7.50979
0	TCGA	8.635345	4.5871973
0	TCGA	9.093017	4.422939
0	TCGA	10.005495	7.176913
0	TCGA	9.834347	5.132587
0	TCGA	8.688263	6.355862
0	TCGA	8.055872	5.2224197
0	TCGA	7.6148863	4.0727715
0	TCGA	10.353204	7.333217
0	TCGA	10.024492	7.1526976
0	TCGA	4.539613	4.704525
0	TCGA	9.481489	4.6850348
0	TCGA	10.690286	7.301944
0	TCGA	10.82514	7.5652914
0	TCGA	9.630479	4.8167787
0	TCGA	9.700282	4.473738
0	TCGA	8.362209	4.384622
0	TCGA	9.297249	5.106956
0	TCGA	10.495644	7.0886683
0	TCGA	9.095993	7.5239105
0	TCGA	10.241911	6.324035
0	TCGA	9.014794	7.658383
0	TCGA	9.658538	4.5455136
0	TCGA	7.8659863	7.208321
0	TCGA	9.73127	4.648494
0	TCGA	8.644241	5.0277724
0	TCGA	9.034427	4.13643
0	TCGA	10.275103	7.0121746
0	TCGA	10.340771	6.6710353
0	TCGA	9.089605	6.310335
0	TCGA	9.105919	4.261026
0	TCGA	8.541879	5.463285
0	TCGA	7.0353875	4.9051814
0	TCGA	9.559554	7.653632
0	TCGA	11.211917	5.4428153
0	TCGA	10.002852	5.0803204
0	TCGA	8.284686	5.6688337
0	TCGA	10.836295	7.5304747
0	TCGA	9.212983	4.0833635
0	TCGA	4.651532	4.7151866
0	TCGA	7.9538317	3.501753
0	TCGA	8.882854	7.9733276
0	TCGA	8.192888	3.7001867
0	TCGA	10.123427	4.8080063
0	TCGA	10.911942	7.1598673
0	TCGA	9.387454	5.397214
0	TCGA	4.5244284	4.5207295
0	TCGA	9.042162	7.018125
0	TCGA	8.836067	3.932576
0	TCGA	10.965829	6.6438093
0	TCGA	10.716079	6.83672
0	TCGA	10.728195	7.5199356
0	TCGA	9.8148985	7.6080494
0	TCGA	10.045584	7.7234745
0	TCGA	4.7320466	4.6928225
0	TCGA	9.398102	4.308953
0	TCGA	10.815467	7.3798437
0	TCGA	10.712501	7.640852
1	TCGA	7.623417	4.810962
1	TCGA	5.4619594	8.699903
1	TCGA	3.9206707	7.206987
1	TCGA	4.30949	6.2107143
1	TCGA	6.037851	7.964211
1	TCGA	4.4389677	6.8245497
1	TCGA	10.102712	7.3160105
1	TCGA	7.6657324	4.263938
1	TCGA	4.248618	6.4564404
1	TCGA	8.999871	8.08716
1	TCGA	4.499219	5.920257
1	TCGA	4.072855	7.3246245
1	TCGA	6.096674	7.064906
1	TCGA	8.745771	5.6501703
1	TCGA	3.9032047	6.184919
1	TCGA	7.927734	4.167542
1	TCGA	4.5547028	5.578435
1	TCGA	10.477483	7.2187586
1	TCGA	10.838617	7.4449744
1	TCGA	3.8393006	6.132615
0	TCGA	10.777867	5.795116
0	TCGA	9.022229	4.1996903
0	TCGA	10.809007	7.498006
0	TCGA	8.750377	3.9074502
0	TCGA	8.92868	4.644253
0	TCGA	4.3264914	5.725252
0	TCGA	10.109761	4.9043307
0	TCGA	10.809618	7.4837055
0	TCGA	10.597534	7.1265507
0	TCGA	10.815151	7.461723
0	TCGA	9.811483	6.621531
0	TCGA	4.530379	4.684414
0	TCGA	6.730093	5.9604363
0	TCGA	10.870653	7.351956
0	TCGA	10.480885	6.1965065
0	TCGA	10.118854	6.497527
0	TCGA	6.837843	4.991479
0	TCGA	10.834112	7.410069
0	TCGA	9.682349	4.999086
1	TCGA	5.1677485	8.746077
1	TCGA	4.1661735	6.278289
1	TCGA	6.543123	7.779949
1	TCGA	9.662608	6.564354
1	TCGA	5.3043785	8.696932
1	TCGA	7.9531627	4.8211713
1	TCGA	8.3273945	5.656448
1	TCGA	7.0227275	8.070718
1	TCGA	4.4147573	5.3048906
1	TCGA	5.605024	7.431021
1	TCGA	5.2223115	8.719855
1	TCGA	4.438446	5.725368
1	TCGA	5.0320325	8.835109
1	TCGA	9.523519	7.5416036
1	TCGA	9.007601	7.3339295
1	TCGA	8.092545	8.247866
1	TCGA	4.9337	6.021695
1	TCGA	5.10536	7.2961884
1	TCGA	4.4222407	6.9844494
1	TCGA	9.732283	5.551785
1	TCGA	4.7236667	7.3482447
1	TCGA	4.209243	6.4450884
1	TCGA	3.420023	5.291693
1	TCGA	9.613814	5.314277
1	TCGA	4.673006	8.938854
1	TCGA	9.748511	7.481509
1	TCGA	7.7000666	8.245356
0	TCGA	9.697824	6.8560424
0	TCGA	9.62842	5.0671506
0	TCGA	8.760554	5.069229
0	TCGA	8.236113	3.6405919
0	TCGA	10.765087	7.5692215
0	TCGA	9.679182	6.7739444
0	TCGA	9.88016	5.1004086
0	TCGA	9.662153	4.9387417
0	TCGA	10.592715	4.856316
0	TCGA	8.997407	6.5770187
0	TCGA	6.83549	5.121051
0	TCGA	4.914979	4.6927605
0	TCGA	10.815471	7.5751324
0	TCGA	8.008753	5.544523
0	TCGA	10.665197	5.5353503
0	TCGA	4.0716248	9.078847
0	TCGA	8.761179	4.8827367
0	TCGA	10.6426	7.3956356
0	TCGA	9.184358	4.434586
0	TCGA	10.903501	7.137083
0	TCGA	8.032544	7.18754
0	TCGA	10.804138	6.8413854
1	TCGA	4.587996	5.767293
1	TCGA	5.3312135	6.903576
1	TCGA	4.2334375	7.2483244
1	TCGA	7.7924523	4.9684114
1	TCGA	4.5857625	8.170268
1	TCGA	5.046454	6.14039
1	TCGA	5.383021	7.669255
1	TCGA	4.432761	5.6557813
1	TCGA	7.820512	7.319605
1	TCGA	3.794075	5.6650176
1	TCGA	4.117646	7.3980107
1	TCGA	4.113112	8.327116
1	TCGA	4.292027	8.1551285
1	TCGA	4.431832	7.483697
1	TCGA	5.8354225	6.662808
1	TCGA	8.369898	7.980548
1	TCGA	4.8700156	7.382624
1	TCGA	5.891655	7.8018928
1	TCGA	5.6033816	7.8566675
1	TCGA	8.876905	4.6538587
1	TCGA	5.1121473	7.4104524
1	TCGA	5.1561403	8.135021
1	TCGA	8.510593	6.876331
1	TCGA	7.85349	4.3185863
1	TCGA	5.364526	7.4378657
1	TCGA	4.1603136	8.257998
1	TCGA	4.177675	5.5562873
1	TCGA	5.2748523	7.331059
1	TCGA	3.8143342	5.807735
1	TCGA	4.0957894	5.6396556
1	TCGA	4.772351	8.414442
1	TCGA	7.8148017	5.021497
1	TCGA	4.097499	8.244544
1	TCGA	3.9261327	7.2051935
1	TCGA	4.4389877	8.633664
1	TCGA	8.489986	5.0456533
1	TCGA	4.2811456	6.391886
1	TCGA	8.105619	8.176023
1	TCGA	7.9772315	5.503403
1	TCGA	4.5165987	6.3641734
1	TCGA	8.170985	8.040383
1	TCGA	5.0656104	8.707306
1	TCGA	8.016532	8.257133
1	TCGA	3.6739855	5.346389
1	TCGA	4.151769	6.367517
1	TCGA	8.129156	5.312646
1	TCGA	9.148022	4.619271
1	TCGA	6.691561	5.2509694
1	TCGA	5.2908554	8.225454
1	TCGA	5.0652266	8.790028
0	TCGA	8.743549	4.9007196
0	TCGA	7.5461693	4.0318713
0	TCGA	10.882903	7.151818
0	TCGA	8.81841	4.641447
0	TCGA	9.069741	5.346532
0	TCGA	8.827517	6.5968747
0	TCGA	8.548512	4.8580456
0	TCGA	8.737378	6.488346
0	TCGA	8.156097	3.6570263
0	TCGA	10.177423	4.968386
0	TCGA	8.120642	3.6882162
0	TCGA	10.92869	5.8200397
0	TCGA	9.008162	5.0113163
0	TCGA	9.205438	4.704226
0	TCGA	9.133025	5.651511
0	TCGA	8.940992	4.732578
0	TCGA	8.414106	4.752575
0	TCGA	8.027409	4.4065895
0	TCGA	8.669176	7.017208
0	TCGA	8.341747	5.019787
0	TCGA	9.862842	5.5926046
0	TCGA	9.978951	7.6467133
0	TCGA	7.821976	4.0020137
0	TCGA	8.16879	5.8680825
0	TCGA	8.954819	4.1574206
0	TCGA	8.580865	5.2295785
0	TCGA	10.417933	5.748915
0	TCGA	4.592784	4.68583
0	TCGA	11.08473	5.350963
0	TCGA	11.016821	6.5074825
0	TCGA	9.488637	5.790908
0	TCGA	8.739477	5.8038363
0	TCGA	9.581423	4.9430013
0	TCGA	10.787142	5.7005215
0	TCGA	9.551997	4.510952
0	TCGA	8.660213	5.5400634
0	TCGA	8.398731	5.459945
0	TCGA	9.229552	6.2980285
0	TCGA	8.736112	4.893373
0	TCGA	8.515385	5.8633304
0	TCGA	9.674765	6.5631704
0	TCGA	8.707268	6.244486
0	TCGA	10.273592	6.3715696
0	TCGA	9.184746	5.2911825
0	TCGA	10.786835	6.4416094
0	TCGA	9.252193	5.6960115
0	TCGA	8.974944	6.1374683
0	TCGA	9.228435	5.8889728
0	TCGA	9.558005	4.5711384
0	TCGA	10.465419	5.33025
0	TCGA	10.63167	6.2219505
0	TCGA	9.378241	6.0079794
0	TCGA	10.258048	5.383311
0	TCGA	8.9787245	6.6277485
0	TCGA	7.6413703	4.2740397
0	TCGA	9.714388	7.4205966
0	TCGA	8.60524	4.551445
0	TCGA	7.810516	4.108265
0	TCGA	7.908339	5.297336
0	TCGA	8.618997	5.6769805
0	TCGA	9.304329	4.194853
0	TCGA	6.861368	5.7609344
0	TCGA	6.441539	4.971521
0	TCGA	8.571897	7.8482127
0	TCGA	10.951905	6.1401987
0	TCGA	8.20384	3.8899913
0	TCGA	8.460555	3.959174
0	TCGA	7.8309927	3.7528198
1	TCGA	4.012708	5.751639
1	TCGA	4.280498	8.249034
1	TCGA	4.0910306	5.7287774
1	TCGA	4.354441	8.252643
1	TCGA	5.271653	8.272008
1	TCGA	4.534609	7.3839064
1	TCGA	5.2034006	7.2706103
1	TCGA	5.3513308	7.4976506
1	TCGA	6.310937	5.587623
1	TCGA	6.7741528	8.030788
1	TCGA	9.074096	7.878591
1	TCGA	3.391282	5.282794
1	TCGA	5.8532333	6.55933
1	TCGA	7.5414004	7.4233613
1	TCGA	7.412012	8.0486555
1	TCGA	4.7895775	6.3241177
1	TCGA	3.813154	6.3954115
1	TCGA	8.033837	5.0563965
0	TCGA	11.15973	5.4037814
0	TCGA	8.864151	6.3067074
0	TCGA	7.7637396	4.0835714
0	TCGA	8.060117	4.3942256
0	TCGA	9.589882	6.2343497
0	TCGA	9.449319	4.6591425
0	TCGA	8.4293375	4.475389
0	TCGA	9.678917	6.44658
0	TCGA	9.389842	5.5324335
0	TCGA	4.602121	4.72652
0	TCGA	8.476835	4.7246823
0	TCGA	7.1633687	5.7533326
0	TCGA	10.835971	6.5254865
0	TCGA	8.648095	6.237017
1	TCGA	4.1975694	5.6487837
1	TCGA	3.8837054	7.454944
1	TCGA	7.7615824	5.52134
1	TCGA	5.826705	7.1827784
1	TCGA	8.691514	6.077931
1	TCGA	4.242815	8.254309
1	TCGA	8.033267	8.229192
1	TCGA	3.4057364	5.1728344
1	TCGA	8.941675	8.102675
1	TCGA	4.627932	7.4377275
1	TCGA	10.522793	6.0498414
1	TCGA	8.109519	8.246437
0	TCGA	8.98371	5.9662476
0	TCGA	9.697697	6.397984
0	TCGA	8.307112	4.111322
0	TCGA	7.9322243	4.6129236
0	TCGA	8.38895	3.9421062
0	TCGA	7.8280845	4.3388577
0	TCGA	9.103038	4.340561
0	TCGA	8.801156	5.3264256
0	TCGA	8.825118	4.6669817
0	TCGA	8.252404	3.9283512
0	TCGA	8.424785	7.924275
0	TCGA	9.57285	7.264824
0	TCGA	11.013729	5.245832
1	TCGA	4.534414	8.195971
1	TCGA	4.5641084	7.6555676
1	TCGA	4.84515	7.4589567
1	TCGA	4.2495694	8.380473
1	TCGA	5.5719743	8.195765
1	TCGA	3.757948	8.868119
1	TCGA	3.9993727	9.189352
1	TCGA	5.221602	8.729142
1	TCGA	4.0839586	8.237142
1	TCGA	4.7926865	7.830285
1	TCGA	8.593124	7.028135
1	TCGA	4.145043	9.100537
1	TCGA	6.999387	8.05881
1	TCGA	3.80143	7.727455
1	TCGA	3.848476	7.486534
1	TCGA	3.9444594	7.353189
1	TCGA	3.7852502	7.8464546
1	TCGA	4.1131506	9.112471
1	TCGA	4.7167125	7.3010163
1	TCGA	5.142277	8.154955
1	TCGA	4.362421	8.236895
1	TCGA	4.3032036	9.011838
1	TCGA	4.3612022	6.723913
1	TCGA	6.9909782	8.086806
1	TCGA	4.0497007	8.918146
1	TCGA	5.218491	8.732639
1	TCGA	4.8498073	8.447385
1	TCGA	4.3262525	6.714332
1	TCGA	5.275631	8.451662
1	TCGA	4.507778	7.6296644
1	TCGA	3.8066976	7.9349403
1	TCGA	4.929062	7.5606756
1	TCGA	4.766283	7.9091306
1	TCGA	4.290817	8.340154
1	TCGA	7.6109543	7.516421
1	TCGA	4.360497	7.711425
1	TCGA	4.472026	7.6151333
1	TCGA	4.09154	9.150634
1	TCGA	5.3446503	8.623575
1	TCGA	4.3533874	8.318839
1	TCGA	8.573688	7.4875026
1	TCGA	4.0292454	7.550425
1	TCGA	11.066552	6.5185847
1	TCGA	3.7976487	8.7567
1	TCGA	3.9066532	7.478512
1	TCGA	4.4591155	8.707145
1	TCGA	5.1335716	7.499915
1	TCGA	5.027354	7.779103
1	TCGA	4.9588842	7.5511236
1	TCGA	4.081624	8.293265
1	TCGA	3.929144	8.282289
1	TCGA	4.4472046	8.814173
1	TCGA	3.9886913	8.30175
1	TCGA	4.0369415	8.987572
1	TCGA	6.451934	5.8475823
1	TCGA	4.733633	6.8349166
1	TCGA	8.949774	8.06599
1	TCGA	10.558288	5.955156
1	TCGA	4.5555773	7.7589474
1	TCGA	3.86739	7.4440837
1	TCGA	3.6247566	5.2447624
1	TCGA	4.5890875	8.145289
1	TCGA	4.612449	7.578351
1	TCGA	3.9550495	6.481717
1	TCGA	4.356563	7.246755
1	TCGA	4.730781	7.9728217
1	TCGA	4.6566033	8.494558
1	TCGA	4.0267935	8.667126
1	TCGA	3.9833407	8.322831
1	TCGA	4.3040347	7.240617
1	TCGA	4.9689865	7.788031
1	TCGA	4.0034227	8.675066
1	TCGA	4.141457	7.177347
0	TCGA	10.776009	6.8695865
0	TCGA	8.708949	6.028616
0	TCGA	9.304348	7.2192917
0	TCGA	11.283172	5.370358
0	TCGA	10.66385	6.3464584
0	TCGA	11.259952	5.3945875
0	TCGA	9.59737	6.2145467
0	TCGA	10.652067	6.0734158
0	TCGA	9.326046	7.5749702
0	TCGA	9.410073	4.2738104
0	TCGA	9.594359	6.056292
0	TCGA	9.955691	7.684874
0	TCGA	7.415914	6.1897645
0	TCGA	10.321017	6.3812222
0	TCGA	8.47251	7.4616466
0	TCGA	8.651991	7.0197496
0	TCGA	11.219512	5.4330044
0	TCGA	9.541848	7.721925
0	TCGA	8.777488	6.3441668
0	TCGA	7.383207	6.2295895
0	TCGA	10.483534	6.5895343
0	TCGA	11.028781	6.0958686
0	TCGA	3.8207433	9.018639
0	TCGA	10.57487	6.0254946
0	TCGA	4.1426597	9.158673
0	TCGA	9.384931	7.60507
0	TCGA	9.682938	6.6916566
0	TCGA	8.30714	8.166448
0	TCGA	11.235935	5.402316
0	TCGA	9.491702	7.838506
0	TCGA	9.51373	7.6685266
0	TCGA	9.42055	4.222004
0	TCGA	9.02229	4.152499
0	TCGA	8.919211	6.657038
0	TCGA	9.014096	7.0008554
0	TCGA	8.993501	7.4251637
0	TCGA	7.4385576	6.2615657
0	TCGA	10.002269	5.563873
0	TCGA	11.051659	6.558397
0	TCGA	10.436614	6.581951
0	TCGA	9.593572	6.093683
0	TCGA	9.661921	6.412289
0	TCGA	7.070285	6.0711985
0	TCGA	9.6274185	6.7829537
0	TCGA	9.069159	7.5896654
0	TCGA	6.991932	6.058147
0	TCGA	7.354687	6.229956
0	TCGA	9.472964	4.579458
0	TCGA	8.557077	7.483152
0	TCGA	8.830738	7.7730904
0	TCGA	9.152375	7.5228963
0	TCGA	7.1622996	6.240732
0	TCGA	7.074834	5.8238673
0	TCGA	10.355811	6.023577
0	TCGA	8.942832	7.5630527
0	TCGA	7.01007	5.887099
0	TCGA	8.701271	7.8197365
0	TCGA	10.131472	6.8921657
0	TCGA	8.987458	7.358216
0	TCGA	9.378764	7.5757337
0	TCGA	7.13221	6.18844
0	TCGA	7.0812454	5.793308
0	TCGA	7.1515536	5.808495
0	TCGA	8.726499	6.3041167
0	TCGA	7.51072	4.1505184
1	NYU	4.5568433	8.167245
1	NYU	4.5275383	7.6465125
1	NYU	4.8867154	7.4591393
1	NYU	4.2790003	8.35673
1	NYU	5.5685997	8.17716
1	NYU	3.7571864	8.837416
1	NYU	4.0152297	9.135838
1	NYU	5.220339	8.716413
1	NYU	4.123626	8.248718
1	NYU	4.7966475	7.828051
1	NYU	8.633908	7.028491
1	NYU	4.2101808	9.082988
1	NYU	6.9998975	8.071053
1	NYU	3.7899833	7.7270136
1	NYU	3.8953986	7.477068
1	NYU	3.9493282	7.3298054
1	NYU	3.7950363	7.854294
1	NYU	4.091933	9.08739
1	NYU	4.678437	7.32019
1	NYU	5.1330404	8.17598
1	NYU	4.308759	8.2292595
1	NYU	4.2798295	9.003946
1	NYU	4.390974	6.7899365
1	NYU	6.995244	8.040957
1	NYU	4.050411	8.927251
1	NYU	5.247938	8.706672
1	NYU	4.8215933	8.445929
1	NYU	4.3425384	6.7262526
1	NYU	5.266426	8.485164
1	NYU	4.4967957	7.620481
1	NYU	3.7752538	7.9284296
1	NYU	4.941628	7.571783
1	NYU	4.7441735	7.9278812
1	NYU	4.31131	8.294197
1	NYU	7.6162987	7.494213
1	NYU	4.344403	7.6666064
1	NYU	4.4722266	7.620667
1	NYU	4.113446	9.069588
1	NYU	5.380716	8.607763
1	NYU	4.3892603	8.329994
1	NYU	8.60717	7.494444
1	NYU	4.0032125	7.5370154
1	NYU	11.0745945	6.5298915
1	NYU	3.7703218	8.736595
1	NYU	3.9033515	7.4852433
1	NYU	4.382086	8.667206
1	NYU	5.1769614	7.5073457
1	NYU	5.0429697	7.777509
1	NYU	4.9960246	7.562903
1	NYU	4.0705547	8.325249
1	NYU	3.960315	8.295937
1	NYU	4.416185	8.844865
1	NYU	3.9570591	8.308168
1	NYU	4.0182643	8.966522
1	NYU	6.471503	5.853478
1	NYU	4.7386084	6.849947
1	NYU	8.924294	8.082924
1	NYU	10.564139	5.9405975
1	NYU	4.599389	7.8041334
1	NYU	3.8927855	7.435154
1	NYU	3.524466	5.238708
1	NYU	4.576565	8.163297
1	NYU	4.600758	7.552761
1	NYU	3.9483616	6.474352
1	NYU	4.319272	7.2460585
1	NYU	4.758073	7.9211173
1	NYU	4.7136607	8.468066
1	NYU	3.9792156	8.723074
1	NYU	3.9945643	8.320804
1	NYU	4.2644267	7.231572
1	NYU	4.8942857	7.816559
1	NYU	3.9923184	8.700243
1	NYU	4.1739902	7.242056
0	NYU	10.770709	6.882095
0	NYU	8.700676	6.026929
0	NYU	9.331673	7.2954392
0	NYU	11.287482	5.3707404
0	NYU	10.671952	6.318508
0	NYU	11.26199	5.397251
0	NYU	9.612375	6.238435
0	NYU	10.695753	6.078486
0	NYU	9.394037	7.5656815
0	NYU	9.423335	4.2662745
0	NYU	9.60207	6.0785995
0	NYU	9.939499	7.674284
0	NYU	7.428706	6.1973906
0	NYU	10.266841	6.400608
0	NYU	8.493876	7.4465137
0	NYU	8.652426	7.0205684
0	NYU	11.239175	5.4466963
0	NYU	9.499401	7.6800566
0	NYU	8.775793	6.3249207
0	NYU	7.4070435	6.247029
0	NYU	10.465326	6.5702267
0	NYU	11.050354	6.0495634
0	NYU	3.822164	8.983695
0	NYU	10.564459	5.996301
0	NYU	4.132617	9.142753
0	NYU	9.354323	7.5948887
0	NYU	9.729861	6.6522017
0	NYU	8.303857	8.158464
0	NYU	11.232749	5.4079566
0	NYU	9.520012	7.826103
0	NYU	9.521014	7.7004433
0	NYU	9.400802	4.198287
0	NYU	9.046899	4.1840277
0	NYU	8.918392	6.657736
0	NYU	9.030555	6.987588
0	NYU	9.012749	7.3228164
0	NYU	7.4177227	6.2405214
0	NYU	10.008995	5.5787654
0	NYU	11.059468	6.567219
0	NYU	10.407644	6.574711
0	NYU	9.58733	6.1113296
0	NYU	9.663434	6.4470067
0	NYU	7.072239	6.058075
0	NYU	9.626561	6.8083034
0	NYU	9.107226	7.5819125
0	NYU	6.9921217	6.0592756
0	NYU	7.354848	6.2330084
0	NYU	9.492192	4.591704
0	NYU	8.546724	7.441857
0	NYU	8.833429	7.755701
0	NYU	9.158116	7.568626
0	NYU	7.1740913	6.2149725
0	NYU	7.0923376	5.809118
0	NYU	10.367135	5.962386
0	NYU	8.88618	7.577856
0	NYU	7.0456676	5.871555
0	NYU	8.684366	7.7690163
0	NYU	10.167556	6.9141784
0	NYU	8.9642725	7.3586392
0	NYU	9.403045	7.5167255
0	NYU	7.1274595	6.189505
0	NYU	7.095402	5.8092546
0	NYU	7.133628	5.820687
0	NYU	8.708328	6.2538977
0	NYU	7.5076814	4.164125
