# Supplementary material for: Mapping the landscape of histomorphological cancer phenotypes using self-supervised learning on unannotated pathology slides
Source: Nat Commun. 2024 Jun 11;15:4596. doi: 10.1038/s41467-024-48666-7 (PMC11525555; doi:10.1038/s41467-024-48666-7)
Supplement: Supplementary file 4 — Source Data [file 41467_2024_48666_MOESM4_ESM.zip › Source_Data/figure7a-1.csv]

	0	1	2	3	4	5	6	7	8	9	10	11	12	13	14	15	16	17	18	19	20	21	22	23	24	25	26	27	28	29	30	31	32	33	34	35	36	37	38	39	40	41	42	43	44	45
Leukocyte Fraction	0.19653848152833955	0.41398035110002657	0.05697721772772483	-0.07027286895441054	-0.015824562477706496	0.16674349990780013	-0.028478552312223713	0.07857459683017493	-0.19839725265688754	0.2724035051621259	-0.038495055736435045	-0.12723032956298677	-0.04893090846437702	0.10903206491441784	-0.025095101160009885	0.05049617067872646	0.13086652944665114	0.22555456987505668	-0.1953471806412983	-0.1862824007854434	-0.13676091465138115	-0.12068876521209179	-0.012941269026461723	-0.04644329137229746	-0.20057178170768436	0.2548047177864622	-0.1956640065159335	-0.17972232525985063	-0.2352136652339492	0.08539845659521114	-0.13290044476657054	0.06390110903295487	0.015773122771094376	0.017908671559787176	0.10348636616385096	-0.053789023870159776	0.25247284375073425	-0.10015097286902559	-0.026718210795289906	0.007417997276009447	-0.0034667514383538724	-0.0613727317581273	-0.11768105530783016	0.27455436126835725	0.09336662734228657	0.0086885046317095
TIL Regional Fraction	0.3396067229738629	0.5570172659422152	-0.0920859744389156	-0.22548123714452314	0.01555632843665298	0.08878742550142145	-0.09554845406772385	-0.08555188575472551	-0.017650227082275764	0.29452364695772404	-0.09745350313301632	-0.19826945435464707	0.048239943270369234	0.21477323455011083	-0.14071162651284355	-0.1375239666314717	0.20377457091453036	0.10246433573005581	-0.2107061158785297	-0.09583982707714958	-0.11125180394957272	-0.09220932293954606	-0.14245185492649995	-0.05325575964521198	-0.19246691305514832	0.1390579022424864	-0.15327911220406149	-0.14347993709048476	-0.16773687361922657	0.14975664924954984	-0.22318478352961113	0.11804914289701308	0.014887256266566612	0.08479595345721107	0.06435249690827784	-0.11989242871595814	0.5128159626131229	-0.09337250108041183	-0.2465697369348485	-0.13545160502564155	0.1807995332336103	-0.1623727267743495	-0.11311110905431392	0.3745520829699329	-0.005486071408992302	-0.2170552708078063
Macrophage Regulation	0.2400025405191941	0.3082022166540184	0.1406020494796821	-0.08459775814487623	0.010507316937547742	0.1406127625123542	-0.0738462095696259	0.007269175276310688	-0.11455356560974511	0.23978802479354613	-0.12253362712550973	-0.1444695818104034	-0.08720880478648733	0.13883618459423555	-0.155778463156808	-0.026165689548813615	0.09841769782795257	0.18985483458122424	-0.22154168957535542	-0.1650189639808832	-0.08144825407539025	-0.03231484276647981	0.045862365333037745	-0.03920153726917687	-0.2731489186787919	0.20614565872845206	-0.0876306942160018	-0.17193575700394462	-0.2015909618734793	0.027647659068450268	-0.09702487604447996	0.1637641362611151	0.03950558333929853	-0.08105085157769766	0.05003024518688677	0.0016389664627238039	0.16864468785986342	0.07678221820228986	-0.01826916418067051	-0.015747392811326665	0.04037231869691047	-0.07486203463192416	-0.060390512997399996	0.20815422481836235	0.05930505322273326	-0.0022121137106796652
Proliferation	-0.08064386844475063	0.0992925765010839	-0.15546915836454903	-0.07196707885689799	-0.05138721949475783	0.302694384592831	0.3435302892129346	0.11723231149514138	-0.32432973254345726	0.12467723009747109	0.13702667614770125	0.30281133517712794	-0.09045827985586291	-0.03441573841125946	0.3840087102040475	0.25752926777647756	-0.21815683966107174	0.2928711731922787	-0.1740796055972301	-0.3289975530290293	-0.1937864804997052	0.08050855266510058	-0.21880293743647905	-0.04330347267351473	-0.182695305403318	0.29738416487813796	-0.1952634758287601	-0.12329218828126036	-0.2613098197615544	0.078925574854529	0.05617109781207495	-0.025191053828706875	-0.10144921159428126	0.2743619896061971	0.0965956985779171	-0.14549392395801852	0.006359714107473622	-0.2892807775007534	0.024184284022337875	0.015161871660826746	-0.20429800411776108	0.1120894191158875	-0.14828568872384287	-0.004816527553500357	0.00468044655737726	-0.08186336843062603
Wound Healing	-0.05904033768634198	0.0451380955502101	-0.13708667258471738	-0.0680162279978737	-0.0024466599374305445	0.23021292152613845	0.3053148215842585	0.1066386120414434	-0.2642988327812175	0.10763467199303496	0.11611317001119828	0.22083401592049284	-0.08929441523520229	0.009856784816735669	0.28991912720316665	0.20107045198471374	-0.16583620221438108	0.22012835654633714	-0.1546069972774051	-0.336323915127155	-0.1599098368071395	0.11076314198183665	-0.19840902060573645	-0.007363701598590741	-0.1755567780646251	0.2472729670427322	-0.09909342602401594	-0.0698578548481915	-0.2205837893359829	0.04824029302300309	0.07179793986529917	-0.0059697278123044695	-0.08937004437109139	0.2443602887873611	0.08143944309454618	-0.10372121493610961	0.010429933782478624	-0.21430261742613857	-0.015124806885934275	0.011402271947771079	-0.15985601641026734	0.10673796296363161	-0.1155201253537206	-0.027010314577185564	-0.01600340573439961	-0.11000123901758466
Th2 Cells	-0.07117965748917218	0.08639062763043112	-0.16994893456380117	-0.13290889334414838	-0.047830866786040406	0.24750973100095397	0.3021028144656494	0.03773893879799819	-0.2784206445162047	0.10385260913260176	0.1184128903240946	0.24902868540936518	-0.062310800263234406	-0.0649479907969983	0.33765272442519495	0.18337924631293262	-0.15155874565739733	0.28133254771123795	-0.08957826377516923	-0.20709610606918574	-0.13223218703927597	0.015057671803818937	-0.23520377710778834	-0.05200716242481749	-0.10293613504537732	0.24626191824428764	-0.2361511149201879	-0.022316003734255668	-0.19729980665534141	0.12684480902751205	0.027243486733699612	0.01662764063400723	-0.172346357315213	0.2672839411701688	0.1994174153033062	-0.09217668334838258	0.0012381200165286724	-0.3340299352626987	0.04025548022425939	0.07511873606668604	-0.19181218530478564	0.1157846273141417	-0.1338325094504216	-0.027552634129668453	0.027235324426215287	0.0053723287573397
Lymph. Infiltration Signature Score	0.29162857057954794	0.4181419295365793	0.16146436406242815	-0.047367661877390006	0.06307615217042849	0.10348531849391715	-0.16524708391962858	-0.005839111461296866	-0.059662011557574286	0.3137977831425143	-0.0708689886989018	-0.20748333199208066	-0.04598415058234919	0.2508902336575618	-0.15764937757933856	-0.054282029950826344	0.054964858073397196	0.14026161984328733	-0.26557626727173395	-0.12383701451322322	-0.07086937130711393	-0.11642398040331843	0.07110964926432788	-0.029075800936089483	-0.2142153234844045	0.17386099767132024	-0.16499201177821254	-0.22776041941002248	-0.21415767718044446	0.03973245993231182	-0.1990176151545517	0.19257959430520985	0.10817481981385177	0.004840248955511504	-0.02216793720225925	-0.047062468060185665	0.34940049756922903	0.014473813592513953	-0.0745921492110816	-0.08778320500441408	0.15097962368952025	-0.1931624341483456	-0.08068620527772383	0.28673654197932896	0.012589595683873382	-0.005218138333019424
Homologous Recomb. Defects	-0.10833038189635402	0.012499869728589123	-0.08024394578681447	0.06744136282262507	-0.054346905214604356	0.2390880162477319	0.29526971280701225	0.08707024434969016	-0.22272692218063692	0.04893365208482855	0.09065676314106065	0.1662696568235493	-0.09842822527288599	-0.053865019506221676	0.31567369752066976	0.15547921525873334	-0.20024451759935508	0.15817840827616908	-0.1772408055290088	-0.315645402081981	-0.14327294667531926	0.19458821144707897	-0.12954869974380315	-0.04258079855709954	-0.1861545401331927	0.21401279031513623	-0.03305712939487316	-0.13815972111238678	-0.1272582079611243	0.08041256741805188	0.04282452299678912	-0.0710322937840962	-0.0409124227586106	0.16825110486570088	-0.010133891470492838	-0.04438374554365793	-0.0965605344859378	-0.04178737527291531	-0.03958407180809471	0.03662791784066748	-0.21579492336882858	0.01841639800006159	-0.08228514995880729	-0.04070361201276086	0.05003439260819632	-0.030067020901019276
