# Supplementary material for: Mapping the landscape of histomorphological cancer phenotypes using self-supervised learning on unannotated pathology slides
Source: Nat Commun. 2024 Jun 11;15:4596. doi: 10.1038/s41467-024-48666-7 (PMC11525555; doi:10.1038/s41467-024-48666-7)
Supplement: Supplementary file 4 — Source Data [file 41467_2024_48666_MOESM4_ESM.zip › Source_Data/figure7c-1.csv]

	acinar	lepidic	micropapillary	papillary	solid
0	1.0337347474602376	0.5063788848454428	1.2153093236290626	1.881274281274281	0.7334588337119984
1	0.23819540587627133	0.17024807335320918	1.4187339446100766	0.4865364520536934	3.4640574227654106
2	0.8769921761808172	4.2562018338302305	0.8512403667660461	0.2432682260268467	0.0
3	1.261400018944776	0.0	1.2020994396765727	0.3680754028580115	0.9327682993946066
4	1.0	1.0	1.0	1.0	1.0
5	0.015441878026256038	0.0	0.0	0.11565210745538612	5.024278896036523
6	0.6181576797385621	0.15428731647634583	0.30857463295269166	0.0	3.192510548523207
7	0.812882068927344	0.4030362552851483	1.1515321579575666	0.6170360251992905	1.87641436321364
8	1.2821048172355363	1.1571548735725936	0.8828663109479788	1.5922243265993263	0.0
9	1.0618396853690972	0.7181373275989915	0.6283701616491176	1.5392244119516847	0.9751668584579977
10	1.0	1.0	1.0	1.0	1.0
11	0.19550000293618494	0.8383914555695774	1.4904736987903597	3.460834762721555	2.1203088926040925
12	1.0	1.0	1.0	1.0	1.0
13	0.864381831163838	4.588686306496498	0.17425391037328472	0.6639791580968052	0.06009431620749566
14	1.0	1.0	1.0	1.0	1.0
15	0.035738113372419125	0.08027957930476531	0.10703943907302042	0.34413553925749046	4.78963100179525
16	1.0	1.0	1.0	1.0	1.0
17	1.0	1.0	1.0	1.0	1.0
18	1.0	1.0	1.0	1.0	1.0
19	0.8621279020082608	3.0125252301822103	1.6736251278790057	0.956580143020821	0.0
20	1.0	1.0	1.0	1.0	1.0
21	1.0860181981289247	0.580846367910949	0.8519080062693919	2.5452534393710864	0.5007859683957971
22	1.0815033832463026	0.0	2.5600265844964047	0.5225761892428559	0.6621503359899985
23	1.163590926566705	0.0	2.323385471643796	0.0	0.7511789525936958
24	1.2397337429595494	1.9748776508972268	1.40152607483029	0.0	0.0
25	0.11534137464509614	0.0	0.0	0.0	4.795281150434858
26	1.6112380624764524	0.0649630806216193	1.1530946810337426	0.3016846092503987	0.0
27	0.6541351108344572	0.0	6.445781221678448	0.0	0.0
28	0.23548863990040458	1.2342985318107669	6.083328478210208	1.8896728271728271	0.0
29	1.0	1.0	1.0	1.0	1.0
30	1.0	1.0	1.0	1.0	1.0
31	1.5306761593526297	0.20571642196846113	0.6171492659053833	1.322770979020979	0.05320850914205345
32	0.7849621330013486	4.02289891849435	1.6457313757476888	0.13064404731071397	0.0
33	1.0	1.0	1.0	1.0	1.0
34	1.0	1.0	1.0	1.0	1.0
35	1.0	1.0	1.0	1.0	1.0
36	1.0	1.0	1.0	1.0	1.0
37	1.3187363834422656	1.8773528286306969	0.47543350854933236	0.8709603154047598	0.0
38	0.024788277884253113	0.0	0.0	0.0	5.040806129247169
39	1.0	1.0	1.0	1.0	1.0
40	1.0	1.0	1.0	1.0	1.0
41	1.0	1.0	1.0	1.0	1.0
42	1.0	1.0	1.0	1.0	1.0
43	1.0	1.0	1.0	1.0	1.0
44	1.0	1.0	1.0	1.0	1.0
45	1.0	1.0	1.0	1.0	1.0
