# Supplementary material for: Mapping the landscape of histomorphological cancer phenotypes using self-supervised learning on unannotated pathology slides
Source: Nat Commun. 2024 Jun 11;15:4596. doi: 10.1038/s41467-024-48666-7 (PMC11525555; doi:10.1038/s41467-024-48666-7)
Supplement: Supplementary file 4 — Source Data [file 41467_2024_48666_MOESM4_ESM.zip › Source_Data/supplementary_figure14a-3.csv]

	0	1	2	3	4	5	6	7	8	9	10	11	12	13	14	15	16	17	18	19	20	21	22	23	24	25	26	27	28	29	30	31	32	33	34	35	36	37	38	39	40	41	42	43	44	45	46	47	48
0	0.0	3.3560324922432443	0.0	0.0	0.0	1.556367843508076	0.0	0.0	-2.1619752246125987	0.0	0.0	0.0	0.0	-1.488154594215347	0.0	2.296035039702914	-0.7950074136554015	0.0	-2.1619752246125987	0.0	2.4036657038952796	-0.7950074136554015	0.0	0.5912869474644893	0.0	0.0	0.0	0.0	0.0	0.0	0.0	-1.488154594215347	1.6028878591429687	0.0	0.0	0.0	0.0	0.0	0.0	-2.1619752246125987	0.0	0.0	0.0	0.0	0.0	0.0	72.0	2.0	1.0
1	0.0	3.516139342867168	0.0	0.0	0.0	1.260074265508015	0.0	0.0	-2.020646582869964	0.0	0.0	0.0	0.0	1.5247668197350972	0.0	0.6539384619376998	1.0594035700458644	0.0	-2.020646582869964	0.0	-0.03920871862224562	-1.1378210072903556	0.0	1.130862534028009	0.0	0.0	0.0	0.0	0.0	0.0	0.0	1.452446158155471	1.6755897094696812	0.0	0.0	0.0	0.0	0.0	0.0	-2.2364332959584647	0.0	0.0	0.0	0.0	0.0	0.0	72.0	1.0	0.0
2	0.0	-0.2349003822576714	0.0	0.0	0.0	1.374537530176429	0.0	0.0	-2.3055090589389984	0.0	0.0	0.0	0.0	1.9986918392494233	0.0	-2.3055090589389984	0.05278169019410939	0.0	-2.3055090589389984	0.0	1.374537530176429	-0.6403654903658351	0.0	0.7459288707540548	0.0	0.0	0.0	0.0	0.0	0.0	0.0	0.2759252415083191	2.0676847107363745	0.0	0.0	0.0	0.0	0.0	0.0	0.2759252415083191	0.0	0.0	0.0	0.0	0.0	0.0	71.0	1.0	1.0
3	0.0	-0.9632255105653478	0.0	0.0	0.0	-0.9632255105653478	0.0	0.0	-0.9632255105653478	0.0	0.0	0.0	0.0	3.009552270912183	0.0	-0.9632255105653478	-0.9632255105653478	0.0	-0.9632255105653478	0.0	2.604087162804019	-0.9632255105653478	0.0	-0.9632255105653478	0.0	0.0	0.0	0.0	0.0	0.0	0.0	-0.9632255105653478	-0.9632255105653478	0.0	0.0	0.0	0.0	0.0	0.0	-0.9632255105653478	0.0	0.0	0.0	0.0	0.0	0.0	65.0	1.0	1.0
4	0.0	2.7580111924822686	0.0	0.0	0.0	1.9695538321179984	0.0	0.0	-2.236408225717004	0.0	0.0	0.0	0.0	-2.236408225717004	0.0	3.61821245770538	-0.7384963689842117	0.0	-2.236408225717004	0.0	-0.045349188424266274	2.7878641556319494	0.0	0.8709415434498888	0.0	0.0	0.0	0.0	0.0	0.0	0.0	0.36011591968389745	-2.236408225717004	0.0	0.0	0.0	0.0	0.0	0.0	-0.7384963689842117	0.0	0.0	0.0	0.0	0.0	0.0	78.0	2.0	1.0
5	0.0	2.288845319321484	0.0	0.0	0.0	4.613191904097043	0.0	0.0	-2.1861212641347594	0.0	0.0	0.0	0.0	0.16858178312139316	0.0	2.53570539725301	1.4213447516167612	0.0	1.5123165298224879	0.0	-1.6231776861066614	1.372554587447329	0.0	0.5740468912295578	0.0	0.0	0.0	0.0	0.0	0.0	0.0	-0.013739773672560851	-2.1861212641347594	0.0	0.0	0.0	0.0	0.0	0.0	-0.013739773672560851	0.0	0.0	0.0	0.0	0.0	0.0	69.0	2.0	1.0
6	0.0	2.2095562706801237	0.0	0.0	0.0	-2.054849989179001	0.0	0.0	4.308415898217061	0.0	0.0	0.0	0.0	-2.054849989179001	0.0	-1.7222693620442024	1.4132248538849472	0.0	-2.054849989179001	0.0	1.322253075679221	2.0843931277261176	0.0	3.175570437906709	0.0	0.0	0.0	0.0	0.0	0.0	0.0	-0.33597500092431165	2.061920271874059	0.0	0.0	0.0	0.0	0.0	0.0	-2.054849989179001	0.0	0.0	0.0	0.0	0.0	0.0	75.0	2.0	1.0
7	0.0	0.36479728887535945	0.0	0.0	0.0	-1.244640623558741	0.0	0.0	2.88249376148635	0.0	0.0	0.0	0.0	1.3203087339027952	0.0	-0.5514934429987957	0.5471188456693135	0.0	-0.5514934429987957	0.0	0.5471188456693135	4.560494345357747	0.0	2.3388783148973684	0.0	0.0	0.0	0.0	0.0	0.0	0.0	-0.5514934429987957	1.0579444694353048	0.0	0.0	0.0	0.0	0.0	0.0	-1.244640623558741	0.0	0.0	0.0	0.0	0.0	0.0	65.0	1.0	1.0
8	0.0	-0.7771117800771394	0.0	0.0	0.0	-0.48942970762535865	0.0	0.0	-2.0500096569815636	0.0	0.0	0.0	0.0	1.2153183846130666	0.0	0.07018608031006401	1.3431517561229516	0.0	0.9574892753109676	0.0	1.5900118340544775	0.6892252887162877	0.0	-0.26628615631114894	0.0	0.0	0.0	0.0	0.0	0.0	0.0	1.3023297616026968	-0.48942970762535865	0.0	0.0	0.0	0.0	0.0	0.0	4.990167006138189	0.0	0.0	0.0	0.0	0.0	0.0	45.0	1.0	1.0
9	0.0	1.2588253528225621	0.0	0.0	0.0	1.2588253528225621	0.0	0.0	-2.790902143910732	0.0	0.0	0.0	0.0	0.8533602447143975	0.0	1.546507425274343	1.546507425274343	0.0	1.0765037960286077	0.0	1.2588253528225621	0.16021306415445213	0.0	0.16021306415445213	0.0	0.0	0.0	0.0	0.0	0.0	0.0	1.6642904609307267	-0.5329341164054933	0.0	0.0	0.0	0.0	0.0	0.0	0.16021306415445213	0.0	0.0	0.0	0.0	0.0	0.0	68.0	2.0	1.0
10	0.0	0.6018269161234349	0.0	0.0	0.0	-0.409773995555045	0.0	0.0	0.842988972940323	0.0	0.0	0.0	0.0	0.842988972940323	0.0	4.229797617150379	0.7688810007866014	0.0	-2.3167651002361893	0.0	-1.796068356674935	1.2949740966833803	0.0	0.5065167363191101	0.0	0.0	0.0	0.0	0.0	0.0	0.0	0.4011562206612842	0.4011562206612842	0.0	0.0	0.0	0.0	0.0	0.0	-2.3167651002361893	0.0	0.0	0.0	0.0	0.0	0.0	52.0	2.0	0.0
11	0.0	0.9364849962523047	0.0	0.0	0.0	1.542620799822621	0.0	0.0	0.12555478003597642	0.0	0.0	0.0	0.0	-1.2607395810839144	0.0	2.987755660965445	-1.2607395810839144	0.0	-0.007976612588546317	0.0	0.9364849962523047	2.6310807170267125	0.0	1.3419501043604698	0.0	0.0	0.0	0.0	0.0	0.0	0.0	0.34869833135018613	-0.567592400523969	0.0	0.0	0.0	0.0	0.0	0.0	-2.534959770767742	0.0	0.0	0.0	0.0	0.0	0.0	65.0	2.0	1.0
12	0.0	2.3305751216325605	0.0	0.0	0.0	1.8785899978895033	0.0	0.0	-1.9657132106984898	0.0	0.0	0.0	0.0	-1.9657132106984898	0.0	-0.06732015116581014	3.1107336791821356	0.0	-0.06732015116581014	0.0	2.012121390514026	4.314706483508072	0.0	0.6258270293941353	0.0	0.0	0.0	0.0	0.0	0.0	0.0	1.0312921375022999	-1.9657132106984898	0.0	0.0	0.0	0.0	0.0	0.0	1.0312921375022999	0.0	0.0	0.0	0.0	0.0	0.0	67.0	2.0	1.0
13	0.0	-1.857373394170203	0.0	0.0	0.0	-1.857373394170203	0.0	0.0	2.449263476911733	0.0	0.0	0.0	0.0	3.430092729923459	0.0	-1.857373394170203	-1.857373394170203	0.0	3.2548886408983684	0.0	-1.857373394170203	1.9696903966498467	0.0	-1.857373394170203	0.0	0.0	0.0	0.0	0.0	0.0	0.0	0.7910354003082007	0.7910354003082007	0.0	0.0	0.0	0.0	0.0	0.0	1.1965005084163653	0.0	0.0	0.0	0.0	0.0	0.0	60.0	2.0	1.0
14	0.0	1.1931085255584164	0.0	0.0	0.0	-0.010864278767519053	0.0	0.0	-2.4658061398535835	0.0	0.0	0.0	0.0	3.208011546100682	0.0	-2.4658061398535835	-0.010864278767519053	0.0	-2.4658061398535835	0.0	0.49996134499847145	3.234328854418055	0.0	-2.4658061398535835	0.0	0.0	0.0	0.0	0.0	0.0	0.0	2.0685772629123167	1.1931085255584164	0.0	0.0	0.0	0.0	0.0	0.0	-1.109476567435629	0.0	0.0	0.0	0.0	0.0	0.0	39.0	2.0	0.0
15	0.0	2.5254181964359286	0.0	0.0	0.0	1.6091274645617735	0.0	0.0	-2.261120711590846	0.0	0.0	0.0	0.0	2.8618904330571415	0.0	2.620728376240254	1.3214453921099931	0.0	0.22283310344188312	0.0	0.9159802840018285	-2.261120711590846	0.0	-2.261120711590846	0.0	0.0	0.0	0.0	0.0	0.0	0.0	2.8618904330571415	3.1672720826083234	0.0	0.0	0.0	0.0	0.0	0.0	-2.261120711590846	0.0	0.0	0.0	0.0	0.0	0.0	60.0	1.0	0.0
16	0.0	-1.1079396954882021	0.0	0.0	0.0	-1.1079396954882021	0.0	0.0	3.2414314048662454	0.0	0.0	0.0	0.0	3.2414314048662454	0.0	-1.1079396954882021	-1.1079396954882021	0.0	-1.1079396954882021	0.0	-1.1079396954882021	4.570567352146187	0.0	-1.1079396954882021	0.0	0.0	0.0	0.0	0.0	0.0	0.0	-1.1079396954882021	2.4305011886499166	0.0	0.0	0.0	0.0	0.0	0.0	-1.1079396954882021	0.0	0.0	0.0	0.0	0.0	0.0	70.0	2.0	1.0
17	0.0	2.0921501071485245	0.0	0.0	0.0	-2.023469655957739	0.0	0.0	3.3242937884411567	0.0	0.0	0.0	0.0	2.448825051087257	0.0	-2.023469655957739	1.5325343192131022	0.0	-2.023469655957739	0.0	1.5325343192131022	2.6719686024014666	0.0	-2.023469655957739	0.0	0.0	0.0	0.0	0.0	0.0	0.0	2.78529728770847	-0.546907222466734	0.0	0.0	0.0	0.0	0.0	0.0	0.8393871386531568	0.0	0.0	0.0	0.0	0.0	0.0	43.0	1.0	1.0
18	0.0	1.4390234552349952	0.0	0.0	0.0	0.3404111665668852	0.0	0.0	-2.3961502675176956	0.0	0.0	0.0	0.0	1.4390234552349952	0.0	0.3404111665668852	2.4198527082467214	0.0	1.7267055276867764	0.0	2.9053605240284224	-2.3961502675176956	0.0	1.7267055276867764	0.0	0.0	0.0	0.0	0.0	0.0	0.0	1.7267055276867764	-2.3961502675176956	0.0	0.0	0.0	0.0	0.0	0.0	-2.3961502675176956	0.0	0.0	0.0	0.0	0.0	0.0	64.0	2.0	1.0
19	0.0	2.4093354862341534	0.0	0.0	0.0	-2.1373577699949626	0.0	0.0	0.9052580894578792	0.0	0.0	0.0	0.0	2.003870378125989	0.0	-2.1373577699949626	2.5146960018919797	0.0	-2.1373577699949626	0.0	-2.1373577699949626	1.310723197566043	0.0	2.1580210579532473	0.0	0.0	0.0	0.0	0.0	0.0	0.0	2.003870378125989	-2.1373577699949626	0.0	0.0	0.0	0.0	0.0	0.0	0.21211090889793383	0.0	0.0	0.0	0.0	0.0	0.0	63.0	1.0	1.0
20	0.0	1.9185431220662226	0.0	0.0	0.0	0.001620509884161514	0.0	0.0	-0.2215230414300482	0.0	0.0	0.0	0.0	-1.607817402549939	0.0	4.393597475411211	-0.509205113881829	0.0	-1.8437624686393441	0.0	-1.8437624686393441	-1.8437624686393441	0.0	1.3879148710040523	0.0	0.0	0.0	0.0	0.0	0.0	0.0	-0.2215230414300482	0.33809274650537446	0.0	0.0	0.0	0.0	0.0	0.0	-1.8437624686393441	0.0	0.0	0.0	0.0	0.0	0.0	63.0	1.0	1.0
21	0.0	3.6581412842591803	0.0	0.0	0.0	1.8663818150311253	0.0	0.0	-2.3170986019897812	0.0	0.0	0.0	0.0	0.32593677408397603	0.0	-2.3170986019897812	3.011514119334128	0.0	-2.3170986019897812	0.0	1.424549062752086	1.3067660270957022	0.0	1.3067660270957022	0.0	0.0	0.0	0.0	0.0	0.0	0.0	1.7922738428774037	-0.07952833402418769	0.0	0.0	0.0	0.0	0.0	0.0	-2.3170986019897812	0.0	0.0	0.0	0.0	0.0	0.0	77.0	1.0	1.0
22	0.0	2.204641138292533	0.0	0.0	0.0	1.6265632875173752	0.0	0.0	-2.5044147922022795	0.0	0.0	0.0	0.0	0.7936541645822714	0.0	-2.5044147922022795	1.511493957732588	0.0	1.38144082948439	0.0	0.8889643443865962	-1.5089309284117745	0.0	0.10050698402232605	0.0	0.0	0.0	0.0	0.0	0.0	0.0	1.689742189138907	-1.5089309284117745	0.0	0.0	0.0	0.0	0.0	0.0	-2.5044147922022795	0.0	0.0	0.0	0.0	0.0	0.0	68.0	1.0	1.0
23	0.0	0.6191993977657404	0.0	0.0	0.0	-2.22603656998864	0.0	0.0	-2.194211318994296	0.0	0.0	0.0	0.0	1.1016255470100331	0.0	-2.22603656998864	2.453379582877748	0.0	0.5573239940476533	0.0	2.3873490013546617	-2.22603656998864	0.0	-0.8949283348640353	0.0	0.0	0.0	0.0	0.0	0.0	0.0	0.3180943049818188	0.8343107773826866	0.0	0.0	0.0	0.0	0.0	0.0	0.07447222232406858	0.0	0.0	0.0	0.0	0.0	0.0	64.0	2.0	1.0
24	0.0	-0.8652118300789615	0.0	0.0	0.0	-0.8652118300789615	0.0	0.0	-1.7862758407057742	0.0	0.0	0.0	0.0	-1.7862758407057742	0.0	-1.7862758407057742	0.5210825310409293	0.0	5.217007080297485	0.0	0.9265476391490939	1.4373732629150844	0.0	0.9265476391490939	0.0	0.0	0.0	0.0	0.0	0.0	0.0	1.080698318976352	-1.7862758407057742	0.0	0.0	0.0	0.0	0.0	0.0	0.9265476391490939	0.0	0.0	0.0	0.0	0.0	0.0	63.0	2.0	1.0
25	0.0	1.3014434443710865	0.0	0.0	0.0	4.40538930256531	0.0	0.0	-1.554331138112854	0.0	0.0	0.0	0.0	0.04868047587571844	0.0	4.065063496628107	-0.644466704684227	0.0	1.5527578726519922	0.0	-1.554331138112854	4.3794138161620495	0.0	-1.554331138112854	0.0	0.0	0.0	0.0	0.0	0.0	0.0	-0.644466704684227	-1.554331138112854	0.0	0.0	0.0	0.0	0.0	0.0	0.9649712077498735	0.0	0.0	0.0	0.0	0.0	0.0	55.0	1.0	0.0
26	0.0	2.4317335837869005	0.0	0.0	0.0	3.687666127043548	0.0	0.0	-1.7414386512251108	0.0	0.0	0.0	0.0	1.7161135473748965	0.0	-1.7414386512251108	2.6855141045630004	0.0	-0.27631661731530954	0.0	0.7045126356964166	-1.7414386512251108	0.0	2.2626572537429666	0.0	0.0	0.0	0.0	0.0	0.0	0.0	0.9276561870106264	-1.3749289059834187	0.0	0.0	0.0	0.0	0.0	0.0	-1.7414386512251108	0.0	0.0	0.0	0.0	0.0	0.0	59.0	1.0	1.0
27	0.0	2.1918321143704422	0.0	0.0	0.0	-1.5772787369686583	0.0	0.0	1.6164679694668802	0.0	0.0	0.0	0.0	-1.2739037884292843	0.0	2.8036336554764354	-1.2739037884292843	0.0	-1.2739037884292843	0.0	2.2524567361868773	-1.5772787369686583	0.0	2.1918321143704422	0.0	0.0	0.0	0.0	0.0	0.0	0.0	-1.5772787369686583	-1.5772787369686583	0.0	0.0	0.0	0.0	0.0	0.0	-1.5772787369686583	0.0	0.0	0.0	0.0	0.0	0.0	58.0	2.0	0.0
28	0.0	-0.4624853105805107	0.0	0.0	0.0	-2.6244223838878513	0.0	0.0	2.27835471334469	0.0	0.0	0.0	0.0	2.673008905348639	0.0	-2.6244223838878513	0.34844490563581765	0.0	2.3853268328968578	0.0	-1.8487796717004015	3.1416529150783346	0.0	-0.05702020247234607	0.0	0.0	0.0	0.0	0.0	0.0	0.0	0.859270529401809	0.45380542129364443	0.0	0.0	0.0	0.0	0.0	0.0	-0.05702020247234607	0.0	0.0	0.0	0.0	0.0	0.0	73.0	1.0	1.0
29	0.0	3.012793999706822	0.0	0.0	0.0	4.962557718078125	0.0	0.0	-1.2165475473014107	0.0	0.0	0.0	0.0	-0.5981239129374023	0.0	-1.2165475473014107	1.1936355562906522	0.0	-1.2165475473014107	0.0	-1.2165475473014107	-1.2165475473014107	0.0	-1.2165475473014107	0.0	0.0	0.0	0.0	0.0	0.0	0.0	-1.2165475473014107	-1.2165475473014107	0.0	0.0	0.0	0.0	0.0	0.0	-1.2165475473014107	0.0	0.0	0.0	0.0	0.0	0.0	70.0	1.0	1.0
30	0.0	0.5347102714177874	0.0	0.0	0.0	-2.3801878421063556	0.0	0.0	-0.27621994479854095	0.0	0.0	0.0	0.0	1.4285281474398843	0.0	-2.3801878421063556	0.8223923438695682	0.0	0.5347102714177874	0.0	-2.3801878421063556	-1.6625143059184317	0.0	-1.6625143059184317	0.0	0.0	0.0	0.0	0.0	0.0	0.0	1.3820081318049913	1.9210046325376782	0.0	0.0	0.0	0.0	0.0	0.0	0.12924516330962366	0.0	0.0	0.0	0.0	0.0	0.0	70.0	1.0	1.0
31	0.0	1.8613729664928904	0.0	0.0	0.0	-0.32186536886858885	0.0	0.0	1.5689850030036965	0.0	0.0	0.0	0.0	1.2622547355812213	0.0	2.308223290763909	0.99989047111373	0.0	-0.09872181755437914	0.0	0.6432155271749975	0.4890648473477395	0.0	2.9069607868527796	0.0	0.0	0.0	0.0	0.0	0.0	0.0	0.817568914319776	0.16364244691311125	0.0	0.0	0.0	0.0	0.0	0.0	-2.7420557039368987	0.0	0.0	0.0	0.0	0.0	0.0	56.0	1.0	1.0
32	0.0	1.530453793803706	0.0	0.0	0.0	-1.8893822311351975	0.0	0.0	5.178175175424134	0.0	0.0	0.0	0.0	-1.9035334106814403	0.0	0.661415946780096	-1.9035334106814403	0.0	-0.2940954982473398	0.0	1.428671099493763	-1.9035334106814403	0.0	0.17590813099839497	0.0	0.0	0.0	0.0	0.0	0.0	0.0	-1.8893822311351975	-1.210386230121495	0.0	0.0	0.0	0.0	0.0	0.0	-1.8893822311351975	0.0	0.0	0.0	0.0	0.0	0.0	69.0	2.0	1.0
33	0.0	1.6746493983852866	0.0	0.0	0.0	-2.3915242868701183	0.0	0.0	-2.3915242868701183	0.0	0.0	0.0	0.0	2.819781702688289	0.0	-2.3915242868701183	-0.2712607506700264	0.0	0.421886429889919	0.0	-0.2712607506700264	1.3381771617640736	0.0	-0.2712607506700264	0.0	0.0	0.0	0.0	0.0	0.0	0.0	2.29368860679151	2.5013279715697543	0.0	0.0	0.0	0.0	0.0	0.0	0.421886429889919	0.0	0.0	0.0	0.0	0.0	0.0	72.0	2.0	1.0
34	0.0	1.11633314101468	0.0	0.0	0.0	0.8286510685628992	0.0	0.0	2.12793405269316	0.0	0.0	0.0	0.0	1.6018409567963805	0.0	-2.514385022502693	-0.9631084006651562	0.0	0.13550388800295377	0.0	-2.514385022502693	3.8731735062863217	0.0	-0.9631084006651562	0.0	0.0	0.0	0.0	0.0	0.0	0.0	1.7449418004370538	1.4347868721332144	0.0	0.0	0.0	0.0	0.0	0.0	-2.514385022502693	0.0	0.0	0.0	0.0	0.0	0.0	47.0	2.0	1.0
35	0.0	0.979244028012241	0.0	0.0	0.0	-1.4331302622103737	0.0	0.0	-1.4331302622103737	0.0	0.0	0.0	0.0	-1.4331302622103737	0.0	2.3655383891321313	1.6723912085721864	0.0	-1.4331302622103737	0.0	-1.4331302622103737	-1.4331302622103737	0.0	4.346539857998715	0.0	0.0	0.0	0.0	0.0	0.0	0.0	-1.4331302622103737	-1.4331302622103737	0.0	0.0	0.0	0.0	0.0	0.0	-1.4331302622103737	0.0	0.0	0.0	0.0	0.0	0.0	79.0	2.0	1.0
36	0.0	4.429165192549996	0.0	0.0	0.0	2.4832550434946823	0.0	0.0	-1.8308941687761138	0.0	0.0	0.0	0.0	1.502425790482956	0.0	-1.8308941687761138	2.0132514142489466	0.0	0.4038135018148461	0.0	1.0969606823747915	-1.8308941687761138	0.0	0.4038135018148461	0.0	0.0	0.0	0.0	0.0	0.0	0.0	1.0969606823747915	-1.8308941687761138	0.0	0.0	0.0	0.0	0.0	0.0	-1.8308941687761138	0.0	0.0	0.0	0.0	0.0	0.0	73.0	2.0	1.0
37	0.0	-1.1519277497761884	0.0	0.0	0.0	-2.430983988416311	0.0	0.0	-0.053315461108079276	0.0	0.0	0.0	0.0	2.073083063659528	0.0	-2.430983988416311	0.908095706046546	0.0	1.1034044583673115	0.0	2.5635187317224695	-1.5196525299015065	0.0	-0.7724381280712853	0.0	0.0	0.0	0.0	0.0	0.0	0.0	1.3004027295771987	-0.5388232768897794	0.0	0.0	0.0	0.0	0.0	0.0	1.1034044583673115	0.0	0.0	0.0	0.0	0.0	0.0	45.0	2.0	1.0
38	0.0	1.710089045845733	0.0	0.0	0.0	-0.5585944954726312	0.0	0.0	2.9277606945298307	0.0	0.0	0.0	0.0	1.5616690407274594	0.0	0.28870336491457227	0.8276998656472587	0.0	0.9818505454745177	0.0	-0.2709124230208504	1.3873156535826818	0.0	1.287232195025699	0.0	0.0	0.0	0.0	0.0	0.0	0.0	1.11538193809904	-0.9640596035807958	0.0	0.0	0.0	0.0	0.0	0.0	-2.612718229168177	0.0	0.0	0.0	0.0	0.0	0.0	67.0	2.0	1.0
39	0.0	2.852490915453969	0.0	0.0	0.0	2.1593437348940236	0.0	0.0	-0.8607206393194975	0.0	0.0	0.0	0.0	-0.8607206393194975	0.0	6.528791587361045	-0.8607206393194975	0.0	-0.8607206393194975	0.0	-0.8607206393194975	-0.8607206393194975	0.0	-0.8607206393194975	0.0	0.0	0.0	0.0	0.0	0.0	0.0	-0.8607206393194975	-0.8607206393194975	0.0	0.0	0.0	0.0	0.0	0.0	-0.8607206393194975	0.0	0.0	0.0	0.0	0.0	0.0	79.0	2.0	0.0
40	0.0	1.5491952149121362	0.0	0.0	0.0	-0.7533898780819097	0.0	0.0	-1.8520021667500197	0.0	0.0	0.0	0.0	0.9812111773061964	0.0	-2.48357730713749	0.3452224105862003	0.0	3.2896613897526406	0.0	1.644505394716461	-0.7533898780819097	0.0	1.1437301068039716	0.0	0.0	0.0	0.0	0.0	0.0	0.0	0.22743937492981647	-1.1588549861900743	0.0	0.0	0.0	0.0	0.0	0.0	-0.4657078056301289	0.0	0.0	0.0	0.0	0.0	0.0	61.0	1.0	1.0
41	0.0	-2.4709731818499945	0.0	0.0	0.0	0.36938815547150927	0.0	0.0	0.5235388352987673	0.0	0.0	0.0	0.0	0.6570702279232901	0.0	0.9755239590418245	0.36938815547150927	0.0	2.1885465988876787	0.0	-2.4709731818499945	3.7594122365355394	0.0	-0.7292241331966007	0.0	0.0	0.0	0.0	0.0	0.0	0.0	1.285678887345664	0.5235388352987673	0.0	0.0	0.0	0.0	0.0	0.0	-1.4223713137565461	0.0	0.0	0.0	0.0	0.0	0.0	52.0	2.0	1.0
42	0.0	3.4923488606113318	0.0	0.0	0.0	-1.9207632974517663	0.0	0.0	-1.9207632974517663	0.0	0.0	0.0	0.0	3.5885768927058854	0.0	-1.9207632974517663	1.5362863400920004	0.0	-1.9207632974517663	0.0	0.506666922910842	-1.9207632974517663	0.0	-1.1027709895232585	0.0	0.0	0.0	0.0	0.0	0.0	0.0	2.8290546432010673	4.154724382504523	0.0	0.0	0.0	0.0	0.0	0.0	-0.4096238089633131	0.0	0.0	0.0	0.0	0.0	0.0	58.0	2.0	1.0
43	0.0	2.118839770859543	0.0	0.0	0.0	-2.463030771300496	0.0	0.0	3.178231346374371	0.0	0.0	0.0	0.0	1.1294267741564248	0.0	-2.463030771300496	-0.6284311433959493	0.0	1.2278668469696776	0.0	2.038797063186006	-2.237869055830049	0.0	1.5907723406590457	0.0	0.0	0.0	0.0	0.0	0.0	0.0	0.9810067690381512	-0.29195890677473635	0.0	0.0	0.0	0.0	0.0	0.0	-2.463030771300496	0.0	0.0	0.0	0.0	0.0	0.0	64.0	1.0	0.0
44	0.0	2.179153765066739	0.0	0.0	0.0	1.1245045998197454	0.0	0.0	-3.1063082147001877	0.0	0.0	0.0	0.0	1.660809308886721	0.0	-0.11225802732918133	1.2168779199507607	0.0	0.08841266813297022	0.0	-1.2108703159972913	0.7350398330580221	0.0	-0.5177231354373459	0.0	0.0	0.0	0.0	0.0	0.0	0.0	1.0578132253210732	-0.0068975116713554385	0.0	0.0	0.0	0.0	0.0	0.0	0.9863542613389282	0.0	0.0	0.0	0.0	0.0	0.0	56.0	1.0	1.0
45	0.0	2.090349144201483	0.0	0.0	0.0	-1.9759010424677639	0.0	0.0	4.683390236530035	0.0	0.0	0.0	0.0	3.3692232567005367	0.0	-1.9759010424677639	0.8739538198769896	0.0	-1.9759010424677639	0.0	0.8739538198769896	1.502562479299364	0.0	0.7404224272524669	0.0	0.0	0.0	0.0	0.0	0.0	0.0	1.2794189279851542	1.6277256222533705	0.0	0.0	0.0	0.0	0.0	0.0	-1.9759010424677639	0.0	0.0	0.0	0.0	0.0	0.0	70.0	2.0	1.0
46	0.0	2.6196378329785786	0.0	0.0	0.0	1.2563329900833864	0.0	0.0	-1.1415622827149843	0.0	0.0	0.0	0.0	3.265156964549269	0.0	-2.2502249072365954	0.24473207840490652	0.0	-2.2502249072365954	0.0	2.441956655741126	0.6501971865130711	0.0	-0.4484151021550389	0.0	0.0	0.0	0.0	0.0	0.0	0.0	1.8028766964514564	2.5473171713989524	0.0	0.0	0.0	0.0	0.0	0.0	-0.042949994046874274	0.0	0.0	0.0	0.0	0.0	0.0	76.0	2.0	1.0
47	0.0	3.8250762744213533	0.0	0.0	0.0	-1.9649794576590205	0.0	0.0	0.829344000867362	0.0	0.0	0.0	0.0	3.0806357994738574	0.0	-1.9649794576590205	1.5224911814273074	0.0	-1.9649794576590205	0.0	-1.9649794576590205	0.13619682030741664	0.0	2.215638361987253	0.0	0.0	0.0	0.0	0.0	0.0	0.0	1.5224911814273074	3.2272392736657327	0.0	0.0	0.0	0.0	0.0	0.0	-1.9649794576590205	0.0	0.0	0.0	0.0	0.0	0.0	70.0	2.0	0.0
48	0.0	2.29591093936039	0.0	0.0	0.0	-1.646335629352195	0.0	0.0	-1.646335629352195	0.0	0.0	0.0	0.0	1.1972986506922805	0.0	-1.646335629352195	0.09868636202417047	0.0	-1.646335629352195	0.0	3.0944186355781613	-1.646335629352195	0.0	3.5951939234906507	0.0	0.0	0.0	0.0	0.0	0.0	0.0	2.29591093936039	2.7377436916394293	0.0	0.0	0.0	0.0	0.0	0.0	-1.646335629352195	0.0	0.0	0.0	0.0	0.0	0.0	75.0	2.0	1.0
49	0.0	1.392602054363623	0.0	0.0	0.0	-2.1110946106753268	0.0	0.0	-2.1110946106753268	0.0	0.0	0.0	0.0	1.392602054363623	0.0	-2.1110946106753268	1.7980671624717877	0.0	-2.1110946106753268	0.0	1.392602054363623	0.6994548738036777	0.0	1.7980671624717877	0.0	0.0	0.0	0.0	0.0	0.0	0.0	3.2644042312652144	3.3385122034189365	0.0	0.0	0.0	0.0	0.0	0.0	-2.1110946106753268	0.0	0.0	0.0	0.0	0.0	0.0	81.0	2.0	1.0
50	0.0	1.4341925090984464	0.0	0.0	0.0	-1.7846833157697546	0.0	0.0	1.7706647457196594	0.0	0.0	0.0	0.0	-1.7846833157697546	0.0	-0.3983889546498638	0.7002233340182462	0.0	0.6132119570286161	0.0	-0.6860710271016446	1.10568844212641	0.0	3.8174355051099464	0.0	0.0	0.0	0.0	0.0	0.0	0.0	1.2110489577842367	-1.0915361352098092	0.0	0.0	0.0	0.0	0.0	0.0	-2.2366005439361825	0.0	0.0	0.0	0.0	0.0	0.0	77.0	1.0	1.0
51	0.0	0.5874854379336671	0.0	0.0	0.0	-0.5111268507344429	0.0	0.0	-1.8283647897969946	0.0	0.0	0.0	0.0	2.7660178822577333	0.0	4.321178907837396	-1.2042740312943883	0.0	-1.8283647897969946	0.0	1.1936212415039824	-1.2042740312943883	0.0	1.8867684220639274	0.0	0.0	0.0	0.0	0.0	0.0	0.0	0.5874854379336671	1.4347832983208706	0.0	0.0	0.0	0.0	0.0	0.0	-1.8283647897969946	0.0	0.0	0.0	0.0	0.0	0.0	67.0	1.0	1.0
52	0.0	0.4649830237687631	0.0	0.0	0.0	-2.299833884165226	0.0	0.0	3.377333688383703	0.0	0.0	0.0	0.0	2.3819056359508237	0.0	-2.299833884165226	-1.1444548886653374	0.0	0.801455260389976	0.0	-0.045842599997227396	-0.451307708105392	0.0	-2.299833884165226	0.0	0.0	0.0	0.0	0.0	0.0	0.0	2.0744209362028636	0.4649830237687631	0.0	0.0	0.0	0.0	0.0	0.0	1.851277384888654	0.0	0.0	0.0	0.0	0.0	0.0	59.0	2.0	0.0
53	0.0	1.8713938788857192	0.0	0.0	0.0	-1.6535308953043373	0.0	0.0	-1.6535308953043373	0.0	0.0	0.0	0.0	1.8713938788857192	0.0	-1.6535308953043373	2.5645410594456646	0.0	-1.6535308953043373	0.0	-1.6535308953043373	2.5645410594456646	0.0	2.5645410594456646	0.0	0.0	0.0	0.0	0.0	0.0	0.0	3.9508354205655554	4.356300528673719	0.0	0.0	0.0	0.0	0.0	0.0	-1.6535308953043373	0.0	0.0	0.0	0.0	0.0	0.0	65.0	2.0	1.0
54	0.0	1.4497701779500534	0.0	0.0	0.0	-2.015965724849673	0.0	0.0	1.672913729264263	0.0	0.0	0.0	0.0	-0.9173534361815632	0.0	-1.3228185442897278	0.817247619206543	0.0	0.18125885248654683	0.0	0.06347581683016301	0.4689409249383276	0.0	2.314767615436658	0.0	0.0	0.0	0.0	0.0	0.0	0.0	1.1620881054982726	-0.07005557579435973	0.0	0.0	0.0	0.0	0.0	0.0	-0.6296713637297824	0.0	0.0	0.0	0.0	0.0	0.0	74.0	2.0	1.0
55	0.0	2.1022424372776145	0.0	0.0	0.0	-1.868049476274507	0.0	0.0	-1.1749022957145616	0.0	0.0	0.0	0.0	1.9386130134958126	0.0	-2.563094190610644	1.5659377282106388	0.0	-1.868049476274507	0.0	2.0237708218361194	-2.563094190610644	0.0	0.9045392459652737	0.0	0.0	0.0	0.0	0.0	0.0	0.0	2.2750852501170256	1.715469462181603	0.0	0.0	0.0	0.0	0.0	0.0	-2.563094190610644	0.0	0.0	0.0	0.0	0.0	0.0	85.0	1.0	1.0
56	0.0	0.5404730782585876	0.0	0.0	0.0	-2.8099050550073548	0.0	0.0	1.4159418156124879	0.0	0.0	0.0	0.0	0.10969016216613348	0.0	-0.8458212828613032	1.0104767075043233	0.0	1.9014496313941884	0.0	0.7636166295727973	-2.8099050550073548	0.0	1.3059409203981591	0.0	0.0	0.0	0.0	0.0	0.0	0.0	0.6357832580629124	1.2824104229879651	0.0	0.0	0.0	0.0	0.0	0.0	-2.455259195295403	0.0	0.0	0.0	0.0	0.0	0.0	67.0	1.0	1.0
57	0.0	1.6759013781537688	0.0	0.0	0.0	-2.0376706885505387	0.0	0.0	0.6703795125516709	0.0	0.0	0.0	0.0	1.2581661774537904	0.0	-2.968755295577651	1.2945338216246651	0.0	-0.4282327761164382	0.0	-0.4282327761164382	1.6512087655633976	0.0	0.041770853129297514	0.0	0.0	0.0	0.0	0.0	0.0	0.0	0.8527010693456258	-0.6513763274306479	0.0	0.0	0.0	0.0	0.0	0.0	-2.968755295577651	0.0	0.0	0.0	0.0	0.0	0.0	54.0	2.0	1.0
58	0.0	0.37213504362814565	0.0	0.0	0.0	-0.7264772450399644	0.0	0.0	1.4135889184563064	0.0	0.0	0.0	0.0	-0.32101213693179975	0.0	2.269255028514027	-0.7264772450399644	0.0	2.770030316426516	0.0	0.9782708471984609	1.065282224188091	0.0	0.9782708471984609	0.0	0.0	0.0	0.0	0.0	0.0	0.0	-0.7264772450399644	0.18981348683419075	0.0	0.0	0.0	0.0	0.0	0.0	-1.4196244255999098	0.0	0.0	0.0	0.0	0.0	0.0	60.0	2.0	0.0
59	0.0	2.0365760385307037	0.0	0.0	0.0	0.6502816774108133	0.0	0.0	1.874057109032929	0.0	0.0	0.0	0.0	0.5449211617529865	0.0	2.9726693977010386	-0.9591562350232872	0.0	-2.359811781211306	0.0	-0.2660090544633418	2.2597195898449134	0.0	0.8326032342047682	0.0	0.0	0.0	0.0	0.0	0.0	0.0	0.2936067334720809	1.483190800345917	0.0	0.0	0.0	0.0	0.0	0.0	-2.359811781211306	0.0	0.0	0.0	0.0	0.0	0.0	53.0	2.0	0.0
60	0.0	1.614888826832388	0.0	0.0	0.0	-2.4073234425923964	0.0	0.0	-2.4073234425923964	0.0	0.0	0.0	0.0	2.0848924560781237	0.0	-2.4073234425923964	-2.4073234425923964	0.0	-2.4073234425923964	0.0	0.0054509143982874875	2.6445082440135463	0.0	1.1040632030663975	0.0	0.0	0.0	0.0	0.0	0.0	0.0	2.490357564186288	1.614888826832388	0.0	0.0	0.0	0.0	0.0	0.0	1.1040632030663975	0.0	0.0	0.0	0.0	0.0	0.0	88.0	1.0	1.0
61	0.0	3.0562470203019103	0.0	0.0	0.0	3.7597569878974024	0.0	0.0	-2.3740104206445825	0.0	0.0	0.0	0.0	1.8000057874302176	0.0	0.1658752624057458	2.2295684471174426	0.0	-2.3740104206445825	0.0	-0.5272719181541996	0.032343869781223056	0.0	1.1774761740842257	0.0	0.0	0.0	0.0	0.0	0.0	0.0	1.082165994279901	1.1774761740842257	0.0	0.0	0.0	0.0	0.0	0.0	0.9196470647821258	0.0	0.0	0.0	0.0	0.0	0.0	57.0	1.0	1.0
62	0.0	1.8948380169669514	0.0	0.0	0.0	1.083907800750623	0.0	0.0	1.266229357544577	0.0	0.0	0.0	0.0	0.03408567625194525	0.0	3.3914804352557075	-1.9118244728033682	0.0	-2.0245063644720567	0.0	-0.3023865603692677	3.071782148904968	0.0	0.2854001045328509	0.0	0.0	0.0	0.0	0.0	0.0	0.0	0.03408567625194525	0.921388871252848	0.0	0.0	0.0	0.0	0.0	0.0	-2.0245063644720567	0.0	0.0	0.0	0.0	0.0	0.0	59.0	1.0	0.0
63	0.0	1.3827482648933564	0.0	0.0	0.0	1.6812412534493535	0.0	0.0	-1.7527459510357923	0.0	0.0	0.0	0.0	-1.9880891513230994	0.0	0.32669559064404297	-0.14330803860169272	0.0	1.3827482648933564	0.0	2.5779873892505383	-1.9880891513230994	0.0	2.3581279131375186	0.0	0.0	0.0	0.0	0.0	0.0	0.0	-0.6541336623676832	-0.6541336623676832	0.0	0.0	0.0	0.0	0.0	0.0	-1.9880891513230994	0.0	0.0	0.0	0.0	0.0	0.0	84.0	1.0	1.0
64	0.0	2.155147940623294	0.0	0.0	0.0	-1.955725923550017	0.0	0.0	-0.00981577449470361	0.0	0.0	0.0	0.0	-1.2625787429900717	0.0	-2.195161162462413	3.021007818870557	0.0	3.337578901174475	0.0	2.278380581047242	0.6092234339115192	0.0	3.0615539132649072	0.0	0.0	0.0	0.0	0.0	0.0	0.0	-0.5694315624301272	-1.955725923550017	0.0	0.0	0.0	0.0	0.0	0.0	-2.195161162462413	0.0	0.0	0.0	0.0	0.0	0.0	75.0	2.0	1.0
65	0.0	-1.7321678048581024	0.0	0.0	0.0	3.7255559067198742	0.0	0.0	-1.7321678048581024	0.0	0.0	0.0	0.0	1.7376815585655283	0.0	4.758106444709892	-0.5649035344285167	0.0	-1.7321678048581024	0.0	1.6323210429077024	0.8213908266913732	0.0	-1.7321678048581024	0.0	0.0	0.0	0.0	0.0	0.0	0.0	2.0741537951867417	0.5337087542395924	0.0	0.0	0.0	0.0	0.0	0.0	-1.7321678048581024	0.0	0.0	0.0	0.0	0.0	0.0	71.0	2.0	1.0
66	0.0	-0.8026538906168774	0.0	0.0	0.0	-2.3770004832397076	0.0	0.0	-2.3770004832397076	0.0	0.0	0.0	0.0	3.1291717421074488	0.0	-2.3770004832397076	0.2959583980512326	0.0	-0.8026538906168774	0.0	-0.8026538906168774	1.2767876510629588	0.0	0.8067840218172231	0.0	0.0	0.0	0.0	0.0	0.0	0.0	2.6938536708496033	-0.8026538906168774	0.0	0.0	0.0	0.0	0.0	0.0	0.2959583980512326	0.0	0.0	0.0	0.0	0.0	0.0	77.0	2.0	1.0
67	0.0	2.6986968973596746	0.0	0.0	0.0	-0.6856933659860998	0.0	0.0	-0.9733754384378805	0.0	0.0	0.0	0.0	-0.46254981467189005	0.0	-2.7292754194082267	3.0927982468175235	0.0	1.1861088109154916	0.0	1.454372797510171	-2.7292754194082267	0.0	1.1060661032419552	0.0	0.0	0.0	0.0	0.0	0.0	0.0	0.49296163035554663	-1.3788405465460452	0.0	0.0	0.0	0.0	0.0	0.0	-2.0719877271059906	0.0	0.0	0.0	0.0	0.0	0.0	74.0	1.0	1.0
68	0.0	2.416709031790489	0.0	0.0	0.0	2.5220695474483157	0.0	0.0	-0.8791278342138398	0.0	0.0	0.0	0.0	2.6472326904023213	0.0	-1.9212959097627538	-0.8791278342138398	0.0	-1.9212959097627538	0.0	-0.8791278342138398	2.5220695474483157	0.0	0.21948445445427023	0.0	0.0	0.0	0.0	0.0	0.0	0.0	1.518767438584531	1.6057788155741601	0.0	0.0	0.0	0.0	0.0	0.0	0.5071665269060501	0.0	0.0	0.0	0.0	0.0	0.0	69.0	2.0	1.0
69	0.0	2.136692700899473	0.0	0.0	0.0	-0.389035943408782	0.0	0.0	3.060951602422805	0.0	0.0	0.0	0.0	1.7510302200874888	0.0	-0.389035943408782	0.5272547884653731	0.0	0.016429164699382603	0.0	0.3041112371511634	-2.0065942730468773	0.0	2.2851127060177467	0.0	0.0	0.0	0.0	0.0	0.0	0.0	1.3157121488296433	-2.0065942730468773	0.0	0.0	0.0	0.0	0.0	0.0	-1.0821831239687274	0.0	0.0	0.0	0.0	0.0	0.0	68.0	2.0	0.0
70	0.0	-1.8496788325911941	0.0	0.0	0.0	2.353908395194396	0.0	0.0	-1.8496788325911941	0.0	0.0	0.0	0.0	-0.7371340581639192	0.0	3.0470555757543414	0.8723038542701813	0.0	0.6491603029559707	0.0	-1.8496788325911941	2.5209624798575625	0.0	-0.04398687760397468	0.0	0.0	0.0	0.0	0.0	0.0	0.0	-0.7371340581639192	-1.8496788325911941	0.0	0.0	0.0	0.0	0.0	0.0	0.6491603029559707	0.0	0.0	0.0	0.0	0.0	0.0	61.0	2.0	1.0
71	0.0	-0.9209354658765916	0.0	0.0	0.0	-0.9209354658765916	0.0	0.0	-0.9209354658765916	0.0	0.0	0.0	0.0	1.5346269108956303	0.0	-0.9209354658765916	0.4360146222275212	0.0	-0.9209354658765916	0.0	0.4360146222275212	4.264656018716616	0.0	-0.9209354658765916	0.0	0.0	0.0	0.0	0.0	0.0	0.0	2.3819247712828346	3.527057075585837	0.0	0.0	0.0	0.0	0.0	0.0	-0.9209354658765916	0.0	0.0	0.0	0.0	0.0	0.0	52.0	2.0	1.0
72	0.0	1.992631934005109	0.0	0.0	0.0	-1.1125211236333525	0.0	0.0	-1.1125211236333525	0.0	0.0	0.0	0.0	-1.1125211236333525	0.0	1.076341202130954	3.2164073656272243	0.0	-1.1125211236333525	0.0	-1.1125211236333525	-1.1125211236333525	0.0	3.7153985317462124	0.0	0.0	0.0	0.0	0.0	0.0	0.0	-1.1125211236333525	-1.1125211236333525	0.0	0.0	0.0	0.0	0.0	0.0	-1.1125211236333525	0.0	0.0	0.0	0.0	0.0	0.0	72.0	1.0	1.0
73	0.0	2.3737492755954275	0.0	0.0	0.0	-2.3002441322057843	0.0	0.0	2.616695454205817	0.0	0.0	0.0	0.0	3.3576986559433974	0.0	-2.3002441322057843	2.692203006713962	0.0	-2.3002441322057843	0.0	1.249819178943028	2.0860672031436462	0.0	2.2957877341257156	0.0	0.0	0.0	0.0	0.0	0.0	0.0	2.491532311251811	1.8629236518294365	0.0	0.0	0.0	0.0	0.0	0.0	-1.3151301785185092	0.0	0.0	0.0	0.0	0.0	0.0	58.0	2.0	1.0
74	0.0	1.246052160636827	0.0	0.0	0.0	3.1919623096921406	0.0	0.0	-1.6376497297502306	0.0	0.0	0.0	0.0	-1.6376497297502306	0.0	-1.6376497297502306	3.070601452687873	0.0	-1.6376497297502306	0.0	-0.3633857517972734	-1.6376497297502306	0.0	2.7721084641318763	0.0	0.0	0.0	0.0	0.0	0.0	0.0	1.7160557898825628	-1.6376497297502306	0.0	0.0	0.0	0.0	0.0	0.0	-1.6376497297502306	0.0	0.0	0.0	0.0	0.0	0.0	65.0	1.0	1.0
75	0.0	3.62110657866617	0.0	0.0	0.0	-1.9775543004145746	0.0	0.0	2.417133774340234	0.0	0.0	0.0	0.0	0.625374305112179	0.0	-1.9775543004145746	2.0116686662320693	0.0	-1.9775543004145746	0.0	-1.9775543004145746	-1.9775543004145746	0.0	3.1102809549001793	0.0	0.0	0.0	0.0	0.0	0.0	0.0	0.625374305112179	-1.9775543004145746	0.0	0.0	0.0	0.0	0.0	0.0	-1.9775543004145746	0.0	0.0	0.0	0.0	0.0	0.0	58.0	2.0	1.0
76	0.0	3.5282278545584664	0.0	0.0	0.0	4.024664740872358	0.0	0.0	-1.6493247627127774	0.0	0.0	0.0	0.0	2.2754648860630984	0.0	4.717811921432303	2.4986084373773085	0.0	-1.6493247627127774	0.0	-1.6493247627127774	-1.6493247627127774	0.0	0.889170524943208	0.0	0.0	0.0	0.0	0.0	0.0	0.0	-1.6493247627127774	0.889170524943208	0.0	0.0	0.0	0.0	0.0	0.0	-1.6493247627127774	0.0	0.0	0.0	0.0	0.0	0.0	54.0	2.0	1.0
77	0.0	1.3201570599307395	0.0	0.0	0.0	4.092745782170521	0.0	0.0	-1.666051332111996	0.0	0.0	0.0	0.0	-1.666051332111996	0.0	-1.666051332111996	-1.666051332111996	0.0	-1.666051332111996	0.0	-1.666051332111996	-1.666051332111996	0.0	2.2364477918048946	0.0	0.0	0.0	0.0	0.0	0.0	0.0	2.572920028426108	0.6270098793707941	0.0	0.0	0.0	0.0	0.0	0.0	2.572920028426108	0.0	0.0	0.0	0.0	0.0	0.0	62.0	2.0	1.0
78	0.0	0.8187839276765496	0.0	0.0	0.0	-2.5451330771313163	0.0	0.0	4.16933757651995	0.0	0.0	0.0	0.0	0.9569342661573668	0.0	0.567469499395644	-0.531142789272466	0.0	-2.4770529383277795	0.0	-1.783905757767834	1.9417876694688188	0.0	1.3296095514425406	0.0	0.0	0.0	0.0	0.0	0.0	0.0	1.3296095514425406	-1.0907585772078887	0.0	0.0	0.0	0.0	0.0	0.0	-1.3784406496596695	0.0	0.0	0.0	0.0	0.0	0.0	87.0	2.0	1.0
79	0.0	1.0933470407534642	0.0	0.0	0.0	4.283235328748413	0.0	0.0	-2.1328308263186226	0.0	0.0	0.0	0.0	-2.1328308263186226	0.0	-2.1328308263186226	0.24604918036626078	0.0	-2.1328308263186226	0.0	0.7568748041322513	1.226878433377987	0.0	2.730955830154261	0.0	0.0	0.0	0.0	0.0	0.0	0.0	1.78649422131341	-2.1328308263186226	0.0	0.0	0.0	0.0	0.0	0.0	0.7568748041322513	0.0	0.0	0.0	0.0	0.0	0.0	61.0	1.0	1.0
80	0.0	0.34732439311386987	0.0	0.0	0.0	-2.3146604411450937	0.0	0.0	-2.3146604411450937	0.0	0.0	0.0	0.0	2.2932345421691833	0.0	-2.3146604411450937	2.544548970450089	0.0	-2.3146604411450937	0.0	1.3028358381413065	2.3214054191358793	0.0	3.0145525996958247	0.0	0.0	0.0	0.0	0.0	0.0	0.0	2.3214054191358793	1.9567623055479704	0.0	0.0	0.0	0.0	0.0	0.0	2.0700909908549736	0.0	0.0	0.0	0.0	0.0	0.0	49.0	2.0	1.0
81	0.0	0.12972277017178868	0.0	0.0	0.0	-1.735777739125	0.0	0.0	2.0756329192271017	0.0	0.0	0.0	0.0	0.5351878782799524	0.0	-1.735777739125	-1.735777739125	0.0	-1.735777739125	0.0	2.3810145687782835	-1.735777739125	0.0	0.12972277017178868	0.0	0.0	0.0	0.0	0.0	0.0	0.0	1.5160171312916795	3.074161749338229	0.0	0.0	0.0	0.0	0.0	0.0	-1.735777739125	0.0	0.0	0.0	0.0	0.0	0.0	61.0	2.0	1.0
82	0.0	-2.256905823809416	0.0	0.0	0.0	-2.256905823809416	0.0	0.0	-2.256905823809416	0.0	0.0	0.0	0.0	1.743764247044143	0.0	-2.256905823809416	3.0188329730538093	0.0	3.3944451180122925	0.0	2.436911427604088	-2.256905823809416	0.0	2.0182010927459033	0.0	0.0	0.0	0.0	0.0	0.0	0.0	1.5073754689799128	0.40876318031180237	0.0	0.0	0.0	0.0	0.0	0.0	-2.256905823809416	0.0	0.0	0.0	0.0	0.0	0.0	66.0	2.0	1.0
83	0.0	1.8456471761320445	0.0	0.0	0.0	-1.9529450111141395	0.0	0.0	4.171046946892262	0.0	0.0	0.0	0.0	-0.7193021813294918	0.0	-1.9529450111141395	1.0724572878985628	0.0	-0.026155000769546355	0.0	-0.7193021813294918	0.37931010733861736	0.0	2.0532865409102894	0.0	0.0	0.0	0.0	0.0	0.0	0.0	1.0724572878985628	0.6669921797903982	0.0	0.0	0.0	0.0	0.0	0.0	-1.9529450111141395	0.0	0.0	0.0	0.0	0.0	0.0	82.0	2.0	1.0
84	0.0	1.7464020825186366	0.0	0.0	0.0	-2.4396812271401913	0.0	0.0	0.4342156935524679	0.0	0.0	0.0	0.0	3.5509005775241214	0.0	-2.4396812271401913	1.4327445236635952	0.0	0.28006501372520987	0.0	0.6855301218333745	-1.5116944555028455	0.0	0.28006501372520987	0.0	0.0	0.0	0.0	0.0	0.0	0.0	2.736800786546514	2.014666069113316	0.0	0.0	0.0	0.0	0.0	0.0	-2.4396812271401913	0.0	0.0	0.0	0.0	0.0	0.0	71.0	2.0	1.0
85	0.0	-0.753538925787856	0.0	0.0	0.0	-0.753538925787856	0.0	0.0	-0.753538925787856	0.0	0.0	0.0	0.0	-0.753538925787856	0.0	-0.753538925787856	-0.753538925787856	0.0	-0.753538925787856	0.0	-0.753538925787856	-0.753538925787856	0.0	3.4043821565356254	0.0	0.0	0.0	0.0	0.0	0.0	0.0	-0.753538925787856	-0.753538925787856	0.0	0.0	0.0	0.0	0.0	0.0	-0.753538925787856	0.0	0.0	0.0	0.0	0.0	0.0	61.0	1.0	0.0
86	0.0	2.3239237327656705	0.0	0.0	0.0	0.18385756926939933	0.0	0.0	-2.2549193087910995	0.0	0.0	0.0	0.0	2.3239237327656705	0.0	-2.2549193087910995	0.8770047498293447	0.0	-2.2549193087910995	0.0	-2.2549193087910995	1.1001483011435553	0.0	0.18385756926939933	0.0	0.0	0.0	0.0	0.0	0.0	0.0	2.1297677183247132	-2.2549193087910995	0.0	0.0	0.0	0.0	0.0	0.0	0.5893226773775639	0.0	0.0	0.0	0.0	0.0	0.0	67.0	1.0	1.0
87	0.0	1.2979539402217175	0.0	0.0	0.0	1.3479643607963787	0.0	0.0	-2.8579548834475164	0.0	0.0	0.0	0.0	2.016418928765953	0.0	1.5464152995202172	0.2734496237073296	0.0	-1.6724605253479838	0.0	0.40698101633185235	0.34244249519428127	0.0	0.8124461244400165	0.0	0.0	0.0	0.0	0.0	0.0	0.0	0.8924888321135533	1.3720619123754392	0.0	0.0	0.0	0.0	0.0	0.0	-2.3656077059079292	0.0	0.0	0.0	0.0	0.0	0.0	57.0	2.0	0.0
88	0.0	1.3708648858238126	0.0	0.0	0.0	0.14708945420169695	0.0	0.0	0.4835616908229099	0.0	0.0	0.0	0.0	2.1211704802237064	0.0	-0.7692012776724582	-0.36373616956429444	0.0	-2.195685022189182	0.0	0.6170930834474326	0.32941101099565095	0.0	-0.07605409711251276	0.0	0.0	0.0	0.0	0.0	0.0	0.0	1.245701742869806	3.1123625202709793	0.0	0.0	0.0	0.0	0.0	0.0	-2.195685022189182	0.0	0.0	0.0	0.0	0.0	0.0	72.0	2.0	1.0
89	0.0	1.38242609405523	0.0	0.0	0.0	-1.9794312792189626	0.0	0.0	4.1484141322636585	0.0	0.0	0.0	0.0	0.22974658411684423	0.0	-0.8688657045512649	-0.1757185239913195	0.0	1.1460373159909993	0.0	0.3838972639441032	-1.5620128851112103	0.0	2.4082790284409112	0.0	0.0	0.0	0.0	0.0	0.0	0.0	0.517428656568625	1.1460373159909993	0.0	0.0	0.0	0.0	0.0	0.0	-1.9794312792189626	0.0	0.0	0.0	0.0	0.0	0.0	72.0	2.0	1.0
90	0.0	1.123538070851775	0.0	0.0	0.0	-2.949326081980054	0.0	0.0	1.051217409272149	0.0	0.0	0.0	0.0	1.1690004449285323	0.0	-2.949326081980054	1.639004074174268	0.0	1.5212210385178846	0.0	1.1909793516473077	-1.0282241324076873	0.0	0.40686039288163567	0.0	0.0	0.0	0.0	0.0	0.0	0.0	1.3326298687103342	2.3527705419369487	0.0	0.0	0.0	0.0	0.0	0.0	-1.5390497561736778	0.0	0.0	0.0	0.0	0.0	0.0	65.0	1.0	1.0
91	0.0	1.6265282278525905	0.0	0.0	0.0	-1.7307983764399513	0.0	0.0	4.726620516730825	0.0	0.0	0.0	0.0	0.017090315418490043	0.0	0.7102374959784354	-1.081521973249619	0.0	-1.7307983764399513	0.0	-1.7307983764399513	1.3163732995487516	0.0	2.4738260882397944	0.0	0.0	0.0	0.0	0.0	0.0	0.0	0.9979195684302162	2.414985588216861	0.0	0.0	0.0	0.0	0.0	0.0	-1.7307983764399513	0.0	0.0	0.0	0.0	0.0	0.0	63.0	2.0	0.0
92	0.0	0.5467864589460367	0.0	0.0	0.0	-1.0626514534880638	0.0	0.0	-0.3695042729281184	0.0	0.0	0.0	0.0	3.1420411659029024	0.0	-1.9296757173019055	1.5022979039734734	0.0	2.2695530566871405	0.0	2.338545928174092	-1.9296757173019055	0.0	0.5467864589460367	0.0	0.0	0.0	0.0	0.0	0.0	0.0	2.600910192641583	3.031693108734037	0.0	0.0	0.0	0.0	0.0	0.0	-1.9296757173019055	0.0	0.0	0.0	0.0	0.0	0.0	69.0	1.0	1.0
93	0.0	2.1418727345898296	0.0	0.0	0.0	-2.4418690411717714	0.0	0.0	-0.7607691158981496	0.0	0.0	0.0	0.0	2.7014885225252523	0.0	-2.4418690411717714	0.5683668313817929	0.0	-2.2648465126744233	0.0	2.7850094945751134	-2.4418690411717714	0.0	-0.7607691158981496	0.0	0.0	0.0	0.0	0.0	0.0	0.0	0.7555783734699393	0.0865287444890539	0.0	0.0	0.0	0.0	0.0	0.0	-0.24994349213215905	0.0	0.0	0.0	0.0	0.0	0.0	79.0	2.0	1.0
94	0.0	1.842790247512558	0.0	0.0	0.0	-2.1633150366497196	0.0	0.0	2.2305557785213215	0.0	0.0	0.0	0.0	2.194188134350447	0.0	-2.1633150366497196	-0.0030364429857732134	0.0	-0.40850155109393693	0.0	1.3832579181341176	3.452228159946658	0.0	1.2009363613401627	0.0	0.0	0.0	0.0	0.0	0.0	0.0	1.2962465411444883	2.0338454842752673	0.0	0.0	0.0	0.0	0.0	0.0	-2.1633150366497196	0.0	0.0	0.0	0.0	0.0	0.0	55.0	2.0	1.0
95	0.0	3.6890751742638797	0.0	0.0	0.0	3.8616879169308733	0.0	0.0	-1.972704191135561	0.0	0.0	0.0	0.0	3.2161687853601824	0.0	-0.54503133033338	2.713065207688102	0.0	-1.972704191135561	0.0	-1.972704191135561	-0.54503133033338	0.0	1.8528639424649906	0.0	0.0	0.0	0.0	0.0	0.0	0.0	0.14811585022656537	1.5344102113464562	0.0	0.0	0.0	0.0	0.0	0.0	-1.972704191135561	0.0	0.0	0.0	0.0	0.0	0.0	52.0	1.0	1.0
96	0.0	3.415380643820843	0.0	0.0	0.0	2.7614541764141793	0.0	0.0	-1.7527554169879531	0.0	0.0	0.0	0.0	0.1965048189526426	0.0	3.7800237574087525	0.889651999512588	0.0	-1.7527554169879531	0.0	-1.7527554169879531	1.9882642881806976	0.0	1.2951171076207517	0.0	0.0	0.0	0.0	0.0	0.0	0.0	1.2951171076207517	-1.7527554169879531	0.0	0.0	0.0	0.0	0.0	0.0	-1.7527554169879531	0.0	0.0	0.0	0.0	0.0	0.0	62.0	2.0	1.0
97	0.0	0.9983205718298356	0.0	0.0	0.0	-0.6111173406042649	0.0	0.0	-1.8104909773593274	0.0	0.0	0.0	0.0	-0.6111173406042649	0.0	-1.8104909773593274	4.399517953491991	0.0	-0.6111173406042649	0.0	1.3347928084510485	-1.8104909773593274	0.0	2.027939989010994	0.0	0.0	0.0	0.0	0.0	0.0	0.0	1.7867779321941057	-1.8104909773593274	0.0	0.0	0.0	0.0	0.0	0.0	4.033273558537108	0.0	0.0	0.0	0.0	0.0	0.0	74.0	2.0	0.0
98	0.0	1.643940153002296	0.0	0.0	0.0	1.8262617097962508	0.0	0.0	3.9263225386788223	0.0	0.0	0.0	0.0	1.8262617097962508	0.0	4.161636625613287	-1.8188378734936608	0.0	-1.8188378734936608	0.0	-1.8188378734936608	3.8631436370572905	0.0	0.0345022405681954	0.0	0.0	0.0	0.0	0.0	0.0	0.0	-1.8188378734936608	-1.8188378734936608	0.0	0.0	0.0	0.0	0.0	0.0	-1.8188378734936608	0.0	0.0	0.0	0.0	0.0	0.0	59.0	2.0	0.0
99	0.0	2.41198897136006	0.0	0.0	0.0	0.43790794533805055	0.0	0.0	0.6202295021320055	0.0	0.0	0.0	0.0	0.6202295021320055	0.0	0.43790794533805055	0.7743801819592635	0.0	2.006523863251896	0.0	0.43790794533805055	3.1459581464402606	0.0	-2.542254303838555	0.0	0.0	0.0	0.0	0.0	0.0	0.0	0.43790794533805055	-2.542254303838555	0.0	0.0	0.0	0.0	0.0	0.0	-2.542254303838555	0.0	0.0	0.0	0.0	0.0	0.0	72.0	2.0	1.0
100	0.0	1.031961735739034	0.0	0.0	0.0	-2.5785337904152783	0.0	0.0	-2.5785337904152783	0.0	0.0	0.0	0.0	1.473794488018073	0.0	-2.5785337904152783	2.498298804532461	0.0	-0.47211566103724056	0.0	1.8792595961262375	0.7806473074581275	0.0	2.1305740244071436	0.0	0.0	0.0	0.0	0.0	0.0	0.0	2.23593454006497	0.9141787000826502	0.0	0.0	0.0	0.0	0.0	0.0	-2.5785337904152783	0.0	0.0	0.0	0.0	0.0	0.0	81.0	2.0	1.0
101	0.0	0.9213242748605204	0.0	0.0	0.0	-1.9672352835793259	0.0	0.0	-1.9672352835793259	0.0	0.0	0.0	0.0	-1.9672352835793259	0.0	-1.9672352835793259	3.718605609690673	0.0	1.1036458316544753	0.0	2.7130837440885758	-1.9672352835793259	0.0	3.183087373334311	0.0	0.0	0.0	0.0	0.0	0.0	0.0	1.7967930122144202	-0.6881136375735801	0.0	0.0	0.0	0.0	0.0	0.0	-1.9672352835793259	0.0	0.0	0.0	0.0	0.0	0.0	60.0	2.0	1.0
102	0.0	-1.4140691462906414	0.0	0.0	0.0	-1.4140691462906414	0.0	0.0	5.315535575317789	0.0	0.0	0.0	0.0	-1.4140691462906414	0.0	-1.4140691462906414	-1.4140691462906414	0.0	1.5898421480811358	0.0	-1.4140691462906414	2.6014430597596157	0.0	-1.4140691462906414	0.0	0.0	0.0	0.0	0.0	0.0	0.0	-1.4140691462906414	-1.4140691462906414	0.0	0.0	0.0	0.0	0.0	0.0	-1.4140691462906414	0.0	0.0	0.0	0.0	0.0	0.0	67.0	2.0	1.0
103	0.0	3.3871349913184328	0.0	0.0	0.0	2.922829383187335	0.0	0.0	-1.4763066839833971	0.0	0.0	0.0	0.0	-1.4763066839833971	0.0	-1.4763066839833971	1.7776970788843327	0.0	-1.4763066839833971	0.0	-1.4763066839833971	-1.4763066839833971	0.0	0.9303992184971284	0.0	0.0	0.0	0.0	0.0	0.0	0.0	1.4412248422631198	-1.4763066839833971	0.0	0.0	0.0	0.0	0.0	0.0	-0.16821307017098075	0.0	0.0	0.0	0.0	0.0	0.0	38.0	1.0	1.0
104	0.0	1.5892671637853244	0.0	0.0	0.0	3.6893279926678955	0.0	0.0	-1.2255274152351614	0.0	0.0	0.0	0.0	-1.2255274152351614	0.0	5.832989127082025	-1.2255274152351614	0.0	-1.2255274152351614	0.0	-1.2255274152351614	-1.2255274152351614	0.0	-0.202492305442731	0.0	0.0	0.0	0.0	0.0	0.0	0.0	1.4069456069913695	-1.2255274152351614	0.0	0.0	0.0	0.0	0.0	0.0	-0.202492305442731	0.0	0.0	0.0	0.0	0.0	0.0	75.0	2.0	1.0
105	0.0	0.4511048165287148	0.0	0.0	0.0	-1.7067109781413423	0.0	0.0	1.36739554840287	0.0	0.0	0.0	0.0	1.4627057282071956	0.0	-1.7067109781413423	-0.24204236403123058	0.0	-1.7067109781413423	0.0	-1.7067109781413423	0.16342274407693402	0.0	2.0605427289628158	0.0	0.0	0.0	0.0	0.0	0.0	0.0	3.1423478993145437	3.1078617232433747	0.0	0.0	0.0	0.0	0.0	0.0	-1.7067109781413423	0.0	0.0	0.0	0.0	0.0	0.0	81.0	1.0	1.0
106	0.0	1.2277297074957847	0.0	0.0	0.0	-1.64554761704108	0.0	0.0	-1.64554761704108	0.0	0.0	0.0	0.0	1.2277297074957847	0.0	-1.64554761704108	-1.64554761704108	0.0	-1.64554761704108	0.0	-1.64554761704108	1.2277297074957847	0.0	-1.64554761704108	0.0	0.0	0.0	0.0	0.0	0.0	0.0	2.3263419961638947	-1.64554761704108	0.0	0.0	0.0	0.0	0.0	0.0	-1.64554761704108	0.0	0.0	0.0	0.0	0.0	0.0	61.0	2.0	1.0
107	0.0	1.1931952360162512	0.0	0.0	0.0	3.167276262038261	0.0	0.0	-2.3815180781510152	0.0	0.0	0.0	0.0	1.3755167928102061	0.0	-2.3815180781510152	0.8830403077124123	0.0	0.5645865765938778	0.0	1.8173495450892454	-0.821707784526013	0.0	-2.3815180781510152	0.0	0.0	0.0	0.0	0.0	0.0	0.0	1.7040208597822422	0.8830403077124123	0.0	0.0	0.0	0.0	0.0	0.0	-1.5148549650859584	0.0	0.0	0.0	0.0	0.0	0.0	62.0	1.0	1.0
108	0.0	1.0553381563525361	0.0	0.0	0.0	1.4608032644607007	0.0	0.0	-1.7702561032272408	0.0	0.0	0.0	0.0	-1.7702561032272408	0.0	2.6647760687866366	1.9716288882266912	0.0	1.0553381563525361	0.0	2.847097625580591	0.36219097579259074	0.0	3.195404319848807	0.0	0.0	0.0	0.0	0.0	0.0	0.0	-1.7702561032272408	0.36219097579259074	0.0	0.0	0.0	0.0	0.0	0.0	-1.7702561032272408	0.0	0.0	0.0	0.0	0.0	0.0	77.0	2.0	1.0
109	0.0	1.756286232367298	0.0	0.0	0.0	-1.985443092984343	0.0	0.0	4.083563937951715	0.0	0.0	0.0	0.0	1.0631390518073527	0.0	-1.985443092984343	2.241794048148999	0.0	1.2862826031215624	0.0	0.3699918712474073	-0.3231553093125381	0.0	2.1617513404754622	0.0	0.0	0.0	0.0	0.0	0.0	0.0	2.4494334129272435	-1.985443092984343	0.0	0.0	0.0	0.0	0.0	0.0	-1.985443092984343	0.0	0.0	0.0	0.0	0.0	0.0	61.0	2.0	0.0
110	0.0	4.0735458668387	0.0	0.0	0.0	3.925125861720426	0.0	0.0	-1.8644519730987614	0.0	0.0	0.0	0.0	3.4788387590920067	0.0	1.3993972174121705	2.092544397972116	0.0	0.7062500368522251	0.0	-1.8644519730987614	-1.8644519730987614	0.0	1.3993972174121705	0.0	0.0	0.0	0.0	0.0	0.0	0.0	2.315687949286326	-1.8644519730987614	0.0	0.0	0.0	0.0	0.0	0.0	-1.8644519730987614	0.0	0.0	0.0	0.0	0.0	0.0	59.0	2.0	1.0
111	0.0	-2.026503172838697	0.0	0.0	0.0	-2.026503172838697	0.0	0.0	-2.026503172838697	0.0	0.0	0.0	0.0	4.085679730200775	0.0	-2.026503172838697	-2.026503172838697	0.0	-2.026503172838697	0.0	-0.3210395170634781	1.2883983953706224	0.0	-0.3210395170634781	0.0	0.0	0.0	0.0	0.0	0.0	0.0	1.9815455759305678	-0.3210395170634781	0.0	0.0	0.0	0.0	0.0	0.0	2.3180178125517807	0.0	0.0	0.0	0.0	0.0	0.0	65.0	1.0	1.0
112	0.0	4.822581437167699	0.0	0.0	0.0	1.3885942326825527	0.0	0.0	-1.7966590528082476	0.0	0.0	0.0	0.0	2.998032145116653	0.0	-1.7966590528082476	2.4872065213506622	0.0	-1.7966590528082476	0.0	0.6954470521226073	-1.7966590528082476	0.0	-1.7966590528082476	0.0	0.0	0.0	0.0	0.0	0.0	0.0	3.260396409584144	2.3048849645567078	0.0	0.0	0.0	0.0	0.0	0.0	-1.7966590528082476	0.0	0.0	0.0	0.0	0.0	0.0	75.0	2.0	1.0
113	0.0	-1.4630243893065478	0.0	0.0	0.0	5.145215843035133	0.0	0.0	-1.4630243893065478	0.0	0.0	0.0	0.0	-1.4630243893065478	0.0	3.544511610569787	1.1021645752005824	0.0	-1.4630243893065478	0.0	-1.4630243893065478	3.1170675957428475	0.0	-1.4630243893065478	0.0	0.0	0.0	0.0	0.0	0.0	0.0	1.1021645752005824	-1.4630243893065478	0.0	0.0	0.0	0.0	0.0	0.0	-1.4630243893065478	0.0	0.0	0.0	0.0	0.0	0.0	72.0	2.0	1.0
114	0.0	1.585793339197842	0.0	0.0	0.0	3.6652348808776782	0.0	0.0	-0.9734061222113288	0.0	0.0	0.0	0.0	-0.9734061222113288	0.0	6.074429708929983	-0.9734061222113288	0.0	-0.9734061222113288	0.0	-0.9734061222113288	4.763847169545787	0.0	-0.9734061222113288	0.0	0.0	0.0	0.0	0.0	0.0	0.0	-0.9734061222113288	-0.9734061222113288	0.0	0.0	0.0	0.0	0.0	0.0	-0.9734061222113288	0.0	0.0	0.0	0.0	0.0	0.0	79.0	1.0	1.0
115	0.0	0.940423854155096	0.0	0.0	0.0	-2.0809570550066327	0.0	0.0	-2.0809570550066327	0.0	0.0	0.0	0.0	2.7321833233831514	0.0	-2.0809570550066327	3.1376484314913156	0.0	-2.0809570550066327	0.0	0.940423854155096	-2.0809570550066327	0.0	3.243008947149142	0.0	0.0	0.0	0.0	0.0	0.0	0.0	3.9849462918785195	2.039036142823206	0.0	0.0	0.0	0.0	0.0	0.0	-2.0809570550066327	0.0	0.0	0.0	0.0	0.0	0.0	61.0	1.0	1.0
116	0.0	1.4902688102735633	0.0	0.0	0.0	-0.9374794256744883	0.0	0.0	-2.6181130402753396	0.0	0.0	0.0	0.0	-0.24433224511454288	0.0	-2.6181130402753396	0.7971216297136179	0.0	3.3620709871751546	0.0	0.16113286299362084	0.6719584867596113	0.0	1.1827841105256023	0.0	0.0	0.0	0.0	0.0	0.0	0.0	0.6029656152726606	-2.6181130402753396	0.0	0.0	0.0	0.0	0.0	0.0	-1.3429445337826529	0.0	0.0	0.0	0.0	0.0	0.0	79.0	1.0	1.0
117	0.0	2.0162932477516904	0.0	0.0	0.0	-1.9411810205803732	0.0	0.0	-1.9411810205803732	0.0	0.0	0.0	0.0	2.8429718209361585	0.0	-1.9411810205803732	0.07038309869637693	0.0	-1.9411810205803732	0.0	-1.9411810205803732	1.168995387364487	0.0	-1.9411810205803732	0.0	0.0	0.0	0.0	0.0	0.0	0.0	2.149824640376213	-1.9411810205803732	0.0	0.0	0.0	0.0	0.0	0.0	3.8770455884666974	0.0	0.0	0.0	0.0	0.0	0.0	81.0	1.0	1.0
118	0.0	-0.06674749340691655	0.0	0.0	0.0	0.40325613583882003	0.0	0.0	0.521039171495203	0.0	0.0	0.0	0.0	1.268253573325424	0.0	-2.409560932937027	0.11557406338703835	0.0	-2.409560932937027	0.0	0.6263996871530289	2.085014709852546	0.0	1.0964033163987645	0.0	0.0	0.0	0.0	0.0	0.0	0.0	1.9614007538853695	1.9347325068032082	0.0	0.0	0.0	0.0	0.0	0.0	-1.6761854058410162	0.0	0.0	0.0	0.0	0.0	0.0	66.0	2.0	0.0
119	0.0	0.020763488415250997	0.0	0.0	0.0	-1.3655308727046398	0.0	0.0	-2.2947497233508933	0.0	0.0	0.0	0.0	2.7776038536868923	0.0	-2.2947497233508933	1.5248408851915247	0.0	-0.2669185840365307	0.0	0.4262285965234147	-0.2669185840365307	0.0	3.3349494930877763	0.0	0.0	0.0	0.0	0.0	0.0	0.0	1.1193757770833601	0.7139106689751955	0.0	0.0	0.0	0.0	0.0	0.0	-1.3655308727046398	0.0	0.0	0.0	0.0	0.0	0.0	64.0	2.0	1.0
120	0.0	3.5916322649663317	0.0	0.0	0.0	4.519619036603679	0.0	0.0	-1.8373766447526476	0.0	0.0	0.0	0.0	3.2707245448862308	0.0	0.35295381280195137	-0.340193367757994	0.0	-1.8373766447526476	0.0	-0.340193367757994	-1.8373766447526476	0.0	0.35295381280195137	0.0	0.0	0.0	0.0	0.0	0.0	0.0	1.6057167812973194	-1.8373766447526476	0.0	0.0	0.0	0.0	0.0	0.0	-0.340193367757994	0.0	0.0	0.0	0.0	0.0	0.0	59.0	2.0	1.0
121	0.0	-0.40869259452605	0.0	0.0	0.0	-2.390583927895337	0.0	0.0	-2.390583927895337	0.0	0.0	0.0	0.0	0.844070373969318	0.0	-1.79498695564594	-1.79498695564594	0.0	1.3830668747020054	0.0	2.0116755341243797	-0.6963746669778308	0.0	-1.79498695564594	0.0	0.0	0.0	0.0	0.0	0.0	0.0	-1.1018397750859954	1.2960554977123757	0.0	0.0	0.0	0.0	0.0	0.0	-0.0032274864178853946	0.0	0.0	0.0	0.0	0.0	0.0	71.0	2.0	1.0
122	0.0	3.460703088721689	0.0	0.0	0.0	-2.26849441141525	0.0	0.0	-0.5997399218247299	0.0	0.0	0.0	0.0	1.5974846555114892	0.0	-2.26849441141525	-2.26849441141525	0.0	-2.26849441141525	0.0	-0.5997399218247299	0.09340725873521549	0.0	1.9652094356368068	0.0	0.0	0.0	0.0	0.0	0.0	0.0	0.7865544392951609	0.7865544392951609	0.0	0.0	0.0	0.0	0.0	0.0	-2.26849441141525	0.0	0.0	0.0	0.0	0.0	0.0	69.0	1.0	0.0
123	0.0	-0.6968135699221465	0.0	0.0	0.0	-0.6968135699221465	0.0	0.0	-0.6968135699221465	0.0	0.0	0.0	0.0	-0.6968135699221465	0.0	-0.6968135699221465	-0.6968135699221465	0.0	1.4965722311069074	0.0	1.4965722311069074	-0.6968135699221465	0.0	-0.6968135699221465	0.0	0.0	0.0	0.0	0.0	0.0	0.0	-0.6968135699221465	-0.6968135699221465	0.0	0.0	0.0	0.0	0.0	0.0	-0.6968135699221465	0.0	0.0	0.0	0.0	0.0	0.0	64.0	1.0	1.0
124	0.0	2.3584687089793186	0.0	0.0	0.0	0.2302370031300507	0.0	0.0	-0.4629101774298947	0.0	0.0	0.0	0.0	2.2970997626030263	0.0	-2.3240014207814177	1.970703177970555	0.0	-0.12643794080868176	0.0	0.9233841836899961	-2.072348089863995	0.0	-2.072348089863995	0.0	0.0	0.0	0.0	0.0	0.0	0.0	2.2451400236723154	1.0631461260651545	0.0	0.0	0.0	0.0	0.0	0.0	-0.12643794080868176	0.0	0.0	0.0	0.0	0.0	0.0	68.0	2.0	1.0
125	0.0	4.227608402742547	0.0	0.0	0.0	4.734653303668631	0.0	0.0	-1.3047947185872424	0.0	0.0	0.0	0.0	-1.3047947185872424	0.0	-1.3047947185872424	2.559901582184471	0.0	-1.3047947185872424	0.0	0.2573164891904254	-1.3047947185872424	0.0	0.2573164891904254	0.0	0.0	0.0	0.0	0.0	0.0	0.0	-1.3047947185872424	-1.3047947185872424	0.0	0.0	0.0	0.0	0.0	0.0	-1.3047947185872424	0.0	0.0	0.0	0.0	0.0	0.0	53.0	1.0	0.0
126	0.0	3.9510942273741776	0.0	0.0	0.0	0.23752216066986964	0.0	0.0	-1.9172024414305149	0.0	0.0	0.0	0.0	0.930669341229815	0.0	-1.9172024414305149	2.8402118461142534	0.0	-1.9172024414305149	0.0	0.23752216066986964	-1.9172024414305149	0.0	2.5401072536639155	0.0	0.0	0.0	0.0	0.0	0.0	0.0	1.942270252908295	1.1538128925440247	0.0	0.0	0.0	0.0	0.0	0.0	-1.9172024414305149	0.0	0.0	0.0	0.0	0.0	0.0	61.0	1.0	1.0
127	0.0	0.04352234412753653	0.0	0.0	0.0	-1.6474716778381149	0.0	0.0	2.240746921463756	0.0	0.0	0.0	0.0	3.994766062708964	0.0	-1.6474716778381149	0.7366695246874819	0.0	-1.6474716778381149	0.0	-1.6474716778381149	-1.6474716778381149	0.0	0.04352234412753653	0.0	0.0	0.0	0.0	0.0	0.0	0.0	1.835281813355592	0.7366695246874819	0.0	0.0	0.0	0.0	0.0	0.0	-1.6474716778381149	0.0	0.0	0.0	0.0	0.0	0.0	41.0	1.0	1.0
128	0.0	2.9835864711209075	0.0	0.0	0.0	-1.6646432043276302	0.0	0.0	-1.6646432043276302	0.0	0.0	0.0	0.0	1.191827001892852	0.0	-1.6646432043276302	2.290439290560962	0.0	-1.6646432043276302	0.0	1.191827001892852	-1.6646432043276302	0.0	-1.6646432043276302	0.0	0.0	0.0	0.0	0.0	0.0	0.0	3.3890515792290716	2.290439290560962	0.0	0.0	0.0	0.0	0.0	0.0	2.290439290560962	0.0	0.0	0.0	0.0	0.0	0.0	74.0	2.0	1.0
129	0.0	0.2467611741758864	0.0	0.0	0.0	0.9399083547358318	0.0	0.0	-2.1825756244573036	0.0	0.0	0.0	0.0	-0.446386006384059	0.0	-2.1825756244573036	1.3453734628439964	0.0	-2.1825756244573036	0.0	0.2467611741758864	0.2467611741758864	0.0	3.57896568435109	0.0	0.0	0.0	0.0	0.0	0.0	0.0	2.1185633510774777	1.1630519060500415	0.0	0.0	0.0	0.0	0.0	0.0	-2.1825756244573036	0.0	0.0	0.0	0.0	0.0	0.0	76.0	1.0	1.0
130	0.0	1.3001554362257601	0.0	0.0	0.0	-0.5456712542725706	0.0	0.0	-0.03484563050658007	0.0	0.0	0.0	0.0	2.9806892703435905	0.0	-2.619436337947602	2.344700503623594	0.0	-1.6442835429406806	0.0	-0.2579891818207898	1.7569138387214744	0.0	2.8883159502125753	0.0	0.0	0.0	0.0	0.0	0.0	0.0	2.0692885237636274	1.6138129950808011	0.0	0.0	0.0	0.0	0.0	0.0	1.3001554362257601	0.0	0.0	0.0	0.0	0.0	0.0	53.0	1.0	1.0
131	0.0	2.407110282672785	0.0	0.0	0.0	-1.7822134248678596	0.0	0.0	3.7934046437926754	0.0	0.0	0.0	0.0	0.9407732138793579	0.0	-1.7822134248678596	-1.7822134248678596	0.0	-1.7822134248678596	0.0	0.5353081057711933	1.6339203944393033	0.0	1.2284552863311387	0.0	0.0	0.0	0.0	0.0	0.0	0.0	-0.15783907478875214	3.6923085269213067	0.0	0.0	0.0	0.0	0.0	0.0	-1.7822134248678596	0.0	0.0	0.0	0.0	0.0	0.0	60.0	2.0	1.0
132	0.0	2.2313141488344836	0.0	0.0	0.0	-2.138133703632538	0.0	0.0	-2.138133703632538	0.0	0.0	0.0	0.0	1.472784209011687	0.0	-2.4556400163950327	2.361675966697727	0.0	-1.0395214149644278	0.0	2.6740506517398797	0.6344550186072437	0.0	3.2184525710394745	0.0	0.0	0.0	0.0	0.0	0.0	0.0	2.1245461734087776	1.9394037402731819	0.0	0.0	0.0	0.0	0.0	0.0	-2.4556400163950327	0.0	0.0	0.0	0.0	0.0	0.0	70.0	2.0	1.0
133	0.0	3.650378597704835	0.0	0.0	0.0	1.0184897575681893	0.0	0.0	-1.2840953354258566	0.0	0.0	0.0	0.0	2.0117415305784725	0.0	0.10219902569403416	1.3549619941894018	0.0	-2.390352190706065	0.0	0.9131292419103625	0.10219902569403416	0.0	0.32534257700824387	0.0	0.0	0.0	0.0	0.0	0.0	0.0	1.113799937372514	0.9131292419103625	0.0	0.0	0.0	0.0	0.0	0.0	-2.390352190706065	0.0	0.0	0.0	0.0	0.0	0.0	59.0	2.0	1.0
134	0.0	-1.3388607444805247	0.0	0.0	0.0	-1.3388607444805247	0.0	0.0	5.647973771727333	0.0	0.0	0.0	0.0	-1.3388607444805247	0.0	3.0379039789853266	-1.3388607444805247	0.0	3.220225535779281	0.0	-1.3388607444805247	1.428466066551226	0.0	-1.3388607444805247	0.0	0.0	0.0	0.0	0.0	0.0	0.0	1.428466066551226	-1.3388607444805247	0.0	0.0	0.0	0.0	0.0	0.0	-1.3388607444805247	0.0	0.0	0.0	0.0	0.0	0.0	41.0	1.0	0.0
135	0.0	-1.8262277809737428	0.0	0.0	0.0	-1.8262277809737428	0.0	0.0	1.2880775284051378	0.0	0.0	0.0	0.0	2.9665083123261895	0.0	-1.8262277809737428	0.3537682910283042	0.0	-2.0441269817700665	0.0	2.5709935350711937	-1.8262277809737428	0.0	-1.8262277809737428	0.0	0.0	0.0	0.0	0.0	0.0	0.0	1.59345917795632	-0.9455146931019565	0.0	0.0	0.0	0.0	0.0	0.0	-0.43468906933596596	0.0	0.0	0.0	0.0	0.0	0.0	51.0	2.0	0.0
136	0.0	2.7517180285715424	0.0	0.0	0.0	2.924989749845579	0.0	0.0	-2.6326102146325407	0.0	0.0	0.0	0.0	2.136532389481309	0.0	2.2318425692856336	1.6665287602355736	0.0	-2.6326102146325407	0.0	0.23941240459542712	2.297800537077431	0.0	2.0852390950937583	0.0	0.0	0.0	0.0	0.0	0.0	0.0	1.4433852089213635	1.0867102649826315	0.0	0.0	0.0	0.0	0.0	0.0	-1.5523470646326274	0.0	0.0	0.0	0.0	0.0	0.0	78.0	1.0	1.0
137	0.0	-0.35798927227672106	0.0	0.0	0.0	1.433770196951334	0.0	0.0	1.3467588199617042	0.0	0.0	0.0	0.0	1.6569137482655436	0.0	-2.2778630027888784	-1.0511364528366665	0.0	-0.35798927227672106	0.0	1.1460881244995536	-2.2778630027888784	0.0	0.04747583583144355	0.0	0.0	0.0	0.0	0.0	0.0	0.0	0.04747583583144355	0.894773696218647	0.0	0.0	0.0	0.0	0.0	0.0	-1.0511364528366665	0.0	0.0	0.0	0.0	0.0	0.0	56.0	2.0	1.0
138	0.0	-1.6417086005245114	0.0	0.0	0.0	-1.6417086005245114	0.0	0.0	-1.6417086005245114	0.0	0.0	0.0	0.0	-1.6417086005245114	0.0	-1.6417086005245114	0.49334382440407687	0.0	2.9782504741920777	0.0	-1.6417086005245114	4.482327870968351	0.0	0.49334382440407687	0.0	0.0	0.0	0.0	0.0	0.0	0.0	-1.6417086005245114	-1.6417086005245114	0.0	0.0	0.0	0.0	0.0	0.0	-1.6417086005245114	0.0	0.0	0.0	0.0	0.0	0.0	65.0	2.0	1.0
139	0.0	0.512275878804739	0.0	0.0	0.0	0.2891323274905284	0.0	0.0	-2.4877309203743643	0.0	0.0	0.0	0.0	2.027403111767598	0.0	-0.6916969255211978	0.15560093486600657	0.0	0.512275878804739	0.0	3.867429321965487	0.950530809735894	0.0	-0.8740184823151518	0.0	0.0	0.0	0.0	0.0	0.0	0.0	1.706198347277173	-0.6916969255211978	0.0	0.0	0.0	0.0	0.0	0.0	3.1619905028939854	0.0	0.0	0.0	0.0	0.0	0.0	73.0	2.0	1.0
140	0.0	-1.2058870962557977	0.0	0.0	0.0	1.359062261205739	0.0	0.0	-0.5127399156958523	0.0	0.0	0.0	0.0	2.9988055231351685	0.0	-2.4218074740028523	-2.4218074740028523	0.0	-1.2058870962557977	0.0	1.5021631048464124	1.5667016259839834	0.0	-1.2058870962557977	0.0	0.0	0.0	0.0	0.0	0.0	0.0	2.0522094417656844	2.871650347649922	0.0	0.0	0.0	0.0	0.0	0.0	2.9049867679175136	0.0	0.0	0.0	0.0	0.0	0.0	70.0	1.0	1.0
141	0.0	2.672410967819073	0.0	0.0	0.0	2.1372680364023755	0.0	0.0	0.5278301239682754	0.0	0.0	0.0	0.0	2.3449074011806204	0.0	-1.3439720529333163	-0.42768132105916123	0.0	-2.4894432598728358	0.0	-0.09120908443794828	3.387830783988141	0.0	1.3640781481688942	0.0	0.0	0.0	0.0	0.0	0.0	0.0	1.1409345968546845	0.9586130400607296	0.0	0.0	0.0	0.0	0.0	0.0	-1.3439720529333163	0.0	0.0	0.0	0.0	0.0	0.0	48.0	2.0	1.0
142	0.0	2.854894270856403	0.0	0.0	0.0	-2.332583114269182	0.0	0.0	-0.4032022671650797	0.0	0.0	0.0	0.0	1.5427078818902338	0.0	-2.332583114269182	1.2062356452690208	0.0	-0.4032022671650797	0.0	-2.332583114269182	-2.332583114269182	0.0	2.4871694907310853	0.0	0.0	0.0	0.0	0.0	0.0	0.0	1.8993828258289667	2.641320170558344	0.0	0.0	0.0	0.0	0.0	0.0	-2.332583114269182	0.0	0.0	0.0	0.0	0.0	0.0	75.0	2.0	1.0
143	0.0	-1.3800277110848702	0.0	0.0	0.0	-1.3800277110848702	0.0	0.0	0.1526438315288976	0.0	0.0	0.0	0.0	1.5389381926487884	0.0	-1.3800277110848702	-1.3800277110848702	0.0	-1.3800277110848702	0.0	0.5581089396370622	-1.3800277110848702	0.0	3.043015589425063	0.0	0.0	0.0	0.0	0.0	0.0	0.0	2.098553980584211	4.449929237747689	0.0	0.0	0.0	0.0	0.0	0.0	-1.3800277110848702	0.0	0.0	0.0	0.0	0.0	0.0	76.0	2.0	1.0
144	0.0	2.7213610602870912	0.0	0.0	0.0	-1.437809558417448	0.0	0.0	-1.437809558417448	0.0	0.0	0.0	0.0	-1.437809558417448	0.0	2.2105354365211003	3.057833296908304	0.0	-1.437809558417448	0.0	-1.437809558417448	-1.437809558417448	0.0	4.577659050652717	0.0	0.0	0.0	0.0	0.0	0.0	0.0	-1.437809558417448	1.1119231478529912	0.0	0.0	0.0	0.0	0.0	0.0	-1.437809558417448	0.0	0.0	0.0	0.0	0.0	0.0	80.0	2.0	0.0
145	0.0	4.582090087483765	0.0	0.0	0.0	4.239145336356935	0.0	0.0	-1.6211405553567957	0.0	0.0	0.0	0.0	-1.6211405553567957	0.0	1.1481028829986188	2.400865851493987	0.0	-1.6211405553567957	0.0	1.1481028829986188	-1.6211405553567957	0.0	-1.6211405553567957	0.0	0.0	0.0	0.0	0.0	0.0	0.0	-1.6211405553567957	-1.6211405553567957	0.0	0.0	0.0	0.0	0.0	0.0	1.5535679911067835	0.0	0.0	0.0	0.0	0.0	0.0	51.0	1.0	1.0
146	0.0	-0.07499042201277462	0.0	0.0	0.0	-2.1741773680194747	0.0	0.0	2.697598300227007	0.0	0.0	0.0	0.0	-0.07499042201277462	0.0	-2.1741773680194747	1.5344474904213259	0.0	-2.1741773680194747	0.0	2.969532015710649	3.7536509744763205	0.0	2.2275946709812713	0.0	0.0	0.0	0.0	0.0	0.0	0.0	1.0236218666553354	0.6181567585471708	0.0	0.0	0.0	0.0	0.0	0.0	-2.1741773680194747	0.0	0.0	0.0	0.0	0.0	0.0	56.0	1.0	1.0
147	0.0	-1.910802164223269	0.0	0.0	0.0	-1.910802164223269	0.0	0.0	-1.910802164223269	0.0	0.0	0.0	0.0	1.5253842092889522	0.0	-1.910802164223269	1.5253842092889522	0.0	-1.910802164223269	0.0	1.7077057660829071	-1.910802164223269	0.0	-0.08405370314514826	0.0	0.0	0.0	0.0	0.0	0.0	0.0	-1.910802164223269	4.358597553345168	0.0	0.0	0.0	0.0	0.0	0.0	-1.910802164223269	0.0	0.0	0.0	0.0	0.0	0.0	76.0	2.0	1.0
148	0.0	1.7766629885204193	0.0	0.0	0.0	-1.843861145929245	0.0	0.0	-1.843861145929245	0.0	0.0	0.0	0.0	1.4889809160686385	0.0	1.9998065398346294	1.0835158079604739	0.0	-1.843861145929245	0.0	0.39036862740052847	2.182128096628584	0.0	3.0294259570157873	0.0	0.0	0.0	0.0	0.0	0.0	0.0	1.7766629885204193	1.7766629885204193	0.0	0.0	0.0	0.0	0.0	0.0	-1.843861145929245	0.0	0.0	0.0	0.0	0.0	0.0	64.0	2.0	1.0
149	0.0	3.980269705757212	0.0	0.0	0.0	3.7120057191625326	0.0	0.0	-1.4725460245299287	0.0	0.0	0.0	0.0	-1.4725460245299287	0.0	4.75797427434522	-1.4725460245299287	0.0	-1.4725460245299287	0.0	-1.4725460245299287	1.8402035422609417	0.0	1.1470563617009963	0.0	0.0	0.0	0.0	0.0	0.0	0.0	-1.4725460245299287	-1.4725460245299287	0.0	0.0	0.0	0.0	0.0	0.0	-1.4725460245299287	0.0	0.0	0.0	0.0	0.0	0.0	68.0	1.0	0.0
150	0.0	1.3578076714343847	0.0	0.0	0.0	1.7061143657026006	0.0	0.0	-2.6809221452469405	0.0	0.0	0.0	0.0	2.2572912849921587	0.0	2.90714165979878	0.5776491138848101	0.0	2.168737887650714	0.0	-0.7216338702454506	0.6646604908744393	0.0	0.25919538276627563	0.0	0.0	0.0	0.0	0.0	0.0	0.0	0.7447031985479757	0.1256639901417529	0.0	0.0	0.0	0.0	0.0	0.0	-1.8202461589135606	0.0	0.0	0.0	0.0	0.0	0.0	58.0	2.0	1.0
151	0.0	-0.5989534913799117	0.0	0.0	0.0	-1.6975657800480217	0.0	0.0	4.263439559575252	0.0	0.0	0.0	0.0	0.6050193129460242	0.0	3.7051116018242576	-0.3112714189281309	0.0	0.38187576163181447	0.0	0.38187576163181447	-0.3112714189281309	0.0	-1.0044185994880763	0.0	0.0	0.0	0.0	0.0	0.0	0.0	-1.6975657800480217	1.5605307579734604	0.0	0.0	0.0	0.0	0.0	0.0	-2.235952834342343	0.0	0.0	0.0	0.0	0.0	0.0	75.0	1.0	0.0
152	0.0	2.8840271872184875	0.0	0.0	0.0	-0.8536424310648814	0.0	0.0	1.2257991106149548	0.0	0.0	0.0	0.0	-0.8536424310648814	0.0	3.078183201659445	0.7557954813692191	0.0	-2.066231851651696	0.0	-0.8536424310648814	0.7557954813692191	0.0	1.7113069263966558	0.0	0.0	0.0	0.0	0.0	0.0	0.0	1.7854148985503775	-0.16049525050493596	0.0	0.0	0.0	0.0	0.0	0.0	-2.066231851651696	0.0	0.0	0.0	0.0	0.0	0.0	56.0	1.0	0.0
153	0.0	-1.3059513204478135	0.0	0.0	0.0	5.051493829249147	0.0	0.0	-1.3059513204478135	0.0	0.0	0.0	0.0	-1.3059513204478135	0.0	-1.3059513204478135	-1.3059513204478135	0.0	-1.3059513204478135	0.0	1.8193727776309263	-1.3059513204478135	0.0	-1.3059513204478135	0.0	0.0	0.0	0.0	0.0	0.0	0.0	0.7207604889628163	-1.3059513204478135	0.0	0.0	0.0	0.0	0.0	0.0	2.5125199581908713	0.0	0.0	0.0	0.0	0.0	0.0	81.0	1.0	1.0
154	0.0	2.6285223991454214	0.0	0.0	0.0	3.4169797595096916	0.0	0.0	-2.0613641447462765	0.0	0.0	0.0	0.0	0.6136193786031567	0.0	1.5299101104773118	-0.07952780195678866	0.0	-2.0613641447462765	0.0	0.6136193786031567	-2.0613641447462765	0.0	2.117696775379431	0.0	0.0	0.0	0.0	0.0	0.0	0.0	1.0190844867113213	-2.0613641447462765	0.0	0.0	0.0	0.0	0.0	0.0	-2.0613641447462765	0.0	0.0	0.0	0.0	0.0	0.0	59.0	1.0	0.0
155	0.0	0.949216693948947	0.0	0.0	0.0	1.1723602452631567	0.0	0.0	2.3763330495890926	0.0	0.0	0.0	0.0	2.2709725339312663	0.0	-1.5356899558390529	-0.8425427752791084	0.0	-0.43707766717094376	0.0	-2.6964705346227715	1.7224065821824284	0.0	0.949216693948947	0.0	0.0	0.0	0.0	0.0	0.0	0.0	-0.14939559471916297	1.3546818020571112	0.0	0.0	0.0	0.0	0.0	0.0	-2.6964705346227715	0.0	0.0	0.0	0.0	0.0	0.0	53.0	1.0	1.0
156	0.0	1.5750435575490949	0.0	0.0	0.0	1.1050399283033592	0.0	0.0	-0.5043979841307413	0.0	0.0	0.0	0.0	1.8934972886676298	0.0	-2.740368328042803	1.1050399283033592	0.0	0.18874919642920407	0.0	1.7981871088633046	1.5750435575490949	0.0	-2.740368328042803	0.0	0.0	0.0	0.0	0.0	0.0	0.0	2.2681907381090403	-0.5043979841307413	0.0	0.0	0.0	0.0	0.0	0.0	1.9805086656572595	0.0	0.0	0.0	0.0	0.0	0.0	63.0	2.0	1.0
157	0.0	1.0410188122820827	0.0	0.0	0.0	-0.8830377354866092	0.0	0.0	6.383353064246894	0.0	0.0	0.0	0.0	-0.8830377354866092	0.0	2.8327782815101377	-0.8830377354866092	0.0	-0.8830377354866092	0.0	-0.8830377354866092	-0.8830377354866092	0.0	2.1396311009501927	0.0	0.0	0.0	0.0	0.0	0.0	0.0	-0.8830377354866092	-0.8830377354866092	0.0	0.0	0.0	0.0	0.0	0.0	-0.8830377354866092	0.0	0.0	0.0	0.0	0.0	0.0	76.0	1.0	0.0
158	0.0	0.3143499609210716	0.0	0.0	0.0	-0.47410739944319946	0.0	0.0	0.4814040455842372	0.0	0.0	0.0	0.0	2.3472714869660143	0.0	-2.7621005649001225	1.0074971414810165	0.0	0.5555120177379598	0.0	0.21903978111674594	2.5511836763523363	0.0	-0.29178584264924456	0.0	0.0	0.0	0.0	0.0	0.0	0.0	1.700644322040962	-0.98493302320919	0.0	0.0	0.0	0.0	0.0	0.0	1.97689769866912	0.0	0.0	0.0	0.0	0.0	0.0	70.0	2.0	1.0
159	0.0	1.497612160974671	0.0	0.0	0.0	1.3152906041807162	0.0	0.0	-1.3719156400067094	0.0	0.0	0.0	0.0	-1.3719156400067094	0.0	5.094924421563117	-1.3719156400067094	0.0	-1.3719156400067094	0.0	-1.3719156400067094	0.8044649804147257	0.0	0.3989998723065611	0.0	0.0	0.0	0.0	0.0	0.0	0.0	-1.3719156400067094	-1.3719156400067094	0.0	0.0	0.0	0.0	0.0	0.0	-0.2941473082533843	0.0	0.0	0.0	0.0	0.0	0.0	40.0	2.0	0.0
160	0.0	2.5670030324049637	0.0	0.0	0.0	2.1150179086619065	0.0	0.0	-2.499356364801552	0.0	0.0	0.0	0.0	1.7785456720406936	0.0	-2.499356364801552	2.0016892233549033	0.0	2.1840107801488577	0.0	0.3922513109208028	1.3477627559482395	0.0	1.0853984914807482	0.0	0.0	0.0	0.0	0.0	0.0	0.0	2.078650264491032	-1.2171866015132977	0.0	0.0	0.0	0.0	0.0	0.0	-0.5240394209533523	0.0	0.0	0.0	0.0	0.0	0.0	66.0	1.0	1.0
161	0.0	3.39646333441348	0.0	0.0	0.0	3.2929226554726396	0.0	0.0	-1.985946612763125	0.0	0.0	0.0	0.0	2.974468924354105	0.0	-0.7144105297598315	2.8965073828843932	0.0	-1.985946612763125	0.0	-0.7144105297598315	-1.985946612763125	0.0	-1.985946612763125	0.0	0.0	0.0	0.0	0.0	0.0	0.0	2.751325373039895	3.839466361840709	0.0	0.0	0.0	0.0	0.0	0.0	-0.7144105297598315	0.0	0.0	0.0	0.0	0.0	0.0	69.0	1.0	1.0
162	0.0	1.1844600507997995	0.0	0.0	0.0	-2.1942644750102973	0.0	0.0	4.470994524141815	0.0	0.0	0.0	0.0	2.0494574882864045	0.0	-2.1942644750102973	-0.8949814908800358	0.0	1.6699678665815005	0.0	0.49131287023985415	-2.1942644750102973	0.0	1.8776072313597454	0.0	0.0	0.0	0.0	0.0	0.0	0.0	1.0509286581752777	0.7144564215540647	0.0	0.0	0.0	0.0	0.0	0.0	-2.1942644750102973	0.0	0.0	0.0	0.0	0.0	0.0	76.0	2.0	1.0
163	0.0	2.2892565866741594	0.0	0.0	0.0	-2.263351269223077	0.0	0.0	0.6798186742400594	0.0	0.0	0.0	0.0	-0.41879361442805063	0.0	-2.263351269223077	1.7784309629081685	0.0	3.1921242982161737	0.0	-2.263351269223077	-2.263351269223077	0.0	1.5271165346272624	0.0	0.0	0.0	0.0	0.0	0.0	0.0	0.9675007466918402	0.6798186742400594	0.0	0.0	0.0	0.0	0.0	0.0	0.27435356613189477	0.0	0.0	0.0	0.0	0.0	0.0	74.0	2.0	1.0
164	0.0	1.6768779599392092	0.0	0.0	0.0	1.3891958874874284	0.0	0.0	-1.3085653427523924	0.0	0.0	0.0	0.0	1.2714128518310446	0.0	-1.3085653427523924	1.3891958874874284	0.0	-0.8080286898487907	0.0	-0.11488150928884533	-1.3085653427523924	0.0	0.5782656712711001	0.0	0.0	0.0	0.0	0.0	0.0	0.0	0.2905835988193184	-0.8080286898487907	0.0	0.0	0.0	0.0	0.0	0.0	-1.3085653427523924	0.0	0.0	0.0	0.0	0.0	0.0	60.0	1.0	1.0
165	0.0	2.4519389859700316	0.0	0.0	0.0	2.739621058421813	0.0	0.0	0.2547144086338129	0.0	0.0	0.0	0.0	0.2547144086338129	0.0	5.88233552232445	0.2547144086338129	0.0	-1.3404714810930862	0.0	-1.3404714810930862	-1.3404714810930862	0.0	-1.3404714810930862	0.0	0.0	0.0	0.0	0.0	0.0	0.0	0.2547144086338129	-1.3404714810930862	0.0	0.0	0.0	0.0	0.0	0.0	-1.3404714810930862	0.0	0.0	0.0	0.0	0.0	0.0	65.0	2.0	0.0
166	0.0	2.331641993980125	0.0	0.0	0.0	-1.2378907025012449	0.0	0.0	0.1484036586186459	0.0	0.0	0.0	0.0	-0.3215999706270898	0.0	1.5346980197385363	-0.3215999706270898	0.0	-0.8324255943930803	0.0	1.7825341836431177	3.3722670249978854	0.0	1.502949321423956	0.0	0.0	0.0	0.0	0.0	0.0	0.0	-0.13927841383313577	-1.9310378830611903	0.0	0.0	0.0	0.0	0.0	0.0	-2.5164576829530434	0.0	0.0	0.0	0.0	0.0	0.0	69.0	1.0	0.0
167	0.0	0.06547136977929657	0.0	0.0	0.0	-1.478069280259735	0.0	0.0	3.1218282651497224	0.0	0.0	0.0	0.0	-1.3208229913405933	0.0	-1.478069280259735	0.8764015859956258	0.0	4.469137179556659	0.0	0.4709364778874612	-0.22221070267248422	0.0	1.0770722814577764	0.0	0.0	0.0	0.0	0.0	0.0	0.0	0.2886149210935063	0.06547136977929657	0.0	0.0	0.0	0.0	0.0	0.0	-1.478069280259735	0.0	0.0	0.0	0.0	0.0	0.0	71.0	1.0	1.0
168	0.0	1.3645442344033771	0.0	0.0	0.0	-1.4790244098932206	0.0	0.0	-1.4790244098932206	0.0	0.0	0.0	0.0	0.6713970538434317	0.0	-1.4790244098932206	-1.4790244098932206	0.0	-1.4790244098932206	0.0	-1.4790244098932206	-1.4790244098932206	0.0	4.137132956643159	0.0	0.0	0.0	0.0	0.0	0.0	0.0	4.500038450332527	-1.4790244098932206	0.0	0.0	0.0	0.0	0.0	0.0	-1.4790244098932206	0.0	0.0	0.0	0.0	0.0	0.0	60.0	1.0	1.0
169	0.0	-2.247562992926417	0.0	0.0	0.0	-2.247562992926417	0.0	0.0	-2.247562992926417	0.0	0.0	0.0	0.0	2.4327482955733695	0.0	-2.247562992926417	1.9021200445111992	0.0	0.6981472401852633	0.0	1.3912944207452087	-2.247562992926417	0.0	2.238592281132412	0.0	0.0	0.0	0.0	0.0	0.0	0.0	2.4327482955733695	1.7967595288533729	0.0	0.0	0.0	0.0	0.0	0.0	-2.247562992926417	0.0	0.0	0.0	0.0	0.0	0.0	58.0	2.0	1.0
170	0.0	2.6700199018473634	0.0	0.0	0.0	4.734646357742059	0.0	0.0	-1.8110882716926522	0.0	0.0	0.0	0.0	3.3631670824073088	0.0	-1.8110882716926522	1.2231009189110376	0.0	-1.8110882716926522	0.0	2.475863887406406	-0.16319344220885235	0.0	-1.8110882716926522	0.0	0.0	0.0	0.0	0.0	0.0	0.0	3.014860388139093	3.7880502763725747	0.0	0.0	0.0	0.0	0.0	0.0	0.529953738351093	0.0	0.0	0.0	0.0	0.0	0.0	59.0	1.0	1.0
171	0.0	2.8172753235482375	0.0	0.0	0.0	2.7087946805541674	0.0	0.0	-2.308217844083095	0.0	0.0	0.0	0.0	0.44703158208037674	0.0	3.1416587628504464	0.34167106642255085	0.0	-2.308217844083095	0.0	0.5423417618847015	-0.24611559847956865	0.0	1.8080081352159776	0.0	0.0	0.0	0.0	0.0	0.0	0.0	1.402543027107813	0.8524966901885414	0.0	0.0	0.0	0.0	0.0	0.0	-2.308217844083095	0.0	0.0	0.0	0.0	0.0	0.0	55.0	2.0	1.0
172	0.0	0.9778370324495258	0.0	0.0	0.0	2.076449321117636	0.0	0.0	3.4627436822375266	0.0	0.0	0.0	0.0	2.9237471815048393	0.0	5.038280042995946	-1.439899200914474	0.0	-1.439899200914474	0.0	-1.439899200914474	0.9778370324495258	0.0	-1.439899200914474	0.0	0.0	0.0	0.0	0.0	0.0	0.0	2.3641313935694166	-1.439899200914474	0.0	0.0	0.0	0.0	0.0	0.0	-1.439899200914474	0.0	0.0	0.0	0.0	0.0	0.0	68.0	1.0	0.0
173	0.0	1.5402810003770213	0.0	0.0	0.0	1.3171374490628116	0.0	0.0	-2.4904769684328905	0.0	0.0	0.0	0.0	1.827963072828802	0.0	2.010284629622757	-1.1677692007251892	0.0	-2.4904769684328905	0.0	-0.4746220201652438	1.967725015203961	0.0	1.6048195215145924	0.0	0.0	0.0	0.0	0.0	0.0	0.0	1.3171374490628116	2.297966702074538	0.0	0.0	0.0	0.0	0.0	0.0	-2.4904769684328905	0.0	0.0	0.0	0.0	0.0	0.0	51.0	2.0	0.0
174	0.0	0.7547367251430925	0.0	0.0	0.0	1.2402445409247935	0.0	0.0	-2.5940089748333452	0.0	0.0	0.0	0.0	0.28473309589735685	0.0	-2.5940089748333452	0.8725197607994764	0.0	0.7547367251430925	0.0	2.286213096107481	2.4819576732335764	0.0	1.447883905703038	0.0	0.0	0.0	0.0	0.0	0.0	0.0	0.9778802764573022	-0.6315576359767983	0.0	0.0	0.0	0.0	0.0	0.0	-2.5940089748333452	0.0	0.0	0.0	0.0	0.0	0.0	70.0	2.0	0.0
175	0.0	3.0287571763967804	0.0	0.0	0.0	1.16149015466058	0.0	0.0	1.272715789770805	0.0	0.0	0.0	0.0	3.11576855338641	0.0	1.9918384567340106	1.2186485685005293	0.0	-2.3202533044667737	0.0	-1.6717231893956352	2.972667709745737	0.0	-0.06228527696153563	0.0	0.0	0.0	0.0	0.0	0.0	0.0	0.893226168065901	0.5255013879405839	0.0	0.0	0.0	0.0	0.0	0.0	-2.3202533044667737	0.0	0.0	0.0	0.0	0.0	0.0	60.0	2.0	1.0
176	0.0	1.5897408721509723	0.0	0.0	0.0	2.0205237882434264	0.0	0.0	0.81655098391749	0.0	0.0	0.0	0.0	1.327376607683481	0.0	1.5897408721509723	-0.2820613047506191	0.0	-0.2820613047506191	0.0	-2.747695912714054	2.069313952412858	0.0	-0.9752084853105645	0.0	0.0	0.0	0.0	0.0	0.0	0.0	-0.2820613047506191	-0.9752084853105645	0.0	0.0	0.0	0.0	0.0	0.0	3.1519258997345267	0.0	0.0	0.0	0.0	0.0	0.0	57.0	2.0	1.0
177	0.0	-1.5554366328103226	0.0	0.0	0.0	-1.5554366328103226	0.0	0.0	-1.5554366328103226	0.0	0.0	0.0	0.0	2.9974828628338908	0.0	-1.5554366328103226	-1.5554366328103226	0.0	1.1256806859322994	0.0	3.6105873357202993	-1.5554366328103226	0.0	-1.5554366328103226	0.0	0.0	0.0	0.0	0.0	0.0	0.0	0.432533505372354	1.1256806859322994	0.0	0.0	0.0	0.0	0.0	0.0	1.1256806859322994	0.0	0.0	0.0	0.0	0.0	0.0	70.0	2.0	1.0
178	0.0	1.799304988450273	0.0	0.0	0.0	-2.208028196782198	0.0	0.0	0.6823435611139672	0.0	0.0	0.0	0.0	0.5000220043200123	0.0	-2.268207760956323	1.5531719189113642	0.0	-1.1094159081140882	0.0	-0.26211804772688474	0.7364107823842421	0.0	2.8353969201370486	0.0	0.0	0.0	0.0	0.0	0.0	0.0	-0.4162687275541437	1.1592676332042764	0.0	0.0	0.0	0.0	0.0	0.0	-2.268207760956323	0.0	0.0	0.0	0.0	0.0	0.0	65.0	1.0	1.0
179	0.0	2.862853843993062	0.0	0.0	0.0	-1.0152676097594027	0.0	0.0	3.1693238303104763	0.0	0.0	0.0	0.0	1.6473202172660502	0.0	-2.3603222098844183	0.284015374370858	0.0	-2.3603222098844183	0.0	-1.4207327178675673	1.6237897198558562	0.0	1.4414681630619013	0.0	0.0	0.0	0.0	0.0	0.0	0.0	1.1819569675768165	3.2932918730326066	0.0	0.0	0.0	0.0	0.0	0.0	-1.4207327178675673	0.0	0.0	0.0	0.0	0.0	0.0	74.0	1.0	1.0
180	0.0	4.698623408461437	0.0	0.0	0.0	3.7431119634340004	0.0	0.0	-0.9938781651630588	0.0	0.0	0.0	0.0	1.1528447979881742	0.0	3.7177941554497105	-0.9938781651630588	0.0	-0.9938781651630588	0.0	-0.9938781651630588	-0.9938781651630588	0.0	-0.9938781651630588	0.0	0.0	0.0	0.0	0.0	0.0	0.0	-0.9938781651630588	-0.9938781651630588	0.0	0.0	0.0	0.0	0.0	0.0	-0.9938781651630588	0.0	0.0	0.0	0.0	0.0	0.0	73.0	2.0	0.0
181	0.0	2.631671864574312	0.0	0.0	0.0	4.444050621005102	0.0	0.0	-1.9471065917225534	0.0	0.0	0.0	0.0	0.5522303228944763	0.0	-1.9471065917225534	0.5522303228944763	0.0	-1.9471065917225534	0.0	-1.9471065917225534	1.2453775034544217	0.0	1.6508426115625854	0.0	0.0	0.0	0.0	0.0	0.0	0.0	1.6508426115625854	-1.9471065917225534	0.0	0.0	0.0	0.0	0.0	0.0	0.5522303228944763	0.0	0.0	0.0	0.0	0.0	0.0	73.0	2.0	1.0
182	0.0	3.375351243544414	0.0	0.0	0.0	-1.674718965269614	0.0	0.0	0.008055413557939595	0.0	0.0	0.0	0.0	-1.674718965269614	0.0	-1.674718965269614	2.6471127431731984	0.0	1.799814882785995	0.0	0.701202594117885	3.7457250318413084	0.0	1.953965562613253	0.0	0.0	0.0	0.0	0.0	0.0	0.0	1.1066677022260496	-1.674718965269614	0.0	0.0	0.0	0.0	0.0	0.0	-1.674718965269614	0.0	0.0	0.0	0.0	0.0	0.0	58.0	2.0	1.0
183	0.0	2.8466288242323747	0.0	0.0	0.0	-2.482076390470435	0.0	0.0	0.38703998242866433	0.0	0.0	0.0	0.0	-0.12378564133732617	0.0	-2.482076390470435	1.9762751875452453	0.0	-0.5292507494454908	0.0	1.3033307143028194	1.9762751875452453	0.0	1.0288938686010587	0.0	0.0	0.0	0.0	0.0	0.0	0.0	0.030365038489931884	-1.9155451105653816	0.0	0.0	0.0	0.0	0.0	0.0	-2.482076390470435	0.0	0.0	0.0	0.0	0.0	0.0	80.0	2.0	1.0
184	0.0	1.2663097731293655	0.0	0.0	0.0	-2.166552523176759	0.0	0.0	3.3343226189855786	0.0	0.0	0.0	0.0	3.2122199221846786	0.0	-2.166552523176759	1.065639077667214	0.0	-0.03297321100089512	0.0	1.8128534794974356	0.8143246493863083	0.0	-2.166552523176759	0.0	0.0	0.0	0.0	0.0	0.0	0.0	1.8128534794974356	-0.4384383191090597	0.0	0.0	0.0	0.0	0.0	0.0	-1.1315854996690051	0.0	0.0	0.0	0.0	0.0	0.0	75.0	1.0	1.0
185	0.0	-0.6449550096803529	0.0	0.0	0.0	-2.1253251583859196	0.0	0.0	2.245416748215812	0.0	0.0	0.0	0.0	2.490539206248797	0.0	-2.1253251583859196	-0.2394899015721883	0.0	1.4344865319994833	0.0	1.4951111538159179	-0.6449550096803529	0.0	-0.2394899015721883	0.0	0.0	0.0	0.0	0.0	0.0	0.0	1.5522695676558667	1.4344865319994833	0.0	0.0	0.0	0.0	0.0	0.0	-2.1253251583859196	0.0	0.0	0.0	0.0	0.0	0.0	57.0	1.0	1.0
186	0.0	4.1849195658319305	0.0	0.0	0.0	2.703315024907715	0.0	0.0	-1.7649848671903392	0.0	0.0	0.0	0.0	4.229371328402765	0.0	-1.7649848671903392	1.0938771124736153	0.0	-1.7649848671903392	0.0	-1.7649848671903392	0.4007299319136699	0.0	1.0938771124736153	0.0	0.0	0.0	0.0	0.0	0.0	0.0	1.0938771124736153	0.4007299319136699	0.0	0.0	0.0	0.0	0.0	0.0	2.346640080968983	0.0	0.0	0.0	0.0	0.0	0.0	70.0	2.0	1.0
187	0.0	1.2534835842542584	0.0	0.0	0.0	0.9658015118024776	0.0	0.0	-1.9250476870194433	0.0	0.0	0.0	0.0	-1.9250476870194433	0.0	-1.9250476870194433	2.064413800470587	0.0	4.549320450258588	0.0	0.560336403694313	0.560336403694313	0.0	2.064413800470587	0.0	0.0	0.0	0.0	0.0	0.0	0.0	0.9658015118024776	-1.9250476870194433	0.0	0.0	0.0	0.0	0.0	0.0	-0.13281077686563236	0.0	0.0	0.0	0.0	0.0	0.0	76.0	1.0	0.0
188	0.0	3.8346537841513713	0.0	0.0	0.0	3.1012327044534858	0.0	0.0	-2.277427194438082	0.0	0.0	0.0	0.0	2.4483594230314805	0.0	-2.277427194438082	-0.49607955613495935	0.0	-2.277427194438082	0.0	-0.49607955613495935	0.19706762442498515	0.0	-1.1892267366949048	0.0	0.0	0.0	0.0	0.0	0.0	0.0	2.106610129309424	1.643986607361311	0.0	0.0	0.0	0.0	0.0	0.0	0.19706762442498515	0.0	0.0	0.0	0.0	0.0	0.0	71.0	1.0	1.0
189	0.0	3.2631542744227575	0.0	0.0	0.0	-0.29219378706665644	0.0	0.0	-0.29219378706665644	0.0	0.0	0.0	0.0	1.317244125367444	0.0	-2.2898733076430062	3.6590499315147715	0.0	-0.29219378706665644	0.0	0.40095339349328896	-0.29219378706665644	0.0	2.1057014857317147	0.0	0.0	0.0	0.0	0.0	0.0	0.0	2.3468635425486024	0.40095339349328896	0.0	0.0	0.0	0.0	0.0	0.0	-2.2898733076430062	0.0	0.0	0.0	0.0	0.0	0.0	70.0	1.0	1.0
190	0.0	-1.646267026828145	0.0	0.0	0.0	-1.646267026828145	0.0	0.0	-1.646267026828145	0.0	0.0	0.0	0.0	1.3875371946752546	0.0	-1.646267026828145	2.0806843752351996	0.0	-1.646267026828145	0.0	-1.646267026828145	2.4861494833433637	0.0	1.3875371946752546	0.0	0.0	0.0	0.0	0.0	0.0	0.0	2.9969751071093547	2.773831555795145	0.0	0.0	0.0	0.0	0.0	0.0	-1.646267026828145	0.0	0.0	0.0	0.0	0.0	0.0	61.0	2.0	1.0
191	0.0	2.091426201212834	0.0	0.0	0.0	1.8037441287610534	0.0	0.0	2.902356417429163	0.0	0.0	0.0	0.0	1.8037441287610534	0.0	1.3982790206528888	-1.5406674073918332	0.0	1.3982790206528888	0.0	-1.5406674073918332	0.7051318400929434	0.0	1.3982790206528888	0.0	0.0	0.0	0.0	0.0	0.0	0.0	2.496891309320999	-1.5406674073918332	0.0	0.0	0.0	0.0	0.0	0.0	-1.5406674073918332	0.0	0.0	0.0	0.0	0.0	0.0	76.0	1.0	0.0
192	0.0	2.5307846056874883	0.0	0.0	0.0	-0.5602578476708278	0.0	0.0	1.1444902445675975	0.0	0.0	0.0	0.0	0.35603288420332735	0.0	-2.216465121209259	1.4546451728714374	0.0	0.35603288420332735	0.0	1.311544329230764	-2.216465121209259	0.0	2.857468835942538	0.0	0.0	0.0	0.0	0.0	0.0	0.0	1.0491800647632727	1.5191836940090084	0.0	0.0	0.0	0.0	0.0	0.0	-2.216465121209259	0.0	0.0	0.0	0.0	0.0	0.0	60.0	2.0	0.0
193	0.0	0.5056827788028917	0.0	0.0	0.0	-4.157756315309175	0.0	0.0	-2.5483184028750756	0.0	0.0	0.0	0.0	0.717441007891976	0.0	-2.563201333566786	2.90443531697738	0.0	2.9521231477630954	0.0	1.4876905823340616	-1.592806957847639	0.0	1.6443620600678872	0.0	0.0	0.0	0.0	0.0	0.0	0.0	0.8120569842668246	-0.6612487538426954	0.0	0.0	0.0	0.0	0.0	0.0	-0.9797024849612299	0.0	0.0	0.0	0.0	0.0	0.0	70.0	1.0	1.0
194	0.0	0.3463246214444542	0.0	0.0	0.0	-0.5612324304609464	0.0	0.0	-2.5871217847196144	0.0	0.0	0.0	0.0	1.0128035549222387	0.0	-1.2988313735917254	-0.03316500026044977	0.0	-0.5612324304609464	0.0	2.583669192570099	-0.007847192276159376	0.0	-0.03316500026044977	0.0	0.0	0.0	0.0	0.0	0.0	0.0	0.4621564369695763	-0.2627394419049498	0.0	0.0	0.0	0.0	0.0	0.0	1.8207262500746118	0.0	0.0	0.0	0.0	0.0	0.0	68.0	2.0	1.0
195	0.0	1.8525733266248623	0.0	0.0	0.0	2.7127745918479738	0.0	0.0	-2.021884379664513	0.0	0.0	0.0	0.0	1.7572631468205375	0.0	4.233801546938022	-0.5453219461735079	0.0	-2.021884379664513	0.0	-2.021884379664513	0.14782523438643747	0.0	1.8525733266248623	0.0	0.0	0.0	0.0	0.0	0.0	0.0	0.5532903424946012	1.2464375230545466	0.0	0.0	0.0	0.0	0.0	0.0	-2.021884379664513	0.0	0.0	0.0	0.0	0.0	0.0	68.0	2.0	1.0
196	0.0	3.457741983998385	0.0	0.0	0.0	3.6183651783312607	0.0	0.0	-2.11014829383158	0.0	0.0	0.0	0.0	0.8775251544060598	0.0	-0.7319127580280407	1.5706723349660048	0.0	-2.11014829383158	0.0	1.0598467112000147	-1.425059938587986	0.0	2.6353830719584335	0.0	0.0	0.0	0.0	0.0	0.0	0.0	0.3666995306400693	-2.11014829383158	0.0	0.0	0.0	0.0	0.0	0.0	-2.11014829383158	0.0	0.0	0.0	0.0	0.0	0.0	64.0	1.0	1.0
197	0.0	-1.4130064241963618	0.0	0.0	0.0	-1.4130064241963618	0.0	0.0	-1.4130064241963618	0.0	0.0	0.0	0.0	0.8143760806764186	0.0	-1.4130064241963618	1.507523261236364	0.0	3.522426281778629	0.0	2.760286229731732	-1.4130064241963618	0.0	-1.4130064241963618	0.0	0.0	0.0	0.0	0.0	0.0	0.0	2.2006704417963094	2.893817622356255	0.0	0.0	0.0	0.0	0.0	0.0	-1.4130064241963618	0.0	0.0	0.0	0.0	0.0	0.0	74.0	1.0	1.0
198	0.0	2.300635582244301	0.0	0.0	0.0	-1.4691535854611804	0.0	0.0	4.574233138365094	0.0	0.0	0.0	0.0	1.9641633456230876	0.0	-1.4691535854611804	1.453337721857097	0.0	-1.4691535854611804	0.0	-1.4691535854611804	-1.4691535854611804	0.0	3.881085957805149	0.0	0.0	0.0	0.0	0.0	0.0	0.0	1.0478726137489325	-1.4691535854611804	0.0	0.0	0.0	0.0	0.0	0.0	-1.4691535854611804	0.0	0.0	0.0	0.0	0.0	0.0	78.0	1.0	1.0
199	0.0	2.175212162408518	0.0	0.0	0.0	-0.4042829060553981	0.0	0.0	0.9206425086882009	0.0	0.0	0.0	0.0	0.5024383748026064	0.0	-1.1462202507847747	1.6200988584414109	0.0	-1.5028951947235072	0.0	0.07755518083734092	0.8278607752372347	0.0	1.5881472586348084	0.0	0.0	0.0	0.0	0.0	0.0	0.0	0.945643810893618	1.3552157009544357	0.0	0.0	0.0	0.0	0.0	0.0	0.6943293826127119	0.0	0.0	0.0	0.0	0.0	0.0	59.0	2.0	1.0
200	0.0	1.21524565575635	0.0	0.0	0.0	0.11663336708824001	0.0	0.0	-1.6024504529810262	0.0	0.0	0.0	0.0	0.11663336708824001	0.0	2.276117616441613	-0.9819789215798691	0.0	-1.6024504529810262	0.0	-1.6024504529810262	0.4043154395400217	0.0	2.969264797001558	0.0	0.0	0.0	0.0	0.0	0.0	0.0	1.4159163512185016	-0.9819789215798691	0.0	0.0	0.0	0.0	0.0	0.0	-1.6024504529810262	0.0	0.0	0.0	0.0	0.0	0.0	48.0	1.0	1.0
201	0.0	1.6394742694938453	0.0	0.0	0.0	1.0798584815584231	0.0	0.0	-2.458960277979781	0.0	0.0	0.0	0.0	-0.3064358795614677	0.0	1.6394742694938453	0.3867113009984777	0.0	0.7921764091066414	0.0	0.3867113009984777	2.583935878334697	0.0	1.0798584815584231	0.0	0.0	0.0	0.0	0.0	0.0	0.0	0.7921764091066414	-2.458960277979781	0.0	0.0	0.0	0.0	0.0	0.0	0.3867113009984777	0.0	0.0	0.0	0.0	0.0	0.0	55.0	2.0	1.0
202	0.0	-1.4922306407878558	0.0	0.0	0.0	0.9859870208493478	0.0	0.0	5.0635244647550675	0.0	0.0	0.0	0.0	-1.4922306407878558	0.0	3.550936378310885	-1.4922306407878558	0.0	2.9318971699046616	0.0	-1.4922306407878558	3.4708936706373485	0.0	-1.4922306407878558	0.0	0.0	0.0	0.0	0.0	0.0	0.0	1.6791342014092931	-1.4922306407878558	0.0	0.0	0.0	0.0	0.0	0.0	-1.4922306407878558	0.0	0.0	0.0	0.0	0.0	0.0	70.0	1.0	0.0
203	0.0	2.6419385193771148	0.0	0.0	0.0	1.2111923956863908	0.0	0.0	2.1091339888923493	0.0	0.0	0.0	0.0	-0.49355569655203446	0.0	-2.251127804546897	2.7835890364401417	0.0	-2.251127804546897	0.0	0.7592072719433336	2.684498133795911	0.0	1.115882215882066	0.0	0.0	0.0	0.0	0.0	0.0	0.0	-1.1867028771119799	-2.251127804546897	0.0	0.0	0.0	0.0	0.0	0.0	0.8927386645678554	0.0	0.0	0.0	0.0	0.0	0.0	73.0	2.0	1.0
204	0.0	-0.2745598346060367	0.0	0.0	0.0	-0.6110320712272497	0.0	0.0	3.2176093252618454	0.0	0.0	0.0	0.0	2.8421250493656167	0.0	1.3348780778280638	-0.14102844198151399	0.0	0.5521187385784314	0.0	-1.5273228031014048	1.8904038805119612	0.0	1.804881707073799	0.0	0.0	0.0	0.0	0.0	0.0	0.0	0.7752622898926411	0.8705724696969659	0.0	0.0	0.0	0.0	0.0	0.0	-2.7021952890230727	0.0	0.0	0.0	0.0	0.0	0.0	68.0	1.0	0.0
205	0.0	0.5201229609570319	0.0	0.0	0.0	0.0681378372139747	0.0	0.0	-2.9151651137718595	0.0	0.0	0.0	0.0	0.814773702724906	0.0	-2.9151651137718595	2.3417353933347678	0.0	1.94078496558113	0.0	1.9902184234363038	-4.442721669302875	0.0	1.6485882127748228	0.0	0.0	0.0	0.0	0.0	0.0	0.0	0.875398324541341	-0.31558728425778426	0.0	0.0	0.0	0.0	0.0	0.0	-0.28383858594320355	0.0	0.0	0.0	0.0	0.0	0.0	77.0	1.0	1.0
206	0.0	0.9290830638701877	0.0	0.0	0.0	-2.503749621875298	0.0	0.0	-3.807115384524308	0.0	0.0	0.0	0.0	0.9464748065820565	0.0	-2.503749621875298	2.315377424990078	0.0	-0.8626764053578677	0.0	2.5679094353037883	-1.1680580549090491	0.0	0.8842324977048355	0.0	0.0	0.0	0.0	0.0	0.0	0.0	0.9886751610724334	0.7980548014637838	0.0	0.0	0.0	0.0	0.0	0.0	1.1273585486063835	0.0	0.0	0.0	0.0	0.0	0.0	69.0	2.0	1.0
207	0.0	1.228943059563595	0.0	0.0	0.0	-2.042144516837281	0.0	0.0	2.202392205277699	0.0	0.0	0.0	0.0	-2.042144516837281	0.0	-2.042144516837281	2.327555348231705	0.0	4.0928232020127835	0.0	1.2861014734035434	-2.042144516837281	0.0	2.2458773172174378	0.0	0.0	0.0	0.0	0.0	0.0	0.0	0.592954292843598	-1.604270284492621	0.0	0.0	0.0	0.0	0.0	0.0	-2.042144516837281	0.0	0.0	0.0	0.0	0.0	0.0	59.0	2.0	1.0
208	0.0	3.6796216844025107	0.0	0.0	0.0	3.8202036350236996	0.0	0.0	-1.7779285631036785	0.0	0.0	0.0	0.0	2.48191849309017	0.0	-1.7779285631036785	2.7050620444043796	0.0	-1.7779285631036785	0.0	0.4024769514103337	1.095624131970279	0.0	0.8079420595184983	0.0	0.0	0.0	0.0	0.0	0.0	0.0	1.5010892400784437	-1.7779285631036785	0.0	0.0	0.0	0.0	0.0	0.0	-1.7779285631036785	0.0	0.0	0.0	0.0	0.0	0.0	74.0	2.0	1.0
209	0.0	1.009830975798046	0.0	0.0	0.0	0.31668379523810053	0.0	0.0	4.495258091487954	0.0	0.0	0.0	0.0	1.3527757269248761	0.0	-2.2754691989835	-0.982599188892161	0.0	-0.2894520083322156	0.0	-2.2754691989835	2.249521862726061	0.0	0.8091602803358944	0.0	0.0	0.0	0.0	0.0	0.0	0.0	-0.47177356512616964	0.8091602803358944	0.0	0.0	0.0	0.0	0.0	0.0	-2.2754691989835	0.0	0.0	0.0	0.0	0.0	0.0	76.0	2.0	1.0
210	0.0	-0.8579947947500735	0.0	0.0	0.0	-2.1915235618172524	0.0	0.0	0.24061749391803655	0.0	0.0	0.0	0.0	3.747175391238018	0.0	-2.1915235618172524	0.933764674477982	0.0	3.8649584268944013	0.0	-0.16484761419012806	1.8161538546764553	0.0	-0.8579947947500735	0.0	0.0	0.0	0.0	0.0	0.0	0.0	1.7446948906943103	0.933764674477982	0.0	0.0	0.0	0.0	0.0	0.0	-2.1915235618172524	0.0	0.0	0.0	0.0	0.0	0.0	66.0	1.0	1.0
211	0.0	2.1470316659044286	0.0	0.0	0.0	-2.192461784555096	0.0	0.0	-2.192461784555096	0.0	0.0	0.0	0.0	0.9614080002466894	0.0	-2.192461784555096	1.8216092654698004	0.0	-2.192461784555096	0.0	-2.192461784555096	-1.4364872725516813	0.0	3.127860918916155	0.0	0.0	0.0	0.0	0.0	0.0	0.0	0.9614080002466894	2.7531674694747443	0.0	0.0	0.0	0.0	0.0	0.0	-1.4364872725516813	0.0	0.0	0.0	0.0	0.0	0.0	77.0	1.0	1.0
212	0.0	2.6547951807175236	0.0	0.0	0.0	3.9184872197450815	0.0	0.0	1.1884581119240964	0.0	0.0	0.0	0.0	2.0357559723113	0.0	5.080278410034723	0.08984582325598645	0.0	-1.7513729302735248	0.0	-1.7513729302735248	-1.7513729302735248	0.0	2.6547951807175236	0.0	0.0	0.0	0.0	0.0	0.0	0.0	2.0357559723113	-1.7513729302735248	0.0	0.0	0.0	0.0	0.0	0.0	-1.7513729302735248	0.0	0.0	0.0	0.0	0.0	0.0	69.0	1.0	0.0
213	0.0	1.3694641157949685	0.0	0.0	0.0	-0.016830245324921833	0.0	0.0	-2.372161939234081	0.0	0.0	0.0	0.0	1.5926076671091782	0.0	3.6364220311458633	-2.372161939234081	0.0	-2.372161939234081	0.0	0.938681199702514	-0.5276558690909132	0.0	1.3694641157949685	0.0	0.0	0.0	0.0	0.0	0.0	0.0	1.807719046726124	1.7410276722274514	0.0	0.0	0.0	0.0	0.0	0.0	-2.372161939234081	0.0	0.0	0.0	0.0	0.0	0.0	79.0	2.0	0.0
214	0.0	2.9463219073604603	0.0	0.0	0.0	-2.4677893922256446	0.0	0.0	3.1730094671093996	0.0	0.0	0.0	0.0	2.2707704886908946	0.0	-0.2376666585072993	-2.4677893922256446	0.0	-2.4677893922256446	0.0	-1.4904296270026682	2.813635466201502	0.0	0.9074656457957024	0.0	0.0	0.0	0.0	0.0	0.0	0.0	1.5299952591416948	1.1486277026125906	0.0	0.0	0.0	0.0	0.0	0.0	-2.1835768075626127	0.0	0.0	0.0	0.0	0.0	0.0	71.0	1.0	1.0
215	0.0	1.1970191308909275	0.0	0.0	0.0	-0.886275980104898	0.0	0.0	-0.886275980104898	0.0	0.0	0.0	0.0	-0.886275980104898	0.0	-0.886275980104898	-0.886275980104898	0.0	-0.886275980104898	0.0	4.455115668912409	-0.886275980104898	0.0	1.8901663114508729	0.0	0.0	0.0	0.0	0.0	0.0	0.0	3.142929279946241	-0.886275980104898	0.0	0.0	0.0	0.0	0.0	0.0	-0.886275980104898	0.0	0.0	0.0	0.0	0.0	0.0	72.0	2.0	1.0
216	0.0	-0.6604618280331778	0.0	0.0	0.0	1.8676735563056432	0.0	0.0	2.273138664413808	0.0	0.0	0.0	0.0	-0.6604618280331778	0.0	-0.6604618280331778	-0.6604618280331778	0.0	-0.6604618280331778	0.0	-0.6604618280331778	-0.6604618280331778	0.0	-0.6604618280331778	0.0	0.0	0.0	0.0	0.0	0.0	0.0	1.8676735563056432	-0.6604618280331778	0.0	0.0	0.0	0.0	0.0	0.0	-0.6604618280331778	0.0	0.0	0.0	0.0	0.0	0.0	82.0	1.0	0.0
217	0.0	2.6614187954435726	0.0	0.0	0.0	0.6919781489780652	0.0	0.0	-2.191752218282722	0.0	0.0	0.0	0.0	1.9447411174734333	0.0	-2.191752218282722	1.5392760093652686	0.0	-2.191752218282722	0.0	1.465168037211547	3.1049112991409764	0.0	1.3851253295380106	0.0	0.0	0.0	0.0	0.0	0.0	0.0	1.895950953304001	2.812241685178156	0.0	0.0	0.0	0.0	0.0	0.0	-0.0011690315818801977	0.0	0.0	0.0	0.0	0.0	0.0	65.0	2.0	1.0
218	0.0	3.34335954207599	0.0	0.0	0.0	-1.6891748789312686	0.0	0.0	1.2639180003961537	0.0	0.0	0.0	0.0	-1.6891748789312686	0.0	-1.6891748789312686	3.34335954207599	0.0	-1.6891748789312686	0.0	1.2639180003961537	3.2098281494514675	0.0	3.055677469624209	0.0	0.0	0.0	0.0	0.0	0.0	0.0	1.2639180003961537	1.2639180003961537	0.0	0.0	0.0	0.0	0.0	0.0	-1.6891748789312686	0.0	0.0	0.0	0.0	0.0	0.0	72.0	2.0	1.0
219	0.0	1.2552172389458223	0.0	0.0	0.0	-0.590609451552508	0.0	0.0	-2.325950816846987	0.0	0.0	0.0	0.0	-0.3029273791007272	0.0	-2.325950816846987	1.4018207131376976	0.0	1.7447654642645283	0.0	1.355300697502805	-0.07978382778651749	0.0	0.5080028371156011	0.0	0.0	0.0	0.0	0.0	0.0	0.0	1.2011500176755465	-2.325950816846987	0.0	0.0	0.0	0.0	0.0	0.0	1.7765141625791085	0.0	0.0	0.0	0.0	0.0	0.0	59.0	1.0	1.0
220	0.0	0.10908792502684239	0.0	0.0	0.0	-2.4543582081316897	0.0	0.0	-2.4543582081316897	0.0	0.0	0.0	0.0	0.5145530331350061	0.0	-2.4543582081316897	1.3130607293527783	0.0	1.408370909157103	0.0	1.5754249938202691	1.0253786569009975	0.0	0.8022351055867878	0.0	0.0	0.0	0.0	0.0	0.0	0.0	2.030900522503095	-2.4543582081316897	0.0	0.0	0.0	0.0	0.0	0.0	1.408370909157103	0.0	0.0	0.0	0.0	0.0	0.0	46.0	1.0	1.0
221	0.0	1.905219412672463	0.0	0.0	0.0	1.3073824119168425	0.0	0.0	0.008099427786581792	0.0	0.0	0.0	0.0	-1.4780020828745801	0.0	4.5262582367850435	-1.4780020828745801	0.0	-1.4780020828745801	0.0	-1.4780020828745801	-0.3973656803215828	0.0	0.988928680798308	0.0	0.0	0.0	0.0	0.0	0.0	0.0	-1.0905128608815282	-1.0905128608815282	0.0	0.0	0.0	0.0	0.0	0.0	-1.4780020828745801	0.0	0.0	0.0	0.0	0.0	0.0	56.0	2.0	0.0
222	0.0	3.1955341897930425	0.0	0.0	0.0	4.034635282976067	0.0	0.0	-1.7499396551278181	0.0	0.0	0.0	0.0	-0.359813871696371	0.0	0.3333333088635735	2.038081401101999	0.0	-1.7499396551278181	0.0	-1.7499396551278181	-1.7499396551278181	0.0	2.3482363294058386	0.0	0.0	0.0	0.0	0.0	0.0	0.0	-1.7499396551278181	-1.7499396551278181	0.0	0.0	0.0	0.0	0.0	0.0	-1.7499396551278181	0.0	0.0	0.0	0.0	0.0	0.0	68.0	1.0	1.0
223	0.0	1.2328437735555644	0.0	0.0	0.0	-2.0159091221755814	0.0	0.0	1.2328437735555644	0.0	0.0	0.0	0.0	1.7436693973215553	0.0	-2.0159091221755814	2.5321267576858255	0.0	1.2328437735555644	0.0	2.4368165778815007	-2.0159091221755814	0.0	3.5682186893726016	0.0	0.0	0.0	0.0	0.0	0.0	0.0	2.0801416339427683	0.1342314848874553	0.0	0.0	0.0	0.0	0.0	0.0	-2.0159091221755814	0.0	0.0	0.0	0.0	0.0	0.0	81.0	1.0	1.0
224	0.0	1.622353579045177	0.0	0.0	0.0	1.455299494382011	0.0	0.0	-0.9425957784163597	0.0	0.0	0.0	0.0	2.1709195307940146	0.0	1.9477759794798049	-0.5371306703081951	0.0	-2.7760077577252504	0.0	-0.5371306703081951	2.053136495137631	0.0	0.5614816183599141	0.0	0.0	0.0	0.0	0.0	0.0	0.0	1.660093907028024	1.7654544226858504	0.0	0.0	0.0	0.0	0.0	0.0	-0.9425957784163597	0.0	0.0	0.0	0.0	0.0	0.0	49.0	2.0	1.0
225	0.0	0.4482133658834577	0.0	0.0	0.0	-1.949681906914913	0.0	0.0	-1.8924971262865693	0.0	0.0	0.0	0.0	3.1623058814416307	0.0	-1.8924971262865693	-0.0037717578595994894	0.0	2.69470899222646	0.0	0.35290318607913296	-1.8924971262865693	0.0	-1.949681906914913	0.0	0.0	0.0	0.0	0.0	0.0	0.0	0.5352247428730879	-0.8510696182468029	0.0	0.0	0.0	0.0	0.0	0.0	0.5352247428730879	0.0	0.0	0.0	0.0	0.0	0.0	52.0	1.0	1.0
226	0.0	3.2817041553212833	0.0	0.0	0.0	2.89393862431252	0.0	0.0	1.33579400626597	0.0	0.0	0.0	0.0	2.514449002607616	0.0	-1.9543285584749208	2.252084738140125	0.0	-1.9543285584749208	0.0	-1.9543285584749208	2.514449002607616	0.0	-1.9543285584749208	0.0	0.0	0.0	0.0	0.0	0.0	0.0	2.839871403042244	-0.050500354853920904	0.0	0.0	0.0	0.0	0.0	0.0	1.8954097942013926	0.0	0.0	0.0	0.0	0.0	0.0	77.0	1.0	1.0
227	0.0	2.6717638122687695	0.0	0.0	0.0	0.1868571624807691	0.0	0.0	1.978616631708824	0.0	0.0	0.0	0.0	0.1868571624807691	0.0	-2.0907678402934886	3.652593065280495	0.0	-2.0907678402934886	0.0	1.5731515236006595	1.978616631708824	0.0	3.97104679639903	0.0	0.0	0.0	0.0	0.0	0.0	0.0	0.8800043430407145	-2.0907678402934886	0.0	0.0	0.0	0.0	0.0	0.0	-2.0907678402934886	0.0	0.0	0.0	0.0	0.0	0.0	76.0	2.0	1.0
228	0.0	0.20301381377510985	0.0	0.0	0.0	-2.261922713880743	0.0	0.0	2.8509600908076145	0.0	0.0	0.0	0.0	-0.7778154392366163	0.0	-2.261922713880743	-0.7778154392366163	0.0	2.2667069984868067	0.0	0.7626296017105325	-2.261922713880743	0.0	0.9567856161514898	0.0	0.0	0.0	0.0	0.0	0.0	0.0	0.6084789218832745	0.6885216295568108	0.0	0.0	0.0	0.0	0.0	0.0	-2.261922713880743	0.0	0.0	0.0	0.0	0.0	0.0	81.0	1.0	0.0
229	0.0	3.7038121103215804	0.0	0.0	0.0	3.1648156095888935	0.0	0.0	-2.0708783337576717	0.0	0.0	0.0	0.0	3.815403175730043	0.0	-2.0708783337576717	-0.16738890058631029	0.0	-2.0708783337576717	0.0	-0.572854008694474	-1.2660011892544194	0.0	-1.2660011892544194	0.0	0.0	0.0	0.0	0.0	0.0	0.0	1.3730561403608386	1.3730561403608386	0.0	0.0	0.0	0.0	0.0	0.0	-0.572854008694474	0.0	0.0	0.0	0.0	0.0	0.0	52.0	2.0	1.0
230	0.0	1.4365616185655439	0.0	0.0	0.0	-2.455258679545083	0.0	0.0	1.9755581192982308	0.0	0.0	0.0	0.0	0.9120371504413916	0.0	0.029647970242917765	-1.0689643184251922	0.0	-1.0689643184251922	0.0	-1.7621114989851376	1.7494339398458831	0.0	1.6222787643606367	0.0	0.0	0.0	0.0	0.0	0.0	0.0	0.5404735940089083	2.315425944920582	0.0	0.0	0.0	0.0	0.0	0.0	-2.2421223597071185	0.0	0.0	0.0	0.0	0.0	0.0	57.0	1.0	1.0
231	0.0	2.753523405788231	0.0	0.0	0.0	1.3040501430468092	0.0	0.0	-0.44514971176245055	0.0	0.0	0.0	0.0	1.2130783648410821	0.0	3.420829355164289	-2.2371470779822307	0.0	-2.2371470779822307	0.0	-1.8314440728823405	0.9411446493574402	0.0	0.7335052845791958	0.0	0.0	0.0	0.0	0.0	0.0	0.0	2.100381559841985	1.7239039886070726	0.0	0.0	0.0	0.0	0.0	0.0	-2.2371470779822307	0.0	0.0	0.0	0.0	0.0	0.0	64.0	2.0	0.0
232	0.0	0.8384912261215121	0.0	0.0	0.0	2.224785587241403	0.0	0.0	-1.9307649531625888	0.0	0.0	0.0	0.0	3.3840224977259474	0.0	4.312009269363294	-0.5478031349983778	0.0	-1.9307649531625888	0.0	0.5508091536697313	0.8384912261215121	0.0	-0.5478031349983778	0.0	0.0	0.0	0.0	0.0	0.0	0.0	0.8384912261215121	0.5508091536697313	0.0	0.0	0.0	0.0	0.0	0.0	1.3981070140569347	0.0	0.0	0.0	0.0	0.0	0.0	42.0	2.0	1.0
233	0.0	0.6069343698535752	0.0	0.0	0.0	0.06793786912088784	0.0	0.0	2.39869383908163	0.0	0.0	0.0	0.0	1.9286902098358945	0.0	1.1665501577889978	-1.1848250993744802	0.0	-1.8779722799344256	0.0	-0.4916779188145348	2.686375911533411	0.0	1.3000815504135206	0.0	0.0	0.0	0.0	0.0	0.0	0.0	0.20146926174541058	1.1665501577889978	0.0	0.0	0.0	0.0	0.0	0.0	-2.490930799379723	0.0	0.0	0.0	0.0	0.0	0.0	57.0	1.0	0.0
234	0.0	1.3268137166000824	0.0	0.0	0.0	-2.447539551544893	0.0	0.0	0.5048336641971689	0.0	0.0	0.0	0.0	0.8049382566475067	0.0	-2.447539551544893	2.114271576631269	0.0	-0.6190964324552306	0.0	2.8124062987022533	0.3423147346993938	0.0	2.2626915817495425	0.0	0.0	0.0	0.0	0.0	0.0	0.0	0.8934916539889519	0.1832500400697068	0.0	0.0	0.0	0.0	0.0	0.0	-0.699139140128767	0.0	0.0	0.0	0.0	0.0	0.0	61.0	2.0	1.0
235	0.0	2.489748185971939	0.0	0.0	0.0	-1.891975896455346	0.0	0.0	4.643094757136104	0.0	0.0	0.0	0.0	-0.19582915927821265	0.0	-1.2944414479463227	0.9027831293898965	0.0	0.09185291317356814	0.0	-1.2944414479463227	-1.891975896455346	0.0	2.443228170337046	0.0	0.0	0.0	0.0	0.0	0.0	0.0	0.9027831293898965	0.09185291317356814	0.0	0.0	0.0	0.0	0.0	0.0	-1.891975896455346	0.0	0.0	0.0	0.0	0.0	0.0	71.0	1.0	1.0
236	0.0	2.1825116385492	0.0	0.0	0.0	2.444875903016691	0.0	0.0	-1.9384366691908772	0.0	0.0	0.0	0.0	2.444875903016691	0.0	-1.9384366691908772	-0.12007345444484585	0.0	-1.9384366691908772	0.0	-0.12007345444484585	0.5730737261150995	0.0	-1.9384366691908772	0.0	0.0	0.0	0.0	0.0	0.0	0.0	2.6525152677949353	-1.9384366691908772	0.0	0.0	0.0	0.0	0.0	0.0	0.5730737261150995	0.0	0.0	0.0	0.0	0.0	0.0	42.0	1.0	0.0
237	0.0	2.5604797581946936	0.0	0.0	0.0	1.3077167896993256	0.0	0.0	-1.4162642334750792	0.0	0.0	0.0	0.0	2.5604797581946936	0.0	-1.4162642334750792	0.6145696091393802	0.0	-1.4162642334750792	0.0	-1.4162642334750792	4.971278435828972	0.0	-1.4162642334750792	0.0	0.0	0.0	0.0	0.0	0.0	0.0	1.3077167896993256	-1.4162642334750792	0.0	0.0	0.0	0.0	0.0	0.0	-1.4162642334750792	0.0	0.0	0.0	0.0	0.0	0.0	55.0	2.0	1.0
238	0.0	-0.47262974387692935	0.0	0.0	0.0	-2.4467107698989388	0.0	0.0	2.235420457225281	0.0	0.0	0.0	0.0	2.268210280048272	0.0	0.22051743668301604	-2.4467107698989388	0.0	-2.4467107698989388	0.0	-1.1657769244368748	2.330730637029606	0.0	0.44366098799722575	0.0	0.0	0.0	0.0	0.0	0.0	0.0	0.6259825447911807	2.2999589783628522	0.0	0.0	0.0	0.0	0.0	0.0	-2.4467107698989388	0.0	0.0	0.0	0.0	0.0	0.0	77.0	2.0	1.0
239	0.0	2.9075103976006593	0.0	0.0	0.0	0.5883960026554034	0.0	0.0	-1.203363466572652	0.0	0.0	0.0	0.0	2.557836649120911	0.0	-2.3265612307133763	2.4601981795569947	0.0	-2.3265612307133763	0.0	2.015512358295549	-2.3265612307133763	0.0	1.5692252556671296	0.0	0.0	0.0	0.0	0.0	0.0	0.0	1.841158971150771	1.9746903637752937	0.0	0.0	0.0	0.0	0.0	0.0	-2.3265612307133763	0.0	0.0	0.0	0.0	0.0	0.0	70.0	1.0	1.0
240	0.0	2.285010017572592	0.0	0.0	0.0	2.872796682474711	0.0	0.0	-1.8394485248972918	0.0	0.0	0.0	0.0	3.2405214626000287	0.0	-1.8394485248972918	-1.8394485248972918	0.0	-1.8394485248972918	0.0	-1.8394485248972918	2.9781571981325374	0.0	2.285010017572592	0.0	0.0	0.0	0.0	0.0	0.0	0.0	2.7550136468183277	2.4673315743665465	0.0	0.0	0.0	0.0	0.0	0.0	-1.8394485248972918	0.0	0.0	0.0	0.0	0.0	0.0	54.0	1.0	0.0
241	0.0	-1.7450990125154577	0.0	0.0	0.0	0.3357782795904827	0.0	0.0	-1.7450990125154577	0.0	0.0	0.0	0.0	2.1275377488185376	0.0	-1.7450990125154577	-1.7450990125154577	0.0	-1.7450990125154577	0.0	-1.7450990125154577	1.4343905682585927	0.0	2.281688428645796	0.0	0.0	0.0	0.0	0.0	0.0	0.0	3.2261500374866476	-1.7450990125154577	0.0	0.0	0.0	0.0	0.0	0.0	2.1275377488185376	0.0	0.0	0.0	0.0	0.0	0.0	58.0	1.0	1.0
242	0.0	0.6984536784865512	0.0	0.0	0.0	1.5194342305563815	0.0	0.0	-2.3997401760293897	0.0	0.0	0.0	0.0	1.2449973848546216	0.0	2.6508363420474823	0.4977829830244005	0.0	-0.6008293056437095	0.0	0.005306497926605758	0.24646855474349394	0.0	1.6849486690339548	0.0	0.0	0.0	0.0	0.0	0.0	0.0	0.24646855474349394	0.09231787491623589	0.0	0.0	0.0	0.0	0.0	0.0	-2.3997401760293897	0.0	0.0	0.0	0.0	0.0	0.0	59.0	1.0	1.0
243	0.0	1.3960501720224752	0.0	0.0	0.0	5.1289465115531865	0.0	0.0	-1.6688112963776858	0.0	0.0	0.0	0.0	2.2715189093763755	0.0	-1.6688112963776858	1.3960501720224752	0.0	1.57837172881643	0.0	-1.6688112963776858	-0.21338774041162445	0.0	1.1729066207082663	0.0	0.0	0.0	0.0	0.0	0.0	0.0	0.8852245482564847	0.47975944014832095	0.0	0.0	0.0	0.0	0.0	0.0	-1.6688112963776858	0.0	0.0	0.0	0.0	0.0	0.0	54.0	2.0	1.0
244	0.0	0.6168935501297392	0.0	0.0	0.0	-1.8718317200502606	0.0	0.0	-1.8718317200502606	0.0	0.0	0.0	0.0	-0.7694008109901516	0.0	-1.8718317200502606	3.0483115149667537	0.0	3.255950879744998	0.0	2.3216416423681645	-1.8718317200502606	0.0	3.152572525291163	0.0	0.0	0.0	0.0	0.0	0.0	0.0	1.0223586582379038	-1.8718317200502606	0.0	0.0	0.0	0.0	0.0	0.0	-1.8718317200502606	0.0	0.0	0.0	0.0	0.0	0.0	61.0	1.0	1.0
245	0.0	2.340889354087451	0.0	0.0	0.0	-2.4320305016371764	0.0	0.0	2.3638788723121498	0.0	0.0	0.0	0.0	1.9808866200560438	0.0	-2.4320305016371764	-0.03401640048622134	0.0	-1.4203107616061112	0.0	-1.4203107616061112	0.37144870762194326	0.0	2.190607151038113	0.0	0.0	0.0	0.0	0.0	0.0	0.0	0.659130780073724	2.605040929129038	0.0	0.0	0.0	0.0	0.0	0.0	-1.4203107616061112	0.0	0.0	0.0	0.0	0.0	0.0	72.0	1.0	1.0
246	0.0	1.7581248365406603	0.0	0.0	0.0	-1.8383724434054844	0.0	0.0	-1.8383724434054844	0.0	0.0	0.0	0.0	1.6468992014304362	0.0	4.044794474228807	0.7595960064295335	0.0	-1.8383724434054844	0.0	1.9047283107325361	-1.8383724434054844	0.0	2.764929575955647	0.0	0.0	0.0	0.0	0.0	0.0	0.0	1.116270950368266	0.6054453266022746	0.0	0.0	0.0	0.0	0.0	0.0	-1.8383724434054844	0.0	0.0	0.0	0.0	0.0	0.0	72.0	2.0	1.0
247	0.0	1.6575550818656484	0.0	0.0	0.0	4.142461731653649	0.0	0.0	-2.1214515558092133	0.0	0.0	0.0	0.0	1.5885622103786967	0.0	-2.1214515558092133	1.347400153561809	0.0	-1.0504951192365617	0.0	-0.3573479386766163	1.5144542382249755	0.0	0.04811716943154831	0.0	0.0	0.0	0.0	0.0	0.0	0.0	1.434411530551439	0.7412643499914937	0.0	0.0	0.0	0.0	0.0	0.0	-0.3573479386766163	0.0	0.0	0.0	0.0	0.0	0.0	60.0	2.0	1.0
248	0.0	1.3264558047555401	0.0	0.0	0.0	-1.6692764687984507	0.0	0.0	-0.059838556364350204	0.0	0.0	0.0	0.0	0.8156301809895492	0.0	-2.55678318471183	1.9142424696576592	0.0	-0.5706641801303416	0.0	1.1639368752577655	2.2819672497829764	0.0	1.3264558047555401	0.0	0.0	0.0	0.0	0.0	0.0	0.0	1.3752459689249719	1.8570840558177104	0.0	0.0	0.0	0.0	0.0	0.0	-2.55678318471183	0.0	0.0	0.0	0.0	0.0	0.0	56.0	1.0	1.0
249	0.0	0.4645069796459307	0.0	0.0	0.0	-2.7135468507020155	0.0	0.0	2.6755248791144863	0.0	0.0	0.0	0.0	1.093115639068305	0.0	-1.3272524895821238	-1.1041089382679141	0.0	1.7291044057883016	0.0	-1.3272524895821238	2.4397447437957642	0.0	1.5631192683140407	0.0	0.0	0.0	0.0	0.0	0.0	0.0	0.2821854228519767	2.1917279277364146	0.0	0.0	0.0	0.0	0.0	0.0	-2.7135468507020155	0.0	0.0	0.0	0.0	0.0	0.0	60.0	1.0	0.0
250	0.0	2.0425455284883447	0.0	0.0	0.0	-0.11693872086502743	0.0	0.0	-1.2155510095331374	0.0	0.0	0.0	0.0	1.6748207483630275	0.0	-2.5595233141400886	2.6762692885774895	0.0	-1.2155510095331374	0.0	0.576208459694918	1.8289714281902856	0.0	0.17074335158675336	0.0	0.0	0.0	0.0	0.0	0.0	0.0	1.7288879696333033	-0.522403828973192	0.0	0.0	0.0	0.0	0.0	0.0	1.8289714281902856	0.0	0.0	0.0	0.0	0.0	0.0	56.0	1.0	0.0
251	0.0	1.4538177711013662	0.0	0.0	0.0	-2.709451863699223	0.0	0.0	2.0081285068070955	0.0	0.0	0.0	0.0	1.6843414297131987	0.0	-2.709451863699223	0.35520548243325667	0.0	-1.8420190949029633	0.0	0.10389105415235012	0.5558761778954073	0.0	2.2355183490027564	0.0	0.0	0.0	0.0	0.0	0.0	0.0	1.3360347354449824	0.5558761778954073	0.0	0.0	0.0	0.0	0.0	0.0	-0.45572473378307254	0.0	0.0	0.0	0.0	0.0	0.0	42.0	2.0	1.0
252	0.0	1.2769227548604505	0.0	0.0	0.0	-1.5264376260460848	0.0	0.0	-2.21958480660603	0.0	0.0	0.0	0.0	2.4151441816236057	0.0	2.1371240200835615	-1.1209725179379202	0.0	-1.5264376260460848	0.0	-1.5264376260460848	1.8747597556160707	0.0	0.8714576467522859	0.0	0.0	0.0	0.0	0.0	0.0	0.0	1.5180848116773387	1.6090565898830649	0.0	0.0	0.0	0.0	0.0	0.0	-2.1341947843957065	0.0	0.0	0.0	0.0	0.0	0.0	50.0	2.0	0.0
253	0.0	1.016029789139897	0.0	0.0	0.0	-1.963389080071031	0.0	0.0	1.709176969699842	0.0	0.0	0.0	0.0	-1.181194788196323	0.0	-1.181194788196323	-1.181194788196323	0.0	1.9968590421516228	0.0	0.6105646810317324	-1.963389080071031	0.0	2.1510097219788813	0.0	0.0	0.0	0.0	0.0	0.0	0.0	-0.08258249952821295	-1.963389080071031	0.0	0.0	0.0	0.0	0.0	0.0	-1.963389080071031	0.0	0.0	0.0	0.0	0.0	0.0	52.0	1.0	1.0
254	0.0	1.9065991396075779	0.0	0.0	0.0	1.256011573466428	0.0	0.0	-1.7001393413135926	0.0	0.0	0.0	0.0	1.256011573466428	0.0	-1.7001393413135926	3.0885930372147383	0.0	-1.7001393413135926	0.0	-1.2288950763215718	-1.7001393413135926	0.0	3.5246951147847927	0.0	0.0	0.0	0.0	0.0	0.0	0.0	0.9683295010146473	0.8505464653582635	0.0	0.0	0.0	0.0	0.0	0.0	-1.7001393413135926	0.0	0.0	0.0	0.0	0.0	0.0	67.0	1.0	1.0
255	0.0	1.1038170837240022	0.0	0.0	0.0	-2.0316771322051475	0.0	0.0	-0.23991766297709205	0.0	0.0	0.0	0.0	0.04776440947468874	0.0	-2.159941445329114	0.6073801974101114	0.0	4.781767467305748	0.0	1.957306914359127	-0.42223921977104695	0.0	0.3662181405932232	0.0	0.0	0.0	0.0	0.0	0.0	0.0	0.9127618469612928	-0.9330648435370374	0.0	0.0	0.0	0.0	0.0	0.0	-2.159941445329114	0.0	0.0	0.0	0.0	0.0	0.0	65.0	2.0	1.0
256	0.0	2.942589124363609	0.0	0.0	0.0	-2.340494014417043	0.0	0.0	1.5397654612925078	0.0	0.0	0.0	0.0	-0.06967245114159226	0.0	-2.340494014417043	3.961613975113371	0.0	1.5725552841154986	0.0	1.5725552841154986	-1.1682847398097023	0.0	1.274062295559502	0.0	0.0	0.0	0.0	0.0	0.0	0.0	0.7776254092456112	-1.1682847398097023	0.0	0.0	0.0	0.0	0.0	0.0	-0.7628196317015377	0.0	0.0	0.0	0.0	0.0	0.0	67.0	2.0	1.0
257	0.0	-0.30736407321027404	0.0	0.0	0.0	-1.72520679206509	0.0	0.0	1.3020738392238265	0.0	0.0	0.0	0.0	2.1775425765777263	0.0	-1.72520679206509	-1.72520679206509	0.0	-1.72520679206509	0.0	1.3020738392238265	1.6385460758450394	0.0	0.38578310734967136	0.0	0.0	0.0	0.0	0.0	0.0	0.0	1.4843953960177814	4.287755776924316	0.0	0.0	0.0	0.0	0.0	0.0	-1.72520679206509	0.0	0.0	0.0	0.0	0.0	0.0	45.0	2.0	1.0
258	0.0	4.542004802065964	0.0	0.0	0.0	2.390242598806502	0.0	0.0	-1.627420762091913	0.0	0.0	0.0	0.0	1.5429447384192985	0.0	4.076641552376731	-1.165105462682912	0.0	-1.627420762091913	0.0	-1.627420762091913	-1.165105462682912	0.0	0.6266540065451434	0.0	0.0	0.0	0.0	0.0	0.0	0.0	0.9143360789969242	0.44433244975118846	0.0	0.0	0.0	0.0	0.0	0.0	-1.627420762091913	0.0	0.0	0.0	0.0	0.0	0.0	62.0	2.0	0.0
259	0.0	1.6381246713900763	0.0	0.0	0.0	0.4143492397679607	0.0	0.0	-2.4824086619307106	0.0	0.0	0.0	0.0	2.023787152202061	0.0	-1.1950886726661398	-0.5019414921061944	0.0	-1.1950886726661398	0.0	-2.4824086619307106	1.7493503065003009	0.0	1.8959537806921762	0.0	0.0	0.0	0.0	0.0	0.0	0.0	1.800643600887851	3.0244190325099667	0.0	0.0	0.0	0.0	0.0	0.0	-1.1950886726661398	0.0	0.0	0.0	0.0	0.0	0.0	67.0	1.0	1.0
260	0.0	4.65168495212874	0.0	0.0	0.0	-0.833111981361915	0.0	0.0	-1.6762835067402246	0.0	0.0	0.0	0.0	1.1127981676933985	0.0	-0.1399648008019696	1.2463295603179212	0.0	-1.6762835067402246	0.0	-1.6762835067402246	-0.833111981361915	0.0	1.8059453482533439	0.0	0.0	0.0	0.0	0.0	0.0	0.0	0.7763259310721855	0.9586474878661404	0.0	0.0	0.0	0.0	0.0	0.0	-1.6762835067402246	0.0	0.0	0.0	0.0	0.0	0.0	71.0	1.0	1.0
261	0.0	0.8207531908957817	0.0	0.0	0.0	-1.3764713864404374	0.0	0.0	3.5213684135104737	0.0	0.0	0.0	0.0	0.009822974679453367	0.0	-0.683324205880492	-2.136850159072538	0.0	0.4152880827876171	0.0	-0.683324205880492	2.515348911670189	0.0	0.5694387626148751	0.0	0.0	0.0	0.0	0.0	0.0	0.0	-2.136850159072538	2.312408067673499	0.0	0.0	0.0	0.0	0.0	0.0	-1.3764713864404374	0.0	0.0	0.0	0.0	0.0	0.0	66.0	2.0	1.0
262	0.0	1.2455758232599692	0.0	0.0	0.0	2.092873683647173	0.0	0.0	1.2455758232599692	0.0	0.0	0.0	0.0	0.8401107151518046	0.0	2.092873683647173	-2.3659778173141213	0.0	1.938723003819915	0.0	-2.3659778173141213	3.548160916254015	0.0	1.7564014470259601	0.0	0.0	0.0	0.0	0.0	0.0	0.0	1.2455758232599692	0.8401107151518046	0.0	0.0	0.0	0.0	0.0	0.0	-2.3659778173141213	0.0	0.0	0.0	0.0	0.0	0.0	67.0	2.0	1.0
263	0.0	-2.3489387647898576	0.0	0.0	0.0	-2.3489387647898576	0.0	0.0	0.001546575077192358	0.0	0.0	0.0	0.0	-0.691600605482753	0.0	-2.3489387647898576	-2.3489387647898576	0.0	3.3688424050636665	0.0	0.561162363012615	1.7933060443052473	0.0	0.001546575077192358	0.0	0.0	0.0	0.0	0.0	0.0	0.0	1.2543095435725604	-0.691600605482753	0.0	0.0	0.0	0.0	0.0	0.0	1.659774651680725	0.0	0.0	0.0	0.0	0.0	0.0	48.0	2.0	0.0
264	0.0	1.4271609188228975	0.0	0.0	0.0	-1.8477266109537132	0.0	0.0	-0.054443622101318034	0.0	0.0	0.0	0.0	1.7373158471267374	0.0	-1.8477266109537132	1.2805574446310217	0.0	4.079121653274064	0.0	2.07378808374795	-1.8477266109537132	0.0	0.7340137382629521	0.0	0.0	0.0	0.0	0.0	0.0	0.0	1.380640903188005	-0.5652692458673085	0.0	0.0	0.0	0.0	0.0	0.0	-1.8477266109537132	0.0	0.0	0.0	0.0	0.0	0.0	72.0	1.0	0.0
265	0.0	2.7181333284207163	0.0	0.0	0.0	-1.5580537486700106	0.0	0.0	3.922106132746652	0.0	0.0	0.0	0.0	2.024986147860771	0.0	-1.5580537486700106	-1.5580537486700106	0.0	-1.5580537486700106	0.0	-1.5580537486700106	4.145249684060862	0.0	2.024986147860771	0.0	0.0	0.0	0.0	0.0	0.0	0.0	1.6195210397526063	1.6195210397526063	0.0	0.0	0.0	0.0	0.0	0.0	-1.5580537486700106	0.0	0.0	0.0	0.0	0.0	0.0	72.0	2.0	1.0
266	0.0	-1.4197686642329117	0.0	0.0	0.0	-2.173718884047097	0.0	0.0	0.5261414848224009	0.0	0.0	0.0	0.0	2.5120569684914136	0.0	-2.173718884047097	0.3719908049951428	0.0	2.1637502742231978	0.0	1.876068201771417	0.1896692482011879	0.0	-2.173718884047097	0.0	0.0	0.0	0.0	0.0	0.0	0.0	1.2192886653823463	0.8828164287611333	0.0	0.0	0.0	0.0	0.0	0.0	-1.4197686642329117	0.0	0.0	0.0	0.0	0.0	0.0	84.0	2.0	1.0
267	0.0	4.804127387896336	0.0	0.0	0.0	3.0843414182933704	0.0	0.0	-1.3195042637751513	0.0	0.0	0.0	0.0	0.59943476850537	0.0	-1.3195042637751513	-1.3195042637751513	0.0	-1.3195042637751513	0.0	-1.3195042637751513	-1.3195042637751513	0.0	-1.3195042637751513	0.0	0.0	0.0	0.0	0.0	0.0	0.0	1.2925819490653154	-1.3195042637751513	0.0	0.0	0.0	0.0	0.0	0.0	1.69804705717348	0.0	0.0	0.0	0.0	0.0	0.0	66.0	2.0	0.0
268	0.0	3.9270091999541163	0.0	0.0	0.0	-1.3604833659121978	0.0	0.0	-1.3604833659121978	0.0	0.0	0.0	0.0	-1.3604833659121978	0.0	-1.3604833659121978	4.827795745292306	0.0	2.460672131160689	0.0	3.559284419828799	-1.3604833659121978	0.0	5.025621488622226	0.0	0.0	0.0	0.0	0.0	0.0	0.0	1.3620598424925792	-1.3604833659121978	0.0	0.0	0.0	0.0	0.0	0.0	-1.3604833659121978	0.0	0.0	0.0	0.0	0.0	0.0	64.0	1.0	0.0
269	0.0	3.3190971635648183	0.0	0.0	0.0	3.0677827352839118	0.0	0.0	-2.0827849896373234	0.0	0.0	0.0	0.0	2.2204848748967083	0.0	3.2013141279084345	-2.0827849896373234	0.0	-2.0827849896373234	0.0	-2.0827849896373234	-2.0827849896373234	0.0	0.42872540566865336	0.0	0.0	0.0	0.0	0.0	0.0	0.0	1.8150197667885437	2.9136320554566537	0.0	0.0	0.0	0.0	0.0	0.0	-2.0827849896373234	0.0	0.0	0.0	0.0	0.0	0.0	73.0	2.0	1.0
270	0.0	2.2459442783219035	0.0	0.0	0.0	0.5494949888981733	0.0	0.0	1.9582622058701227	0.0	0.0	0.0	0.0	-0.2389623714660969	0.0	2.824428550561709	0.7906570457150615	0.0	-2.58867787721121	0.0	-2.58867787721121	2.482333056386134	0.0	1.4474365821041322	0.0	0.0	0.0	0.0	0.0	0.0	0.0	0.09750986515511606	1.147331989653794	0.0	0.0	0.0	0.0	0.0	0.0	-1.8484002839001965	0.0	0.0	0.0	0.0	0.0	0.0	61.0	1.0	1.0
271	0.0	1.9110885816797563	0.0	0.0	0.0	1.5825845147077198	0.0	0.0	-0.6146400626284994	0.0	0.0	0.0	0.0	0.48397222603960977	0.0	2.024417266986759	-0.20917495452033474	0.0	-1.3077872431884447	0.0	-1.3077872431884447	2.752655767357975	0.0	1.2571621142730924	0.0	0.0	0.0	0.0	0.0	0.0	0.0	0.48397222603960977	-0.6146400626284994	0.0	0.0	0.0	0.0	0.0	0.0	-2.022109420884849	0.0	0.0	0.0	0.0	0.0	0.0	71.0	1.0	0.0
272	0.0	0.5870818766619399	0.0	0.0	0.0	-2.118584533084994	0.0	0.0	1.6856941653300495	0.0	0.0	0.0	0.0	-2.118584533084994	0.0	-2.118584533084994	1.6856941653300495	0.0	-2.118584533084994	0.0	1.2802290572218853	0.5870818766619399	0.0	3.7225760925910896	0.0	0.0	0.0	0.0	0.0	0.0	0.0	2.7843064539981595	-2.118584533084994	0.0	0.0	0.0	0.0	0.0	0.0	-2.118584533084994	0.0	0.0	0.0	0.0	0.0	0.0	74.0	1.0	1.0
273	0.0	0.9122532417102871	0.0	0.0	0.0	0.2191060611503417	0.0	0.0	-1.5255694378045295	0.0	0.0	0.0	0.0	-1.5255694378045295	0.0	0.2191060611503417	0.2191060611503417	0.0	0.2191060611503417	0.0	1.3177183498184517	0.2191060611503417	0.0	0.2191060611503417	0.0	0.0	0.0	0.0	0.0	0.0	0.0	-1.5255694378045295	-1.5255694378045295	0.0	0.0	0.0	0.0	0.0	0.0	-1.5255694378045295	0.0	0.0	0.0	0.0	0.0	0.0	61.0	1.0	1.0
274	0.0	0.7682313768871056	0.0	0.0	0.0	3.548602239568942	0.0	0.0	-2.4656701963006835	0.0	0.0	0.0	0.0	1.8023051444176441	0.0	1.7798322885655855	0.29822774764136994	0.0	-2.004357345352675	0.0	0.5605920121088612	1.733312272930693	0.0	1.7568427703408869	0.0	0.0	0.0	0.0	0.0	0.0	0.0	0.9913749282013153	-0.21259787612462056	0.0	0.0	0.0	0.0	0.0	0.0	-2.4656701963006835	0.0	0.0	0.0	0.0	0.0	0.0	50.0	2.0	0.0
275	0.0	1.575073614254264	0.0	0.0	0.0	3.143689532168109	0.0	0.0	-1.778562356208953	0.0	0.0	0.0	0.0	-1.778562356208953	0.0	2.5305850592817	1.9115458508754766	0.0	-1.778562356208953	0.0	-0.03436429817983644	-1.778562356208953	0.0	0.658782882380109	0.0	0.0	0.0	0.0	0.0	0.0	0.0	1.757395171048218	-1.778562356208953	0.0	0.0	0.0	0.0	0.0	0.0	-1.778562356208953	0.0	0.0	0.0	0.0	0.0	0.0	49.0	2.0	1.0
276	0.0	1.91181502741378	0.0	0.0	0.0	4.354162062782985	0.0	0.0	-1.7632907584627322	0.0	0.0	0.0	0.0	3.703574496641835	0.0	-1.7632907584627322	-1.7632907584627322	0.0	-1.7632907584627322	0.0	-1.7632907584627322	-1.7632907584627322	0.0	1.218667846853835	0.0	0.0	0.0	0.0	0.0	0.0	0.0	2.6049622079737254	2.6049622079737254	0.0	0.0	0.0	0.0	0.0	0.0	-1.7632907584627322	0.0	0.0	0.0	0.0	0.0	0.0	76.0	2.0	1.0
277	0.0	-1.8695225165799787	0.0	0.0	0.0	-1.8695225165799787	0.0	0.0	2.550867647519286	0.0	0.0	0.0	0.0	1.616558410142452	0.0	-0.7813368626559178	2.1090348952402467	0.0	3.8533921255737176	0.0	1.2981046790239175	2.2631855750675047	0.0	0.3172754260121913	0.0	0.0	0.0	0.0	0.0	0.0	0.0	0.8281010497781818	-0.7813368626559178	0.0	0.0	0.0	0.0	0.0	0.0	0.6049574984639721	0.0	0.0	0.0	0.0	0.0	0.0	61.0	2.0	0.0
278	0.0	1.0736838144453813	0.0	0.0	0.0	0.11917186975102911	0.0	0.0	-2.2787234030473416	0.0	0.0	0.0	0.0	1.1032426166869262	0.0	-2.145192010422819	2.31205804548865	0.0	-2.2787234030473416	0.0	1.9819423746222724	-1.6596841946411187	0.0	1.8734407300635851	0.0	0.0	0.0	0.0	0.0	0.0	0.0	0.6806412263357746	0.40033926118161656	0.0	0.0	0.0	0.0	0.0	0.0	2.8885085566044326	0.0	0.0	0.0	0.0	0.0	0.0	82.0	1.0	1.0
279	0.0	1.8334158813581833	0.0	0.0	0.0	5.74543888678633	0.0	0.0	-1.537818338245149	0.0	0.0	0.0	0.0	2.1016798679528623	0.0	-1.537818338245149	0.8779044363307467	0.0	-0.731533476103353	0.0	-0.038386295543408444	-1.537818338245149	0.0	-1.537818338245149	0.0	0.0	0.0	0.0	0.0	0.0	0.0	2.0410552461364277	1.0602259931247016	0.0	0.0	0.0	0.0	0.0	0.0	-1.537818338245149	0.0	0.0	0.0	0.0	0.0	0.0	68.0	1.0	1.0
280	0.0	2.878264518550955	0.0	0.0	0.0	-1.3932572621694996	0.0	0.0	-1.3932572621694996	0.0	0.0	0.0	0.0	-0.5229328631112002	0.0	-1.3932572621694996	1.2688266061168552	0.0	-1.3932572621694996	0.0	4.186597338201134	-1.3932572621694996	0.0	0.17021431744874516	0.0	0.0	0.0	0.0	0.0	0.0	0.0	1.9619737866768006	1.2688266061168552	0.0	0.0	0.0	0.0	0.0	0.0	-1.3932572621694996	0.0	0.0	0.0	0.0	0.0	0.0	49.0	1.0	0.0
281	0.0	2.8292306126931073	0.0	0.0	0.0	-1.3094217783225055	0.0	0.0	-1.3094217783225055	0.0	0.0	0.0	0.0	0.26428125523157053	0.0	-1.3094217783225055	1.873719167665671	0.0	-1.3094217783225055	0.0	3.7607888166980508	-1.3094217783225055	0.0	0.26428125523157053	0.0	0.0	0.0	0.0	0.0	0.0	0.0	-1.3094217783225055	0.9574284357915159	0.0	0.0	0.0	0.0	0.0	0.0	-1.3094217783225055	0.0	0.0	0.0	0.0	0.0	0.0	54.0	2.0	1.0
282	0.0	-1.6518303215403929	0.0	0.0	0.0	0.6798830443766768	0.0	0.0	-1.6518303215403929	0.0	0.0	0.0	0.0	0.6798830443766768	0.0	0.6798830443766768	2.759324586056513	0.0	-1.6518303215403929	0.0	-1.6518303215403929	0.6798830443766768	0.0	4.3174692041030625	0.0	0.0	0.0	0.0	0.0	0.0	0.0	2.759324586056513	-1.6518303215403929	0.0	0.0	0.0	0.0	0.0	0.0	0.6798830443766768	0.0	0.0	0.0	0.0	0.0	0.0	53.0	2.0	1.0
283	0.0	-1.9314090861540585	0.0	0.0	0.0	-1.9314090861540585	0.0	0.0	2.02805770855198	0.0	0.0	0.0	0.0	-0.8623140493441843	0.0	-0.8623140493441843	-1.9314090861540585	0.0	0.9294454198838702	0.0	-0.8623140493441843	2.603421853455542	0.0	-0.8623140493441843	0.0	0.0	0.0	0.0	0.0	0.0	0.0	-0.16916686878423892	0.9294454198838702	0.0	0.0	0.0	0.0	0.0	0.0	-0.8623140493441843	0.0	0.0	0.0	0.0	0.0	0.0	64.0	1.0	0.0
284	0.0	1.5053661125445186	0.0	0.0	0.0	-2.20820595415979	0.0	0.0	2.161241898307232	0.0	0.0	0.0	0.0	1.7038170512683566	0.0	2.1092821593765207	-0.26229580510447636	0.0	-2.7028832298409995	0.0	-0.01098137682356981	2.4831419280693545	0.0	1.0106698707084112	0.0	0.0	0.0	0.0	0.0	0.0	0.0	1.0498905838616928	3.080061076534746	0.0	0.0	0.0	0.0	0.0	0.0	-2.7028832298409995	0.0	0.0	0.0	0.0	0.0	0.0	62.0	1.0	1.0
285	0.0	4.5411459825627265	0.0	0.0	0.0	2.8576000979749048	0.0	0.0	-1.7725387784592668	0.0	0.0	0.0	0.0	2.372092282193204	0.0	-1.7725387784592668	0.9857979210733134	0.0	-1.7725387784592668	0.0	1.6789451016332588	-1.7725387784592668	0.0	-1.7725387784592668	0.0	0.0	0.0	0.0	0.0	0.0	0.0	2.5952358335074135	0.29265074051336804	0.0	0.0	0.0	0.0	0.0	0.0	-1.7725387784592668	0.0	0.0	0.0	0.0	0.0	0.0	52.0	2.0	1.0
286	0.0	-1.506686590748771	0.0	0.0	0.0	3.7027743798360673	0.0	0.0	-1.506686590748771	0.0	0.0	0.0	0.0	2.955559978005846	0.0	-1.506686590748771	2.144629761789517	0.0	-1.506686590748771	0.0	0.758335400669627	-1.506686590748771	0.0	-1.506686590748771	0.0	0.0	0.0	0.0	0.0	0.0	0.0	0.758335400669627	1.8569476893377361	0.0	0.0	0.0	0.0	0.0	0.0	-1.506686590748771	0.0	0.0	0.0	0.0	0.0	0.0	68.0	1.0	0.0
287	0.0	1.526446186822557	0.0	0.0	0.0	-2.0570727516335534	0.0	0.0	2.6791256967609423	0.0	0.0	0.0	0.0	1.606488894496093	0.0	-2.2057776976285233	0.1401518257026657	0.0	2.5176382268698294	0.0	-1.363925571073608	-0.6707783905136626	0.0	1.4692877729826082	0.0	0.0	0.0	0.0	0.0	0.0	0.0	0.9386595219204379	1.6564993150707545	0.0	0.0	0.0	0.0	0.0	0.0	-2.2057776976285233	0.0	0.0	0.0	0.0	0.0	0.0	77.0	2.0	0.0
288	0.0	2.783070919675389	0.0	0.0	0.0	-2.0632613231295904	0.0	0.0	3.7158909535007547	0.0	0.0	0.0	0.0	1.619920109869708	0.0	-2.0632613231295904	-1.088130091232502	0.0	-2.0632613231295904	0.0	-2.0632613231295904	-2.0632613231295904	0.0	2.467217970256912	0.0	0.0	0.0	0.0	0.0	0.0	0.0	1.109094486103717	2.408377470233978	0.0	0.0	0.0	0.0	0.0	0.0	-2.0632613231295904	0.0	0.0	0.0	0.0	0.0	0.0	76.0	2.0	1.0
289	0.0	1.2731861162098888	0.0	0.0	0.0	-2.375397046523833	0.0	0.0	-1.6712528629565515	0.0	0.0	0.0	0.0	2.279990855624876	0.0	-2.375397046523833	3.319179723822185	0.0	3.4163434722758326	0.0	2.089947252737011	-2.375397046523833	0.0	0.4081886787232847	0.0	0.0	0.0	0.0	0.0	0.0	0.0	2.11293677096171	0.8136537868314493	0.0	0.0	0.0	0.0	0.0	0.0	-2.375397046523833	0.0	0.0	0.0	0.0	0.0	0.0	54.0	2.0	1.0
290	0.0	0.7714676006122021	0.0	0.0	0.0	0.7714676006122021	0.0	0.0	-1.1446882873613182	0.0	0.0	0.0	0.0	-1.1446882873613182	0.0	0.7714676006122021	-1.1446882873613182	0.0	-1.1446882873613182	0.0	0.7714676006122021	3.479517801714412	0.0	-1.1446882873613182	0.0	0.0	0.0	0.0	0.0	0.0	0.0	-1.1446882873613182	0.7714676006122021	0.0	0.0	0.0	0.0	0.0	0.0	4.509137218895571	0.0	0.0	0.0	0.0	0.0	0.0	50.0	2.0	1.0
291	0.0	0.7454667645540702	0.0	0.0	0.0	-1.9031967868666282	0.0	0.0	0.7454667645540702	0.0	0.0	0.0	0.0	-1.9031967868666282	0.0	1.4386139451140156	1.8440790532221802	0.0	1.4386139451140156	0.0	0.7454667645540702	-1.9031967868666282	0.0	3.8809609804832204	0.0	0.0	0.0	0.0	0.0	0.0	0.0	1.4386139451140156	-1.9031967868666282	0.0	0.0	0.0	0.0	0.0	0.0	-1.9031967868666282	0.0	0.0	0.0	0.0	0.0	0.0	61.0	1.0	1.0
292	0.0	1.2104692526343213	0.0	0.0	0.0	3.0146512418609337	0.0	0.0	1.6159343607424859	0.0	0.0	0.0	0.0	1.305779432438646	0.0	3.0350185446853675	-0.08051492868124477	0.0	0.006496448308385361	0.0	-2.4784102014796145	2.794589357084132	0.0	1.5991272424261047	0.0	0.0	0.0	0.0	0.0	0.0	0.0	0.1606471281356434	1.2592594168037534	0.0	0.0	0.0	0.0	0.0	0.0	-2.434722957041336	0.0	0.0	0.0	0.0	0.0	0.0	83.0	2.0	1.0
293	0.0	-0.7269109239476244	0.0	0.0	0.0	1.9020960698141325	0.0	0.0	-0.7269109239476244	0.0	0.0	0.0	0.0	-0.7269109239476244	0.0	6.63389890673559	-0.7269109239476244	0.0	-0.7269109239476244	0.0	-0.7269109239476244	-0.7269109239476244	0.0	-0.7269109239476244	0.0	0.0	0.0	0.0	0.0	0.0	0.0	-0.7269109239476244	-0.7269109239476244	0.0	0.0	0.0	0.0	0.0	0.0	-0.7269109239476244	0.0	0.0	0.0	0.0	0.0	0.0	67.0	2.0	0.0
294	0.0	3.216059514568708	0.0	0.0	0.0	1.5420830809970365	0.0	0.0	-2.2821216103850803	0.0	0.0	0.0	0.0	2.148218884567352	0.0	0.4434707923289274	-0.249676388231018	0.0	-2.2821216103850803	0.0	-0.249676388231018	-0.249676388231018	0.0	-0.249676388231018	0.0	0.0	0.0	0.0	0.0	0.0	0.0	1.3597615242030816	2.8413660651272976	0.0	0.0	0.0	0.0	0.0	0.0	-2.2821216103850803	0.0	0.0	0.0	0.0	0.0	0.0	60.0	1.0	1.0
295	0.0	2.9336847473918386	0.0	0.0	0.0	3.189903550387834	0.0	0.0	-0.4074087102006114	0.0	0.0	0.0	0.0	1.895176382793434	0.0	-2.1070604951125134	1.2508193664029212	0.0	1.0966686865756623	0.0	0.9143471297817083	1.6074943103416532	0.0	-0.18426515888640171	0.0	0.0	0.0	0.0	0.0	0.0	0.0	1.7326574532956593	-1.1005558907605568	0.0	0.0	0.0	0.0	0.0	0.0	-2.1070604951125134	0.0	0.0	0.0	0.0	0.0	0.0	84.0	1.0	1.0
296	0.0	2.233872267872796	0.0	0.0	0.0	0.7987877425834733	0.0	0.0	-0.11750298929068137	0.0	0.0	0.0	0.0	1.5872451029477435	0.0	-2.9592199376467496	-0.8106501698506268	0.0	-2.9592199376467496	0.0	0.7474944481959227	0.7474944481959227	0.0	0.36800482649101873	0.0	0.0	0.0	0.0	0.0	0.0	0.0	1.4919349231434187	-0.40518506174246305	0.0	0.0	0.0	0.0	0.0	0.0	1.6742564799373731	0.0	0.0	0.0	0.0	0.0	0.0	60.0	1.0	1.0
297	0.0	3.1020156493810966	0.0	0.0	0.0	0.7994305563870503	0.0	0.0	-1.8603754065863098	0.0	0.0	0.0	0.0	2.745340705442364	0.0	-1.8603754065863098	1.204895664495215	0.0	-1.8603754065863098	0.0	-1.8603754065863098	-1.8603754065863098	0.0	2.9394967198833215	0.0	0.0	0.0	0.0	0.0	0.0	0.0	1.204895664495215	-1.8603754065863098	0.0	0.0	0.0	0.0	0.0	0.0	-1.8603754065863098	0.0	0.0	0.0	0.0	0.0	0.0	51.0	2.0	1.0
298	0.0	-1.9936075764109997	0.0	0.0	0.0	-1.9936075764109997	0.0	0.0	5.177056848692312	0.0	0.0	0.0	0.0	1.957038819245334	0.0	-1.9936075764109997	-0.49969695357596944	0.0	-1.9936075764109997	0.0	0.347600906811234	1.7338952679311244	0.0	0.19345022698397596	0.0	0.0	0.0	0.0	0.0	0.0	0.0	1.6205665826241216	-1.5983092422440794	0.0	0.0	0.0	0.0	0.0	0.0	0.011128670190021062	0.0	0.0	0.0	0.0	0.0	0.0	67.0	2.0	1.0
299	0.0	1.5320400133664158	0.0	0.0	0.0	-1.5590024399919002	0.0	0.0	-2.614877151909438	0.0	0.0	0.0	0.0	1.6190513903560455	0.0	-2.614877151909438	0.6382221373443189	0.0	0.8388928328064704	0.0	0.520439101687936	0.6382221373443189	0.0	0.3869077090634132	0.0	0.0	0.0	0.0	0.0	0.0	0.0	1.9963456214975133	0.23275702923615516	0.0	0.0	0.0	0.0	0.0	0.0	1.5764917759372499	0.0	0.0	0.0	0.0	0.0	0.0	73.0	2.0	1.0
300	0.0	2.2508878727982062	0.0	0.0	0.0	1.793306763551028	0.0	0.0	-2.47868583631187	0.0	0.0	0.0	0.0	-0.9917044786873106	0.0	2.35468466647985	-1.2148480300015203	0.0	-0.9917044786873106	0.0	1.8986672792088544	2.090205491107733	0.0	-0.2985572981273652	0.0	0.0	0.0	0.0	0.0	0.0	0.0	-1.502530102453301	-2.601142391121411	0.0	0.0	0.0	0.0	0.0	0.0	0.8645935116783159	0.0	0.0	0.0	0.0	0.0	0.0	45.0	1.0	1.0
301	0.0	2.9314905089101155	0.0	0.0	0.0	-2.017110588295826	0.0	0.0	-2.017110588295826	0.0	0.0	0.0	0.0	2.468866986962002	0.0	3.6059455564579084	0.04111875101395057	0.0	-2.017110588295826	0.0	-1.0574935376541594	-2.017110588295826	0.0	1.5074558198073778	0.0	0.0	0.0	0.0	0.0	0.0	0.0	1.5074558198073778	1.987028900069264	0.0	0.0	0.0	0.0	0.0	0.0	-2.017110588295826	0.0	0.0	0.0	0.0	0.0	0.0	72.0	1.0	1.0
302	0.0	1.2130767582256747	0.0	0.0	0.0	-2.220910446259471	0.0	0.0	2.1979301615371263	0.0	0.0	0.0	0.0	1.768073600304803	0.0	0.997965378608729	-0.6114725338253715	0.0	-0.8346160851395812	0.0	-0.27500029720415764	3.1543679614246933	0.0	1.8899634179138398	0.0	0.0	0.0	0.0	0.0	0.0	0.0	0.4871397548427385	1.1463853837270026	0.0	0.0	0.0	0.0	0.0	0.0	-2.593280014636119	0.0	0.0	0.0	0.0	0.0	0.0	63.0	2.0	0.0
303	0.0	-1.3014315980020736	0.0	0.0	0.0	1.1513968296303112	0.0	0.0	4.0958358087967515	0.0	0.0	0.0	0.0	-1.3014315980020736	0.0	5.594048086120628	-1.3014315980020736	0.0	-1.3014315980020736	0.0	-1.3014315980020736	4.748709090218757	0.0	-1.3014315980020736	0.0	0.0	0.0	0.0	0.0	0.0	0.0	-1.3014315980020736	-1.3014315980020736	0.0	0.0	0.0	0.0	0.0	0.0	-1.3014315980020736	0.0	0.0	0.0	0.0	0.0	0.0	57.0	2.0	0.0
304	0.0	1.2551106229637679	0.0	0.0	0.0	3.1269127998653596	0.0	0.0	-1.9490695119763979	0.0	0.0	0.0	0.0	1.9482578035237132	0.0	-1.9490695119763979	0.5619634424038225	0.0	-1.9490695119763979	0.0	2.171401354837923	-1.9490695119763979	0.0	1.9482578035237132	0.0	0.0	0.0	0.0	0.0	0.0	0.0	2.959858715202193	0.5619634424038225	0.0	0.0	0.0	0.0	0.0	0.0	-1.9490695119763979	0.0	0.0	0.0	0.0	0.0	0.0	58.0	1.0	1.0
305	0.0	1.9495611871680403	0.0	0.0	0.0	1.6733078105398818	0.0	0.0	-2.494729548335296	0.0	0.0	0.0	0.0	1.9834627388437212	0.0	-2.494729548335296	1.6267877949049887	0.0	-2.494729548335296	0.0	-1.4177346428184343	2.0480012599812927	0.0	2.4324129588916246	0.0	0.0	0.0	0.0	0.0	0.0	0.0	1.7177595731107158	-0.3191223541503243	0.0	0.0	0.0	0.0	0.0	0.0	2.8589314761976214	0.0	0.0	0.0	0.0	0.0	0.0	44.0	1.0	1.0
306	0.0	-1.2099153693029363	0.0	0.0	0.0	-1.2099153693029363	0.0	0.0	3.9993861556554573	0.0	0.0	0.0	0.0	-1.2099153693029363	0.0	3.832332070992291	-1.2099153693029363	0.0	-1.2099153693029363	0.0	-1.2099153693029363	3.737021891187966	0.0	-1.2099153693029363	0.0	0.0	0.0	0.0	0.0	0.0	0.0	-1.2099153693029363	-1.2099153693029363	0.0	0.0	0.0	0.0	0.0	0.0	-1.2099153693029363	0.0	0.0	0.0	0.0	0.0	0.0	74.0	2.0	0.0
307	0.0	0.9152400635969817	0.0	0.0	0.0	-3.2436430197626906	0.0	0.0	-1.6342051073285901	0.0	0.0	0.0	0.0	0.7994082480718596	0.0	-2.060046871092056	0.563019470007629	0.0	-1.6342051073285901	0.0	2.6965282329577414	-0.6045856901474318	0.0	-1.4518835505346352	0.0	0.0	0.0	0.0	0.0	0.0	0.0	0.4699290469416173	-0.6786936623011535	0.0	0.0	0.0	0.0	0.0	0.0	1.753569254001425	0.0	0.0	0.0	0.0	0.0	0.0	74.0	2.0	1.0
308	0.0	1.3997145468227004	0.0	0.0	0.0	3.763993208822086	0.0	0.0	0.10043156269243969	0.0	0.0	0.0	0.0	3.6462101731657026	0.0	-2.0475951586836905	0.10043156269243969	0.0	-2.0475951586836905	0.0	1.7744079962641113	1.0812608157041659	0.0	-0.9981807259756703	0.0	0.0	0.0	0.0	0.0	0.0	0.0	2.1373134899534794	0.10043156269243969	0.0	0.0	0.0	0.0	0.0	0.0	1.3044043670183756	0.0	0.0	0.0	0.0	0.0	0.0	61.0	2.0	1.0
309	0.0	1.6765924551271612	0.0	0.0	0.0	-2.0925949234766126	0.0	0.0	-2.0925949234766126	0.0	0.0	0.0	0.0	4.104340691075213	0.0	-2.0925949234766126	0.577980166459052	0.0	0.577980166459052	0.0	2.657421708138888	-2.0925949234766126	0.0	-2.0925949234766126	0.0	0.0	0.0	0.0	0.0	0.0	0.0	2.187418078893152	0.577980166459052	0.0	0.0	0.0	0.0	0.0	0.0	-2.0925949234766126	0.0	0.0	0.0	0.0	0.0	0.0	63.0	2.0	1.0
310	0.0	2.3250066940315297	0.0	0.0	0.0	-2.0617977805960654	0.0	0.0	3.4236189826996393	0.0	0.0	0.0	0.0	1.8141810702655392	0.0	-2.0617977805960654	1.8141810702655392	0.0	-2.0617977805960654	0.0	-2.0617977805960654	3.9927135145896058	0.0	1.408715962157375	0.0	0.0	0.0	0.0	0.0	0.0	0.0	2.10186314271732	0.02242160103748425	0.0	0.0	0.0	0.0	0.0	0.0	0.02242160103748425	0.0	0.0	0.0	0.0	0.0	0.0	59.0	2.0	1.0
311	0.0	-0.8660863397812326	0.0	0.0	0.0	-1.8706879939871035	0.0	0.0	-1.8706879939871035	0.0	0.0	0.0	0.0	2.4297505262230965	0.0	-1.8706879939871035	-0.8660863397812326	0.0	-1.8706879939871035	0.0	0.2325259488868774	1.7729709898340262	0.0	-0.17293915922128722	0.0	0.0	0.0	0.0	0.0	0.0	0.0	0.5202080213386582	3.9781007466773586	0.0	0.0	0.0	0.0	0.0	0.0	-1.8706879939871035	0.0	0.0	0.0	0.0	0.0	0.0	74.0	2.0	1.0
312	0.0	2.369833783384449	0.0	0.0	0.0	2.1466902320702395	0.0	0.0	-2.2526611862609487	0.0	0.0	0.0	0.0	1.8590081596184587	0.0	-2.2526611862609487	1.453543051510294	0.0	-2.2526611862609487	0.0	0.7603958709503491	-2.2526611862609487	0.0	2.1466902320702395	0.0	0.0	0.0	0.0	0.0	0.0	0.0	0.7603958709503491	0.7603958709503491	0.0	0.0	0.0	0.0	0.0	0.0	-2.2526611862609487	0.0	0.0	0.0	0.0	0.0	0.0	71.0	2.0	1.0
313	0.0	4.04758633116661	0.0	0.0	0.0	-1.930582673460128	0.0	0.0	-1.930582673460128	0.0	0.0	0.0	0.0	2.0326833106243454	0.0	-1.930582673460128	1.3395361300644	0.0	-1.930582673460128	0.0	-1.930582673460128	3.1312955992924545	0.0	0.6463889495044546	0.0	0.0	0.0	0.0	0.0	0.0	0.0	1.3395361300644	3.044284222302825	0.0	0.0	0.0	0.0	0.0	0.0	-1.930582673460128	0.0	0.0	0.0	0.0	0.0	0.0	55.0	2.0	1.0
314	0.0	0.9658946875176628	0.0	0.0	0.0	-1.567546884596739	0.0	0.0	4.63752089348404	0.0	0.0	0.0	0.0	-1.9785442916487774	0.0	1.0659781460746451	-1.9785442916487774	0.0	-1.9785442916487774	0.0	1.3536602185264268	-0.5922499305288866	0.0	0.5063623581392225	0.0	0.0	0.0	0.0	0.0	0.0	0.0	-1.567546884596739	2.240963413527329	0.0	0.0	0.0	0.0	0.0	0.0	-1.567546884596739	0.0	0.0	0.0	0.0	0.0	0.0	65.0	2.0	1.0
315	0.0	2.4905827445096973	0.0	0.0	0.0	-2.386513914495107	0.0	0.0	2.883243580371874	0.0	0.0	0.0	0.0	-0.7751766662573543	0.0	-2.386513914495107	2.9906638289927105	0.0	-1.6914673981315094	0.0	1.0165828029707011	0.10029207109654603	0.0	2.9335054151527618	0.0	0.0	0.0	0.0	0.0	0.0	0.0	0.7064278746668613	0.18033477877008242	0.0	0.0	0.0	0.0	0.0	0.0	-2.386513914495107	0.0	0.0	0.0	0.0	0.0	0.0	67.0	2.0	1.0
316	0.0	2.705129604645571	0.0	0.0	0.0	-1.8042955243841359	0.0	0.0	2.19430398087958	0.0	0.0	0.0	0.0	2.705129604645571	0.0	-1.8042955243841359	1.0956916922114708	0.0	-1.8042955243841359	0.0	-1.8042955243841359	3.734749021826729	0.0	1.7888388727714153	0.0	0.0	0.0	0.0	0.0	0.0	0.0	1.7888388727714153	-1.8042955243841359	0.0	0.0	0.0	0.0	0.0	0.0	-1.8042955243841359	0.0	0.0	0.0	0.0	0.0	0.0	71.0	2.0	1.0
317	0.0	2.983689257148479	0.0	0.0	0.0	2.0298158141252807	0.0	0.0	-2.1726051669430992	0.0	0.0	0.0	0.0	2.574117367087661	0.0	-2.1726051669430992	2.645576331069806	0.0	-1.1271846070248328	0.0	1.9408683281087846	-2.1726051669430992	0.0	1.7060287370313834	0.0	0.0	0.0	0.0	0.0	0.0	0.0	2.523473634268906	3.4371635844430037	0.0	0.0	0.0	0.0	0.0	0.0	-2.1726051669430992	0.0	0.0	0.0	0.0	0.0	0.0	69.0	2.0	1.0
318	0.0	1.573651384360196	0.0	0.0	0.0	0.39499638801854964	0.0	0.0	1.2059266042348789	0.0	0.0	0.0	0.0	1.4936086766866596	0.0	3.5195615334155095	-0.29815079254139576	0.0	-2.2268455653666424	0.0	-0.9912979731013412	-2.2268455653666424	0.0	2.87990303780655	0.0	0.0	0.0	0.0	0.0	0.0	0.0	-0.9912979731013412	2.00443430045265	0.0	0.0	0.0	0.0	0.0	0.0	-2.2268455653666424	0.0	0.0	0.0	0.0	0.0	0.0	75.0	2.0	0.0
319	0.0	2.0871045180706456	0.0	0.0	0.0	0.5115681573122259	0.0	0.0	2.7628599559187217	0.0	0.0	0.0	0.0	1.7155409616381623	0.0	3.2841568795520075	-1.2801913119158286	0.0	-1.9464944035503375	0.0	-1.9464944035503375	1.610180445980336	0.0	0.3292466005182719	0.0	0.0	0.0	0.0	0.0	0.0	0.0	-0.5870441313558832	1.7643311258075944	0.0	0.0	0.0	0.0	0.0	0.0	-1.9464944035503375	0.0	0.0	0.0	0.0	0.0	0.0	67.0	1.0	0.0
320	0.0	2.5843475219025627	0.0	0.0	0.0	-2.0856602857872115	0.0	0.0	2.606570658687273	0.0	0.0	0.0	0.0	-0.2948509353954769	0.0	-1.211141667269632	1.1867536055287387	0.0	-0.5179944867096866	0.0	-0.2948509353954769	-2.0856602857872115	0.0	2.8230989708827634	0.0	0.0	0.0	0.0	0.0	0.0	0.0	0.04162130122573604	2.993550952121334	0.0	0.0	0.0	0.0	0.0	0.0	-2.0856602857872115	0.0	0.0	0.0	0.0	0.0	0.0	83.0	1.0	1.0
321	0.0	1.5856729211556417	0.0	0.0	0.0	4.241397303256112	0.0	0.0	-1.9406876034605194	0.0	0.0	0.0	0.0	1.722874042669127	0.0	2.7321412310013864	0.7673625976416902	0.0	-0.8420753147924103	0.0	2.1701862607127915	0.4572076693378513	0.0	1.1038348342629032	0.0	0.0	0.0	0.0	0.0	0.0	0.0	1.237366226887426	-0.5543932423406286	0.0	0.0	0.0	0.0	0.0	0.0	-2.5007778872530064	0.0	0.0	0.0	0.0	0.0	0.0	53.0	2.0	1.0
322	0.0	0.37338354699597165	0.0	0.0	0.0	2.2829260518804104	0.0	0.0	-2.1579752228502924	0.0	0.0	0.0	0.0	3.2284159384468274	0.0	1.589778871320465	0.37338354699597165	0.0	2.1857623034267624	0.0	0.49116658265235547	3.2211956904733405	0.0	0.37338354699597165	0.0	0.0	0.0	0.0	0.0	0.0	0.0	0.5965270983101814	0.37338354699597165	0.0	0.0	0.0	0.0	0.0	0.0	-0.31976363356397375	0.0	0.0	0.0	0.0	0.0	0.0	59.0	1.0	1.0
323	0.0	0.6187231019588699	0.0	0.0	0.0	2.7587892654551407	0.0	0.0	2.1228004987351436	0.0	0.0	0.0	0.0	1.535013833833025	0.0	4.229641014603094	-1.6833845501094205	0.0	-1.6833845501094205	0.0	-1.6833845501094205	4.909182543107261	0.0	1.0241882100670345	0.0	0.0	0.0	0.0	0.0	0.0	0.0	0.6187231019588699	-1.6833845501094205	0.0	0.0	0.0	0.0	0.0	0.0	-1.6833845501094205	0.0	0.0	0.0	0.0	0.0	0.0	47.0	2.0	0.0
324	0.0	0.36517375390326645	0.0	0.0	0.0	-1.2176022041010564	0.0	0.0	4.028735400032913	0.0	0.0	0.0	0.0	-1.2176022041010564	0.0	-1.2176022041010564	-1.2176022041010564	0.0	4.225903464943862	0.0	1.974611666337367	-1.2176022041010564	0.0	-1.2176022041010564	0.0	0.0	0.0	0.0	0.0	0.0	0.0	0.36517375390326645	-1.2176022041010564	0.0	0.0	0.0	0.0	0.0	0.0	-1.2176022041010564	0.0	0.0	0.0	0.0	0.0	0.0	62.0	1.0	1.0
325	0.0	2.278100733819258	0.0	0.0	0.0	4.291452163670105	0.0	0.0	-2.2610557233644863	0.0	0.0	0.0	0.0	1.001807267913696	0.0	-1.483099381874304	0.3086600873537506	0.0	-2.2610557233644863	0.0	1.4072723760218606	1.2249508192279057	0.0	0.5963421598055323	0.0	0.0	0.0	0.0	0.0	0.0	0.0	0.3086600873537506	1.0818499755872324	0.0	0.0	0.0	0.0	0.0	0.0	1.4072723760218606	0.0	0.0	0.0	0.0	0.0	0.0	68.0	1.0	1.0
326	0.0	2.24372121590724	0.0	0.0	0.0	2.043050520445089	0.0	0.0	2.6184146653486504	0.0	0.0	0.0	0.0	0.9444382317769788	0.0	0.5389731236688142	2.4848832727241277	0.0	-2.2003182669133503	0.0	-0.15417405689113117	2.043050520445089	0.0	1.6375854123369242	0.0	0.0	0.0	0.0	0.0	0.0	0.0	1.6375854123369242	-0.15417405689113117	0.0	0.0	0.0	0.0	0.0	0.0	-0.15417405689113117	0.0	0.0	0.0	0.0	0.0	0.0	59.0	2.0	1.0
327	0.0	2.009512773688757	0.0	0.0	0.0	-0.5219138917341359	0.0	0.0	-2.4678240407894494	0.0	0.0	0.0	0.0	0.24022616031276023	0.0	0.47661493837699087	2.1272958093451404	0.0	1.8496640727468607	0.0	1.9748272157008673	0.4225477171067151	0.0	2.820442989905086	0.0	0.0	0.0	0.0	0.0	0.0	0.0	-0.1652389477954035	-0.8583861283553489	0.0	0.0	0.0	0.0	0.0	0.0	-2.7452850949420045	0.0	0.0	0.0	0.0	0.0	0.0	77.0	1.0	0.0
328	0.0	1.321468791771986	0.0	0.0	0.0	-1.029906465391492	0.0	0.0	3.614484433749881	0.0	0.0	0.0	0.0	0.8418957115100998	0.0	-1.8171763181942913	0.068705823276618	0.0	-1.8171763181942913	0.0	-1.029906465391492	4.911579711910249	0.0	1.8878642666927874	0.0	0.0	0.0	0.0	0.0	0.0	0.0	0.7618530038365634	1.9658258081624993	0.0	0.0	0.0	0.0	0.0	0.0	-1.8171763181942913	0.0	0.0	0.0	0.0	0.0	0.0	59.0	2.0	1.0
329	0.0	2.858171441912962	0.0	0.0	0.0	-1.9860156445456294	0.0	0.0	0.4988910052423714	0.0	0.0	0.0	0.0	2.456635611944687	0.0	-1.9860156445456294	1.2720808934758527	0.0	-1.9860156445456294	0.0	0.21120893279058972	-0.5997212834257386	0.0	2.276664232495686	0.0	0.0	0.0	0.0	0.0	0.0	0.0	1.5403448800705322	3.1730396546688997	0.0	0.0	0.0	0.0	0.0	0.0	-2.486625069436899	0.0	0.0	0.0	0.0	0.0	0.0	56.0	2.0	0.0
330	0.0	-0.9227767008755983	0.0	0.0	0.0	-1.4969229155801562	0.0	0.0	2.021662278290842	0.0	0.0	0.0	0.0	2.660742237580512	0.0	-1.4969229155801562	-0.9227767008755983	0.0	-0.22962952031565287	0.0	-0.9227767008755983	-1.4969229155801562	0.0	-0.9227767008755983	0.0	0.0	0.0	0.0	0.0	0.0	0.0	0.46351766024429253	1.3798083921184476	0.0	0.0	0.0	0.0	0.0	0.0	-1.4969229155801562	0.0	0.0	0.0	0.0	0.0	0.0	73.0	1.0	1.0
331	0.0	0.23594322058303074	0.0	0.0	0.0	-1.5558162486450247	0.0	0.0	1.970544275971137	0.0	0.0	0.0	0.0	1.0091331088165125	0.0	2.0817699110813614	-2.4279650872892544	0.0	-2.4279650872892544	0.0	2.5550576155282867	2.8509029986192287	0.0	0.3900939004102888	0.0	0.0	0.0	0.0	0.0	0.0	0.0	0.3900939004102888	1.2773970954111915	0.0	0.0	0.0	0.0	0.0	0.0	-0.8626690680850793	0.0	0.0	0.0	0.0	0.0	0.0	63.0	2.0	1.0
332	0.0	2.5328435014221427	0.0	0.0	0.0	5.320936410197889	0.0	0.0	-1.5903550445628065	0.0	0.0	0.0	0.0	1.3696926916164616	0.0	-1.5903550445628065	1.7061649282376745	0.0	-1.5903550445628065	0.0	-1.5903550445628065	0.8588670678504711	0.0	0.8588670678504711	0.0	0.0	0.0	0.0	0.0	0.0	0.0	1.8396963208621973	-1.5903550445628065	0.0	0.0	0.0	0.0	0.0	0.0	-1.5903550445628065	0.0	0.0	0.0	0.0	0.0	0.0	66.0	2.0	1.0
333	0.0	2.0989305235283084	0.0	0.0	0.0	1.4057833429683635	0.0	0.0	3.136173865820126	0.0	0.0	0.0	0.0	2.7740591985855754	0.0	2.8271690238995237	0.15302037447299544	0.0	-2.172443500905982	0.0	-2.172443500905982	2.5953674098421997	0.0	1.8577684667114207	0.0	0.0	0.0	0.0	0.0	0.0	0.0	1.0693111063471505	2.616873615063163	0.0	0.0	0.0	0.0	0.0	0.0	-2.172443500905982	0.0	0.0	0.0	0.0	0.0	0.0	63.0	1.0	1.0
334	0.0	1.092632374360842	0.0	0.0	0.0	-2.078056417408221	0.0	0.0	4.493829756022997	0.0	0.0	0.0	0.0	0.9255782896976754	0.0	-2.078056417408221	-2.078056417408221	0.0	-2.078056417408221	0.0	0.6071245585791409	0.4735931659546182	0.0	1.2357332180015153	0.0	0.0	0.0	0.0	0.0	0.0	0.0	-2.078056417408221	3.379713280818922	0.0	0.0	0.0	0.0	0.0	0.0	-2.078056417408221	0.0	0.0	0.0	0.0	0.0	0.0	69.0	2.0	1.0
335	0.0	2.434652514529629	0.0	0.0	0.0	-1.463901815762342	0.0	0.0	0.48874236547431593	0.0	0.0	0.0	0.0	-1.463901815762342	0.0	4.722848870071575	1.1818895460342613	0.0	-1.463901815762342	0.0	-1.463901815762342	-1.463901815762342	0.0	2.7913274584683614	0.0	0.0	0.0	0.0	0.0	0.0	0.0	-1.463901815762342	-1.463901815762342	0.0	0.0	0.0	0.0	0.0	0.0	-1.463901815762342	0.0	0.0	0.0	0.0	0.0	0.0	73.0	1.0	1.0
336	0.0	3.75750602089851	0.0	0.0	0.0	0.6927808758575678	0.0	0.0	0.9440953041384734	0.0	0.0	0.0	0.0	0.9440953041384734	0.0	3.116318579269276	0.1331650879221451	0.0	-2.1325085501337666	0.0	0.6927808758575678	-2.1325085501337666	0.0	1.7913931645256773	0.0	0.0	0.0	0.0	0.0	0.0	0.0	-1.2531292731977457	1.2317773765902542	0.0	0.0	0.0	0.0	0.0	0.0	-2.1325085501337666	0.0	0.0	0.0	0.0	0.0	0.0	70.0	1.0	1.0
337	0.0	3.254603234136059	0.0	0.0	0.0	-2.292858185451334	0.0	0.0	1.462843764908004	0.0	0.0	0.0	0.0	2.3383125022619042	0.0	-1.2452064361942057	0.5465530330338488	0.0	-1.2452064361942057	0.0	0.8342351054856296	-0.5520592556342603	0.0	-1.2452064361942057	0.0	0.0	0.0	0.0	0.0	0.0	0.0	0.8342351054856296	-0.14659414752609656	0.0	0.0	0.0	0.0	0.0	0.0	-1.2452064361942057	0.0	0.0	0.0	0.0	0.0	0.0	42.0	1.0	1.0
338	0.0	-0.03533983843701538	0.0	0.0	0.0	-0.03533983843701538	0.0	0.0	-2.118912960759613	0.0	0.0	0.0	0.0	-2.118912960759613	0.0	-2.118912960759613	1.5051052025101335	0.0	0.2523422340147654	0.0	-0.44080494654518	0.65780734212293	0.0	2.6502375068131365	0.0	0.0	0.0	0.0	0.0	0.0	0.0	0.65780734212293	-2.118912960759613	0.0	0.0	0.0	0.0	0.0	0.0	0.9454894145747108	0.0	0.0	0.0	0.0	0.0	0.0	71.0	2.0	1.0
339	0.0	3.7985388205823556	0.0	0.0	0.0	2.31693427965814	0.0	0.0	-1.7072708411061877	0.0	0.0	0.0	0.0	2.2115737640003137	0.0	2.904720944560259	3.4155465683262496	0.0	-1.7072708411061877	0.0	-1.7072708411061877	-1.7072708411061877	0.0	0.014349186664094127	0.0	0.0	0.0	0.0	0.0	0.0	0.0	1.1129614753322041	0.014349186664094127	0.0	0.0	0.0	0.0	0.0	0.0	-1.7072708411061877	0.0	0.0	0.0	0.0	0.0	0.0	59.0	1.0	0.0
340	0.0	1.2574922681339507	0.0	0.0	0.0	-2.383424848752675	0.0	0.0	1.357575726690933	0.0	0.0	0.0	0.0	-0.3006523499125997	0.0	0.3924948306473457	1.7142506706296654	0.0	2.5897194079835653	0.0	0.9521106185827684	1.9766149350971562	0.0	1.1462666330237257	0.0	0.0	0.0	0.0	0.0	0.0	0.0	-0.5883344223643805	-0.3006523499125997	0.0	0.0	0.0	0.0	0.0	0.0	-2.383424848752675	0.0	0.0	0.0	0.0	0.0	0.0	78.0	2.0	1.0
341	0.0	1.662338992247287	0.0	0.0	0.0	1.2568738841391225	0.0	0.0	-0.8225676575407137	0.0	0.0	0.0	0.0	2.6739399039257665	0.0	-1.4457691318584356	0.2760446311273963	0.0	0.7868702548933868	0.0	-0.8225676575407137	-1.4457691318584356	0.0	-0.1294204769807683	0.0	0.0	0.0	0.0	0.0	0.0	0.0	2.0106456865155025	-1.4457691318584356	0.0	0.0	0.0	0.0	0.0	0.0	-0.8225676575407137	0.0	0.0	0.0	0.0	0.0	0.0	64.0	1.0	1.0
342	0.0	3.0423965988931525	0.0	0.0	0.0	5.162660135093243	0.0	0.0	-1.8638314684639905	0.0	0.0	0.0	0.0	0.33434639779094244	0.0	0.739811505899107	1.0274935783508878	0.0	-1.8638314684639905	0.0	-1.8638314684639905	-0.35880078276900296	0.0	-0.35880078276900296	0.0	0.0	0.0	0.0	0.0	0.0	0.0	0.739811505899107	-1.8638314684639905	0.0	0.0	0.0	0.0	0.0	0.0	-0.35880078276900296	0.0	0.0	0.0	0.0	0.0	0.0	85.0	2.0	1.0
343	0.0	1.8536639568326905	0.0	0.0	0.0	3.799574105888004	0.0	0.0	-1.3229520587456278	0.0	0.0	0.0	0.0	-1.3229520587456278	0.0	4.657024337739226	-1.3229520587456278	0.0	-1.3229520587456278	0.0	-1.3229520587456278	-1.3229520587456278	0.0	1.160516776272745	0.0	0.0	0.0	0.0	0.0	0.0	0.0	1.160516776272745	-1.3229520587456278	0.0	0.0	0.0	0.0	0.0	0.0	1.8536639568326905	0.0	0.0	0.0	0.0	0.0	0.0	33.0	2.0	1.0
344	0.0	0.01096960784407841	0.0	0.0	0.0	1.9205121127285167	0.0	0.0	1.6691976844476106	0.0	0.0	0.0	0.0	-2.2835642931866094	0.0	3.772169723537641	-1.3753247532758124	0.0	1.1896246041857248	0.0	-0.2767124646077024	2.575918965305615	0.0	0.9272603397182335	0.0	0.0	0.0	0.0	0.0	0.0	0.0	0.23411315915828812	-0.682177572715867	0.0	0.0	0.0	0.0	0.0	0.0	-2.2835642931866094	0.0	0.0	0.0	0.0	0.0	0.0	41.0	2.0	0.0
345	0.0	0.03751853806091354	0.0	0.0	0.0	-2.4891620339727236	0.0	0.0	-2.4891620339727236	0.0	0.0	0.0	0.0	1.5415959348371882	0.0	-2.4891620339727236	2.3401036310549594	0.0	2.6024678955224507	0.0	1.9093207149625058	-2.4891620339727236	0.0	0.44298364616907815	0.0	0.0	0.0	0.0	0.0	0.0	0.0	1.1361308267290235	-2.4891620339727236	0.0	0.0	0.0	0.0	0.0	0.0	-2.4891620339727236	0.0	0.0	0.0	0.0	0.0	0.0	58.0	1.0	1.0
346	0.0	2.172992465499497	0.0	0.0	0.0	-2.1920848865705267	0.0	0.0	2.063793173534505	0.0	0.0	0.0	0.0	1.4447539651282817	0.0	-2.1920848865705267	1.37064599297456	0.0	2.964579718872695	0.0	-2.1920848865705267	-1.1943033644869772	0.0	3.987480185805108	0.0	0.0	0.0	0.0	0.0	0.0	0.0	0.19199099663291364	0.5974561047410782	0.0	0.0	0.0	0.0	0.0	0.0	-2.1920848865705267	0.0	0.0	0.0	0.0	0.0	0.0	80.0	1.0	1.0
347	0.0	0.16699918722216278	0.0	0.0	0.0	-0.5261479933377826	0.0	0.0	0.3901427385363725	0.0	0.0	0.0	0.0	-1.219295173897728	0.0	0.7266149751575854	1.0832899190963179	0.0	1.1786000989006427	0.0	1.3456541835638092	3.7779170998663876	0.0	-0.5261479933377826	0.0	0.0	0.0	0.0	0.0	0.0	0.0	-0.5261479933377826	-0.12068288522961801	0.0	0.0	0.0	0.0	0.0	0.0	1.0832899190963179	0.0	0.0	0.0	0.0	0.0	0.0	84.0	1.0	1.0
348	0.0	0.7388773977144591	0.0	0.0	0.0	0.7388773977144591	0.0	0.0	-0.8705605147196414	0.0	0.0	0.0	0.0	2.32811260283104	0.0	1.0012416621819504	-1.5637076952795868	0.0	2.712958423736469	0.0	-0.8705605147196414	3.662038978433615	0.0	-1.5637076952795868	0.0	0.0	0.0	0.0	0.0	0.0	0.0	1.0012416621819504	0.921198954508414	0.0	0.0	0.0	0.0	0.0	0.0	-1.5637076952795868	0.0	0.0	0.0	0.0	0.0	0.0	60.0	2.0	1.0
349	0.0	1.0679339794232217	0.0	0.0	0.0	4.306612431587602	0.0	0.0	-1.8684116444492576	0.0	0.0	0.0	0.0	3.3705190724172676	0.0	-1.8684116444492576	1.4733990875313872	0.0	-1.8684116444492576	0.0	-1.8684116444492576	-1.8684116444492576	0.0	1.0679339794232217	0.0	0.0	0.0	0.0	0.0	0.0	0.0	2.5720113761994963	0.37478679886327715	0.0	0.0	0.0	0.0	0.0	0.0	-1.8684116444492576	0.0	0.0	0.0	0.0	0.0	0.0	74.0	1.0	1.0
350	0.0	4.90382790781459	0.0	0.0	0.0	1.4380920050148633	0.0	0.0	-1.2130398494673722	0.0	0.0	0.0	0.0	-1.2130398494673722	0.0	-1.2130398494673722	3.0475299174489643	0.0	-1.2130398494673722	0.0	-1.2130398494673722	-1.2130398494673722	0.0	1.4380920050148633	0.0	0.0	0.0	0.0	0.0	0.0	0.0	-1.2130398494673722	-1.2130398494673722	0.0	0.0	0.0	0.0	0.0	0.0	-1.2130398494673722	0.0	0.0	0.0	0.0	0.0	0.0	50.0	2.0	0.0
351	0.0	3.912563266734943	0.0	0.0	0.0	-1.6423876895716	0.0	0.0	3.2935240583287193	0.0	0.0	0.0	0.0	-1.6423876895716	0.0	-1.6423876895716	2.9570518217075064	0.0	-1.6423876895716	0.0	-1.6423876895716	-1.6423876895716	0.0	4.120202631513187	0.0	0.0	0.0	0.0	0.0	0.0	0.0	2.446226197941516	-1.6423876895716	0.0	0.0	0.0	0.0	0.0	0.0	-1.6423876895716	0.0	0.0	0.0	0.0	0.0	0.0	68.0	2.0	1.0
352	0.0	2.931436370103115	0.0	0.0	0.0	0.35284423623779215	0.0	0.0	0.35284423623779215	0.0	0.0	0.0	0.0	2.6446572322499264	0.0	0.2395155509307889	1.1149842882846888	0.0	-1.1876008047093567	0.0	0.4218371077247438	0.9718834446440159	0.0	1.225332345453554	0.0	0.0	0.0	0.0	0.0	0.0	0.0	1.8081314688446342	0.8918407369704795	0.0	0.0	0.0	0.0	0.0	0.0	-2.979360273937412	0.0	0.0	0.0	0.0	0.0	0.0	79.0	2.0	1.0
353	0.0	2.64786176091332	0.0	0.0	0.0	4.014221907132393	0.0	0.0	-1.6828715793730105	0.0	0.0	0.0	0.0	1.5360042454951897	0.0	1.1503417646832048	0.2630385696823021	0.0	-2.423149172684024	0.0	-2.423149172684024	-0.07343366693891085	0.0	-1.6828715793730105	0.0	0.0	0.0	0.0	0.0	0.0	0.0	1.1503417646832048	-0.5842592907049013	0.0	0.0	0.0	0.0	0.0	0.0	-0.989724398813066	0.0	0.0	0.0	0.0	0.0	0.0	62.0	2.0	1.0
354	0.0	1.9997281553751787	0.0	0.0	0.0	3.0983404440432887	0.0	0.0	-1.5127932333416014	0.0	0.0	0.0	0.0	0.6134337942552879	0.0	5.682337996475519	-1.5127932333416014	0.0	-1.5127932333416014	0.0	-1.5127932333416014	0.9011158667070696	0.0	1.4607316546424913	0.0	0.0	0.0	0.0	0.0	0.0	0.0	-0.48517849441282124	0.6134337942552879	0.0	0.0	0.0	0.0	0.0	0.0	-1.5127932333416014	0.0	0.0	0.0	0.0	0.0	0.0	60.0	2.0	0.0
355	0.0	0.8607262699495877	0.0	0.0	0.0	-1.8335828952350388	0.0	0.0	-1.8335828952350388	0.0	0.0	0.0	0.0	2.4362626307080064	0.0	-1.8335828952350388	-1.8335828952350388	0.0	-1.8335828952350388	0.0	-1.8335828952350388	3.3730318939257016	0.0	1.9593385586176968	0.0	0.0	0.0	0.0	0.0	0.0	0.0	1.6339161581830686	1.6339161581830686	0.0	0.0	0.0	0.0	0.0	0.0	-1.8335828952350388	0.0	0.0	0.0	0.0	0.0	0.0	54.0	2.0	1.0
356	0.0	1.9887546003721281	0.0	0.0	0.0	0.8160343395502965	0.0	0.0	-2.1601026022934704	0.0	0.0	0.0	0.0	0.64898025488713	0.0	2.2400690286530343	-1.7489150179112398	0.0	0.5536700750828052	0.0	0.04284445131681469	3.363072770445303	0.0	2.6455341367611984	0.0	0.0	0.0	0.0	0.0	0.0	0.0	0.4483095594249793	0.04284445131681469	0.0	0.0	0.0	0.0	0.0	0.0	-1.0557678373512944	0.0	0.0	0.0	0.0	0.0	0.0	56.0	1.0	1.0
357	0.0	-0.6415664278519886	0.0	0.0	0.0	-0.6415664278519886	0.0	0.0	-0.6415664278519886	0.0	0.0	0.0	0.0	-0.6415664278519886	0.0	-0.6415664278519886	-0.6415664278519886	0.0	-0.6415664278519886	0.0	-0.6415664278519886	-0.6415664278519886	0.0	-0.6415664278519886	0.0	0.0	0.0	0.0	0.0	0.0	0.0	-0.6415664278519886	-0.6415664278519886	0.0	0.0	0.0	0.0	0.0	0.0	-0.6415664278519886	0.0	0.0	0.0	0.0	0.0	0.0	71.0	1.0	1.0
358	0.0	1.9563795129702544	0.0	0.0	0.0	-1.8946913469515483	0.0	0.0	-1.8946913469515483	0.0	0.0	0.0	0.0	0.3469416005361543	0.0	-1.8946913469515483	3.823040290371427	0.0	4.46326506947703	0.0	3.617777164335066	-1.8946913469515483	0.0	2.244061585422035	0.0	0.0	0.0	0.0	0.0	0.0	0.0	0.3469416005361543	-1.8946913469515483	0.0	0.0	0.0	0.0	0.0	0.0	-1.8946913469515483	0.0	0.0	0.0	0.0	0.0	0.0	50.0	1.0	1.0
359	0.0	-1.710170779337565	0.0	0.0	0.0	-1.710170779337565	0.0	0.0	-1.710170779337565	0.0	0.0	0.0	0.0	0.5744128801378237	0.0	-1.710170779337565	1.9607072412577145	0.0	3.2134702097530825	0.0	4.381075369908143	-1.710170779337565	0.0	1.6730251688059337	0.0	0.0	0.0	0.0	0.0	0.0	0.0	0.5744128801378237	1.9607072412577145	0.0	0.0	0.0	0.0	0.0	0.0	-1.710170779337565	0.0	0.0	0.0	0.0	0.0	0.0	77.0	2.0	1.0
360	0.0	3.1068392191750913	0.0	0.0	0.0	1.9028664148491563	0.0	0.0	-1.7433736450382122	0.0	0.0	0.0	0.0	2.30833152295732	0.0	1.209719234289211	1.209719234289211	0.0	-1.7433736450382122	0.0	-1.7433736450382122	3.2021493989794165	0.0	-1.7433736450382122	0.0	0.0	0.0	0.0	0.0	0.0	0.0	-1.7433736450382122	-1.7433736450382122	0.0	0.0	0.0	0.0	0.0	0.0	-1.7433736450382122	0.0	0.0	0.0	0.0	0.0	0.0	56.0	2.0	1.0
361	0.0	1.0675732445896031	0.0	0.0	0.0	0.7311010079683902	0.0	0.0	-0.8783369044657103	0.0	0.0	0.0	0.0	1.0675732445896031	0.0	-0.8783369044657103	0.7311010079683902	0.0	-0.8783369044657103	0.0	-2.3480128745246525	2.06610207470073	0.0	2.677011157023703	0.0	0.0	0.0	0.0	0.0	0.0	0.0	1.0675732445896031	0.22027538420239967	0.0	0.0	0.0	0.0	0.0	0.0	-2.3480128745246525	0.0	0.0	0.0	0.0	0.0	0.0	60.0	2.0	1.0
362	0.0	1.7474269877201327	0.0	0.0	0.0	3.8756586935694006	0.0	0.0	-1.960720885259681	0.0	0.0	0.0	0.0	0.8311362558459772	0.0	-1.960720885259681	2.440574168280078	0.0	-1.960720885259681	0.0	2.217430616965868	0.13798907528603177	0.0	1.5242834364059226	0.0	0.0	0.0	0.0	0.0	0.0	0.0	-1.960720885259681	1.2366013639541418	0.0	0.0	0.0	0.0	0.0	0.0	-1.960720885259681	0.0	0.0	0.0	0.0	0.0	0.0	72.0	2.0	0.0
363	0.0	2.198734359144925	0.0	0.0	0.0	5.453749230628999	0.0	0.0	-1.686971337965848	0.0	0.0	0.0	0.0	-1.686971337965848	0.0	2.8918815397048703	-1.0201414657232757	0.0	-1.686971337965848	0.0	0.07847082294483432	0.07847082294483432	0.0	0.3661528953966151	0.0	0.0	0.0	0.0	0.0	0.0	0.0	0.5892964467108248	-1.686971337965848	0.0	0.0	0.0	0.0	0.0	0.0	-0.3269942851633303	0.0	0.0	0.0	0.0	0.0	0.0	40.0	2.0	1.0
364	0.0	1.5112373043613463	0.0	0.0	0.0	-1.7113656958987766	0.0	0.0	1.2235552319095655	0.0	0.0	0.0	0.0	-0.1627391292103253	0.0	-1.7113656958987766	2.204384484921292	0.0	2.7459817673540363	0.0	2.6098495930294563	-1.7113656958987766	0.0	0.8180901238014018	0.0	0.0	0.0	0.0	0.0	0.0	0.0	0.5304080513496201	1.3777059117368244	0.0	0.0	0.0	0.0	0.0	0.0	-1.7113656958987766	0.0	0.0	0.0	0.0	0.0	0.0	77.0	1.0	1.0
365	0.0	-0.5844952595845712	0.0	0.0	0.0	0.9195821371917026	0.0	0.0	-1.9736535844758913	0.0	0.0	0.0	0.0	1.3614148894707423	0.0	-1.9736535844758913	0.5141170290835388	0.0	-1.2776424401445166	0.0	-1.9736535844758913	2.0181944258598126	0.0	0.9195821371917026	0.0	0.0	0.0	0.0	0.0	0.0	0.0	2.572505161565542	-1.9736535844758913	0.0	0.0	0.0	0.0	0.0	0.0	2.8967448297511207	0.0	0.0	0.0	0.0	0.0	0.0	57.0	2.0	1.0
366	0.0	-1.4973299045066337	0.0	0.0	0.0	-1.4973299045066337	0.0	0.0	2.9187632847308542	0.0	0.0	0.0	0.0	0.4338566349428543	0.0	-1.4973299045066337	1.5324689236109634	0.0	-1.4973299045066337	0.0	-1.4973299045066337	0.4338566349428543	0.0	-1.4973299045066337	0.0	0.0	0.0	0.0	0.0	0.0	0.0	2.6310812122790734	0.4338566349428543	0.0	0.0	0.0	0.0	0.0	0.0	3.9602171595590154	0.0	0.0	0.0	0.0	0.0	0.0	52.0	2.0	1.0
367	0.0	1.9363358297927702	0.0	0.0	0.0	0.2834128054189309	0.0	0.0	0.16562976976254795	0.0	0.0	0.0	0.0	0.7252455576979702	0.0	-1.9138117719172882	1.264242058430657	0.0	1.697106140726936	0.0	0.9194015721389275	1.1307106658061348	0.0	0.48408350088108243	0.0	0.0	0.0	0.0	0.0	0.0	0.0	0.032098377138025214	-3.000177086975425	0.0	0.0	0.0	0.0	0.0	0.0	-3.000177086975425	0.0	0.0	0.0	0.0	0.0	0.0	66.0	2.0	1.0
368	0.0	-0.1270345336945562	0.0	0.0	0.0	0.683895682521773	0.0	0.0	2.8304765270392376	0.0	0.0	0.0	0.0	1.7447676432070356	0.0	1.8539669351720276	-0.1270345336945562	0.0	2.247871220879116	0.0	0.43258125424086646	4.180403243988254	0.0	-0.1270345336945562	0.0	0.0	0.0	0.0	0.0	0.0	0.0	1.4824033787395443	-2.2193856498317013	0.0	0.0	0.0	0.0	0.0	0.0	0.5661126468653892	0.0	0.0	0.0	0.0	0.0	0.0	70.0	1.0	1.0
369	0.0	2.2111369190864614	0.0	0.0	0.0	0.8442606438236728	0.0	0.0	-1.7206887136378644	0.0	0.0	0.0	0.0	-0.6220764249697543	0.0	-1.027541533077919	-1.7206887136378644	0.0	-0.33439435251797356	0.0	-1.7206887136378644	2.1913342917902816	0.0	1.3703537397204517	0.0	0.0	0.0	0.0	0.0	0.0	0.0	0.8442606438236728	0.9183686159773945	0.0	0.0	0.0	0.0	0.0	0.0	-1.027541533077919	0.0	0.0	0.0	0.0	0.0	0.0	61.0	1.0	1.0
370	0.0	-0.4023785210052271	0.0	0.0	0.0	-2.3605450908975163	0.0	0.0	0.44491933938197725	0.0	0.0	0.0	0.0	1.443448169493104	0.0	-2.3605450908975163	-1.5009908096733362	0.0	3.81712918417088	0.0	0.9839158401146637	1.6345034062558135	0.0	-0.8078436291133908	0.0	0.0	0.0	0.0	0.0	0.0	0.0	0.8969044631250345	-1.5009908096733362	0.0	0.0	0.0	0.0	0.0	0.0	0.2907686595547183	0.0	0.0	0.0	0.0	0.0	0.0	62.0	2.0	1.0
371	0.0	4.053704498131799	0.0	0.0	0.0	-1.7586333830787488	0.0	0.0	-1.7586333830787488	0.0	0.0	0.0	0.0	-1.7586333830787488	0.0	-1.7586333830787488	3.7088640118400686	0.0	0.8756506677838525	0.0	3.8713829413378433	-1.7586333830787488	0.0	1.5687978483437979	0.0	0.0	0.0	0.0	0.0	0.0	0.0	2.4850885802179525	-1.7586333830787488	0.0	0.0	0.0	0.0	0.0	0.0	-1.7586333830787488	0.0	0.0	0.0	0.0	0.0	0.0	72.0	2.0	1.0
372	0.0	0.30453011319083867	0.0	0.0	0.0	1.423761689061684	0.0	0.0	1.1695275506774432	0.0	0.0	0.0	0.0	1.6428152551243689	0.0	0.09689074841259426	-2.468058609048943	0.0	-0.16547351605489702	0.0	0.17099872056631593	3.363823868234574	0.0	0.47638037011749823	0.0	0.0	0.0	0.0	0.0	0.0	0.0	1.0583019155672186	1.0284489524175378	0.0	0.0	0.0	0.0	0.0	0.0	1.4637670236753832	0.0	0.0	0.0	0.0	0.0	0.0	72.0	1.0	1.0
373	0.0	0.3568787769321604	0.0	0.0	0.0	-2.126121294585259	0.0	0.0	2.921828134393697	0.0	0.0	0.0	0.0	2.2286809538337518	0.0	-2.126121294585259	-2.126121294585259	0.0	-2.126121294585259	0.0	1.2731695088063155	-2.126121294585259	0.0	1.7431731380520508	0.0	0.0	0.0	0.0	0.0	0.0	0.0	1.7431731380520508	2.959568462376544	0.0	0.0	0.0	0.0	0.0	0.0	-2.126121294585259	0.0	0.0	0.0	0.0	0.0	0.0	67.0	1.0	1.0
374	0.0	3.6519786646644397	0.0	0.0	0.0	-1.7544155250356521	0.0	0.0	-1.7544155250356521	0.0	0.0	0.0	0.0	3.2772852152230287	0.0	-1.7544155250356521	1.978002231092768	0.0	-1.7544155250356521	0.0	0.8793899424246581	3.181975035418704	0.0	-1.7544155250356521	0.0	0.0	0.0	0.0	0.0	0.0	0.0	3.364296592212659	-1.7544155250356521	0.0	0.0	0.0	0.0	0.0	0.0	-1.7544155250356521	0.0	0.0	0.0	0.0	0.0	0.0	74.0	2.0	1.0
375	0.0	2.8247517918179668	0.0	0.0	0.0	2.694698663569769	0.0	0.0	1.5960863749016596	0.0	0.0	0.0	0.0	3.1716227356600784	0.0	-0.1956730943263958	2.6375402497298204	0.0	-2.2827628568444887	0.0	-0.8888202748863412	3.7263002419549185	0.0	1.0570898741689723	0.0	0.0	0.0	0.0	0.0	0.0	0.0	1.5960863749016596	-2.2827628568444887	0.0	0.0	0.0	0.0	0.0	0.0	2.0556187042800995	0.0	0.0	0.0	0.0	0.0	0.0	60.0	2.0	1.0
376	0.0	2.6336206121397026	0.0	0.0	0.0	0.8090713200886563	0.0	0.0	-2.366228341653801	0.0	0.0	0.0	0.0	0.5859277687744466	0.0	-2.366228341653801	1.096753392540438	0.0	-2.366228341653801	0.0	1.1455435567098702	0.8736098412262283	0.0	-0.2895409685794528	0.0	0.0	0.0	0.0	0.0	0.0	0.0	0.8090713200886563	1.7386072787128324	0.0	0.0	0.0	0.0	0.0	0.0	-0.5126845198936625	0.0	0.0	0.0	0.0	0.0	0.0	69.0	2.0	1.0
377	0.0	2.7517352940167967	0.0	0.0	0.0	2.3722456723118928	0.0	0.0	3.2730322176500826	0.0	0.0	0.0	0.0	-1.5217864451838752	0.0	4.382007293353739	-1.5217864451838752	0.0	-1.5217864451838752	0.0	-1.5217864451838752	-1.5217864451838752	0.0	2.2922029646383564	0.0	0.0	0.0	0.0	0.0	0.0	0.0	-0.19270368514964353	-1.5217864451838752	0.0	0.0	0.0	0.0	0.0	0.0	-1.5217864451838752	0.0	0.0	0.0	0.0	0.0	0.0	77.0	2.0	0.0
378	0.0	-1.6803543319832182	0.0	0.0	0.0	-0.24306853289503305	0.0	0.0	-1.6803543319832182	0.0	0.0	0.0	0.0	0.45007864766491235	0.0	2.464981668207177	-1.6803543319832182	0.0	-1.6803543319832182	0.0	-0.24306853289503305	2.752663740658958	0.0	2.0595165600990124	0.0	0.0	0.0	0.0	0.0	0.0	0.0	-1.6803543319832182	3.1581288487671224	0.0	0.0	0.0	0.0	0.0	0.0	-1.6803543319832182	0.0	0.0	0.0	0.0	0.0	0.0	63.0	2.0	1.0
379	0.0	3.2321337740422775	0.0	0.0	0.0	3.2434975326925928	0.0	0.0	-2.4152586310299844	0.0	0.0	0.0	0.0	1.3254443381402456	0.0	1.9793708055469095	1.1583902534770791	0.0	-2.4152586310299844	0.0	-0.5463578387613461	-0.5463578387613461	0.0	0.7753980012209736	0.0	0.0	0.0	0.0	0.0	0.0	0.0	0.9577195580149276	0.7753980012209736	0.0	0.0	0.0	0.0	0.0	0.0	-1.932652199881237	0.0	0.0	0.0	0.0	0.0	0.0	46.0	2.0	1.0
380	0.0	1.8096494168766095	0.0	0.0	0.0	-1.0990714796877512	0.0	0.0	-1.0990714796877512	0.0	0.0	0.0	0.0	1.298823793110619	0.0	-2.8861072745680305	1.67351724255203	0.0	2.475145066106045	0.0	0.5103664327463484	-0.25177361930054776	0.0	1.298823793110619	0.0	0.0	0.0	0.0	0.0	0.0	0.0	1.7726081451962603	1.3576642931335523	0.0	0.0	0.0	0.0	0.0	0.0	-2.197683768355861	0.0	0.0	0.0	0.0	0.0	0.0	71.0	1.0	1.0
381	0.0	3.4116320252997396	0.0	0.0	0.0	1.8711869843525903	0.0	0.0	-2.238498243046992	0.0	0.0	0.0	0.0	2.025337664179849	0.0	-2.238498243046992	0.5902531388905263	0.0	-2.238498243046992	0.0	1.5457645839179626	2.765004860374687	0.0	1.9765475000104167	0.0	0.0	0.0	0.0	0.0	0.0	0.0	0.07942751512453583	-0.3260375929836288	0.0	0.0	0.0	0.0	0.0	0.0	-2.238498243046992	0.0	0.0	0.0	0.0	0.0	0.0	76.0	2.0	1.0
382	0.0	1.0753514100375199	0.0	0.0	0.0	3.4226829900371882	0.0	0.0	-2.596720925760035	0.0	0.0	0.0	0.0	2.497029275046727	0.0	-2.0858953019940447	1.6612530602438675	0.0	-0.8049614565319798	0.0	0.9586271357293787	-1.2974379416297745	0.0	0.36510979611827477	0.0	0.0	0.0	0.0	0.0	0.0	0.0	1.7383887891260947	0.723507393368453	0.0	0.0	0.0	0.0	0.0	0.0	-1.2974379416297745	0.0	0.0	0.0	0.0	0.0	0.0	81.0	2.0	1.0
383	0.0	2.087204043188047	0.0	0.0	0.0	-0.685384679051734	0.0	0.0	0.700909682068156	0.0	0.0	0.0	0.0	3.0281873876525736	0.0	-1.9698502420204553	-0.685384679051734	0.0	0.700909682068156	0.0	-0.685384679051734	-1.9698502420204553	0.0	-1.9698502420204553	0.0	0.0	0.0	0.0	0.0	0.0	0.0	0.700909682068156	1.2605254700035795	0.0	0.0	0.0	0.0	0.0	0.0	-0.685384679051734	0.0	0.0	0.0	0.0	0.0	0.0	51.0	2.0	1.0
384	0.0	3.0728107968911007	0.0	0.0	0.0	3.7738631569581598	0.0	0.0	-1.9111287747567482	0.0	0.0	0.0	0.0	0.5391139829336682	0.0	2.3308734521617236	1.1269006478357877	0.0	-1.9111287747567482	0.0	-1.0703239295004314	0.02828835916767769	0.0	0.875586219554882	0.0	0.0	0.0	0.0	0.0	0.0	0.0	-0.37717674894048603	-1.9111287747567482	0.0	0.0	0.0	0.0	0.0	0.0	-1.9111287747567482	0.0	0.0	0.0	0.0	0.0	0.0	61.0	1.0	1.0
385	0.0	-1.0521387703920348	0.0	0.0	0.0	-1.0521387703920348	0.0	0.0	-1.0521387703920348	0.0	0.0	0.0	0.0	-1.0521387703920348	0.0	-1.0521387703920348	1.163995461301476	0.0	-1.0521387703920348	0.0	4.159727734855467	-1.0521387703920348	0.0	1.163995461301476	0.0	0.0	0.0	0.0	0.0	0.0	0.0	-1.0521387703920348	1.8571426418614214	0.0	0.0	0.0	0.0	0.0	0.0	-1.0521387703920348	0.0	0.0	0.0	0.0	0.0	0.0	51.0	1.0	0.0
386	0.0	-0.7762485000785349	0.0	0.0	0.0	-1.4402171400400752	0.0	0.0	-0.7762485000785349	0.0	0.0	0.0	0.0	-0.08310131951858946	0.0	5.5208608198554	-0.7762485000785349	0.0	-1.4402171400400752	0.0	-0.7762485000785349	-1.4402171400400752	0.0	1.1696616489767786	0.0	0.0	0.0	0.0	0.0	0.0	0.0	0.8331894123555657	2.1141232578176297	0.0	0.0	0.0	0.0	0.0	0.0	-1.4402171400400752	0.0	0.0	0.0	0.0	0.0	0.0	75.0	2.0	1.0
387	0.0	2.083483387603025	0.0	0.0	0.0	3.084931927817487	0.0	0.0	1.495696722700906	0.0	0.0	0.0	0.0	1.1390217787621735	0.0	0.9848710989349154	4.083460757928615	0.0	-2.185592562146355	0.0	0.29172391837497	2.906683696411168	0.0	2.1888439032608513	0.0	0.0	0.0	0.0	0.0	0.0	0.0	-0.11374118973319458	-2.185592562146355	0.0	0.0	0.0	0.0	0.0	0.0	-2.185592562146355	0.0	0.0	0.0	0.0	0.0	0.0	78.0	2.0	0.0
388	0.0	0.3698371137986811	0.0	0.0	0.0	1.0629842943586265	0.0	0.0	-1.8653482257767617	0.0	0.0	0.0	0.0	1.756131474918572	0.0	2.1615965830267356	0.3698371137986811	0.0	-1.8653482257767617	0.0	-1.8653482257767617	2.449278655478517	0.0	-1.8653482257767617	0.0	0.0	0.0	0.0	0.0	0.0	0.0	2.5670616911349002	0.3698371137986811	0.0	0.0	0.0	0.0	0.0	0.0	-1.8653482257767617	0.0	0.0	0.0	0.0	0.0	0.0	73.0	2.0	1.0
389	0.0	0.8786030754140217	0.0	0.0	0.0	-1.8774015188102249	0.0	0.0	2.3826804721902954	0.0	0.0	0.0	0.0	2.1313660439093893	0.0	-1.8774015188102249	2.264897436533912	0.0	3.51766040502928	0.0	0.8786030754140217	-1.8774015188102249	0.0	-1.8774015188102249	0.0	0.0	0.0	0.0	0.0	0.0	0.0	1.7948938072881768	1.2840681835221854	0.0	0.0	0.0	0.0	0.0	0.0	-1.8774015188102249	0.0	0.0	0.0	0.0	0.0	0.0	60.0	1.0	1.0
390	0.0	3.8145937563188124	0.0	0.0	0.0	1.0420050340790317	0.0	0.0	-0.9039051149762818	0.0	0.0	0.0	0.0	-0.9039051149762818	0.0	3.206968749197029	1.2933194623599373	0.0	-1.976651865748691	0.0	-0.2107579344163364	-1.976651865748691	0.0	2.274148715371664	0.0	0.0	0.0	0.0	0.0	0.0	0.0	1.0420050340790317	1.3986799780177641	0.0	0.0	0.0	0.0	0.0	0.0	-1.976651865748691	0.0	0.0	0.0	0.0	0.0	0.0	85.0	1.0	1.0
391	0.0	0.8198376873288806	0.0	0.0	0.0	2.628126458508146	0.0	0.0	-2.5358973202565176	0.0	0.0	0.0	0.0	2.0137601558013154	0.0	0.7144771716710547	0.4631627433901482	0.0	-0.09645304454527448	0.0	1.082201951796372	3.4730796519360956	0.0	0.3090120635628901	0.0	0.0	0.0	0.0	0.0	0.0	0.0	0.4631627433901482	2.8867004468018567	0.0	0.0	0.0	0.0	0.0	0.0	-2.5358973202565176	0.0	0.0	0.0	0.0	0.0	0.0	79.0	2.0	1.0
392	0.0	2.343362317263641	0.0	0.0	0.0	-2.1258926847446515	0.0	0.0	1.8913771935205843	0.0	0.0	0.0	0.0	3.556384957109495	0.0	-2.1258926847446515	0.6386142250252158	0.0	-2.1258926847446515	0.0	0.6386142250252158	-2.1258926847446515	0.0	1.0440793331333804	0.0	0.0	0.0	0.0	0.0	0.0	0.0	1.554904956899371	2.653517245567481	0.0	0.0	0.0	0.0	0.0	0.0	-2.1258926847446515	0.0	0.0	0.0	0.0	0.0	0.0	66.0	1.0	1.0
393	0.0	2.3727801927751795	0.0	0.0	0.0	1.7352028633700445	0.0	0.0	0.8968736729656017	0.0	0.0	0.0	0.0	1.6506454753419817	0.0	3.617346394066369	-0.7771027606060699	0.0	-1.8757150492741799	0.0	-1.9637221188935285	-0.7771027606060699	0.0	1.1688073884492436	0.0	0.0	0.0	0.0	0.0	0.0	0.0	-0.08395558004612447	-0.26627713684007936	0.0	0.0	0.0	0.0	0.0	0.0	-1.9637221188935285	0.0	0.0	0.0	0.0	0.0	0.0	69.0	1.0	0.0
394	0.0	1.1449647185086231	0.0	0.0	0.0	0.2576615235077204	0.0	0.0	0.6143364674464529	0.0	0.0	0.0	0.0	-1.688248625547593	0.0	-2.015538235047976	1.0198015755546175	0.0	3.8685794361519443	0.0	1.0198015755546175	-0.9951014449876476	0.0	3.0739253092501633	0.0	0.0	0.0	0.0	0.0	0.0	0.0	0.5089759517886261	-2.015538235047976	0.0	0.0	0.0	0.0	0.0	0.0	-0.589636336879483	0.0	0.0	0.0	0.0	0.0	0.0	69.0	2.0	1.0
395	0.0	1.8607135713109324	0.0	0.0	0.0	-1.5878906834989621	0.0	0.0	-1.5878906834989621	0.0	0.0	0.0	0.0	-0.036406413574948004	0.0	4.492602411447579	-0.4418715216831126	0.0	-1.5878906834989621	0.0	-1.5878906834989621	3.1416474167729973	0.0	1.4299306552184792	0.0	0.0	0.0	0.0	0.0	0.0	0.0	-1.5878906834989621	-1.5878906834989621	0.0	0.0	0.0	0.0	0.0	0.0	-1.5878906834989621	0.0	0.0	0.0	0.0	0.0	0.0	41.0	1.0	0.0
396	0.0	-0.009929224842761819	0.0	0.0	0.0	-2.516358611646501	0.0	0.0	-2.516358611646501	0.0	0.0	0.0	0.0	2.1418329784166996	0.0	-2.516358611646501	2.1648224966413983	0.0	3.4175854651367668	0.0	2.069512316837074	-2.516358611646501	0.0	1.6764697287274668	0.0	0.0	0.0	0.0	0.0	0.0	0.0	1.4251553004465602	0.460074404402973	0.0	0.0	0.0	0.0	0.0	0.0	-2.516358611646501	0.0	0.0	0.0	0.0	0.0	0.0	52.0	1.0	1.0
397	0.0	-0.9982539383380127	0.0	0.0	0.0	-0.9982539383380127	0.0	0.0	-0.9982539383380127	0.0	0.0	0.0	0.0	1.6321950167406456	0.0	6.2669240049702815	-0.9982539383380127	0.0	-0.9982539383380127	0.0	-0.9982539383380127	4.404783738980427	0.0	-0.9982539383380127	0.0	0.0	0.0	0.0	0.0	0.0	0.0	1.6321950167406456	-0.9982539383380127	0.0	0.0	0.0	0.0	0.0	0.0	-0.9982539383380127	0.0	0.0	0.0	0.0	0.0	0.0	57.0	1.0	0.0
398	0.0	-1.1729921714333411	0.0	0.0	0.0	5.373793239327183	0.0	0.0	-1.6228007197014103	0.0	0.0	0.0	0.0	-0.4798449908733957	0.0	3.3703026108366627	-1.1729921714333411	0.0	-1.6228007197014103	0.0	0.4364457410007594	-1.6228007197014103	0.0	0.6187672977947143	0.0	0.0	0.0	0.0	0.0	0.0	0.0	1.3919571860281952	-1.1729921714333411	0.0	0.0	0.0	0.0	0.0	0.0	-1.6228007197014103	0.0	0.0	0.0	0.0	0.0	0.0	63.0	2.0	1.0
399	0.0	0.36833053371766145	0.0	0.0	0.0	-2.1881535704845207	0.0	0.0	-0.9001807917458464	0.0	0.0	0.0	0.0	1.851354521296103	0.0	-2.1881535704845207	1.3452458874082511	0.0	1.16527450795925	0.0	1.7624070352796064	-2.1881535704845207	0.0	1.0922493729443596	0.0	0.0	0.0	0.0	0.0	0.0	0.0	1.6647685657156908	0.5914740850318712	0.0	0.0	0.0	0.0	0.0	0.0	-1.7111110079621747	0.0	0.0	0.0	0.0	0.0	0.0	67.0	2.0	1.0
400	0.0	2.1858261259642386	0.0	0.0	0.0	-0.5387533770891819	0.0	0.0	2.0822854470233985	0.0	0.0	0.0	0.0	2.757083488915147	0.0	1.9250998635009862	-1.9250477382090727	0.0	-2.517591786013461	0.0	-1.9250477382090727	1.8591418957091888	0.0	0.5598589115789281	0.0	0.0	0.0	0.0	0.0	0.0	0.0	0.7140095914061861	0.7140095914061861	0.0	0.0	0.0	0.0	0.0	0.0	-1.9250477382090727	0.0	0.0	0.0	0.0	0.0	0.0	49.0	1.0	1.0
401	0.0	-1.3829158583887464	0.0	0.0	0.0	2.963771409839827	0.0	0.0	-1.3829158583887464	0.0	0.0	0.0	0.0	-1.3829158583887464	0.0	-1.3829158583887464	-1.3829158583887464	0.0	-1.3829158583887464	0.0	-1.3829158583887464	4.0623836985079365	0.0	-1.3829158583887464	0.0	0.0	0.0	0.0	0.0	0.0	0.0	1.5774770487199365	-1.3829158583887464	0.0	0.0	0.0	0.0	0.0	0.0	3.1869149611540366	0.0	0.0	0.0	0.0	0.0	0.0	58.0	1.0	1.0
402	0.0	0.6637508928109446	0.0	0.0	0.0	-2.108837829428836	0.0	0.0	-2.145574681652641	0.0	0.0	0.0	0.0	2.766359493772315	0.0	-2.145574681652641	0.72437551462738	0.0	0.3760688203591638	0.0	1.4746811090272738	-2.145574681652641	0.0	1.2233666807463672	0.0	0.0	0.0	0.0	0.0	0.0	0.0	2.3570702892257476	-1.010225540760727	0.0	0.0	0.0	0.0	0.0	0.0	1.4175226951873245	0.0	0.0	0.0	0.0	0.0	0.0	69.0	1.0	1.0
403	0.0	1.9733576386448712	0.0	0.0	0.0	-1.358846871530333	0.0	0.0	1.4743664725258832	0.0	0.0	0.0	0.0	-1.358846871530333	0.0	1.0390484012680377	0.838377705805887	0.0	0.4329125976977224	0.0	-0.260234582862223	0.7205946701495032	0.0	1.3492033295718775	0.0	0.0	0.0	0.0	0.0	0.0	0.0	0.4329125976977224	-1.8617860190894087	0.0	0.0	0.0	0.0	0.0	0.0	-1.8617860190894087	0.0	0.0	0.0	0.0	0.0	0.0	66.0	2.0	1.0
[truncated: 2 more columns]
