# Supplementary material for: Mapping the landscape of histomorphological cancer phenotypes using self-supervised learning on unannotated pathology slides
Source: Nat Commun. 2024 Jun 11;15:4596. doi: 10.1038/s41467-024-48666-7 (PMC11525555; doi:10.1038/s41467-024-48666-7)
Supplement: Supplementary file 4 — Source Data [file 41467_2024_48666_MOESM4_ESM.zip › Source_Data/figure2f.csv]

UMAP Dim. 0	UMAP Dim. 1	Epithelium Stroma Ratio Detailed
3.374689	5.718272	More Stroma
7.9409046	0.6171609	Near-normal Lung
0.8774018	7.7378383	More Epithelium
5.9638515	7.734837	Necrosis
9.478965	4.050502	Vessels
5.3111763	5.6230965	More Stroma
2.7657366	2.3230793	More Stroma
7.361891	5.139444	Elastosis/Collagenosis
4.0381603	7.113999	More Epithelium
5.0490894	10.452145	More Epithelium
5.8027387	-0.46709168	Near-normal Lung
6.4574385	7.31592	More Epithelium
4.821166	3.7677197	Reactive Lung Changes
6.849906	6.4738607	Roughly Equal
-2.6901448	1.1168934	More Epithelium
2.7542372	5.763298	More Stroma
11.969835	7.491944	Connective Tissue
0.6716271	1.4765214	More Epithelium
6.62855	10.081856	Connective Tissue
4.192146	1.56271	Near-normal Lung
4.6825175	-2.7843535	Near-normal Lung
8.554758	4.4691343	Elastosis/Collagenosis
2.8296099	2.9508865	More Epithelium
7.7151523	5.6491036	Elastosis/Collagenosis
10.421258	5.570572	Elastosis/Collagenosis
0.06429893	5.6210814	More Epithelium
4.0349665	8.362405	More Epithelium
3.6506915	2.551066	Near-normal Lung
6.437007	8.013922	Necrosis
3.8609915	0.04795107	Reactive Lung Changes
-2.569684	10.13021	More Epithelium
4.309404	3.010821	Reactive Lung Changes
6.4196568	8.109877	Elastosis/Collagenosis
5.255142	4.232813	Elastosis/Collagenosis
4.3086386	6.2368584	More Epithelium
0.5778126	0.6054844	More Epithelium
1.9382043	11.370929	More Epithelium
-3.3076036	5.478861	More Epithelium
2.4575748	5.074127	More Stroma
10.56016	2.149756	Near-normal Lung
7.4152727	7.388095	More Stroma
5.087215	-1.5757359	Near-normal Lung
13.243396	5.2391243	Necrosis
4.00062	-1.1012354	Reactive Lung Changes
6.2200685	2.625808	Reactive Lung Changes
-0.2684116	6.1300907	More Epithelium
3.9438574	6.5954714	Reactive Lung Changes
8.6417055	6.698658	Elastosis/Collagenosis
9.677787	4.11295	Connective Tissue
0.08164482	5.560642	More Stroma
4.259801	3.5753982	Reactive Lung Changes
-2.621599	1.1265033	More Epithelium
-0.18204328	10.061088	More Epithelium
7.4532676	10.139803	Connective Tissue
-1.3018748	2.2389712	More Epithelium
2.3417623	5.3671517	More Stroma
7.1095138	-0.64647186	Near-normal Lung
-0.29628104	7.501301	More Epithelium
2.370274	4.319214	More Epithelium
9.526547	1.5748292	Connective Tissue
3.0536675	9.557946	More Epithelium
0.5860005	5.210204	More Epithelium
-1.2608517	6.8003535	More Epithelium
1.1523728	0.8674147	Roughly Equal
7.87719	3.6601806	Connective Tissue
7.086125	10.754111	Connective Tissue
0.595298	3.3497484	More Stroma
5.868476	-1.7508106	Near-normal Lung
4.7052336	5.9491243	More Stroma
0.93149453	0.5455624	More Epithelium
-0.070685714	1.4362164	Roughly Equal
8.2372265	2.6884127	Elastosis/Collagenosis
8.06492	0.21283898	Near-normal Lung
9.757022	2.4255037	Near-normal Lung
-2.8886092	2.149491	More Epithelium
7.4398518	8.976288	More Stroma
2.504342	9.169352	More Epithelium
3.595709	3.364422	Reactive Lung Changes
2.4821532	10.002275	More Epithelium
0.9293816	4.75494	More Epithelium
9.355182	2.9503195	Vessels
3.090882	10.278936	More Epithelium
5.5325856	1.0550278	Reactive Lung Changes
2.6959493	7.1965723	More Stroma
3.0875657	10.745483	More Epithelium
10.569335	2.9343529	Cartilage
7.2056074	6.955973	More Stroma
0.14835046	1.2288444	Roughly Equal
2.5906951	7.185411	More Epithelium
7.959866	-0.3526759	Near-normal Lung
2.0621402	5.237599	More Stroma
3.9145167	1.1450553	Near-normal Lung
1.4775698	7.7343736	More Epithelium
0.21879847	8.513542	More Epithelium
9.6105795	-0.17619398	Near-normal Lung
8.643579	2.4869902	Connective Tissue
-0.18293671	2.448741	More Stroma
4.528275	8.184757	Elastosis/Collagenosis
-3.3294423	4.9044642	More Epithelium
1.2414731	4.2392025	More Stroma
0.0752376	3.1608052	More Epithelium
1.5431912	6.8856688	More Epithelium
1.7932512	0.21180394	More Epithelium
-1.1297328	6.210337	More Epithelium
4.924427	-4.1930223	Near-normal Lung
2.03401	4.16941	More Epithelium
2.6004014	2.5278325	Roughly Equal
5.7741485	-2.8605773	Near-normal Lung
-2.3676572	9.84592	More Epithelium
-1.4071115	6.479602	More Epithelium
-2.150208	0.53637797	More Epithelium
3.49192	7.3427305	More Epithelium
5.7674084	2.5488467	Airway
-0.20722575	2.7565675	More Epithelium
4.2718186	1.2498747	Reactive Lung Changes
-0.107439026	2.5448766	More Epithelium
9.452715	6.3413496	Elastosis/Collagenosis
6.3538017	-1.9458493	Near-normal Lung
7.563878	5.7269044	Elastosis/Collagenosis
7.5320535	4.024857	Vessels
-1.408717	9.741112	More Epithelium
5.1839695	4.0907683	More Stroma
7.116247	6.623815	Elastosis/Collagenosis
0.9744734	9.574338	More Epithelium
6.339598	-3.509556	Near-normal Lung
7.520878	2.3932776	Near-normal Lung
-1.0640006	5.9202576	Roughly Equal
5.2025814	7.622339	Elastosis/Collagenosis
3.6344945	-0.7414625	Reactive Lung Changes
-1.1727017	1.8995297	Roughly Equal
7.7917047	8.753416	More Stroma
4.040355	-2.8636682	Near-normal Lung
5.583767	5.5334167	Elastosis/Collagenosis
-0.40182626	1.603253	Roughly Equal
4.0902586	-1.2264043	Near-normal Lung
10.062546	6.9896793	Elastosis/Collagenosis
1.9534848	7.7125287	More Epithelium
5.6590247	7.5345583	Elastosis/Collagenosis
1.8865448	0.04580282	More Epithelium
5.483392	6.4619484	Necrosis
6.813597	7.193642	Elastosis/Collagenosis
7.9823656	2.9045177	Connective Tissue
2.3187375	7.3688407	More Epithelium
6.7507033	9.557855	More Stroma
1.8410045	6.1261015	More Stroma
0.52252066	8.78518	More Epithelium
4.244475	2.3935559	Vessels
12.242215	7.180856	Connective Tissue
4.6343727	3.9390137	Reactive Lung Changes
7.575189	6.9848886	Elastosis/Collagenosis
-1.3562173	4.2681446	More Epithelium
0.53425986	5.421109	More Stroma
5.0833745	5.5480685	Elastosis/Collagenosis
-0.7309804	5.3232746	Roughly Equal
7.6630416	6.6160192	More Stroma
4.494221	8.0219145	Necrosis
6.8773565	3.7316968	Connective Tissue
4.2903676	-3.7642076	Near-normal Lung
4.0988994	1.2453911	Near-normal Lung
6.525794	0.3260231	Reactive Lung Changes
7.2431235	0.16336262	Near-normal Lung
1.7797041	10.507551	More Epithelium
2.1127753	5.463236	More Stroma
2.8314085	2.6042063	More Stroma
3.0358424	5.8598003	Roughly Equal
4.2609844	1.659104	Reactive Lung Changes
8.025754	1.8297443	Vessels
3.2744992	2.6862636	More Stroma
4.2856975	6.388045	Reactive Lung Changes
8.600869	-0.5411946	Near-normal Lung
5.6056376	8.244226	Elastosis/Collagenosis
7.160672	8.133966	More Stroma
0.69120085	7.4962134	More Epithelium
6.0036683	8.27528	Elastosis/Collagenosis
3.198013	-1.5995872	Reactive Lung Changes
2.388145	3.4063976	More Epithelium
5.653915	0.12205446	Near-normal Lung
3.9153266	10.217633	More Epithelium
1.8111001	3.4519186	More Epithelium
3.5519133	1.1174557	Reactive Lung Changes
8.497806	3.8639076	Vessels
-2.3468974	5.469732	More Epithelium
5.492327	6.903384	More Epithelium
6.055671	-2.3865016	Near-normal Lung
6.7199326	2.3635654	Near-normal Lung
5.945133	1.9768902	Near-normal Lung
5.0159616	-1.1368331	Near-normal Lung
-1.2264999	4.0309057	More Epithelium
4.9498873	-1.9540498	Near-normal Lung
5.989264	-3.921418	Near-normal Lung
6.757306	8.995103	More Stroma
4.495283	2.6649044	Airway
6.9467883	4.355318	Vessels
3.9675806	6.3012943	Reactive Lung Changes
3.736627	7.644883	More Epithelium
-2.7777164	0.7567153	More Epithelium
8.204753	7.639912	Elastosis/Collagenosis
8.716033	5.897205	Elastosis/Collagenosis
11.221639	5.363942	Elastosis/Collagenosis
4.731618	6.596222	Elastosis/Collagenosis
9.868075	8.478642	Necrosis
5.4475684	4.20207	Reactive Lung Changes
7.612166	10.278219	Connective Tissue
7.492541	5.2584906	Elastosis/Collagenosis
7.5837727	-0.4072718	Near-normal Lung
0.5664449	0.8862818	More Epithelium
2.0762804	1.913468	More Stroma
1.9421972	9.033403	More Epithelium
7.083401	9.815906	Connective Tissue
4.564859	3.8663733	Vessels
4.7351203	1.9129225	Vessels
1.7152188	2.2906003	Roughly Equal
6.325801	8.392089	Elastosis/Collagenosis
1.0851575	7.536884	More Stroma
5.2836514	6.1493096	Roughly Equal
4.862943	0.94592035	Near-normal Lung
7.5755486	4.512215	Elastosis/Collagenosis
7.246854	6.618976	Elastosis/Collagenosis
0.9446649	1.1749282	Roughly Equal
2.5818987	2.4336429	More Epithelium
5.3914013	-2.8661227	Near-normal Lung
4.8497257	8.052007	More Stroma
6.440787	-2.4386823	Near-normal Lung
4.446722	8.497638	More Epithelium
3.4648957	4.7787943	Reactive Lung Changes
9.830764	2.8855977	Vessels
5.7150674	4.02688	Reactive Lung Changes
9.852609	4.964373	Elastosis/Collagenosis
7.556133	-0.86395675	Near-normal Lung
7.5437384	7.8502274	More Stroma
1.5853407	4.697383	More Epithelium
2.170842	-2.7126467	More Epithelium
10.685275	5.8417983	Elastosis/Collagenosis
3.6988213	5.145976	Necrosis
8.1870575	7.965341	More Stroma
3.939257	-1.6789095	More Epithelium
-0.96036834	5.7892303	More Epithelium
7.4770145	-0.36556828	Near-normal Lung
5.790859	-0.3498115	Near-normal Lung
4.9106774	4.4733543	Airway
1.1790837	8.266196	More Epithelium
7.09262	3.7944608	Reactive Lung Changes
0.09779229	4.667574	More Epithelium
8.9597025	1.5563744	Near-normal Lung
-1.1394397	1.9286404	More Epithelium
-0.15553196	1.555862	Roughly Equal
7.077744	6.6447735	More Stroma
3.348603	4.7340064	More Stroma
3.169793	7.0550985	More Epithelium
4.3728533	1.0103202	Reactive Lung Changes
0.46116018	8.943081	More Epithelium
1.0460013	8.063639	More Epithelium
0.66231924	-2.4528913	More Epithelium
5.076207	4.432769	Elastosis/Collagenosis
3.0175767	6.4450197	Roughly Equal
10.357839	8.876786	Necrosis
9.742942	4.180177	Elastosis/Collagenosis
4.2884803	11.375067	More Epithelium
0.90135354	11.20946	More Epithelium
9.496882	1.1357062	Connective Tissue
3.741313	0.18091808	Near-normal Lung
10.862266	7.63134	Connective Tissue
3.7395868	10.596244	More Epithelium
-0.26006833	-1.4724847	Roughly Equal
7.256314	1.0981693	Near-normal Lung
-2.8475916	2.8736618	More Epithelium
8.796682	4.879042	Connective Tissue
8.995001	6.617951	More Stroma
8.80511	6.2973657	Elastosis/Collagenosis
7.9882717	1.4495463	Near-normal Lung
2.8001707	7.1856775	More Epithelium
2.775075	2.7532802	More Epithelium
-0.22677559	4.8961225	More Stroma
6.018825	3.8806489	Necrosis
10.04422	5.3328185	Cartilage
3.6865575	6.0466905	More Stroma
1.6015278	10.393286	More Epithelium
2.1170106	8.264718	More Epithelium
5.9822264	1.759092	Airway
5.204058	6.3777905	Roughly Equal
-1.4805331	1.9804689	More Epithelium
0.6415365	5.5606894	Roughly Equal
1.9159237	5.733613	More Epithelium
3.9419794	8.3774805	More Epithelium
6.711071	3.8499992	Vessels
6.8467155	4.311013	Elastosis/Collagenosis
6.409131	6.464972	Elastosis/Collagenosis
3.6672096	2.0722396	Reactive Lung Changes
-0.6113527	1.8151594	More Epithelium
2.4583068	10.028254	More Epithelium
-0.47537947	6.7599216	More Epithelium
2.1609516	7.8810973	More Epithelium
3.1667562	6.6669073	Reactive Lung Changes
10.4558	1.7780832	Near-normal Lung
9.3211975	6.9797993	Necrosis
8.500713	2.8409362	Connective Tissue
1.8707837	2.5178106	More Stroma
11.647652	4.760337	Necrosis
10.764205	2.0559216	Near-normal Lung
4.1286645	5.9991117	Reactive Lung Changes
9.856414	2.2532516	Connective Tissue
5.665911	7.4138207	Necrosis
-1.0957696	3.2094004	More Epithelium
-2.707784	3.4860232	More Epithelium
-1.4694562	3.5930333	More Epithelium
2.4178839	2.8137774	More Epithelium
5.5449367	2.3333695	Airway
1.3536649	9.493306	More Epithelium
3.1861067	8.154635	More Epithelium
-0.6332748	-2.9566035	More Epithelium
6.9256425	-0.25086814	Near-normal Lung
7.218301	9.221713	More Stroma
1.9576294	2.8185651	More Stroma
1.5238934	10.517541	More Epithelium
7.555797	1.7571217	Near-normal Lung
6.511726	5.8027954	Elastosis/Collagenosis
4.513655	7.779667	Elastosis/Collagenosis
2.3969395	6.027606	More Stroma
8.725381	3.0915644	Connective Tissue
0.88869065	4.902778	More Epithelium
14.435661	1.9110593	Cartilage
4.5656953	11.048004	More Epithelium
-1.6986854	2.4225464	Roughly Equal
5.483348	9.985143	Elastosis/Collagenosis
5.2872953	3.617841	Reactive Lung Changes
7.6028867	0.04568969	Near-normal Lung
1.3760909	5.1915693	More Epithelium
4.427707	7.804386	Elastosis/Collagenosis
6.3290105	0.9001922	Vessels
1.2859812	2.6755488	More Stroma
-1.2299296	4.594314	Roughly Equal
1.9492327	4.0112934	More Epithelium
6.9360175	2.293215	Vessels
6.2925744	-1.6020932	Near-normal Lung
10.0307	0.6781796	Connective Tissue
2.2374184	3.4197192	More Stroma
2.9583457	3.5375268	More Epithelium
-0.71910894	5.886908	More Epithelium
-0.33600038	0.33449936	More Epithelium
3.3052764	7.502308	More Epithelium
2.9765534	7.5877223	More Stroma
3.8483496	-1.9307169	Near-normal Lung
7.2428694	1.9460576	Near-normal Lung
0.9365276	0.94063133	More Epithelium
7.429937	8.393637	More Stroma
5.0808535	-3.8607569	Near-normal Lung
5.6982055	0.47453654	Near-normal Lung
7.2153525	5.4280415	Elastosis/Collagenosis
5.5310206	8.325064	Elastosis/Collagenosis
1.8109964	8.202899	More Epithelium
4.6452584	7.962519	Elastosis/Collagenosis
1.7489055	9.526774	More Epithelium
4.2495923	5.4167967	More Stroma
0.9486893	10.116129	More Epithelium
0.559095	10.415869	More Epithelium
9.1557255	3.4447472	Vessels
9.178654	-0.4874298	Near-normal Lung
11.635509	7.5904565	More Epithelium
6.064036	6.9035816	Elastosis/Collagenosis
0.15919639	1.8318437	More Epithelium
2.9013376	-1.9629784	Reactive Lung Changes
3.069214	3.7741194	Reactive Lung Changes
8.5301485	3.416863	Elastosis/Collagenosis
1.6858748	6.9720507	More Stroma
3.7001724	9.508436	More Epithelium
8.825587	6.2101808	Elastosis/Collagenosis
6.7825966	8.582406	Elastosis/Collagenosis
1.0712389	0.80859	More Epithelium
-1.3925145	2.4930499	More Epithelium
0.4724635	-0.16729648	More Epithelium
7.6491265	6.6334853	Elastosis/Collagenosis
6.7411757	4.575031	Elastosis/Collagenosis
4.0455346	3.22818	Reactive Lung Changes
-0.4898747	4.62664	More Epithelium
6.804887	0.48252273	Near-normal Lung
6.7442684	7.682091	Elastosis/Collagenosis
3.5032065	0.29066804	Near-normal Lung
6.687833	0.14200863	Airway
3.4361293	9.011731	More Epithelium
-0.16824989	5.31475	More Epithelium
7.8385386	3.7457123	Vessels
6.279224	7.2600226	More Stroma
2.447832	9.898293	More Epithelium
6.421143	3.8109448	Reactive Lung Changes
5.0596437	5.4327235	More Stroma
4.915246	1.4339514	Reactive Lung Changes
2.124539	1.6929199	More Epithelium
-0.7780898	10.412229	More Epithelium
8.601874	-0.84823644	Near-normal Lung
0.4595377	5.322587	More Stroma
1.2812761	-0.92581344	More Epithelium
9.528307	6.557351	Elastosis/Collagenosis
3.9337811	2.3733146	Reactive Lung Changes
9.950733	6.2551913	Elastosis/Collagenosis
10.941155	8.80784	Elastosis/Collagenosis
0.07177129	6.5065074	More Epithelium
6.208615	1.5790807	Airway
3.8757384	7.6481037	More Epithelium
6.6807084	9.015568	Elastosis/Collagenosis
2.1677115	7.381651	More Epithelium
2.5448997	3.002439	More Stroma
-0.8715248	9.166936	More Epithelium
4.420418	3.958745	Reactive Lung Changes
10.519678	4.4017525	Vessels
1.0405153	-0.6466171	Roughly Equal
6.6910963	2.2311957	Vessels
7.5425606	1.3935219	Connective Tissue
1.7492388	5.609279	More Stroma
5.7100525	4.220557	Reactive Lung Changes
6.0321665	5.1239753	Roughly Equal
3.3420289	4.480577	More Epithelium
9.229157	3.396543	Vessels
-0.47811913	4.5365453	More Epithelium
0.52426064	11.415233	More Epithelium
-0.12724997	2.6804097	More Stroma
9.713386	5.3883433	Necrosis
-0.16764045	3.4406476	More Stroma
-5.195689	4.8551054	More Epithelium
1.9612072	3.6075969	Roughly Equal
7.0188355	-0.86733675	Near-normal Lung
4.4887238	0.34581348	Near-normal Lung
-0.1771553	10.790876	More Epithelium
7.1095223	9.523411	More Stroma
2.087846	10.315216	More Epithelium
1.0588719	6.5767713	More Epithelium
3.7460778	3.299144	Reactive Lung Changes
-0.6681759	-0.6154891	Roughly Equal
1.9111907	1.6488153	More Epithelium
5.3998237	7.6198726	More Epithelium
8.30414	3.9535892	Near-normal Lung
0.84224296	7.955911	More Epithelium
5.0468946	4.377098	Reactive Lung Changes
3.9407065	3.8719609	More Stroma
5.1421804	5.326618	Elastosis/Collagenosis
4.4801087	3.852298	Reactive Lung Changes
3.3725939	9.299458	More Epithelium
11.294038	6.0703754	Necrosis
4.1213336	8.134718	More Epithelium
2.7740507	6.275379	More Epithelium
8.793722	3.6214788	Elastosis/Collagenosis
2.744524	9.780325	More Epithelium
4.233104	5.633516	Reactive Lung Changes
8.014386	3.6806645	Near-normal Lung
9.443214	3.339644	Vessels
4.024448	4.007824	Reactive Lung Changes
4.241997	1.2952416	Near-normal Lung
6.610169	5.6507373	Elastosis/Collagenosis
4.280065	11.693046	More Epithelium
9.287663	4.26663	Necrosis
-0.17105108	6.4490223	More Stroma
6.612755	5.447523	Elastosis/Collagenosis
1.5845076	0.0037395002	More Epithelium
3.7307932	1.2769715	Reactive Lung Changes
1.934505	6.4768953	More Stroma
3.2464516	9.036306	More Epithelium
1.4049742	5.6484942	More Epithelium
7.686491	5.051297	Elastosis/Collagenosis
5.899207	8.110804	Elastosis/Collagenosis
4.3011947	0.99675924	Reactive Lung Changes
12.689941	7.628847	Connective Tissue
4.797737	2.4748092	Vessels
7.4803333	10.688719	Connective Tissue
9.632874	5.016217	Elastosis/Collagenosis
8.745275	6.7361546	Elastosis/Collagenosis
5.619757	3.655852	More Stroma
7.4796405	4.0140285	Reactive Lung Changes
-0.73391	1.4474623	More Epithelium
1.6329905	2.890773	More Stroma
5.8142953	7.377043	More Epithelium
8.471346	0.45142713	Near-normal Lung
5.669546	8.115596	Elastosis/Collagenosis
9.285639	5.1791997	Elastosis/Collagenosis
7.770428	0.32807437	Near-normal Lung
1.9721226	2.3304503	More Stroma
-1.3615073	3.424047	More Epithelium
10.214498	4.334214	Necrosis
2.131322	5.213462	More Stroma
4.1939306	6.774593	Reactive Lung Changes
3.0179944	3.319983	More Stroma
11.601607	9.057339	Elastosis/Collagenosis
9.063956	8.514245	Necrosis
1.221229	1.8223133	More Epithelium
12.078863	7.562735	Connective Tissue
7.7864065	10.765963	Connective Tissue
6.1485105	7.1506033	Elastosis/Collagenosis
1.828009	11.401597	More Epithelium
6.188883	3.7804716	Reactive Lung Changes
9.513464	1.4886506	Connective Tissue
0.46083197	1.0744182	More Epithelium
-0.000333742	4.0445113	More Epithelium
4.81184	6.6526117	More Stroma
9.979655	7.896281	Necrosis
0.16814734	-1.6140747	Roughly Equal
3.7595894	0.66071755	Near-normal Lung
-0.94293207	7.1432886	More Epithelium
9.3098345	0.7081388	Near-normal Lung
-2.6138778	-2.3363025	Roughly Equal
7.8642855	2.3366976	Vessels
2.4476027	3.0801873	Roughly Equal
3.7188368	5.097804	Reactive Lung Changes
7.764719	5.556577	Vessels
0.92122626	1.6133013	Roughly Equal
10.754857	5.4624214	Elastosis/Collagenosis
-4.319686	5.5286016	More Epithelium
1.6278942	5.4763556	More Epithelium
4.6176157	1.0968032	Reactive Lung Changes
7.50364	4.667733	Elastosis/Collagenosis
-0.7374219	-1.3473693	Roughly Equal
5.525815	0.2940186	Near-normal Lung
3.8937576	4.804734	Reactive Lung Changes
11.837299	5.586926	Necrosis
6.0588055	3.2391458	Elastosis/Collagenosis
5.3229628	1.2744466	Near-normal Lung
3.3840265	-0.18900457	Connective Tissue
2.6912496	9.364495	More Epithelium
2.7258089	10.035768	More Epithelium
4.0258822	1.0627055	Vessels
2.3496773	1.236575	More Epithelium
6.2908587	2.2567263	Vessels
3.932625	4.976787	Reactive Lung Changes
3.447652	9.970094	More Epithelium
5.9808064	5.3829145	Elastosis/Collagenosis
3.5368347	7.641732	Elastosis/Collagenosis
-1.6610785	1.2900317	More Epithelium
0.55448216	9.9015875	More Epithelium
8.6062765	3.2911081	Vessels
9.263537	1.301241	Connective Tissue
4.7237225	4.4806356	Reactive Lung Changes
6.4762263	1.4166269	Airway
3.3105054	9.310273	More Epithelium
9.797389	-0.5012626	Near-normal Lung
10.498009	3.32269	Cartilage
7.8844666	8.832032	More Stroma
1.821702	8.971885	More Epithelium
-1.3698158	5.729678	More Epithelium
-0.89289707	-1.2568835	Roughly Equal
2.624935	7.8002954	More Stroma
5.4213257	-1.191207	Near-normal Lung
6.5478024	5.09512	Elastosis/Collagenosis
1.3732065	2.028415	More Stroma
3.9468396	8.106282	More Epithelium
2.2145555	5.952714	More Epithelium
6.147742	8.7358885	Elastosis/Collagenosis
6.055432	6.538335	Reactive Lung Changes
7.6525493	8.41023	Necrosis
4.874703	10.06926	More Epithelium
0.68679667	2.6585758	More Epithelium
3.8823407	5.9883122	More Stroma
1.9015458	-1.0832152	More Epithelium
10.041391	4.349549	Near-normal Lung
6.7013793	1.3568074	Vessels
-2.7491257	0.98093206	More Epithelium
3.0088677	7.6176686	More Stroma
2.367068	4.024313	More Stroma
6.6632175	-2.1308587	Near-normal Lung
-1.2361958	5.0306845	More Epithelium
-0.4876701	1.0932071	More Epithelium
0.37217128	4.2281766	More Stroma
0.4989844	4.894785	More Epithelium
-1.111556	5.328483	More Epithelium
4.59624	8.733163	More Epithelium
8.081523	4.189982	Vessels
9.721095	5.2862477	Elastosis/Collagenosis
5.208125	0.089706644	Near-normal Lung
7.410834	8.044307	More Stroma
3.2548375	8.212882	Elastosis/Collagenosis
-0.65485054	6.1170125	More Epithelium
5.5068936	9.675335	Elastosis/Collagenosis
4.572818	1.0091496	Vessels
8.833717	6.166413	Elastosis/Collagenosis
9.043479	2.1347158	Vessels
-1.2996271	2.213456	Roughly Equal
6.5630608	7.1398335	More Epithelium
-0.702412	11.6038685	More Epithelium
1.1366553	2.5606265	Roughly Equal
12.038338	7.4663014	Connective Tissue
10.23058	5.2705045	Elastosis/Collagenosis
4.8810678	-2.1351333	Near-normal Lung
8.324537	8.766975	More Stroma
0.19352914	3.7911992	Roughly Equal
0.62267494	1.9451668	More Epithelium
3.4110618	0.51296663	Near-normal Lung
6.006255	7.1682105	Elastosis/Collagenosis
2.2424512	7.7240705	More Stroma
-1.6800723	1.5241224	More Epithelium
2.6386225	5.84211	More Epithelium
5.4968486	6.3108654	More Stroma
6.438094	7.033468	More Epithelium
5.591121	1.7411113	Vessels
-0.068395525	3.1713474	More Stroma
-0.55104953	0.09676689	Roughly Equal
7.569764	4.790647	Elastosis/Collagenosis
0.809982	4.4101224	More Epithelium
0.37831184	9.291279	More Epithelium
3.6363544	3.8359437	More Stroma
2.0876164	6.3544555	More Stroma
6.709292	4.3782096	Reactive Lung Changes
9.288853	8.034741	Necrosis
7.23097	5.6081514	Elastosis/Collagenosis
1.0892826	7.443463	More Stroma
4.957666	6.922945	Roughly Equal
4.5841804	-2.5585535	Near-normal Lung
-1.1833285	0.83050495	More Epithelium
5.804366	9.287814	Elastosis/Collagenosis
0.2224021	6.326007	More Stroma
3.47163	5.982689	Reactive Lung Changes
5.5993323	-0.6964796	Vessels
2.007714	1.4085336	More Epithelium
1.9432006	10.169625	More Epithelium
3.548142	9.121085	More Epithelium
2.3183682	6.150351	More Stroma
8.390585	3.4772074	Vessels
3.811696	1.5940963	Reactive Lung Changes
5.1024284	8.382643	Elastosis/Collagenosis
-2.380529	1.3018353	More Epithelium
2.0966926	8.220154	More Stroma
5.590828	11.183678	Elastosis/Collagenosis
8.710973	1.8772691	Connective Tissue
-1.3802885	10.390863	More Epithelium
12.539989	5.6463957	Necrosis
4.5163584	2.1040843	Reactive Lung Changes
2.4301684	9.796989	More Epithelium
-0.73429495	-1.6049523	Roughly Equal
11.872975	7.4312677	Connective Tissue
10.716086	0.58777726	Connective Tissue
3.6194642	3.8489573	Reactive Lung Changes
4.240052	11.0014305	More Epithelium
5.606571	2.8247817	Airway
6.5688205	2.6800063	Connective Tissue
-0.0684289	-0.7684136	Roughly Equal
7.2159896	4.2774177	Roughly Equal
5.0831842	-1.8209898	Near-normal Lung
5.258512	2.6446369	Airway
3.868349	1.4301109	Near-normal Lung
-2.4271097	-2.7934995	Roughly Equal
-2.1517305	3.424729	More Epithelium
5.9351726	1.6101073	Vessels
3.266282	2.8578496	More Epithelium
10.630961	7.407989	Elastosis/Collagenosis
1.4526082	11.820049	More Epithelium
-4.7460523	5.6295013	More Epithelium
-1.4133507	2.1392813	More Epithelium
2.9282753	6.023808	Reactive Lung Changes
2.2683356	10.126659	More Epithelium
7.408745	8.156121	More Stroma
5.817974	4.0208144	Reactive Lung Changes
0.54290307	8.670379	More Epithelium
-4.4858775	4.750985	More Epithelium
-3.3617687	4.645393	More Epithelium
10.276437	3.211045	Necrosis
5.2451744	-2.711698	Near-normal Lung
10.958246	3.786024	Necrosis
7.6414647	2.7115424	Connective Tissue
3.5912614	3.7634358	Vessels
7.4438205	3.1117456	Vessels
8.625194	2.5520802	Vessels
11.391679	9.175068	Elastosis/Collagenosis
6.4163375	-2.3371446	Near-normal Lung
3.807684	-1.1833088	Reactive Lung Changes
5.244964	-2.616026	Near-normal Lung
4.3372655	8.366987	Reactive Lung Changes
2.244853	2.2489529	More Stroma
6.3472905	6.26275	Elastosis/Collagenosis
3.2910054	8.113038	More Epithelium
-0.66289276	2.3152544	Roughly Equal
1.1704873	3.157777	More Stroma
8.193475	2.355235	Vessels
1.7281876	10.375645	More Epithelium
10.602898	6.1703377	Elastosis/Collagenosis
7.019964	2.6429029	Vessels
0.92920256	6.505993	More Epithelium
6.4364233	3.371651	Elastosis/Collagenosis
3.65497	6.498538	Reactive Lung Changes
5.824339	7.6700115	More Epithelium
7.0499053	5.5659833	Elastosis/Collagenosis
7.1520076	7.068911	Elastosis/Collagenosis
2.6330936	8.858677	More Epithelium
7.8828244	-0.5405292	Near-normal Lung
-0.6946243	-2.512933	More Epithelium
-0.13381809	-1.6972867	More Epithelium
7.297697	-2.7243347	Near-normal Lung
-0.9914336	1.873931	More Epithelium
1.8642219	1.2086997	More Stroma
-3.8197582	5.145254	More Epithelium
5.1430106	7.2597303	More Epithelium
2.3616765	3.9333043	More Stroma
4.95482	2.0351174	Reactive Lung Changes
7.4773836	2.8824692	Connective Tissue
6.5121465	-2.737078	Near-normal Lung
4.2405357	6.5839934	Roughly Equal
1.0829508	4.7117543	More Stroma
10.453714	1.8546898	Near-normal Lung
3.0015	8.893325	More Epithelium
4.6319833	2.2011566	Near-normal Lung
3.306378	4.9831033	Roughly Equal
4.9797206	3.6518073	More Stroma
6.173232	7.607845	More Epithelium
2.443535	4.7234874	More Epithelium
12.502683	6.026941	Necrosis
6.9886813	0.31183565	Near-normal Lung
5.8172193	1.1858027	Reactive Lung Changes
0.50809556	11.62207	More Epithelium
-1.6122395	1.5644544	More Epithelium
6.439217	7.6935987	Elastosis/Collagenosis
5.281565	4.665009	Vessels
0.028411685	3.0517757	More Epithelium
4.7626567	1.5032759	Near-normal Lung
3.3605692	-1.5373063	More Epithelium
2.4931765	8.32463	More Stroma
5.614613	3.97106	Reactive Lung Changes
11.197228	8.006023	Elastosis/Collagenosis
2.598936	1.6761063	More Stroma
-1.3766094	-1.5922576	Roughly Equal
9.666613	4.4596844	Elastosis/Collagenosis
1.0791247	11.206319	More Epithelium
7.6082335	9.063117	More Stroma
5.715209	10.053481	Elastosis/Collagenosis
9.731562	2.9102225	Vessels
-1.5527806	5.286606	More Epithelium
1.0400892	5.5647125	More Stroma
7.3352776	2.9881651	Near-normal Lung
2.6997087	9.5450325	More Epithelium
3.5549414	-0.2508746	Reactive Lung Changes
8.585266	9.150067	Necrosis
5.6139636	6.8409357	Elastosis/Collagenosis
1.5171069	10.589786	More Epithelium
4.971206	9.400576	Elastosis/Collagenosis
6.073077	3.3585014	More Stroma
1.8063358	5.0167947	More Stroma
6.1364436	1.7663918	Near-normal Lung
6.3464284	0.59467995	Near-normal Lung
5.297802	-3.9099846	Near-normal Lung
1.123438	10.791682	More Epithelium
6.979065	-2.291038	Near-normal Lung
-1.8364307	0.07623813	Roughly Equal
-0.37837198	-0.32225767	More Epithelium
3.2952995	3.1779232	Reactive Lung Changes
0.6632835	7.6689453	More Epithelium
1.9944439	10.755905	More Epithelium
3.9626522	8.818971	Elastosis/Collagenosis
4.9542947	0.9090747	Reactive Lung Changes
5.262811	7.55691	Elastosis/Collagenosis
10.838825	5.2776117	Elastosis/Collagenosis
7.7805295	5.535264	More Stroma
2.6970422	10.857976	More Epithelium
4.9109344	4.4475746	More Epithelium
4.9081407	7.792982	More Epithelium
3.9227424	4.3597493	More Stroma
6.564261	-1.0070207	Near-normal Lung
6.6709533	6.082804	Elastosis/Collagenosis
-3.7831757	5.4228497	More Epithelium
5.065342	10.157526	More Epithelium
2.5877275	4.9401827	More Stroma
-1.2000515	2.1412675	More Epithelium
7.9381065	3.5457592	Vessels
5.293737	3.7084668	Reactive Lung Changes
7.1545606	8.244011	More Stroma
-0.88812953	7.2827363	More Epithelium
5.7111278	6.6014113	Elastosis/Collagenosis
-1.3494809	8.861994	More Epithelium
-0.6494519	7.9100566	More Epithelium
7.802895	6.357551	Elastosis/Collagenosis
3.950509	8.789301	More Epithelium
9.86532	4.9618177	Elastosis/Collagenosis
6.3384805	8.118739	Necrosis
-1.7529012	5.5037084	More Epithelium
8.657546	2.4334426	Connective Tissue
2.8844545	9.567601	More Epithelium
3.213105	2.983929	More Epithelium
2.3630965	7.9890246	More Stroma
6.8347898	5.0546284	Elastosis/Collagenosis
5.673857	9.38977	Elastosis/Collagenosis
1.2044883	6.545974	More Epithelium
5.6593795	-0.30920854	Near-normal Lung
4.459695	7.9102936	Elastosis/Collagenosis
5.331175	10.869452	Elastosis/Collagenosis
0.7336044	7.458921	More Stroma
6.169682	6.3090076	More Stroma
0.18469906	8.701135	More Epithelium
-0.079929456	-2.3463726	More Epithelium
2.3659441	7.494862	More Stroma
15.309454	1.3218439	Cartilage
3.5917852	5.3303967	More Stroma
3.541738	9.092767	More Epithelium
-0.38688177	9.91458	More Epithelium
3.7105763	-0.015309877	Reactive Lung Changes
8.392194	1.6444939	Connective Tissue
-1.0681703	-1.2682501	Roughly Equal
1.9278759	6.170284	More Stroma
-4.7356825	4.2390594	More Epithelium
3.4081743	-1.2983764	Near-normal Lung
6.7099957	9.481836	Connective Tissue
-3.0754209	5.4705234	More Epithelium
2.315464	10.9309845	More Epithelium
4.7156544	8.180396	More Stroma
1.8236226	8.656981	More Epithelium
4.218074	7.83217	More Stroma
3.0963693	3.9421363	Reactive Lung Changes
7.267295	6.0545425	Elastosis/Collagenosis
4.297862	11.620088	More Epithelium
5.775832	8.885723	Elastosis/Collagenosis
0.001844247	0.8029649	Roughly Equal
4.4487205	10.797866	More Epithelium
6.9278884	3.4749696	Vessels
8.018721	5.7160316	Elastosis/Collagenosis
1.138809	6.3616114	More Epithelium
-0.40343687	8.379185	More Epithelium
3.1958082	11.337141	More Epithelium
4.1084843	2.879729	Reactive Lung Changes
-2.3900537	-1.5926756	Roughly Equal
2.6352768	8.772681	More Epithelium
0.1795464	1.3947031	More Epithelium
8.399636	9.7628975	Necrosis
9.224817	2.7337012	Vessels
3.998812	6.2680173	More Epithelium
0.7361945	9.002012	More Epithelium
-1.2885928	1.4253583	Roughly Equal
0.25255892	7.666529	More Epithelium
-2.4807632	10.302312	More Epithelium
4.705686	5.9395185	Reactive Lung Changes
12.256581	5.7371883	Necrosis
3.9699829	1.0523787	Near-normal Lung
1.8828037	6.9363766	More Stroma
8.957788	4.2077775	Elastosis/Collagenosis
4.613616	-0.70768744	Near-normal Lung
7.228277	6.448385	Elastosis/Collagenosis
2.6186097	2.1012328	More Epithelium
0.8368247	1.1345153	More Stroma
5.5091686	2.7039804	Vessels
3.3972192	9.648402	More Epithelium
2.5150774	8.724446	More Epithelium
6.2310004	-0.13822778	Near-normal Lung
6.638828	7.5367427	Elastosis/Collagenosis
2.108463	0.78403324	More Stroma
9.894942	6.2895737	Elastosis/Collagenosis
-0.98372835	3.237854	More Epithelium
4.4644203	2.6439612	Reactive Lung Changes
5.6728196	10.752148	Elastosis/Collagenosis
7.161399	6.872741	More Stroma
6.6190133	-3.647486	Near-normal Lung
7.7506213	2.9196615	Near-normal Lung
-0.52622855	-2.493888	More Epithelium
8.985796	2.2933357	Near-normal Lung
4.6486278	4.701427	Reactive Lung Changes
6.9237695	10.840867	Connective Tissue
7.862008	-0.2049284	Near-normal Lung
3.2567277	-0.57900697	Near-normal Lung
5.411945	5.806985	Elastosis/Collagenosis
4.527294	7.3005204	More Epithelium
4.0120473	1.8641052	Airway
0.7058916	6.5510654	More Epithelium
4.977844	2.9520056	Airway
0.85729694	7.3091125	More Stroma
-1.5819514	-1.1536592	Roughly Equal
7.199247	0.6148192	Connective Tissue
9.089759	5.055333	Elastosis/Collagenosis
4.081358	8.890856	More Epithelium
-1.3883531	0.34995604	More Epithelium
5.420369	2.875371	Vessels
2.5176818	0.9861282	Roughly Equal
3.8405933	2.6995986	Reactive Lung Changes
7.523355	11.361881	Connective Tissue
2.8543143	2.8613083	Near-normal Lung
5.6417017	5.2234187	Reactive Lung Changes
4.110846	-0.19167945	Reactive Lung Changes
11.147053	2.997363	Near-normal Lung
-0.06771506	0.07126715	More Epithelium
10.187569	4.2712073	Elastosis/Collagenosis
0.10851588	-0.3267911	More Epithelium
5.7117405	7.6773453	Elastosis/Collagenosis
-0.33469638	3.385137	More Stroma
5.010535	7.1347446	More Epithelium
5.2706165	9.409096	Elastosis/Collagenosis
2.2468386	8.245412	More Epithelium
0.67666507	7.545103	More Stroma
4.695099	4.708894	More Epithelium
-3.1837611	1.3592126	More Epithelium
5.137207	-1.5597804	Near-normal Lung
12.268273	6.9750834	Connective Tissue
-0.10318331	5.5257564	More Epithelium
6.5615554	6.845243	Elastosis/Collagenosis
7.4881287	2.0365736	Near-normal Lung
1.0179709	0.008096717	More Stroma
6.068174	7.8301725	Elastosis/Collagenosis
4.710884	1.3375977	Reactive Lung Changes
1.108299	4.628448	Roughly Equal
2.7021458	12.600177	More Epithelium
9.217016	5.6763415	Elastosis/Collagenosis
2.5112762	1.5019144	More Stroma
7.8765264	1.9516115	Vessels
2.9536855	9.584726	More Epithelium
2.3901045	8.249588	More Stroma
8.662708	7.9238024	Elastosis/Collagenosis
7.9651513	2.020531	Connective Tissue
0.2011123	-0.35189673	Roughly Equal
3.4745347	6.5160804	More Stroma
0.13888612	2.2819045	More Epithelium
-0.8874083	10.2782545	More Epithelium
1.555047	-1.5244399	Reactive Lung Changes
-0.6718351	1.1136328	More Epithelium
1.6139739	-3.571114	More Epithelium
6.628613	6.8447814	Elastosis/Collagenosis
4.0692534	2.3092914	Reactive Lung Changes
3.145726	7.90476	More Epithelium
2.9461217	10.730032	More Epithelium
-0.01723576	0.88483554	More Epithelium
9.047264	5.28088	Elastosis/Collagenosis
8.673054	3.9274786	Elastosis/Collagenosis
4.725646	6.8369207	More Epithelium
8.668922	2.9539819	Vessels
9.114485	5.249228	Elastosis/Collagenosis
-1.5353312	2.987	More Epithelium
1.4702858	0.41341382	More Epithelium
4.424956	4.9330945	Reactive Lung Changes
2.5403318	8.6262455	More Epithelium
6.1115675	7.7605476	Elastosis/Collagenosis
0.55160826	0.14545532	More Epithelium
2.3032012	1.6560419	More Stroma
5.365766	4.671629	More Epithelium
9.313825	2.0779474	Near-normal Lung
4.5445623	4.658932	Reactive Lung Changes
2.0691693	3.3337424	More Epithelium
7.245931	-0.7339759	Near-normal Lung
1.0050383	10.165998	More Epithelium
5.798634	7.02031	More Epithelium
1.7211496	5.716968	More Stroma
8.163988	7.26011	Elastosis/Collagenosis
11.729613	7.524741	Connective Tissue
6.7572207	-3.12038	Near-normal Lung
4.332067	3.9563763	Reactive Lung Changes
0.9740873	9.280714	More Epithelium
8.405769	8.391649	More Stroma
9.327444	3.3149533	Connective Tissue
2.9679067	7.657969	More Epithelium
2.0637233	4.9628706	More Stroma
5.8729944	7.5045724	Elastosis/Collagenosis
8.061182	3.4514565	Connective Tissue
2.729297	7.612052	More Epithelium
1.4565426	0.87086666	More Epithelium
3.1815648	6.3153634	Reactive Lung Changes
11.302356	7.395699	Necrosis
9.654129	3.497684	Connective Tissue
0.28810364	12.014671	More Epithelium
9.664706	5.1108923	Elastosis/Collagenosis
2.769222	-1.2663534	Reactive Lung Changes
0.13685913	0.56444514	More Epithelium
9.225666	7.077367	Elastosis/Collagenosis
0.55675995	-1.2906871	More Epithelium
2.4225314	10.812311	More Epithelium
6.77325	6.7121515	More Epithelium
9.790315	2.6266875	Near-normal Lung
3.6522264	5.4355597	Roughly Equal
3.7531283	9.830861	More Epithelium
3.8505406	7.9367304	More Epithelium
7.8869877	7.011087	Elastosis/Collagenosis
0.79124457	8.119956	More Epithelium
-0.4417269	2.1698987	More Epithelium
1.8008609	4.6193194	More Epithelium
-1.6733521	3.0667205	More Epithelium
6.5486836	1.9220445	Near-normal Lung
1.9342923	11.84677	More Epithelium
3.2899528	3.505345	Reactive Lung Changes
1.5879629	10.476988	More Epithelium
1.7814726	3.113663	Roughly Equal
8.08577	4.672089	Connective Tissue
9.919483	-0.08851267	Near-normal Lung
8.493303	5.8427544	Elastosis/Collagenosis
8.035981	0.24625799	Connective Tissue
5.588884	2.9206736	Near-normal Lung
3.8256369	7.8791037	More Epithelium
-1.1961253	2.5179253	Roughly Equal
8.572816	7.7079687	Elastosis/Collagenosis
-0.42546526	3.0313768	More Epithelium
4.2970486	4.9958763	More Stroma
3.6740665	8.881495	More Epithelium
8.3756695	13.1694	Connective Tissue
3.8088565	3.741331	Reactive Lung Changes
9.940139	4.7798915	Elastosis/Collagenosis
5.290336	6.0318284	Elastosis/Collagenosis
6.3292146	8.810811	Elastosis/Collagenosis
3.958242	0.49329266	Near-normal Lung
0.83873266	6.0142117	More Epithelium
11.454408	7.0767875	Connective Tissue
1.6484199	7.3919935	More Stroma
7.962299	-0.56737566	Near-normal Lung
6.713178	7.3059063	Necrosis
7.944258	8.382651	More Stroma
3.9961343	6.725928	Reactive Lung Changes
0.69812435	6.5962825	More Epithelium
-1.0390239	1.9651748	More Epithelium
3.1916697	0.43490982	Near-normal Lung
8.070535	6.2305975	Elastosis/Collagenosis
1.90135	1.0993154	More Stroma
3.1291313	-1.11093	Reactive Lung Changes
6.0449247	5.569236	Elastosis/Collagenosis
9.21886	0.6436812	Connective Tissue
11.184252	8.162495	Elastosis/Collagenosis
4.2348695	4.845043	Connective Tissue
3.2939265	4.8370605	More Stroma
5.6718955	4.9157963	Elastosis/Collagenosis
5.8232265	5.131777	Elastosis/Collagenosis
10.964349	4.828181	Cartilage
0.902357	1.4182776	Roughly Equal
10.323722	1.0390557	Connective Tissue
2.350911	8.3172245	More Epithelium
4.926829	1.8054187	Reactive Lung Changes
7.5909114	2.4859238	Near-normal Lung
2.427354	3.4205859	Roughly Equal
0.45192266	1.8056504	More Epithelium
0.5773982	1.0121697	More Epithelium
0.7649069	7.95198	More Epithelium
3.8977075	3.3441217	More Epithelium
-0.23492588	4.570821	More Epithelium
2.5633404	4.9341216	More Epithelium
4.76689	-2.3907316	Near-normal Lung
8.763816	6.737685	Elastosis/Collagenosis
4.5601273	5.3854647	Reactive Lung Changes
8.565345	5.9128375	Necrosis
2.7693827	8.912224	More Epithelium
5.6584535	7.1198783	More Epithelium
10.626522	8.076863	Elastosis/Collagenosis
4.1440372	5.821769	More Epithelium
6.0578566	-0.3929189	Near-normal Lung
3.7950704	-1.8752153	Reactive Lung Changes
12.740199	5.961314	Necrosis
8.444366	5.3152647	Elastosis/Collagenosis
4.8393064	1.9663572	Reactive Lung Changes
4.350493	0.0072615906	Near-normal Lung
6.926885	4.338986	Elastosis/Collagenosis
9.898523	3.8782547	Elastosis/Collagenosis
6.4090867	5.7697215	Elastosis/Collagenosis
1.828746	5.3760448	More Stroma
4.784656	6.3302574	More Epithelium
9.868497	8.056004	Elastosis/Collagenosis
11.143981	7.8812885	Elastosis/Collagenosis
4.981906	3.82708	Reactive Lung Changes
7.6284637	1.4206362	Vessels
4.87895	5.5781193	Reactive Lung Changes
7.4050627	2.921306	Connective Tissue
3.6946557	7.5173917	More Epithelium
-0.6858649	4.8784733	More Epithelium
3.9294467	4.7774625	Reactive Lung Changes
7.8641872	-1.4160235	Near-normal Lung
-2.9023142	1.5254031	More Epithelium
7.314688	-3.653568	Near-normal Lung
2.363922	5.012655	More Stroma
8.511411	7.831168	Elastosis/Collagenosis
6.342574	-4.109609	Near-normal Lung
4.9922576	5.2119937	More Epithelium
1.7977942	-2.4856591	More Epithelium
9.878897	3.975701	Near-normal Lung
2.448153	2.3372247	More Epithelium
4.4890985	4.137992	Reactive Lung Changes
12.262835	5.308344	Necrosis
4.8674755	1.0855104	Reactive Lung Changes
10.454308	6.0026956	Necrosis
12.238706	6.30421	Necrosis
8.1093	5.1718802	Elastosis/Collagenosis
-1.3253425	3.219165	More Epithelium
5.5823827	5.7935615	Roughly Equal
6.3425117	-2.560202	Near-normal Lung
8.123001	6.3160095	More Epithelium
4.7126327	9.370603	Elastosis/Collagenosis
1.561293	2.9286985	More Stroma
-1.2594122	-1.4887586	Roughly Equal
2.057234	10.221861	More Epithelium
3.7157886	-0.44315735	Reactive Lung Changes
2.4734237	9.089591	More Epithelium
6.4427443	8.071417	More Stroma
3.6631436	5.5166564	More Stroma
0.5559982	6.9251294	More Stroma
6.6118684	-0.12819806	Near-normal Lung
6.1183624	5.202721	Elastosis/Collagenosis
4.7314935	3.7745523	Reactive Lung Changes
-3.7007294	4.8560643	More Epithelium
4.691864	9.284501	More Epithelium
7.9855685	5.7928915	Elastosis/Collagenosis
4.879893	8.657676	Elastosis/Collagenosis
4.12984	6.2496815	Reactive Lung Changes
0.37049425	1.3491429	Roughly Equal
0.951244	7.6311307	More Epithelium
7.0737433	-0.11812083	Near-normal Lung
5.8781815	3.4887643	Elastosis/Collagenosis
2.2857192	2.2336123	More Epithelium
-2.1763382	0.09489316	Roughly Equal
3.025226	12.603559	More Epithelium
6.3806963	3.208945	Vessels
1.4487813	5.5841603	More Stroma
8.634723	3.472277	Vessels
2.7959428	11.003088	More Epithelium
5.1399736	10.060545	Elastosis/Collagenosis
2.876739	8.070071	More Epithelium
5.8990774	1.6186669	Near-normal Lung
9.49465	1.493647	Connective Tissue
1.7456104	4.7504253	Roughly Equal
-0.4910022	0.7885223	More Epithelium
0.7733754	2.0459387	More Stroma
3.3728573	0.6179747	Near-normal Lung
1.4643881	4.563199	More Epithelium
-0.5970068	5.7152133	More Epithelium
-0.9646484	6.040705	More Epithelium
2.1682293	11.234676	More Epithelium
5.7420354	10.474079	Elastosis/Collagenosis
6.0553923	1.038964	Near-normal Lung
6.7645082	0.26594004	Near-normal Lung
4.342332	-3.6023207	Near-normal Lung
8.042799	6.4889827	Elastosis/Collagenosis
1.0008987	5.80657	More Epithelium
3.3141103	6.9115815	More Stroma
2.3281183	5.147192	Roughly Equal
1.6108778	3.2506175	More Stroma
8.215112	1.5015509	Near-normal Lung
7.99871	6.4106765	Elastosis/Collagenosis
4.207297	7.432592	Reactive Lung Changes
6.560748	6.7108536	Roughly Equal
6.5836782	10.054555	Connective Tissue
-0.32927504	5.129451	More Stroma
2.819497	6.0824223	More Stroma
-1.8068352	3.3105655	More Epithelium
3.3904374	3.5498908	More Epithelium
-0.33212233	1.1233102	Roughly Equal
11.052869	4.697187	Elastosis/Collagenosis
-1.655559	9.29961	More Epithelium
6.919151	8.577078	Necrosis
5.304649	-0.5778024	Near-normal Lung
0.42113578	6.462926	More Epithelium
7.167864	10.247649	Connective Tissue
-1.6652572	1.3974842	More Epithelium
2.1732554	-3.043843	More Epithelium
10.615671	3.6372898	Cartilage
1.3714181	8.879871	More Epithelium
2.31441	9.094925	More Epithelium
6.4152856	0.5400604	Airway
1.2111692	10.272181	More Epithelium
4.6135583	-1.6327099	Near-normal Lung
14.4790535	8.118991	Connective Tissue
9.968063	3.911553	Vessels
0.15253115	-1.8388097	More Epithelium
9.712866	3.9576077	Elastosis/Collagenosis
2.3344517	3.6259594	More Epithelium
9.498268	6.4510736	Elastosis/Collagenosis
0.21363088	6.5716734	More Epithelium
4.4475474	5.559193	More Stroma
4.06308	6.618782	Reactive Lung Changes
6.213017	5.341827	Elastosis/Collagenosis
-2.3346584	5.198897	More Epithelium
5.496591	9.891133	Elastosis/Collagenosis
1.2900307	5.666769	More Epithelium
1.3727502	6.214382	More Stroma
2.6873271	11.350548	More Epithelium
-0.06917382	10.1767025	More Epithelium
0.16463877	8.41137	More Epithelium
-0.72304213	2.3840022	More Epithelium
4.4692197	-3.4958124	Near-normal Lung
2.8616502	-1.2346241	Reactive Lung Changes
2.4638753	7.4031363	More Epithelium
3.1164958	1.7018659	More Stroma
9.042394	7.3528013	Elastosis/Collagenosis
11.291553	4.0898666	Necrosis
8.288306	12.659855	Connective Tissue
4.7771935	1.7702203	Airway
5.294017	8.701522	Elastosis/Collagenosis
3.7310197	6.315316	Reactive Lung Changes
-2.1073823	1.7726521	More Epithelium
6.5290174	0.71671003	Airway
-0.9785549	-0.23342635	Roughly Equal
10.173897	6.1165924	Elastosis/Collagenosis
0.6248953	4.0826	Roughly Equal
5.1353025	4.521231	Reactive Lung Changes
-5.0080056	4.527837	More Epithelium
2.397061	3.8967526	More Epithelium
10.869614	5.810687	Necrosis
-0.41415182	7.133975	More Epithelium
0.3990988	4.0079627	Roughly Equal
3.0056136	5.6382637	More Epithelium
6.178871	0.65284795	Near-normal Lung
-2.7175949	2.8116198	More Epithelium
0.008040811	3.5564692	More Epithelium
11.179139	6.6289625	Necrosis
7.366798	8.553218	Necrosis
0.785163	2.7093742	More Epithelium
5.966352	6.123992	Elastosis/Collagenosis
-1.347065	5.969823	More Epithelium
3.4393713	4.7134166	More Stroma
9.148719	5.362215	Elastosis/Collagenosis
6.8106813	6.6031766	Elastosis/Collagenosis
3.062527	3.4622598	More Epithelium
10.113647	4.4575944	Necrosis
2.8182673	12.350897	More Epithelium
0.17967795	7.440359	More Epithelium
2.6910875	5.5611143	More Stroma
7.884162	11.199191	Connective Tissue
4.6899967	3.1222532	Reactive Lung Changes
2.8479984	2.692033	More Epithelium
10.725111	3.5726812	Near-normal Lung
1.9311601	9.533356	More Epithelium
3.0404148	3.7094572	Reactive Lung Changes
8.646931	0.8065285	Connective Tissue
1.3774185	8.898531	More Epithelium
3.4898844	5.3887053	More Stroma
0.17587812	4.7495713	More Epithelium
6.3335114	4.424698	Elastosis/Collagenosis
10.799796	7.0769873	Necrosis
5.4722047	8.327205	More Stroma
1.3793877	10.188633	More Epithelium
4.781621	-2.31632	Near-normal Lung
0.43602586	5.5650153	More Epithelium
7.808023	-1.6899742	Near-normal Lung
6.161461	0.5246064	Near-normal Lung
0.94008386	8.906809	More Epithelium
8.249716	9.760977	Necrosis
6.374954	-0.09546606	Reactive Lung Changes
10.710574	2.9195845	Near-normal Lung
5.345985	0.8193845	Vessels
6.4239745	1.7962179	Airway
3.1336138	11.773326	More Epithelium
-0.22462836	-0.66669315	More Epithelium
0.18444578	1.8423468	More Epithelium
2.993887	6.383177	More Epithelium
14.331584	8.09636	Connective Tissue
0.48988584	2.8146846	More Epithelium
0.42507944	9.940334	More Epithelium
3.504927	10.550398	More Epithelium
3.6338313	8.441945	More Epithelium
2.8715367	3.937139	More Epithelium
9.234695	3.3790035	Vessels
10.042289	2.7504885	Near-normal Lung
3.3732557	9.798405	Necrosis
4.85653	4.221778	Reactive Lung Changes
2.5205293	1.0574389	More Stroma
3.1655035	8.549419	More Epithelium
8.145686	3.650119	Vessels
-1.9852397	4.008157	More Epithelium
6.946607	2.841278	Vessels
3.782641	8.165344	More Epithelium
3.8694224	3.3822181	Vessels
7.989267	5.059969	Elastosis/Collagenosis
-0.36522087	3.160404	More Stroma
5.4089622	2.6138551	Reactive Lung Changes
1.7229046	5.4963403	More Stroma
10.126633	5.401349	Elastosis/Collagenosis
1.2029182	3.922587	Roughly Equal
3.721811	8.006634	More Epithelium
5.161172	10.101651	Elastosis/Collagenosis
7.136357	-0.7335746	Near-normal Lung
-0.49881765	1.0591018	Roughly Equal
6.4455256	7.901292	Elastosis/Collagenosis
8.143872	9.358092	Necrosis
9.081349	7.7500453	Elastosis/Collagenosis
8.043009	7.625887	More Epithelium
8.869725	4.061143	Connective Tissue
11.239126	3.3226871	Cartilage
1.9403995	3.4429014	More Epithelium
12.980816	5.3472657	Necrosis
3.9447794	-1.2532346	Reactive Lung Changes
2.0041947	1.6743575	More Epithelium
0.06171167	6.1522827	More Epithelium
7.4893117	7.2885103	Elastosis/Collagenosis
2.1349244	4.717915	More Stroma
15.178114	1.4336784	Cartilage
8.36412	9.252149	Necrosis
2.2180078	5.1004224	More Stroma
3.4776123	3.9705074	Reactive Lung Changes
9.585322	3.5653863	Necrosis
11.175579	9.137927	Elastosis/Collagenosis
5.429455	-2.0626636	Near-normal Lung
0.01710722	4.2423744	More Epithelium
-2.5959587	4.573958	More Epithelium
0.38423318	9.867178	More Epithelium
0.09945612	5.387057	More Epithelium
8.579089	2.5316358	Vessels
4.0496316	8.648322	More Epithelium
1.986357	1.0695468	More Stroma
0.20832855	9.715736	More Epithelium
5.80821	1.3909398	Vessels
1.6905115	6.1802816	More Epithelium
5.6533155	6.784146	Elastosis/Collagenosis
2.5286615	6.4382834	More Stroma
6.8130713	5.6701427	Elastosis/Collagenosis
0.28554413	10.612408	More Epithelium
1.84059	2.1845858	More Stroma
8.271845	4.4287844	Vessels
3.0426323	1.7459962	Reactive Lung Changes
9.101396	3.2044208	Connective Tissue
6.459226	5.406007	Elastosis/Collagenosis
2.1062005	4.7982616	More Stroma
6.5890408	6.987715	Roughly Equal
4.530932	-0.026698899	Near-normal Lung
6.5232844	5.9722915	More Epithelium
9.35943	7.257081	Necrosis
1.1551235	9.666882	More Epithelium
1.0605209	0.11011012	More Epithelium
1.9451461	5.0938125	More Stroma
5.2963653	-0.6062314	Near-normal Lung
13.159817	2.2523742	Cartilage
1.5817314	-2.4174578	More Epithelium
-3.1892462	0.28779164	More Epithelium
7.20727	8.126021	More Stroma
2.7544441	6.771229	More Epithelium
9.979856	4.4348254	Elastosis/Collagenosis
5.283508	7.986899	More Epithelium
9.5784	0.3418456	Near-normal Lung
-0.3412342	1.6263738	More Epithelium
2.9112666	8.001794	More Epithelium
6.1342688	2.260894	Reactive Lung Changes
6.408362	2.3699622	Reactive Lung Changes
5.689547	6.6116486	More Epithelium
0.026241908	3.7258656	More Epithelium
5.4010987	4.245028	Reactive Lung Changes
12.195548	5.853656	Necrosis
0.4487025	8.832111	More Epithelium
2.4611948	6.9717393	More Stroma
7.9780226	3.4182367	Near-normal Lung
6.4219203	4.0619655	Reactive Lung Changes
2.0275533	11.821652	More Epithelium
-0.14171015	4.326152	More Epithelium
-1.5831703	9.956212	More Epithelium
6.688185	3.1140554	Near-normal Lung
-0.19704984	2.6565416	More Stroma
3.9992623	8.11558	More Epithelium
3.181779	0.65519017	Near-normal Lung
0.9991823	4.745358	More Epithelium
4.3070354	6.4142737	Reactive Lung Changes
5.6644793	4.6941423	More Epithelium
6.8845124	7.505081	More Stroma
7.2698336	6.990674	More Stroma
-0.73299843	5.1445193	More Epithelium
5.9409857	4.2612863	Reactive Lung Changes
0.5579578	2.3963895	More Epithelium
11.960796	6.741814	Elastosis/Collagenosis
1.0193348	4.408759	More Stroma
7.2721324	10.92443	Connective Tissue
3.4731915	3.2891014	Reactive Lung Changes
1.9556149	-1.0360388	Reactive Lung Changes
6.685455	5.3160443	More Stroma
3.724592	8.372575	More Epithelium
1.7746928	6.7986326	More Stroma
-1.0029913	5.3158617	More Epithelium
1.4421033	2.948335	More Stroma
7.842772	7.733081	More Stroma
1.8419725	-1.1347623	More Epithelium
6.103366	7.966803	Necrosis
7.4783487	5.3581758	More Epithelium
7.4748273	5.4066434	Elastosis/Collagenosis
9.66784	7.6053877	Elastosis/Collagenosis
5.797185	0.29154372	Reactive Lung Changes
10.386767	4.717579	Vessels
5.162753	8.877925	Elastosis/Collagenosis
-0.49800506	3.0989408	More Stroma
2.437735	-1.2373341	More Epithelium
3.7934961	6.1973433	Roughly Equal
5.063448	1.9528853	Near-normal Lung
3.9957972	4.5792794	Reactive Lung Changes
-1.1683211	10.717696	More Epithelium
3.7572935	8.00243	More Epithelium
1.2371564	9.602542	More Epithelium
5.3038516	-1.396029	Near-normal Lung
3.8545785	6.9518123	More Epithelium
11.999138	7.7823834	Connective Tissue
10.714491	8.106984	Elastosis/Collagenosis
-0.41669556	7.0822372	More Epithelium
2.8593922	7.370477	More Epithelium
4.807908	4.3726187	Reactive Lung Changes
1.7266204	5.591245	More Stroma
0.7777483	9.358362	More Epithelium
2.674931	9.760164	More Epithelium
1.1498209	9.764636	More Epithelium
7.0549717	-0.59837735	Near-normal Lung
6.563207	0.1140851	Near-normal Lung
2.922674	2.278942	More Epithelium
12.755726	7.702024	Connective Tissue
8.146527	0.10141246	Near-normal Lung
9.633503	1.6695334	Connective Tissue
5.4424067	4.9349637	Elastosis/Collagenosis
3.0918715	5.3977976	More Stroma
-0.5995598	1.5501044	More Epithelium
7.315615	6.602635	Elastosis/Collagenosis
6.50094	5.221959	Elastosis/Collagenosis
4.570087	7.299646	More Stroma
2.0046315	2.1214304	More Epithelium
11.513645	7.4201174	Connective Tissue
5.622677	0.10723947	Vessels
0.81567144	4.506385	More Epithelium
7.136568	4.8701167	Elastosis/Collagenosis
-1.571517	2.247539	More Epithelium
5.2875986	3.3444493	Reactive Lung Changes
-3.254465	4.425924	More Epithelium
-1.1572669	0.5412173	Roughly Equal
6.2910113	1.6946898	Airway
9.087746	9.422282	Necrosis
2.7134924	11.026813	More Epithelium
2.3417616	5.837412	More Stroma
3.552257	6.8085504	More Stroma
1.294751	-1.0577745	More Epithelium
7.8355126	2.665055	Connective Tissue
5.2233934	9.321722	Elastosis/Collagenosis
-2.868249	3.2528245	More Stroma
8.500651	3.0241923	Vessels
7.2048845	7.7404704	More Epithelium
4.431714	4.483065	Reactive Lung Changes
1.4056113	6.360115	More Stroma
5.169337	3.2534752	Airway
6.12305	-0.9045009	Near-normal Lung
1.8295283	0.3528976	More Epithelium
3.9803276	5.6223545	More Stroma
4.387517	1.4023675	Reactive Lung Changes
9.424417	3.9975853	Elastosis/Collagenosis
-0.4598887	10.398421	More Epithelium
-2.7529526	3.9666615	More Epithelium
9.990135	1.9489262	Connective Tissue
2.2354124	1.1526703	More Epithelium
2.305722	9.2369585	More Epithelium
1.7374657	10.273086	More Epithelium
7.068307	8.655103	Necrosis
2.1212907	5.7029667	More Stroma
3.6989822	6.3461633	Roughly Equal
4.592822	3.033006	Vessels
4.426292	2.401865	Near-normal Lung
8.141997	8.632386	More Stroma
6.633442	6.603539	More Stroma
2.3889573	2.7453556	More Stroma
4.360025	6.3958287	Reactive Lung Changes
6.472315	3.7950246	Vessels
-0.20157406	6.537564	More Epithelium
5.4812646	9.183072	Elastosis/Collagenosis
-0.30807593	5.6106915	More Epithelium
3.8034377	6.23258	More Epithelium
1.8121562	6.0864806	More Epithelium
1.3211894	6.030937	More Epithelium
9.424058	1.387608	Connective Tissue
5.0708146	8.123577	More Epithelium
-0.81713593	-0.051122632	Roughly Equal
0.83889675	10.917609	More Epithelium
1.699925	10.617441	More Epithelium
6.0204215	-0.15128826	Near-normal Lung
5.06455	10.490646	More Epithelium
5.9854174	0.8443233	Near-normal Lung
-0.2022507	3.9528642	More Epithelium
-0.12227575	1.9095786	More Epithelium
5.55531	3.6831033	Reactive Lung Changes
2.5867271	-1.3942654	Reactive Lung Changes
3.0135546	7.087383	More Stroma
-5.0985065	4.758917	More Epithelium
0.8015834	5.4094763	More Stroma
4.9065814	5.824705	More Stroma
2.0535176	-0.016625274	More Epithelium
5.9166384	4.0434275	Near-normal Lung
4.9154296	-0.4456326	Near-normal Lung
3.6224592	8.067541	More Epithelium
2.0648143	12.1139765	More Epithelium
2.198521	8.053259	More Epithelium
9.12649	6.804009	Elastosis/Collagenosis
1.4320221	9.18528	More Epithelium
3.6079586	7.508155	More Stroma
11.877379	5.2728076	Necrosis
5.5408964	1.2208489	Near-normal Lung
0.108159944	11.822684	More Epithelium
12.138717	7.171824	Connective Tissue
-1.5946218	4.7963147	More Epithelium
7.390135	6.953336	Elastosis/Collagenosis
5.996812	8.660105	More Stroma
4.1828275	8.160221	More Epithelium
6.7553654	4.9979796	More Stroma
1.4094112	5.7679014	More Epithelium
-0.37579843	2.990572	More Epithelium
14.558715	8.138264	Connective Tissue
7.7591243	2.7373948	Near-normal Lung
12.391239	5.18953	Necrosis
10.106063	4.0352283	Vessels
4.220905	5.210707	Elastosis/Collagenosis
7.644184	2.1217933	Vessels
2.8095455	9.301278	More Epithelium
5.802936	4.0457115	Reactive Lung Changes
-4.9069715	5.3682413	More Epithelium
12.990461	2.4586673	Cartilage
9.296578	2.3536248	Connective Tissue
3.1404777	10.606593	More Epithelium
5.5277896	1.8477039	Reactive Lung Changes
-0.07805597	10.093918	More Epithelium
0.17150046	7.4631095	More Epithelium
2.8387113	10.964071	More Epithelium
4.810034	8.07813	More Epithelium
2.0611699	9.396897	More Epithelium
3.171834	10.578705	More Epithelium
7.644686	4.6062756	Elastosis/Collagenosis
0.99707425	9.287507	More Epithelium
2.438982	2.7482755	More Stroma
7.191745	5.3364	Elastosis/Collagenosis
7.7204533	3.541223	Elastosis/Collagenosis
2.8242528	6.0780535	More Stroma
-2.1426797	4.019692	More Epithelium
-0.84836406	0.4935072	More Epithelium
3.4085693	3.7427275	More Epithelium
10.560911	2.0072637	Near-normal Lung
4.256374	7.843148	More Epithelium
3.651743	3.9333744	Reactive Lung Changes
-0.18216741	5.2936764	Roughly Equal
5.295819	-0.28150246	Near-normal Lung
4.119897	7.0665708	More Epithelium
0.6041914	0.25487602	More Stroma
1.5198886	11.588279	More Epithelium
9.230364	2.8058777	Vessels
7.549156	8.178289	More Stroma
1.7178527	8.372711	More Epithelium
1.1869715	6.342712	More Epithelium
7.8580575	-2.0546014	Near-normal Lung
-3.5050461	3.774922	More Epithelium
-3.5154772	5.739956	More Epithelium
8.727015	5.166487	Elastosis/Collagenosis
8.70122	1.2695115	Connective Tissue
2.9705992	10.8406725	More Epithelium
12.686792	6.157603	Necrosis
1.2437328	7.4168963	More Epithelium
3.4588404	5.2162104	Necrosis
-0.38131383	5.1940618	More Stroma
3.764509	8.741552	More Epithelium
0.9058957	7.5042644	More Stroma
8.230756	7.261477	Elastosis/Collagenosis
2.7423346	2.8427649	More Stroma
0.8935912	3.748369	More Stroma
-0.6171492	0.7082184	Roughly Equal
-3.0859911	5.064495	More Epithelium
4.9964314	9.617059	More Stroma
10.3621855	8.806189	Necrosis
4.525869	-0.4577776	Near-normal Lung
1.614077	0.57388514	More Epithelium
8.077696	8.167465	More Stroma
0.22178282	1.0894504	Roughly Equal
-0.14966744	-0.89195275	More Epithelium
5.7858543	7.163149	Elastosis/Collagenosis
2.5119019	1.9906166	More Stroma
0.14034714	5.075104	More Stroma
5.0576673	7.250844	Reactive Lung Changes
6.363301	2.413862	Reactive Lung Changes
3.245683	11.558853	More Epithelium
8.423531	6.4765854	More Epithelium
5.2164016	7.015079	More Epithelium
4.5039587	7.905364	More Epithelium
5.040321	-0.37393713	Near-normal Lung
2.7466471	9.426059	More Epithelium
5.76066	0.2247386	Reactive Lung Changes
4.5959396	2.7778988	Reactive Lung Changes
0.84873605	2.5294657	Roughly Equal
1.6576208	4.146601	More Stroma
4.151117	2.5183628	Near-normal Lung
5.691214	-0.8512723	Near-normal Lung
5.3307056	1.1383157	Reactive Lung Changes
4.405576	-1.1757078	Reactive Lung Changes
-3.205334	1.7981869	More Epithelium
2.0928617	4.372702	More Stroma
8.602654	0.5077574	Near-normal Lung
9.155714	-0.7207125	Near-normal Lung
3.885391	9.958848	More Epithelium
2.4663944	-1.9778187	Reactive Lung Changes
9.551743	3.6320326	Connective Tissue
4.6255913	8.968567	More Epithelium
2.6091444	7.7170773	More Stroma
6.0941734	0.49134737	Connective Tissue
3.9011745	9.296364	More Epithelium
4.553992	-2.1733625	Near-normal Lung
5.223641	8.965237	Elastosis/Collagenosis
9.858003	5.388547	Elastosis/Collagenosis
6.547279	-2.3607981	Near-normal Lung
2.9782498	5.8973837	Elastosis/Collagenosis
7.3621807	8.542365	More Stroma
10.817121	2.483787	Near-normal Lung
5.2055516	1.230608	Vessels
-2.07999	4.721321	More Epithelium
3.1618133	9.917644	More Epithelium
6.163938	1.1213744	Near-normal Lung
6.4936094	7.111692	Elastosis/Collagenosis
7.293043	5.564392	Elastosis/Collagenosis
7.4455743	1.7590963	Near-normal Lung
9.52862	0.7964821	Connective Tissue
0.7878224	-0.8871483	More Epithelium
9.850425	8.224622	Elastosis/Collagenosis
5.4436283	-0.39801675	Near-normal Lung
-0.8686603	7.3314543	More Epithelium
0.96016234	4.753976	More Epithelium
1.410419	6.3408074	More Epithelium
5.0385656	2.735982	Airway
5.4748945	8.033827	More Epithelium
-2.0279133	-2.0886056	Roughly Equal
2.725955	-2.3419228	Reactive Lung Changes
-0.9772975	11.232603	More Epithelium
9.571503	4.6406	Necrosis
11.303042	7.5559273	Connective Tissue
2.8509889	3.8337126	More Stroma
2.0771427	4.1005235	More Stroma
2.3224428	9.16307	More Epithelium
7.5778465	2.1863894	Near-normal Lung
4.741763	-1.1237737	Near-normal Lung
4.92699	0.5612655	Vessels
8.93793	-0.2347265	Near-normal Lung
10.153398	8.194078	Elastosis/Collagenosis
4.900348	9.001729	More Epithelium
2.0156722	-2.4218295	More Epithelium
4.2588897	6.2732477	Reactive Lung Changes
3.912794	2.7601929	More Epithelium
3.2513072	6.2234178	Reactive Lung Changes
8.623018	0.84216774	Near-normal Lung
3.538711	5.7308507	More Stroma
6.303566	5.8425813	More Stroma
9.603575	3.3867478	Vessels
1.1313378	5.4960704	More Stroma
9.177537	7.283854	Elastosis/Collagenosis
3.135727	12.00512	More Epithelium
0.63258505	2.54896	Roughly Equal
3.422491	-0.061412685	Near-normal Lung
2.2420263	2.5105557	Near-normal Lung
5.6720805	3.6382916	Vessels
8.301479	5.5493193	Elastosis/Collagenosis
-2.2910714	4.571766	More Epithelium
10.269201	3.9660063	Cartilage
2.8940055	6.3593554	More Stroma
1.5165135	11.039155	More Epithelium
4.830129	-2.1935394	Near-normal Lung
4.7515717	7.689267	Elastosis/Collagenosis
1.3395272	-2.7160244	More Epithelium
7.356628	0.24326287	Near-normal Lung
9.140112	3.043428	Connective Tissue
3.760263	4.5914645	Roughly Equal
-1.6851709	3.5871525	More Epithelium
-1.3052346	3.68281	More Epithelium
8.20104	0.42597166	Near-normal Lung
10.195612	8.30229	Necrosis
9.090183	5.4589624	Elastosis/Collagenosis
2.302672	6.1499653	More Epithelium
8.699605	5.226705	Elastosis/Collagenosis
7.660094	1.5040178	Near-normal Lung
1.7058399	-0.4752712	More Epithelium
9.986071	5.543051	Elastosis/Collagenosis
6.868074	7.2948666	More Stroma
1.3211449	11.494675	More Epithelium
5.504144	-3.4942071	Near-normal Lung
0.78052837	2.5506487	More Stroma
2.618296	-2.2014203	Reactive Lung Changes
4.2251534	3.3215916	Vessels
-1.3886373	-1.3156976	Roughly Equal
3.032514	2.2553346	More Epithelium
5.5501814	5.625602	More Stroma
6.066003	2.224348	Near-normal Lung
9.75622	3.0708776	Vessels
11.502858	9.364309	Elastosis/Collagenosis
-1.0640489	1.4062604	More Epithelium
3.6014965	8.371729	More Epithelium
6.8947573	5.4472175	Roughly Equal
6.897718	3.9333625	Vessels
4.9305525	5.714909	Roughly Equal
-1.074107	4.6747713	Roughly Equal
2.4877746	10.258685	More Epithelium
3.0934312	8.474624	More Stroma
10.30499	5.8568807	Elastosis/Collagenosis
-2.9003088	1.8529903	More Epithelium
-0.8854962	1.403677	More Epithelium
4.3463044	0.6144634	Reactive Lung Changes
7.4139233	4.831233	Elastosis/Collagenosis
4.64925	-2.8326635	Near-normal Lung
5.002802	-0.88750464	Near-normal Lung
1.7828269	5.1592946	More Epithelium
2.742372	5.4394407	More Stroma
4.2602735	3.9016352	Reactive Lung Changes
6.4691133	4.3690324	Elastosis/Collagenosis
7.105888	2.8992937	Vessels
0.074115194	0.82188785	More Epithelium
3.0881133	5.3667035	More Stroma
4.648843	9.240792	Elastosis/Collagenosis
4.8065357	6.991214	More Epithelium
7.5119143	7.937455	More Stroma
7.7793403	2.9134383	Vessels
0.7546091	6.084497	More Epithelium
3.8825705	8.612012	More Epithelium
7.4054203	4.8316913	More Stroma
7.2707505	7.517903	More Epithelium
7.4265304	3.6655877	Near-normal Lung
0.08238506	-0.93408823	More Epithelium
-0.66812706	-3.4629343	More Epithelium
2.907951	0.99217004	More Epithelium
3.9667451	4.2544303	Reactive Lung Changes
0.8506119	8.404642	More Epithelium
9.635035	5.0320725	Elastosis/Collagenosis
4.020926	0.6073273	Reactive Lung Changes
6.3230805	1.4374859	Airway
2.167636	7.1204243	More Epithelium
5.89134	2.9430282	Airway
6.7133284	9.824443	Connective Tissue
1.5943139	11.269999	More Epithelium
-0.78541136	10.09145	More Epithelium
3.8209774	8.840472	More Epithelium
1.8805305	-1.9514681	More Epithelium
6.946291	8.135658	More Stroma
2.1650527	3.3907444	More Epithelium
0.04169173	10.3052635	More Epithelium
12.421932	2.5896478	Cartilage
8.525282	-0.5108351	Near-normal Lung
5.982635	8.742547	Elastosis/Collagenosis
6.198394	-0.9621129	Near-normal Lung
5.7504697	5.6110806	More Stroma
11.393594	2.780456	Cartilage
9.986485	2.1096349	Near-normal Lung
4.6651487	3.0701365	Reactive Lung Changes
2.5995965	6.1405673	More Epithelium
5.114287	3.9201758	Reactive Lung Changes
10.571619	6.663048	Elastosis/Collagenosis
5.0508018	-0.10628228	Near-normal Lung
3.3066506	5.0680833	More Epithelium
7.3989415	4.2774167	Vessels
5.4153895	-1.6921779	Near-normal Lung
9.6294775	5.9361734	Elastosis/Collagenosis
8.24553	6.8961453	Elastosis/Collagenosis
2.6385107	8.038379	More Epithelium
11.739106	9.193095	Elastosis/Collagenosis
1.9595851	7.319929	More Epithelium
5.7324076	6.812986	More Stroma
2.9310343	7.578917	More Epithelium
2.9583497	-2.3052053	Reactive Lung Changes
5.5813437	-0.10910946	Reactive Lung Changes
0.7256821	3.03858	Roughly Equal
1.9410524	2.3247626	More Stroma
6.9351807	9.839354	Connective Tissue
7.14434	7.622175	More Epithelium
2.4077322	6.8976073	More Epithelium
6.6672316	3.8509479	Vessels
3.2238684	6.3450046	More Epithelium
1.2120824	2.0008698	More Epithelium
2.0359483	2.0204194	More Stroma
5.678138	5.7518363	More Stroma
-1.4883407	-0.20923966	Roughly Equal
5.5510044	-1.5713835	Near-normal Lung
1.9065437	1.7442275	More Epithelium
2.0634997	4.607292	Roughly Equal
8.89668	6.478353	Elastosis/Collagenosis
10.849898	3.8442729	Cartilage
3.6874835	0.48982033	Near-normal Lung
10.015376	3.2760737	Vessels
10.211659	4.063768	Vessels
7.3137813	-3.7652993	Near-normal Lung
14.491124	8.111679	Connective Tissue
4.3395686	8.203308	Elastosis/Collagenosis
2.3050213	-0.92176926	Reactive Lung Changes
11.454827	9.210158	Elastosis/Collagenosis
8.81162	2.076596	Connective Tissue
1.8031564	-2.418575	More Epithelium
5.8043184	3.25805	Reactive Lung Changes
7.2803926	11.005052	Connective Tissue
5.2703023	3.0962245	Reactive Lung Changes
-2.3126366	3.42496	More Stroma
4.158103	12.375484	More Epithelium
7.2687187	5.5266595	Elastosis/Collagenosis
10.877165	2.3890715	Near-normal Lung
1.1549054	8.065353	More Epithelium
2.402704	6.6314745	More Epithelium
9.808202	1.7457968	Connective Tissue
-0.106357485	7.9104075	More Epithelium
1.2001256	4.9454126	More Stroma
7.400155	2.7439582	Vessels
4.384621	2.4439478	Reactive Lung Changes
2.5072706	4.902033	More Epithelium
6.0333133	5.819614	Reactive Lung Changes
4.986651	6.900535	More Epithelium
10.160725	5.3505983	Elastosis/Collagenosis
1.9751831	8.334731	More Epithelium
10.467098	1.7084929	Near-normal Lung
0.9552578	8.94658	More Epithelium
5.510104	1.8519565	Near-normal Lung
5.1088324	5.0150194	Elastosis/Collagenosis
11.426322	8.869055	Elastosis/Collagenosis
7.175598	-3.150263	Near-normal Lung
-2.0446498	6.340749	More Epithelium
0.15899594	4.0746937	More Epithelium
6.526868	-3.6965742	Near-normal Lung
7.8669257	4.98039	Elastosis/Collagenosis
4.123118	-0.8675611	Near-normal Lung
7.3958592	5.501747	Elastosis/Collagenosis
1.9313941	-3.3202286	More Epithelium
10.037138	6.100707	Elastosis/Collagenosis
11.307939	2.5307653	Cartilage
9.728446	3.4168103	Necrosis
0.62064964	5.538114	More Stroma
4.8817124	9.353584	More Epithelium
4.0753617	4.330731	Reactive Lung Changes
2.3302324	5.0651574	More Stroma
5.919223	8.646984	More Stroma
0.694111	0.47326115	More Epithelium
2.3277755	11.61438	More Epithelium
-2.6280265	-1.0428321	Roughly Equal
9.363488	4.005803	Vessels
5.979334	7.102494	More Epithelium
5.3184805	2.4440405	Reactive Lung Changes
1.0927296	10.886013	More Epithelium
4.3785653	7.559451	More Epithelium
6.657247	2.2555435	Airway
5.144287	8.3427	More Epithelium
1.96937	10.844841	More Epithelium
7.496704	-0.44412225	Near-normal Lung
5.2921543	-0.8493529	Near-normal Lung
7.7192907	7.821844	More Stroma
-0.008192812	6.073016	More Stroma
2.3028152	-1.359655	More Epithelium
-2.8290105	2.069024	More Epithelium
1.8963721	12.215399	More Epithelium
4.512479	3.109512	Reactive Lung Changes
6.948969	0.66645074	Near-normal Lung
2.0152953	11.843698	More Epithelium
5.5402246	-0.5877309	Near-normal Lung
4.915683	8.933132	More Epithelium
-0.29220602	4.4933615	More Epithelium
1.7592391	-3.7121944	More Epithelium
-0.7869987	7.7168937	More Epithelium
7.4824	4.2550716	Vessels
4.5968885	5.6268005	Roughly Equal
0.7565003	7.808707	More Epithelium
1.874974	2.808032	More Epithelium
5.2565575	9.678742	Elastosis/Collagenosis
2.6194277	10.529534	More Epithelium
4.0169244	4.617765	Roughly Equal
7.222546	1.3571081	Near-normal Lung
6.9332094	2.460858	Near-normal Lung
6.9314713	4.1088424	Vessels
-0.3887772	2.8770516	Roughly Equal
4.329801	5.8546557	Roughly Equal
2.8052938	9.5891905	More Epithelium
8.73738	3.930463	Vessels
2.9025223	8.103548	More Epithelium
4.05902	6.5866084	Elastosis/Collagenosis
4.545605	6.2194347	Reactive Lung Changes
9.1955805	6.698441	Elastosis/Collagenosis
10.891806	5.6490006	Necrosis
7.3862514	0.13314746	Near-normal Lung
8.755213	6.8598566	Elastosis/Collagenosis
7.544475	0.99771327	Near-normal Lung
5.1202087	7.1861773	More Epithelium
11.735557	9.135894	Elastosis/Collagenosis
4.587981	-1.2204591	Near-normal Lung
1.6484927	-0.08989499	More Epithelium
8.612282	2.1047826	Connective Tissue
4.141332	5.272668	Roughly Equal
3.2121215	6.4891853	Roughly Equal
9.630556	6.2499466	Elastosis/Collagenosis
5.720847	5.59581	Elastosis/Collagenosis
6.4631963	5.1581097	Elastosis/Collagenosis
1.0925665	9.449798	More Epithelium
7.234008	-1.303	Near-normal Lung
8.555759	6.946502	Elastosis/Collagenosis
5.1705284	3.9790087	Vessels
4.004136	9.002839	More Epithelium
11.149029	8.085842	Elastosis/Collagenosis
1.1742762	9.402426	More Epithelium
5.9545765	8.189798	Elastosis/Collagenosis
9.803738	4.7258925	Elastosis/Collagenosis
7.707292	-1.4060955	Near-normal Lung
5.170312	5.49428	Reactive Lung Changes
0.84999156	2.0756385	More Stroma
7.3201666	-3.541776	Near-normal Lung
9.503908	0.58118075	Near-normal Lung
8.740949	0.98642486	Near-normal Lung
-1.2275865	-4.5197887	More Epithelium
1.7100327	2.8332767	More Stroma
6.6030498	5.459181	Elastosis/Collagenosis
7.881557	7.2344265	More Epithelium
4.3091235	1.423289	More Epithelium
6.929641	1.2182562	Near-normal Lung
7.780159	5.835952	Elastosis/Collagenosis
3.2232018	4.5701017	More Epithelium
4.321924	0.4621708	Near-normal Lung
2.3268862	7.6279316	More Epithelium
-0.06270356	8.232176	More Epithelium
4.6518517	7.594863	More Epithelium
10.840471	7.8282166	Elastosis/Collagenosis
8.720354	1.8472635	Vessels
-1.9533225	3.35957	More Epithelium
5.2962747	7.7721367	More Epithelium
10.869776	6.8010855	Necrosis
4.1701264	0.08012704	Reactive Lung Changes
11.6675	5.967819	Necrosis
0.30326888	1.4385816	Roughly Equal
0.53720397	2.470679	Roughly Equal
1.2518303	6.05546	More Epithelium
3.848033	9.350388	More Epithelium
3.871793	7.8137145	Reactive Lung Changes
4.3557816	2.2022345	Near-normal Lung
3.943795	-0.9147031	Reactive Lung Changes
10.454132	6.648189	Elastosis/Collagenosis
2.7663379	11.947235	More Epithelium
9.294801	0.780597	Connective Tissue
1.2576908	-0.69543326	More Epithelium
5.431395	7.8466206	More Epithelium
3.2699935	5.194756	More Stroma
5.2004976	0.040345713	Near-normal Lung
8.304256	0.55071753	Near-normal Lung
8.233225	9.69069	Necrosis
2.17131	6.03238	More Stroma
0.76466286	6.177298	More Epithelium
9.324662	6.0278516	Elastosis/Collagenosis
-2.6353183	1.045154	More Epithelium
8.955124	6.584384	Elastosis/Collagenosis
1.7678479	7.314011	More Stroma
7.2379723	7.255621	More Stroma
5.0371766	10.162106	More Epithelium
3.0101957	8.84649	More Epithelium
0.6926408	7.7113695	More Epithelium
5.2360406	7.955784	Elastosis/Collagenosis
3.6432788	9.72272	More Epithelium
3.2774377	8.218211	More Stroma
8.292354	8.53904	More Stroma
0.39148214	5.5404024	More Epithelium
11.670678	6.4565587	Elastosis/Collagenosis
-1.7487371	-0.15011634	More Epithelium
10.436021	4.129691	Necrosis
5.209729	0.9307605	Near-normal Lung
-1.8765944	6.3295994	More Epithelium
0.7360922	10.8928175	More Epithelium
9.04166	5.284061	Elastosis/Collagenosis
2.5977368	-0.7000408	Reactive Lung Changes
1.9694481	11.290225	More Epithelium
3.122166	9.295503	More Epithelium
1.1878492	5.8281345	More Stroma
1.6620846	6.445658	More Epithelium
3.2841995	11.339834	More Epithelium
10.867139	2.2332041	Near-normal Lung
7.711196	-0.91582286	Near-normal Lung
0.8559864	-0.62291247	Roughly Equal
4.7766056	-1.2921321	Near-normal Lung
6.68755	-4.374942	Near-normal Lung
1.0403665	1.7844601	More Epithelium
1.1869785	2.997868	More Stroma
0.44196442	6.752374	More Epithelium
-1.7363524	4.8560023	More Epithelium
-1.9732509	-0.0361612	Roughly Equal
-0.6504691	2.2553575	Roughly Equal
-2.003731	4.8804035	More Epithelium
5.8446136	3.4520693	Reactive Lung Changes
6.853716	8.746979	More Stroma
5.8245244	1.7455721	Airway
6.8545356	-4.1963215	Near-normal Lung
-5.129563	5.3469996	More Epithelium
7.627991	5.7006507	Roughly Equal
9.209337	4.1378503	Elastosis/Collagenosis
1.6733311	9.954232	More Epithelium
3.1727948	10.013021	More Epithelium
3.6302297	8.271348	Reactive Lung Changes
8.045278	-2.0527682	Near-normal Lung
-1.8999918	0.39369893	More Epithelium
5.550762	4.7646904	Elastosis/Collagenosis
-0.54648983	6.661002	More Epithelium
0.19190474	1.6228379	Roughly Equal
7.4363914	7.1816745	More Stroma
8.024202	1.7384956	Near-normal Lung
8.888366	0.6019423	Near-normal Lung
8.055792	0.09823838	Near-normal Lung
5.350364	6.9516673	More Stroma
11.142039	1.4382179	Near-normal Lung
7.4099994	4.871414	Elastosis/Collagenosis
3.1537888	-1.0422735	Reactive Lung Changes
4.9473753	5.0263667	Airway
8.081976	6.2495165	Elastosis/Collagenosis
3.5284104	3.695186	Reactive Lung Changes
3.809424	9.997154	More Epithelium
11.247895	2.083714	Near-normal Lung
10.403535	7.0577693	Elastosis/Collagenosis
10.478783	6.614984	Elastosis/Collagenosis
1.4656749	9.555964	More Epithelium
3.3386035	-1.1082797	Reactive Lung Changes
0.057188492	5.5075874	More Epithelium
1.1574113	10.06767	More Epithelium
8.470864	1.633119	Vessels
8.286682	4.5443487	Elastosis/Collagenosis
4.971403	7.3745894	Elastosis/Collagenosis
7.197535	3.514745	Reactive Lung Changes
7.363888	0.8271931	Connective Tissue
2.9465802	4.986038	Reactive Lung Changes
0.23336121	0.5141592	More Epithelium
6.3328147	5.7924457	Elastosis/Collagenosis
1.3177896	7.670911	More Epithelium
-4.496153	4.220536	More Epithelium
0.96217996	2.7601554	Roughly Equal
9.044188	2.5408688	Connective Tissue
7.553827	-1.3347814	Near-normal Lung
8.254967	3.2953455	Connective Tissue
10.0866585	4.8467956	Elastosis/Collagenosis
-0.3319101	3.4046428	More Epithelium
2.4691844	8.741957	More Epithelium
3.1778202	5.7000084	More Stroma
3.4303098	9.136278	More Epithelium
8.311814	2.338499	Connective Tissue
1.455023	6.2334757	More Epithelium
4.989869	9.9827795	More Epithelium
4.3957434	8.14707	More Epithelium
8.224253	6.538077	Elastosis/Collagenosis
10.329177	6.1435685	Necrosis
6.1657906	4.5095253	Vessels
3.4561372	3.992693	More Epithelium
7.0589767	8.88912	Necrosis
9.908221	0.75358886	Near-normal Lung
6.5305357	-3.4133542	Near-normal Lung
0.061190493	-0.37167856	Roughly Equal
3.8779671	4.1685643	Reactive Lung Changes
2.4061682	8.152796	More Stroma
1.7713609	-0.23549838	Near-normal Lung
[truncated: 198,001 more rows]
