# Supplementary material for: Mapping the landscape of histomorphological cancer phenotypes using self-supervised learning on unannotated pathology slides
Source: Nat Commun. 2024 Jun 11;15:4596. doi: 10.1038/s41467-024-48666-7 (PMC11525555; doi:10.1038/s41467-024-48666-7)
Supplement: Supplementary file 4 — Source Data [file 41467_2024_48666_MOESM4_ESM.zip › Source_Data/supplementary_figure7d.csv]

Resolution	Alpha	Fold	C-Index	Set
1.0	0.8286427728546842	0.0	0.645091693635383	TCGA Train
1.0	0.8286427728546842	0.0	0.6743243243243243	TCGA Test
1.0	0.8286427728546842	0.0	0.6661096256684492	NYU Cohort
1.0	0.8286427728546842	1.0	0.6615517881450316	TCGA Train
1.0	0.8286427728546842	1.0	0.5392088827203331	TCGA Test
1.0	0.8286427728546842	1.0	0.6950757575757576	NYU Cohort
1.0	0.8286427728546842	2.0	0.6544625298129629	TCGA Train
1.0	0.8286427728546842	2.0	0.6332247557003258	TCGA Test
1.0	0.8286427728546842	2.0	0.6859402852049911	NYU Cohort
1.0	0.8286427728546842	3.0	0.6714478914798574	TCGA Train
1.0	0.8286427728546842	3.0	0.502491103202847	TCGA Test
1.0	0.8286427728546842	3.0	0.6892825311942959	NYU Cohort
1.0	0.8286427728546842	4.0	0.6711814345991561	TCGA Train
1.0	0.8286427728546842	4.0	0.5861198738170347	TCGA Test
1.0	0.8286427728546842	4.0	0.6950757575757576	NYU Cohort
1.5	0.0868511373751352	0.0	0.7025143141647996	TCGA Train
1.5	0.0868511373751352	0.0	0.6378378378378379	TCGA Test
1.5	0.0868511373751352	0.0	0.6507352941176471	NYU Cohort
1.5	0.0868511373751352	1.0	0.7069257105143752	TCGA Train
1.5	0.0868511373751352	1.0	0.5975017349063151	TCGA Test
1.5	0.0868511373751352	1.0	0.6747994652406417	NYU Cohort
1.5	0.0868511373751352	2.0	0.7063893886773506	TCGA Train
1.5	0.0868511373751352	2.0	0.6234527687296417	TCGA Test
1.5	0.0868511373751352	2.0	0.6383689839572193	NYU Cohort
1.5	0.0868511373751352	3.0	0.7121839268882423	TCGA Train
1.5	0.0868511373751352	3.0	0.497508896797153	TCGA Test
1.5	0.0868511373751352	3.0	0.6543003565062389	NYU Cohort
1.5	0.0868511373751352	4.0	0.7169620253164557	TCGA Train
1.5	0.0868511373751352	4.0	0.5798107255520505	TCGA Test
1.5	0.0868511373751352	4.0	0.6599821746880571	NYU Cohort
2.0	0.8286427728546842	0.0	0.6789478051613974	TCGA Train
2.0	0.8286427728546842	0.0	0.6891891891891891	TCGA Test
2.0	0.8286427728546842	0.0	0.6703431372549019	NYU Cohort
2.0	0.8286427728546842	1.0	0.6954997318813678	TCGA Train
2.0	0.8286427728546842	1.0	0.5579458709229702	TCGA Test
2.0	0.8286427728546842	1.0	0.6910650623885918	NYU Cohort
2.0	0.8286427728546842	2.0	0.6927904933260806	TCGA Train
2.0	0.8286427728546842	2.0	0.6325732899022801	TCGA Test
2.0	0.8286427728546842	2.0	0.6709001782531194	NYU Cohort
2.0	0.8286427728546842	3.0	0.7084955534609237	TCGA Train
2.0	0.8286427728546842	3.0	0.5209964412811388	TCGA Test
2.0	0.8286427728546842	3.0	0.6639928698752228	NYU Cohort
2.0	0.8286427728546842	4.0	0.7067088607594937	TCGA Train
2.0	0.8286427728546842	4.0	0.6031545741324921	TCGA Test
2.0	0.8286427728546842	4.0	0.6720142602495544	NYU Cohort
2.5	0.8286427728546842	0.0	0.688117168699693	TCGA Train
2.5	0.8286427728546842	0.0	0.6777027027027027	TCGA Test
2.5	0.8286427728546842	0.0	0.6674465240641712	NYU Cohort
2.5	0.8286427728546842	1.0	0.6991296456709153	TCGA Train
2.5	0.8286427728546842	1.0	0.5607217210270645	TCGA Test
2.5	0.8286427728546842	1.0	0.6794786096256684	NYU Cohort
2.5	0.8286427728546842	2.0	0.7016193146156743	TCGA Train
2.5	0.8286427728546842	2.0	0.6312703583061889	TCGA Test
2.5	0.8286427728546842	2.0	0.6776960784313726	NYU Cohort
2.5	0.8286427728546842	3.0	0.7151756075570673	TCGA Train
2.5	0.8286427728546842	3.0	0.5338078291814946	TCGA Test
2.5	0.8286427728546842	3.0	0.6724598930481284	NYU Cohort
2.5	0.8286427728546842	4.0	0.7093248945147679	TCGA Train
2.5	0.8286427728546842	4.0	0.6132492113564669	TCGA Test
2.5	0.8286427728546842	4.0	0.67825311942959	NYU Cohort
3.0	0.8286427728546842	0.0	0.6855862584017924	TCGA Train
3.0	0.8286427728546842	0.0	0.6790540540540541	TCGA Test
3.0	0.8286427728546842	0.0	0.6461675579322638	NYU Cohort
3.0	0.8286427728546842	1.0	0.6914573278884627	TCGA Train
3.0	0.8286427728546842	1.0	0.5794587092297016	TCGA Test
3.0	0.8286427728546842	1.0	0.6566399286987522	NYU Cohort
3.0	0.8286427728546842	2.0	0.7027909117536298	TCGA Train
3.0	0.8286427728546842	2.0	0.6208469055374592	TCGA Test
3.0	0.8286427728546842	2.0	0.6491755793226381	NYU Cohort
3.0	0.8286427728546842	3.0	0.7133314208434081	TCGA Train
3.0	0.8286427728546842	3.0	0.5067615658362989	TCGA Test
3.0	0.8286427728546842	3.0	0.6452762923351159	NYU Cohort
3.0	0.8286427728546842	4.0	0.7046835443037974	TCGA Train
3.0	0.8286427728546842	4.0	0.5987381703470032	TCGA Test
3.0	0.8286427728546842	4.0	0.6561942959001783	NYU Cohort
3.5	0.8286427728546842	0.0	0.6995685005393744	TCGA Train
3.5	0.8286427728546842	0.0	0.6905405405405406	TCGA Test
3.5	0.8286427728546842	0.0	0.6607620320855615	NYU Cohort
3.5	0.8286427728546842	1.0	0.7052345006806089	TCGA Train
3.5	0.8286427728546842	1.0	0.5600277585010409	TCGA Test
3.5	0.8286427728546842	1.0	0.661319073083779	NYU Cohort
3.5	0.8286427728546842	2.0	0.7167245491443157	TCGA Train
3.5	0.8286427728546842	2.0	0.6175895765472312	TCGA Test
3.5	0.8286427728546842	2.0	0.6727941176470589	NYU Cohort
3.5	0.8286427728546842	3.0	0.7221015532150322	TCGA Train
3.5	0.8286427728546842	3.0	0.5238434163701068	TCGA Test
3.5	0.8286427728546842	3.0	0.6450534759358288	NYU Cohort
3.5	0.8286427728546842	4.0	0.7204641350210971	TCGA Train
3.5	0.8286427728546842	4.0	0.5905362776025237	TCGA Test
3.5	0.8286427728546842	4.0	0.6686720142602496	NYU Cohort
4.0	0.8286427728546842	0.0	0.7150443946560452	TCGA Train
4.0	0.8286427728546842	0.0	0.7081081081081081	TCGA Test
4.0	0.8286427728546842	0.0	0.6647727272727273	NYU Cohort
4.0	0.8286427728546842	1.0	0.7196716577981273	TCGA Train
4.0	0.8286427728546842	1.0	0.563497571131159	TCGA Test
4.0	0.8286427728546842	1.0	0.6724598930481284	NYU Cohort
4.0	0.8286427728546842	2.0	0.7296539604167538	TCGA Train
4.0	0.8286427728546842	2.0	0.6364820846905538	TCGA Test
4.0	0.8286427728546842	2.0	0.6615418894830659	NYU Cohort
4.0	0.8286427728546842	3.0	0.732592926519405	TCGA Train
4.0	0.8286427728546842	3.0	0.5039145907473309	TCGA Test
4.0	0.8286427728546842	3.0	0.6424910873440285	NYU Cohort
4.0	0.8286427728546842	4.0	0.7218565400843882	TCGA Train
4.0	0.8286427728546842	4.0	0.6302839116719243	TCGA Test
4.0	0.8286427728546842	4.0	0.6761363636363636	NYU Cohort
4.5	0.8286427728546842	0.0	0.7323043730810721	TCGA Train
4.5	0.8286427728546842	0.0	0.7033783783783784	TCGA Test
4.5	0.8286427728546842	0.0	0.6570855614973262	NYU Cohort
4.5	0.8286427728546842	1.0	0.730520150146434	TCGA Train
4.5	0.8286427728546842	1.0	0.5926439972241498	TCGA Test
4.5	0.8286427728546842	1.0	0.6597593582887701	NYU Cohort
4.5	0.8286427728546842	2.0	0.7338382359094523	TCGA Train
4.5	0.8286427728546842	2.0	0.6527687296416939	TCGA Test
4.5	0.8286427728546842	2.0	0.669674688057041	NYU Cohort
4.5	0.8286427728546842	3.0	0.7434941190934797	TCGA Train
4.5	0.8286427728546842	3.0	0.5274021352313167	TCGA Test
4.5	0.8286427728546842	3.0	0.6566399286987522	NYU Cohort
4.5	0.8286427728546842	4.0	0.7290717299578059	TCGA Train
4.5	0.8286427728546842	4.0	0.6201892744479496	TCGA Test
4.5	0.8286427728546842	4.0	0.6720142602495544	NYU Cohort
5.0	0.8286427728546842	0.0	0.7311011534312505	TCGA Train
5.0	0.8286427728546842	0.0	0.6736486486486486	TCGA Test
5.0	0.8286427728546842	0.0	0.6810383244206774	NYU Cohort
5.0	0.8286427728546842	1.0	0.7292001814956894	TCGA Train
5.0	0.8286427728546842	1.0	0.5669673837612769	TCGA Test
5.0	0.8286427728546842	1.0	0.696078431372549	NYU Cohort
5.0	0.8286427728546842	2.0	0.7387338382359094	TCGA Train
5.0	0.8286427728546842	2.0	0.6254071661237784	TCGA Test
5.0	0.8286427728546842	2.0	0.6841577540106952	NYU Cohort
5.0	0.8286427728546842	3.0	0.7417728781607311	TCGA Train
5.0	0.8286427728546842	3.0	0.5323843416370106	TCGA Test
5.0	0.8286427728546842	3.0	0.6677807486631016	NYU Cohort
5.0	0.8286427728546842	4.0	0.7365822784810127	TCGA Train
5.0	0.8286427728546842	4.0	0.6082018927444794	TCGA Test
5.0	0.8286427728546842	4.0	0.7004233511586453	NYU Cohort
