# Supplementary material for: Mapping the landscape of histomorphological cancer phenotypes using self-supervised learning on unannotated pathology slides
Source: Nat Commun. 2024 Jun 11;15:4596. doi: 10.1038/s41467-024-48666-7 (PMC11525555; doi:10.1038/s41467-024-48666-7)
Supplement: Supplementary file 4 — Source Data [file 41467_2024_48666_MOESM4_ESM.zip › Source_Data/figure2g.csv]

UMAP Dim. 0	UMAP Dim. 1	Lymphocytic Infiltration
3.374689	5.718272	Mild
7.9409046	0.6171609	Mild
0.8774018	7.7378383	Mild
5.9638515	7.734837	N/A
9.478965	4.050502	Mild
5.3111763	5.6230965	Mild
2.7657366	2.3230793	Mild
7.361891	5.139444	Moderate
4.0381603	7.113999	Mild
5.0490894	10.452145	Severe
5.8027387	-0.46709168	Mild
6.4574385	7.31592	Mild
4.821166	3.7677197	Moderate
6.849906	6.4738607	Mild
-2.6901448	1.1168934	Very sparse
2.7542372	5.763298	Severe
11.969835	7.491944	Moderate
0.6716271	1.4765214	Very sparse
6.62855	10.081856	Severe
4.192146	1.56271	Moderate
4.6825175	-2.7843535	Mild
8.554758	4.4691343	Mild
2.8296099	2.9508865	Moderate
7.7151523	5.6491036	Mild
10.421258	5.570572	Mild
0.06429893	5.6210814	Mild
4.0349665	8.362405	Mild
3.6506915	2.551066	Moderate
6.437007	8.013922	N/A
3.8609915	0.04795107	Mild
-2.569684	10.13021	Moderate
4.309404	3.010821	Moderate
6.4196568	8.109877	Moderate
5.255142	4.232813	Moderate
4.3086386	6.2368584	Mild
0.5778126	0.6054844	Mild
1.9382043	11.370929	Moderate
-3.3076036	5.478861	Mild
2.4575748	5.074127	Severe
10.56016	2.149756	Mild
7.4152727	7.388095	Mild
5.087215	-1.5757359	Mild
13.243396	5.2391243	N/A
4.00062	-1.1012354	Mild
6.2200685	2.625808	Moderate
-0.2684116	6.1300907	Moderate
3.9438574	6.5954714	Moderate
8.6417055	6.698658	Mild
9.677787	4.11295	Very sparse
0.08164482	5.560642	Severe
4.259801	3.5753982	Moderate
-2.621599	1.1265033	Very sparse
-0.18204328	10.061088	Mild
7.4532676	10.139803	Severe
-1.3018748	2.2389712	Very sparse
2.3417623	5.3671517	Mild
7.1095138	-0.64647186	Mild
-0.29628104	7.501301	Mild
2.370274	4.319214	Moderate
9.526547	1.5748292	Very sparse
3.0536675	9.557946	Moderate
0.5860005	5.210204	Mild
-1.2608517	6.8003535	Moderate
1.1523728	0.8674147	Mild
7.87719	3.6601806	Very sparse
7.086125	10.754111	Severe
0.595298	3.3497484	Mild
5.868476	-1.7508106	Mild
4.7052336	5.9491243	Mild
0.93149453	0.5455624	Very sparse
-0.070685714	1.4362164	Mild
8.2372265	2.6884127	Mild
8.06492	0.21283898	Mild
9.757022	2.4255037	Mild
-2.8886092	2.149491	Very sparse
7.4398518	8.976288	Mild
2.504342	9.169352	Mild
3.595709	3.364422	Moderate
2.4821532	10.002275	Moderate
0.9293816	4.75494	Moderate
9.355182	2.9503195	Mild
3.090882	10.278936	Severe
5.5325856	1.0550278	Mild
2.6959493	7.1965723	Severe
3.0875657	10.745483	Moderate
10.569335	2.9343529	Very sparse
7.2056074	6.955973	Mild
0.14835046	1.2288444	Mild
2.5906951	7.185411	Severe
7.959866	-0.3526759	Mild
2.0621402	5.237599	Mild
3.9145167	1.1450553	Moderate
1.4775698	7.7343736	Moderate
0.21879847	8.513542	Mild
9.6105795	-0.17619398	Mild
8.643579	2.4869902	Very sparse
-0.18293671	2.448741	Mild
4.528275	8.184757	Severe
-3.3294423	4.9044642	Mild
1.2414731	4.2392025	Severe
0.0752376	3.1608052	Very sparse
1.5431912	6.8856688	Mild
1.7932512	0.21180394	Mild
-1.1297328	6.210337	Mild
4.924427	-4.1930223	Mild
2.03401	4.16941	Moderate
2.6004014	2.5278325	Mild
5.7741485	-2.8605773	Mild
-2.3676572	9.84592	Moderate
-1.4071115	6.479602	Moderate
-2.150208	0.53637797	Very sparse
3.49192	7.3427305	Moderate
5.7674084	2.5488467	Mild
-0.20722575	2.7565675	Very sparse
4.2718186	1.2498747	Mild
-0.107439026	2.5448766	Very sparse
9.452715	6.3413496	Moderate
6.3538017	-1.9458493	Mild
7.563878	5.7269044	Moderate
7.5320535	4.024857	Mild
-1.408717	9.741112	Moderate
5.1839695	4.0907683	Mild
7.116247	6.623815	Moderate
0.9744734	9.574338	Moderate
6.339598	-3.509556	Mild
7.520878	2.3932776	Mild
-1.0640006	5.9202576	Mild
5.2025814	7.622339	Severe
3.6344945	-0.7414625	Mild
-1.1727017	1.8995297	Mild
7.7917047	8.753416	Mild
4.040355	-2.8636682	Mild
5.583767	5.5334167	Mild
-0.40182626	1.603253	Mild
4.0902586	-1.2264043	Mild
10.062546	6.9896793	Mild
1.9534848	7.7125287	Moderate
5.6590247	7.5345583	Severe
1.8865448	0.04580282	Mild
5.483392	6.4619484	N/A
6.813597	7.193642	Severe
7.9823656	2.9045177	Very sparse
2.3187375	7.3688407	Moderate
6.7507033	9.557855	Mild
1.8410045	6.1261015	Severe
0.52252066	8.78518	Moderate
4.244475	2.3935559	Moderate
12.242215	7.180856	Moderate
4.6343727	3.9390137	Moderate
7.575189	6.9848886	Mild
-1.3562173	4.2681446	Mild
0.53425986	5.421109	Mild
5.0833745	5.5480685	Moderate
-0.7309804	5.3232746	Mild
7.6630416	6.6160192	Mild
4.494221	8.0219145	N/A
6.8773565	3.7316968	Very sparse
4.2903676	-3.7642076	Mild
4.0988994	1.2453911	Moderate
6.525794	0.3260231	Mild
7.2431235	0.16336262	Mild
1.7797041	10.507551	Mild
2.1127753	5.463236	Severe
2.8314085	2.6042063	Mild
3.0358424	5.8598003	Mild
4.2609844	1.659104	Mild
8.025754	1.8297443	Mild
3.2744992	2.6862636	Mild
4.2856975	6.388045	Moderate
8.600869	-0.5411946	Mild
5.6056376	8.244226	Severe
7.160672	8.133966	Mild
0.69120085	7.4962134	Moderate
6.0036683	8.27528	Moderate
3.198013	-1.5995872	Mild
2.388145	3.4063976	Mild
5.653915	0.12205446	Mild
3.9153266	10.217633	Severe
1.8111001	3.4519186	Mild
3.5519133	1.1174557	Moderate
8.497806	3.8639076	Mild
-2.3468974	5.469732	Mild
5.492327	6.903384	Moderate
6.055671	-2.3865016	Mild
6.7199326	2.3635654	Mild
5.945133	1.9768902	Mild
5.0159616	-1.1368331	Moderate
-1.2264999	4.0309057	Mild
4.9498873	-1.9540498	Mild
5.989264	-3.921418	Mild
6.757306	8.995103	Mild
4.495283	2.6649044	Mild
6.9467883	4.355318	Mild
3.9675806	6.3012943	Moderate
3.736627	7.644883	Mild
-2.7777164	0.7567153	Very sparse
8.204753	7.639912	Mild
8.716033	5.897205	Mild
11.221639	5.363942	Mild
4.731618	6.596222	Severe
9.868075	8.478642	N/A
5.4475684	4.20207	Moderate
7.612166	10.278219	Severe
7.492541	5.2584906	Moderate
7.5837727	-0.4072718	Mild
0.5664449	0.8862818	Mild
2.0762804	1.913468	Mild
1.9421972	9.033403	Moderate
7.083401	9.815906	Severe
4.564859	3.8663733	Moderate
4.7351203	1.9129225	Moderate
1.7152188	2.2906003	Mild
6.325801	8.392089	Moderate
1.0851575	7.536884	Mild
5.2836514	6.1493096	Mild
4.862943	0.94592035	Moderate
7.5755486	4.512215	Severe
7.246854	6.618976	Severe
0.9446649	1.1749282	Mild
2.5818987	2.4336429	Moderate
5.3914013	-2.8661227	Mild
4.8497257	8.052007	Mild
6.440787	-2.4386823	Mild
4.446722	8.497638	Moderate
3.4648957	4.7787943	Moderate
9.830764	2.8855977	Mild
5.7150674	4.02688	Moderate
9.852609	4.964373	Mild
7.556133	-0.86395675	Mild
7.5437384	7.8502274	Mild
1.5853407	4.697383	Moderate
2.170842	-2.7126467	Very sparse
10.685275	5.8417983	Mild
3.6988213	5.145976	N/A
8.1870575	7.965341	Mild
3.939257	-1.6789095	Very sparse
-0.96036834	5.7892303	Mild
7.4770145	-0.36556828	Mild
5.790859	-0.3498115	Mild
4.9106774	4.4733543	Mild
1.1790837	8.266196	Moderate
7.09262	3.7944608	Moderate
0.09779229	4.667574	Mild
8.9597025	1.5563744	Mild
-1.1394397	1.9286404	Very sparse
-0.15553196	1.555862	Mild
7.077744	6.6447735	Mild
3.348603	4.7340064	Severe
3.169793	7.0550985	Mild
4.3728533	1.0103202	Mild
0.46116018	8.943081	Moderate
1.0460013	8.063639	Mild
0.66231924	-2.4528913	Very sparse
5.076207	4.432769	Moderate
3.0175767	6.4450197	Mild
10.357839	8.876786	N/A
9.742942	4.180177	Mild
4.2884803	11.375067	Severe
0.90135354	11.20946	Moderate
9.496882	1.1357062	Very sparse
3.741313	0.18091808	Moderate
10.862266	7.63134	Moderate
3.7395868	10.596244	Severe
-0.26006833	-1.4724847	Mild
7.256314	1.0981693	Mild
-2.8475916	2.8736618	Mild
8.796682	4.879042	Very sparse
8.995001	6.617951	Mild
8.80511	6.2973657	Moderate
7.9882717	1.4495463	Mild
2.8001707	7.1856775	Moderate
2.775075	2.7532802	Moderate
-0.22677559	4.8961225	Mild
6.018825	3.8806489	N/A
10.04422	5.3328185	Very sparse
3.6865575	6.0466905	Severe
1.6015278	10.393286	Mild
2.1170106	8.264718	Moderate
5.9822264	1.759092	Mild
5.204058	6.3777905	Mild
-1.4805331	1.9804689	Very sparse
0.6415365	5.5606894	Mild
1.9159237	5.733613	Moderate
3.9419794	8.3774805	Moderate
6.711071	3.8499992	Mild
6.8467155	4.311013	Severe
6.409131	6.464972	Severe
3.6672096	2.0722396	Mild
-0.6113527	1.8151594	Very sparse
2.4583068	10.028254	Moderate
-0.47537947	6.7599216	Moderate
2.1609516	7.8810973	Mild
3.1667562	6.6669073	Moderate
10.4558	1.7780832	Mild
9.3211975	6.9797993	N/A
8.500713	2.8409362	Very sparse
1.8707837	2.5178106	Mild
11.647652	4.760337	N/A
10.764205	2.0559216	Mild
4.1286645	5.9991117	Moderate
9.856414	2.2532516	Very sparse
5.665911	7.4138207	N/A
-1.0957696	3.2094004	Very sparse
-2.707784	3.4860232	Mild
-1.4694562	3.5930333	Mild
2.4178839	2.8137774	Moderate
5.5449367	2.3333695	Mild
1.3536649	9.493306	Mild
3.1861067	8.154635	Mild
-0.6332748	-2.9566035	Mild
6.9256425	-0.25086814	Mild
7.218301	9.221713	Mild
1.9576294	2.8185651	Mild
1.5238934	10.517541	Mild
7.555797	1.7571217	Mild
6.511726	5.8027954	Moderate
4.513655	7.779667	Severe
2.3969395	6.027606	Severe
8.725381	3.0915644	Very sparse
0.88869065	4.902778	Moderate
14.435661	1.9110593	Very sparse
4.5656953	11.048004	Severe
-1.6986854	2.4225464	Mild
5.483348	9.985143	Moderate
5.2872953	3.617841	Moderate
7.6028867	0.04568969	Mild
1.3760909	5.1915693	Moderate
4.427707	7.804386	Severe
6.3290105	0.9001922	Moderate
1.2859812	2.6755488	Mild
-1.2299296	4.594314	Mild
1.9492327	4.0112934	Mild
6.9360175	2.293215	Mild
6.2925744	-1.6020932	Mild
10.0307	0.6781796	Very sparse
2.2374184	3.4197192	Mild
2.9583457	3.5375268	Moderate
-0.71910894	5.886908	Moderate
-0.33600038	0.33449936	Very sparse
3.3052764	7.502308	Mild
2.9765534	7.5877223	Severe
3.8483496	-1.9307169	Mild
7.2428694	1.9460576	Mild
0.9365276	0.94063133	Mild
7.429937	8.393637	Mild
5.0808535	-3.8607569	Mild
5.6982055	0.47453654	Mild
7.2153525	5.4280415	Moderate
5.5310206	8.325064	Severe
1.8109964	8.202899	Moderate
4.6452584	7.962519	Severe
1.7489055	9.526774	Moderate
4.2495923	5.4167967	Severe
0.9486893	10.116129	Mild
0.559095	10.415869	Moderate
9.1557255	3.4447472	Mild
9.178654	-0.4874298	Mild
11.635509	7.5904565	Mild
6.064036	6.9035816	Moderate
0.15919639	1.8318437	Very sparse
2.9013376	-1.9629784	Mild
3.069214	3.7741194	Moderate
8.5301485	3.416863	Mild
1.6858748	6.9720507	Mild
3.7001724	9.508436	Severe
8.825587	6.2101808	Moderate
6.7825966	8.582406	Severe
1.0712389	0.80859	Mild
-1.3925145	2.4930499	Very sparse
0.4724635	-0.16729648	Very sparse
7.6491265	6.6334853	Mild
6.7411757	4.575031	Moderate
4.0455346	3.22818	Moderate
-0.4898747	4.62664	Moderate
6.804887	0.48252273	Mild
6.7442684	7.682091	Severe
3.5032065	0.29066804	Moderate
6.687833	0.14200863	Mild
3.4361293	9.011731	Moderate
-0.16824989	5.31475	Mild
7.8385386	3.7457123	Mild
6.279224	7.2600226	Mild
2.447832	9.898293	Moderate
6.421143	3.8109448	Moderate
5.0596437	5.4327235	Mild
4.915246	1.4339514	Mild
2.124539	1.6929199	Mild
-0.7780898	10.412229	Mild
8.601874	-0.84823644	Mild
0.4595377	5.322587	Mild
1.2812761	-0.92581344	Mild
9.528307	6.557351	Mild
3.9337811	2.3733146	Moderate
9.950733	6.2551913	Mild
10.941155	8.80784	Mild
0.07177129	6.5065074	Mild
6.208615	1.5790807	Mild
3.8757384	7.6481037	Mild
6.6807084	9.015568	Severe
2.1677115	7.381651	Mild
2.5448997	3.002439	Mild
-0.8715248	9.166936	Moderate
4.420418	3.958745	Moderate
10.519678	4.4017525	Mild
1.0405153	-0.6466171	Mild
6.6910963	2.2311957	Moderate
7.5425606	1.3935219	Very sparse
1.7492388	5.609279	Mild
5.7100525	4.220557	Moderate
6.0321665	5.1239753	Mild
3.3420289	4.480577	Moderate
9.229157	3.396543	Mild
-0.47811913	4.5365453	Moderate
0.52426064	11.415233	Mild
-0.12724997	2.6804097	Mild
9.713386	5.3883433	N/A
-0.16764045	3.4406476	Mild
-5.195689	4.8551054	Mild
1.9612072	3.6075969	Mild
7.0188355	-0.86733675	Mild
4.4887238	0.34581348	Mild
-0.1771553	10.790876	Mild
7.1095223	9.523411	Mild
2.087846	10.315216	Moderate
1.0588719	6.5767713	Mild
3.7460778	3.299144	Moderate
-0.6681759	-0.6154891	Mild
1.9111907	1.6488153	Mild
5.3998237	7.6198726	Moderate
8.30414	3.9535892	Mild
0.84224296	7.955911	Mild
5.0468946	4.377098	Moderate
3.9407065	3.8719609	Mild
5.1421804	5.326618	Moderate
4.4801087	3.852298	Moderate
3.3725939	9.299458	Moderate
11.294038	6.0703754	N/A
4.1213336	8.134718	Mild
2.7740507	6.275379	Moderate
8.793722	3.6214788	Mild
2.744524	9.780325	Moderate
4.233104	5.633516	Moderate
8.014386	3.6806645	Mild
9.443214	3.339644	Mild
4.024448	4.007824	Moderate
4.241997	1.2952416	Moderate
6.610169	5.6507373	Moderate
4.280065	11.693046	Severe
9.287663	4.26663	N/A
-0.17105108	6.4490223	Severe
6.612755	5.447523	Moderate
1.5845076	0.0037395002	Mild
3.7307932	1.2769715	Moderate
1.934505	6.4768953	Severe
3.2464516	9.036306	Mild
1.4049742	5.6484942	Mild
7.686491	5.051297	Moderate
5.899207	8.110804	Moderate
4.3011947	0.99675924	Mild
12.689941	7.628847	Moderate
4.797737	2.4748092	Moderate
7.4803333	10.688719	Severe
9.632874	5.016217	Mild
8.745275	6.7361546	Mild
5.619757	3.655852	Mild
7.4796405	4.0140285	Moderate
-0.73391	1.4474623	Very sparse
1.6329905	2.890773	Mild
5.8142953	7.377043	Mild
8.471346	0.45142713	Mild
5.669546	8.115596	Severe
9.285639	5.1791997	Mild
7.770428	0.32807437	Mild
1.9721226	2.3304503	Mild
-1.3615073	3.424047	Very sparse
10.214498	4.334214	N/A
2.131322	5.213462	Mild
4.1939306	6.774593	Moderate
3.0179944	3.319983	Mild
11.601607	9.057339	Mild
9.063956	8.514245	N/A
1.221229	1.8223133	Moderate
12.078863	7.562735	Moderate
7.7864065	10.765963	Severe
6.1485105	7.1506033	Severe
1.828009	11.401597	Moderate
6.188883	3.7804716	Moderate
9.513464	1.4886506	Very sparse
0.46083197	1.0744182	Very sparse
-0.000333742	4.0445113	Moderate
4.81184	6.6526117	Mild
9.979655	7.896281	N/A
0.16814734	-1.6140747	Mild
3.7595894	0.66071755	Moderate
-0.94293207	7.1432886	Mild
9.3098345	0.7081388	Mild
-2.6138778	-2.3363025	Mild
7.8642855	2.3366976	Mild
2.4476027	3.0801873	Mild
3.7188368	5.097804	Moderate
7.764719	5.556577	Mild
0.92122626	1.6133013	Mild
10.754857	5.4624214	Mild
-4.319686	5.5286016	Mild
1.6278942	5.4763556	Moderate
4.6176157	1.0968032	Mild
7.50364	4.667733	Moderate
-0.7374219	-1.3473693	Mild
5.525815	0.2940186	Mild
3.8937576	4.804734	Moderate
11.837299	5.586926	N/A
6.0588055	3.2391458	Mild
5.3229628	1.2744466	Moderate
3.3840265	-0.18900457	Very sparse
2.6912496	9.364495	Moderate
2.7258089	10.035768	Moderate
4.0258822	1.0627055	Moderate
2.3496773	1.236575	Mild
6.2908587	2.2567263	Moderate
3.932625	4.976787	Moderate
3.447652	9.970094	Moderate
5.9808064	5.3829145	Moderate
3.5368347	7.641732	Severe
-1.6610785	1.2900317	Very sparse
0.55448216	9.9015875	Moderate
8.6062765	3.2911081	Mild
9.263537	1.301241	Very sparse
4.7237225	4.4806356	Moderate
6.4762263	1.4166269	Mild
3.3105054	9.310273	Severe
9.797389	-0.5012626	Mild
10.498009	3.32269	Very sparse
7.8844666	8.832032	Mild
1.821702	8.971885	Moderate
-1.3698158	5.729678	Mild
-0.89289707	-1.2568835	Mild
2.624935	7.8002954	Severe
5.4213257	-1.191207	Mild
6.5478024	5.09512	Moderate
1.3732065	2.028415	Mild
3.9468396	8.106282	Mild
2.2145555	5.952714	Moderate
6.147742	8.7358885	Severe
6.055432	6.538335	Moderate
7.6525493	8.41023	N/A
4.874703	10.06926	Severe
0.68679667	2.6585758	Mild
3.8823407	5.9883122	Mild
1.9015458	-1.0832152	Very sparse
10.041391	4.349549	Mild
6.7013793	1.3568074	Moderate
-2.7491257	0.98093206	Very sparse
3.0088677	7.6176686	Severe
2.367068	4.024313	Mild
6.6632175	-2.1308587	Mild
-1.2361958	5.0306845	Mild
-0.4876701	1.0932071	Very sparse
0.37217128	4.2281766	Mild
0.4989844	4.894785	Moderate
-1.111556	5.328483	Moderate
4.59624	8.733163	Moderate
8.081523	4.189982	Mild
9.721095	5.2862477	Moderate
5.208125	0.089706644	Mild
7.410834	8.044307	Mild
3.2548375	8.212882	Severe
-0.65485054	6.1170125	Mild
5.5068936	9.675335	Moderate
4.572818	1.0091496	Moderate
8.833717	6.166413	Mild
9.043479	2.1347158	Mild
-1.2996271	2.213456	Mild
6.5630608	7.1398335	Mild
-0.702412	11.6038685	Mild
1.1366553	2.5606265	Mild
12.038338	7.4663014	Moderate
10.23058	5.2705045	Mild
4.8810678	-2.1351333	Mild
8.324537	8.766975	Mild
0.19352914	3.7911992	Mild
0.62267494	1.9451668	Very sparse
3.4110618	0.51296663	Moderate
6.006255	7.1682105	Moderate
2.2424512	7.7240705	Severe
-1.6800723	1.5241224	Very sparse
2.6386225	5.84211	Mild
5.4968486	6.3108654	Mild
6.438094	7.033468	Mild
5.591121	1.7411113	Moderate
-0.068395525	3.1713474	Mild
-0.55104953	0.09676689	Mild
7.569764	4.790647	Moderate
0.809982	4.4101224	Moderate
0.37831184	9.291279	Moderate
3.6363544	3.8359437	Mild
2.0876164	6.3544555	Severe
6.709292	4.3782096	Moderate
9.288853	8.034741	N/A
7.23097	5.6081514	Moderate
1.0892826	7.443463	Severe
4.957666	6.922945	Mild
4.5841804	-2.5585535	Mild
-1.1833285	0.83050495	Very sparse
5.804366	9.287814	Severe
0.2224021	6.326007	Severe
3.47163	5.982689	Moderate
5.5993323	-0.6964796	Moderate
2.007714	1.4085336	Mild
1.9432006	10.169625	Moderate
3.548142	9.121085	Moderate
2.3183682	6.150351	Severe
8.390585	3.4772074	Mild
3.811696	1.5940963	Moderate
5.1024284	8.382643	Severe
-2.380529	1.3018353	Very sparse
2.0966926	8.220154	Severe
5.590828	11.183678	Severe
8.710973	1.8772691	Very sparse
-1.3802885	10.390863	Moderate
12.539989	5.6463957	N/A
4.5163584	2.1040843	Mild
2.4301684	9.796989	Mild
-0.73429495	-1.6049523	Mild
11.872975	7.4312677	Moderate
10.716086	0.58777726	Very sparse
3.6194642	3.8489573	Moderate
4.240052	11.0014305	Severe
5.606571	2.8247817	Mild
6.5688205	2.6800063	Very sparse
-0.0684289	-0.7684136	Mild
7.2159896	4.2774177	Mild
5.0831842	-1.8209898	Mild
5.258512	2.6446369	Mild
3.868349	1.4301109	Moderate
-2.4271097	-2.7934995	Mild
-2.1517305	3.424729	Mild
5.9351726	1.6101073	Moderate
3.266282	2.8578496	Moderate
10.630961	7.407989	Mild
1.4526082	11.820049	Moderate
-4.7460523	5.6295013	Mild
-1.4133507	2.1392813	Very sparse
2.9282753	6.023808	Moderate
2.2683356	10.126659	Moderate
7.408745	8.156121	Mild
5.817974	4.0208144	Moderate
0.54290307	8.670379	Mild
-4.4858775	4.750985	Mild
-3.3617687	4.645393	Mild
10.276437	3.211045	N/A
5.2451744	-2.711698	Mild
10.958246	3.786024	N/A
7.6414647	2.7115424	Very sparse
3.5912614	3.7634358	Moderate
7.4438205	3.1117456	Mild
8.625194	2.5520802	Mild
11.391679	9.175068	Mild
6.4163375	-2.3371446	Mild
3.807684	-1.1833088	Mild
5.244964	-2.616026	Mild
4.3372655	8.366987	Moderate
2.244853	2.2489529	Mild
6.3472905	6.26275	Severe
3.2910054	8.113038	Mild
-0.66289276	2.3152544	Mild
1.1704873	3.157777	Mild
8.193475	2.355235	Mild
1.7281876	10.375645	Mild
10.602898	6.1703377	Mild
7.019964	2.6429029	Moderate
0.92920256	6.505993	Mild
6.4364233	3.371651	Moderate
3.65497	6.498538	Moderate
5.824339	7.6700115	Mild
7.0499053	5.5659833	Moderate
7.1520076	7.068911	Severe
2.6330936	8.858677	Moderate
7.8828244	-0.5405292	Mild
-0.6946243	-2.512933	Mild
-0.13381809	-1.6972867	Mild
7.297697	-2.7243347	Mild
-0.9914336	1.873931	Very sparse
1.8642219	1.2086997	Mild
-3.8197582	5.145254	Mild
5.1430106	7.2597303	Moderate
2.3616765	3.9333043	Severe
4.95482	2.0351174	Moderate
7.4773836	2.8824692	Very sparse
6.5121465	-2.737078	Mild
4.2405357	6.5839934	Mild
1.0829508	4.7117543	Severe
10.453714	1.8546898	Mild
3.0015	8.893325	Mild
4.6319833	2.2011566	Moderate
3.306378	4.9831033	Mild
4.9797206	3.6518073	Mild
6.173232	7.607845	Mild
2.443535	4.7234874	Moderate
12.502683	6.026941	N/A
6.9886813	0.31183565	Mild
5.8172193	1.1858027	Mild
0.50809556	11.62207	Mild
-1.6122395	1.5644544	Very sparse
6.439217	7.6935987	Severe
5.281565	4.665009	Moderate
0.028411685	3.0517757	Mild
4.7626567	1.5032759	Moderate
3.3605692	-1.5373063	Very sparse
2.4931765	8.32463	Mild
5.614613	3.97106	Moderate
11.197228	8.006023	Mild
2.598936	1.6761063	Mild
-1.3766094	-1.5922576	Mild
9.666613	4.4596844	Moderate
1.0791247	11.206319	Moderate
7.6082335	9.063117	Mild
5.715209	10.053481	Severe
9.731562	2.9102225	Mild
-1.5527806	5.286606	Mild
1.0400892	5.5647125	Severe
7.3352776	2.9881651	Mild
2.6997087	9.5450325	Mild
3.5549414	-0.2508746	Mild
8.585266	9.150067	N/A
5.6139636	6.8409357	Severe
1.5171069	10.589786	Mild
4.971206	9.400576	Severe
6.073077	3.3585014	Mild
1.8063358	5.0167947	Severe
6.1364436	1.7663918	Mild
6.3464284	0.59467995	Mild
5.297802	-3.9099846	Mild
1.123438	10.791682	Mild
6.979065	-2.291038	Mild
-1.8364307	0.07623813	Mild
-0.37837198	-0.32225767	Very sparse
3.2952995	3.1779232	Moderate
0.6632835	7.6689453	Mild
1.9944439	10.755905	Moderate
3.9626522	8.818971	Severe
4.9542947	0.9090747	Mild
5.262811	7.55691	Severe
10.838825	5.2776117	Mild
7.7805295	5.535264	Mild
2.6970422	10.857976	Moderate
4.9109344	4.4475746	Moderate
4.9081407	7.792982	Moderate
3.9227424	4.3597493	Mild
6.564261	-1.0070207	Mild
6.6709533	6.082804	Moderate
-3.7831757	5.4228497	Mild
5.065342	10.157526	Severe
2.5877275	4.9401827	Severe
-1.2000515	2.1412675	Very sparse
7.9381065	3.5457592	Mild
5.293737	3.7084668	Moderate
7.1545606	8.244011	Mild
-0.88812953	7.2827363	Mild
5.7111278	6.6014113	Moderate
-1.3494809	8.861994	Moderate
-0.6494519	7.9100566	Moderate
7.802895	6.357551	Mild
3.950509	8.789301	Moderate
9.86532	4.9618177	Mild
6.3384805	8.118739	N/A
-1.7529012	5.5037084	Mild
8.657546	2.4334426	Very sparse
2.8844545	9.567601	Mild
3.213105	2.983929	Moderate
2.3630965	7.9890246	Severe
6.8347898	5.0546284	Moderate
5.673857	9.38977	Moderate
1.2044883	6.545974	Mild
5.6593795	-0.30920854	Mild
4.459695	7.9102936	Severe
5.331175	10.869452	Severe
0.7336044	7.458921	Severe
6.169682	6.3090076	Mild
0.18469906	8.701135	Mild
-0.079929456	-2.3463726	Mild
2.3659441	7.494862	Severe
15.309454	1.3218439	Very sparse
3.5917852	5.3303967	Severe
3.541738	9.092767	Severe
-0.38688177	9.91458	Mild
3.7105763	-0.015309877	Mild
8.392194	1.6444939	Very sparse
-1.0681703	-1.2682501	Mild
1.9278759	6.170284	Severe
-4.7356825	4.2390594	Mild
3.4081743	-1.2983764	Mild
6.7099957	9.481836	Severe
-3.0754209	5.4705234	Mild
2.315464	10.9309845	Moderate
4.7156544	8.180396	Mild
1.8236226	8.656981	Moderate
4.218074	7.83217	Severe
3.0963693	3.9421363	Moderate
7.267295	6.0545425	Moderate
4.297862	11.620088	Severe
5.775832	8.885723	Severe
0.001844247	0.8029649	Mild
4.4487205	10.797866	Severe
6.9278884	3.4749696	Moderate
8.018721	5.7160316	Moderate
1.138809	6.3616114	Mild
-0.40343687	8.379185	Moderate
3.1958082	11.337141	Moderate
4.1084843	2.879729	Moderate
-2.3900537	-1.5926756	Mild
2.6352768	8.772681	Moderate
0.1795464	1.3947031	Very sparse
8.399636	9.7628975	N/A
9.224817	2.7337012	Mild
3.998812	6.2680173	Moderate
0.7361945	9.002012	Moderate
-1.2885928	1.4253583	Mild
0.25255892	7.666529	Mild
-2.4807632	10.302312	Moderate
4.705686	5.9395185	Moderate
12.256581	5.7371883	N/A
3.9699829	1.0523787	Moderate
1.8828037	6.9363766	Severe
8.957788	4.2077775	Mild
4.613616	-0.70768744	Moderate
7.228277	6.448385	Mild
2.6186097	2.1012328	Moderate
0.8368247	1.1345153	Mild
5.5091686	2.7039804	Moderate
3.3972192	9.648402	Moderate
2.5150774	8.724446	Moderate
6.2310004	-0.13822778	Mild
6.638828	7.5367427	Moderate
2.108463	0.78403324	Mild
9.894942	6.2895737	Moderate
-0.98372835	3.237854	Mild
4.4644203	2.6439612	Moderate
5.6728196	10.752148	Severe
7.161399	6.872741	Mild
6.6190133	-3.647486	Mild
7.7506213	2.9196615	Mild
-0.52622855	-2.493888	Mild
8.985796	2.2933357	Mild
4.6486278	4.701427	Moderate
6.9237695	10.840867	Severe
7.862008	-0.2049284	Mild
3.2567277	-0.57900697	Moderate
5.411945	5.806985	Moderate
4.527294	7.3005204	Mild
4.0120473	1.8641052	Mild
0.7058916	6.5510654	Mild
4.977844	2.9520056	Mild
0.85729694	7.3091125	Mild
-1.5819514	-1.1536592	Mild
7.199247	0.6148192	Very sparse
9.089759	5.055333	Mild
4.081358	8.890856	Mild
-1.3883531	0.34995604	Very sparse
5.420369	2.875371	Moderate
2.5176818	0.9861282	Mild
3.8405933	2.6995986	Moderate
7.523355	11.361881	Severe
2.8543143	2.8613083	Moderate
5.6417017	5.2234187	Moderate
4.110846	-0.19167945	Mild
11.147053	2.997363	Mild
-0.06771506	0.07126715	Very sparse
10.187569	4.2712073	Mild
0.10851588	-0.3267911	Mild
5.7117405	7.6773453	Moderate
-0.33469638	3.385137	Mild
5.010535	7.1347446	Moderate
5.2706165	9.409096	Severe
2.2468386	8.245412	Mild
0.67666507	7.545103	Mild
4.695099	4.708894	Moderate
-3.1837611	1.3592126	Very sparse
5.137207	-1.5597804	Mild
12.268273	6.9750834	Moderate
-0.10318331	5.5257564	Mild
6.5615554	6.845243	Moderate
7.4881287	2.0365736	Mild
1.0179709	0.008096717	Mild
6.068174	7.8301725	Moderate
4.710884	1.3375977	Mild
1.108299	4.628448	Mild
2.7021458	12.600177	Moderate
9.217016	5.6763415	Mild
2.5112762	1.5019144	Mild
7.8765264	1.9516115	Mild
2.9536855	9.584726	Severe
2.3901045	8.249588	Mild
8.662708	7.9238024	Mild
7.9651513	2.020531	Very sparse
0.2011123	-0.35189673	Mild
3.4745347	6.5160804	Mild
0.13888612	2.2819045	Very sparse
-0.8874083	10.2782545	Mild
1.555047	-1.5244399	Mild
-0.6718351	1.1136328	Very sparse
1.6139739	-3.571114	Very sparse
6.628613	6.8447814	Severe
4.0692534	2.3092914	Moderate
3.145726	7.90476	Moderate
2.9461217	10.730032	Moderate
-0.01723576	0.88483554	Mild
9.047264	5.28088	Mild
8.673054	3.9274786	Mild
4.725646	6.8369207	Mild
8.668922	2.9539819	Mild
9.114485	5.249228	Mild
-1.5353312	2.987	Very sparse
1.4702858	0.41341382	Mild
4.424956	4.9330945	Moderate
2.5403318	8.6262455	Severe
6.1115675	7.7605476	Moderate
0.55160826	0.14545532	Very sparse
2.3032012	1.6560419	Mild
5.365766	4.671629	Moderate
9.313825	2.0779474	Mild
4.5445623	4.658932	Moderate
2.0691693	3.3337424	Moderate
7.245931	-0.7339759	Mild
1.0050383	10.165998	Moderate
5.798634	7.02031	Mild
1.7211496	5.716968	Severe
8.163988	7.26011	Mild
11.729613	7.524741	Moderate
6.7572207	-3.12038	Mild
4.332067	3.9563763	Moderate
0.9740873	9.280714	Moderate
8.405769	8.391649	Mild
9.327444	3.3149533	Very sparse
2.9679067	7.657969	Mild
2.0637233	4.9628706	Severe
5.8729944	7.5045724	Moderate
8.061182	3.4514565	Very sparse
2.729297	7.612052	Moderate
1.4565426	0.87086666	Very sparse
3.1815648	6.3153634	Moderate
11.302356	7.395699	N/A
9.654129	3.497684	Very sparse
0.28810364	12.014671	Mild
9.664706	5.1108923	Moderate
2.769222	-1.2663534	Mild
0.13685913	0.56444514	Very sparse
9.225666	7.077367	Mild
0.55675995	-1.2906871	Very sparse
2.4225314	10.812311	Moderate
6.77325	6.7121515	Mild
9.790315	2.6266875	Mild
3.6522264	5.4355597	Mild
3.7531283	9.830861	Moderate
3.8505406	7.9367304	Mild
7.8869877	7.011087	Moderate
0.79124457	8.119956	Mild
-0.4417269	2.1698987	Mild
1.8008609	4.6193194	Moderate
-1.6733521	3.0667205	Very sparse
6.5486836	1.9220445	Mild
1.9342923	11.84677	Moderate
3.2899528	3.505345	Moderate
1.5879629	10.476988	Mild
1.7814726	3.113663	Mild
8.08577	4.672089	Very sparse
9.919483	-0.08851267	Mild
8.493303	5.8427544	Mild
8.035981	0.24625799	Very sparse
5.588884	2.9206736	Mild
3.8256369	7.8791037	Moderate
-1.1961253	2.5179253	Mild
8.572816	7.7079687	Mild
-0.42546526	3.0313768	Mild
4.2970486	4.9958763	Severe
3.6740665	8.881495	Moderate
8.3756695	13.1694	Severe
3.8088565	3.741331	Moderate
9.940139	4.7798915	Mild
5.290336	6.0318284	Moderate
6.3292146	8.810811	Severe
3.958242	0.49329266	Moderate
0.83873266	6.0142117	Mild
11.454408	7.0767875	Moderate
1.6484199	7.3919935	Mild
7.962299	-0.56737566	Mild
6.713178	7.3059063	N/A
7.944258	8.382651	Mild
3.9961343	6.725928	Moderate
0.69812435	6.5962825	Moderate
-1.0390239	1.9651748	Very sparse
3.1916697	0.43490982	Moderate
8.070535	6.2305975	Mild
1.90135	1.0993154	Mild
3.1291313	-1.11093	Mild
6.0449247	5.569236	Severe
9.21886	0.6436812	Very sparse
11.184252	8.162495	Mild
4.2348695	4.845043	Moderate
3.2939265	4.8370605	Severe
5.6718955	4.9157963	Moderate
5.8232265	5.131777	Mild
10.964349	4.828181	Very sparse
0.902357	1.4182776	Mild
10.323722	1.0390557	Very sparse
2.350911	8.3172245	Moderate
4.926829	1.8054187	Mild
7.5909114	2.4859238	Mild
2.427354	3.4205859	Mild
0.45192266	1.8056504	Mild
0.5773982	1.0121697	Very sparse
0.7649069	7.95198	Mild
3.8977075	3.3441217	Moderate
-0.23492588	4.570821	Moderate
2.5633404	4.9341216	Moderate
4.76689	-2.3907316	Mild
8.763816	6.737685	Mild
4.5601273	5.3854647	Moderate
8.565345	5.9128375	N/A
2.7693827	8.912224	Moderate
5.6584535	7.1198783	Mild
10.626522	8.076863	Mild
4.1440372	5.821769	Moderate
6.0578566	-0.3929189	Mild
3.7950704	-1.8752153	Mild
12.740199	5.961314	N/A
8.444366	5.3152647	Mild
4.8393064	1.9663572	Mild
4.350493	0.0072615906	Moderate
6.926885	4.338986	Severe
9.898523	3.8782547	Mild
6.4090867	5.7697215	Moderate
1.828746	5.3760448	Severe
4.784656	6.3302574	Mild
9.868497	8.056004	Mild
11.143981	7.8812885	Mild
4.981906	3.82708	Moderate
7.6284637	1.4206362	Mild
4.87895	5.5781193	Moderate
7.4050627	2.921306	Very sparse
3.6946557	7.5173917	Moderate
-0.6858649	4.8784733	Moderate
3.9294467	4.7774625	Moderate
7.8641872	-1.4160235	Mild
-2.9023142	1.5254031	Very sparse
7.314688	-3.653568	Mild
2.363922	5.012655	Severe
8.511411	7.831168	Mild
6.342574	-4.109609	Mild
4.9922576	5.2119937	Moderate
1.7977942	-2.4856591	Very sparse
9.878897	3.975701	Mild
2.448153	2.3372247	Mild
4.4890985	4.137992	Moderate
12.262835	5.308344	N/A
4.8674755	1.0855104	Mild
10.454308	6.0026956	N/A
12.238706	6.30421	N/A
8.1093	5.1718802	Moderate
-1.3253425	3.219165	Mild
5.5823827	5.7935615	Mild
6.3425117	-2.560202	Mild
8.123001	6.3160095	Mild
4.7126327	9.370603	Severe
1.561293	2.9286985	Mild
-1.2594122	-1.4887586	Mild
2.057234	10.221861	Moderate
3.7157886	-0.44315735	Mild
2.4734237	9.089591	Severe
6.4427443	8.071417	Mild
3.6631436	5.5166564	Mild
0.5559982	6.9251294	Severe
6.6118684	-0.12819806	Mild
6.1183624	5.202721	Moderate
4.7314935	3.7745523	Moderate
-3.7007294	4.8560643	Mild
4.691864	9.284501	Mild
7.9855685	5.7928915	Mild
4.879893	8.657676	Severe
4.12984	6.2496815	Moderate
0.37049425	1.3491429	Mild
0.951244	7.6311307	Severe
7.0737433	-0.11812083	Mild
5.8781815	3.4887643	Moderate
2.2857192	2.2336123	Moderate
-2.1763382	0.09489316	Mild
3.025226	12.603559	Moderate
6.3806963	3.208945	Mild
1.4487813	5.5841603	Severe
8.634723	3.472277	Mild
2.7959428	11.003088	Moderate
5.1399736	10.060545	Severe
2.876739	8.070071	Severe
5.8990774	1.6186669	Mild
9.49465	1.493647	Very sparse
1.7456104	4.7504253	Mild
-0.4910022	0.7885223	Very sparse
0.7733754	2.0459387	Mild
3.3728573	0.6179747	Moderate
1.4643881	4.563199	Moderate
-0.5970068	5.7152133	Moderate
-0.9646484	6.040705	Mild
2.1682293	11.234676	Moderate
5.7420354	10.474079	Severe
6.0553923	1.038964	Mild
6.7645082	0.26594004	Mild
4.342332	-3.6023207	Mild
8.042799	6.4889827	Mild
1.0008987	5.80657	Mild
3.3141103	6.9115815	Severe
2.3281183	5.147192	Mild
1.6108778	3.2506175	Mild
8.215112	1.5015509	Mild
7.99871	6.4106765	Mild
4.207297	7.432592	Moderate
6.560748	6.7108536	Mild
6.5836782	10.054555	Severe
-0.32927504	5.129451	Mild
2.819497	6.0824223	Severe
-1.8068352	3.3105655	Very sparse
3.3904374	3.5498908	Moderate
-0.33212233	1.1233102	Mild
11.052869	4.697187	Mild
-1.655559	9.29961	Moderate
6.919151	8.577078	N/A
5.304649	-0.5778024	Moderate
0.42113578	6.462926	Mild
7.167864	10.247649	Severe
-1.6652572	1.3974842	Very sparse
2.1732554	-3.043843	Very sparse
10.615671	3.6372898	Very sparse
1.3714181	8.879871	Moderate
2.31441	9.094925	Mild
6.4152856	0.5400604	Mild
1.2111692	10.272181	Mild
4.6135583	-1.6327099	Mild
14.4790535	8.118991	Moderate
9.968063	3.911553	Mild
0.15253115	-1.8388097	Mild
9.712866	3.9576077	Mild
2.3344517	3.6259594	Moderate
9.498268	6.4510736	Mild
0.21363088	6.5716734	Mild
4.4475474	5.559193	Mild
4.06308	6.618782	Moderate
6.213017	5.341827	Moderate
-2.3346584	5.198897	Mild
5.496591	9.891133	Severe
1.2900307	5.666769	Mild
1.3727502	6.214382	Severe
2.6873271	11.350548	Moderate
-0.06917382	10.1767025	Mild
0.16463877	8.41137	Mild
-0.72304213	2.3840022	Mild
4.4692197	-3.4958124	Mild
2.8616502	-1.2346241	Mild
2.4638753	7.4031363	Moderate
3.1164958	1.7018659	Mild
9.042394	7.3528013	Mild
11.291553	4.0898666	N/A
8.288306	12.659855	Severe
4.7771935	1.7702203	Mild
5.294017	8.701522	Severe
3.7310197	6.315316	Moderate
-2.1073823	1.7726521	Very sparse
6.5290174	0.71671003	Mild
-0.9785549	-0.23342635	Mild
10.173897	6.1165924	Mild
0.6248953	4.0826	Mild
5.1353025	4.521231	Moderate
-5.0080056	4.527837	Mild
2.397061	3.8967526	Moderate
10.869614	5.810687	N/A
-0.41415182	7.133975	Mild
0.3990988	4.0079627	Mild
3.0056136	5.6382637	Moderate
6.178871	0.65284795	Mild
-2.7175949	2.8116198	Very sparse
0.008040811	3.5564692	Moderate
11.179139	6.6289625	N/A
7.366798	8.553218	N/A
0.785163	2.7093742	Mild
5.966352	6.123992	Moderate
-1.347065	5.969823	Mild
3.4393713	4.7134166	Severe
9.148719	5.362215	Mild
6.8106813	6.6031766	Moderate
3.062527	3.4622598	Moderate
10.113647	4.4575944	N/A
2.8182673	12.350897	Moderate
0.17967795	7.440359	Moderate
2.6910875	5.5611143	Mild
7.884162	11.199191	Severe
4.6899967	3.1222532	Mild
2.8479984	2.692033	Very sparse
10.725111	3.5726812	Mild
1.9311601	9.533356	Mild
3.0404148	3.7094572	Moderate
8.646931	0.8065285	Very sparse
1.3774185	8.898531	Moderate
3.4898844	5.3887053	Severe
0.17587812	4.7495713	Mild
6.3335114	4.424698	Moderate
10.799796	7.0769873	N/A
5.4722047	8.327205	Mild
1.3793877	10.188633	Mild
4.781621	-2.31632	Mild
0.43602586	5.5650153	Moderate
7.808023	-1.6899742	Mild
6.161461	0.5246064	Mild
0.94008386	8.906809	Moderate
8.249716	9.760977	N/A
6.374954	-0.09546606	Mild
10.710574	2.9195845	Mild
5.345985	0.8193845	Moderate
6.4239745	1.7962179	Mild
3.1336138	11.773326	Moderate
-0.22462836	-0.66669315	Mild
0.18444578	1.8423468	Very sparse
2.993887	6.383177	Mild
14.331584	8.09636	Moderate
0.48988584	2.8146846	Very sparse
0.42507944	9.940334	Moderate
3.504927	10.550398	Severe
3.6338313	8.441945	Mild
2.8715367	3.937139	Moderate
9.234695	3.3790035	Mild
10.042289	2.7504885	Mild
3.3732557	9.798405	N/A
4.85653	4.221778	Moderate
2.5205293	1.0574389	Mild
3.1655035	8.549419	Moderate
8.145686	3.650119	Mild
-1.9852397	4.008157	Mild
6.946607	2.841278	Moderate
3.782641	8.165344	Mild
3.8694224	3.3822181	Moderate
7.989267	5.059969	Mild
-0.36522087	3.160404	Mild
5.4089622	2.6138551	Mild
1.7229046	5.4963403	Severe
10.126633	5.401349	Mild
1.2029182	3.922587	Mild
3.721811	8.006634	Mild
5.161172	10.101651	Severe
7.136357	-0.7335746	Mild
-0.49881765	1.0591018	Mild
6.4455256	7.901292	Severe
8.143872	9.358092	N/A
9.081349	7.7500453	Mild
8.043009	7.625887	Mild
8.869725	4.061143	Very sparse
11.239126	3.3226871	Very sparse
1.9403995	3.4429014	Moderate
12.980816	5.3472657	N/A
3.9447794	-1.2532346	Mild
2.0041947	1.6743575	Mild
0.06171167	6.1522827	Mild
7.4893117	7.2885103	Mild
2.1349244	4.717915	Severe
15.178114	1.4336784	Very sparse
8.36412	9.252149	N/A
2.2180078	5.1004224	Severe
3.4776123	3.9705074	Moderate
9.585322	3.5653863	N/A
11.175579	9.137927	Mild
5.429455	-2.0626636	Mild
0.01710722	4.2423744	Moderate
-2.5959587	4.573958	Mild
0.38423318	9.867178	Moderate
0.09945612	5.387057	Mild
8.579089	2.5316358	Mild
4.0496316	8.648322	Mild
1.986357	1.0695468	Mild
0.20832855	9.715736	Moderate
5.80821	1.3909398	Moderate
1.6905115	6.1802816	Mild
5.6533155	6.784146	Moderate
2.5286615	6.4382834	Severe
6.8130713	5.6701427	Moderate
0.28554413	10.612408	Mild
1.84059	2.1845858	Mild
8.271845	4.4287844	Mild
3.0426323	1.7459962	Mild
9.101396	3.2044208	Very sparse
6.459226	5.406007	Severe
2.1062005	4.7982616	Severe
6.5890408	6.987715	Mild
4.530932	-0.026698899	Mild
6.5232844	5.9722915	Mild
9.35943	7.257081	N/A
1.1551235	9.666882	Moderate
1.0605209	0.11011012	Mild
1.9451461	5.0938125	Mild
5.2963653	-0.6062314	Mild
13.159817	2.2523742	Very sparse
1.5817314	-2.4174578	Very sparse
-3.1892462	0.28779164	Very sparse
7.20727	8.126021	Mild
2.7544441	6.771229	Moderate
9.979856	4.4348254	Mild
5.283508	7.986899	Mild
9.5784	0.3418456	Mild
-0.3412342	1.6263738	Very sparse
2.9112666	8.001794	Moderate
6.1342688	2.260894	Mild
6.408362	2.3699622	Moderate
5.689547	6.6116486	Moderate
0.026241908	3.7258656	Moderate
5.4010987	4.245028	Moderate
12.195548	5.853656	N/A
0.4487025	8.832111	Mild
2.4611948	6.9717393	Severe
7.9780226	3.4182367	Mild
6.4219203	4.0619655	Moderate
2.0275533	11.821652	Moderate
-0.14171015	4.326152	Moderate
-1.5831703	9.956212	Moderate
6.688185	3.1140554	Mild
-0.19704984	2.6565416	Mild
3.9992623	8.11558	Mild
3.181779	0.65519017	Moderate
0.9991823	4.745358	Moderate
4.3070354	6.4142737	Moderate
5.6644793	4.6941423	Moderate
6.8845124	7.505081	Mild
7.2698336	6.990674	Mild
-0.73299843	5.1445193	Moderate
5.9409857	4.2612863	Moderate
0.5579578	2.3963895	Mild
11.960796	6.741814	Mild
1.0193348	4.408759	Mild
7.2721324	10.92443	Severe
3.4731915	3.2891014	Moderate
1.9556149	-1.0360388	Mild
6.685455	5.3160443	Mild
3.724592	8.372575	Mild
1.7746928	6.7986326	Severe
-1.0029913	5.3158617	Mild
1.4421033	2.948335	Mild
7.842772	7.733081	Mild
1.8419725	-1.1347623	Very sparse
6.103366	7.966803	N/A
7.4783487	5.3581758	Mild
7.4748273	5.4066434	Mild
9.66784	7.6053877	Mild
5.797185	0.29154372	Mild
10.386767	4.717579	Mild
5.162753	8.877925	Severe
-0.49800506	3.0989408	Mild
2.437735	-1.2373341	Very sparse
3.7934961	6.1973433	Mild
5.063448	1.9528853	Moderate
3.9957972	4.5792794	Moderate
-1.1683211	10.717696	Mild
3.7572935	8.00243	Mild
1.2371564	9.602542	Moderate
5.3038516	-1.396029	Mild
3.8545785	6.9518123	Mild
11.999138	7.7823834	Moderate
10.714491	8.106984	Mild
-0.41669556	7.0822372	Moderate
2.8593922	7.370477	Moderate
4.807908	4.3726187	Moderate
1.7266204	5.591245	Severe
0.7777483	9.358362	Moderate
2.674931	9.760164	Moderate
1.1498209	9.764636	Mild
7.0549717	-0.59837735	Mild
6.563207	0.1140851	Mild
2.922674	2.278942	Mild
12.755726	7.702024	Moderate
8.146527	0.10141246	Mild
9.633503	1.6695334	Very sparse
5.4424067	4.9349637	Severe
3.0918715	5.3977976	Mild
-0.5995598	1.5501044	Very sparse
7.315615	6.602635	Moderate
6.50094	5.221959	Moderate
4.570087	7.299646	Mild
2.0046315	2.1214304	Mild
11.513645	7.4201174	Moderate
5.622677	0.10723947	Moderate
0.81567144	4.506385	Moderate
7.136568	4.8701167	Moderate
-1.571517	2.247539	Very sparse
5.2875986	3.3444493	Moderate
-3.254465	4.425924	Mild
-1.1572669	0.5412173	Mild
6.2910113	1.6946898	Mild
9.087746	9.422282	N/A
2.7134924	11.026813	Moderate
2.3417616	5.837412	Severe
3.552257	6.8085504	Severe
1.294751	-1.0577745	Mild
7.8355126	2.665055	Very sparse
5.2233934	9.321722	Severe
-2.868249	3.2528245	Mild
8.500651	3.0241923	Mild
7.2048845	7.7404704	Mild
4.431714	4.483065	Moderate
1.4056113	6.360115	Severe
5.169337	3.2534752	Mild
6.12305	-0.9045009	Mild
1.8295283	0.3528976	Mild
3.9803276	5.6223545	Mild
4.387517	1.4023675	Mild
9.424417	3.9975853	Mild
-0.4598887	10.398421	Mild
-2.7529526	3.9666615	Mild
9.990135	1.9489262	Very sparse
2.2354124	1.1526703	Mild
2.305722	9.2369585	Moderate
1.7374657	10.273086	Moderate
7.068307	8.655103	N/A
2.1212907	5.7029667	Severe
3.6989822	6.3461633	Mild
4.592822	3.033006	Moderate
4.426292	2.401865	Moderate
8.141997	8.632386	Mild
6.633442	6.603539	Mild
2.3889573	2.7453556	Mild
4.360025	6.3958287	Moderate
6.472315	3.7950246	Moderate
-0.20157406	6.537564	Mild
5.4812646	9.183072	Severe
-0.30807593	5.6106915	Mild
3.8034377	6.23258	Moderate
1.8121562	6.0864806	Moderate
1.3211894	6.030937	Mild
9.424058	1.387608	Very sparse
5.0708146	8.123577	Mild
-0.81713593	-0.051122632	Mild
0.83889675	10.917609	Mild
1.699925	10.617441	Moderate
6.0204215	-0.15128826	Mild
5.06455	10.490646	Severe
5.9854174	0.8443233	Mild
-0.2022507	3.9528642	Moderate
-0.12227575	1.9095786	Very sparse
5.55531	3.6831033	Moderate
2.5867271	-1.3942654	Mild
3.0135546	7.087383	Severe
-5.0985065	4.758917	Mild
0.8015834	5.4094763	Mild
4.9065814	5.824705	Mild
2.0535176	-0.016625274	Mild
5.9166384	4.0434275	Mild
4.9154296	-0.4456326	Mild
3.6224592	8.067541	Moderate
2.0648143	12.1139765	Moderate
2.198521	8.053259	Moderate
9.12649	6.804009	Mild
1.4320221	9.18528	Mild
3.6079586	7.508155	Severe
11.877379	5.2728076	N/A
5.5408964	1.2208489	Moderate
0.108159944	11.822684	Mild
12.138717	7.171824	Moderate
-1.5946218	4.7963147	Mild
7.390135	6.953336	Mild
5.996812	8.660105	Mild
4.1828275	8.160221	Mild
6.7553654	4.9979796	Mild
1.4094112	5.7679014	Moderate
-0.37579843	2.990572	Very sparse
14.558715	8.138264	Moderate
7.7591243	2.7373948	Mild
12.391239	5.18953	N/A
10.106063	4.0352283	Mild
4.220905	5.210707	Moderate
7.644184	2.1217933	Mild
2.8095455	9.301278	Moderate
5.802936	4.0457115	Moderate
-4.9069715	5.3682413	Mild
12.990461	2.4586673	Very sparse
9.296578	2.3536248	Very sparse
3.1404777	10.606593	Moderate
5.5277896	1.8477039	Moderate
-0.07805597	10.093918	Mild
0.17150046	7.4631095	Mild
2.8387113	10.964071	Severe
4.810034	8.07813	Moderate
2.0611699	9.396897	Moderate
3.171834	10.578705	Severe
7.644686	4.6062756	Severe
0.99707425	9.287507	Mild
2.438982	2.7482755	Mild
7.191745	5.3364	Moderate
7.7204533	3.541223	Moderate
2.8242528	6.0780535	Severe
-2.1426797	4.019692	Mild
-0.84836406	0.4935072	Very sparse
3.4085693	3.7427275	Moderate
10.560911	2.0072637	Mild
4.256374	7.843148	Mild
3.651743	3.9333744	Moderate
-0.18216741	5.2936764	Mild
5.295819	-0.28150246	Mild
4.119897	7.0665708	Mild
0.6041914	0.25487602	Mild
1.5198886	11.588279	Moderate
9.230364	2.8058777	Mild
7.549156	8.178289	Mild
1.7178527	8.372711	Moderate
1.1869715	6.342712	Mild
7.8580575	-2.0546014	Mild
-3.5050461	3.774922	Mild
-3.5154772	5.739956	Mild
8.727015	5.166487	Mild
8.70122	1.2695115	Very sparse
2.9705992	10.8406725	Moderate
12.686792	6.157603	N/A
1.2437328	7.4168963	Moderate
3.4588404	5.2162104	N/A
-0.38131383	5.1940618	Severe
3.764509	8.741552	Mild
0.9058957	7.5042644	Mild
8.230756	7.261477	Mild
2.7423346	2.8427649	Mild
0.8935912	3.748369	Severe
-0.6171492	0.7082184	Mild
-3.0859911	5.064495	Mild
4.9964314	9.617059	Mild
10.3621855	8.806189	N/A
4.525869	-0.4577776	Moderate
1.614077	0.57388514	Very sparse
8.077696	8.167465	Mild
0.22178282	1.0894504	Mild
-0.14966744	-0.89195275	Mild
5.7858543	7.163149	Severe
2.5119019	1.9906166	Mild
0.14034714	5.075104	Mild
5.0576673	7.250844	Moderate
6.363301	2.413862	Moderate
3.245683	11.558853	Moderate
8.423531	6.4765854	Mild
5.2164016	7.015079	Moderate
4.5039587	7.905364	Moderate
5.040321	-0.37393713	Mild
2.7466471	9.426059	Mild
5.76066	0.2247386	Mild
4.5959396	2.7778988	Moderate
0.84873605	2.5294657	Mild
1.6576208	4.146601	Severe
4.151117	2.5183628	Moderate
5.691214	-0.8512723	Mild
5.3307056	1.1383157	Mild
4.405576	-1.1757078	Mild
-3.205334	1.7981869	Very sparse
2.0928617	4.372702	Severe
8.602654	0.5077574	Mild
9.155714	-0.7207125	Mild
3.885391	9.958848	Severe
2.4663944	-1.9778187	Mild
9.551743	3.6320326	Very sparse
4.6255913	8.968567	Moderate
2.6091444	7.7170773	Severe
6.0941734	0.49134737	Very sparse
3.9011745	9.296364	Moderate
4.553992	-2.1733625	Mild
5.223641	8.965237	Severe
9.858003	5.388547	Mild
6.547279	-2.3607981	Mild
2.9782498	5.8973837	Mild
7.3621807	8.542365	Mild
10.817121	2.483787	Mild
5.2055516	1.230608	Moderate
-2.07999	4.721321	Mild
3.1618133	9.917644	Mild
6.163938	1.1213744	Mild
6.4936094	7.111692	Severe
7.293043	5.564392	Moderate
7.4455743	1.7590963	Mild
9.52862	0.7964821	Very sparse
0.7878224	-0.8871483	Mild
9.850425	8.224622	Mild
5.4436283	-0.39801675	Mild
-0.8686603	7.3314543	Mild
0.96016234	4.753976	Moderate
1.410419	6.3408074	Moderate
5.0385656	2.735982	Mild
5.4748945	8.033827	Moderate
-2.0279133	-2.0886056	Mild
2.725955	-2.3419228	Mild
-0.9772975	11.232603	Mild
9.571503	4.6406	N/A
11.303042	7.5559273	Moderate
2.8509889	3.8337126	Severe
2.0771427	4.1005235	Mild
2.3224428	9.16307	Mild
7.5778465	2.1863894	Mild
4.741763	-1.1237737	Mild
4.92699	0.5612655	Moderate
8.93793	-0.2347265	Mild
10.153398	8.194078	Mild
4.900348	9.001729	Mild
2.0156722	-2.4218295	Very sparse
4.2588897	6.2732477	Moderate
3.912794	2.7601929	Moderate
3.2513072	6.2234178	Moderate
8.623018	0.84216774	Mild
3.538711	5.7308507	Severe
6.303566	5.8425813	Mild
9.603575	3.3867478	Mild
1.1313378	5.4960704	Severe
9.177537	7.283854	Mild
3.135727	12.00512	Moderate
0.63258505	2.54896	Mild
3.422491	-0.061412685	Moderate
2.2420263	2.5105557	Moderate
5.6720805	3.6382916	Moderate
8.301479	5.5493193	Mild
-2.2910714	4.571766	Mild
10.269201	3.9660063	Very sparse
2.8940055	6.3593554	Severe
1.5165135	11.039155	Moderate
4.830129	-2.1935394	Mild
4.7515717	7.689267	Moderate
1.3395272	-2.7160244	Very sparse
7.356628	0.24326287	Mild
9.140112	3.043428	Very sparse
3.760263	4.5914645	Mild
-1.6851709	3.5871525	Mild
-1.3052346	3.68281	Mild
8.20104	0.42597166	Mild
10.195612	8.30229	N/A
9.090183	5.4589624	Mild
2.302672	6.1499653	Moderate
8.699605	5.226705	Mild
7.660094	1.5040178	Mild
1.7058399	-0.4752712	Very sparse
9.986071	5.543051	Mild
6.868074	7.2948666	Mild
1.3211449	11.494675	Moderate
5.504144	-3.4942071	Mild
0.78052837	2.5506487	Mild
2.618296	-2.2014203	Mild
4.2251534	3.3215916	Moderate
-1.3886373	-1.3156976	Mild
3.032514	2.2553346	Mild
5.5501814	5.625602	Mild
6.066003	2.224348	Mild
9.75622	3.0708776	Mild
11.502858	9.364309	Mild
-1.0640489	1.4062604	Very sparse
3.6014965	8.371729	Moderate
6.8947573	5.4472175	Mild
6.897718	3.9333625	Moderate
4.9305525	5.714909	Mild
-1.074107	4.6747713	Mild
2.4877746	10.258685	Mild
3.0934312	8.474624	Mild
10.30499	5.8568807	Mild
-2.9003088	1.8529903	Very sparse
-0.8854962	1.403677	Very sparse
4.3463044	0.6144634	Mild
7.4139233	4.831233	Mild
4.64925	-2.8326635	Mild
5.002802	-0.88750464	Mild
1.7828269	5.1592946	Moderate
2.742372	5.4394407	Mild
4.2602735	3.9016352	Moderate
6.4691133	4.3690324	Moderate
7.105888	2.8992937	Moderate
0.074115194	0.82188785	Mild
3.0881133	5.3667035	Mild
4.648843	9.240792	Severe
4.8065357	6.991214	Mild
7.5119143	7.937455	Mild
7.7793403	2.9134383	Mild
0.7546091	6.084497	Mild
3.8825705	8.612012	Moderate
7.4054203	4.8316913	Mild
7.2707505	7.517903	Mild
7.4265304	3.6655877	Mild
0.08238506	-0.93408823	Very sparse
-0.66812706	-3.4629343	Mild
2.907951	0.99217004	Mild
3.9667451	4.2544303	Moderate
0.8506119	8.404642	Moderate
9.635035	5.0320725	Mild
4.020926	0.6073273	Mild
6.3230805	1.4374859	Mild
2.167636	7.1204243	Moderate
5.89134	2.9430282	Mild
6.7133284	9.824443	Severe
1.5943139	11.269999	Moderate
-0.78541136	10.09145	Moderate
3.8209774	8.840472	Moderate
1.8805305	-1.9514681	Very sparse
6.946291	8.135658	Mild
2.1650527	3.3907444	Moderate
0.04169173	10.3052635	Mild
12.421932	2.5896478	Very sparse
8.525282	-0.5108351	Mild
5.982635	8.742547	Severe
6.198394	-0.9621129	Mild
5.7504697	5.6110806	Mild
11.393594	2.780456	Very sparse
9.986485	2.1096349	Mild
4.6651487	3.0701365	Moderate
2.5995965	6.1405673	Moderate
5.114287	3.9201758	Moderate
10.571619	6.663048	Mild
5.0508018	-0.10628228	Moderate
3.3066506	5.0680833	Moderate
7.3989415	4.2774167	Mild
5.4153895	-1.6921779	Mild
9.6294775	5.9361734	Moderate
8.24553	6.8961453	Moderate
2.6385107	8.038379	Mild
11.739106	9.193095	Mild
1.9595851	7.319929	Moderate
5.7324076	6.812986	Mild
2.9310343	7.578917	Moderate
2.9583497	-2.3052053	Mild
5.5813437	-0.10910946	Mild
0.7256821	3.03858	Mild
1.9410524	2.3247626	Mild
6.9351807	9.839354	Severe
7.14434	7.622175	Mild
2.4077322	6.8976073	Mild
6.6672316	3.8509479	Moderate
3.2238684	6.3450046	Mild
1.2120824	2.0008698	Very sparse
2.0359483	2.0204194	Mild
5.678138	5.7518363	Mild
-1.4883407	-0.20923966	Mild
5.5510044	-1.5713835	Mild
1.9065437	1.7442275	Moderate
2.0634997	4.607292	Mild
8.89668	6.478353	Mild
10.849898	3.8442729	Very sparse
3.6874835	0.48982033	Moderate
10.015376	3.2760737	Mild
10.211659	4.063768	Mild
7.3137813	-3.7652993	Mild
14.491124	8.111679	Moderate
4.3395686	8.203308	Severe
2.3050213	-0.92176926	Mild
11.454827	9.210158	Mild
8.81162	2.076596	Very sparse
1.8031564	-2.418575	Very sparse
5.8043184	3.25805	Moderate
7.2803926	11.005052	Severe
5.2703023	3.0962245	Mild
-2.3126366	3.42496	Mild
4.158103	12.375484	Severe
7.2687187	5.5266595	Moderate
10.877165	2.3890715	Mild
1.1549054	8.065353	Moderate
2.402704	6.6314745	Moderate
9.808202	1.7457968	Very sparse
-0.106357485	7.9104075	Mild
1.2001256	4.9454126	Severe
7.400155	2.7439582	Moderate
4.384621	2.4439478	Moderate
2.5072706	4.902033	Moderate
6.0333133	5.819614	Moderate
4.986651	6.900535	Mild
10.160725	5.3505983	Mild
1.9751831	8.334731	Moderate
10.467098	1.7084929	Mild
0.9552578	8.94658	Moderate
5.510104	1.8519565	Mild
5.1088324	5.0150194	Moderate
11.426322	8.869055	Mild
7.175598	-3.150263	Mild
-2.0446498	6.340749	Moderate
0.15899594	4.0746937	Moderate
6.526868	-3.6965742	Mild
7.8669257	4.98039	Severe
4.123118	-0.8675611	Moderate
7.3958592	5.501747	Moderate
1.9313941	-3.3202286	Very sparse
10.037138	6.100707	Mild
11.307939	2.5307653	Very sparse
9.728446	3.4168103	N/A
0.62064964	5.538114	Mild
4.8817124	9.353584	Severe
4.0753617	4.330731	Moderate
2.3302324	5.0651574	Severe
5.919223	8.646984	Mild
0.694111	0.47326115	Mild
2.3277755	11.61438	Moderate
-2.6280265	-1.0428321	Mild
9.363488	4.005803	Mild
5.979334	7.102494	Mild
5.3184805	2.4440405	Moderate
1.0927296	10.886013	Moderate
4.3785653	7.559451	Mild
6.657247	2.2555435	Mild
5.144287	8.3427	Moderate
1.96937	10.844841	Moderate
7.496704	-0.44412225	Mild
5.2921543	-0.8493529	Mild
7.7192907	7.821844	Mild
-0.008192812	6.073016	Mild
2.3028152	-1.359655	Very sparse
-2.8290105	2.069024	Very sparse
1.8963721	12.215399	Moderate
4.512479	3.109512	Moderate
6.948969	0.66645074	Mild
2.0152953	11.843698	Moderate
5.5402246	-0.5877309	Mild
4.915683	8.933132	Mild
-0.29220602	4.4933615	Mild
1.7592391	-3.7121944	Very sparse
-0.7869987	7.7168937	Mild
7.4824	4.2550716	Mild
4.5968885	5.6268005	Mild
0.7565003	7.808707	Moderate
1.874974	2.808032	Mild
5.2565575	9.678742	Moderate
2.6194277	10.529534	Moderate
4.0169244	4.617765	Mild
7.222546	1.3571081	Mild
6.9332094	2.460858	Mild
6.9314713	4.1088424	Mild
-0.3887772	2.8770516	Mild
4.329801	5.8546557	Mild
2.8052938	9.5891905	Moderate
8.73738	3.930463	Mild
2.9025223	8.103548	Mild
4.05902	6.5866084	Severe
4.545605	6.2194347	Moderate
9.1955805	6.698441	Mild
10.891806	5.6490006	N/A
7.3862514	0.13314746	Mild
8.755213	6.8598566	Mild
7.544475	0.99771327	Mild
5.1202087	7.1861773	Mild
11.735557	9.135894	Mild
4.587981	-1.2204591	Moderate
1.6484927	-0.08989499	Mild
8.612282	2.1047826	Very sparse
4.141332	5.272668	Mild
3.2121215	6.4891853	Mild
9.630556	6.2499466	Mild
5.720847	5.59581	Mild
6.4631963	5.1581097	Severe
1.0925665	9.449798	Mild
7.234008	-1.303	Mild
8.555759	6.946502	Mild
5.1705284	3.9790087	Moderate
4.004136	9.002839	Mild
11.149029	8.085842	Mild
1.1742762	9.402426	Moderate
5.9545765	8.189798	Moderate
9.803738	4.7258925	Mild
7.707292	-1.4060955	Mild
5.170312	5.49428	Moderate
0.84999156	2.0756385	Mild
7.3201666	-3.541776	Mild
9.503908	0.58118075	Mild
8.740949	0.98642486	Mild
-1.2275865	-4.5197887	Mild
1.7100327	2.8332767	Mild
6.6030498	5.459181	Moderate
7.881557	7.2344265	Mild
4.3091235	1.423289	Mild
6.929641	1.2182562	Mild
7.780159	5.835952	Mild
3.2232018	4.5701017	Moderate
4.321924	0.4621708	Moderate
2.3268862	7.6279316	Severe
-0.06270356	8.232176	Mild
4.6518517	7.594863	Mild
10.840471	7.8282166	Mild
8.720354	1.8472635	Mild
-1.9533225	3.35957	Mild
5.2962747	7.7721367	Moderate
10.869776	6.8010855	N/A
4.1701264	0.08012704	Mild
11.6675	5.967819	N/A
0.30326888	1.4385816	Mild
0.53720397	2.470679	Mild
1.2518303	6.05546	Moderate
3.848033	9.350388	Severe
3.871793	7.8137145	Moderate
4.3557816	2.2022345	Moderate
3.943795	-0.9147031	Mild
10.454132	6.648189	Mild
2.7663379	11.947235	Moderate
9.294801	0.780597	Very sparse
1.2576908	-0.69543326	Mild
5.431395	7.8466206	Moderate
3.2699935	5.194756	Severe
5.2004976	0.040345713	Moderate
8.304256	0.55071753	Mild
8.233225	9.69069	N/A
2.17131	6.03238	Severe
0.76466286	6.177298	Moderate
9.324662	6.0278516	Mild
-2.6353183	1.045154	Very sparse
8.955124	6.584384	Mild
1.7678479	7.314011	Mild
7.2379723	7.255621	Mild
5.0371766	10.162106	Severe
3.0101957	8.84649	Moderate
0.6926408	7.7113695	Mild
5.2360406	7.955784	Severe
3.6432788	9.72272	Severe
3.2774377	8.218211	Severe
8.292354	8.53904	Mild
0.39148214	5.5404024	Moderate
11.670678	6.4565587	Mild
-1.7487371	-0.15011634	Very sparse
10.436021	4.129691	N/A
5.209729	0.9307605	Mild
-1.8765944	6.3295994	Moderate
0.7360922	10.8928175	Moderate
9.04166	5.284061	Mild
2.5977368	-0.7000408	Mild
1.9694481	11.290225	Moderate
3.122166	9.295503	Moderate
1.1878492	5.8281345	Severe
1.6620846	6.445658	Moderate
3.2841995	11.339834	Severe
10.867139	2.2332041	Mild
7.711196	-0.91582286	Mild
0.8559864	-0.62291247	Mild
4.7766056	-1.2921321	Moderate
6.68755	-4.374942	Mild
1.0403665	1.7844601	Mild
1.1869785	2.997868	Mild
0.44196442	6.752374	Moderate
-1.7363524	4.8560023	Mild
-1.9732509	-0.0361612	Mild
-0.6504691	2.2553575	Mild
-2.003731	4.8804035	Mild
5.8446136	3.4520693	Moderate
6.853716	8.746979	Mild
5.8245244	1.7455721	Mild
6.8545356	-4.1963215	Mild
-5.129563	5.3469996	Mild
7.627991	5.7006507	Mild
9.209337	4.1378503	Mild
1.6733311	9.954232	Mild
3.1727948	10.013021	Moderate
3.6302297	8.271348	Moderate
8.045278	-2.0527682	Mild
-1.8999918	0.39369893	Very sparse
5.550762	4.7646904	Moderate
-0.54648983	6.661002	Mild
0.19190474	1.6228379	Mild
7.4363914	7.1816745	Mild
8.024202	1.7384956	Mild
8.888366	0.6019423	Mild
8.055792	0.09823838	Mild
5.350364	6.9516673	Mild
11.142039	1.4382179	Mild
7.4099994	4.871414	Moderate
3.1537888	-1.0422735	Mild
4.9473753	5.0263667	Mild
8.081976	6.2495165	Mild
3.5284104	3.695186	Moderate
3.809424	9.997154	Severe
11.247895	2.083714	Mild
10.403535	7.0577693	Mild
10.478783	6.614984	Mild
1.4656749	9.555964	Moderate
3.3386035	-1.1082797	Mild
0.057188492	5.5075874	Mild
1.1574113	10.06767	Mild
8.470864	1.633119	Mild
8.286682	4.5443487	Mild
4.971403	7.3745894	Severe
7.197535	3.514745	Moderate
7.363888	0.8271931	Very sparse
2.9465802	4.986038	Moderate
0.23336121	0.5141592	Mild
6.3328147	5.7924457	Moderate
1.3177896	7.670911	Moderate
-4.496153	4.220536	Mild
0.96217996	2.7601554	Mild
9.044188	2.5408688	Very sparse
7.553827	-1.3347814	Mild
8.254967	3.2953455	Very sparse
10.0866585	4.8467956	Mild
-0.3319101	3.4046428	Mild
2.4691844	8.741957	Moderate
3.1778202	5.7000084	Severe
3.4303098	9.136278	Moderate
8.311814	2.338499	Very sparse
1.455023	6.2334757	Mild
4.989869	9.9827795	Severe
4.3957434	8.14707	Mild
8.224253	6.538077	Mild
10.329177	6.1435685	N/A
6.1657906	4.5095253	Moderate
3.4561372	3.992693	Moderate
7.0589767	8.88912	N/A
9.908221	0.75358886	Mild
6.5305357	-3.4133542	Mild
0.061190493	-0.37167856	Mild
3.8779671	4.1685643	Moderate
2.4061682	8.152796	Mild
1.7713609	-0.23549838	Moderate
[truncated: 198,001 more rows]
