# Supplementary material for: Mapping the landscape of histomorphological cancer phenotypes using self-supervised learning on unannotated pathology slides
Source: Nat Commun. 2024 Jun 11;15:4596. doi: 10.1038/s41467-024-48666-7 (PMC11525555; doi:10.1038/s41467-024-48666-7)
Supplement: Supplementary file 4 — Source Data [file 41467_2024_48666_MOESM4_ESM.zip › Source_Data/supplementary_figure14a-2.csv]

	0
0	0.03513219581695291
1	0.03513219581695291
2	0.03513219581695291
3	0.03513219581695291
4	0.03513219581695291
5	0.03513219581695291
6	0.03513219581695291
7	0.03513219581695291
8	0.03513219581695291
9	0.03513219581695291
10	0.03513219581695291
11	0.03513219581695291
12	0.03513219581695291
13	0.03513219581695291
14	0.03513219581695291
15	0.03513219581695291
16	0.03513219581695291
17	0.03513219581695291
18	0.03513219581695291
19	0.03513219581695291
20	0.03513219581695291
21	0.03513219581695291
22	0.03513219581695291
23	0.03513219581695291
24	0.03513219581695291
25	0.03513219581695291
26	0.03513219581695291
27	0.03513219581695291
28	0.03513219581695291
29	0.03513219581695291
30	0.03513219581695291
31	0.03513219581695291
32	0.03513219581695291
33	0.03513219581695291
34	0.03513219581695291
35	0.03513219581695291
36	0.03513219581695291
37	0.03513219581695291
38	0.03513219581695291
39	0.03513219581695291
40	0.03513219581695291
41	0.03513219581695291
42	0.03513219581695291
43	0.03513219581695291
44	0.03513219581695291
45	0.03513219581695291
46	0.03513219581695291
47	0.03513219581695291
48	0.03513219581695291
49	0.03513219581695291
50	0.03513219581695291
51	0.03513219581695291
52	0.03513219581695291
53	0.03513219581695291
54	0.03513219581695291
55	0.03513219581695291
56	0.03513219581695291
57	0.03513219581695291
58	0.03513219581695291
59	0.03513219581695291
60	0.03513219581695291
61	0.03513219581695291
62	0.03513219581695291
63	0.03513219581695291
64	0.03513219581695291
65	0.03513219581695291
66	0.03513219581695291
67	0.03513219581695291
68	0.03513219581695291
69	0.03513219581695291
70	0.03513219581695291
71	0.03513219581695291
72	0.03513219581695291
73	0.03513219581695291
74	0.03513219581695291
75	0.03513219581695291
76	0.03513219581695291
77	0.03513219581695291
78	0.03513219581695291
79	0.03513219581695291
80	0.03513219581695291
81	0.03513219581695291
82	0.03513219581695291
83	0.03513219581695291
84	0.03513219581695291
85	0.03513219581695291
86	0.03513219581695291
87	-0.020611008172668005
88	-0.020611008172668005
89	-0.020611008172668005
90	-0.020611008172668005
91	-0.020611008172668005
92	-0.020611008172668005
93	-0.020611008172668005
94	-0.020611008172668005
95	-0.020611008172668005
96	-0.020611008172668005
97	-0.020611008172668005
98	-0.020611008172668005
99	-0.020611008172668005
100	-0.020611008172668005
101	-0.020611008172668005
102	-0.020611008172668005
103	-0.020611008172668005
104	-0.020611008172668005
105	-0.020611008172668005
106	-0.020611008172668005
107	-0.020611008172668005
108	-0.020611008172668005
109	-0.020611008172668005
110	-0.020611008172668005
111	-0.020611008172668005
112	-0.020611008172668005
113	-0.020611008172668005
114	-0.020611008172668005
115	-0.020611008172668005
116	-0.020611008172668005
117	-0.020611008172668005
118	-0.020611008172668005
119	-0.020611008172668005
120	-0.020611008172668005
121	-0.020611008172668005
122	-0.020611008172668005
123	-0.020611008172668005
124	-0.020611008172668005
125	-0.020611008172668005
126	-0.020611008172668005
127	-0.020611008172668005
128	-0.020611008172668005
129	-0.020611008172668005
130	-0.020611008172668005
131	-0.020611008172668005
132	-0.020611008172668005
133	-0.020611008172668005
134	-0.020611008172668005
135	-0.020611008172668005
136	-0.020611008172668005
137	-0.020611008172668005
138	-0.020611008172668005
139	-0.020611008172668005
140	-0.020611008172668005
141	-0.020611008172668005
142	-0.020611008172668005
143	-0.020611008172668005
144	-0.020611008172668005
145	-0.020611008172668005
146	-0.020611008172668005
147	-0.020611008172668005
148	-0.020611008172668005
149	-0.020611008172668005
150	-0.020611008172668005
151	-0.020611008172668005
152	-0.020611008172668005
153	-0.020611008172668005
154	-0.020611008172668005
155	-0.020611008172668005
156	-0.020611008172668005
157	-0.020611008172668005
158	-0.020611008172668005
159	-0.020611008172668005
160	-0.020611008172668005
161	-0.020611008172668005
162	-0.020611008172668005
163	-0.020611008172668005
164	-0.020611008172668005
165	-0.020611008172668005
166	-0.020611008172668005
167	-0.020611008172668005
168	-0.020611008172668005
169	-0.020611008172668005
170	0.17605595437627838
171	0.17605595437627838
172	0.17605595437627838
173	0.17605595437627838
174	0.17605595437627838
175	0.17605595437627838
176	0.17605595437627838
177	0.17605595437627838
178	0.17605595437627838
179	0.17605595437627838
180	0.17605595437627838
181	0.17605595437627838
182	0.17605595437627838
183	0.17605595437627838
184	0.17605595437627838
185	0.17605595437627838
186	0.17605595437627838
187	0.17605595437627838
188	0.17605595437627838
189	0.17605595437627838
190	0.17605595437627838
191	0.17605595437627838
192	0.17605595437627838
193	0.17605595437627838
194	0.17605595437627838
195	0.17605595437627838
196	0.17605595437627838
197	0.17605595437627838
198	0.17605595437627838
199	0.17605595437627838
200	0.17605595437627838
201	0.17605595437627838
202	0.17605595437627838
203	0.17605595437627838
204	0.17605595437627838
205	0.17605595437627838
206	0.17605595437627838
207	0.17605595437627838
208	0.17605595437627838
209	0.17605595437627838
210	0.17605595437627838
211	0.17605595437627838
212	0.17605595437627838
213	0.17605595437627838
214	0.17605595437627838
215	0.17605595437627838
216	0.17605595437627838
217	0.17605595437627838
218	0.17605595437627838
219	0.17605595437627838
220	0.17605595437627838
221	0.17605595437627838
222	0.17605595437627838
223	0.17605595437627838
224	0.17605595437627838
225	0.17605595437627838
226	0.17605595437627838
227	0.17605595437627838
228	0.17605595437627838
229	0.17605595437627838
230	0.17605595437627838
231	0.17605595437627838
232	0.17605595437627838
233	0.17605595437627838
234	0.17605595437627838
235	0.17605595437627838
236	0.17605595437627838
237	0.17605595437627838
238	0.17605595437627838
239	0.17605595437627838
240	0.17605595437627838
241	0.17605595437627838
242	0.17605595437627838
243	0.17605595437627838
244	0.17605595437627838
245	0.17605595437627838
246	0.17605595437627838
247	0.17605595437627838
248	0.17605595437627838
249	0.17605595437627838
250	0.02685857573755599
251	0.02685857573755599
252	0.02685857573755599
253	0.02685857573755599
254	0.02685857573755599
255	0.02685857573755599
256	0.02685857573755599
257	0.02685857573755599
258	0.02685857573755599
259	0.02685857573755599
260	0.02685857573755599
261	0.02685857573755599
262	0.02685857573755599
263	0.02685857573755599
264	0.02685857573755599
265	0.02685857573755599
266	0.02685857573755599
267	0.02685857573755599
268	0.02685857573755599
269	0.02685857573755599
270	0.02685857573755599
271	0.02685857573755599
272	0.02685857573755599
273	0.02685857573755599
274	0.02685857573755599
275	0.02685857573755599
276	0.02685857573755599
277	0.02685857573755599
278	0.02685857573755599
279	0.02685857573755599
280	0.02685857573755599
281	0.02685857573755599
282	0.02685857573755599
283	0.02685857573755599
284	0.02685857573755599
285	0.02685857573755599
286	0.02685857573755599
287	0.02685857573755599
288	0.02685857573755599
289	0.02685857573755599
290	0.02685857573755599
291	0.02685857573755599
292	0.02685857573755599
293	0.02685857573755599
294	0.02685857573755599
295	0.02685857573755599
296	0.02685857573755599
297	0.02685857573755599
298	0.02685857573755599
299	0.02685857573755599
300	0.02685857573755599
301	0.02685857573755599
302	0.02685857573755599
303	0.02685857573755599
304	0.02685857573755599
305	0.02685857573755599
306	0.02685857573755599
307	0.02685857573755599
308	0.02685857573755599
309	0.02685857573755599
310	0.02685857573755599
311	0.02685857573755599
312	0.02685857573755599
313	0.02685857573755599
314	0.02685857573755599
315	0.02685857573755599
316	0.02685857573755599
317	0.02685857573755599
318	0.02685857573755599
319	0.02685857573755599
320	0.02685857573755599
321	0.02685857573755599
322	0.02685857573755599
323	0.02685857573755599
324	0.02685857573755599
325	0.02685857573755599
326	0.02685857573755599
327	0.00430115640260496
328	0.00430115640260496
329	0.00430115640260496
330	0.00430115640260496
331	0.00430115640260496
332	0.00430115640260496
333	0.00430115640260496
334	0.00430115640260496
335	0.00430115640260496
336	0.00430115640260496
337	0.00430115640260496
338	0.00430115640260496
339	0.00430115640260496
340	0.00430115640260496
341	0.00430115640260496
342	0.00430115640260496
343	0.00430115640260496
344	0.00430115640260496
345	0.00430115640260496
346	0.00430115640260496
347	0.00430115640260496
348	0.00430115640260496
349	0.00430115640260496
350	0.00430115640260496
351	0.00430115640260496
352	0.00430115640260496
353	0.00430115640260496
354	0.00430115640260496
355	0.00430115640260496
356	0.00430115640260496
357	0.00430115640260496
358	0.00430115640260496
359	0.00430115640260496
360	0.00430115640260496
361	0.00430115640260496
362	0.00430115640260496
363	0.00430115640260496
364	0.00430115640260496
365	0.00430115640260496
366	0.00430115640260496
367	0.00430115640260496
368	0.00430115640260496
369	0.00430115640260496
370	0.00430115640260496
371	0.00430115640260496
372	0.00430115640260496
373	0.00430115640260496
374	0.00430115640260496
375	0.00430115640260496
376	0.00430115640260496
377	0.00430115640260496
378	0.00430115640260496
379	0.00430115640260496
380	0.00430115640260496
381	0.00430115640260496
382	0.00430115640260496
383	0.00430115640260496
384	0.00430115640260496
385	0.00430115640260496
386	0.00430115640260496
387	0.00430115640260496
388	0.00430115640260496
389	0.00430115640260496
390	0.00430115640260496
391	0.00430115640260496
392	0.00430115640260496
393	0.00430115640260496
394	0.00430115640260496
395	0.00430115640260496
396	0.00430115640260496
397	0.00430115640260496
398	0.00430115640260496
399	0.00430115640260496
400	0.00430115640260496
401	0.00430115640260496
402	0.00430115640260496
403	0.00430115640260496
