# Supplementary material for: Mapping the landscape of histomorphological cancer phenotypes using self-supervised learning on unannotated pathology slides
Source: Nat Commun. 2024 Jun 11;15:4596. doi: 10.1038/s41467-024-48666-7 (PMC11525555; doi:10.1038/s41467-024-48666-7)
Supplement: Supplementary file 4 — Source Data [file 41467_2024_48666_MOESM4_ESM.zip › Source_Data/figure7a-2.csv]

	0	1	2	3	4	5	6	7	8	9	10	11	12	13	14	15	16	17	18	19	20	21	22	23	24	25	26	27	28	29	30	31	32	33	34	35	36	37	38	39	40	41	42	43	44	45
Leukocyte Fraction	False	False	True	True	True	False	True	True	False	False	True	True	True	True	True	True	True	False	False	False	True	True	True	True	False	False	False	False	False	True	True	True	True	True	True	True	False	True	True	True	True	True	True	False	True	True
TIL Regional Fraction	False	False	True	False	True	True	True	True	True	False	True	False	True	False	True	True	False	True	False	True	True	True	True	True	False	True	True	True	False	True	False	True	True	True	True	True	False	True	False	True	False	False	True	False	True	False
Macrophage Regulation	False	False	True	True	True	True	True	True	True	False	True	True	True	True	True	True	True	False	False	True	True	True	True	True	False	False	True	False	False	True	True	True	True	True	True	True	True	True	True	True	True	True	True	False	True	True
Proliferation	True	True	True	True	True	False	False	True	False	True	True	False	True	True	False	False	False	False	False	False	False	True	False	True	False	False	False	True	False	True	True	True	True	False	True	True	True	False	True	True	False	True	True	True	True	True
Wound Healing	True	True	True	True	True	False	False	True	False	True	True	False	True	True	False	False	True	False	True	False	True	True	False	True	False	False	True	True	False	True	True	True	True	False	True	True	True	False	True	True	True	True	True	True	True	True
Th2 Cells	True	True	False	True	True	False	False	True	False	True	True	False	True	True	False	False	True	False	True	False	True	True	False	True	True	False	False	True	False	True	True	True	False	False	False	True	True	False	True	True	False	True	True	True	True	True
Lymph. Infiltration Signature Score	False	False	True	True	True	True	True	True	True	False	True	False	True	False	True	True	True	True	False	True	True	True	True	True	False	False	True	False	False	True	False	False	True	True	True	True	False	True	True	True	True	False	True	False	True	True
Homologous Recomb. Defects	True	True	True	True	True	False	False	True	False	True	True	False	True	True	False	True	False	True	False	False	True	False	True	True	False	False	True	True	True	True	True	True	True	False	True	True	True	True	True	True	False	True	True	True	True	True
